# Supplementary material for: CLK-dependent exon recognition and conjoined gene formation revealed with a novel small molecule inhibitor
Source: Nat Commun. 2017 Feb 23;8:7. doi: 10.1038/s41467-016-0008-7 (PMC5431906; doi:10.1038/s41467-016-0008-7)
Supplement: Supplementary file 2 — Percent inhibition represents a ratio of phosphorylated product formed in the presence of the compound compared with phosphorylated product formed in reactions containing 1% DMSO. Inhibition data indicates the mean value of kinase inhibition from duplicate data sets. [file 41467_2016_8_MOESM2_ESM.xlsx]

## Sheet: Sheet3 (2)
Inhibition spectrum of the compounds for 71 kinases
(100 μM of ATP was used for each kinase)
Compound concentration [nM]	Kinase	% of inhibition		Compound concentration [nM]	Kinase	% of inhibition
1110	CLK1	99.1251		1000	IKBKB (IKK beta)	-4.715
123	CLK1	91.2092		100	IKBKB (IKK beta)	-6.1146
1110	CLK2	100.479		1000	IRAK4	42.3886
123	CLK2	92.0982		100	IRAK4	25.341
1110	CLK3	88.7242		1000	JAK1	-26.9656
123	CLK3	38.3339		100	JAK1	10.93
1110	DYRK1A	97.4599		1000	JAK2	-6.2954
123	DYRK1A	74.1672		100	JAK2	-7.3462
1110	DYRK1B	94.0752		1000	KIT	37.4598
123	DYRK1B	62.6959		100	KIT	10.9736
1110	DYRK3	3.70305		1000	MAP2K1 (MEK1)	10.8756
123	DYRK3	-1.8172		100	MAP2K1 (MEK1)	12.3712
1110	DYRK4	-2.8697		1000	MAP2K2 (MEK2)	13.836
123	DYRK4	-8.38195		100	MAP2K2 (MEK2)	16.9504
1110	SRPK1	-2.57855		1000	MAPK1 (ERK2)	4.0144
123	SRPK1	-3.0878		100	MAPK1 (ERK2)	2.7413
1110	SRPK2	5.1576		1000	MAPK11 (p38 beta)	0.9296
123	SRPK2	1.821		100	MAPK11 (p38 beta)	0.672
1000	ABL1	55.7221		1000	MAPK14 (p38 alpha)	6.389
100	ABL1	10.1372		100	MAPK14 (p38 alpha)	4.8795
1000	AKT1 (PKB alpha)	-11.8458		1000	MAPK3 (ERK1)	6.0517
100	AKT1 (PKB alpha)	-8.2383		100	MAPK3 (ERK1)	5.6276
1000	AMPK A1/B1/G1	0.4928		1000	MAPK8 (JNK1)	2.56
100	AMPK A1/B1/G1	-2.0038		100	MAPK8 (JNK1)	5.4504
1000	AURKA (Aurora A)	8.5544		1000	MAPK9 (JNK2)	-1.4782
100	AURKA (Aurora A)	4.5114		100	MAPK9 (JNK2)	3.1788
1000	AURKB (Aurora B)	16.137		1000	MAPKAPK2	2.1172
100	AURKB (Aurora B)	6.7732		100	MAPKAPK2	3.6844
1000	AXL	-13.7152		1000	MET (cMet)	-7.3899
100	AXL	-10.1855		100	MET (cMet)	-16.1574
1000	BRAF	17.1703		1000	NEK1	25.0806
100	BRAF	8.7064		100	NEK1	3.8589
1000	CDK1/cyclin B	7.1019		1000	NEK2	24.3036
100	CDK1/cyclin B	7.9462		100	NEK2	11.8634
1000	CDK2/cyclin A	3.322		1000	PDK1 Direct	1.9377
100	CDK2/cyclin A	0.3336		100	PDK1 Direct	-0.8278
1000	CDK5/p25	0.7899		1000	PIM1	11.3078
100	CDK5/p25	1.8375		100	PIM1	15.5496
1000	CDK5/p35	-1.1208		1000	PLK1	2.4789
100	CDK5/p35	1.8487		100	PLK1	7.8501
1000	CHEK1 (CHK1)	18.4112		1000	PRKACA (PKA)	3.6187
100	CHEK1 (CHK1)	9.7424		100	PRKACA (PKA)	-1.5729
1000	CHEK2 (CHK2)	24.2456		1000	PRKCA (PKC alpha)	3.7456
100	CHEK2 (CHK2)	21.8889		100	PRKCA (PKC alpha)	4.3795
1000	CSNK1A1 (CK1 alpha 1)	-2.733		1000	PRKCQ (PKC theta)	4.243
100	CSNK1A1 (CK1 alpha 1)	-3.7476		100	PRKCQ (PKC theta)	5.4611
1000	CSNK1D (CK1 delta)	4.3096		1000	PTK2 (FAK)	-7.3534
100	CSNK1D (CK1 delta)	-2.9156		100	PTK2 (FAK)	-9.124
1000	EGFR (ErbB1)	-16.6426		1000	RET	-2.4316
100	EGFR (ErbB1)	-19.6627		100	RET	-1.0528
1000	EPHA1	-0.5635		1000	ROCK1	9.3679
100	EPHA1	-1.6365		100	ROCK1	5.1733
1000	EPHA2	-6.2584		1000	ROS1	-0.398
100	EPHA2	-4.0887		100	ROS1	-3.6772
1000	EPHA5	-4.9621		1000	RPS6KB1 (p70S6K)	0.6983
100	EPHA5	-5.7955		100	RPS6KB1 (p70S6K)	2.2126
1000	EPHB1	4.0937		1000	SRC	46.6643
100	EPHB1	4.8329		100	SRC	13.1502
1000	ERBB2 (HER2)	-28.0061		1000	TEK (Tie2)	-0.3292
100	ERBB2 (HER2)	-21.3064		100	TEK (Tie2)	0.1084
1000	FGFR1	9.1939		1000	CAMK1 (CaMK1)	5.3155
100	FGFR1	4.257		100	CAMK1 (CaMK1)	7.1447
1000	FLT1 (VEGFR1)	-11.2157		1000	CDK7/cyclin H/MNAT1	-3.4128
100	FLT1 (VEGFR1)	-15.1698		100	CDK7/cyclin H/MNAT1	0.5508
1000	FRAP1 (mTOR)	-8.5333		1000	CDK9/cyclin T1	-16.9918
100	FRAP1 (mTOR)	-5.5819		100	CDK9/cyclin T1	-13.9638
1000	GSK3B (GSK3 beta)	-3.1089		1000	DAPK1	-6.4301
100	GSK3B (GSK3 beta)	-3.2146		100	DAPK1	-4.417
1000	HIPK1 (Myak)	2.6889		1000	PIK3CA/PIK3R1 (p110 alpha/p85 alpha)	3.6016
100	HIPK1 (Myak)	-0.7104		100	PIK3CA/PIK3R1 (p110 alpha/p85 alpha)	3.5796
1000	HIPK2	-1.8178
100	HIPK2	-3.6028
