# Supplementary material for: CLK-dependent exon recognition and conjoined gene formation revealed with a novel small molecule inhibitor
Source: Nat Commun. 2017 Feb 23;8:7. doi: 10.1038/s41467-016-0008-7 (PMC5431906; doi:10.1038/s41467-016-0008-7)
Supplement: Supplementary file 3 — ∆AS events from MISO for the HCT116 T3 replicate dataset. Columns: t3_concentration (T3 concentration, μM; float), sample* (sample/library id; text), event_type (MISO AS event type; text), event_name (MISO AS event name; text), bayes_factor (Bayes factor for comparison; float), diff (difference between sample1 and sample2 PSI; float), gene (gene name; text), isoforms (names of events considered; text), sample*_counts (counts for each read type; text), sample*_assigned_counts (inferred assignments of reads to isoforms; text), sample*_posterior_mean (posterior PSI estimate; float), sample*_ci_high (upper bound of 95% confidence interval for PSI; float), sample*_ci_low (lower bound of 95% confidence interval for PSI; float). [file 41467_2016_8_MOESM3_ESM.txt]

t3_concentration	sample1	sample2	event_type	event_name	bayes_factor	diff	gene	isoforms	sample1_counts	sample1_assigned_counts	sample1_posterior_mean	sample1_ci_high	sample1_ci_low	sample2_counts	sample2_assigned_counts	sample2_posterior_mean	sample2_ci_high	sample2_ci_low
0.50	SA828-R1	SA830-R1	A3SS	chr1:1016715:1017417:-@chr1:1015671|1016617:1015596:-	357.69	-0.42	C1orf159	('chr1:1016715:1017417:-@chr1:1015671|1016617:1015596:-.A.coreAndExt_chr1:1016715:1017417:-@chr1:1015671|1016617:1015596:-.A.up', 'chr1:1016715:1017417:-@chr1:1015671|1016617:1015596:-.B.core_chr1:1016715:1017417:-@chr1:1015671|1016617:1015596:-.B.up')	(0,0):184,(0,1):26,(1,0):28,(1,1):28	0:34,1:48	0.22	0.32	0.14	(0,0):82,(0,1):3,(1,0):43,(1,1):28	0:57,1:17	0.64	0.84	0.46
0.50	SA828-R1	SA830-R1	A3SS	chr1:172100436:172100666:-@chr1:172100065|172100267:172100018:-	1193.89	0.28	GAS5	('chr1:172100436:172100666:-@chr1:172100065|172100267:172100018:-.A.coreAndExt_chr1:172100436:172100666:-@chr1:172100065|172100267:172100018:-.A.up', 'chr1:172100436:172100666:-@chr1:172100065|172100267:172100018:-.B.core_chr1:172100436:172100666:-@chr1:172100065|172100267:172100018:-.B.up')	(0,0):3060,(0,1):1,(1,0):619,(1,1):284	0:879,1:25	0.91	0.97	0.82	(0,0):2628,(0,1):1,(1,0):459,(1,1):308	0:655,1:113	0.63	0.72	0.55
0.50	SA828-R1	SA830-R1	A3SS	chr1:27757403:27757628:-@chr1:27752283|27752388:27752172:-	1000000000000.0	-0.43	AHDC1	('chr1:27757403:27757628:-@chr1:27752283|27752388:27752172:-.A.coreAndExt_chr1:27757403:27757628:-@chr1:27752283|27752388:27752172:-.A.up', 'chr1:27757403:27757628:-@chr1:27752283|27752388:27752172:-.B.core_chr1:27757403:27757628:-@chr1:27752283|27752388:27752172:-.B.up')	(0,0):237,(0,1):43,(1,0):15,(1,1):68	0:28,1:98	0.12	0.18	0.07	(0,0):164,(0,1):16,(1,0):56,(1,1):45	0:75,1:42	0.55	0.67	0.43
0.50	SA828-R1	SA830-R1	A3SS	chr1:109625764:109627262:-@chr1:109625191|109625396:109624922:-	1508897.9	0.13	PSRC1	('chr1:109625764:109627262:-@chr1:109625191|109625396:109624922:-.A.coreAndExt_chr1:109625764:109627262:-@chr1:109625191|109625396:109624922:-.A.up', 'chr1:109625764:109627262:-@chr1:109625191|109625396:109624922:-.B.core_chr1:109625764:109627262:-@chr1:109625191|109625396:109624922:-.B.up')	(0,0):821,(0,1):6,(1,0):285,(1,1):995	0:1254,1:32	0.95	0.98	0.92	(0,0):975,(0,1):39,(1,0):330,(1,1):1115	0:1280,1:204	0.82	0.87	0.78
0.50	SA828-R1	SA830-R1	A3SS	chr1:101132777:101134147:-@chr1:101126972|101127008:101126897:-	64.97	-0.47	EXTL2	('chr1:101132777:101134147:-@chr1:101126972|101127008:101126897:-.A.coreAndExt_chr1:101132777:101134147:-@chr1:101126972|101127008:101126897:-.A.up', 'chr1:101132777:101134147:-@chr1:101126972|101127008:101126897:-.B.core_chr1:101132777:101134147:-@chr1:101126972|101127008:101126897:-.B.up')	(0,0):110,(0,1):27,(1,0):5,(1,1):99	0:15,1:116	0.15	0.27	0.07	(0,0):146,(0,1):2,(1,0):6,(1,1):130	0:121,1:17	0.62	0.92	0.34
0.50	SA828-R1	SA830-R1	A3SS	chr1:20956246:20956336:-@chr1:20948962|20949055:20948803:-	2115139003.06	-0.1	HP1BP3	('chr1:20956246:20956336:-@chr1:20948962|20949055:20948803:-.A.coreAndExt_chr1:20956246:20956336:-@chr1:20948962|20949055:20948803:-.A.up', 'chr1:20956246:20956336:-@chr1:20948962|20949055:20948803:-.B.core_chr1:20956246:20956336:-@chr1:20948962|20949055:20948803:-.B.up')	(0,0):1437,(0,1):235,(1,0):52,(1,1):205	0:60,1:432	0.06	0.08	0.04	(0,0):852,(0,1):104,(1,0):73,(1,1):101	0:89,1:189	0.16	0.2	0.13
0.50	SA828-R1	SA830-R1	A3SS	chr1:94779681:94780003:-@chr1:94778928|94779210:94778716:-	1000000000000.0	-0.49	F3	('chr1:94779681:94780003:-@chr1:94778928|94779210:94778716:-.A.coreAndExt_chr1:94779681:94780003:-@chr1:94778928|94779210:94778716:-.A.up', 'chr1:94779681:94780003:-@chr1:94778928|94779210:94778716:-.B.core_chr1:94779681:94780003:-@chr1:94778928|94779210:94778716:-.B.up')	(0,0):416,(0,1):1,(1,0):148,(1,1):383	0:293,1:239	0.47	0.56	0.39	(0,0):162,(0,1):2,(1,0):179,(1,1):83	0:259,1:5	0.96	0.99	0.9
0.50	SA828-R1	SA830-R1	A3SS	chr1:16824857:16825087:-@chr1:16819120|16819327:16818927:-	418.12	0.33	CROCCP2	('chr1:16824857:16825087:-@chr1:16819120|16819327:16818927:-.A.coreAndExt_chr1:16824857:16825087:-@chr1:16819120|16819327:16818927:-.A.up', 'chr1:16824857:16825087:-@chr1:16819120|16819327:16818927:-.B.core_chr1:16824857:16825087:-@chr1:16819120|16819327:16818927:-.B.up')	(0,0):1759,(0,1):13,(1,0):90,(1,1):74	0:138,1:39	0.65	0.76	0.55	(0,0):970,(0,1):27,(1,0):37,(1,1):46	0:46,1:64	0.32	0.43	0.22
0.50	SA828-R1	SA830-R1	A3SS	chr1:32624967:32625083:-@chr1:32622185|32622236:32622018:-	360.52	-0.38	BSDC1	('chr1:32624967:32625083:-@chr1:32622185|32622236:32622018:-.A.coreAndExt_chr1:32624967:32625083:-@chr1:32622185|32622236:32622018:-.A.up', 'chr1:32624967:32625083:-@chr1:32622185|32622236:32622018:-.B.core_chr1:32624967:32625083:-@chr1:32622185|32622236:32622018:-.B.up')	(0,0):194,(0,1):48,(1,0):16,(1,1):42	0:18,1:88	0.15	0.22	0.09	(0,0):86,(0,1):4,(1,0):13,(1,1):12	0:20,1:9	0.53	0.74	0.34
0.50	SA828-R1	SA830-R1	A3SS	chr1:1143701:1145973:-@chr1:1142931|1143047:1142174:-	1000000000000.0	-0.2	SDF4	('chr1:1143701:1145973:-@chr1:1142931|1143047:1142174:-.A.coreAndExt_chr1:1143701:1145973:-@chr1:1142931|1143047:1142174:-.A.up', 'chr1:1143701:1145973:-@chr1:1142931|1143047:1142174:-.B.core_chr1:1143701:1145973:-@chr1:1142931|1143047:1142174:-.B.up')	(0,0):2504,(0,1):1064,(1,0):239,(1,1):4433	0:900,1:4836	0.15	0.17	0.13	(0,0):2069,(0,1):573,(1,0):424,(1,1):2782	0:1361,1:2418	0.35	0.38	0.32
0.50	SA828-R1	SA830-R1	A3SS	chr1:1237836:1238367:-@chr1:1237611|1237744:1237469:-	2621.29	0.21	CPSF3L	('chr1:1237836:1238367:-@chr1:1237611|1237744:1237469:-.A.coreAndExt_chr1:1237836:1238367:-@chr1:1237611|1237744:1237469:-.A.up', 'chr1:1237836:1238367:-@chr1:1237611|1237744:1237469:-.B.core_chr1:1237836:1238367:-@chr1:1237611|1237744:1237469:-.B.up')	(0,0):1786,(0,1):40,(1,0):303,(1,1):543	0:723,1:163	0.75	0.8	0.7	(0,0):858,(0,1):45,(1,0):129,(1,1):317	0:315,1:176	0.54	0.63	0.47
0.50	SA828-R1	SA830-R1	A3SS	chr2:96666385:96667106:-@chr2:96660946|96661007:96660776:-	328347.93	-0.33	KANSL3	('chr2:96666385:96667106:-@chr2:96660946|96661007:96660776:-.A.coreAndExt_chr2:96666385:96667106:-@chr2:96660946|96661007:96660776:-.A.up', 'chr2:96666385:96667106:-@chr2:96660946|96661007:96660776:-.B.core_chr2:96666385:96667106:-@chr2:96660946|96661007:96660776:-.B.up')	(0,0):261,(0,1):51,(1,0):37,(1,1):122	0:80,1:130	0.34	0.43	0.25	(0,0):138,(0,1):18,(1,0):55,(1,1):55	0:86,1:42	0.67	0.77	0.54
0.50	SA828-R1	SA830-R1	A3SS	chr2:130638417:130638488:-@chr2:130630178|130630718:130630078:-	886.47	0.61	SMPD4	('chr2:130638417:130638488:-@chr2:130630178|130630718:130630078:-.A.coreAndExt_chr2:130638417:130638488:-@chr2:130630178|130630718:130630078:-.A.up', 'chr2:130638417:130638488:-@chr2:130630178|130630718:130630078:-.B.core_chr2:130638417:130638488:-@chr2:130630178|130630718:130630078:-.B.up')	(0,0):3360,(1,0):73,(1,1):3	0:76	0.81	0.97	0.45	(0,0):1832,(0,1):9,(1,0):70,(1,1):5	0:70,1:14	0.2	0.32	0.11
0.50	SA828-R1	SA830-R1	A3SS	chr2:61300949:61301096:-@chr2:61294857|61295333:61294699:-	822.99	0.18	USP34	('chr2:61300949:61301096:-@chr2:61294857|61295333:61294699:-.A.coreAndExt_chr2:61300949:61301096:-@chr2:61294857|61295333:61294699:-.A.up', 'chr2:61300949:61301096:-@chr2:61294857|61295333:61294699:-.B.core_chr2:61300949:61301096:-@chr2:61294857|61295333:61294699:-.B.up')	(0,0):284,(0,1):1,(1,0):624,(1,1):47	0:671,1:1	0.98	1.0	0.95	(0,0):419,(0,1):9,(1,0):268,(1,1):15	0:281,1:11	0.8	0.9	0.7
0.50	SA828-R1	SA830-R1	A3SS	chr2:27433110:27433403:-@chr2:27426770|27427003:27426685:-	181.82	0.55	GTF3C2	('chr2:27433110:27433403:-@chr2:27426770|27427003:27426685:-.A.coreAndExt_chr2:27433110:27433403:-@chr2:27426770|27427003:27426685:-.A.up', 'chr2:27433110:27433403:-@chr2:27426770|27427003:27426685:-.B.core_chr2:27433110:27433403:-@chr2:27426770|27427003:27426685:-.B.up')	(0,0):476,(0,1):1,(1,0):61,(1,1):40	0:99,1:3	0.85	0.99	0.68	(0,0):173,(0,1):1,(1,0):9,(1,1):25	0:15,1:20	0.3	0.51	0.14
0.50	SA828-R1	SA830-R1	A3SS	chr2:190357240:190357342:-@chr2:190355573|190356094:190355393:-	1000000000000.0	0.13	ORMDL1	('chr2:190357240:190357342:-@chr2:190355573|190356094:190355393:-.A.coreAndExt_chr2:190357240:190357342:-@chr2:190355573|190356094:190355393:-.A.up', 'chr2:190357240:190357342:-@chr2:190355573|190356094:190355393:-.B.core_chr2:190357240:190357342:-@chr2:190355573|190356094:190355393:-.B.up')	(0,0):731,(0,1):109,(1,0):248,(1,1):106	0:264,1:199	0.17	0.2	0.14	(0,0):249,(0,1):69,(1,0):26,(1,1):47	0:26,1:116	0.04	0.05	0.02
0.50	SA828-R1	SA830-R1	A3SS	chr2:190356850:190356979:-@chr2:190355573|190356094:190355393:-	1000000000000.0	0.35	ORMDL1	('chr2:190356850:190356979:-@chr2:190355573|190356094:190355393:-.A.coreAndExt_chr2:190356850:190356979:-@chr2:190355573|190356094:190355393:-.A.up', 'chr2:190356850:190356979:-@chr2:190355573|190356094:190355393:-.B.core_chr2:190356850:190356979:-@chr2:190355573|190356094:190355393:-.B.up')	(0,0):739,(0,1):3,(1,0):209,(1,1):109	0:261,1:60	0.42	0.53	0.33	(0,0):267,(0,1):11,(1,0):17,(1,1):48	0:19,1:57	0.07	0.11	0.04
0.50	SA828-R1	SA830-R1	A3SS	chr2:130631294:130633384:-@chr2:130630718|130630856:130630628:-	1000000000000.0	-0.41	SMPD4	('chr2:130631294:130633384:-@chr2:130630718|130630856:130630628:-.A.coreAndExt_chr2:130631294:130633384:-@chr2:130630718|130630856:130630628:-.A.up', 'chr2:130631294:130633384:-@chr2:130630718|130630856:130630628:-.B.core_chr2:130631294:130633384:-@chr2:130630718|130630856:130630628:-.B.up')	(0,0):753,(0,1):193,(1,0):31,(1,1):590	0:91,1:723	0.11	0.15	0.08	(0,0):393,(0,1):76,(1,0):102,(1,1):204	0:210,1:172	0.52	0.59	0.45
0.50	SA828-R1	SA830-R1	A3SS	chr2:61300949:61301096:-@chr2:61294857|61294917:61294699:-	682.9	0.27	USP34	('chr2:61300949:61301096:-@chr2:61294857|61294917:61294699:-.A.coreAndExt_chr2:61300949:61301096:-@chr2:61294857|61294917:61294699:-.A.up', 'chr2:61300949:61301096:-@chr2:61294857|61294917:61294699:-.B.core_chr2:61300949:61301096:-@chr2:61294857|61294917:61294699:-.B.up')	(0,0):823,(0,1):1,(1,0):85,(1,1):47	0:128,1:5	0.94	0.99	0.87	(0,0):651,(0,1):7,(1,0):36,(1,1):17	0:46,1:14	0.67	0.81	0.52
0.50	SA828-R1	SA830-R1	A3SS	chr2:190357240:190357342:-@chr2:190355571|190356094:190355393:-	1000000000000.0	0.26	ORMDL1	('chr2:190357240:190357342:-@chr2:190355571|190356094:190355393:-.A.coreAndExt_chr2:190357240:190357342:-@chr2:190355571|190356094:190355393:-.A.up', 'chr2:190357240:190357342:-@chr2:190355571|190356094:190355393:-.B.core_chr2:190357240:190357342:-@chr2:190355571|190356094:190355393:-.B.up')	(0,0):820,(0,1):20,(1,0):255,(1,1):99	0:277,1:97	0.34	0.41	0.28	(0,0):308,(0,1):10,(1,0):26,(1,1):47	0:28,1:55	0.08	0.12	0.05
0.50	SA828-R1	SA830-R1	A3SS	chr4:88335500:88335866:-@chr4:88325747|88325975:88325427:-	1000000000000.0	0.75	KLHL8	('chr4:88335500:88335866:-@chr4:88325747|88325975:88325427:-.A.coreAndExt_chr4:88335500:88335866:-@chr4:88325747|88325975:88325427:-.A.up', 'chr4:88335500:88335866:-@chr4:88325747|88325975:88325427:-.B.core_chr4:88335500:88335866:-@chr4:88325747|88325975:88325427:-.B.up')	(0,0):157,(0,1):6,(1,0):191,(1,1):212	0:376,1:33	0.91	0.96	0.85	(0,0):130,(0,1):64,(1,0):31,(1,1):170	0:67,1:198	0.16	0.23	0.11
0.50	SA828-R1	SA830-R1	A3SS	chr4:103967884:103968243:-@chr4:103966928|103967136:103966777:-	1000000000000.0	-0.33	UBE2D3	('chr4:103967884:103968243:-@chr4:103966928|103967136:103966777:-.A.coreAndExt_chr4:103967884:103968243:-@chr4:103966928|103967136:103966777:-.A.up', 'chr4:103967884:103968243:-@chr4:103966928|103967136:103966777:-.B.core_chr4:103967884:103968243:-@chr4:103966928|103967136:103966777:-.B.up')	(0,0):2252,(0,1):161,(1,0):404,(1,1):367	0:603,1:329	0.51	0.56	0.47	(0,0):2080,(0,1):79,(1,0):844,(1,1):233	0:1051,1:105	0.84	0.87	0.81
0.50	SA828-R1	SA830-R1	A3SS	chr4:100704093:100704237:-@chr4:100699530|100699541:100699334:-	245.35	-0.4	RG9MTD2	('chr4:100704093:100704237:-@chr4:100699530|100699541:100699334:-.A.coreAndExt_chr4:100704093:100704237:-@chr4:100699530|100699541:100699334:-.A.up', 'chr4:100704093:100704237:-@chr4:100699530|100699541:100699334:-.B.core_chr4:100704093:100704237:-@chr4:100699530|100699541:100699334:-.B.up')	(0,0):115,(0,1):7,(1,0):13,(1,1):41	0:33,1:28	0.45	0.65	0.27	(0,0):65,(0,1):1,(1,0):21,(1,1):26	0:47,1:1	0.85	0.95	0.67
0.50	SA828-R1	SA830-R1	A3SS	chr4:103967719:103968139:-@chr4:103966911|103967136:103966777:-	1000000000000.0	-0.32	UBE2D3	('chr4:103967719:103968139:-@chr4:103966911|103967136:103966777:-.A.coreAndExt_chr4:103967719:103968139:-@chr4:103966911|103967136:103966777:-.A.up', 'chr4:103967719:103968139:-@chr4:103966911|103967136:103966777:-.B.core_chr4:103967719:103968139:-@chr4:103966911|103967136:103966777:-.B.up')	(0,0):2117,(0,1):149,(1,0):477,(1,1):427	0:728,1:325	0.57	0.62	0.53	(0,0):1900,(0,1):64,(1,0):978,(1,1):282	0:1228,1:96	0.89	0.91	0.86
0.50	SA828-R1	SA830-R1	A3SS	chr4:103967719:103968139:-@chr4:103966928|103967136:103966777:-	1000000000000.0	-0.43	UBE2D3	('chr4:103967719:103968139:-@chr4:103966928|103967136:103966777:-.A.coreAndExt_chr4:103967719:103968139:-@chr4:103966928|103967136:103966777:-.A.up', 'chr4:103967719:103968139:-@chr4:103966928|103967136:103966777:-.B.core_chr4:103967719:103968139:-@chr4:103966928|103967136:103966777:-.B.up')	(0,0):1699,(0,1):567,(1,0):405,(1,1):499	0:526,1:945	0.27	0.3	0.25	(0,0):1749,(0,1):215,(1,0):921,(1,1):339	0:1179,1:296	0.7	0.73	0.67
0.50	SA828-R1	SA830-R1	A3SS	chr4:77122110:77122214:-@chr4:77121647|77121722:77121549:-	6126593305.31	-0.35	SDAD1	('chr4:77122110:77122214:-@chr4:77121647|77121722:77121549:-.A.coreAndExt_chr4:77122110:77122214:-@chr4:77121647|77121722:77121549:-.A.up', 'chr4:77122110:77122214:-@chr4:77121647|77121722:77121549:-.B.core_chr4:77122110:77122214:-@chr4:77121647|77121722:77121549:-.B.up')	(0,0):207,(0,1):71,(1,0):25,(1,1):10	0:25,1:81	0.12	0.17	0.08	(0,0):119,(0,1):13,(1,0):40,(1,1):7	0:40,1:20	0.47	0.61	0.34
0.50	SA828-R1	SA830-R1	A3SS	chr4:834724:838591:-@chr4:833856|834197:833680:-	1846077870.43	-0.22	GAK	('chr4:834724:838591:-@chr4:833856|834197:833680:-.A.coreAndExt_chr4:834724:838591:-@chr4:833856|834197:833680:-.A.up', 'chr4:834724:838591:-@chr4:833856|834197:833680:-.B.core_chr4:834724:838591:-@chr4:833856|834197:833680:-.B.up')	(0,0):521,(0,1):253,(1,0):41,(1,1):402	0:95,1:601	0.12	0.16	0.09	(0,0):229,(0,1):84,(1,0):52,(1,1):186	0:118,1:204	0.34	0.42	0.26
0.50	SA828-R1	SA830-R1	A3SS	chr5:159671443:159671557:-@chr5:159640323|159640533:159640110:-	37.86	-0.27	CCNJL	('chr5:159671443:159671557:-@chr5:159640323|159640533:159640110:-.A.coreAndExt_chr5:159671443:159671557:-@chr5:159640323|159640533:159640110:-.A.up', 'chr5:159671443:159671557:-@chr5:159640323|159640533:159640110:-.B.core_chr5:159671443:159671557:-@chr5:159640323|159640533:159640110:-.B.up')	(0,0):62,(0,1):33,(1,0):2,(1,1):21	0:3,1:53	0.02	0.06	0.0	(0,0):32,(0,1):4,(1,0):7,(1,1):9	0:10,1:10	0.29	0.58	0.13
0.50	SA828-R1	SA830-R1	A3SS	chr5:157151289:157151581:-@chr5:157149099|157149153:157148949:-	592788.43	-0.17	CLINT1	('chr5:157151289:157151581:-@chr5:157149099|157149153:157148949:-.A.coreAndExt_chr5:157151289:157151581:-@chr5:157149099|157149153:157148949:-.A.up', 'chr5:157151289:157151581:-@chr5:157149099|157149153:157148949:-.B.core_chr5:157151289:157151581:-@chr5:157149099|157149153:157148949:-.B.up')	(0,0):896,(0,1):106,(1,0):303,(1,1):614	0:631,1:392	0.58	0.63	0.53	(0,0):469,(0,1):32,(1,0):310,(1,1):361	0:545,1:158	0.75	0.8	0.7
0.50	SA828-R1	SA830-R1	A3SS	chr5:176897480:176897714:-@chr5:176896093|176896352:176895965:-	52972767167.93	0.32	FAM193B	('chr5:176897480:176897714:-@chr5:176896093|176896352:176895965:-.A.coreAndExt_chr5:176897480:176897714:-@chr5:176896093|176896352:176895965:-.A.up', 'chr5:176897480:176897714:-@chr5:176896093|176896352:176895965:-.B.core_chr5:176897480:176897714:-@chr5:176896093|176896352:176895965:-.B.up')	(0,0):186,(1,0):245,(1,1):94	0:337,1:2	0.98	1.0	0.93	(0,0):141,(0,1):16,(1,0):160,(1,1):77	0:207,1:46	0.66	0.76	0.56
0.50	SA828-R1	SA830-R1	A3SS	chr5:95177967:95181200:-@chr5:95175849|95176417:95175431:-	36.43	-0.2	GLRX	('chr5:95177967:95181200:-@chr5:95175849|95176417:95175431:-.A.coreAndExt_chr5:95177967:95181200:-@chr5:95175849|95176417:95175431:-.A.up', 'chr5:95177967:95181200:-@chr5:95175849|95176417:95175431:-.B.core_chr5:95177967:95181200:-@chr5:95175849|95176417:95175431:-.B.up')	(0,0):112,(0,1):82,(1,0):27,(1,1):198	0:61,1:246	0.18	0.25	0.13	(0,0):173,(0,1):83,(1,0):70,(1,1):193	0:150,1:196	0.38	0.46	0.3
0.50	SA828-R1	SA830-R1	A3SS	chr5:944270:944665:-@chr5:942762|942881:942702:-	6336970.61	-0.37	BRD9	('chr5:944270:944665:-@chr5:942762|942881:942702:-.A.coreAndExt_chr5:944270:944665:-@chr5:942762|942881:942702:-.A.up', 'chr5:944270:944665:-@chr5:942762|942881:942702:-.B.core_chr5:944270:944665:-@chr5:942762|942881:942702:-.B.up')	(0,0):394,(0,1):58,(1,0):28,(1,1):34	0:34,1:86	0.23	0.32	0.15	(0,0):204,(0,1):17,(1,0):43,(1,1):19	0:52,1:27	0.6	0.72	0.48
0.50	SA828-R1	SA830-R1	A3SS	chrX:133743517:133743613:-@chrX:133733050|133733979:133731270:-	1000000000000.0	0.21	FAM122B	('chrX:133743517:133743613:-@chrX:133733050|133733979:133731270:-.A.coreAndExt_chrX:133743517:133743613:-@chrX:133733050|133733979:133731270:-.A.up', 'chrX:133743517:133743613:-@chrX:133733050|133733979:133731270:-.B.core_chrX:133743517:133743613:-@chrX:133733050|133733979:133731270:-.B.up')	(0,0):1884,(0,1):54,(1,0):1531,(1,1):3130	0:3840,1:875	0.75	0.78	0.71	(0,0):979,(0,1):110,(1,0):986,(1,1):2662	0:2453,1:1305	0.54	0.57	0.5
0.50	SA828-R1	SA830-R1	A3SS	chrX:108863024:108863288:-@chrX:108813260|108813551:108813021:-	55.04	0.21	ACSL4	('chrX:108863024:108863288:-@chrX:108813260|108813551:108813021:-.A.coreAndExt_chrX:108863024:108863288:-@chrX:108813260|108813551:108813021:-.A.up', 'chrX:108863024:108863288:-@chrX:108813260|108813551:108813021:-.B.core_chrX:108863024:108863288:-@chrX:108813260|108813551:108813021:-.B.up')	(0,0):758,(0,1):41,(1,0):88,(1,1):151	0:156,1:124	0.34	0.41	0.27	(0,0):278,(0,1):19,(1,0):12,(1,1):55	0:19,1:67	0.13	0.21	0.07
0.50	SA828-R1	SA830-R1	A3SS	chrX:48648613:48648764:-@chrX:48647113|48647703:48645834:-	1000000000000.0	-0.12	SLC35A2	('chrX:48648613:48648764:-@chrX:48647113|48647703:48645834:-.A.coreAndExt_chrX:48648613:48648764:-@chrX:48647113|48647703:48645834:-.A.up', 'chrX:48648613:48648764:-@chrX:48647113|48647703:48645834:-.B.core_chrX:48648613:48648764:-@chrX:48647113|48647703:48645834:-.B.up')	(0,0):711,(0,1):83,(1,0):1386,(1,1):1667	0:2814,1:322	0.85	0.88	0.83	(0,0):466,(0,1):13,(1,0):1145,(1,1):1102	0:2211,1:49	0.97	0.98	0.95
0.50	SA828-R1	SA830-R1	A3SS	chr12:122273538:122273627:-@chr12:122272223|122272395:122271872:-	99.39	0.41	MPHOSPH9	('chr12:122273538:122273627:-@chr12:122272223|122272395:122271872:-.A.coreAndExt_chr12:122273538:122273627:-@chr12:122272223|122272395:122271872:-.A.up', 'chr12:122273538:122273627:-@chr12:122272223|122272395:122271872:-.B.core_chr12:122273538:122273627:-@chr12:122272223|122272395:122271872:-.B.up')	(0,0):71,(0,1):2,(1,0):123,(1,1):97	0:213,1:9	0.92	0.97	0.84	(0,0):64,(0,1):7,(1,0):38,(1,1):73	0:68,1:50	0.51	0.69	0.36
0.50	SA828-R1	SA830-R1	A3SS	chr12:110763514:110765192:-@chr12:110762190|110762664:110761955:-	1000000000000.0	0.24	C12orf47	('chr12:110763514:110765192:-@chr12:110762190|110762664:110761955:-.A.coreAndExt_chr12:110763514:110765192:-@chr12:110762190|110762664:110761955:-.A.up', 'chr12:110763514:110765192:-@chr12:110762190|110762664:110761955:-.B.core_chr12:110763514:110765192:-@chr12:110762190|110762664:110761955:-.B.up')	(0,0):457,(0,1):31,(1,0):448,(1,1):1231	0:1434,1:276	0.81	0.86	0.76	(0,0):307,(0,1):78,(1,0):254,(1,1):784	0:682,1:434	0.57	0.63	0.51
0.50	SA828-R1	SA830-R1	A3SS	chr12:56311965:56312183:-@chr12:56311304|56311414:56311250:-	21.41	0.28	B4GALNT1	('chr12:56311965:56312183:-@chr12:56311304|56311414:56311250:-.A.coreAndExt_chr12:56311965:56312183:-@chr12:56311304|56311414:56311250:-.A.up', 'chr12:56311965:56312183:-@chr12:56311304|56311414:56311250:-.B.core_chr12:56311965:56312183:-@chr12:56311304|56311414:56311250:-.B.up')	(0,0):204,(1,0):103,(1,1):27	0:128,1:2	0.97	1.0	0.91	(0,0):123,(0,1):3,(1,0):38,(1,1):25	0:56,1:10	0.69	0.89	0.49
0.50	SA828-R1	SA830-R1	A3SS	chr12:108015435:108015818:-@chr12:108014975|108015125:108014695:-	1000000000000.0	0.19	ALKBH2	('chr12:108015435:108015818:-@chr12:108014975|108015125:108014695:-.A.coreAndExt_chr12:108015435:108015818:-@chr12:108014975|108015125:108014695:-.A.up', 'chr12:108015435:108015818:-@chr12:108014975|108015125:108014695:-.B.core_chr12:108015435:108015818:-@chr12:108014975|108015125:108014695:-.B.up')	(0,0):376,(0,1):97,(1,0):498,(1,1):657	0:990,1:262	0.73	0.77	0.68	(0,0):392,(0,1):212,(1,0):450,(1,1):711	0:844,1:529	0.54	0.57	0.5
0.50	SA828-R1	SA830-R1	A3SS	chr12:6829892:6830434:-@chr12:6829208|6829283:6828990:-	1000000000000.0	0.13	CDCA3	('chr12:6829892:6830434:-@chr12:6829208|6829283:6828990:-.A.coreAndExt_chr12:6829892:6830434:-@chr12:6829208|6829283:6828990:-.A.up', 'chr12:6829892:6830434:-@chr12:6829208|6829283:6828990:-.B.core_chr12:6829892:6830434:-@chr12:6829208|6829283:6828990:-.B.up')	(0,0):1087,(0,1):12,(1,0):371,(1,1):354	0:688,1:49	0.93	0.96	0.9	(0,0):1334,(0,1):81,(1,0):561,(1,1):488	0:917,1:213	0.8	0.83	0.76
0.50	SA828-R1	SA830-R1	A3SS	chr12:107463045:107463229:-@chr12:107462384|107462438:107462333:-	1000000000000.0	0.13	SART3	('chr12:107463045:107463229:-@chr12:107462384|107462438:107462333:-.A.coreAndExt_chr12:107463045:107463229:-@chr12:107462384|107462438:107462333:-.A.up', 'chr12:107463045:107463229:-@chr12:107462384|107462438:107462333:-.B.core_chr12:107463045:107463229:-@chr12:107462384|107462438:107462333:-.B.up')	(0,0):481,(0,1):81,(1,0):43,(1,1):180	0:73,1:231	0.15	0.19	0.11	(0,0):351,(0,1):57,(1,0):2,(1,1):95	0:4,1:150	0.02	0.04	0.0
0.50	SA828-R1	SA830-R1	A3SS	chr12:52352627:52354071:-@chr12:52349999|52350165:52349922:-	20308805.48	-0.24	ATP5G2	('chr12:52352627:52354071:-@chr12:52349999|52350165:52349922:-.A.coreAndExt_chr12:52352627:52354071:-@chr12:52349999|52350165:52349922:-.A.up', 'chr12:52352627:52354071:-@chr12:52349999|52350165:52349922:-.B.core_chr12:52352627:52354071:-@chr12:52349999|52350165:52349922:-.B.up')	(0,0):1803,(0,1):193,(1,0):57,(1,1):27	0:60,1:217	0.21	0.26	0.16	(0,0):1224,(0,1):92,(1,0):94,(1,1):35	0:102,1:119	0.45	0.52	0.38
0.50	SA828-R1	SA830-R1	A3SS	chr12:27047436:27047590:-@chr12:27043848|27043966:27043726:-	27.02	0.28	TM7SF3	('chr12:27047436:27047590:-@chr12:27043848|27043966:27043726:-.A.coreAndExt_chr12:27047436:27047590:-@chr12:27043848|27043966:27043726:-.A.up', 'chr12:27047436:27047590:-@chr12:27043848|27043966:27043726:-.B.core_chr12:27047436:27047590:-@chr12:27043848|27043966:27043726:-.B.up')	(0,0):283,(0,1):3,(1,0):95,(1,1):41	0:121,1:18	0.73	0.84	0.62	(0,0):206,(0,1):7,(1,0):51,(1,1):36	0:62,1:32	0.45	0.57	0.34
0.50	SA828-R1	SA830-R1	A3SS	chr12:99075437:99075648:-@chr12:99075165|99075354:99075074:-	21.61	-0.46	GOLGA2P5	('chr12:99075437:99075648:-@chr12:99075165|99075354:99075074:-.A.coreAndExt_chr12:99075437:99075648:-@chr12:99075165|99075354:99075074:-.A.up', 'chr12:99075437:99075648:-@chr12:99075165|99075354:99075074:-.B.core_chr12:99075437:99075648:-@chr12:99075165|99075354:99075074:-.B.up')	(0,0):22,(0,1):4,(1,0):11,(1,1):8	0:16,1:7	0.41	0.66	0.19	(0,0):13,(1,0):22,(1,1):5	0:25,1:2	0.87	0.99	0.66
0.50	SA828-R1	SA830-R1	A3SS	chr11:124174977:124175921:-@chr11:124149924|124150080:124149825:-	1433.72	-0.26	C11orf61	('chr11:124174977:124175921:-@chr11:124149924|124150080:124149825:-.A.coreAndExt_chr11:124174977:124175921:-@chr11:124149924|124150080:124149825:-.A.up', 'chr11:124174977:124175921:-@chr11:124149924|124150080:124149825:-.B.core_chr11:124174977:124175921:-@chr11:124149924|124150080:124149825:-.B.up')	(0,0):1142,(0,1):9,(1,0):39,(1,1):118	0:106,1:60	0.69	0.82	0.55	(0,0):326,(1,0):66,(1,1):74	0:136,1:4	0.95	1.0	0.88
0.50	SA828-R1	SA830-R1	A3SS	chr11:118394202:118394597:-@chr11:118393465|118393973:118393282:-	1000000000000.0	0.17	RPS25	('chr11:118394202:118394597:-@chr11:118393465|118393973:118393282:-.A.coreAndExt_chr11:118394202:118394597:-@chr11:118393465|118393973:118393282:-.A.up', 'chr11:118394202:118394597:-@chr11:118393465|118393973:118393282:-.B.core_chr11:118394202:118394597:-@chr11:118393465|118393973:118393282:-.B.up')	(0,0):5598,(0,1):146,(1,0):3195,(1,1):2172	0:4828,1:685	0.76	0.78	0.73	(0,0):5722,(0,1):322,(1,0):2858,(1,1):2254	0:4174,1:1260	0.59	0.61	0.57
0.50	SA828-R1	SA830-R1	A3SS	chr11:64290948:64291127:-@chr11:64289566|64290203:64288654:-	1000000000000.0	0.13	SF1	('chr11:64290948:64291127:-@chr11:64289566|64290203:64288654:-.A.coreAndExt_chr11:64290948:64291127:-@chr11:64289566|64290203:64288654:-.A.up', 'chr11:64290948:64291127:-@chr11:64289566|64290203:64288654:-.B.core_chr11:64290948:64291127:-@chr11:64289566|64290203:64288654:-.B.up')	(0,0):1139,(0,1):434,(1,0):2462,(1,1):4744	0:4873,1:2767	0.51	0.53	0.49	(0,0):958,(0,1):334,(1,0):1291,(1,1):3520	0:2723,1:2422	0.38	0.4	0.36
0.50	SA828-R1	SA830-R1	A3SS	chr11:6459037:6459284:-@chr11:6458229|6458269:6458129:-	3367.35	-0.27	ARFIP2	('chr11:6459037:6459284:-@chr11:6458229|6458269:6458129:-.A.coreAndExt_chr11:6459037:6459284:-@chr11:6458229|6458269:6458129:-.A.up', 'chr11:6459037:6459284:-@chr11:6458229|6458269:6458129:-.B.core_chr11:6459037:6459284:-@chr11:6458229|6458269:6458129:-.B.up')	(0,0):399,(0,1):70,(1,0):107,(1,1):69	0:131,1:115	0.46	0.53	0.39	(0,0):313,(0,1):24,(1,0):116,(1,1):42	0:144,1:38	0.73	0.81	0.64
0.50	SA828-R1	SA830-R1	A3SS	chr11:63750098:63750301:-@chr11:63749018|63749628:63748849:-	51.56	0.33	TRPT1	('chr11:63750098:63750301:-@chr11:63749018|63749628:63748849:-.A.coreAndExt_chr11:63750098:63750301:-@chr11:63749018|63749628:63748849:-.A.up', 'chr11:63750098:63750301:-@chr11:63749018|63749628:63748849:-.B.core_chr11:63750098:63750301:-@chr11:63749018|63749628:63748849:-.B.up')	(0,0):374,(0,1):7,(1,0):198,(1,1):61	0:237,1:29	0.67	0.8	0.55	(0,0):205,(0,1):10,(1,0):41,(1,1):18	0:49,1:20	0.34	0.48	0.23
0.50	SA828-R1	SA830-R1	A3SS	chr11:62378567:62378986:-@chr11:62377881|62378112:62377849:-	1000000000000.0	0.4	SNHG1	('chr11:62378567:62378986:-@chr11:62377881|62378112:62377849:-.A.coreAndExt_chr11:62378567:62378986:-@chr11:62377881|62378112:62377849:-.A.up', 'chr11:62378567:62378986:-@chr11:62377881|62378112:62377849:-.B.core_chr11:62378567:62378986:-@chr11:62377881|62378112:62377849:-.B.up')	(0,0):2549,(0,1):1,(1,0):525,(1,1):581	0:1083,1:24	0.93	0.99	0.86	(0,0):4509,(0,1):3,(1,0):497,(1,1):1031	0:1097,1:434	0.53	0.58	0.47
0.50	SA828-R1	SA830-R1	A3SS	chr11:497113:497300:-@chr11:494996|495001:494824:-	30.25	-0.26	RNH1	('chr11:497113:497300:-@chr11:494996|495001:494824:-.A.coreAndExt_chr11:497113:497300:-@chr11:494996|495001:494824:-.A.up', 'chr11:497113:497300:-@chr11:494996|495001:494824:-.B.core_chr11:497113:497300:-@chr11:494996|495001:494824:-.B.up')	(0,0):971,(0,1):34,(1,0):5,(1,1):118	0:17,1:140	0.13	0.25	0.05	(0,0):471,(0,1):15,(1,0):11,(1,1):67	0:31,1:62	0.39	0.57	0.26
0.50	SA828-R1	SA830-R1	A3SS	chr11:62379181:62379819:-@chr11:62378112|62378599:62378066:-	1000000000000.0	0.2	SNHG1	('chr11:62379181:62379819:-@chr11:62378112|62378599:62378066:-.A.coreAndExt_chr11:62379181:62379819:-@chr11:62378112|62378599:62378066:-.A.up', 'chr11:62379181:62379819:-@chr11:62378112|62378599:62378066:-.B.core_chr11:62379181:62379819:-@chr11:62378112|62378599:62378066:-.B.up')	(0,0):4639,(1,0):651,(1,1):1545	0:1397,1:799	0.43	0.47	0.39	(0,0):10649,(0,1):2,(1,0):865,(1,1):3807	0:1757,1:2917	0.23	0.24	0.21
0.50	SA828-R1	SA830-R1	A3SS	chr11:93112051:93112145:-@chr11:93111254|93111313:93110923:-	8578.65	0.1	TAF1D	('chr11:93112051:93112145:-@chr11:93111254|93111313:93110923:-.A.coreAndExt_chr11:93112051:93112145:-@chr11:93111254|93111313:93110923:-.A.up', 'chr11:93112051:93112145:-@chr11:93111254|93111313:93110923:-.B.core_chr11:93112051:93112145:-@chr11:93111254|93111313:93110923:-.B.up')	(0,0):668,(0,1):11,(1,0):526,(1,1):704	0:1173,1:68	0.94	0.96	0.9	(0,0):820,(0,1):49,(1,0):597,(1,1):736	0:1212,1:170	0.84	0.87	0.8
0.50	SA828-R1	SA830-R1	A3SS	chr11:62201566:62202166:-@chr11:62200687|62201053:62200546:-	281812314.7	0.11	UBXN1	('chr11:62201566:62202166:-@chr11:62200687|62201053:62200546:-.A.coreAndExt_chr11:62201566:62202166:-@chr11:62200687|62201053:62200546:-.A.up', 'chr11:62201566:62202166:-@chr11:62200687|62201053:62200546:-.B.core_chr11:62201566:62202166:-@chr11:62200687|62201053:62200546:-.B.up')	(0,0):2454,(0,1):6,(1,0):797,(1,1):531	0:1306,1:28	0.97	0.99	0.95	(0,0):1980,(0,1):31,(1,0):532,(1,1):327	0:818,1:72	0.86	0.9	0.82
0.50	SA828-R1	SA830-R1	A3SS	chr11:492062:493570:-@chr11:490654|490738:490484:-	1000000000000.0	-0.17	RNH1	('chr11:492062:493570:-@chr11:490654|490738:490484:-.A.coreAndExt_chr11:492062:493570:-@chr11:490654|490738:490484:-.A.up', 'chr11:492062:493570:-@chr11:490654|490738:490484:-.B.core_chr11:492062:493570:-@chr11:490654|490738:490484:-.B.up')	(0,0):1092,(0,1):827,(1,0):160,(1,1):684	0:237,1:1434	0.13	0.15	0.12	(0,0):717,(0,1):427,(1,0):237,(1,1):351	0:315,1:700	0.3	0.33	0.27
0.50	SA828-R1	SA830-R1	A3SS	chr19:51922991:51923411:-@chr19:51922664|51922788:51922549:-	1000000000000.0	-0.46	STRN4	('chr19:51922991:51923411:-@chr19:51922664|51922788:51922549:-.A.coreAndExt_chr19:51922991:51923411:-@chr19:51922664|51922788:51922549:-.A.up', 'chr19:51922991:51923411:-@chr19:51922664|51922788:51922549:-.B.core_chr19:51922991:51923411:-@chr19:51922664|51922788:51922549:-.B.up')	(0,0):470,(0,1):58,(1,0):22,(1,1):44	0:30,1:94	0.17	0.25	0.11	(0,0):200,(0,1):15,(1,0):57,(1,1):39	0:77,1:34	0.63	0.75	0.51
0.50	SA828-R1	SA830-R1	A3SS	chr19:11353368:11353525:-@chr19:11352885|11352989:11352732:-	25.07	-0.44	EPOR	('chr19:11353368:11353525:-@chr19:11352885|11352989:11352732:-.A.coreAndExt_chr19:11353368:11353525:-@chr19:11352885|11352989:11352732:-.A.up', 'chr19:11353368:11353525:-@chr19:11352885|11352989:11352732:-.B.core_chr19:11353368:11353525:-@chr19:11352885|11352989:11352732:-.B.up')	(0,0):83,(0,1):19,(1,0):6,(1,1):19	0:9,1:35	0.12	0.21	0.05	(0,0):18,(1,0):5,(1,1):4	0:7,1:2	0.56	0.83	0.27
0.50	SA828-R1	SA830-R1	A3SS	chr19:1768706:1768779:-@chr19:1768328|1768457:1768218:-	1000000000000.0	-0.54	REXO1	('chr19:1768706:1768779:-@chr19:1768328|1768457:1768218:-.A.coreAndExt_chr19:1768706:1768779:-@chr19:1768328|1768457:1768218:-.A.up', 'chr19:1768706:1768779:-@chr19:1768328|1768457:1768218:-.B.core_chr19:1768706:1768779:-@chr19:1768328|1768457:1768218:-.B.up')	(0,0):197,(0,1):36,(1,0):9,(1,1):3	0:9,1:39	0.05	0.09	0.03	(0,0):106,(0,1):7,(1,0):47	0:47,1:7	0.59	0.78	0.4
0.50	SA828-R1	SA830-R1	A3SS	chr19:1771263:1771709:-@chr19:1771056|1771179:1770933:-	1000000000000.0	-0.47	REXO1	('chr19:1771263:1771709:-@chr19:1771056|1771179:1770933:-.A.coreAndExt_chr19:1771263:1771709:-@chr19:1771056|1771179:1770933:-.A.up', 'chr19:1771263:1771709:-@chr19:1771056|1771179:1770933:-.B.core_chr19:1771263:1771709:-@chr19:1771056|1771179:1770933:-.B.up')	(0,0):128,(0,1):70,(1,0):22,(1,1):48	0:29,1:111	0.17	0.24	0.11	(0,0):68,(0,1):15,(1,0):49,(1,1):33	0:69,1:28	0.64	0.76	0.51
0.50	SA828-R1	SA830-R1	A3SS	chr19:46631282:46632035:-@chr19:46630153|46631179:46629064:-	1000000000000.0	0.19	ATP5SL	('chr19:46631282:46632035:-@chr19:46630153|46631179:46629064:-.A.coreAndExt_chr19:46631282:46632035:-@chr19:46630153|46631179:46629064:-.A.up', 'chr19:46631282:46632035:-@chr19:46630153|46631179:46629064:-.B.core_chr19:46631282:46632035:-@chr19:46630153|46631179:46629064:-.B.up')	(0,0):1349,(0,1):149,(1,0):1763,(1,1):3616	0:3984,1:1544	0.61	0.64	0.58	(0,0):1141,(0,1):199,(1,0):974,(1,1):2792	0:2197,1:1768	0.42	0.45	0.4
0.50	SA828-R1	SA830-R1	A3SS	chr19:10367604:10367879:-@chr19:10367217|10367372:10367111:-	1000000000000.0	-0.3	CDC37	('chr19:10367604:10367879:-@chr19:10367217|10367372:10367111:-.A.coreAndExt_chr19:10367604:10367879:-@chr19:10367217|10367372:10367111:-.A.up', 'chr19:10367604:10367879:-@chr19:10367217|10367372:10367111:-.B.core_chr19:10367604:10367879:-@chr19:10367217|10367372:10367111:-.B.up')	(0,0):5392,(0,1):457,(1,0):450,(1,1):3149	0:848,1:3208	0.13	0.14	0.12	(0,0):4513,(0,1):422,(1,0):1511,(1,1):2288	0:2501,1:1720	0.43	0.46	0.41
0.50	SA828-R1	SA830-R1	A3SS	chr19:10367604:10367879:-@chr19:10367219|10367372:10366904:-	1000000000000.0	-0.21	CDC37	('chr19:10367604:10367879:-@chr19:10367219|10367372:10366904:-.A.coreAndExt_chr19:10367604:10367879:-@chr19:10367219|10367372:10366904:-.A.up', 'chr19:10367604:10367879:-@chr19:10367219|10367372:10366904:-.B.core_chr19:10367604:10367879:-@chr19:10367219|10367372:10366904:-.B.up')	(0,0):5428,(0,1):3055,(1,0):503,(1,1):4326	0:874,1:7010	0.08	0.09	0.07	(0,0):5319,(0,1):2209,(1,0):1679,(1,1):3283	0:2561,1:4610	0.29	0.3	0.28
0.50	SA828-R1	SA830-R1	A3SS	chr19:54755003:54755808:-@chr19:54752318|54754047:54752159:-	104.78	0.19	NOSIP	('chr19:54755003:54755808:-@chr19:54752318|54754047:54752159:-.A.coreAndExt_chr19:54755003:54755808:-@chr19:54752318|54754047:54752159:-.A.up', 'chr19:54755003:54755808:-@chr19:54752318|54754047:54752159:-.B.core_chr19:54755003:54755808:-@chr19:54752318|54754047:54752159:-.B.up')	(0,0):3322,(0,1):31,(1,0):667,(1,1):217	0:816,1:99	0.75	0.81	0.69	(0,0):2172,(0,1):49,(1,0):328,(1,1):102	0:392,1:87	0.56	0.63	0.49
0.50	SA828-R1	SA830-R1	A3SS	chr19:19626352:19626509:-@chr19:19625883|19625953:19625778:-	50.12	-0.25	ATP13A1	('chr19:19626352:19626509:-@chr19:19625883|19625953:19625778:-.A.coreAndExt_chr19:19626352:19626509:-@chr19:19625883|19625953:19625778:-.A.up', 'chr19:19626352:19626509:-@chr19:19625883|19625953:19625778:-.B.core_chr19:19626352:19626509:-@chr19:19625883|19625953:19625778:-.B.up')	(0,0):396,(0,1):48,(1,0):132,(1,1):83	0:167,1:96	0.48	0.55	0.41	(0,0):218,(0,1):9,(1,0):89,(1,1):32	0:112,1:18	0.73	0.84	0.61
0.50	SA828-R1	SA830-R1	A3SS	chr19:864087:864245:-@chr19:853067|853434:852976:-	72.92	-0.36	R3HDM4	('chr19:864087:864245:-@chr19:853067|853434:852976:-.A.coreAndExt_chr19:864087:864245:-@chr19:853067|853434:852976:-.A.up', 'chr19:864087:864245:-@chr19:853067|853434:852976:-.B.core_chr19:864087:864245:-@chr19:853067|853434:852976:-.B.up')	(0,0):809,(0,1):21,(1,0):139,(1,1):17	0:144,1:33	0.43	0.54	0.33	(0,0):373,(0,1):2,(1,0):87,(1,1):6	0:91,1:4	0.79	0.95	0.6
0.50	SA828-R1	SA830-R1	A3SS	chr19:54006053:54006272:-@chr19:54003305|54003380:54002825:-	22.57	0.42	BCAT2	('chr19:54006053:54006272:-@chr19:54003305|54003380:54002825:-.A.coreAndExt_chr19:54006053:54006272:-@chr19:54003305|54003380:54002825:-.A.up', 'chr19:54006053:54006272:-@chr19:54003305|54003380:54002825:-.B.core_chr19:54006053:54006272:-@chr19:54003305|54003380:54002825:-.B.up')	(0,0):184,(0,1):4,(1,0):14,(1,1):68	0:57,1:29	0.61	0.81	0.37	(0,0):86,(0,1):23,(1,0):7,(1,1):66	0:18,1:78	0.19	0.33	0.09
0.50	SA828-R1	SA830-R1	A3SS	chr19:10367604:10367879:-@chr19:10367219|10367372:10367111:-	1000000000000.0	-0.17	CDC37	('chr19:10367604:10367879:-@chr19:10367219|10367372:10367111:-.A.coreAndExt_chr19:10367604:10367879:-@chr19:10367219|10367372:10367111:-.A.up', 'chr19:10367604:10367879:-@chr19:10367219|10367372:10367111:-.B.core_chr19:10367604:10367879:-@chr19:10367219|10367372:10367111:-.B.up')	(0,0):2997,(0,1):2852,(1,0):434,(1,1):3165	0:595,1:5856	0.05	0.06	0.05	(0,0):2949,(0,1):1986,(1,0):1493,(1,1):2306	0:1992,1:3793	0.22	0.23	0.21
0.50	SA828-R1	SA830-R1	A3SS	chr19:864087:864245:-@chr19:853130|853434:852976:-	46559255410.89	-0.24	R3HDM4	('chr19:864087:864245:-@chr19:853130|853434:852976:-.A.coreAndExt_chr19:864087:864245:-@chr19:853130|853434:852976:-.A.up', 'chr19:864087:864245:-@chr19:853130|853434:852976:-.B.core_chr19:864087:864245:-@chr19:853130|853434:852976:-.B.up')	(0,0):678,(0,1):152,(1,0):66,(1,1):90	0:74,1:234	0.08	0.11	0.06	(0,0):345,(0,1):30,(1,0):68,(1,1):25	0:77,1:46	0.32	0.41	0.23
0.50	SA828-R1	SA830-R1	A3SS	chr19:51922991:51923411:-@chr19:51922643|51922788:51922549:-	84011423.14	-0.28	STRN4	('chr19:51922991:51923411:-@chr19:51922643|51922788:51922549:-.A.coreAndExt_chr19:51922991:51923411:-@chr19:51922643|51922788:51922549:-.A.up', 'chr19:51922991:51923411:-@chr19:51922643|51922788:51922549:-.B.core_chr19:51922991:51923411:-@chr19:51922643|51922788:51922549:-.B.up')	(0,0):406,(0,1):122,(1,0):39,(1,1):27	0:43,1:145	0.17	0.23	0.13	(0,0):173,(0,1):42,(1,0):61,(1,1):35	0:75,1:63	0.45	0.54	0.36
0.50	SA828-R1	SA830-R1	A3SS	chr22:49292877:49293035:-@chr22:49292330|49292399:49292077:-	57.0	0.22	LMF2	('chr22:49292877:49293035:-@chr22:49292330|49292399:49292077:-.A.coreAndExt_chr22:49292877:49293035:-@chr22:49292330|49292399:49292077:-.A.up', 'chr22:49292877:49293035:-@chr22:49292330|49292399:49292077:-.B.core_chr22:49292877:49293035:-@chr22:49292330|49292399:49292077:-.B.up')	(0,0):569,(0,1):52,(1,0):117,(1,1):210	0:211,1:168	0.48	0.55	0.41	(0,0):286,(0,1):33,(1,0):31,(1,1):94	0:48,1:110	0.26	0.35	0.18
0.50	SA828-R1	SA830-R1	A3SS	chr22:49292877:49293035:-@chr22:49292330|49292415:49292077:-	515.57	0.21	LMF2	('chr22:49292877:49293035:-@chr22:49292330|49292415:49292077:-.A.coreAndExt_chr22:49292877:49293035:-@chr22:49292330|49292415:49292077:-.A.up', 'chr22:49292877:49293035:-@chr22:49292330|49292415:49292077:-.B.core_chr22:49292877:49293035:-@chr22:49292330|49292415:49292077:-.B.up')	(0,0):555,(0,1):58,(1,0):131,(1,1):204	0:223,1:170	0.48	0.55	0.42	(0,0):280,(0,1):37,(1,0):37,(1,1):90	0:51,1:113	0.27	0.36	0.2
0.50	SA828-R1	SA830-R1	A3SS	chr22:20648295:20648400:-@chr22:20647265|20647392:20647119:-	4855.87	-0.17	TOP3B	('chr22:20648295:20648400:-@chr22:20647265|20647392:20647119:-.A.coreAndExt_chr22:20648295:20648400:-@chr22:20647265|20647392:20647119:-.A.up', 'chr22:20648295:20648400:-@chr22:20647265|20647392:20647119:-.B.core_chr22:20648295:20648400:-@chr22:20647265|20647392:20647119:-.B.up')	(0,0):133,(0,1):63,(1,0):10,(1,1):20	0:10,1:83	0.05	0.09	0.03	(0,0):93,(0,1):27,(1,0):27,(1,1):11	0:28,1:37	0.22	0.32	0.14
0.50	SA828-R1	SA830-R1	A3SS	chr22:25198268:25198384:-@chr22:25196779|25196888:25196685:-	9730527.79	-0.43	HPS4	('chr22:25198268:25198384:-@chr22:25196779|25196888:25196685:-.A.coreAndExt_chr22:25198268:25198384:-@chr22:25196779|25196888:25196685:-.A.up', 'chr22:25198268:25198384:-@chr22:25196779|25196888:25196685:-.B.core_chr22:25198268:25198384:-@chr22:25196779|25196888:25196685:-.B.up')	(0,0):215,(0,1):28,(1,0):19,(1,1):5	0:19,1:33	0.17	0.25	0.1	(0,0):131,(0,1):7,(1,0):42,(1,1):3	0:43,1:9	0.6	0.77	0.44
0.50	SA828-R1	SA830-R1	A3SS	chr22:41243955:41244097:-@chr22:41242086|41242246:41241961:-	1000000000000.0	-0.15	RRP7A	('chr22:41243955:41244097:-@chr22:41242086|41242246:41241961:-.A.coreAndExt_chr22:41243955:41244097:-@chr22:41242086|41242246:41241961:-.A.up', 'chr22:41243955:41244097:-@chr22:41242086|41242246:41241961:-.B.core_chr22:41243955:41244097:-@chr22:41242086|41242246:41241961:-.B.up')	(0,0):706,(0,1):276,(1,0):77,(1,1):81	0:83,1:351	0.08	0.09	0.06	(0,0):364,(0,1):75,(1,0):80,(1,1):25	0:87,1:93	0.23	0.29	0.18
0.50	SA828-R1	SA830-R1	A3SS	chr22:48573686:48573946:-@chr22:48567146|48567539:48567042:-	107063331.09	-0.43	BRD1	('chr22:48573686:48573946:-@chr22:48567146|48567539:48567042:-.A.coreAndExt_chr22:48573686:48573946:-@chr22:48567146|48567539:48567042:-.A.up', 'chr22:48573686:48573946:-@chr22:48567146|48567539:48567042:-.B.core_chr22:48573686:48573946:-@chr22:48567146|48567539:48567042:-.B.up')	(0,0):472,(0,1):33,(1,0):125,(1,1):86	0:159,1:85	0.35	0.44	0.28	(0,0):189,(0,1):4,(1,0):122,(1,1):38	0:151,1:13	0.78	0.89	0.63
0.50	SA828-R1	SA830-R1	A3SS	chr14:53489744:53489927:-@chr14:53488644|53488697:53488321:-	199391178.97	0.1	BMP4	('chr14:53489744:53489927:-@chr14:53488644|53488697:53488321:-.A.coreAndExt_chr14:53489744:53489927:-@chr14:53488644|53488697:53488321:-.A.up', 'chr14:53489744:53489927:-@chr14:53488644|53488697:53488321:-.B.core_chr14:53489744:53489927:-@chr14:53488644|53488697:53488321:-.B.up')	(0,0):1538,(0,1):48,(1,0):927,(1,1):1207	0:2009,1:173	0.89	0.91	0.86	(0,0):1113,(0,1):67,(1,0):738,(1,1):904	0:1417,1:292	0.79	0.82	0.76
0.50	SA828-R1	SA830-R1	A3SS	chr14:77215976:77216066:-@chr14:77211890|77211945:77211752:-	211.83	-0.18	ALKBH1	('chr14:77215976:77216066:-@chr14:77211890|77211945:77211752:-.A.coreAndExt_chr14:77215976:77216066:-@chr14:77211890|77211945:77211752:-.A.up', 'chr14:77215976:77216066:-@chr14:77211890|77211945:77211752:-.B.core_chr14:77215976:77216066:-@chr14:77211890|77211945:77211752:-.B.up')	(0,0):219,(0,1):13,(1,0):118,(1,1):23	0:132,1:22	0.78	0.87	0.68	(0,0):235,(0,1):1,(1,0):151,(1,1):22	0:170,1:4	0.96	0.99	0.9
0.50	SA828-R1	SA830-R1	A3SS	chr14:94653712:94653844:-@chr14:94652670|94652785:94652543:-	225.94	0.33	DICER1	('chr14:94653712:94653844:-@chr14:94652670|94652785:94652543:-.A.coreAndExt_chr14:94653712:94653844:-@chr14:94652670|94652785:94652543:-.A.up', 'chr14:94653712:94653844:-@chr14:94652670|94652785:94652543:-.B.core_chr14:94653712:94653844:-@chr14:94652670|94652785:94652543:-.B.up')	(0,0):116,(0,1):2,(1,0):121,(1,1):14	0:135,1:2	0.93	0.98	0.85	(0,0):65,(0,1):8,(1,0):47,(1,1):10	0:52,1:13	0.6	0.74	0.45
0.50	SA828-R1	SA830-R1	A3SS	chr14:20749809:20750002:-@chr14:20749305|20749565:20748572:-	1000000000000.0	0.17	HNRNPC	('chr14:20749809:20750002:-@chr14:20749305|20749565:20748572:-.A.coreAndExt_chr14:20749809:20750002:-@chr14:20749305|20749565:20748572:-.A.up', 'chr14:20749809:20750002:-@chr14:20749305|20749565:20748572:-.B.core_chr14:20749809:20750002:-@chr14:20749305|20749565:20748572:-.B.up')	(0,0):3532,(0,1):86,(1,0):3464,(1,1):8238	0:10790,1:998	0.88	0.9	0.86	(0,0):3413,(0,1):396,(1,0):3046,(1,1):6691	0:7825,1:2308	0.71	0.73	0.69
0.50	SA828-R1	SA830-R1	A3SS	chr16:4333209:4334334:-@chr16:4331585|4331674:4331370:-	26.12	-0.16	PAM16,CORO7-PAM16	('chr16:4333209:4334334:-@chr16:4331585|4331674:4331370:-.A.coreAndExt_chr16:4333209:4334334:-@chr16:4331585|4331674:4331370:-.A.up', 'chr16:4333209:4334334:-@chr16:4331585|4331674:4331370:-.B.core_chr16:4333209:4334334:-@chr16:4331585|4331674:4331370:-.B.up')	(0,0):1483,(0,1):46,(1,0):137,(1,1):302	0:335,1:150	0.69	0.75	0.62	(0,0):774,(0,1):16,(1,0):130,(1,1):177	0:277,1:46	0.85	0.9	0.78
0.50	SA828-R1	SA830-R1	A3SS	chr16:4333209:4334334:-@chr16:4331506|4331585:4331370:-	1000000000000.0	-0.3	PAM16,CORO7-PAM16	('chr16:4333209:4334334:-@chr16:4331506|4331585:4331370:-.A.coreAndExt_chr16:4333209:4334334:-@chr16:4331506|4331585:4331370:-.A.up', 'chr16:4333209:4334334:-@chr16:4331506|4331585:4331370:-.B.core_chr16:4333209:4334334:-@chr16:4331506|4331585:4331370:-.B.up')	(0,0):1488,(0,1):132,(1,0):109,(1,1):239	0:176,1:304	0.37	0.42	0.31	(0,0):868,(0,1):36,(1,0):109,(1,1):84	0:152,1:77	0.67	0.75	0.6
0.50	SA828-R1	SA830-R1	A3SS	chr16:66320684:66320888:-@chr16:66319915|66320005:66319794:-	5040.28	-0.31	RANBP10	('chr16:66320684:66320888:-@chr16:66319915|66320005:66319794:-.A.coreAndExt_chr16:66320684:66320888:-@chr16:66319915|66320005:66319794:-.A.up', 'chr16:66320684:66320888:-@chr16:66319915|66320005:66319794:-.B.core_chr16:66320684:66320888:-@chr16:66319915|66320005:66319794:-.B.up')	(0,0):186,(0,1):87,(1,0):21,(1,1):81	0:28,1:161	0.1	0.14	0.06	(0,0):101,(0,1):12,(1,0):23,(1,1):22	0:31,1:26	0.41	0.57	0.26
0.50	SA828-R1	SA830-R1	A3SS	chr16:86353056:86353257:-@chr16:86346399|86347584:86346301:-	1000000000000.0	0.44	KLHDC4	('chr16:86353056:86353257:-@chr16:86346399|86347584:86346301:-.A.coreAndExt_chr16:86353056:86353257:-@chr16:86346399|86347584:86346301:-.A.up', 'chr16:86353056:86353257:-@chr16:86346399|86347584:86346301:-.B.core_chr16:86353056:86353257:-@chr16:86346399|86347584:86346301:-.B.up')	(0,0):457,(0,1):8,(1,0):200,(1,1):11	0:207,1:12	0.59	0.75	0.45	(0,0):326,(0,1):41,(1,0):106,(1,1):13	0:108,1:52	0.15	0.2	0.11
0.50	SA828-R1	SA830-R1	A3SS	chr16:86356899:86357104:-@chr16:86356313|86356447:86356173:-	128605297942.03	-0.48	KLHDC4	('chr16:86356899:86357104:-@chr16:86356313|86356447:86356173:-.A.coreAndExt_chr16:86356899:86357104:-@chr16:86356313|86356447:86356173:-.A.up', 'chr16:86356899:86357104:-@chr16:86356313|86356447:86356173:-.B.core_chr16:86356899:86357104:-@chr16:86356313|86356447:86356173:-.B.up')	(0,0):115,(0,1):2,(1,0):14,(1,1):107	0:33,1:90	0.15	0.25	0.08	(0,0):68,(0,1):3,(1,0):39,(1,1):53	0:70,1:25	0.63	0.83	0.45
0.50	SA828-R1	SA830-R1	A3SS	chr16:4333209:4334334:-@chr16:4331506|4331674:4331370:-	1000000000000.0	-0.27	PAM16,CORO7-PAM16	('chr16:4333209:4334334:-@chr16:4331506|4331674:4331370:-.A.coreAndExt_chr16:4333209:4334334:-@chr16:4331506|4331674:4331370:-.A.up', 'chr16:4333209:4334334:-@chr16:4331506|4331674:4331370:-.B.core_chr16:4333209:4334334:-@chr16:4331506|4331674:4331370:-.B.up')	(0,0):1361,(0,1):168,(1,0):236,(1,1):203	0:361,1:246	0.53	0.58	0.48	(0,0):741,(0,1):49,(1,0):236,(1,1):71	0:294,1:62	0.8	0.85	0.75
0.50	SA828-R1	SA830-R1	A3SS	chr16:86356899:86357104:-@chr16:86353147|86353257:86353056:-	165.69	-0.11	KLHDC4	('chr16:86356899:86357104:-@chr16:86353147|86353257:86353056:-.A.coreAndExt_chr16:86356899:86357104:-@chr16:86353147|86353257:86353056:-.A.up', 'chr16:86356899:86357104:-@chr16:86353147|86353257:86353056:-.B.core_chr16:86356899:86357104:-@chr16:86353147|86353257:86353056:-.B.up')	(0,0):267,(0,1):121,(1,0):18,(1,1):116	0:23,1:232	0.05	0.07	0.03	(0,0):274,(0,1):47,(1,0):29,(1,1):57	0:42,1:91	0.16	0.22	0.11
0.50	SA828-R1	SA830-R1	A3SS	chr16:82778008:82778171:-@chr16:82776006|82776167:82775958:-	51.39	-0.31	TAF1C	('chr16:82778008:82778171:-@chr16:82776006|82776167:82775958:-.A.coreAndExt_chr16:82778008:82778171:-@chr16:82776006|82776167:82775958:-.A.up', 'chr16:82778008:82778171:-@chr16:82776006|82776167:82775958:-.B.core_chr16:82778008:82778171:-@chr16:82776006|82776167:82775958:-.B.up')	(0,0):414,(0,1):14,(1,0):177,(1,1):50	0:210,1:31	0.57	0.68	0.46	(0,0):232,(0,1):1,(1,0):87,(1,1):12	0:98,1:2	0.88	0.99	0.73
0.50	SA828-R1	SA830-R1	A3SS	chr17:77573991:77574083:-@chr17:77570546|77571074:77570458:-	1000000000000.0	0.44	STRA13	('chr17:77573991:77574083:-@chr17:77570546|77571074:77570458:-.A.coreAndExt_chr17:77573991:77574083:-@chr17:77570546|77571074:77570458:-.A.up', 'chr17:77573991:77574083:-@chr17:77570546|77571074:77570458:-.B.core_chr17:77573991:77574083:-@chr17:77570546|77571074:77570458:-.B.up')	(0,0):6736,(0,1):10,(1,0):359,(1,1):6	0:362,1:13	0.6	0.75	0.46	(0,0):3355,(0,1):28,(1,0):113,(1,1):2	0:113,1:30	0.16	0.22	0.11
0.50	SA828-R1	SA830-R1	A3SS	chr17:39757605:39757743:-@chr17:39756471|39756613:39756372:-	1000000000000.0	-0.11	SLC25A39	('chr17:39757605:39757743:-@chr17:39756471|39756613:39756372:-.A.coreAndExt_chr17:39757605:39757743:-@chr17:39756471|39756613:39756372:-.A.up', 'chr17:39757605:39757743:-@chr17:39756471|39756613:39756372:-.B.core_chr17:39757605:39757743:-@chr17:39756471|39756613:39756372:-.B.up')	(0,0):1884,(0,1):447,(1,0):231,(1,1):78	0:235,1:521	0.12	0.14	0.11	(0,0):1527,(0,1):195,(1,0):259,(1,1):75	0:263,1:266	0.23	0.26	0.2
0.50	SA828-R1	SA830-R1	A3SS	chr17:39757605:39757743:-@chr17:39756471|39756584:39756372:-	1000000000000.0	-0.1	SLC25A39	('chr17:39757605:39757743:-@chr17:39756471|39756584:39756372:-.A.coreAndExt_chr17:39757605:39757743:-@chr17:39756471|39756584:39756372:-.A.up', 'chr17:39757605:39757743:-@chr17:39756471|39756584:39756372:-.B.core_chr17:39757605:39757743:-@chr17:39756471|39756584:39756372:-.B.up')	(0,0):1931,(0,1):349,(1,0):184,(1,1):176	0:189,1:520	0.12	0.13	0.1	(0,0):1577,(0,1):159,(1,0):209,(1,1):111	0:214,1:265	0.22	0.25	0.19
0.50	SA828-R1	SA830-R1	A3SS	chr17:39757605:39757743:-@chr17:39756471|39756694:39756372:-	1000000000000.0	-0.11	SLC25A39	('chr17:39757605:39757743:-@chr17:39756471|39756694:39756372:-.A.coreAndExt_chr17:39757605:39757743:-@chr17:39756471|39756694:39756372:-.A.up', 'chr17:39757605:39757743:-@chr17:39756471|39756694:39756372:-.B.core_chr17:39757605:39757743:-@chr17:39756471|39756694:39756372:-.B.up')	(0,0):1820,(0,1):483,(1,0):295,(1,1):42	0:299,1:521	0.11	0.13	0.1	(0,0):1427,(0,1):258,(1,0):359,(1,1):12	0:364,1:265	0.22	0.25	0.19
0.50	SA828-R1	SA830-R1	A3SS	chr17:7107202:7107256:-@chr17:7106128|7106386:7105864:-	1000000000000.0	-0.23	CLDN7	('chr17:7107202:7107256:-@chr17:7106128|7106386:7105864:-.A.coreAndExt_chr17:7107202:7107256:-@chr17:7106128|7106386:7105864:-.A.up', 'chr17:7107202:7107256:-@chr17:7106128|7106386:7105864:-.B.core_chr17:7107202:7107256:-@chr17:7106128|7106386:7105864:-.B.up')	(0,0):2138,(0,1):1,(1,0):1711,(1,1):1691	0:2551,1:852	0.5	0.53	0.47	(0,0):1193,(0,1):1,(1,0):1234,(1,1):785	0:1804,1:216	0.73	0.8	0.67
0.50	SA828-R1	SA830-R1	A3SS	chr17:4952945:4953887:-@chr17:4950525|4950552:4949753:-	153.77	0.5	ZNF232	('chr17:4952945:4953887:-@chr17:4950525|4950552:4949753:-.A.coreAndExt_chr17:4952945:4953887:-@chr17:4950525|4950552:4949753:-.A.up', 'chr17:4952945:4953887:-@chr17:4950525|4950552:4949753:-.B.core_chr17:4952945:4953887:-@chr17:4950525|4950552:4949753:-.B.up')	(0,0):319,(0,1):4,(1,0):34,(1,1):515	0:440,1:113	0.8	0.92	0.65	(0,0):450,(0,1):22,(1,0):14,(1,1):777	0:304,1:509	0.3	0.47	0.18
0.50	SA828-R1	SA830-R1	A3SS	chr17:23949655:23949780:-@chr17:23943622|23944211:23943127:-	1000000000000.0	0.4	SPAG5	('chr17:23949655:23949780:-@chr17:23943622|23944211:23943127:-.A.coreAndExt_chr17:23949655:23949780:-@chr17:23943622|23944211:23943127:-.A.up', 'chr17:23949655:23949780:-@chr17:23943622|23944211:23943127:-.B.core_chr17:23949655:23949780:-@chr17:23943622|23944211:23943127:-.B.up')	(0,0):413,(0,1):7,(1,0):1443,(1,1):858	0:2260,1:48	0.95	0.97	0.91	(0,0):295,(0,1):29,(1,0):614,(1,1):684	0:1024,1:303	0.55	0.61	0.51
0.50	SA828-R1	SA830-R1	A3SS	chr17:7162538:7162784:-@chr17:7162215|7162399:7162108:-	4435.04	0.38	NEURL4	('chr17:7162538:7162784:-@chr17:7162215|7162399:7162108:-.A.coreAndExt_chr17:7162538:7162784:-@chr17:7162215|7162399:7162108:-.A.up', 'chr17:7162538:7162784:-@chr17:7162215|7162399:7162108:-.B.core_chr17:7162538:7162784:-@chr17:7162215|7162399:7162108:-.B.up')	(0,0):307,(0,1):1,(1,0):146,(1,1):49	0:194,1:2	0.96	0.99	0.9	(0,0):86,(0,1):6,(1,0):26,(1,1):11	0:35,1:8	0.58	0.75	0.39
0.50	SA828-R1	SA830-R1	A3SS	chr17:70280630:70280773:-@chr17:70280011|70280129:70279694:-	1000000000000.0	-0.48	NAT9	('chr17:70280630:70280773:-@chr17:70280011|70280129:70279694:-.A.coreAndExt_chr17:70280630:70280773:-@chr17:70280011|70280129:70279694:-.A.up', 'chr17:70280630:70280773:-@chr17:70280011|70280129:70279694:-.B.core_chr17:70280630:70280773:-@chr17:70280011|70280129:70279694:-.B.up')	(0,0):814,(0,1):123,(1,0):105,(1,1):223	0:177,1:274	0.3	0.35	0.25	(0,0):659,(0,1):42,(1,0):413,(1,1):355	0:682,1:128	0.78	0.82	0.73
0.50	SA828-R1	SA830-R1	A3SS	chr17:70284001:70284158:-@chr17:70283441|70283586:70283356:-	1000000000000.0	-0.53	NAT9	('chr17:70284001:70284158:-@chr17:70283441|70283586:70283356:-.A.coreAndExt_chr17:70284001:70284158:-@chr17:70283441|70283586:70283356:-.A.up', 'chr17:70284001:70284158:-@chr17:70283441|70283586:70283356:-.B.core_chr17:70284001:70284158:-@chr17:70283441|70283586:70283356:-.B.up')	(0,0):345,(0,1):101,(1,0):24,(1,1):7	0:24,1:108	0.07	0.1	0.04	(0,0):235,(0,1):16,(1,0):101,(1,1):8	0:106,1:19	0.6	0.71	0.49
0.50	SA828-R1	SA830-R1	A3SS	chr17:39757605:39757743:-@chr17:39756484|39756584:39756372:-	4054024738.55	-0.14	SLC25A39	('chr17:39757605:39757743:-@chr17:39756484|39756584:39756372:-.A.coreAndExt_chr17:39757605:39757743:-@chr17:39756484|39756584:39756372:-.A.up', 'chr17:39757605:39757743:-@chr17:39756484|39756584:39756372:-.B.core_chr17:39757605:39757743:-@chr17:39756484|39756584:39756372:-.B.up')	(0,0):2258,(0,1):22,(1,0):114,(1,1):246	0:121,1:261	0.17	0.2	0.14	(0,0):1730,(0,1):6,(1,0):164,(1,1):156	0:173,1:153	0.31	0.36	0.27
0.50	SA828-R1	SA830-R1	A3SS	chr17:39757605:39757743:-@chr17:39756484|39756694:39756372:-	83001924.3	-0.14	SLC25A39	('chr17:39757605:39757743:-@chr17:39756484|39756694:39756372:-.A.coreAndExt_chr17:39757605:39757743:-@chr17:39756484|39756694:39756372:-.A.up', 'chr17:39757605:39757743:-@chr17:39756484|39756694:39756372:-.B.core_chr17:39757605:39757743:-@chr17:39756484|39756694:39756372:-.B.up')	(0,0):2088,(0,1):215,(1,0):284,(1,1):53	0:295,1:257	0.22	0.26	0.2	(0,0):1541,(0,1):144,(1,0):353,(1,1):18	0:358,1:157	0.36	0.4	0.32
0.50	SA828-R1	SA830-R1	A3SS	chr17:45573633:45573737:-@chr17:45572592|45572723:45572457:-	611789738580.92	-0.15	PPP1R9B	('chr17:45573633:45573737:-@chr17:45572592|45572723:45572457:-.A.coreAndExt_chr17:45573633:45573737:-@chr17:45572592|45572723:45572457:-.A.up', 'chr17:45573633:45573737:-@chr17:45572592|45572723:45572457:-.B.core_chr17:45573633:45573737:-@chr17:45572592|45572723:45572457:-.B.up')	(0,0):792,(0,1):149,(1,0):49,(1,1):74	0:56,1:216	0.08	0.1	0.05	(0,0):598,(0,1):54,(1,0):66,(1,1):25	0:72,1:73	0.23	0.29	0.18
0.50	SA828-R1	SA830-R1	A3SS	chr17:39757605:39757743:-@chr17:39756484|39756613:39756372:-	849111.44	-0.13	SLC25A39	('chr17:39757605:39757743:-@chr17:39756484|39756613:39756372:-.A.coreAndExt_chr17:39757605:39757743:-@chr17:39756484|39756613:39756372:-.A.up', 'chr17:39757605:39757743:-@chr17:39756484|39756613:39756372:-.B.core_chr17:39757605:39757743:-@chr17:39756484|39756613:39756372:-.B.up')	(0,0):2198,(0,1):133,(1,0):174,(1,1):135	0:182,1:260	0.2	0.24	0.17	(0,0):1677,(0,1):45,(1,0):217,(1,1):117	0:223,1:156	0.33	0.38	0.29
0.50	SA828-R1	SA830-R1	A3SS	chr17:23949655:23949780:-@chr17:23943619|23944211:23943127:-	1000000000000.0	0.39	SPAG5	('chr17:23949655:23949780:-@chr17:23943619|23944211:23943127:-.A.coreAndExt_chr17:23949655:23949780:-@chr17:23943619|23944211:23943127:-.A.up', 'chr17:23949655:23949780:-@chr17:23943619|23944211:23943127:-.B.core_chr17:23949655:23949780:-@chr17:23943619|23944211:23943127:-.B.up')	(0,0):407,(0,1):13,(1,0):1452,(1,1):849	0:2191,1:123	0.92	0.95	0.88	(0,0):281,(0,1):43,(1,0):620,(1,1):678	0:998,1:343	0.53	0.58	0.48
0.50	SA828-R1	SA830-R1	A3SS	chr17:32987330:32988274:-@chr17:32976645|32976780:32976187:-	76.77	0.31	SYNRG	('chr17:32987330:32988274:-@chr17:32976645|32976780:32976187:-.A.coreAndExt_chr17:32987330:32988274:-@chr17:32976645|32976780:32976187:-.A.up', 'chr17:32987330:32988274:-@chr17:32976645|32976780:32976187:-.B.core_chr17:32987330:32988274:-@chr17:32976645|32976780:32976187:-.B.up')	(0,0):212,(0,1):19,(1,0):62,(1,1):493	0:370,1:204	0.58	0.7	0.47	(0,0):141,(0,1):15,(1,0):13,(1,1):214	0:88,1:154	0.27	0.4	0.14
0.50	SA828-R1	SA830-R1	A3SS	chr15:38831476:38831668:-@chr15:38831059|38831160:38830916:-	128404744.49	-0.16	FAM82A2	('chr15:38831476:38831668:-@chr15:38831059|38831160:38830916:-.A.coreAndExt_chr15:38831476:38831668:-@chr15:38831059|38831160:38830916:-.A.up', 'chr15:38831476:38831668:-@chr15:38831059|38831160:38830916:-.B.core_chr15:38831476:38831668:-@chr15:38831059|38831160:38830916:-.B.up')	(0,0):410,(0,1):212,(1,0):21,(1,1):215	0:31,1:417	0.04	0.06	0.03	(0,0):128,(0,1):39,(1,0):29,(1,1):55	0:39,1:84	0.2	0.28	0.14
0.50	SA828-R1	SA830-R1	A3SS	chr15:40521563:40521904:-@chr15:40519042|40519303:40518523:-	289.53	0.33	ZFP106	('chr15:40521563:40521904:-@chr15:40519042|40519303:40518523:-.A.coreAndExt_chr15:40521563:40521904:-@chr15:40519042|40519303:40518523:-.A.up', 'chr15:40521563:40521904:-@chr15:40519042|40519303:40518523:-.B.core_chr15:40521563:40521904:-@chr15:40519042|40519303:40518523:-.B.up')	(0,0):135,(0,1):24,(1,0):116,(1,1):252	0:273,1:119	0.62	0.73	0.52	(0,0):70,(0,1):27,(1,0):26,(1,1):100	0:67,1:86	0.29	0.4	0.2
0.50	SA828-R1	SA830-R1	A3SS	chr15:64582750:64582921:-@chr15:64582263|64582556:64582004:-	1000000000000.0	0.1	RPL4	('chr15:64582750:64582921:-@chr15:64582263|64582556:64582004:-.A.coreAndExt_chr15:64582750:64582921:-@chr15:64582263|64582556:64582004:-.A.up', 'chr15:64582750:64582921:-@chr15:64582263|64582556:64582004:-.B.core_chr15:64582750:64582921:-@chr15:64582263|64582556:64582004:-.B.up')	(0,0):16662,(0,1):87,(1,0):4590,(1,1):2082	0:6485,1:274	0.92	0.94	0.9	(0,0):16274,(0,1):225,(1,0):3919,(1,1):1497	0:5160,1:481	0.82	0.84	0.8
0.50	SA828-R1	SA830-R1	A3SS	chr15:89275938:89276758:-@chr15:89275639|89275790:89275159:-	4011.13	-0.16	HDDC3	('chr15:89275938:89276758:-@chr15:89275639|89275790:89275159:-.A.coreAndExt_chr15:89275938:89276758:-@chr15:89275639|89275790:89275159:-.A.up', 'chr15:89275938:89276758:-@chr15:89275639|89275790:89275159:-.B.core_chr15:89275938:89276758:-@chr15:89275639|89275790:89275159:-.B.up')	(0,0):252,(0,1):142,(1,0):30,(1,1):439	0:83,1:528	0.13	0.18	0.09	(0,0):204,(0,1):123,(1,0):73,(1,1):378	0:202,1:372	0.29	0.35	0.23
0.50	SA828-R1	SA830-R1	A3SS	chr15:72064712:72068651:-@chr15:72064262|72064265:72064053:-	95.6	-0.4	STOML1	('chr15:72064712:72068651:-@chr15:72064262|72064265:72064053:-.A.coreAndExt_chr15:72064712:72068651:-@chr15:72064262|72064265:72064053:-.A.up', 'chr15:72064712:72068651:-@chr15:72064262|72064265:72064053:-.B.core_chr15:72064712:72068651:-@chr15:72064262|72064265:72064053:-.B.up')	(0,0):114,(0,1):10,(1,0):10,(1,1):87	0:51,1:56	0.49	0.72	0.25	(0,0):37,(0,1):1,(1,0):9,(1,1):34	0:41,1:3	0.89	0.98	0.67
0.50	SA828-R1	SA830-R1	A3SS	chr7:72630686:72631066:-@chr7:72626837|72627070:72626649:-	9194.67	-0.31	TBL2	('chr7:72630686:72631066:-@chr7:72626837|72627070:72626649:-.A.coreAndExt_chr7:72630686:72631066:-@chr7:72626837|72627070:72626649:-.A.up', 'chr7:72630686:72631066:-@chr7:72626837|72627070:72626649:-.B.core_chr7:72630686:72631066:-@chr7:72626837|72627070:72626649:-.B.up')	(0,0):382,(0,1):32,(1,0):24,(1,1):151	0:51,1:156	0.16	0.24	0.1	(0,0):247,(0,1):20,(1,0):52,(1,1):82	0:95,1:59	0.47	0.58	0.35
0.50	SA828-R1	SA830-R1	A3SS	chr7:99591945:99592108:-@chr7:99591384|99591478:99591230:-	33423225798.52	-0.4	C7orf43	('chr7:99591945:99592108:-@chr7:99591384|99591478:99591230:-.A.coreAndExt_chr7:99591945:99592108:-@chr7:99591384|99591478:99591230:-.A.up', 'chr7:99591945:99592108:-@chr7:99591384|99591478:99591230:-.B.core_chr7:99591945:99592108:-@chr7:99591384|99591478:99591230:-.B.up')	(0,0):288,(0,1):70,(1,0):46,(1,1):68	0:59,1:125	0.21	0.27	0.15	(0,0):146,(0,1):8,(1,0):42,(1,1):18	0:48,1:20	0.61	0.75	0.46
0.50	SA828-R1	SA830-R1	A3SS	chr7:72630686:72631066:-@chr7:72626779|72627070:72626649:-	6965.31	-0.17	TBL2	('chr7:72630686:72631066:-@chr7:72626779|72627070:72626649:-.A.coreAndExt_chr7:72630686:72631066:-@chr7:72626779|72627070:72626649:-.A.up', 'chr7:72630686:72631066:-@chr7:72626779|72627070:72626649:-.B.core_chr7:72630686:72631066:-@chr7:72626779|72627070:72626649:-.B.up')	(0,0):305,(0,1):109,(1,0):39,(1,1):136	0:51,1:233	0.11	0.15	0.08	(0,0):187,(0,1):80,(1,0):73,(1,1):61	0:88,1:126	0.28	0.34	0.22
0.50	SA828-R1	SA830-R1	A3SS	chr7:5759003:5759136:-@chr7:5747801|5747972:5747130:-	1000000000000.0	0.28	RNF216	('chr7:5759003:5759136:-@chr7:5747801|5747972:5747130:-.A.coreAndExt_chr7:5759003:5759136:-@chr7:5747801|5747972:5747130:-.A.up', 'chr7:5759003:5759136:-@chr7:5747801|5747972:5747130:-.B.core_chr7:5759003:5759136:-@chr7:5747801|5747972:5747130:-.B.up')	(0,0):352,(0,1):135,(1,0):206,(1,1):882	0:528,1:695	0.39	0.44	0.34	(0,0):162,(0,1):77,(1,0):22,(1,1):355	0:57,1:397	0.11	0.15	0.07
0.50	SA828-R1	SA830-R1	A3SS	chr7:99591945:99592108:-@chr7:99591384|99591490:99591230:-	16611042241.54	-0.38	C7orf43	('chr7:99591945:99592108:-@chr7:99591384|99591490:99591230:-.A.coreAndExt_chr7:99591945:99592108:-@chr7:99591384|99591490:99591230:-.A.up', 'chr7:99591945:99592108:-@chr7:99591384|99591490:99591230:-.B.core_chr7:99591945:99592108:-@chr7:99591384|99591490:99591230:-.B.up')	(0,0):285,(0,1):73,(1,0):49,(1,1):65	0:58,1:129	0.21	0.27	0.16	(0,0):145,(0,1):9,(1,0):43,(1,1):17	0:47,1:22	0.59	0.72	0.45
0.50	SA828-R1	SA830-R1	A3SS	chr13:113192983:113193269:-@chr13:113186372|113186509:113186156:-	2476.39	0.32	DCUN1D2	('chr13:113192983:113193269:-@chr13:113186372|113186509:113186156:-.A.coreAndExt_chr13:113192983:113193269:-@chr13:113186372|113186509:113186156:-.A.up', 'chr13:113192983:113193269:-@chr13:113186372|113186509:113186156:-.B.core_chr13:113192983:113193269:-@chr13:113186372|113186509:113186156:-.B.up')	(0,0):1463,(0,1):13,(1,0):67,(1,1):72	0:118,1:34	0.7	0.81	0.59	(0,0):613,(0,1):34,(1,0):41,(1,1):60	0:62,1:73	0.38	0.49	0.28
0.50	SA828-R1	SA830-R1	A3SS	chr13:113192983:113193269:-@chr13:113186372|113186539:113186156:-	1254.6	0.32	DCUN1D2	('chr13:113192983:113193269:-@chr13:113186372|113186539:113186156:-.A.coreAndExt_chr13:113192983:113193269:-@chr13:113186372|113186539:113186156:-.A.up', 'chr13:113192983:113193269:-@chr13:113186372|113186539:113186156:-.B.core_chr13:113192983:113193269:-@chr13:113186372|113186539:113186156:-.B.up')	(0,0):1450,(0,1):13,(1,0):80,(1,1):72	0:129,1:36	0.72	0.82	0.6	(0,0):608,(0,1):34,(1,0):46,(1,1):60	0:67,1:73	0.4	0.5	0.3
0.50	SA828-R1	SA830-R1	A3SS	chr13:113192983:113193269:-@chr13:113186372|113186512:113186156:-	53.38	0.29	DCUN1D2	('chr13:113192983:113193269:-@chr13:113186372|113186512:113186156:-.A.coreAndExt_chr13:113192983:113193269:-@chr13:113186372|113186512:113186156:-.A.up', 'chr13:113192983:113193269:-@chr13:113186372|113186512:113186156:-.B.core_chr13:113192983:113193269:-@chr13:113186372|113186512:113186156:-.B.up')	(0,0):1458,(0,1):13,(1,0):72,(1,1):72	0:121,1:36	0.72	0.83	0.59	(0,0):606,(0,1):34,(1,0):48,(1,1):60	0:74,1:68	0.43	0.54	0.33
0.50	SA828-R1	SA830-R1	A3SS	chr18:46066907:46067226:-@chr18:46066296|46066625:46066117:-	1000000000000.0	0.27	CXXC1	('chr18:46066907:46067226:-@chr18:46066296|46066625:46066117:-.A.coreAndExt_chr18:46066907:46067226:-@chr18:46066296|46066625:46066117:-.A.up', 'chr18:46066907:46067226:-@chr18:46066296|46066625:46066117:-.B.core_chr18:46066907:46067226:-@chr18:46066296|46066625:46066117:-.B.up')	(0,0):984,(0,1):5,(1,0):674,(1,1):197	0:867,1:9	0.97	0.99	0.95	(0,0):685,(0,1):50,(1,0):330,(1,1):104	0:398,1:86	0.7	0.76	0.64
0.50	SA828-R1	SA830-R1	A3SS	chr3:151168835:151169616:-@chr3:151166741|151167063:151165396:-	1000000000000.0	0.11	PFN2	('chr3:151168835:151169616:-@chr3:151166741|151167063:151165396:-.A.coreAndExt_chr3:151168835:151169616:-@chr3:151166741|151167063:151165396:-.A.up', 'chr3:151168835:151169616:-@chr3:151166741|151167063:151165396:-.B.core_chr3:151168835:151169616:-@chr3:151166741|151167063:151165396:-.B.up')	(0,0):1951,(0,1):1084,(1,0):1375,(1,1):7888	0:4511,1:5836	0.4	0.42	0.38	(0,0):1381,(0,1):1096,(1,0):819,(1,1):6180	0:2607,1:5488	0.29	0.31	0.27
0.50	SA828-R1	SA830-R1	A3SS	chr3:134854879:134855092:-@chr3:134854081|134854163:134853997:-	77.09	0.2	TOPBP1	('chr3:134854879:134855092:-@chr3:134854081|134854163:134853997:-.A.coreAndExt_chr3:134854879:134855092:-@chr3:134854081|134854163:134853997:-.A.up', 'chr3:134854879:134855092:-@chr3:134854081|134854163:134853997:-.B.core_chr3:134854879:134855092:-@chr3:134854081|134854163:134853997:-.B.up')	(0,0):308,(0,1):1,(1,0):175,(1,1):85	0:254,1:7	0.94	0.99	0.88	(0,0):283,(0,1):8,(1,0):94,(1,1):56	0:131,1:27	0.74	0.83	0.63
0.50	SA828-R1	SA830-R1	A3SS	chr3:42572426:42572491:-@chr3:42565153|42569944:42564463:-	1000000000000.0	0.15	SEC22C	('chr3:42572426:42572491:-@chr3:42565153|42569944:42564463:-.A.coreAndExt_chr3:42572426:42572491:-@chr3:42565153|42569944:42564463:-.A.up', 'chr3:42572426:42572491:-@chr3:42565153|42569944:42564463:-.B.core_chr3:42572426:42572491:-@chr3:42565153|42569944:42564463:-.B.up')	(0,0):313,(0,1):56,(1,0):1758,(1,1):481	0:1924,1:371	0.36	0.39	0.33	(0,0):163,(0,1):36,(1,0):580,(1,1):274	0:630,1:260	0.21	0.24	0.18
0.50	SA828-R1	SA830-R1	A3SS	chr3:125132639:125132771:-@chr3:125116669|125117255:125115262:-	384.47	0.11	CCDC14	('chr3:125132639:125132771:-@chr3:125116669|125117255:125115262:-.A.coreAndExt_chr3:125132639:125132771:-@chr3:125116669|125117255:125115262:-.A.up', 'chr3:125132639:125132771:-@chr3:125116669|125117255:125115262:-.B.core_chr3:125132639:125132771:-@chr3:125116669|125117255:125115262:-.B.up')	(0,0):982,(0,1):1,(1,0):832,(1,1):996	0:1819,1:10	0.99	1.0	0.98	(0,0):673,(0,1):9,(1,0):312,(1,1):554	0:822,1:53	0.88	0.94	0.82
0.50	SA828-R1	SA830-R1	A3SS	chr3:15347015:15347077:-@chr3:15320742|15320810:15320614:-	26.93	-0.25	SH3BP5	('chr3:15347015:15347077:-@chr3:15320742|15320810:15320614:-.A.coreAndExt_chr3:15347015:15347077:-@chr3:15320742|15320810:15320614:-.A.up', 'chr3:15347015:15347077:-@chr3:15320742|15320810:15320614:-.B.core_chr3:15347015:15347077:-@chr3:15320742|15320810:15320614:-.B.up')	(0,0):223,(0,1):43,(1,0):6,(1,1):13	0:8,1:54	0.06	0.11	0.02	(0,0):120,(0,1):6,(1,0):8,(1,1):5	0:10,1:9	0.31	0.51	0.16
0.50	SA828-R1	SA830-R1	A3SS	chr3:134854879:134855092:-@chr3:134854081|134854148:134853997:-	218.35	0.33	TOPBP1	('chr3:134854879:134855092:-@chr3:134854081|134854148:134853997:-.A.coreAndExt_chr3:134854879:134855092:-@chr3:134854081|134854148:134853997:-.A.up', 'chr3:134854879:134855092:-@chr3:134854081|134854148:134853997:-.B.core_chr3:134854879:134855092:-@chr3:134854081|134854148:134853997:-.B.up')	(0,0):388,(1,0):95,(1,1):86	0:163,1:18	0.89	0.98	0.78	(0,0):333,(0,1):8,(1,0):44,(1,1):56	0:73,1:35	0.56	0.71	0.41
0.50	SA828-R1	SA830-R1	A3SS	chr8:144769880:144770817:-@chr8:144769533|144769753:144769419:-	1000000000000.0	-0.36	TSTA3	('chr8:144769880:144770817:-@chr8:144769533|144769753:144769419:-.A.coreAndExt_chr8:144769880:144770817:-@chr8:144769533|144769753:144769419:-.A.up', 'chr8:144769880:144770817:-@chr8:144769533|144769753:144769419:-.B.core_chr8:144769880:144770817:-@chr8:144769533|144769753:144769419:-.B.up')	(0,0):1201,(0,1):423,(1,0):71,(1,1):319	0:110,1:703	0.11	0.13	0.08	(0,0):1015,(0,1):242,(1,0):303,(1,1):261	0:418,1:388	0.47	0.51	0.43
0.50	SA828-R1	SA830-R1	A3SS	chr8:38972889:38973345:-@chr8:38972081|38972470:38971994:-	1000000000000.0	-0.58	TM2D2	('chr8:38972889:38973345:-@chr8:38972081|38972470:38971994:-.A.coreAndExt_chr8:38972889:38973345:-@chr8:38972081|38972470:38971994:-.A.up', 'chr8:38972889:38973345:-@chr8:38972081|38972470:38971994:-.B.core_chr8:38972889:38973345:-@chr8:38972081|38972470:38971994:-.B.up')	(0,0):309,(0,1):85,(1,0):145,(1,1):423	0:240,1:413	0.21	0.25	0.18	(0,0):140,(0,1):7,(1,0):152,(1,1):107	0:244,1:22	0.79	0.87	0.67
0.50	SA828-R1	SA830-R1	A3SS	chr8:38972889:38973345:-@chr8:38972081|38972369:38971994:-	1000000000000.0	-0.6	TM2D2	('chr8:38972889:38973345:-@chr8:38972081|38972369:38971994:-.A.coreAndExt_chr8:38972889:38973345:-@chr8:38972081|38972369:38971994:-.A.up', 'chr8:38972889:38973345:-@chr8:38972081|38972369:38971994:-.B.core_chr8:38972889:38973345:-@chr8:38972081|38972369:38971994:-.B.up')	(0,0):344,(0,1):85,(1,0):110,(1,1):423	0:192,1:426	0.21	0.25	0.17	(0,0):164,(0,1):7,(1,0):128,(1,1):107	0:211,1:31	0.81	0.89	0.7
0.50	SA828-R1	SA830-R1	A3SS	chr6:43592443:43592706:-@chr6:43591829|43591906:43591605:-	26.67	-0.15	YIPF3	('chr6:43592443:43592706:-@chr6:43591829|43591906:43591605:-.A.coreAndExt_chr6:43592443:43592706:-@chr6:43591829|43591906:43591605:-.A.up', 'chr6:43592443:43592706:-@chr6:43591829|43591906:43591605:-.B.core_chr6:43592443:43592706:-@chr6:43591829|43591906:43591605:-.B.up')	(0,0):655,(0,1):68,(1,0):47,(1,1):639	0:120,1:634	0.16	0.21	0.12	(0,0):294,(0,1):44,(1,0):54,(1,1):296	0:149,1:245	0.31	0.39	0.24
0.50	SA828-R1	SA830-R1	A3SS	chr6:99979812:99980255:-@chr6:99969283|99971025:99969169:-	7310.42	0.29	PNISR	('chr6:99979812:99980255:-@chr6:99969283|99971025:99969169:-.A.coreAndExt_chr6:99979812:99980255:-@chr6:99969283|99971025:99969169:-.A.up', 'chr6:99979812:99980255:-@chr6:99969283|99971025:99969169:-.B.core_chr6:99979812:99980255:-@chr6:99969283|99971025:99969169:-.B.up')	(0,0):463,(0,1):14,(1,0):133,(1,1):28	0:144,1:31	0.48	0.6	0.36	(0,0):264,(0,1):16,(1,0):36,(1,1):18	0:39,1:31	0.19	0.28	0.12
0.50	SA828-R1	SA830-R1	A3SS	chr6:4070483:4071470:-@chr6:4062684|4064508:4062541:-	109.01	0.24	ECI2	('chr6:4070483:4071470:-@chr6:4062684|4064508:4062541:-.A.coreAndExt_chr6:4070483:4071470:-@chr6:4062684|4064508:4062541:-.A.up', 'chr6:4070483:4071470:-@chr6:4062684|4064508:4062541:-.B.core_chr6:4070483:4071470:-@chr6:4062684|4064508:4062541:-.B.up')	(0,0):1125,(0,1):25,(1,0):296,(1,1):91	0:369,1:43	0.7	0.77	0.62	(0,0):747,(0,1):34,(1,0):122,(1,1):39	0:139,1:56	0.46	0.56	0.38
0.50	SA828-R1	SA830-R1	A3SS	chr6:136640696:136641607:-@chr6:136638820|136639339:136638674:-	1000000000000.0	0.17	BCLAF1	('chr6:136640696:136641607:-@chr6:136638820|136639339:136638674:-.A.coreAndExt_chr6:136640696:136641607:-@chr6:136638820|136639339:136638674:-.A.up', 'chr6:136640696:136641607:-@chr6:136638820|136639339:136638674:-.B.core_chr6:136640696:136641607:-@chr6:136638820|136639339:136638674:-.B.up')	(0,0):1636,(0,1):14,(1,0):2580,(1,1):5410	0:6660,1:1344	0.77	0.81	0.74	(0,0):1251,(0,1):66,(1,0):1666,(1,1):4139	0:4037,1:1834	0.6	0.64	0.57
0.50	SA828-R1	SA830-R1	A3SS	chr6:99979812:99980255:-@chr6:99969287|99971025:99969169:-	211035422.28	0.22	PNISR	('chr6:99979812:99980255:-@chr6:99969287|99971025:99969169:-.A.coreAndExt_chr6:99979812:99980255:-@chr6:99969287|99971025:99969169:-.A.up', 'chr6:99979812:99980255:-@chr6:99969287|99971025:99969169:-.B.core_chr6:99979812:99980255:-@chr6:99969287|99971025:99969169:-.B.up')	(0,0):447,(0,1):30,(1,0):129,(1,1):32	0:141,1:50	0.33	0.42	0.26	(0,0):243,(0,1):37,(1,0):35,(1,1):19	0:38,1:53	0.11	0.15	0.07
0.50	SA828-R1	SA830-R1	A3SS	chr20:17884009:17884119:-@chr20:17882761|17882867:17882640:-	1000000000000.0	-0.16	SNX5	('chr20:17884009:17884119:-@chr20:17882761|17882867:17882640:-.A.coreAndExt_chr20:17884009:17884119:-@chr20:17882761|17882867:17882640:-.A.up', 'chr20:17884009:17884119:-@chr20:17882761|17882867:17882640:-.B.core_chr20:17884009:17884119:-@chr20:17882761|17882867:17882640:-.B.up')	(0,0):1219,(0,1):356,(1,0):157,(1,1):134	0:167,1:480	0.11	0.13	0.09	(0,0):707,(0,1):111,(1,0):161,(1,1):67	0:165,1:174	0.27	0.31	0.23
0.50	SA828-R1	SA830-R1	A3SS	chr20:29774082:29774993:-@chr20:29773794|29773812:29773119:-	138942204.69	-0.16	BCL2L1	('chr20:29774082:29774993:-@chr20:29773794|29773812:29773119:-.A.coreAndExt_chr20:29774082:29774993:-@chr20:29773794|29773812:29773119:-.A.up', 'chr20:29774082:29774993:-@chr20:29773794|29773812:29773119:-.B.core_chr20:29774082:29774993:-@chr20:29773794|29773812:29773119:-.B.up')	(0,0):1237,(0,1):207,(1,0):276,(1,1):5762	0:2930,1:3315	0.49	0.54	0.45	(0,0):985,(0,1):112,(1,0):293,(1,1):4344	0:3148,1:1601	0.65	0.7	0.61
0.50	SA828-R1	SA830-R1	A3SS	chr20:17884009:17884119:-@chr20:17882779|17882867:17882640:-	39635.24	-0.23	SNX5	('chr20:17884009:17884119:-@chr20:17882779|17882867:17882640:-.A.coreAndExt_chr20:17884009:17884119:-@chr20:17882779|17882867:17882640:-.A.up', 'chr20:17884009:17884119:-@chr20:17882779|17882867:17882640:-.B.core_chr20:17884009:17884119:-@chr20:17882779|17882867:17882640:-.B.up')	(0,0):1563,(0,1):12,(1,0):109,(1,1):182	0:131,1:172	0.27	0.32	0.22	(0,0):816,(0,1):2,(1,0):133,(1,1):95	0:156,1:74	0.5	0.59	0.42
0.50	SA828-R1	SA830-R1	A3SS	chr20:17884009:17884119:-@chr20:17882779|17882875:17882640:-	138819769.14	-0.23	SNX5	('chr20:17884009:17884119:-@chr20:17882779|17882875:17882640:-.A.coreAndExt_chr20:17884009:17884119:-@chr20:17882779|17882875:17882640:-.A.up', 'chr20:17884009:17884119:-@chr20:17882779|17882875:17882640:-.B.core_chr20:17884009:17884119:-@chr20:17882779|17882875:17882640:-.B.up')	(0,0):1572,(0,1):24,(1,0):100,(1,1):170	0:119,1:175	0.24	0.29	0.19	(0,0):818,(0,1):5,(1,0):131,(1,1):92	0:157,1:71	0.47	0.55	0.39
0.50	SA828-R1	SA830-R1	A3SS	chr20:44426417:44426502:-@chr20:44420809|44421004:44420433:-	24.26	-0.13	SLC35C2	('chr20:44426417:44426502:-@chr20:44420809|44421004:44420433:-.A.coreAndExt_chr20:44426417:44426502:-@chr20:44420809|44421004:44420433:-.A.up', 'chr20:44426417:44426502:-@chr20:44420809|44421004:44420433:-.B.core_chr20:44426417:44426502:-@chr20:44420809|44421004:44420433:-.B.up')	(0,0):611,(0,1):128,(1,0):66,(1,1):269	0:106,1:357	0.15	0.18	0.11	(0,0):232,(0,1):46,(1,0):59,(1,1):141	0:104,1:142	0.28	0.36	0.21
0.50	SA828-R1	SA830-R1	A3SS	chr20:33060128:33060384:-@chr20:33059104|33059331:33059014:-	555.93	-0.28	TRPC4AP	('chr20:33060128:33060384:-@chr20:33059104|33059331:33059014:-.A.coreAndExt_chr20:33060128:33060384:-@chr20:33059104|33059331:33059014:-.A.up', 'chr20:33060128:33060384:-@chr20:33059104|33059331:33059014:-.B.core_chr20:33060128:33060384:-@chr20:33059104|33059331:33059014:-.B.up')	(0,0):454,(0,1):86,(1,0):33,(1,1):5	0:34,1:90	0.14	0.19	0.1	(0,0):162,(0,1):16,(1,0):29,(1,1):1	0:29,1:17	0.42	0.57	0.29
0.50	SA828-R1	SA830-R1	A3SS	chr20:33060128:33060384:-@chr20:33059118|33059331:33059014:-	33.01	-0.36	TRPC4AP	('chr20:33060128:33060384:-@chr20:33059118|33059331:33059014:-.A.coreAndExt_chr20:33060128:33060384:-@chr20:33059118|33059331:33059014:-.A.up', 'chr20:33060128:33060384:-@chr20:33059118|33059331:33059014:-.B.core_chr20:33060128:33060384:-@chr20:33059118|33059331:33059014:-.B.up')	(0,0):525,(0,1):15,(1,0):31,(1,1):7	0:34,1:19	0.45	0.62	0.32	(0,0):176,(0,1):2,(1,0):28,(1,1):2	0:30,1:2	0.81	0.95	0.62
0.50	SA828-R1	SA830-R1	A3SS	chr20:34835479:34835718:-@chr20:34833010|34833290:34832690:-	80.18	0.2	DSN1	('chr20:34835479:34835718:-@chr20:34833010|34833290:34832690:-.A.coreAndExt_chr20:34835479:34835718:-@chr20:34833010|34833290:34832690:-.A.up', 'chr20:34835479:34835718:-@chr20:34833010|34833290:34832690:-.B.core_chr20:34835479:34835718:-@chr20:34833010|34833290:34832690:-.B.up')	(0,0):660,(0,1):29,(1,0):106,(1,1):252	0:202,1:185	0.39	0.47	0.32	(0,0):311,(0,1):19,(1,0):23,(1,1):110	0:45,1:107	0.19	0.27	0.12
0.50	SA828-R1	SA830-R1	A3SS	chr20:17884009:17884119:-@chr20:17882761|17882875:17882640:-	1000000000000.0	-0.15	SNX5	('chr20:17884009:17884119:-@chr20:17882761|17882875:17882640:-.A.coreAndExt_chr20:17884009:17884119:-@chr20:17882761|17882875:17882640:-.A.up', 'chr20:17884009:17884119:-@chr20:17882761|17882875:17882640:-.B.core_chr20:17884009:17884119:-@chr20:17882761|17882875:17882640:-.B.up')	(0,0):1228,(0,1):368,(1,0):148,(1,1):122	0:159,1:479	0.1	0.12	0.09	(0,0):709,(0,1):114,(1,0):159,(1,1):64	0:172,1:165	0.25	0.3	0.21
0.50	SA828-R1	SA830-R1	A3SS	chr21:46524335:46524479:-@chr21:46522059|46522184:46521869:-	5321.85	-0.15	MCM3AP	('chr21:46524335:46524479:-@chr21:46522059|46522184:46521869:-.A.coreAndExt_chr21:46524335:46524479:-@chr21:46522059|46522184:46521869:-.A.up', 'chr21:46524335:46524479:-@chr21:46522059|46522184:46521869:-.B.core_chr21:46524335:46524479:-@chr21:46522059|46522184:46521869:-.B.up')	(0,0):286,(0,1):112,(1,0):19,(1,1):91	0:27,1:195	0.07	0.09	0.04	(0,0):191,(0,1):49,(1,0):34,(1,1):38	0:41,1:80	0.22	0.29	0.16
0.50	SA828-R1	SA830-R1	A3SS	chr21:39641175:39642832:-@chr21:39639754|39641088:39639626:-	1000000000000.0	0.37	HMGN1	('chr21:39641175:39642832:-@chr21:39639754|39641088:39639626:-.A.coreAndExt_chr21:39641175:39642832:-@chr21:39639754|39641088:39639626:-.A.up', 'chr21:39641175:39642832:-@chr21:39639754|39641088:39639626:-.B.core_chr21:39641175:39642832:-@chr21:39639754|39641088:39639626:-.B.up')	(0,0):2273,(0,1):5,(1,0):719,(1,1):776	0:1436,1:64	0.92	0.96	0.87	(0,0):1276,(0,1):2,(1,0):116,(1,1):245	0:256,1:107	0.55	0.67	0.43
0.50	SA828-R1	SA830-R1	A3SS	chr10:3176484:3176558:-@chr10:3175693|3175923:3175581:-	293661.57	-0.2	PITRM1	('chr10:3176484:3176558:-@chr10:3175693|3175923:3175581:-.A.coreAndExt_chr10:3176484:3176558:-@chr10:3175693|3175923:3175581:-.A.up', 'chr10:3176484:3176558:-@chr10:3175693|3175923:3175581:-.B.core_chr10:3176484:3176558:-@chr10:3175693|3175923:3175581:-.B.up')	(0,0):334,(0,1):76,(1,0):48,(1,1):12	0:48,1:88	0.07	0.09	0.05	(0,0):174,(0,1):16,(1,0):55,(1,1):4	0:57,1:18	0.27	0.4	0.18
0.50	SA828-R1	SA830-R1	A3SS	chr10:101466095:101466393:-@chr10:101463226|101464465:101461591:-	310.19	0.11	COX15	('chr10:101466095:101466393:-@chr10:101463226|101464465:101461591:-.A.coreAndExt_chr10:101466095:101466393:-@chr10:101463226|101464465:101461591:-.A.up', 'chr10:101466095:101466393:-@chr10:101463226|101464465:101461591:-.B.core_chr10:101466095:101466393:-@chr10:101463226|101464465:101461591:-.B.up')	(0,0):739,(0,1):18,(1,0):1789,(1,1):2062	0:3707,1:162	0.93	0.96	0.9	(0,0):446,(0,1):15,(1,0):924,(1,1):1381	0:2044,1:276	0.82	0.87	0.77
0.50	SA828-R1	SA830-R1	A3SS	chr10:102036352:102036459:-@chr10:102035960|102036079:102035844:-	1000000000000.0	-0.29	BLOC1S2	('chr10:102036352:102036459:-@chr10:102035960|102036079:102035844:-.A.coreAndExt_chr10:102036352:102036459:-@chr10:102035960|102036079:102035844:-.A.up', 'chr10:102036352:102036459:-@chr10:102035960|102036079:102035844:-.B.core_chr10:102036352:102036459:-@chr10:102035960|102036079:102035844:-.B.up')	(0,0):259,(0,1):214,(1,0):44,(1,1):23	0:47,1:234	0.06	0.08	0.04	(0,0):115,(0,1):36,(1,0):72,(1,1):10	0:73,1:45	0.35	0.44	0.28
0.50	SA828-R1	SA830-R1	A3SS	chr9:122594986:122595356:-@chr9:122590285|122590377:122589868:-	1000000000000.0	0.6	FBXW2	('chr9:122594986:122595356:-@chr9:122590285|122590377:122589868:-.A.coreAndExt_chr9:122594986:122595356:-@chr9:122590285|122590377:122589868:-.A.up', 'chr9:122594986:122595356:-@chr9:122590285|122590377:122589868:-.B.core_chr9:122594986:122595356:-@chr9:122590285|122590377:122589868:-.B.up')	(0,0):835,(0,1):7,(1,0):148,(1,1):540	0:647,1:48	0.88	0.94	0.81	(0,0):316,(0,1):15,(1,0):19,(1,1):316	0:70,1:280	0.28	0.4	0.17
0.50	SA828-R1	SA830-R1	A3SS	chr9:129714368:129714780:-@chr9:129712155|129712628:129712051:-	1000000000000.0	-0.28	ST6GALNAC4	('chr9:129714368:129714780:-@chr9:129712155|129712628:129712051:-.A.coreAndExt_chr9:129714368:129714780:-@chr9:129712155|129712628:129712051:-.A.up', 'chr9:129714368:129714780:-@chr9:129712155|129712628:129712051:-.B.core_chr9:129714368:129714780:-@chr9:129712155|129712628:129712051:-.B.up')	(0,0):789,(0,1):33,(1,0):375,(1,1):768	0:627,1:549	0.31	0.34	0.27	(0,0):443,(0,1):10,(1,0):385,(1,1):401	0:626,1:170	0.59	0.67	0.52
0.50	SA828-R1	SA830-R1	A3SS	chr9:129714368:129714780:-@chr9:129712158|129712628:129712051:-	1000000000000.0	-0.29	ST6GALNAC4	('chr9:129714368:129714780:-@chr9:129712158|129712628:129712051:-.A.coreAndExt_chr9:129714368:129714780:-@chr9:129712158|129712628:129712051:-.A.up', 'chr9:129714368:129714780:-@chr9:129712158|129712628:129712051:-.B.core_chr9:129714368:129714780:-@chr9:129712158|129712628:129712051:-.B.up')	(0,0):669,(0,1):153,(1,0):373,(1,1):770	0:547,1:749	0.24	0.26	0.21	(0,0):425,(0,1):28,(1,0):385,(1,1):401	0:606,1:208	0.53	0.59	0.47
0.50	SA828-R1	SA830-R1	A3SS	chr9:85774897:85775271:-@chr9:85774115|85774175:85773644:-	1000000000000.0	-0.1	HNRNPK	('chr9:85774897:85775271:-@chr9:85774115|85774175:85773644:-.A.coreAndExt_chr9:85774897:85775271:-@chr9:85774115|85774175:85773644:-.A.up', 'chr9:85774897:85775271:-@chr9:85774115|85774175:85773644:-.B.core_chr9:85774897:85775271:-@chr9:85774115|85774175:85773644:-.B.up')	(0,0):2436,(0,1):1253,(1,0):1978,(1,1):6836	0:5362,1:4705	0.51	0.52	0.49	(0,0):2847,(0,1):967,(1,0):2371,(1,1):6604	0:6362,1:3580	0.61	0.63	0.59
0.50	SA828	SA830	A3SS	chr1:47507894:47508125:-@chr1:47501321|47501375:47501162:-	31.42	-0.2	STIL	('chr1:47507894:47508125:-@chr1:47501321|47501375:47501162:-.A.coreAndExt_chr1:47507894:47508125:-@chr1:47501321|47501375:47501162:-.A.up', 'chr1:47507894:47508125:-@chr1:47501321|47501375:47501162:-.B.core_chr1:47507894:47508125:-@chr1:47501321|47501375:47501162:-.B.up')	(0,0):294,(0,1):29,(1,0):72,(1,1):114	0:116,1:99	0.52	0.61	0.43	(0,0):278,(0,1):15,(1,0):100,(1,1):107	0:178,1:44	0.72	0.8	0.62
0.50	SA828	SA830	A3SS	chr1:27757403:27757628:-@chr1:27752283|27752388:27752172:-	254819.58	-0.38	AHDC1	('chr1:27757403:27757628:-@chr1:27752283|27752388:27752172:-.A.coreAndExt_chr1:27757403:27757628:-@chr1:27752283|27752388:27752172:-.A.up', 'chr1:27757403:27757628:-@chr1:27752283|27752388:27752172:-.B.core_chr1:27757403:27757628:-@chr1:27752283|27752388:27752172:-.B.up')	(0,0):222,(0,1):26,(1,0):20,(1,1):37	0:26,1:57	0.23	0.36	0.14	(0,0):203,(0,1):12,(1,0):64,(1,1):56	0:98,1:34	0.61	0.73	0.48
0.50	SA828	SA830	A3SS	chr1:109625764:109627262:-@chr1:109625191|109625396:109624922:-	9095.44	0.14	PSRC1	('chr1:109625764:109627262:-@chr1:109625191|109625396:109624922:-.A.coreAndExt_chr1:109625764:109627262:-@chr1:109625191|109625396:109624922:-.A.up', 'chr1:109625764:109627262:-@chr1:109625191|109625396:109624922:-.B.core_chr1:109625764:109627262:-@chr1:109625191|109625396:109624922:-.B.up')	(0,0):706,(0,1):10,(1,0):226,(1,1):760	0:932,1:64	0.92	0.96	0.87	(0,0):1031,(0,1):49,(1,0):331,(1,1):1258	0:1375,1:263	0.78	0.83	0.73
0.50	SA828	SA830	A3SS	chr1:109625253:109625396:-@chr1:109625061|109625114:109624922:-	58.65	-0.31	PSRC1	('chr1:109625253:109625396:-@chr1:109625061|109625114:109624922:-.A.coreAndExt_chr1:109625253:109625396:-@chr1:109625061|109625114:109624922:-.A.up', 'chr1:109625253:109625396:-@chr1:109625061|109625114:109624922:-.B.core_chr1:109625253:109625396:-@chr1:109625061|109625114:109624922:-.B.up')	(0,0):398,(0,1):15,(1,0):62,(1,1):34	0:75,1:36	0.61	0.72	0.5	(0,0):585,(0,1):2,(1,0):95,(1,1):45	0:137,1:5	0.92	0.98	0.81
0.50	SA828	SA830	A3SS	chr1:152216270:152217116:-@chr1:152216022|152216113:152215793:-	754.0	0.16	JTB	('chr1:152216270:152217116:-@chr1:152216022|152216113:152215793:-.A.coreAndExt_chr1:152216270:152217116:-@chr1:152216022|152216113:152215793:-.A.up', 'chr1:152216270:152217116:-@chr1:152216022|152216113:152215793:-.B.core_chr1:152216270:152217116:-@chr1:152216022|152216113:152215793:-.B.up')	(0,0):1881,(0,1):30,(1,0):422,(1,1):3086	0:2877,1:661	0.83	0.87	0.78	(0,0):1659,(0,1):42,(1,0):260,(1,1):2294	0:1888,1:708	0.67	0.73	0.61
0.50	SA828	SA830	A3SS	chr1:1011121:1011255:-@chr1:1008230|1009749:1007068:-	1000000000000.0	0.16	C1orf159	('chr1:1011121:1011255:-@chr1:1008230|1009749:1007068:-.A.coreAndExt_chr1:1011121:1011255:-@chr1:1008230|1009749:1007068:-.A.up', 'chr1:1011121:1011255:-@chr1:1008230|1009749:1007068:-.B.core_chr1:1011121:1011255:-@chr1:1008230|1009749:1007068:-.B.up')	(0,0):263,(0,1):5,(1,0):337,(1,1):680	0:567,1:455	0.35	0.4	0.31	(0,0):218,(0,1):3,(1,0):157,(1,1):600	0:280,1:480	0.19	0.23	0.16
0.50	SA828	SA830	A3SS	chr1:1318639:1318703:-@chr1:1316108|1318046:1316009:-	84.19	0.23	CCNL2	('chr1:1318639:1318703:-@chr1:1316108|1318046:1316009:-.A.coreAndExt_chr1:1318639:1318703:-@chr1:1316108|1318046:1316009:-.A.up', 'chr1:1318639:1318703:-@chr1:1316108|1318046:1316009:-.B.core_chr1:1318639:1318703:-@chr1:1316108|1318046:1316009:-.B.up')	(0,0):779,(0,1):18,(1,0):1913,(1,1):1	0:1913,1:19	0.49	0.6	0.38	(0,0):586,(0,1):26,(1,0):1019,(1,1):1	0:1020,1:26	0.26	0.34	0.2
0.50	SA828	SA830	A3SS	chr1:1143701:1145973:-@chr1:1142931|1143047:1142174:-	1000000000000.0	-0.22	SDF4	('chr1:1143701:1145973:-@chr1:1142931|1143047:1142174:-.A.coreAndExt_chr1:1143701:1145973:-@chr1:1142931|1143047:1142174:-.A.up', 'chr1:1143701:1145973:-@chr1:1142931|1143047:1142174:-.B.core_chr1:1143701:1145973:-@chr1:1142931|1143047:1142174:-.B.up')	(0,0):2139,(0,1):944,(1,0):224,(1,1):3745	0:819,1:4094	0.16	0.18	0.14	(0,0):2354,(0,1):740,(1,0):581,(1,1):3388	0:1838,1:2871	0.38	0.41	0.36
0.50	SA828	SA830	A3SS	chr1:33176585:33176716:-@chr1:33175447|33175497:33174642:-	41.97	-0.27	RNF19B	('chr1:33176585:33176716:-@chr1:33175447|33175497:33174642:-.A.coreAndExt_chr1:33176585:33176716:-@chr1:33175447|33175497:33174642:-.A.up', 'chr1:33176585:33176716:-@chr1:33175447|33175497:33174642:-.B.core_chr1:33176585:33176716:-@chr1:33175447|33175497:33174642:-.B.up')	(0,0):86,(0,1):51,(1,0):32,(1,1):413	0:107,1:389	0.27	0.36	0.19	(0,0):55,(0,1):14,(1,0):33,(1,1):210	0:146,1:111	0.54	0.68	0.41
0.50	SA828	SA830	A3SS	chr2:96666385:96667106:-@chr2:96660946|96661007:96660776:-	142.77	-0.29	KANSL3	('chr2:96666385:96667106:-@chr2:96660946|96661007:96660776:-.A.coreAndExt_chr2:96666385:96667106:-@chr2:96660946|96661007:96660776:-.A.up', 'chr2:96666385:96667106:-@chr2:96660946|96661007:96660776:-.B.core_chr2:96666385:96667106:-@chr2:96660946|96661007:96660776:-.B.up')	(0,0):221,(0,1):42,(1,0):41,(1,1):114	0:74,1:123	0.41	0.51	0.32	(0,0):175,(0,1):18,(1,0):72,(1,1):99	0:144,1:45	0.7	0.8	0.6
0.50	SA828	SA830	A3SS	chr2:9585366:9585534:-@chr2:9583824|9583844:9583691:-	198.41	-0.23	ADAM17	('chr2:9585366:9585534:-@chr2:9583824|9583844:9583691:-.A.coreAndExt_chr2:9585366:9585534:-@chr2:9583824|9583844:9583691:-.A.up', 'chr2:9585366:9585534:-@chr2:9583824|9583844:9583691:-.B.core_chr2:9585366:9585534:-@chr2:9583824|9583844:9583691:-.B.up')	(0,0):76,(0,1):39,(1,0):10,(1,1):37	0:12,1:74	0.15	0.23	0.08	(0,0):121,(0,1):37,(1,0):34,(1,1):44	0:52,1:63	0.38	0.5	0.27
0.50	SA828	SA830	A3SS	chr2:101042315:101042433:-@chr2:101037230|101037417:101037002:-	178.15	-0.21	TBC1D8	('chr2:101042315:101042433:-@chr2:101037230|101037417:101037002:-.A.coreAndExt_chr2:101042315:101042433:-@chr2:101037230|101037417:101037002:-.A.up', 'chr2:101042315:101042433:-@chr2:101037230|101037417:101037002:-.B.core_chr2:101042315:101042433:-@chr2:101037230|101037417:101037002:-.B.up')	(0,0):67,(0,1):29,(1,0):5,(1,1):33	0:6,1:61	0.06	0.11	0.02	(0,0):62,(0,1):11,(1,0):16,(1,1):24	0:28,1:23	0.27	0.43	0.15
0.50	SA828	SA830	A3SS	chr2:190357240:190357342:-@chr2:190355573|190356094:190355393:-	1000000000000.0	0.11	ORMDL1	('chr2:190357240:190357342:-@chr2:190355573|190356094:190355393:-.A.coreAndExt_chr2:190357240:190357342:-@chr2:190355573|190356094:190355393:-.A.up', 'chr2:190357240:190357342:-@chr2:190355573|190356094:190355393:-.B.core_chr2:190357240:190357342:-@chr2:190355573|190356094:190355393:-.B.up')	(0,0):662,(0,1):90,(1,0):202,(1,1):83	0:216,1:159	0.17	0.2	0.14	(0,0):290,(0,1):71,(1,0):42,(1,1):44	0:43,1:114	0.06	0.08	0.04
0.50	SA828	SA830	A3SS	chr2:190356850:190356979:-@chr2:190355573|190356094:190355393:-	1000000000000.0	0.31	ORMDL1	('chr2:190356850:190356979:-@chr2:190355573|190356094:190355393:-.A.coreAndExt_chr2:190356850:190356979:-@chr2:190355573|190356094:190355393:-.A.up', 'chr2:190356850:190356979:-@chr2:190355573|190356094:190355393:-.B.core_chr2:190356850:190356979:-@chr2:190355573|190356094:190355393:-.B.up')	(0,0):685,(0,1):4,(1,0):165,(1,1):84	0:202,1:51	0.42	0.52	0.33	(0,0):306,(0,1):12,(1,0):29,(1,1):47	0:31,1:57	0.11	0.16	0.07
0.50	SA828	SA830	A3SS	chr2:130631294:130633384:-@chr2:130630718|130630856:130630628:-	1000000000000.0	-0.45	SMPD4	('chr2:130631294:130633384:-@chr2:130630718|130630856:130630628:-.A.coreAndExt_chr2:130631294:130633384:-@chr2:130630718|130630856:130630628:-.A.up', 'chr2:130631294:130633384:-@chr2:130630718|130630856:130630628:-.B.core_chr2:130631294:130633384:-@chr2:130630718|130630856:130630628:-.B.up')	(0,0):628,(0,1):171,(1,0):39,(1,1):506	0:109,1:607	0.15	0.2	0.11	(0,0):512,(0,1):82,(1,0):148,(1,1):230	0:294,1:166	0.6	0.66	0.54
0.50	SA828	SA830	A3SS	chr2:190357240:190357342:-@chr2:190355571|190356094:190355393:-	207490.63	0.21	ORMDL1	('chr2:190357240:190357342:-@chr2:190355571|190356094:190355393:-.A.coreAndExt_chr2:190357240:190357342:-@chr2:190355571|190356094:190355393:-.A.up', 'chr2:190357240:190357342:-@chr2:190355571|190356094:190355393:-.B.core_chr2:190357240:190357342:-@chr2:190355571|190356094:190355393:-.B.up')	(0,0):739,(0,1):13,(1,0):205,(1,1):80	0:238,1:60	0.35	0.43	0.28	(0,0):349,(0,1):12,(1,0):44,(1,1):42	0:49,1:49	0.14	0.2	0.09
0.50	SA828	SA830	A3SS	chr2:61300949:61301096:-@chr2:61294917|61295333:61294699:-	7189.83	0.2	USP34	('chr2:61300949:61301096:-@chr2:61294917|61295333:61294699:-.A.coreAndExt_chr2:61300949:61301096:-@chr2:61294917|61295333:61294699:-.A.up', 'chr2:61300949:61301096:-@chr2:61294917|61295333:61294699:-.B.core_chr2:61300949:61301096:-@chr2:61294917|61295333:61294699:-.B.up')	(0,0):259,(1,0):444,(1,1):92	0:536	0.98	1.0	0.94	(0,0):447,(0,1):11,(1,0):283,(1,1):75	0:346,1:23	0.78	0.86	0.69
0.50	SA828	SA830	A3SS	chr4:88335500:88335866:-@chr4:88325747|88325975:88325427:-	1000000000000.0	0.79	KLHL8	('chr4:88335500:88335866:-@chr4:88325747|88325975:88325427:-.A.coreAndExt_chr4:88335500:88335866:-@chr4:88325747|88325975:88325427:-.A.up', 'chr4:88335500:88335866:-@chr4:88325747|88325975:88325427:-.B.core_chr4:88335500:88335866:-@chr4:88325747|88325975:88325427:-.B.up')	(0,0):176,(0,1):1,(1,0):167,(1,1):179	0:340,1:7	0.97	1.0	0.93	(0,0):144,(0,1):51,(1,0):29,(1,1):163	0:63,1:180	0.18	0.25	0.12
0.50	SA828	SA830	A3SS	chr4:103967884:103968243:-@chr4:103966928|103967136:103966777:-	1000000000000.0	-0.3	UBE2D3	('chr4:103967884:103968243:-@chr4:103966928|103967136:103966777:-.A.coreAndExt_chr4:103967884:103968243:-@chr4:103966928|103967136:103966777:-.A.up', 'chr4:103967884:103968243:-@chr4:103966928|103967136:103966777:-.B.core_chr4:103967884:103968243:-@chr4:103966928|103967136:103966777:-.B.up')	(0,0):1874,(0,1):161,(1,0):375,(1,1):334	0:530,1:340	0.5	0.54	0.45	(0,0):2570,(0,1):127,(1,0):1001,(1,1):280	0:1205,1:203	0.8	0.83	0.77
0.50	SA828	SA830	A3SS	chr4:2915598:2915751:-@chr4:2913851|2913876:2913717:-	414.05	0.18	NOP14	('chr4:2915598:2915751:-@chr4:2913851|2913876:2913717:-.A.coreAndExt_chr4:2915598:2915751:-@chr4:2913851|2913876:2913717:-.A.up', 'chr4:2915598:2915751:-@chr4:2913851|2913876:2913717:-.B.core_chr4:2915598:2915751:-@chr4:2913851|2913876:2913717:-.B.up')	(0,0):810,(0,1):8,(1,0):260,(1,1):100	0:345,1:23	0.94	0.97	0.89	(0,0):713,(0,1):23,(1,0):126,(1,1):60	0:168,1:41	0.76	0.83	0.69
0.50	SA828	SA830	A3SS	chr4:103967719:103968139:-@chr4:103966911|103967136:103966777:-	1000000000000.0	-0.31	UBE2D3	('chr4:103967719:103968139:-@chr4:103966911|103967136:103966777:-.A.coreAndExt_chr4:103967719:103968139:-@chr4:103966911|103967136:103966777:-.A.up', 'chr4:103967719:103968139:-@chr4:103966911|103967136:103966777:-.B.core_chr4:103967719:103968139:-@chr4:103966911|103967136:103966777:-.B.up')	(0,0):1782,(0,1):136,(1,0):450,(1,1):362	0:690,1:258	0.59	0.63	0.54	(0,0):2350,(0,1):64,(1,0):1181,(1,1):366	0:1505,1:106	0.9	0.92	0.88
0.50	SA828	SA830	A3SS	chr4:103967719:103968139:-@chr4:103966928|103967136:103966777:-	1000000000000.0	-0.43	UBE2D3	('chr4:103967719:103968139:-@chr4:103966928|103967136:103966777:-.A.coreAndExt_chr4:103967719:103968139:-@chr4:103966928|103967136:103966777:-.A.up', 'chr4:103967719:103968139:-@chr4:103966928|103967136:103966777:-.B.core_chr4:103967719:103968139:-@chr4:103966928|103967136:103966777:-.B.up')	(0,0):1433,(0,1):485,(1,0):382,(1,1):430	0:492,1:805	0.29	0.32	0.27	(0,0):2177,(0,1):237,(1,0):1103,(1,1):444	0:1424,1:360	0.72	0.74	0.69
0.50	SA828	SA830	A3SS	chr4:834724:838591:-@chr4:833856|834197:833680:-	1000000000000.0	-0.2	GAK	('chr4:834724:838591:-@chr4:833856|834197:833680:-.A.coreAndExt_chr4:834724:838591:-@chr4:833856|834197:833680:-.A.up', 'chr4:834724:838591:-@chr4:833856|834197:833680:-.B.core_chr4:834724:838591:-@chr4:833856|834197:833680:-.B.up')	(0,0):448,(0,1):259,(1,0):42,(1,1):318	0:92,1:527	0.12	0.16	0.09	(0,0):243,(0,1):112,(1,0):63,(1,1):211	0:137,1:249	0.32	0.39	0.26
0.50	SA828	SA830	A3SS	chr5:157151289:157151581:-@chr5:157149099|157149153:157148949:-	19987758968.99	-0.17	CLINT1	('chr5:157151289:157151581:-@chr5:157149099|157149153:157148949:-.A.coreAndExt_chr5:157151289:157151581:-@chr5:157149099|157149153:157148949:-.A.up', 'chr5:157151289:157151581:-@chr5:157149099|157149153:157148949:-.B.core_chr5:157151289:157151581:-@chr5:157149099|157149153:157148949:-.B.up')	(0,0):722,(0,1):88,(1,0):274,(1,1):430	0:524,1:268	0.61	0.66	0.55	(0,0):529,(0,1):34,(1,0):325,(1,1):395	0:620,1:134	0.78	0.83	0.73
0.50	SA828	SA830	A3SS	chr5:159671443:159671557:-@chr5:159640323|159640533:159640110:-	27.79	-0.34	CCNJL	('chr5:159671443:159671557:-@chr5:159640323|159640533:159640110:-.A.coreAndExt_chr5:159671443:159671557:-@chr5:159640323|159640533:159640110:-.A.up', 'chr5:159671443:159671557:-@chr5:159640323|159640533:159640110:-.B.core_chr5:159671443:159671557:-@chr5:159640323|159640533:159640110:-.B.up')	(0,0):70,(0,1):12,(1,0):1,(1,1):15	0:2,1:26	0.04	0.11	0.01	(0,0):63,(0,1):4,(1,0):7,(1,1):4	0:7,1:8	0.38	0.68	0.16
0.50	SA828	SA830	A3SS	chr5:180601098:180601951:-@chr5:180599933|180599951:180599822:-	45.96	0.17	SNORD96A,GNB2L1	('chr5:180601098:180601951:-@chr5:180599933|180599951:180599822:-.A.coreAndExt_chr5:180601098:180601951:-@chr5:180599933|180599951:180599822:-.A.up', 'chr5:180601098:180601951:-@chr5:180599933|180599951:180599822:-.B.core_chr5:180601098:180601951:-@chr5:180599933|180599951:180599822:-.B.up')	(0,0):17133,(0,1):7,(1,0):27,(1,1):3817	0:1135,1:2716	0.27	0.38	0.19	(0,0):20790,(0,1):6,(1,0):9,(1,1):4004	0:349,1:3670	0.1	0.16	0.05
0.50	SA828	SA830	A3SS	chr5:176897480:176897714:-@chr5:176896093|176896352:176895965:-	1000000000000.0	0.28	FAM193B	('chr5:176897480:176897714:-@chr5:176896093|176896352:176895965:-.A.coreAndExt_chr5:176897480:176897714:-@chr5:176896093|176896352:176895965:-.A.up', 'chr5:176897480:176897714:-@chr5:176896093|176896352:176895965:-.B.core_chr5:176897480:176897714:-@chr5:176896093|176896352:176895965:-.B.up')	(0,0):160,(1,0):217,(1,1):65	0:282	0.98	1.0	0.94	(0,0):196,(0,1):15,(1,0):167,(1,1):72	0:208,1:46	0.7	0.8	0.6
0.50	SA828	SA830	A3SS	chr5:944270:944665:-@chr5:942762|942881:942702:-	250.08	-0.36	BRD9	('chr5:944270:944665:-@chr5:942762|942881:942702:-.A.coreAndExt_chr5:944270:944665:-@chr5:942762|942881:942702:-.A.up', 'chr5:944270:944665:-@chr5:942762|942881:942702:-.B.core_chr5:944270:944665:-@chr5:942762|942881:942702:-.B.up')	(0,0):326,(0,1):39,(1,0):21,(1,1):27	0:26,1:61	0.25	0.36	0.16	(0,0):218,(0,1):13,(1,0):34,(1,1):20	0:49,1:18	0.61	0.76	0.46
0.50	SA828	SA830	A3SS	chrX:133743517:133743613:-@chrX:133733050|133733979:133731270:-	1000000000000.0	0.2	FAM122B	('chrX:133743517:133743613:-@chrX:133733050|133733979:133731270:-.A.coreAndExt_chrX:133743517:133743613:-@chrX:133733050|133733979:133731270:-.A.up', 'chrX:133743517:133743613:-@chrX:133733050|133733979:133731270:-.B.core_chrX:133743517:133743613:-@chrX:133733050|133733979:133731270:-.B.up')	(0,0):1740,(0,1):43,(1,0):1405,(1,1):3017	0:3557,1:908	0.73	0.77	0.7	(0,0):1102,(0,1):103,(1,0):1119,(1,1):3176	0:2821,1:1577	0.53	0.57	0.5
0.50	SA828	SA830	A3SS	chr12:122273538:122273627:-@chr12:122272223|122272395:122271872:-	1000000000000.0	0.43	MPHOSPH9	('chr12:122273538:122273627:-@chr12:122272223|122272395:122271872:-.A.coreAndExt_chr12:122273538:122273627:-@chr12:122272223|122272395:122271872:-.A.up', 'chr12:122273538:122273627:-@chr12:122272223|122272395:122271872:-.B.core_chr12:122273538:122273627:-@chr12:122272223|122272395:122271872:-.B.up')	(0,0):81,(0,1):2,(1,0):107,(1,1):77	0:173,1:13	0.92	0.97	0.83	(0,0):71,(0,1):11,(1,0):41,(1,1):73	0:65,1:60	0.49	0.63	0.35
0.50	SA828	SA830	A3SS	chr12:110763514:110765192:-@chr12:110762190|110762664:110761955:-	1000000000000.0	0.25	C12orf47	('chr12:110763514:110765192:-@chr12:110762190|110762664:110761955:-.A.coreAndExt_chr12:110763514:110765192:-@chr12:110762190|110762664:110761955:-.A.up', 'chr12:110763514:110765192:-@chr12:110762190|110762664:110761955:-.B.core_chr12:110763514:110765192:-@chr12:110762190|110762664:110761955:-.B.up')	(0,0):393,(0,1):31,(1,0):385,(1,1):1094	0:1267,1:243	0.79	0.84	0.73	(0,0):307,(0,1):71,(1,0):244,(1,1):931	0:696,1:550	0.54	0.6	0.48
0.50	SA828	SA830	A3SS	chr12:6829892:6830434:-@chr12:6829208|6829283:6828990:-	29.39	0.11	CDCA3	('chr12:6829892:6830434:-@chr12:6829208|6829283:6828990:-.A.coreAndExt_chr12:6829892:6830434:-@chr12:6829208|6829283:6828990:-.A.up', 'chr12:6829892:6830434:-@chr12:6829208|6829283:6828990:-.B.core_chr12:6829892:6830434:-@chr12:6829208|6829283:6828990:-.B.up')	(0,0):910,(0,1):16,(1,0):287,(1,1):270	0:510,1:63	0.89	0.93	0.84	(0,0):1650,(0,1):71,(1,0):482,(1,1):534	0:890,1:197	0.78	0.82	0.75
0.50	SA828	SA830	A3SS	chr12:47811348:47811571:-@chr12:47810394|47810452:47810169:-	398.49	0.58	TUBA1B	('chr12:47811348:47811571:-@chr12:47810394|47810452:47810169:-.A.coreAndExt_chr12:47811348:47811571:-@chr12:47810394|47810452:47810169:-.A.up', 'chr12:47811348:47811571:-@chr12:47810394|47810452:47810169:-.B.core_chr12:47811348:47811571:-@chr12:47810394|47810452:47810169:-.B.up')	(0,0):1420,(1,0):15,(1,1):76	0:38,1:53	0.76	0.98	0.45	(0,0):1269,(0,1):6,(1,0):5,(1,1):91	0:27,1:75	0.18	0.33	0.07
0.50	SA828	SA830	A3SS	chr12:108015435:108015818:-@chr12:108014975|108015125:108014695:-	1000000000000.0	0.19	ALKBH2	('chr12:108015435:108015818:-@chr12:108014975|108015125:108014695:-.A.coreAndExt_chr12:108015435:108015818:-@chr12:108014975|108015125:108014695:-.A.up', 'chr12:108015435:108015818:-@chr12:108014975|108015125:108014695:-.B.core_chr12:108015435:108015818:-@chr12:108014975|108015125:108014695:-.B.up')	(0,0):353,(0,1):89,(1,0):423,(1,1):560	0:796,1:276	0.72	0.76	0.67	(0,0):436,(0,1):242,(1,0):493,(1,1):825	0:946,1:614	0.53	0.56	0.49
0.50	SA828	SA830	A3SS	chr12:52352627:52354071:-@chr12:52349999|52350165:52349922:-	125621.07	-0.2	ATP5G2	('chr12:52352627:52354071:-@chr12:52349999|52350165:52349922:-.A.coreAndExt_chr12:52352627:52354071:-@chr12:52349999|52350165:52349922:-.A.up', 'chr12:52352627:52354071:-@chr12:52349999|52350165:52349922:-.B.core_chr12:52352627:52354071:-@chr12:52349999|52350165:52349922:-.B.up')	(0,0):1570,(0,1):159,(1,0):55,(1,1):14	0:56,1:172	0.24	0.29	0.18	(0,0):1395,(0,1):120,(1,0):110,(1,1):17	0:116,1:131	0.44	0.51	0.38
0.50	SA828	SA830	A3SS	chr12:6830647:6831502:-@chr12:6830021|6830434:6829892:-	1000000000000.0	0.1	CDCA3	('chr12:6830647:6831502:-@chr12:6830021|6830434:6829892:-.A.coreAndExt_chr12:6830647:6831502:-@chr12:6830021|6830434:6829892:-.A.up', 'chr12:6830647:6831502:-@chr12:6830021|6830434:6829892:-.B.core_chr12:6830647:6831502:-@chr12:6830021|6830434:6829892:-.B.up')	(0,0):522,(0,1):1,(1,0):373,(1,1):40	0:413,1:1	0.99	1.0	0.97	(0,0):962,(0,1):38,(1,0):525,(1,1):61	0:581,1:43	0.89	0.92	0.86
0.50	SA828	SA830	A3SS	chr12:56308172:56308447:-@chr12:56307908|56307941:56307668:-	31.56	-0.26	B4GALNT1	('chr12:56308172:56308447:-@chr12:56307908|56307941:56307668:-.A.coreAndExt_chr12:56308172:56308447:-@chr12:56307908|56307941:56307668:-.A.up', 'chr12:56308172:56308447:-@chr12:56307908|56307941:56307668:-.B.core_chr12:56308172:56308447:-@chr12:56307908|56307941:56307668:-.B.up')	(0,0):161,(0,1):40,(1,0):20,(1,1):108	0:59,1:109	0.24	0.34	0.16	(0,0):84,(0,1):21,(1,0):34,(1,1):92	0:90,1:57	0.5	0.63	0.37
0.50	SA828	SA830	A3SS	chr11:57054707:57054810:-@chr11:57054283|57054342:57054168:-	1000000000000.0	-0.14	TIMM10	('chr11:57054707:57054810:-@chr11:57054283|57054342:57054168:-.A.coreAndExt_chr11:57054707:57054810:-@chr11:57054283|57054342:57054168:-.A.up', 'chr11:57054707:57054810:-@chr11:57054283|57054342:57054168:-.B.core_chr11:57054707:57054810:-@chr11:57054283|57054342:57054168:-.B.up')	(0,0):423,(0,1):276,(1,0):80,(1,1):151	0:82,1:425	0.09	0.11	0.07	(0,0):444,(0,1):194,(1,0):185,(1,1):154	0:193,1:340	0.23	0.26	0.2
0.50	SA828	SA830	A3SS	chr11:124174977:124175921:-@chr11:124149924|124150080:124149825:-	1336.41	-0.3	C11orf61	('chr11:124174977:124175921:-@chr11:124149924|124150080:124149825:-.A.coreAndExt_chr11:124174977:124175921:-@chr11:124149924|124150080:124149825:-.A.up', 'chr11:124174977:124175921:-@chr11:124149924|124150080:124149825:-.B.core_chr11:124174977:124175921:-@chr11:124149924|124150080:124149825:-.B.up')	(0,0):1072,(0,1):15,(1,0):43,(1,1):98	0:103,1:53	0.64	0.77	0.51	(0,0):332,(0,1):3,(1,0):92,(1,1):103	0:191,1:7	0.94	0.99	0.87
0.50	SA828	SA830	A3SS	chr11:63750098:63750301:-@chr11:63749018|63749628:63748849:-	41.04	0.31	TRPT1	('chr11:63750098:63750301:-@chr11:63749018|63749628:63748849:-.A.coreAndExt_chr11:63750098:63750301:-@chr11:63749018|63749628:63748849:-.A.up', 'chr11:63750098:63750301:-@chr11:63749018|63749628:63748849:-.B.core_chr11:63750098:63750301:-@chr11:63749018|63749628:63748849:-.B.up')	(0,0):310,(0,1):8,(1,0):191,(1,1):48	0:233,1:14	0.69	0.82	0.58	(0,0):209,(0,1):10,(1,0):61,(1,1):30	0:78,1:23	0.38	0.5	0.26
0.50	SA828	SA830	A3SS	chr11:118394202:118394597:-@chr11:118393465|118393973:118393282:-	1000000000000.0	0.15	RPS25	('chr11:118394202:118394597:-@chr11:118393465|118393973:118393282:-.A.coreAndExt_chr11:118394202:118394597:-@chr11:118393465|118393973:118393282:-.A.up', 'chr11:118394202:118394597:-@chr11:118393465|118393973:118393282:-.B.core_chr11:118394202:118394597:-@chr11:118393465|118393973:118393282:-.B.up')	(0,0):5192,(0,1):145,(1,0):2759,(1,1):1756	0:4073,1:587	0.75	0.78	0.73	(0,0):6037,(0,1):354,(1,0):3022,(1,1):2258	0:4414,1:1220	0.6	0.62	0.58
0.50	SA828	SA830	A3SS	chr11:64290948:64291127:-@chr11:64289566|64290203:64288654:-	1000000000000.0	0.12	SF1	('chr11:64290948:64291127:-@chr11:64289566|64290203:64288654:-.A.coreAndExt_chr11:64290948:64291127:-@chr11:64289566|64290203:64288654:-.A.up', 'chr11:64290948:64291127:-@chr11:64289566|64290203:64288654:-.B.core_chr11:64290948:64291127:-@chr11:64289566|64290203:64288654:-.B.up')	(0,0):1013,(0,1):400,(1,0):2075,(1,1):4013	0:4099,1:2389	0.5	0.52	0.47	(0,0):1090,(0,1):426,(1,0):1660,(1,1):4422	0:3420,1:3088	0.38	0.4	0.37
0.50	SA828	SA830	A3SS	chr11:62378567:62378986:-@chr11:62377881|62378112:62377849:-	1000000000000.0	0.32	SNHG1	('chr11:62378567:62378986:-@chr11:62377881|62378112:62377849:-.A.coreAndExt_chr11:62378567:62378986:-@chr11:62377881|62378112:62377849:-.A.up', 'chr11:62378567:62378986:-@chr11:62377881|62378112:62377849:-.B.core_chr11:62378567:62378986:-@chr11:62377881|62378112:62377849:-.B.up')	(0,0):2078,(1,0):451,(1,1):510	0:941,1:20	0.95	1.0	0.87	(0,0):4704,(0,1):8,(1,0):585,(1,1):986	0:1168,1:411	0.63	0.7	0.57
0.50	SA828	SA830	A3SS	chr11:6459037:6459284:-@chr11:6458229|6458269:6458129:-	369117270.53	-0.26	ARFIP2	('chr11:6459037:6459284:-@chr11:6458229|6458269:6458129:-.A.coreAndExt_chr11:6459037:6459284:-@chr11:6458229|6458269:6458129:-.A.up', 'chr11:6459037:6459284:-@chr11:6458229|6458269:6458129:-.B.core_chr11:6459037:6459284:-@chr11:6458229|6458269:6458129:-.B.up')	(0,0):320,(0,1):58,(1,0):104,(1,1):65	0:120,1:107	0.5	0.57	0.42	(0,0):406,(0,1):32,(1,0):178,(1,1):58	0:210,1:58	0.76	0.82	0.69
0.50	SA828	SA830	A3SS	chr11:794094:795103:-@chr11:793587|793647:793174:-	138.14	0.2	PIDD	('chr11:794094:795103:-@chr11:793587|793647:793174:-.A.coreAndExt_chr11:794094:795103:-@chr11:793587|793647:793174:-.A.up', 'chr11:794094:795103:-@chr11:793587|793647:793174:-.B.core_chr11:794094:795103:-@chr11:793587|793647:793174:-.B.up')	(0,0):307,(0,1):56,(1,0):145,(1,1):632	0:542,1:291	0.65	0.71	0.58	(0,0):153,(0,1):72,(1,0):80,(1,1):360	0:222,1:290	0.45	0.52	0.38
0.50	SA828	SA830	A3SS	chr11:124174977:124175921:-@chr11:124149937|124150080:124149825:-	65.98	-0.19	C11orf61	('chr11:124174977:124175921:-@chr11:124149937|124150080:124149825:-.A.coreAndExt_chr11:124174977:124175921:-@chr11:124149937|124150080:124149825:-.A.up', 'chr11:124174977:124175921:-@chr11:124149937|124150080:124149825:-.B.core_chr11:124174977:124175921:-@chr11:124149937|124150080:124149825:-.B.up')	(0,0):1081,(0,1):6,(1,0):43,(1,1):98	0:123,1:24	0.79	0.9	0.65	(0,0):334,(0,1):1,(1,0):92,(1,1):103	0:192,1:4	0.98	1.0	0.93
0.50	SA828	SA830	A3SS	chr11:62379181:62379819:-@chr11:62378112|62378599:62378066:-	1000000000000.0	0.24	SNHG1	('chr11:62379181:62379819:-@chr11:62378112|62378599:62378066:-.A.coreAndExt_chr11:62379181:62379819:-@chr11:62378112|62378599:62378066:-.A.up', 'chr11:62379181:62379819:-@chr11:62378112|62378599:62378066:-.B.core_chr11:62379181:62379819:-@chr11:62378112|62378599:62378066:-.B.up')	(0,0):3911,(1,0):532,(1,1):1195	0:1129,1:598	0.45	0.5	0.41	(0,0):11199,(0,1):1,(1,0):930,(1,1):4503	0:1779,1:3655	0.21	0.22	0.19
0.50	SA828	SA830	A3SS	chr11:93112051:93112145:-@chr11:93111254|93111313:93110923:-	2910170.67	0.1	TAF1D	('chr11:93112051:93112145:-@chr11:93111254|93111313:93110923:-.A.coreAndExt_chr11:93112051:93112145:-@chr11:93111254|93111313:93110923:-.A.up', 'chr11:93112051:93112145:-@chr11:93111254|93111313:93110923:-.B.core_chr11:93112051:93112145:-@chr11:93111254|93111313:93110923:-.B.up')	(0,0):535,(0,1):10,(1,0):495,(1,1):558	0:1023,1:40	0.93	0.96	0.9	(0,0):849,(0,1):51,(1,0):595,(1,1):811	0:1242,1:215	0.83	0.87	0.8
0.50	SA828	SA830	A3SS	chr19:19277658:19277885:-@chr19:19275656|19275852:19275533:-	20.67	-0.16	SUGP1	('chr19:19277658:19277885:-@chr19:19275656|19275852:19275533:-.A.coreAndExt_chr19:19277658:19277885:-@chr19:19275656|19275852:19275533:-.A.up', 'chr19:19277658:19277885:-@chr19:19275656|19275852:19275533:-.B.core_chr19:19277658:19277885:-@chr19:19275656|19275852:19275533:-.B.up')	(0,0):383,(0,1):64,(1,0):29,(1,1):82	0:39,1:136	0.11	0.16	0.08	(0,0):211,(0,1):25,(1,0):32,(1,1):38	0:43,1:52	0.27	0.38	0.19
0.50	SA828	SA830	A3SS	chr19:51922991:51923411:-@chr19:51922664|51922788:51922549:-	1870094103.42	-0.35	STRN4	('chr19:51922991:51923411:-@chr19:51922664|51922788:51922549:-.A.coreAndExt_chr19:51922991:51923411:-@chr19:51922664|51922788:51922549:-.A.up', 'chr19:51922991:51923411:-@chr19:51922664|51922788:51922549:-.B.core_chr19:51922991:51923411:-@chr19:51922664|51922788:51922549:-.B.up')	(0,0):408,(0,1):43,(1,0):19,(1,1):30	0:23,1:69	0.2	0.29	0.13	(0,0):209,(0,1):20,(1,0):56,(1,1):41	0:75,1:42	0.55	0.66	0.44
0.50	SA828	SA830	A3SS	chr19:54006053:54006272:-@chr19:54003302|54003380:54002825:-	23.18	0.52	BCAT2	('chr19:54006053:54006272:-@chr19:54003302|54003380:54002825:-.A.coreAndExt_chr19:54006053:54006272:-@chr19:54003302|54003380:54002825:-.A.up', 'chr19:54006053:54006272:-@chr19:54003302|54003380:54002825:-.B.core_chr19:54006053:54006272:-@chr19:54003302|54003380:54002825:-.B.up')	(0,0):174,(1,0):13,(1,1):45	0:52,1:6	0.86	0.97	0.63	(0,0):129,(0,1):4,(1,0):7,(1,1):100	0:58,1:53	0.34	0.6	0.16
0.50	SA828	SA830	A3SS	chr19:1771263:1771709:-@chr19:1771056|1771179:1770933:-	1000000000000.0	-0.38	REXO1	('chr19:1771263:1771709:-@chr19:1771056|1771179:1770933:-.A.coreAndExt_chr19:1771263:1771709:-@chr19:1771056|1771179:1770933:-.A.up', 'chr19:1771263:1771709:-@chr19:1771056|1771179:1770933:-.B.core_chr19:1771263:1771709:-@chr19:1771056|1771179:1770933:-.B.up')	(0,0):100,(0,1):59,(1,0):14,(1,1):55	0:21,1:107	0.13	0.19	0.07	(0,0):63,(0,1):25,(1,0):46,(1,1):28	0:58,1:41	0.51	0.63	0.4
0.50	SA828	SA830	A3SS	chr19:46631282:46632035:-@chr19:46630153|46631179:46629064:-	1000000000000.0	0.14	ATP5SL	('chr19:46631282:46632035:-@chr19:46630153|46631179:46629064:-.A.coreAndExt_chr19:46631282:46632035:-@chr19:46630153|46631179:46629064:-.A.up', 'chr19:46631282:46632035:-@chr19:46630153|46631179:46629064:-.B.core_chr19:46631282:46632035:-@chr19:46630153|46631179:46629064:-.B.up')	(0,0):1142,(0,1):121,(1,0):1496,(1,1):3005	0:3345,1:1277	0.63	0.66	0.59	(0,0):1268,(0,1):188,(1,0):1241,(1,1):3140	0:2811,1:1758	0.49	0.51	0.46
0.50	SA828	SA830	A3SS	chr19:1768706:1768779:-@chr19:1768328|1768457:1768218:-	1000000000000.0	-0.63	REXO1	('chr19:1768706:1768779:-@chr19:1768328|1768457:1768218:-.A.coreAndExt_chr19:1768706:1768779:-@chr19:1768328|1768457:1768218:-.A.up', 'chr19:1768706:1768779:-@chr19:1768328|1768457:1768218:-.B.core_chr19:1768706:1768779:-@chr19:1768328|1768457:1768218:-.B.up')	(0,0):159,(0,1):20,(1,0):16,(1,1):4	0:17,1:23	0.14	0.24	0.08	(0,0):126,(0,1):3,(1,0):61	0:61,1:3	0.77	0.92	0.6
0.50	SA828	SA830	A3SS	chr19:54755003:54755808:-@chr19:54752318|54754047:54752159:-	170.39	0.2	NOSIP	('chr19:54755003:54755808:-@chr19:54752318|54754047:54752159:-.A.coreAndExt_chr19:54755003:54755808:-@chr19:54752318|54754047:54752159:-.A.up', 'chr19:54755003:54755808:-@chr19:54752318|54754047:54752159:-.B.core_chr19:54755003:54755808:-@chr19:54752318|54754047:54752159:-.B.up')	(0,0):2841,(0,1):22,(1,0):552,(1,1):158	0:679,1:53	0.79	0.86	0.73	(0,0):2319,(0,1):38,(1,0):357,(1,1):133	0:427,1:101	0.59	0.66	0.52
0.50	SA828	SA830	A3SS	chr19:15382331:15382405:-@chr19:15375616|15375853:15375286:-	87.69	0.13	AKAP8L	('chr19:15382331:15382405:-@chr19:15375616|15375853:15375286:-.A.coreAndExt_chr19:15382331:15382405:-@chr19:15375616|15375853:15375286:-.A.up', 'chr19:15382331:15382405:-@chr19:15375616|15375853:15375286:-.B.core_chr19:15382331:15382405:-@chr19:15375616|15375853:15375286:-.B.up')	(0,0):595,(0,1):1,(1,0):49,(1,1):225	0:95,1:180	0.2	0.27	0.14	(0,0):696,(0,1):3,(1,0):13,(1,1):170	0:25,1:161	0.07	0.12	0.04
0.50	SA828	SA830	A3SS	chr19:10367604:10367879:-@chr19:10367217|10367372:10367111:-	1000000000000.0	-0.31	CDC37	('chr19:10367604:10367879:-@chr19:10367217|10367372:10367111:-.A.coreAndExt_chr19:10367604:10367879:-@chr19:10367217|10367372:10367111:-.A.up', 'chr19:10367604:10367879:-@chr19:10367217|10367372:10367111:-.B.core_chr19:10367604:10367879:-@chr19:10367217|10367372:10367111:-.B.up')	(0,0):4450,(0,1):431,(1,0):360,(1,1):2454	0:653,1:2592	0.12	0.14	0.11	(0,0):5152,(0,1):471,(1,0):1680,(1,1):2867	0:2890,1:2128	0.43	0.45	0.41
0.50	SA828	SA830	A3SS	chr19:10367604:10367879:-@chr19:10367219|10367372:10366904:-	1000000000000.0	-0.2	CDC37	('chr19:10367604:10367879:-@chr19:10367219|10367372:10366904:-.A.coreAndExt_chr19:10367604:10367879:-@chr19:10367219|10367372:10366904:-.A.up', 'chr19:10367604:10367879:-@chr19:10367219|10367372:10366904:-.B.core_chr19:10367604:10367879:-@chr19:10367219|10367372:10366904:-.B.up')	(0,0):4463,(0,1):2610,(1,0):407,(1,1):3428	0:670,1:5775	0.08	0.09	0.07	(0,0):5801,(0,1):2566,(1,0):1847,(1,1):3918	0:2907,1:5424	0.28	0.29	0.27
0.50	SA828	SA830	A3SS	chr19:864087:864245:-@chr19:853067|853434:852976:-	18470.43	-0.42	R3HDM4	('chr19:864087:864245:-@chr19:853067|853434:852976:-.A.coreAndExt_chr19:864087:864245:-@chr19:853067|853434:852976:-.A.up', 'chr19:864087:864245:-@chr19:853067|853434:852976:-.B.core_chr19:864087:864245:-@chr19:853067|853434:852976:-.B.up')	(0,0):708,(0,1):19,(1,0):116,(1,1):17	0:126,1:26	0.4	0.51	0.3	(0,0):499,(0,1):2,(1,0):110,(1,1):5	0:115,1:2	0.82	0.94	0.66
0.50	SA828	SA830	A3SS	chr19:10367604:10367879:-@chr19:10367219|10367372:10367111:-	1000000000000.0	-0.16	CDC37	('chr19:10367604:10367879:-@chr19:10367219|10367372:10367111:-.A.coreAndExt_chr19:10367604:10367879:-@chr19:10367219|10367372:10367111:-.A.up', 'chr19:10367604:10367879:-@chr19:10367219|10367372:10367111:-.B.core_chr19:10367604:10367879:-@chr19:10367219|10367372:10367111:-.B.up')	(0,0):2484,(0,1):2397,(1,0):353,(1,1):2461	0:470,1:4741	0.05	0.06	0.05	(0,0):3235,(0,1):2388,(1,0):1662,(1,1):2885	0:2283,1:4652	0.21	0.22	0.2
0.50	SA828	SA830	A3SS	chr19:17301566:17301640:-@chr19:17300792|17301350:17299971:-	487.83	0.28	ANO8	('chr19:17301566:17301640:-@chr19:17300792|17301350:17299971:-.A.coreAndExt_chr19:17301566:17301640:-@chr19:17300792|17301350:17299971:-.A.up', 'chr19:17301566:17301640:-@chr19:17300792|17301350:17299971:-.B.core_chr19:17301566:17301640:-@chr19:17300792|17301350:17299971:-.B.up')	(0,0):77,(0,1):11,(1,0):36,(1,1):83	0:72,1:58	0.39	0.52	0.28	(0,0):38,(0,1):9,(1,0):7,(1,1):69	0:20,1:65	0.11	0.21	0.05
0.50	SA828	SA830	A3SS	chr19:54006053:54006272:-@chr19:54003305|54003380:54002825:-	25.4	0.31	BCAT2	('chr19:54006053:54006272:-@chr19:54003305|54003380:54002825:-.A.coreAndExt_chr19:54006053:54006272:-@chr19:54003305|54003380:54002825:-.A.up', 'chr19:54006053:54006272:-@chr19:54003305|54003380:54002825:-.B.core_chr19:54006053:54006272:-@chr19:54003305|54003380:54002825:-.B.up')	(0,0):163,(0,1):11,(1,0):12,(1,1):46	0:33,1:36	0.43	0.62	0.25	(0,0):93,(0,1):40,(1,0):7,(1,1):100	0:19,1:128	0.12	0.21	0.05
0.50	SA828	SA830	A3SS	chr19:864087:864245:-@chr19:853130|853434:852976:-	1000000000000.0	-0.21	R3HDM4	('chr19:864087:864245:-@chr19:853130|853434:852976:-.A.coreAndExt_chr19:864087:864245:-@chr19:853130|853434:852976:-.A.up', 'chr19:864087:864245:-@chr19:853130|853434:852976:-.B.core_chr19:864087:864245:-@chr19:853130|853434:852976:-.B.up')	(0,0):594,(0,1):133,(1,0):58,(1,1):75	0:63,1:203	0.08	0.11	0.06	(0,0):461,(0,1):40,(1,0):82,(1,1):33	0:88,1:67	0.29	0.37	0.23
0.50	SA828	SA830	A3SS	chr19:51922991:51923411:-@chr19:51922643|51922788:51922549:-	1000000000000.0	-0.33	STRN4	('chr19:51922991:51923411:-@chr19:51922643|51922788:51922549:-.A.coreAndExt_chr19:51922991:51923411:-@chr19:51922643|51922788:51922549:-.A.up', 'chr19:51922991:51923411:-@chr19:51922643|51922788:51922549:-.B.core_chr19:51922991:51923411:-@chr19:51922643|51922788:51922549:-.B.up')	(0,0):356,(0,1):95,(1,0):27,(1,1):22	0:29,1:115	0.15	0.21	0.1	(0,0):189,(0,1):40,(1,0):64,(1,1):33	0:80,1:57	0.48	0.57	0.4
0.50	SA828	SA830	A3SS	chr19:841963:842149:-@chr19:841244|841423:841137:-	1000000000000.0	-0.13	MED16	('chr19:841963:842149:-@chr19:841244|841423:841137:-.A.coreAndExt_chr19:841963:842149:-@chr19:841244|841423:841137:-.A.up', 'chr19:841963:842149:-@chr19:841244|841423:841137:-.B.core_chr19:841963:842149:-@chr19:841244|841423:841137:-.B.up')	(0,0):261,(0,1):205,(1,0):9,(1,1):51	0:9,1:256	0.02	0.03	0.01	(0,0):159,(0,1):86,(1,0):48,(1,1):25	0:53,1:106	0.15	0.2	0.11
0.50	SA828	SA830	A3SS	chr19:4397497:4397917:-@chr19:4397194|4397410:4397046:-	20.91	0.13	UBXN6	('chr19:4397497:4397917:-@chr19:4397194|4397410:4397046:-.A.coreAndExt_chr19:4397497:4397917:-@chr19:4397194|4397410:4397046:-.A.up', 'chr19:4397497:4397917:-@chr19:4397194|4397410:4397046:-.B.core_chr19:4397497:4397917:-@chr19:4397194|4397410:4397046:-.B.up')	(0,0):703,(0,1):19,(1,0):306,(1,1):192	0:471,1:46	0.87	0.91	0.82	(0,0):625,(0,1):33,(1,0):228,(1,1):176	0:357,1:80	0.74	0.8	0.68
0.50	SA828	SA830	A3SS	chr22:48573686:48573946:-@chr22:48567174|48567539:48567042:-	11092.36	-0.37	BRD1	('chr22:48573686:48573946:-@chr22:48567174|48567539:48567042:-.A.coreAndExt_chr22:48573686:48573946:-@chr22:48567174|48567539:48567042:-.A.up', 'chr22:48573686:48573946:-@chr22:48567174|48567539:48567042:-.B.core_chr22:48573686:48573946:-@chr22:48567174|48567539:48567042:-.B.up')	(0,0):487,(0,1):10,(1,0):98,(1,1):63	0:136,1:35	0.55	0.69	0.44	(0,0):217,(0,1):1,(1,0):125,(1,1):40	0:156,1:10	0.92	1.0	0.8
0.50	SA828	SA830	A3SS	chr22:25198268:25198384:-@chr22:25196779|25196888:25196685:-	32.96	-0.34	HPS4	('chr22:25198268:25198384:-@chr22:25196779|25196888:25196685:-.A.coreAndExt_chr22:25198268:25198384:-@chr22:25196779|25196888:25196685:-.A.up', 'chr22:25198268:25198384:-@chr22:25196779|25196888:25196685:-.B.core_chr22:25198268:25198384:-@chr22:25196779|25196888:25196685:-.B.up')	(0,0):204,(0,1):19,(1,0):20,(1,1):3	0:20,1:22	0.23	0.35	0.14	(0,0):140,(0,1):10,(1,0):45,(1,1):3	0:46,1:12	0.57	0.75	0.42
0.50	SA828	SA830	A3SS	chr22:29833363:29833566:-@chr22:29832032|29832101:29831916:-	26.46	-0.23	SELM	('chr22:29833363:29833566:-@chr22:29832032|29832101:29831916:-.A.coreAndExt_chr22:29833363:29833566:-@chr22:29832032|29832101:29831916:-.A.up', 'chr22:29833363:29833566:-@chr22:29832032|29832101:29831916:-.B.core_chr22:29833363:29833566:-@chr22:29832032|29832101:29831916:-.B.up')	(0,0):337,(0,1):1,(1,0):22,(1,1):258	0:88,1:193	0.16	0.24	0.1	(0,0):328,(1,0):41,(1,1):190	0:129,1:102	0.39	0.52	0.27
0.50	SA828	SA830	A3SS	chr22:41243955:41244097:-@chr22:41242086|41242246:41241961:-	1000000000000.0	-0.12	RRP7A	('chr22:41243955:41244097:-@chr22:41242086|41242246:41241961:-.A.coreAndExt_chr22:41243955:41244097:-@chr22:41242086|41242246:41241961:-.A.up', 'chr22:41243955:41244097:-@chr22:41242086|41242246:41241961:-.B.core_chr22:41243955:41244097:-@chr22:41242086|41242246:41241961:-.B.up')	(0,0):591,(0,1):243,(1,0):60,(1,1):63	0:63,1:303	0.07	0.09	0.05	(0,0):387,(0,1):126,(1,0):96,(1,1):27	0:101,1:148	0.19	0.23	0.15
0.50	SA828	SA830	A3SS	chr22:48573686:48573946:-@chr22:48567146|48567539:48567042:-	1000000000000.0	-0.63	BRD1	('chr22:48573686:48573946:-@chr22:48567146|48567539:48567042:-.A.coreAndExt_chr22:48573686:48573946:-@chr22:48567146|48567539:48567042:-.A.up', 'chr22:48573686:48573946:-@chr22:48567146|48567539:48567042:-.B.core_chr22:48573686:48573946:-@chr22:48567146|48567539:48567042:-.B.up')	(0,0):459,(0,1):38,(1,0):100,(1,1):61	0:122,1:77	0.31	0.39	0.25	(0,0):218,(1,0):127,(1,1):38	0:165	0.94	1.0	0.81
0.50	SA828	SA830	A3SS	chr14:53489744:53489927:-@chr14:53488644|53488697:53488321:-	381571.69	0.11	BMP4	('chr14:53489744:53489927:-@chr14:53488644|53488697:53488321:-.A.coreAndExt_chr14:53489744:53489927:-@chr14:53488644|53488697:53488321:-.A.up', 'chr14:53489744:53489927:-@chr14:53488644|53488697:53488321:-.B.core_chr14:53489744:53489927:-@chr14:53488644|53488697:53488321:-.B.up')	(0,0):1431,(0,1):42,(1,0):745,(1,1):972	0:1592,1:167	0.88	0.9	0.85	(0,0):1208,(0,1):77,(1,0):726,(1,1):1026	0:1463,1:366	0.77	0.8	0.73
0.50	SA828	SA830	A3SS	chr14:94653712:94653844:-@chr14:94652670|94652785:94652543:-	5458.01	0.33	DICER1	('chr14:94653712:94653844:-@chr14:94652670|94652785:94652543:-.A.coreAndExt_chr14:94653712:94653844:-@chr14:94652670|94652785:94652543:-.A.up', 'chr14:94653712:94653844:-@chr14:94652670|94652785:94652543:-.B.core_chr14:94653712:94653844:-@chr14:94652670|94652785:94652543:-.B.up')	(0,0):103,(0,1):3,(1,0):111,(1,1):7	0:115,1:6	0.9	0.96	0.81	(0,0):82,(0,1):11,(1,0):61,(1,1):16	0:65,1:23	0.57	0.7	0.44
0.50	SA828	SA830	A3SS	chr14:94641161:94641336:-@chr14:94640139|94640216:94639436:-	47.88	0.21	DICER1	('chr14:94641161:94641336:-@chr14:94640139|94640216:94639436:-.A.coreAndExt_chr14:94641161:94641336:-@chr14:94640139|94640216:94639436:-.A.up', 'chr14:94641161:94641336:-@chr14:94640139|94640216:94639436:-.B.core_chr14:94641161:94641336:-@chr14:94640139|94640216:94639436:-.B.up')	(0,0):164,(0,1):1,(1,0):114,(1,1):384	0:472,1:27	0.92	0.98	0.85	(0,0):137,(0,1):7,(1,0):67,(1,1):315	0:280,1:109	0.71	0.81	0.6
0.50	SA828	SA830	A3SS	chr14:20749809:20750002:-@chr14:20749305|20749565:20748572:-	1000000000000.0	0.16	HNRNPC	('chr14:20749809:20750002:-@chr14:20749305|20749565:20748572:-.A.coreAndExt_chr14:20749809:20750002:-@chr14:20749305|20749565:20748572:-.A.up', 'chr14:20749809:20750002:-@chr14:20749305|20749565:20748572:-.B.core_chr14:20749809:20750002:-@chr14:20749305|20749565:20748572:-.B.up')	(0,0):3194,(0,1):79,(1,0):3126,(1,1):7039	0:9555,1:689	0.89	0.91	0.87	(0,0):3523,(0,1):363,(1,0):3209,(1,1):7130	0:8457,1:2245	0.73	0.75	0.71
0.50	SA828	SA830	A3SS	chr16:4333209:4334334:-@chr16:4331585|4331674:4331370:-	49.34	-0.16	PAM16,CORO7-PAM16	('chr16:4333209:4334334:-@chr16:4331585|4331674:4331370:-.A.coreAndExt_chr16:4333209:4334334:-@chr16:4331585|4331674:4331370:-.A.up', 'chr16:4333209:4334334:-@chr16:4331585|4331674:4331370:-.B.core_chr16:4333209:4334334:-@chr16:4331585|4331674:4331370:-.B.up')	(0,0):1245,(0,1):31,(1,0):119,(1,1):279	0:316,1:113	0.74	0.81	0.67	(0,0):927,(0,1):14,(1,0):174,(1,1):218	0:372,1:34	0.9	0.94	0.85
0.50	SA828	SA830	A3SS	chr16:4333209:4334334:-@chr16:4331506|4331585:4331370:-	1000000000000.0	-0.3	PAM16,CORO7-PAM16	('chr16:4333209:4334334:-@chr16:4331506|4331585:4331370:-.A.coreAndExt_chr16:4333209:4334334:-@chr16:4331506|4331585:4331370:-.A.up', 'chr16:4333209:4334334:-@chr16:4331506|4331585:4331370:-.B.core_chr16:4333209:4334334:-@chr16:4331506|4331585:4331370:-.B.up')	(0,0):1229,(0,1):135,(1,0):92,(1,1):218	0:154,1:291	0.35	0.41	0.29	(0,0):1055,(0,1):46,(1,0):118,(1,1):114	0:182,1:96	0.65	0.72	0.57
0.50	SA828	SA830	A3SS	chr16:86353056:86353257:-@chr16:86346399|86347584:86346301:-	87313.0	0.32	KLHDC4	('chr16:86353056:86353257:-@chr16:86346399|86347584:86346301:-.A.coreAndExt_chr16:86353056:86353257:-@chr16:86346399|86347584:86346301:-.A.up', 'chr16:86353056:86353257:-@chr16:86346399|86347584:86346301:-.B.core_chr16:86353056:86353257:-@chr16:86346399|86347584:86346301:-.B.up')	(0,0):408,(0,1):13,(1,0):209,(1,1):8	0:214,1:16	0.52	0.65	0.41	(0,0):319,(0,1):28,(1,0):112,(1,1):15	0:115,1:40	0.2	0.27	0.15
0.50	SA828	SA830	A3SS	chr16:66320684:66320888:-@chr16:66319915|66320005:66319794:-	7711.13	-0.31	RANBP10	('chr16:66320684:66320888:-@chr16:66319915|66320005:66319794:-.A.coreAndExt_chr16:66320684:66320888:-@chr16:66319915|66320005:66319794:-.A.up', 'chr16:66320684:66320888:-@chr16:66319915|66320005:66319794:-.B.core_chr16:66320684:66320888:-@chr16:66319915|66320005:66319794:-.B.up')	(0,0):157,(0,1):49,(1,0):25,(1,1):72	0:36,1:110	0.16	0.23	0.11	(0,0):127,(0,1):13,(1,0):39,(1,1):45	0:63,1:34	0.47	0.61	0.34
0.50	SA828	SA830	A3SS	chr16:57147189:57147313:-@chr16:57146834|57146942:57146656:-	1000000000000.0	0.18	CNOT1	('chr16:57147189:57147313:-@chr16:57146834|57146942:57146656:-.A.coreAndExt_chr16:57147189:57147313:-@chr16:57146834|57146942:57146656:-.A.up', 'chr16:57147189:57147313:-@chr16:57146834|57146942:57146656:-.B.core_chr16:57147189:57147313:-@chr16:57146834|57146942:57146656:-.B.up')	(0,0):248,(0,1):5,(1,0):311,(1,1):82	0:388,1:10	0.94	0.97	0.9	(0,0):270,(0,1):39,(1,0):340,(1,1):91	0:400,1:70	0.76	0.81	0.7
0.50	SA828	SA830	A3SS	chr16:4333209:4334334:-@chr16:4331506|4331674:4331370:-	1000000000000.0	-0.29	PAM16,CORO7-PAM16	('chr16:4333209:4334334:-@chr16:4331506|4331674:4331370:-.A.coreAndExt_chr16:4333209:4334334:-@chr16:4331506|4331674:4331370:-.A.up', 'chr16:4333209:4334334:-@chr16:4331506|4331674:4331370:-.B.core_chr16:4333209:4334334:-@chr16:4331506|4331674:4331370:-.B.up')	(0,0):1120,(0,1):156,(1,0):201,(1,1):197	0:306,1:248	0.51	0.56	0.45	(0,0):883,(0,1):58,(1,0):290,(1,1):102	0:373,1:77	0.8	0.85	0.76
0.50	SA828	SA830	A3SS	chr16:86356899:86357104:-@chr16:86356313|86356447:86356173:-	1000000000000.0	-0.58	KLHDC4	('chr16:86356899:86357104:-@chr16:86356313|86356447:86356173:-.A.coreAndExt_chr16:86356899:86357104:-@chr16:86356313|86356447:86356173:-.A.up', 'chr16:86356899:86357104:-@chr16:86356313|86356447:86356173:-.B.core_chr16:86356899:86357104:-@chr16:86356313|86356447:86356173:-.B.up')	(0,0):99,(1,0):7,(1,1):103	0:11,1:99	0.09	0.15	0.04	(0,0):90,(0,1):2,(1,0):48,(1,1):68	0:94,1:24	0.67	0.88	0.48
0.50	SA828	SA830	A3SS	chr16:82778008:82778171:-@chr16:82776006|82776167:82775958:-	23.12	-0.34	TAF1C	('chr16:82778008:82778171:-@chr16:82776006|82776167:82775958:-.A.coreAndExt_chr16:82778008:82778171:-@chr16:82776006|82776167:82775958:-.A.up', 'chr16:82778008:82778171:-@chr16:82776006|82776167:82775958:-.B.core_chr16:82778008:82778171:-@chr16:82776006|82776167:82775958:-.B.up')	(0,0):358,(0,1):13,(1,0):144,(1,1):43	0:166,1:34	0.54	0.65	0.42	(0,0):249,(0,1):1,(1,0):121,(1,1):25	0:144,1:3	0.88	0.98	0.71
0.50	SA828	SA830	A3SS	chr7:128419289:128419380:-@chr7:128417390|128417492:128417251:-	1216.18	-0.18	TNPO3	('chr7:128419289:128419380:-@chr7:128417390|128417492:128417251:-.A.coreAndExt_chr7:128419289:128419380:-@chr7:128417390|128417492:128417251:-.A.up', 'chr7:128419289:128419380:-@chr7:128417390|128417492:128417251:-.B.core_chr7:128419289:128419380:-@chr7:128417390|128417492:128417251:-.B.up')	(0,0):177,(0,1):82,(1,0):9,(1,1):36	0:9,1:118	0.03	0.06	0.02	(0,0):219,(0,1):21,(1,0):18,(1,1):9	0:20,1:28	0.21	0.34	0.13
0.50	SA828	SA830	A3SS	chr7:99591945:99592108:-@chr7:99591384|99591478:99591230:-	3548724.43	-0.37	C7orf43	('chr7:99591945:99592108:-@chr7:99591384|99591478:99591230:-.A.coreAndExt_chr7:99591945:99592108:-@chr7:99591384|99591478:99591230:-.A.up', 'chr7:99591945:99592108:-@chr7:99591384|99591478:99591230:-.B.core_chr7:99591945:99592108:-@chr7:99591384|99591478:99591230:-.B.up')	(0,0):259,(0,1):78,(1,0):36,(1,1):46	0:47,1:113	0.17	0.23	0.12	(0,0):130,(0,1):9,(1,0):35,(1,1):27	0:44,1:27	0.54	0.68	0.39
0.50	SA828	SA830	A3SS	chr7:1556285:1556360:-@chr7:1554850|1556107:1554681:-	42892.12	0.46	TMEM184A	('chr7:1556285:1556360:-@chr7:1554850|1556107:1554681:-.A.coreAndExt_chr7:1556285:1556360:-@chr7:1554850|1556107:1554681:-.A.up', 'chr7:1556285:1556360:-@chr7:1554850|1556107:1554681:-.B.core_chr7:1556285:1556360:-@chr7:1554850|1556107:1554681:-.B.up')	(0,0):258,(0,1):1,(1,0):269,(1,1):18	0:277,1:11	0.65	0.92	0.45	(0,0):175,(0,1):7,(1,0):76,(1,1):13	0:79,1:17	0.19	0.3	0.12
0.50	SA828	SA830	A3SS	chr7:138955687:138955849:-@chr7:138949698|138949779:138949572:-	273.02	-0.35	HIPK2	('chr7:138955687:138955849:-@chr7:138949698|138949779:138949572:-.A.coreAndExt_chr7:138955687:138955849:-@chr7:138949698|138949779:138949572:-.A.up', 'chr7:138955687:138955849:-@chr7:138949698|138949779:138949572:-.B.core_chr7:138955687:138955849:-@chr7:138949698|138949779:138949572:-.B.up')	(0,0):240,(0,1):38,(1,0):90,(1,1):55	0:110,1:73	0.44	0.53	0.36	(0,0):92,(0,1):3,(1,0):61,(1,1):18	0:66,1:16	0.79	0.91	0.66
0.50	SA828	SA830	A3SS	chr7:5759003:5759136:-@chr7:5747801|5747972:5747130:-	1000000000000.0	0.23	RNF216	('chr7:5759003:5759136:-@chr7:5747801|5747972:5747130:-.A.coreAndExt_chr7:5759003:5759136:-@chr7:5747801|5747972:5747130:-.A.up', 'chr7:5759003:5759136:-@chr7:5747801|5747972:5747130:-.B.core_chr7:5759003:5759136:-@chr7:5747801|5747972:5747130:-.B.up')	(0,0):297,(0,1):112,(1,0):156,(1,1):714	0:425,1:557	0.37	0.42	0.31	(0,0):169,(0,1):57,(1,0):25,(1,1):359	0:95,1:346	0.14	0.19	0.09
0.50	SA828	SA830	A3SS	chr7:99591945:99592108:-@chr7:99591384|99591490:99591230:-	66473789763.11	-0.42	C7orf43	('chr7:99591945:99592108:-@chr7:99591384|99591490:99591230:-.A.coreAndExt_chr7:99591945:99592108:-@chr7:99591384|99591490:99591230:-.A.up', 'chr7:99591945:99592108:-@chr7:99591384|99591490:99591230:-.B.core_chr7:99591945:99592108:-@chr7:99591384|99591490:99591230:-.B.up')	(0,0):257,(0,1):81,(1,0):38,(1,1):43	0:47,1:115	0.17	0.23	0.12	(0,0):122,(0,1):10,(1,0):43,(1,1):26	0:57,1:22	0.59	0.73	0.44
0.50	SA828	SA830	A3SS	chr17:77573991:77574083:-@chr17:77570546|77571074:77570458:-	1000000000000.0	0.35	STRA13	('chr17:77573991:77574083:-@chr17:77570546|77571074:77570458:-.A.coreAndExt_chr17:77573991:77574083:-@chr17:77570546|77571074:77570458:-.A.up', 'chr17:77573991:77574083:-@chr17:77570546|77571074:77570458:-.B.core_chr17:77573991:77574083:-@chr17:77570546|77571074:77570458:-.B.up')	(0,0):5829,(0,1):13,(1,0):304,(1,1):4	0:306,1:15	0.5	0.65	0.38	(0,0):4017,(0,1):36,(1,0):139,(1,1):4	0:140,1:39	0.15	0.2	0.11
0.50	SA828	SA830	A3SS	chr17:70655246:70655343:-@chr17:70643940|70643967:70642957:-	977.71	0.14	HN1	('chr17:70655246:70655343:-@chr17:70643940|70643967:70642957:-.A.coreAndExt_chr17:70655246:70655343:-@chr17:70643940|70643967:70642957:-.A.up', 'chr17:70655246:70655343:-@chr17:70643940|70643967:70642957:-.B.core_chr17:70655246:70655343:-@chr17:70643940|70643967:70642957:-.B.up')	(0,0):6381,(0,1):14,(1,0):217,(1,1):6537	0:3281,1:3487	0.47	0.53	0.41	(0,0):6308,(0,1):23,(1,0):177,(1,1):9130	0:3411,1:5919	0.33	0.37	0.28
0.50	SA828	SA830	A3SS	chr17:7162538:7162784:-@chr17:7162215|7162399:7162108:-	626.41	0.33	NEURL4	('chr17:7162538:7162784:-@chr17:7162215|7162399:7162108:-.A.coreAndExt_chr17:7162538:7162784:-@chr17:7162215|7162399:7162108:-.A.up', 'chr17:7162538:7162784:-@chr17:7162215|7162399:7162108:-.B.core_chr17:7162538:7162784:-@chr17:7162215|7162399:7162108:-.B.up')	(0,0):293,(0,1):4,(1,0):180,(1,1):43	0:217,1:10	0.93	0.98	0.85	(0,0):129,(0,1):12,(1,0):48,(1,1):17	0:57,1:20	0.6	0.76	0.46
0.50	SA828	SA830	A3SS	chr17:31935249:31935356:-@chr17:31933973|31935129:31933903:-	49.85	-0.17	MYO19	('chr17:31935249:31935356:-@chr17:31933973|31935129:31933903:-.A.coreAndExt_chr17:31935249:31935356:-@chr17:31933973|31935129:31933903:-.A.up', 'chr17:31935249:31935356:-@chr17:31933973|31935129:31933903:-.B.core_chr17:31935249:31935356:-@chr17:31933973|31935129:31933903:-.B.up')	(0,0):455,(0,1):52,(1,0):221,(1,1):8	0:221,1:60	0.07	0.09	0.05	(0,0):220,(0,1):8,(1,0):125,(1,1):2	0:125,1:10	0.24	0.39	0.14
0.50	SA828	SA830	A3SS	chr17:39757605:39757743:-@chr17:39756484|39756584:39756372:-	99103.34	-0.13	SLC25A39	('chr17:39757605:39757743:-@chr17:39756484|39756584:39756372:-.A.coreAndExt_chr17:39757605:39757743:-@chr17:39756484|39756584:39756372:-.A.up', 'chr17:39757605:39757743:-@chr17:39756484|39756584:39756372:-.B.core_chr17:39757605:39757743:-@chr17:39756484|39756584:39756372:-.B.up')	(0,0):1989,(0,1):20,(1,0):99,(1,1):234	0:104,1:249	0.15	0.18	0.12	(0,0):1901,(0,1):11,(1,0):165,(1,1):192	0:178,1:190	0.28	0.33	0.24
0.50	SA828	SA830	A3SS	chr17:7107202:7107256:-@chr17:7106128|7106386:7105864:-	26.9	-0.11	CLDN7	('chr17:7107202:7107256:-@chr17:7106128|7106386:7105864:-.A.coreAndExt_chr17:7107202:7107256:-@chr17:7106128|7106386:7105864:-.A.up', 'chr17:7107202:7107256:-@chr17:7106128|7106386:7105864:-.B.core_chr17:7107202:7107256:-@chr17:7106128|7106386:7105864:-.B.up')	(0,0):1877,(0,1):2,(1,0):1477,(1,1):1396	0:2200,1:675	0.51	0.55	0.48	(0,0):1351,(0,1):2,(1,0):1257,(1,1):978	0:1891,1:346	0.62	0.67	0.57
0.50	SA828	SA830	A3SS	chr17:78172774:78172964:-@chr17:78170259|78170293:78170208:-	10643.86	0.15	WDR45L	('chr17:78172774:78172964:-@chr17:78170259|78170293:78170208:-.A.coreAndExt_chr17:78172774:78172964:-@chr17:78170259|78170293:78170208:-.A.up', 'chr17:78172774:78172964:-@chr17:78170259|78170293:78170208:-.B.core_chr17:78172774:78172964:-@chr17:78170259|78170293:78170208:-.B.up')	(0,0):1111,(0,1):15,(1,0):361,(1,1):397	0:707,1:66	0.9	0.94	0.85	(0,0):1283,(0,1):42,(1,0):306,(1,1):376	0:582,1:142	0.75	0.8	0.69
0.50	SA828	SA830	A3SS	chr17:70284001:70284158:-@chr17:70283441|70283586:70283356:-	1000000000000.0	-0.41	NAT9	('chr17:70284001:70284158:-@chr17:70283441|70283586:70283356:-.A.coreAndExt_chr17:70284001:70284158:-@chr17:70283441|70283586:70283356:-.A.up', 'chr17:70284001:70284158:-@chr17:70283441|70283586:70283356:-.B.core_chr17:70284001:70284158:-@chr17:70283441|70283586:70283356:-.B.up')	(0,0):317,(0,1):69,(1,0):19,(1,1):5	0:19,1:74	0.08	0.12	0.05	(0,0):235,(0,1):29,(1,0):100,(1,1):3	0:100,1:32	0.49	0.59	0.39
0.50	SA828	SA830	A3SS	chr17:70280630:70280773:-@chr17:70280011|70280129:70279694:-	1000000000000.0	-0.51	NAT9	('chr17:70280630:70280773:-@chr17:70280011|70280129:70279694:-.A.coreAndExt_chr17:70280630:70280773:-@chr17:70280011|70280129:70279694:-.A.up', 'chr17:70280630:70280773:-@chr17:70280011|70280129:70279694:-.B.core_chr17:70280630:70280773:-@chr17:70280011|70280129:70279694:-.B.up')	(0,0):659,(0,1):108,(1,0):87,(1,1):158	0:127,1:226	0.29	0.35	0.24	(0,0):716,(0,1):49,(1,0):435,(1,1):346	0:697,1:133	0.8	0.84	0.75
0.50	SA828	SA830	A3SS	chr17:23949655:23949780:-@chr17:23943622|23944211:23943127:-	1000000000000.0	0.37	SPAG5	('chr17:23949655:23949780:-@chr17:23943622|23944211:23943127:-.A.coreAndExt_chr17:23949655:23949780:-@chr17:23943622|23944211:23943127:-.A.up', 'chr17:23949655:23949780:-@chr17:23943622|23944211:23943127:-.B.core_chr17:23949655:23949780:-@chr17:23943622|23944211:23943127:-.B.up')	(0,0):366,(0,1):8,(1,0):1221,(1,1):709	0:1902,1:36	0.94	0.97	0.9	(0,0):313,(0,1):34,(1,0):583,(1,1):613	0:945,1:285	0.57	0.62	0.51
0.50	SA828	SA830	A3SS	chr17:39757605:39757743:-@chr17:39756484|39756694:39756372:-	1000000000000.0	-0.16	SLC25A39	('chr17:39757605:39757743:-@chr17:39756484|39756694:39756372:-.A.coreAndExt_chr17:39757605:39757743:-@chr17:39756484|39756694:39756372:-.A.up', 'chr17:39757605:39757743:-@chr17:39756484|39756694:39756372:-.B.core_chr17:39757605:39757743:-@chr17:39756484|39756694:39756372:-.B.up')	(0,0):1849,(0,1):214,(1,0):239,(1,1):40	0:249,1:244	0.2	0.23	0.17	(0,0):1668,(0,1):155,(1,0):398,(1,1):48	0:416,1:185	0.36	0.4	0.32
0.50	SA828	SA830	A3SS	chr17:70280630:70280773:-@chr17:70279851|70280129:70279694:-	11447.62	-0.22	NAT9	('chr17:70280630:70280773:-@chr17:70279851|70280129:70279694:-.A.coreAndExt_chr17:70280630:70280773:-@chr17:70279851|70280129:70279694:-.A.up', 'chr17:70280630:70280773:-@chr17:70279851|70280129:70279694:-.B.core_chr17:70280630:70280773:-@chr17:70279851|70280129:70279694:-.B.up')	(0,0):753,(0,1):14,(1,0):205,(1,1):40	0:236,1:23	0.73	0.82	0.63	(0,0):759,(0,1):6,(1,0):704,(1,1):77	0:770,1:17	0.95	0.98	0.92
0.50	SA828	SA830	A3SS	chr17:45573633:45573737:-@chr17:45572592|45572723:45572457:-	1706187.43	-0.14	PPP1R9B	('chr17:45573633:45573737:-@chr17:45572592|45572723:45572457:-.A.coreAndExt_chr17:45573633:45573737:-@chr17:45572592|45572723:45572457:-.A.up', 'chr17:45573633:45573737:-@chr17:45572592|45572723:45572457:-.B.core_chr17:45573633:45573737:-@chr17:45572592|45572723:45572457:-.B.up')	(0,0):631,(0,1):139,(1,0):47,(1,1):50	0:51,1:185	0.08	0.11	0.06	(0,0):663,(0,1):65,(1,0):73,(1,1):37	0:80,1:95	0.22	0.27	0.17
0.50	SA828	SA830	A3SS	chr17:4955095:4955238:-@chr17:4953787|4953887:4953413:-	35572.2	0.4	ZNF232	('chr17:4955095:4955238:-@chr17:4953787|4953887:4953413:-.A.coreAndExt_chr17:4955095:4955238:-@chr17:4953787|4953887:4953413:-.A.up', 'chr17:4955095:4955238:-@chr17:4953787|4953887:4953413:-.B.core_chr17:4955095:4955238:-@chr17:4953787|4953887:4953413:-.B.up')	(0,0):131,(0,1):1,(1,0):43,(1,1):123	0:138,1:29	0.87	0.98	0.7	(0,0):222,(0,1):3,(1,0):48,(1,1):318	0:184,1:185	0.47	0.61	0.35
0.50	SA828	SA830	A3SS	chr17:41471751:41471930:-@chr17:41467495|41467498:41467374:-	41.51	-0.26	KANSL1	('chr17:41471751:41471930:-@chr17:41467495|41467498:41467374:-.A.coreAndExt_chr17:41471751:41471930:-@chr17:41467495|41467498:41467374:-.A.up', 'chr17:41471751:41471930:-@chr17:41467495|41467498:41467374:-.B.core_chr17:41471751:41471930:-@chr17:41467495|41467498:41467374:-.B.up')	(0,0):358,(0,1):30,(1,0):45,(1,1):64	0:82,1:57	0.59	0.7	0.47	(0,0):330,(0,1):6,(1,0):43,(1,1):54	0:91,1:12	0.85	0.94	0.75
0.50	SA828	SA830	A3SS	chr17:39757605:39757743:-@chr17:39756584|39756613:39756372:-	4948.71	-0.15	SLC25A39	('chr17:39757605:39757743:-@chr17:39756584|39756613:39756372:-.A.coreAndExt_chr17:39757605:39757743:-@chr17:39756584|39756613:39756372:-.A.up', 'chr17:39757605:39757743:-@chr17:39756584|39756613:39756372:-.B.core_chr17:39757605:39757743:-@chr17:39756584|39756613:39756372:-.B.up')	(0,0):1983,(0,1):95,(1,0):26,(1,1):238	0:33,1:326	0.1	0.14	0.07	(0,0):1847,(0,1):69,(1,0):65,(1,1):288	0:133,1:289	0.25	0.31	0.2
0.50	SA828	SA830	A3SS	chr17:39757605:39757743:-@chr17:39756484|39756613:39756372:-	1000000000000.0	-0.15	SLC25A39	('chr17:39757605:39757743:-@chr17:39756484|39756613:39756372:-.A.coreAndExt_chr17:39757605:39757743:-@chr17:39756484|39756613:39756372:-.A.up', 'chr17:39757605:39757743:-@chr17:39756484|39756613:39756372:-.B.core_chr17:39757605:39757743:-@chr17:39756484|39756613:39756372:-.B.up')	(0,0):1963,(0,1):115,(1,0):125,(1,1):139	0:131,1:248	0.16	0.19	0.13	(0,0):1837,(0,1):79,(1,0):229,(1,1):124	0:241,1:191	0.31	0.36	0.27
0.50	SA828	SA830	A3SS	chr17:23949655:23949780:-@chr17:23943619|23944211:23943127:-	1000000000000.0	0.33	SPAG5	('chr17:23949655:23949780:-@chr17:23943619|23944211:23943127:-.A.coreAndExt_chr17:23949655:23949780:-@chr17:23943619|23944211:23943127:-.A.up', 'chr17:23949655:23949780:-@chr17:23943619|23944211:23943127:-.B.core_chr17:23949655:23949780:-@chr17:23943619|23944211:23943127:-.B.up')	(0,0):359,(0,1):15,(1,0):1224,(1,1):706	0:1868,1:77	0.9	0.94	0.86	(0,0):312,(0,1):35,(1,0):588,(1,1):608	0:927,1:304	0.57	0.62	0.51
0.50	SA828	SA830	A3SS	chr17:17114797:17115047:-@chr17:17112016|17112084:17111924:-	450264.3	-0.14	COPS3	('chr17:17114797:17115047:-@chr17:17112016|17112084:17111924:-.A.coreAndExt_chr17:17114797:17115047:-@chr17:17112016|17112084:17111924:-.A.up', 'chr17:17114797:17115047:-@chr17:17112016|17112084:17111924:-.B.core_chr17:17114797:17115047:-@chr17:17112016|17112084:17111924:-.B.up')	(0,0):1252,(0,1):166,(1,0):20,(1,1):34	0:22,1:198	0.07	0.11	0.05	(0,0):1293,(0,1):157,(1,0):64,(1,1):43	0:75,1:189	0.21	0.26	0.16
0.50	SA828	SA830	A3SS	chr17:39757605:39757743:-@chr17:39756584|39756694:39756372:-	46449.37	-0.15	SLC25A39	('chr17:39757605:39757743:-@chr17:39756584|39756694:39756372:-.A.coreAndExt_chr17:39757605:39757743:-@chr17:39756584|39756694:39756372:-.A.up', 'chr17:39757605:39757743:-@chr17:39756584|39756694:39756372:-.B.core_chr17:39757605:39757743:-@chr17:39756584|39756694:39756372:-.B.up')	(0,0):1869,(0,1):194,(1,0):140,(1,1):139	0:176,1:297	0.26	0.3	0.22	(0,0):1674,(0,1):149,(1,0):238,(1,1):208	0:318,1:277	0.41	0.46	0.36
0.50	SA828	SA830	A3SS	chr15:38831476:38831668:-@chr15:38831059|38831160:38830916:-	1000000000000.0	-0.29	FAM82A2	('chr15:38831476:38831668:-@chr15:38831059|38831160:38830916:-.A.coreAndExt_chr15:38831476:38831668:-@chr15:38831059|38831160:38830916:-.A.up', 'chr15:38831476:38831668:-@chr15:38831059|38831160:38830916:-.B.core_chr15:38831476:38831668:-@chr15:38831059|38831160:38830916:-.B.up')	(0,0):305,(0,1):172,(1,0):18,(1,1):153	0:22,1:321	0.04	0.06	0.03	(0,0):135,(0,1):41,(1,0):46,(1,1):48	0:55,1:80	0.33	0.42	0.24
0.50	SA828	SA830	A3SS	chr3:151168835:151169616:-@chr3:151166741|151167063:151165396:-	1000000000000.0	0.13	PFN2	('chr3:151168835:151169616:-@chr3:151166741|151167063:151165396:-.A.coreAndExt_chr3:151168835:151169616:-@chr3:151166741|151167063:151165396:-.A.up', 'chr3:151168835:151169616:-@chr3:151166741|151167063:151165396:-.B.core_chr3:151168835:151169616:-@chr3:151166741|151167063:151165396:-.B.up')	(0,0):1684,(0,1):872,(1,0):1155,(1,1):6813	0:3759,1:5081	0.41	0.43	0.39	(0,0):1461,(0,1):1111,(1,0):805,(1,1):6520	0:2688,1:5748	0.28	0.3	0.26
0.50	SA828	SA830	A3SS	chr3:49856978:49857087:-@chr3:49856365|49856454:49856238:-	135.08	-0.53	TRAIP	('chr3:49856978:49857087:-@chr3:49856365|49856454:49856238:-.A.coreAndExt_chr3:49856978:49857087:-@chr3:49856365|49856454:49856238:-.A.up', 'chr3:49856978:49857087:-@chr3:49856365|49856454:49856238:-.B.core_chr3:49856978:49857087:-@chr3:49856365|49856454:49856238:-.B.up')	(0,0):197,(0,1):30,(1,0):20,(1,1):6	0:21,1:35	0.21	0.31	0.13	(0,0):36,(0,1):1,(1,0):11,(1,1):1	0:12,1:1	0.74	0.94	0.43
0.50	SA828	SA830	A3SS	chr3:42572426:42572491:-@chr3:42565153|42569944:42564463:-	1000000000000.0	0.12	SEC22C	('chr3:42572426:42572491:-@chr3:42565153|42569944:42564463:-.A.coreAndExt_chr3:42572426:42572491:-@chr3:42565153|42569944:42564463:-.A.up', 'chr3:42572426:42572491:-@chr3:42565153|42569944:42564463:-.B.core_chr3:42572426:42572491:-@chr3:42565153|42569944:42564463:-.B.up')	(0,0):303,(0,1):61,(1,0):1500,(1,1):429	0:1641,1:349	0.33	0.37	0.3	(0,0):165,(0,1):37,(1,0):616,(1,1):293	0:680,1:266	0.21	0.24	0.19
0.50	SA828	SA830	A3SS	chr18:46066907:46067226:-@chr18:46066296|46066625:46066117:-	1000000000000.0	0.34	CXXC1	('chr18:46066907:46067226:-@chr18:46066296|46066625:46066117:-.A.coreAndExt_chr18:46066907:46067226:-@chr18:46066296|46066625:46066117:-.A.up', 'chr18:46066907:46067226:-@chr18:46066296|46066625:46066117:-.B.core_chr18:46066907:46067226:-@chr18:46066296|46066625:46066117:-.B.up')	(0,0):873,(0,1):3,(1,0):588,(1,1):139	0:719,1:11	0.98	1.0	0.96	(0,0):689,(0,1):69,(1,0):347,(1,1):128	0:429,1:115	0.64	0.7	0.58
0.50	SA828	SA830	A3SS	chr6:43592443:43592706:-@chr6:43591829|43591906:43591605:-	1716706.57	-0.23	YIPF3	('chr6:43592443:43592706:-@chr6:43591829|43591906:43591605:-.A.coreAndExt_chr6:43592443:43592706:-@chr6:43591829|43591906:43591605:-.A.up', 'chr6:43592443:43592706:-@chr6:43591829|43591906:43591605:-.B.core_chr6:43592443:43592706:-@chr6:43591829|43591906:43591605:-.B.up')	(0,0):565,(0,1):46,(1,0):30,(1,1):529	0:89,1:516	0.13	0.18	0.09	(0,0):326,(0,1):31,(1,0):61,(1,1):318	0:161,1:249	0.36	0.45	0.28
0.50	SA828	SA830	A3SS	chr6:43592443:43592706:-@chr6:43591811|43591903:43591605:-	1268767.42	-0.15	YIPF3	('chr6:43592443:43592706:-@chr6:43591811|43591903:43591605:-.A.coreAndExt_chr6:43592443:43592706:-@chr6:43591811|43591903:43591605:-.A.up', 'chr6:43592443:43592706:-@chr6:43591811|43591903:43591605:-.B.core_chr6:43592443:43592706:-@chr6:43591811|43591903:43591605:-.B.up')	(0,0):383,(0,1):222,(1,0):81,(1,1):484	0:147,1:640	0.15	0.18	0.12	(0,0):233,(0,1):121,(1,0):100,(1,1):282	0:173,1:330	0.3	0.35	0.25
0.50	SA828	SA830	A3SS	chr6:149966097:149966202:-@chr6:149964581|149964628:149964423:-	34.69	-0.17	KATNA1	('chr6:149966097:149966202:-@chr6:149964581|149964628:149964423:-.A.coreAndExt_chr6:149966097:149966202:-@chr6:149964581|149964628:149964423:-.A.up', 'chr6:149966097:149966202:-@chr6:149964581|149964628:149964423:-.B.core_chr6:149966097:149966202:-@chr6:149964581|149964628:149964423:-.B.up')	(0,0):108,(0,1):47,(1,0):1,(1,1):32	0:1,1:79	0.02	0.05	0.0	(0,0):85,(0,1):14,(1,0):7,(1,1):11	0:8,1:24	0.19	0.32	0.09
0.50	SA828	SA830	A3SS	chr6:4070483:4071470:-@chr6:4062684|4064508:4062541:-	181.7	0.23	ECI2	('chr6:4070483:4071470:-@chr6:4062684|4064508:4062541:-.A.coreAndExt_chr6:4070483:4071470:-@chr6:4062684|4064508:4062541:-.A.up', 'chr6:4070483:4071470:-@chr6:4062684|4064508:4062541:-.B.core_chr6:4070483:4071470:-@chr6:4062684|4064508:4062541:-.B.up')	(0,0):945,(0,1):26,(1,0):216,(1,1):40	0:240,1:42	0.68	0.77	0.6	(0,0):626,(0,1):34,(1,0):129,(1,1):55	0:157,1:61	0.45	0.54	0.37
0.50	SA828	SA830	A3SS	chr6:43592443:43592706:-@chr6:43591811|43591906:43591605:-	4732.98	-0.14	YIPF3	('chr6:43592443:43592706:-@chr6:43591811|43591906:43591605:-.A.coreAndExt_chr6:43592443:43592706:-@chr6:43591811|43591906:43591605:-.A.up', 'chr6:43592443:43592706:-@chr6:43591811|43591906:43591605:-.B.core_chr6:43592443:43592706:-@chr6:43591811|43591906:43591605:-.B.up')	(0,0):385,(0,1):226,(1,0):79,(1,1):480	0:151,1:634	0.15	0.18	0.12	(0,0):235,(0,1):122,(1,0):98,(1,1):281	0:196,1:305	0.29	0.34	0.24
0.50	SA828	SA830	A3SS	chr6:99979812:99980255:-@chr6:99969287|99971025:99969169:-	49115.27	0.18	PNISR	('chr6:99979812:99980255:-@chr6:99969287|99971025:99969169:-.A.coreAndExt_chr6:99979812:99980255:-@chr6:99969287|99971025:99969169:-.A.up', 'chr6:99979812:99980255:-@chr6:99969287|99971025:99969169:-.B.core_chr6:99979812:99980255:-@chr6:99969287|99971025:99969169:-.B.up')	(0,0):424,(0,1):33,(1,0):107,(1,1):23	0:116,1:47	0.29	0.38	0.23	(0,0):294,(0,1):49,(1,0):46,(1,1):21	0:47,1:69	0.11	0.15	0.08
0.50	SA828	SA830	A3SS	chr6:136640696:136641607:-@chr6:136638820|136639339:136638674:-	1000000000000.0	0.2	BCLAF1	('chr6:136640696:136641607:-@chr6:136638820|136639339:136638674:-.A.coreAndExt_chr6:136640696:136641607:-@chr6:136638820|136639339:136638674:-.A.up', 'chr6:136640696:136641607:-@chr6:136638820|136639339:136638674:-.B.core_chr6:136640696:136641607:-@chr6:136638820|136639339:136638674:-.B.up')	(0,0):1342,(0,1):17,(1,0):2295,(1,1):4213	0:5941,1:584	0.85	0.88	0.81	(0,0):1350,(0,1):56,(1,0):1917,(1,1):4489	0:4867,1:1595	0.65	0.68	0.62
0.50	SA828	SA830	A3SS	chr6:43592443:43592706:-@chr6:43591829|43591903:43591605:-	327317.01	-0.23	YIPF3	('chr6:43592443:43592706:-@chr6:43591829|43591903:43591605:-.A.coreAndExt_chr6:43592443:43592706:-@chr6:43591829|43591903:43591605:-.A.up', 'chr6:43592443:43592706:-@chr6:43591829|43591903:43591605:-.B.core_chr6:43592443:43592706:-@chr6:43591829|43591903:43591605:-.B.up')	(0,0):563,(0,1):42,(1,0):32,(1,1):533	0:99,1:508	0.14	0.2	0.1	(0,0):325,(0,1):29,(1,0):62,(1,1):320	0:163,1:248	0.37	0.47	0.29
0.50	SA828	SA830	A3SS	chr20:17884009:17884119:-@chr20:17882761|17882867:17882640:-	1000000000000.0	-0.25	SNX5	('chr20:17884009:17884119:-@chr20:17882761|17882867:17882640:-.A.coreAndExt_chr20:17884009:17884119:-@chr20:17882761|17882867:17882640:-.A.up', 'chr20:17884009:17884119:-@chr20:17882761|17882867:17882640:-.B.core_chr20:17884009:17884119:-@chr20:17882761|17882867:17882640:-.B.up')	(0,0):1031,(0,1):316,(1,0):120,(1,1):109	0:124,1:421	0.1	0.12	0.08	(0,0):719,(0,1):111,(1,0):214,(1,1):51	0:223,1:153	0.35	0.4	0.3
0.50	SA828	SA830	A3SS	chr20:29774082:29774993:-@chr20:29773794|29773812:29773119:-	234.94	-0.15	BCL2L1	('chr20:29774082:29774993:-@chr20:29773794|29773812:29773119:-.A.coreAndExt_chr20:29774082:29774993:-@chr20:29773794|29773812:29773119:-.A.up', 'chr20:29774082:29774993:-@chr20:29773794|29773812:29773119:-.B.core_chr20:29774082:29774993:-@chr20:29773794|29773812:29773119:-.B.up')	(0,0):1112,(0,1):184,(1,0):263,(1,1):4801	0:2731,1:2517	0.51	0.56	0.47	(0,0):1068,(0,1):108,(1,0):295,(1,1):4661	0:3142,1:1922	0.66	0.7	0.61
0.50	SA828	SA830	A3SS	chr20:17884009:17884119:-@chr20:17882779|17882867:17882640:-	1000000000000.0	-0.43	SNX5	('chr20:17884009:17884119:-@chr20:17882779|17882867:17882640:-.A.coreAndExt_chr20:17884009:17884119:-@chr20:17882779|17882867:17882640:-.A.up', 'chr20:17884009:17884119:-@chr20:17882779|17882867:17882640:-.B.core_chr20:17884009:17884119:-@chr20:17882779|17882867:17882640:-.B.up')	(0,0):1334,(0,1):13,(1,0):82,(1,1):147	0:93,1:149	0.23	0.28	0.19	(0,0):826,(0,1):4,(1,0):192,(1,1):73	0:215,1:54	0.66	0.74	0.59
0.50	SA828	SA830	A3SS	chr20:17884009:17884119:-@chr20:17882779|17882875:17882640:-	1000000000000.0	-0.43	SNX5	('chr20:17884009:17884119:-@chr20:17882779|17882875:17882640:-.A.coreAndExt_chr20:17884009:17884119:-@chr20:17882779|17882875:17882640:-.A.up', 'chr20:17884009:17884119:-@chr20:17882779|17882875:17882640:-.B.core_chr20:17884009:17884119:-@chr20:17882779|17882875:17882640:-.B.up')	(0,0):1330,(0,1):22,(1,0):86,(1,1):138	0:99,1:147	0.23	0.28	0.18	(0,0):817,(0,1):5,(1,0):201,(1,1):72	0:229,1:49	0.66	0.73	0.57
0.50	SA828	SA830	A3SS	chr20:44426417:44426502:-@chr20:44420806|44421004:44420433:-	41.61	-0.31	SLC35C2	('chr20:44426417:44426502:-@chr20:44420806|44421004:44420433:-.A.coreAndExt_chr20:44426417:44426502:-@chr20:44420806|44421004:44420433:-.A.up', 'chr20:44426417:44426502:-@chr20:44420806|44421004:44420433:-.B.core_chr20:44426417:44426502:-@chr20:44420806|44421004:44420433:-.B.up')	(0,0):639,(0,1):2,(1,0):68,(1,1):217	0:128,1:159	0.41	0.53	0.31	(0,0):337,(0,1):2,(1,0):84,(1,1):141	0:197,1:30	0.72	0.9	0.57
0.50	SA828	SA830	A3SS	chr20:44426417:44426502:-@chr20:44420809|44421004:44420433:-	21217074.79	-0.21	SLC35C2	('chr20:44426417:44426502:-@chr20:44420809|44421004:44420433:-.A.coreAndExt_chr20:44426417:44426502:-@chr20:44420809|44421004:44420433:-.A.up', 'chr20:44426417:44426502:-@chr20:44420809|44421004:44420433:-.B.core_chr20:44426417:44426502:-@chr20:44420809|44421004:44420433:-.B.up')	(0,0):542,(0,1):99,(1,0):62,(1,1):223	0:110,1:274	0.17	0.22	0.13	(0,0):299,(0,1):40,(1,0):81,(1,1):144	0:142,1:123	0.38	0.46	0.3
0.50	SA828	SA830	A3SS	chr20:33060128:33060384:-@chr20:33059104|33059331:33059014:-	141.64	-0.22	TRPC4AP	('chr20:33060128:33060384:-@chr20:33059104|33059331:33059014:-.A.coreAndExt_chr20:33060128:33060384:-@chr20:33059104|33059331:33059014:-.A.up', 'chr20:33060128:33060384:-@chr20:33059104|33059331:33059014:-.B.core_chr20:33060128:33060384:-@chr20:33059104|33059331:33059014:-.B.up')	(0,0):367,(0,1):72,(1,0):26,(1,1):3	0:26,1:75	0.13	0.18	0.09	(0,0):188,(0,1):19,(1,0):25,(1,1):2	0:26,1:20	0.35	0.48	0.24
0.50	SA828	SA830	A3SS	chr20:17884009:17884119:-@chr20:17882761|17882875:17882640:-	1000000000000.0	-0.24	SNX5	('chr20:17884009:17884119:-@chr20:17882761|17882875:17882640:-.A.coreAndExt_chr20:17884009:17884119:-@chr20:17882761|17882875:17882640:-.A.up', 'chr20:17884009:17884119:-@chr20:17882761|17882875:17882640:-.B.core_chr20:17884009:17884119:-@chr20:17882761|17882875:17882640:-.B.up')	(0,0):1027,(0,1):325,(1,0):124,(1,1):100	0:127,1:422	0.1	0.11	0.08	(0,0):710,(0,1):112,(1,0):223,(1,1):50	0:230,1:155	0.34	0.39	0.3
0.50	SA828	SA830	A3SS	chr8:144769880:144770817:-@chr8:144769533|144769753:144769419:-	1000000000000.0	-0.31	TSTA3	('chr8:144769880:144770817:-@chr8:144769533|144769753:144769419:-.A.coreAndExt_chr8:144769880:144770817:-@chr8:144769533|144769753:144769419:-.A.up', 'chr8:144769880:144770817:-@chr8:144769533|144769753:144769419:-.B.core_chr8:144769880:144770817:-@chr8:144769533|144769753:144769419:-.B.up')	(0,0):1042,(0,1):337,(1,0):58,(1,1):290	0:81,1:604	0.11	0.13	0.08	(0,0):1148,(0,1):322,(1,0):323,(1,1):262	0:451,1:456	0.42	0.46	0.38
0.50	SA828	SA830	A3SS	chr8:144750661:144750988:-@chr8:144746206|144746255:144745960:-	13163.48	0.21	EEF1D	('chr8:144750661:144750988:-@chr8:144746206|144746255:144745960:-.A.coreAndExt_chr8:144750661:144750988:-@chr8:144746206|144746255:144745960:-.A.up', 'chr8:144750661:144750988:-@chr8:144746206|144746255:144745960:-.B.core_chr8:144750661:144750988:-@chr8:144746206|144746255:144745960:-.B.up')	(0,0):7148,(1,0):111,(1,1):220	0:330,1:1	0.98	1.0	0.94	(0,0):5528,(0,1):15,(1,0):74,(1,1):156	0:185,1:60	0.77	0.86	0.67
0.50	SA828	SA830	A3SS	chr8:144750661:144750988:-@chr8:144746206|144746255:144746028:-	66.93	0.19	EEF1D	('chr8:144750661:144750988:-@chr8:144746206|144746255:144746028:-.A.coreAndExt_chr8:144750661:144750988:-@chr8:144746206|144746255:144746028:-.A.up', 'chr8:144750661:144750988:-@chr8:144746206|144746255:144746028:-.B.core_chr8:144750661:144750988:-@chr8:144746206|144746255:144746028:-.B.up')	(0,0):7098,(1,0):98,(1,1):156	0:253,1:1	0.98	1.0	0.93	(0,0):5489,(0,1):11,(1,0):67,(1,1):112	0:157,1:33	0.79	0.88	0.69
0.50	SA828	SA830	A3SS	chr8:38972889:38973345:-@chr8:38972081|38972369:38971994:-	1000000000000.0	-0.52	TM2D2	('chr8:38972889:38973345:-@chr8:38972081|38972369:38971994:-.A.coreAndExt_chr8:38972889:38973345:-@chr8:38972081|38972369:38971994:-.A.up', 'chr8:38972889:38973345:-@chr8:38972081|38972369:38971994:-.B.core_chr8:38972889:38973345:-@chr8:38972081|38972369:38971994:-.B.up')	(0,0):223,(0,1):66,(1,0):87,(1,1):332	0:131,1:354	0.21	0.26	0.17	(0,0):133,(0,1):17,(1,0):154,(1,1):113	0:232,1:52	0.73	0.82	0.64
0.50	SA828	SA830	A3SS	chr8:38972889:38973345:-@chr8:38972081|38972470:38971994:-	1000000000000.0	-0.46	TM2D2	('chr8:38972889:38973345:-@chr8:38972081|38972470:38971994:-.A.coreAndExt_chr8:38972889:38973345:-@chr8:38972081|38972470:38971994:-.A.up', 'chr8:38972889:38973345:-@chr8:38972081|38972470:38971994:-.B.core_chr8:38972889:38973345:-@chr8:38972081|38972470:38971994:-.B.up')	(0,0):180,(0,1):66,(1,0):130,(1,1):332	0:215,1:313	0.24	0.29	0.2	(0,0):112,(0,1):17,(1,0):175,(1,1):113	0:251,1:54	0.7	0.79	0.61
0.50	SA828	SA830	A3SS	chr10:3176484:3176558:-@chr10:3175693|3175923:3175581:-	106469.0	-0.14	PITRM1	('chr10:3176484:3176558:-@chr10:3175693|3175923:3175581:-.A.coreAndExt_chr10:3176484:3176558:-@chr10:3175693|3175923:3175581:-.A.up', 'chr10:3176484:3176558:-@chr10:3175693|3175923:3175581:-.B.core_chr10:3176484:3176558:-@chr10:3175693|3175923:3175581:-.B.up')	(0,0):280,(0,1):73,(1,0):33,(1,1):7	0:33,1:80	0.05	0.07	0.03	(0,0):203,(0,1):30,(1,0):59,(1,1):4	0:59,1:34	0.19	0.26	0.13
0.50	SA828	SA830	A3SS	chr10:102036352:102036459:-@chr10:102035960|102036079:102035844:-	1000000000000.0	-0.27	BLOC1S2	('chr10:102036352:102036459:-@chr10:102035960|102036079:102035844:-.A.coreAndExt_chr10:102036352:102036459:-@chr10:102035960|102036079:102035844:-.A.up', 'chr10:102036352:102036459:-@chr10:102035960|102036079:102035844:-.B.core_chr10:102036352:102036459:-@chr10:102035960|102036079:102035844:-.B.up')	(0,0):217,(0,1):192,(1,0):31,(1,1):18	0:31,1:210	0.05	0.06	0.03	(0,0):131,(0,1):59,(1,0):90,(1,1):5	0:91,1:63	0.32	0.39	0.25
0.50	SA828	SA830	A3SS	chr21:39641175:39642832:-@chr21:39639754|39641088:39639626:-	1000000000000.0	0.42	HMGN1	('chr21:39641175:39642832:-@chr21:39639754|39641088:39639626:-.A.coreAndExt_chr21:39641175:39642832:-@chr21:39639754|39641088:39639626:-.A.up', 'chr21:39641175:39642832:-@chr21:39639754|39641088:39639626:-.B.core_chr21:39641175:39642832:-@chr21:39639754|39641088:39639626:-.B.up')	(0,0):2176,(0,1):3,(1,0):704,(1,1):612	0:1299,1:20	0.96	0.99	0.93	(0,0):1606,(0,1):2,(1,0):144,(1,1):308	0:314,1:140	0.54	0.66	0.44
0.50	SA828	SA830	A3SS	chr9:122594986:122595356:-@chr9:122590285|122590377:122589868:-	2075842023.51	0.45	FBXW2	('chr9:122594986:122595356:-@chr9:122590285|122590377:122589868:-.A.coreAndExt_chr9:122594986:122595356:-@chr9:122590285|122590377:122589868:-.A.up', 'chr9:122594986:122595356:-@chr9:122590285|122590377:122589868:-.B.core_chr9:122594986:122595356:-@chr9:122590285|122590377:122589868:-.B.up')	(0,0):733,(0,1):6,(1,0):96,(1,1):468	0:529,1:41	0.81	0.9	0.7	(0,0):379,(0,1):15,(1,0):27,(1,1):303	0:123,1:222	0.36	0.49	0.25
0.50	SA828	SA830	A3SS	chr9:129714368:129714780:-@chr9:129712155|129712628:129712051:-	1000000000000.0	-0.26	ST6GALNAC4	('chr9:129714368:129714780:-@chr9:129712155|129712628:129712051:-.A.coreAndExt_chr9:129714368:129714780:-@chr9:129712155|129712628:129712051:-.A.up', 'chr9:129714368:129714780:-@chr9:129712155|129712628:129712051:-.B.core_chr9:129714368:129714780:-@chr9:129712155|129712628:129712051:-.B.up')	(0,0):635,(0,1):25,(1,0):320,(1,1):612	0:530,1:427	0.33	0.37	0.28	(0,0):566,(0,1):11,(1,0):493,(1,1):534	0:825,1:213	0.59	0.65	0.53
0.50	SA828	SA830	A3SS	chr9:130526094:130526283:-@chr9:130524674|130524839:130524538:-	1000000000000.0	-0.1	ZDHHC12	('chr9:130526094:130526283:-@chr9:130524674|130524839:130524538:-.A.coreAndExt_chr9:130526094:130526283:-@chr9:130524674|130524839:130524538:-.A.up', 'chr9:130526094:130526283:-@chr9:130524674|130524839:130524538:-.B.core_chr9:130526094:130526283:-@chr9:130524674|130524839:130524538:-.B.up')	(0,0):339,(0,1):333,(1,0):47,(1,1):66	0:51,1:395	0.06	0.07	0.04	(0,0):281,(0,1):233,(1,0):106,(1,1):47	0:120,1:266	0.16	0.19	0.13
0.50	SA828	SA830	A3SS	chr9:85774897:85775271:-@chr9:85774115|85774175:85773644:-	1000000000000.0	-0.13	HNRNPK	('chr9:85774897:85775271:-@chr9:85774115|85774175:85773644:-.A.coreAndExt_chr9:85774897:85775271:-@chr9:85774115|85774175:85773644:-.A.up', 'chr9:85774897:85775271:-@chr9:85774115|85774175:85773644:-.B.core_chr9:85774897:85775271:-@chr9:85774115|85774175:85773644:-.B.up')	(0,0):2249,(0,1):1093,(1,0):1691,(1,1):5876	0:4478,1:4182	0.5	0.51	0.48	(0,0):3015,(0,1):936,(1,0):2567,(1,1):7128	0:6887,1:3744	0.63	0.65	0.61
0.50	SA828	SA830	A3SS	chr9:129714368:129714780:-@chr9:129712158|129712628:129712051:-	1000000000000.0	-0.24	ST6GALNAC4	('chr9:129714368:129714780:-@chr9:129712158|129712628:129712051:-.A.coreAndExt_chr9:129714368:129714780:-@chr9:129712158|129712628:129712051:-.A.up', 'chr9:129714368:129714780:-@chr9:129712158|129712628:129712051:-.B.core_chr9:129714368:129714780:-@chr9:129712158|129712628:129712051:-.B.up')	(0,0):546,(0,1):114,(1,0):318,(1,1):614	0:469,1:577	0.25	0.29	0.22	(0,0):529,(0,1):48,(1,0):493,(1,1):534	0:777,1:298	0.49	0.55	0.44
0.50	SA828-R1	SA830-R1	A5SS	chr1:1318046:1318033|1317839:-@chr1:1316009:1316818:-	39765.84	0.37	CCNL2	('chr1:1318046:1318033|1317839:-@chr1:1316009:1316818:-.A.dn_chr1:1318046:1318033|1317839:-@chr1:1316009:1316818:-.A.coreAndExt', 'chr1:1318046:1318033|1317839:-@chr1:1316009:1316818:-.B.dn_chr1:1318046:1318033|1317839:-@chr1:1316009:1316818:-.B.core')	(0,0):1687,(1,0):162,(1,1):727	0:761,1:128	0.73	0.9	0.61	(0,0):733,(0,1):1,(1,0):41,(1,1):368	0:123,1:287	0.36	0.48	0.26
0.50	SA828-R1	SA830-R1	A5SS	chr1:1548632:1548942|1548725:+@chr1:1549017:1549452:+	1996.48	-0.44	MIB2	('chr1:1548632:1548942|1548725:+@chr1:1549017:1549452:+.A.coreAndExt_chr1:1548632:1548942|1548725:+@chr1:1549017:1549452:+.A.dn', 'chr1:1548632:1548942|1548725:+@chr1:1549017:1549452:+.B.core_chr1:1548632:1548942|1548725:+@chr1:1549017:1549452:+.B.dn')	(0,0):28,(0,1):10,(1,0):28,(1,1):37	0:47,1:28	0.49	0.65	0.34	(0,0):21,(1,0):22,(1,1):8	0:30	0.93	1.0	0.76
0.50	SA828-R1	SA830-R1	A5SS	chr1:159359635:159359489|159359399:-@chr1:159356911:159358937:-	1000000000000.0	-0.17	DEDD	('chr1:159359635:159359489|159359399:-@chr1:159356911:159358937:-.A.dn_chr1:159359635:159359489|159359399:-@chr1:159356911:159358937:-.A.coreAndExt', 'chr1:159359635:159359489|159359399:-@chr1:159356911:159358937:-.B.dn_chr1:159359635:159359489|159359399:-@chr1:159356911:159358937:-.B.core')	(0,0):450,(0,1):178,(1,0):6,(1,1):1889	0:57,1:2016	0.02	0.04	0.01	(0,0):360,(0,1):134,(1,0):51,(1,1):1505	0:374,1:1316	0.19	0.24	0.14
0.50	SA828-R1	SA830-R1	A5SS	chr1:172100465:172100436|172100245:-@chr1:172099662:172100065:-	77.27	0.12	GAS5	('chr1:172100465:172100436|172100245:-@chr1:172099662:172100065:-.A.dn_chr1:172100465:172100436|172100245:-@chr1:172099662:172100065:-.A.coreAndExt', 'chr1:172100465:172100436|172100245:-@chr1:172099662:172100065:-.B.dn_chr1:172100465:172100436|172100245:-@chr1:172099662:172100065:-.B.core')	(0,0):4028,(0,1):2,(1,0):401,(1,1):1172	0:1039,1:536	0.43	0.48	0.39	(0,0):3407,(0,1):4,(1,0):353,(1,1):1388	0:753,1:992	0.31	0.35	0.28
0.50	SA828-R1	SA830-R1	A5SS	chr1:172042337:172042220|172042200:-@chr1:172038724:172039266:-	1324.64	0.56	CENPL	('chr1:172042337:172042220|172042200:-@chr1:172038724:172039266:-.A.dn_chr1:172042337:172042220|172042200:-@chr1:172038724:172039266:-.A.coreAndExt', 'chr1:172042337:172042220|172042200:-@chr1:172038724:172039266:-.B.dn_chr1:172042337:172042220|172042200:-@chr1:172038724:172039266:-.B.core')	(0,0):129,(0,1):1,(1,0):16,(1,1):334	0:262,1:89	0.75	0.95	0.49	(0,0):135,(1,0):1,(1,1):293	0:40,1:254	0.19	0.42	0.03
0.50	SA828-R1	SA830-R1	A5SS	chr1:172101308:172101271|172101232:-@chr1:172099662:172101043:-	1000000000000.0	0.4	GAS5	('chr1:172101308:172101271|172101232:-@chr1:172099662:172101043:-.A.dn_chr1:172101308:172101271|172101232:-@chr1:172099662:172101043:-.A.coreAndExt', 'chr1:172101308:172101271|172101232:-@chr1:172099662:172101043:-.B.dn_chr1:172101308:172101271|172101232:-@chr1:172099662:172101043:-.B.core')	(0,0):4934,(0,1):9,(1,0):112,(1,1):5352	0:3380,1:2093	0.59	0.68	0.5	(0,0):4773,(0,1):1,(1,0):30,(1,1):5065	0:898,1:4198	0.19	0.26	0.14
0.50	SA828-R1	SA830-R1	A5SS	chr1:11065522:11065332|11065178:-@chr1:11063726:11063882:-	1000000000000.0	-0.21	EXOSC10	('chr1:11065522:11065332|11065178:-@chr1:11063726:11063882:-.A.dn_chr1:11065522:11065332|11065178:-@chr1:11063726:11063882:-.A.coreAndExt', 'chr1:11065522:11065332|11065178:-@chr1:11063726:11063882:-.B.dn_chr1:11065522:11065332|11065178:-@chr1:11063726:11063882:-.B.core')	(0,0):455,(0,1):395,(1,0):22,(1,1):252	0:32,1:637	0.02	0.03	0.01	(0,0):229,(0,1):127,(1,0):104,(1,1):101	0:126,1:206	0.23	0.28	0.19
0.50	SA828-R1	SA830-R1	A5SS	chr1:206006981:206010330|206007163:+@chr1:206023260:206023983:+	49.63	0.33	CD46	('chr1:206006981:206010330|206007163:+@chr1:206023260:206023983:+.A.coreAndExt_chr1:206006981:206010330|206007163:+@chr1:206023260:206023983:+.A.dn', 'chr1:206006981:206010330|206007163:+@chr1:206023260:206023983:+.B.core_chr1:206006981:206010330|206007163:+@chr1:206023260:206023983:+.B.dn')	(0,0):797,(0,1):1,(1,0):342,(1,1):67	0:405,1:5	0.9	0.99	0.78	(0,0):697,(0,1):1,(1,0):227,(1,1):89	0:268,1:49	0.57	0.71	0.44
0.50	SA828-R1	SA830-R1	A5SS	chr1:44873804:44873925|44873847:+@chr1:44874289:44874753:+	4410808224.63	-0.25	RNF220	('chr1:44873804:44873925|44873847:+@chr1:44874289:44874753:+.A.coreAndExt_chr1:44873804:44873925|44873847:+@chr1:44874289:44874753:+.A.dn', 'chr1:44873804:44873925|44873847:+@chr1:44874289:44874753:+.B.core_chr1:44873804:44873925|44873847:+@chr1:44874289:44874753:+.B.dn')	(0,0):623,(0,1):53,(1,0):162,(1,1):154	0:273,1:96	0.67	0.74	0.6	(0,0):401,(0,1):7,(1,0):131,(1,1):83	0:209,1:12	0.92	0.97	0.86
0.50	SA828-R1	SA830-R1	A5SS	chr1:148866692:148866567|148866412:-@chr1:148862378:148864908:-	14251.95	-0.22	ENSA	('chr1:148866692:148866567|148866412:-@chr1:148862378:148864908:-.A.dn_chr1:148866692:148866567|148866412:-@chr1:148862378:148864908:-.A.coreAndExt', 'chr1:148866692:148866567|148866412:-@chr1:148862378:148864908:-.B.dn_chr1:148866692:148866567|148866412:-@chr1:148862378:148864908:-.B.core')	(0,0):918,(0,1):88,(1,0):33,(1,1):1363	0:220,1:1264	0.17	0.23	0.12	(0,0):568,(0,1):67,(1,0):58,(1,1):546	0:294,1:377	0.39	0.47	0.31
0.50	SA828-R1	SA830-R1	A5SS	chr1:45014934:45015037|45014973:+@chr1:45015873:45016048:+	1000000000000.0	-0.16	RPS8	('chr1:45014934:45015037|45014973:+@chr1:45015873:45016048:+.A.coreAndExt_chr1:45014934:45015037|45014973:+@chr1:45015873:45016048:+.A.dn', 'chr1:45014934:45015037|45014973:+@chr1:45015873:45016048:+.B.core_chr1:45014934:45015037|45014973:+@chr1:45015873:45016048:+.B.dn')	(0,0):12508,(0,1):30,(1,0):981,(1,1):3237	0:1870,1:2378	0.27	0.29	0.25	(0,0):11804,(0,1):34,(1,0):1185,(1,1):2375	0:2310,1:1284	0.43	0.46	0.4
0.50	SA828-R1	SA830-R1	A5SS	chr1:60060118:60060350|60060203:+@chr1:60067040:60067112:+	43766.96	-0.36	HOOK1	('chr1:60060118:60060350|60060203:+@chr1:60067040:60067112:+.A.coreAndExt_chr1:60060118:60060350|60060203:+@chr1:60067040:60067112:+.A.dn', 'chr1:60060118:60060350|60060203:+@chr1:60067040:60067112:+.B.core_chr1:60060118:60060350|60060203:+@chr1:60067040:60067112:+.B.dn')	(0,0):101,(0,1):14,(1,0):4	0:4,1:14	0.05	0.1	0.02	(0,0):102,(0,1):5,(1,0):20	0:20,1:5	0.41	0.64	0.23
0.50	SA828-R1	SA830-R1	A5SS	chr1:71305205:71305047|71303949:-@chr1:71301557:71303408:-	1000000000000.0	-0.32	ZRANB2	('chr1:71305205:71305047|71303949:-@chr1:71301557:71303408:-.A.dn_chr1:71305205:71305047|71303949:-@chr1:71301557:71303408:-.A.coreAndExt', 'chr1:71305205:71305047|71303949:-@chr1:71301557:71303408:-.B.dn_chr1:71305205:71305047|71303949:-@chr1:71301557:71303408:-.B.core')	(0,0):1038,(0,1):176,(1,0):534,(1,1):3096	0:1254,1:2552	0.24	0.26	0.22	(0,0):456,(0,1):45,(1,0):458,(1,1):1093	0:1020,1:576	0.56	0.61	0.51
0.50	SA828-R1	SA830-R1	A5SS	chr1:1193235:1193105|1192976:-@chr1:1191341:1191533:-	558.91	-0.39	UBE2J2	('chr1:1193235:1193105|1192976:-@chr1:1191341:1191533:-.A.dn_chr1:1193235:1193105|1192976:-@chr1:1191341:1191533:-.A.coreAndExt', 'chr1:1193235:1193105|1192976:-@chr1:1191341:1191533:-.B.dn_chr1:1193235:1193105|1192976:-@chr1:1191341:1191533:-.B.core')	(0,0):285,(0,1):5,(1,0):28,(1,1):35	0:55,1:13	0.52	0.72	0.34	(0,0):158,(0,1):2,(1,0):65,(1,1):9	0:74,1:2	0.91	0.98	0.77
0.50	SA828-R1	SA830-R1	A5SS	chr1:45014934:45015031|45014973:+@chr1:45015873:45016048:+	1000000000000.0	-0.15	RPS8	('chr1:45014934:45015031|45014973:+@chr1:45015873:45016048:+.A.coreAndExt_chr1:45014934:45015031|45014973:+@chr1:45015873:45016048:+.A.dn', 'chr1:45014934:45015031|45014973:+@chr1:45015873:45016048:+.B.core_chr1:45014934:45015031|45014973:+@chr1:45015873:45016048:+.B.dn')	(0,0):12771,(0,1):30,(1,0):718,(1,1):3237	0:1522,1:2463	0.22	0.24	0.2	(0,0):12085,(0,1):34,(1,0):904,(1,1):2375	0:1807,1:1506	0.37	0.4	0.34
0.50	SA828-R1	SA830-R1	A5SS	chr1:148866692:148866498|148866412:-@chr1:148862378:148864908:-	22.02	-0.18	ENSA	('chr1:148866692:148866498|148866412:-@chr1:148862378:148864908:-.A.dn_chr1:148866692:148866498|148866412:-@chr1:148862378:148864908:-.A.coreAndExt', 'chr1:148866692:148866498|148866412:-@chr1:148862378:148864908:-.B.dn_chr1:148866692:148866498|148866412:-@chr1:148862378:148864908:-.B.core')	(0,0):937,(0,1):69,(1,0):21,(1,1):1375	0:161,1:1304	0.17	0.24	0.11	(0,0):575,(0,1):60,(1,0):41,(1,1):563	0:235,1:429	0.35	0.44	0.26
0.50	SA828-R1	SA830-R1	A5SS	chr1:39809608:39809493|39809356:-@chr1:39808009:39808261:-	1000000000000.0	-0.27	PABPC4	('chr1:39809608:39809493|39809356:-@chr1:39808009:39808261:-.A.dn_chr1:39809608:39809493|39809356:-@chr1:39808009:39808261:-.A.coreAndExt', 'chr1:39809608:39809493|39809356:-@chr1:39808009:39808261:-.B.dn_chr1:39809608:39809493|39809356:-@chr1:39808009:39808261:-.B.core')	(0,0):2041,(0,1):892,(1,0):229,(1,1):235	0:252,1:1104	0.11	0.13	0.1	(0,0):1114,(0,1):289,(1,0):390,(1,1):117	0:418,1:378	0.38	0.42	0.35
0.50	SA828-R1	SA830-R1	A5SS	chr1:205576661:205577218|205576786:+@chr1:205577297:205577631:+	1000000000000.0	-0.3	CD55	('chr1:205576661:205577218|205576786:+@chr1:205577297:205577631:+.A.coreAndExt_chr1:205576661:205577218|205576786:+@chr1:205577297:205577631:+.A.dn', 'chr1:205576661:205577218|205576786:+@chr1:205577297:205577631:+.B.core_chr1:205576661:205577218|205576786:+@chr1:205577297:205577631:+.B.dn')	(0,0):266,(0,1):72,(1,0):67,(1,1):25	0:72,1:92	0.24	0.3	0.19	(0,0):321,(0,1):64,(1,0):209,(1,1):16	0:215,1:74	0.54	0.61	0.47
0.50	SA828-R1	SA830-R1	A5SS	chr1:154254783:154254685|154254547:-@chr1:154246636:154251484:-	1000000000000.0	-0.12	SSR2	('chr1:154254783:154254685|154254547:-@chr1:154246636:154251484:-.A.dn_chr1:154254783:154254685|154254547:-@chr1:154246636:154251484:-.A.coreAndExt', 'chr1:154254783:154254685|154254547:-@chr1:154246636:154251484:-.B.dn_chr1:154254783:154254685|154254547:-@chr1:154246636:154251484:-.B.core')	(0,0):3053,(0,1):652,(1,0):42,(1,1):343	0:52,1:985	0.05	0.07	0.04	(0,0):2152,(0,1):287,(1,0):75,(1,1):202	0:94,1:470	0.17	0.21	0.14
0.50	SA828-R1	SA830-R1	A5SS	chr1:25444379:25444228|25443255:-@chr1:25442628:25442711:-	1000000000000.0	0.58	C1orf63	('chr1:25444379:25444228|25443255:-@chr1:25442628:25442711:-.A.dn_chr1:25444379:25444228|25443255:-@chr1:25442628:25442711:-.A.coreAndExt', 'chr1:25444379:25444228|25443255:-@chr1:25442628:25442711:-.B.dn_chr1:25444379:25444228|25443255:-@chr1:25442628:25442711:-.B.core')	(0,0):673,(0,1):6,(1,0):479,(1,1):30	0:493,1:22	0.62	0.77	0.48	(0,0):618,(0,1):209,(1,0):215,(1,1):65	0:217,1:272	0.04	0.05	0.03
0.50	SA828-R1	SA830-R1	A5SS	chr1:181777834:181778260|181778122:+@chr1:181780111:181780295:+	1000000000000.0	-0.34	SMG7	('chr1:181777834:181778260|181778122:+@chr1:181780111:181780295:+.A.coreAndExt_chr1:181777834:181778260|181778122:+@chr1:181780111:181780295:+.A.dn', 'chr1:181777834:181778260|181778122:+@chr1:181780111:181780295:+.B.core_chr1:181777834:181778260|181778122:+@chr1:181780111:181780295:+.B.dn')	(0,0):310,(0,1):151,(1,0):223,(1,1):274	0:323,1:325	0.42	0.47	0.37	(0,0):291,(0,1):55,(1,0):362,(1,1):219	0:535,1:101	0.76	0.81	0.71
0.50	SA828-R1	SA830-R1	A5SS	chr1:1548674:1548922|1548725:+@chr1:1549017:1549452:+	82.21	-0.51	MIB2	('chr1:1548674:1548922|1548725:+@chr1:1549017:1549452:+.A.coreAndExt_chr1:1548674:1548922|1548725:+@chr1:1549017:1549452:+.A.dn', 'chr1:1548674:1548922|1548725:+@chr1:1549017:1549452:+.B.core_chr1:1548674:1548922|1548725:+@chr1:1549017:1549452:+.B.dn')	(0,0):48,(0,1):6,(1,0):12,(1,1):36	0:33,1:21	0.34	0.52	0.18	(0,0):26,(1,0):15,(1,1):8	0:23	0.85	0.99	0.6
0.50	SA828-R1	SA830-R1	A5SS	chr1:33572480:33572373|33572278:-@chr1:33570463:33570592:-	1000000000000.0	-0.26	PHC2	('chr1:33572480:33572373|33572278:-@chr1:33570463:33570592:-.A.dn_chr1:33572480:33572373|33572278:-@chr1:33570463:33570592:-.A.coreAndExt', 'chr1:33572480:33572373|33572278:-@chr1:33570463:33570592:-.B.dn_chr1:33572480:33572373|33572278:-@chr1:33570463:33570592:-.B.core')	(0,0):688,(0,1):88,(1,0):476,(1,1):56	0:501,1:119	0.63	0.68	0.58	(0,0):422,(0,1):10,(1,0):393,(1,1):35	0:420,1:18	0.89	0.93	0.84
0.50	SA828-R1	SA830-R1	A5SS	chr7:23528576:23528498|23528265:-@chr7:23527851:23527984:-	4276.64	0.1	TRA2A	('chr7:23528576:23528498|23528265:-@chr7:23527851:23527984:-.A.dn_chr7:23528576:23528498|23528265:-@chr7:23527851:23527984:-.A.coreAndExt', 'chr7:23528576:23528498|23528265:-@chr7:23527851:23527984:-.B.dn_chr7:23528576:23528498|23528265:-@chr7:23527851:23527984:-.B.core')	(0,0):820,(0,1):5,(1,0):57,(1,1):82	0:67,1:77	0.13	0.18	0.09	(0,0):666,(1,0):12,(1,1):72	0:15,1:69	0.03	0.05	0.02
0.50	SA828-R1	SA830-R1	A5SS	chr7:44992221:44992145|44992006:-@chr7:44989148:44990550:-	29.54	-0.12	SNHG15	('chr7:44992221:44992145|44992006:-@chr7:44989148:44990550:-.A.dn_chr7:44992221:44992145|44992006:-@chr7:44989148:44990550:-.A.coreAndExt', 'chr7:44992221:44992145|44992006:-@chr7:44989148:44990550:-.B.dn_chr7:44992221:44992145|44992006:-@chr7:44989148:44990550:-.B.core')	(0,0):2902,(0,1):36,(1,0):49,(1,1):2304	0:423,1:1966	0.17	0.22	0.13	(0,0):5309,(0,1):26,(1,0):109,(1,1):3097	0:1010,1:2222	0.29	0.35	0.24
0.50	SA828-R1	SA830-R1	A5SS	chr7:142672207:142672511|142672307:+@chr7:142674832:142676331:+	1000000000000.0	0.34	GSTK1	('chr7:142672207:142672511|142672307:+@chr7:142674832:142676331:+.A.coreAndExt_chr7:142672207:142672511|142672307:+@chr7:142674832:142676331:+.A.dn', 'chr7:142672207:142672511|142672307:+@chr7:142674832:142676331:+.B.core_chr7:142672207:142672511|142672307:+@chr7:142674832:142676331:+.B.dn')	(0,0):1881,(0,1):30,(1,0):164,(1,1):640	0:657,1:177	0.73	0.8	0.66	(0,0):1250,(0,1):48,(1,0):61,(1,1):441	0:237,1:313	0.39	0.49	0.31
0.50	SA828-R1	SA830-R1	A5SS	chr7:99592108:99591945|99591941:-@chr7:99591230:99591384:-	22.39	-0.39	C7orf43	('chr7:99592108:99591945|99591941:-@chr7:99591230:99591384:-.A.dn_chr7:99592108:99591945|99591941:-@chr7:99591230:99591384:-.A.coreAndExt', 'chr7:99592108:99591945|99591941:-@chr7:99591230:99591384:-.B.dn_chr7:99592108:99591945|99591941:-@chr7:99591230:99591384:-.B.core')	(0,0):335,(0,1):66,(1,0):1,(1,1):72	0:2,1:137	0.03	0.08	0.0	(0,0):185,(0,1):4,(1,0):3,(1,1):22	0:11,1:18	0.42	0.73	0.16
0.50	SA828-R1	SA830-R1	A5SS	chr7:150368518:150368664|150368654:+@chr7:150368848:150368942:+	126.65	0.2	ABCB8	('chr7:150368518:150368664|150368654:+@chr7:150368848:150368942:+.A.coreAndExt_chr7:150368518:150368664|150368654:+@chr7:150368848:150368942:+.A.dn', 'chr7:150368518:150368664|150368654:+@chr7:150368848:150368942:+.B.core_chr7:150368518:150368664|150368654:+@chr7:150368848:150368942:+.B.dn')	(0,0):184,(0,1):36,(1,0):13,(1,1):8	0:14,1:43	0.24	0.36	0.14	(0,0):96,(0,1):24,(1,1):7	0:0,1:31	0.04	0.11	0.01
0.50	SA828-R1	SA830-R1	A5SS	chr7:99512992:99512862|99512788:-@chr7:99510390:99511189:-	28.63	-0.3	ZNF3	('chr7:99512992:99512862|99512788:-@chr7:99510390:99511189:-.A.dn_chr7:99512992:99512862|99512788:-@chr7:99510390:99511189:-.A.coreAndExt', 'chr7:99512992:99512862|99512788:-@chr7:99510390:99511189:-.B.dn_chr7:99512992:99512862|99512788:-@chr7:99510390:99511189:-.B.core')	(0,0):330,(0,1):55,(1,0):16,(1,1):127	0:36,1:162	0.17	0.25	0.1	(0,0):289,(0,1):14,(1,0):22,(1,1):100	0:64,1:72	0.47	0.63	0.31
0.50	SA828-R1	SA830-R1	A5SS	chr7:32886079:32885838|32885572:-@chr7:32880609:32881294:-	21.93	0.12	KBTBD2	('chr7:32886079:32885838|32885572:-@chr7:32880609:32881294:-.A.dn_chr7:32886079:32885838|32885572:-@chr7:32880609:32881294:-.A.coreAndExt', 'chr7:32886079:32885838|32885572:-@chr7:32880609:32881294:-.B.dn_chr7:32886079:32885838|32885572:-@chr7:32880609:32881294:-.B.core')	(0,0):222,(0,1):16,(1,0):283,(1,1):100	0:379,1:20	0.92	0.95	0.88	(0,0):168,(0,1):31,(1,0):197,(1,1):72	0:252,1:48	0.8	0.86	0.74
0.50	SA828-R1	SA830-R1	A5SS	chr7:142789463:142789900|142789662:+@chr7:142790016:142790537:+	1000000000000.0	0.21	ZYX	('chr7:142789463:142789900|142789662:+@chr7:142790016:142790537:+.A.coreAndExt_chr7:142789463:142789900|142789662:+@chr7:142790016:142790537:+.A.dn', 'chr7:142789463:142789900|142789662:+@chr7:142790016:142790537:+.B.core_chr7:142789463:142789900|142789662:+@chr7:142790016:142790537:+.B.dn')	(0,0):2280,(0,1):119,(1,0):1093,(1,1):3774	0:2994,1:1992	0.53	0.56	0.5	(0,0):1538,(0,1):318,(1,0):555,(1,1):2381	0:1289,1:1965	0.32	0.34	0.29
0.50	SA828-R1	SA830-R1	A5SS	chr8:19720066:19720264|19720133:+@chr8:19721364:19721467:+	21534.97	-0.15	INTS10	('chr8:19720066:19720264|19720133:+@chr8:19721364:19721467:+.A.coreAndExt_chr8:19720066:19720264|19720133:+@chr8:19721364:19721467:+.A.dn', 'chr8:19720066:19720264|19720133:+@chr8:19721364:19721467:+.B.core_chr8:19720066:19720264|19720133:+@chr8:19721364:19721467:+.B.dn')	(0,0):390,(0,1):75,(1,0):11,(1,1):4	0:11,1:79	0.03	0.05	0.02	(0,0):333,(0,1):21,(1,0):23,(1,1):1	0:23,1:22	0.18	0.28	0.11
0.50	SA828-R1	SA830-R1	A5SS	chr8:23479566:23481836|23480271:+@chr8:23484793:23488921:+	1000000000000.0	0.23	SLC25A37	('chr8:23479566:23481836|23480271:+@chr8:23484793:23488921:+.A.coreAndExt_chr8:23479566:23481836|23480271:+@chr8:23484793:23488921:+.A.dn', 'chr8:23479566:23481836|23480271:+@chr8:23484793:23488921:+.B.core_chr8:23479566:23481836|23480271:+@chr8:23484793:23488921:+.B.dn')	(0,0):1820,(0,1):5,(1,0):1783,(1,1):4106	0:5824,1:70	0.98	0.99	0.96	(0,0):1691,(0,1):7,(1,0):686,(1,1):2577	0:2723,1:547	0.75	0.81	0.7
0.50	SA828-R1	SA830-R1	A5SS	chr8:144744048:144743958|144743921:-@chr8:144742304:144743394:-	56.82	0.23	EEF1D	('chr8:144744048:144743958|144743921:-@chr8:144742304:144743394:-.A.dn_chr8:144744048:144743958|144743921:-@chr8:144742304:144743394:-.A.coreAndExt', 'chr8:144744048:144743958|144743921:-@chr8:144742304:144743394:-.B.dn_chr8:144744048:144743958|144743921:-@chr8:144742304:144743394:-.B.core')	(0,0):1307,(0,1):5,(1,0):32,(1,1):2190	0:713,1:1514	0.35	0.47	0.24	(0,0):1253,(0,1):3,(1,0):11,(1,1):2585	0:415,1:2184	0.12	0.19	0.06
0.50	SA828-R1	SA830-R1	A5SS	chr8:23479566:23480271|23479794:+@chr8:23484793:23488921:+	1000000000000.0	0.14	SLC25A37	('chr8:23479566:23480271|23479794:+@chr8:23484793:23488921:+.A.coreAndExt_chr8:23479566:23480271|23479794:+@chr8:23484793:23488921:+.A.dn', 'chr8:23479566:23480271|23479794:+@chr8:23484793:23488921:+.B.core_chr8:23479566:23480271|23479794:+@chr8:23484793:23488921:+.B.dn')	(0,0):3599,(0,1):4,(1,0):716,(1,1):3395	0:4019,1:96	0.98	0.99	0.97	(0,0):2348,(0,1):29,(1,0):386,(1,1):2198	0:2268,1:345	0.84	0.88	0.79
0.50	SA828-R1	SA830-R1	A5SS	chr8:43051516:43054741|43051664:+@chr8:43057418:43057513:+	1000000000000.0	-0.47	FNTA	('chr8:43051516:43054741|43051664:+@chr8:43057418:43057513:+.A.coreAndExt_chr8:43051516:43054741|43051664:+@chr8:43057418:43057513:+.A.dn', 'chr8:43051516:43054741|43051664:+@chr8:43057418:43057513:+.B.core_chr8:43051516:43054741|43051664:+@chr8:43057418:43057513:+.B.dn')	(0,0):437,(0,1):76,(1,0):601,(1,1):26	0:604,1:99	0.11	0.13	0.09	(0,0):230,(0,1):13,(1,0):1153,(1,1):7	0:1158,1:15	0.58	0.71	0.45
0.50	SA828-R1	SA830-R1	A5SS	chr8:103351587:103351443|103351266:-@chr8:103350382:103350512:-	1000000000000.0	-0.34	UBR5	('chr8:103351587:103351443|103351266:-@chr8:103350382:103350512:-.A.dn_chr8:103351587:103351443|103351266:-@chr8:103350382:103350512:-.A.coreAndExt', 'chr8:103351587:103351443|103351266:-@chr8:103350382:103350512:-.B.dn_chr8:103351587:103351443|103351266:-@chr8:103350382:103350512:-.B.core')	(0,0):296,(0,1):135,(1,0):25,(1,1):40	0:29,1:171	0.05	0.08	0.03	(0,0):280,(0,1):39,(1,0):87,(1,1):13	0:94,1:45	0.39	0.48	0.31
0.50	SA828-R1	SA830-R1	A5SS	chr8:23479566:23481836|23479794:+@chr8:23484793:23488921:+	1000000000000.0	0.18	SLC25A37	('chr8:23479566:23481836|23479794:+@chr8:23484793:23488921:+.A.coreAndExt_chr8:23479566:23481836|23479794:+@chr8:23484793:23488921:+.A.dn', 'chr8:23479566:23481836|23479794:+@chr8:23484793:23488921:+.B.core_chr8:23479566:23481836|23479794:+@chr8:23484793:23488921:+.B.dn')	(0,0):1821,(0,1):4,(1,0):2494,(1,1):3395	0:5879,1:14	0.99	1.0	0.98	(0,0):1669,(0,1):29,(1,0):1065,(1,1):2198	0:2782,1:510	0.81	0.86	0.77
0.50	SA828-R1	SA830-R1	A5SS	chr16:1954367:1954278|1953655:-@chr16:1952499:1953258:-	1000000000000.0	-0.13	RPS2	('chr16:1954367:1954278|1953655:-@chr16:1952499:1953258:-.A.dn_chr16:1954367:1954278|1953655:-@chr16:1952499:1953258:-.A.coreAndExt', 'chr16:1954367:1954278|1953655:-@chr16:1952499:1953258:-.B.dn_chr16:1954367:1954278|1953655:-@chr16:1952499:1953258:-.B.core')	(0,0):17823,(0,1):22,(1,0):1062,(1,1):6272	0:2177,1:5179	0.18	0.19	0.17	(0,0):18295,(0,1):47,(1,0):1791,(1,1):5960	0:3594,1:4204	0.31	0.32	0.29
0.50	SA828-R1	SA830-R1	A5SS	chr16:28754755:28755312|28754944:+@chr16:28755573:28756059:+	1000000000000.0	-0.28	ATXN2L	('chr16:28754755:28755312|28754944:+@chr16:28755573:28756059:+.A.coreAndExt_chr16:28754755:28755312|28754944:+@chr16:28755573:28756059:+.A.dn', 'chr16:28754755:28755312|28754944:+@chr16:28755573:28756059:+.B.core_chr16:28754755:28755312|28754944:+@chr16:28755573:28756059:+.B.dn')	(0,0):1464,(0,1):50,(1,0):637,(1,1):934	0:1230,1:391	0.66	0.71	0.61	(0,0):786,(0,1):10,(1,0):498,(1,1):310	0:785,1:33	0.94	0.97	0.9
0.50	SA828-R1	SA830-R1	A5SS	chr16:29920034:29923479|29920352:+@chr16:29924043:29925105:+	1000000000000.0	0.15	INO80E	('chr16:29920034:29923479|29920352:+@chr16:29924043:29925105:+.A.coreAndExt_chr16:29920034:29923479|29920352:+@chr16:29924043:29925105:+.A.dn', 'chr16:29920034:29923479|29920352:+@chr16:29924043:29925105:+.B.core_chr16:29920034:29923479|29920352:+@chr16:29924043:29925105:+.B.dn')	(0,0):636,(0,1):179,(1,0):1155,(1,1):1390	0:1510,1:1214	0.26	0.27	0.24	(0,0):348,(0,1):87,(1,0):332,(1,1):980	0:447,1:952	0.11	0.13	0.1
0.50	SA828-R1	SA830-R1	A5SS	chr16:23608316:23608594|23608498:+@chr16:23608682:23609189:+	1000000000000.0	-0.36	PLK1	('chr16:23608316:23608594|23608498:+@chr16:23608682:23609189:+.A.coreAndExt_chr16:23608316:23608594|23608498:+@chr16:23608682:23609189:+.A.dn', 'chr16:23608316:23608594|23608498:+@chr16:23608682:23609189:+.B.core_chr16:23608316:23608594|23608498:+@chr16:23608682:23609189:+.B.dn')	(0,0):1449,(0,1):1519,(1,0):116,(1,1):3889	0:296,1:5228	0.04	0.05	0.03	(0,0):1030,(0,1):519,(1,0):629,(1,1):2060	0:1388,1:1820	0.4	0.43	0.37
0.50	SA828-R1	SA830-R1	A5SS	chr16:73256144:73256089|73256023:-@chr16:73251844:73252850:-	15284807644.24	0.53	RFWD3	('chr16:73256144:73256089|73256023:-@chr16:73251844:73252850:-.A.dn_chr16:73256144:73256089|73256023:-@chr16:73251844:73252850:-.A.coreAndExt', 'chr16:73256144:73256089|73256023:-@chr16:73251844:73252850:-.B.dn_chr16:73256144:73256089|73256023:-@chr16:73251844:73252850:-.B.core')	(0,0):500,(0,1):2,(1,0):85,(1,1):1394	0:794,1:687	0.74	0.87	0.61	(0,0):154,(1,0):7,(1,1):549	0:166,1:390	0.21	0.36	0.09
0.50	SA828-R1	SA830-R1	A5SS	chr16:28754755:28755312|28754944:+@chr16:28755550:28756059:+	1000000000000.0	-0.35	ATXN2L	('chr16:28754755:28755312|28754944:+@chr16:28755550:28756059:+.A.coreAndExt_chr16:28754755:28755312|28754944:+@chr16:28755550:28756059:+.A.dn', 'chr16:28754755:28755312|28754944:+@chr16:28755550:28756059:+.B.core_chr16:28754755:28755312|28754944:+@chr16:28755550:28756059:+.B.dn')	(0,0):1302,(0,1):109,(1,0):647,(1,1):1027	0:1242,1:541	0.55	0.6	0.51	(0,0):738,(0,1):18,(1,0):505,(1,1):343	0:811,1:55	0.9	0.94	0.85
0.50	SA828-R1	SA830-R1	A5SS	chr16:88363933:88363746|88363617:-@chr16:88361050:88361146:-	1000000000000.0	-0.32	FANCA	('chr16:88363933:88363746|88363617:-@chr16:88361050:88361146:-.A.dn_chr16:88363933:88363746|88363617:-@chr16:88361050:88361146:-.A.coreAndExt', 'chr16:88363933:88363746|88363617:-@chr16:88361050:88361146:-.B.dn_chr16:88363933:88363746|88363617:-@chr16:88361050:88361146:-.B.core')	(0,0):1058,(0,1):87,(1,0):101,(1,1):152	0:127,1:213	0.21	0.26	0.17	(0,0):911,(0,1):21,(1,0):104,(1,1):50	0:128,1:47	0.53	0.64	0.44
0.50	SA828-R1	SA830-R1	A5SS	chr16:82774435:82774351|82774183:-@chr16:82772853:82773547:-	4704.58	0.26	TAF1C	('chr16:82774435:82774351|82774183:-@chr16:82772853:82773547:-.A.dn_chr16:82774435:82774351|82774183:-@chr16:82772853:82773547:-.A.coreAndExt', 'chr16:82774435:82774351|82774183:-@chr16:82772853:82773547:-.B.dn_chr16:82774435:82774351|82774183:-@chr16:82772853:82773547:-.B.core')	(0,0):858,(0,1):15,(1,0):98,(1,1):593	0:415,1:291	0.48	0.58	0.39	(0,0):418,(0,1):28,(1,0):28,(1,1):299	0:109,1:246	0.22	0.3	0.15
0.50	SA828-R1	SA830-R1	A5SS	chr16:28754755:28755312|28754998:+@chr16:28755550:28756059:+	1000000000000.0	-0.27	ATXN2L	('chr16:28754755:28755312|28754998:+@chr16:28755550:28756059:+.A.coreAndExt_chr16:28754755:28755312|28754998:+@chr16:28755550:28756059:+.A.dn', 'chr16:28754755:28755312|28754998:+@chr16:28755550:28756059:+.B.core_chr16:28754755:28755312|28754998:+@chr16:28755550:28756059:+.B.dn')	(0,0):1365,(0,1):46,(1,0):557,(1,1):1117	0:1316,1:404	0.66	0.72	0.61	(0,0):745,(0,1):11,(1,0):459,(1,1):389	0:831,1:28	0.93	0.96	0.89
0.50	SA828-R1	SA830-R1	A5SS	chr16:28754755:28755307|28754944:+@chr16:28755550:28756059:+	1000000000000.0	-0.33	ATXN2L	('chr16:28754755:28755307|28754944:+@chr16:28755550:28756059:+.A.coreAndExt_chr16:28754755:28755307|28754944:+@chr16:28755550:28756059:+.A.dn', 'chr16:28754755:28755307|28754944:+@chr16:28755550:28756059:+.B.core_chr16:28754755:28755307|28754944:+@chr16:28755550:28756059:+.B.dn')	(0,0):1274,(0,1):109,(1,0):675,(1,1):1027	0:1245,1:566	0.58	0.62	0.53	(0,0):706,(0,1):18,(1,0):537,(1,1):343	0:841,1:57	0.91	0.94	0.87
0.50	SA828-R1	SA830-R1	A5SS	chr16:28754755:28755307|28754998:+@chr16:28755550:28756059:+	1000000000000.0	-0.25	ATXN2L	('chr16:28754755:28755307|28754998:+@chr16:28755550:28756059:+.A.coreAndExt_chr16:28754755:28755307|28754998:+@chr16:28755550:28756059:+.A.dn', 'chr16:28754755:28755307|28754998:+@chr16:28755550:28756059:+.B.core_chr16:28754755:28755307|28754998:+@chr16:28755550:28756059:+.B.dn')	(0,0):1337,(0,1):46,(1,0):585,(1,1):1117	0:1337,1:411	0.69	0.74	0.64	(0,0):713,(0,1):11,(1,0):491,(1,1):389	0:864,1:27	0.94	0.97	0.9
0.50	SA828-R1	SA830-R1	A5SS	chr16:1954367:1954274|1953655:-@chr16:1952499:1953258:-	1000000000000.0	-0.14	RPS2	('chr16:1954367:1954274|1953655:-@chr16:1952499:1953258:-.A.dn_chr16:1954367:1954274|1953655:-@chr16:1952499:1953258:-.A.coreAndExt', 'chr16:1954367:1954274|1953655:-@chr16:1952499:1953258:-.B.dn_chr16:1954367:1954274|1953655:-@chr16:1952499:1953258:-.B.core')	(0,0):17834,(0,1):11,(1,0):1062,(1,1):6272	0:2268,1:5077	0.18	0.19	0.17	(0,0):18328,(0,1):14,(1,0):1791,(1,1):5960	0:3759,1:4006	0.32	0.33	0.3
0.50	SA828-R1	SA830-R1	A5SS	chr16:28754755:28755312|28754998:+@chr16:28755573:28756059:+	1000000000000.0	-0.25	ATXN2L	('chr16:28754755:28755312|28754998:+@chr16:28755573:28756059:+.A.coreAndExt_chr16:28754755:28755312|28754998:+@chr16:28755573:28756059:+.A.dn', 'chr16:28754755:28755312|28754998:+@chr16:28755573:28756059:+.B.core_chr16:28754755:28755312|28754998:+@chr16:28755573:28756059:+.B.dn')	(0,0):1483,(0,1):31,(1,0):547,(1,1):1024	0:1286,1:316	0.71	0.77	0.66	(0,0):790,(0,1):6,(1,0):452,(1,1):356	0:790,1:24	0.96	0.98	0.92
0.50	SA828-R1	SA830-R1	A5SS	chr16:1952658:1952584|1952556:-@chr16:1952052:1952272:-	48776015.21	-0.16	RPS2	('chr16:1952658:1952584|1952556:-@chr16:1952052:1952272:-.A.dn_chr16:1952658:1952584|1952556:-@chr16:1952052:1952272:-.A.coreAndExt', 'chr16:1952658:1952584|1952556:-@chr16:1952052:1952272:-.B.dn_chr16:1952658:1952584|1952556:-@chr16:1952052:1952272:-.B.core')	(0,0):11108,(0,1):1,(1,0):1328,(1,1):6628	0:6300,1:1657	0.75	0.79	0.7	(0,0):10499,(1,0):1467,(1,1):5884	0:6750,1:601	0.91	0.96	0.86
0.50	SA828-R1	SA830-R1	A5SS	chr16:2662572:2661597|2659413:-@chr16:2649749:2653409:-	1000000000000.0	0.54	ERVK13-1	('chr16:2662572:2661597|2659413:-@chr16:2649749:2653409:-.A.dn_chr16:2662572:2661597|2659413:-@chr16:2649749:2653409:-.A.coreAndExt', 'chr16:2662572:2661597|2659413:-@chr16:2649749:2653409:-.B.dn_chr16:2662572:2661597|2659413:-@chr16:2649749:2653409:-.B.core')	(0,0):186,(1,0):150,(1,1):220	0:363,1:7	0.96	1.0	0.88	(0,0):184,(0,1):5,(1,0):75,(1,1):345	0:218,1:207	0.42	0.54	0.32
0.50	SA828-R1	SA830-R1	A5SS	chr16:4461451:4461359|4461316:-@chr16:4459229:4459467:-	57.73	0.16	NMRAL1	('chr16:4461451:4461359|4461316:-@chr16:4459229:4459467:-.A.dn_chr16:4461451:4461359|4461316:-@chr16:4459229:4459467:-.A.coreAndExt', 'chr16:4461451:4461359|4461316:-@chr16:4459229:4459467:-.B.dn_chr16:4461451:4461359|4461316:-@chr16:4459229:4459467:-.B.core')	(0,0):687,(0,1):1,(1,0):28,(1,1):467	0:113,1:383	0.2	0.28	0.14	(0,0):356,(0,1):2,(1,0):2,(1,1):210	0:4,1:210	0.04	0.1	0.0
0.50	SA828-R1	SA830-R1	A5SS	chr16:1776539:1776957|1776657:+@chr16:1777679:1777833:+	4545.35	-0.24	NUBP2	('chr16:1776539:1776957|1776657:+@chr16:1777679:1777833:+.A.coreAndExt_chr16:1776539:1776957|1776657:+@chr16:1777679:1777833:+.A.dn', 'chr16:1776539:1776957|1776657:+@chr16:1777679:1777833:+.B.core_chr16:1776539:1776957|1776657:+@chr16:1777679:1777833:+.B.dn')	(0,0):1665,(0,1):97,(1,0):887,(1,1):146	0:962,1:168	0.57	0.62	0.53	(0,0):1011,(0,1):23,(1,0):623,(1,1):56	0:668,1:34	0.81	0.86	0.74
0.50	SA828-R1	SA830-R1	A5SS	chr11:123116454:123116311|123116035:-@chr11:123106405:123106903:-	1000000000000.0	0.43	ZNF202	('chr11:123116454:123116311|123116035:-@chr11:123106405:123106903:-.A.dn_chr11:123116454:123116311|123116035:-@chr11:123106405:123106903:-.A.coreAndExt', 'chr11:123116454:123116311|123116035:-@chr11:123106405:123106903:-.B.dn_chr11:123116454:123116311|123116035:-@chr11:123106405:123106903:-.B.core')	(0,0):545,(0,1):1,(1,0):74,(1,1):239	0:216,1:98	0.51	0.63	0.4	(0,0):527,(1,0):13,(1,1):280	0:37,1:256	0.08	0.13	0.04
0.50	SA828-R1	SA830-R1	A5SS	chr11:47791175:47791010|47790995:-@chr11:47790430:47790557:-	159.21	-0.22	NUP160	('chr11:47791175:47791010|47790995:-@chr11:47790430:47790557:-.A.dn_chr11:47791175:47791010|47790995:-@chr11:47790430:47790557:-.A.coreAndExt', 'chr11:47791175:47791010|47790995:-@chr11:47790430:47790557:-.B.dn_chr11:47791175:47791010|47790995:-@chr11:47790430:47790557:-.B.core')	(0,0):154,(0,1):79,(1,0):7,(1,1):60	0:11,1:135	0.07	0.12	0.03	(0,0):84,(0,1):27,(1,0):16,(1,1):39	0:25,1:57	0.29	0.43	0.18
0.50	SA828-R1	SA830-R1	A5SS	chr11:123116454:123116335|123116035:-@chr11:123106405:123106903:-	1000000000000.0	0.39	ZNF202	('chr11:123116454:123116335|123116035:-@chr11:123106405:123106903:-.A.dn_chr11:123116454:123116335|123116035:-@chr11:123106405:123106903:-.A.coreAndExt', 'chr11:123116454:123116335|123116035:-@chr11:123106405:123106903:-.B.dn_chr11:123116454:123116335|123116035:-@chr11:123106405:123106903:-.B.core')	(0,0):544,(0,1):2,(1,0):77,(1,1):236	0:201,1:114	0.46	0.58	0.35	(0,0):525,(0,1):2,(1,0):14,(1,1):279	0:33,1:262	0.07	0.12	0.04
0.50	SA828-R1	SA830-R1	A5SS	chr11:82556105:82556588|82556195:+@chr11:82557118:82558685:+	1000000000000.0	-0.43	PCF11	('chr11:82556105:82556588|82556195:+@chr11:82557118:82558685:+.A.coreAndExt_chr11:82556105:82556588|82556195:+@chr11:82557118:82558685:+.A.dn', 'chr11:82556105:82556588|82556195:+@chr11:82557118:82558685:+.B.core_chr11:82556105:82556588|82556195:+@chr11:82557118:82558685:+.B.dn')	(0,0):167,(0,1):35,(1,0):81,(1,1):1031	0:351,1:796	0.25	0.31	0.19	(0,0):110,(0,1):5,(1,0):99,(1,1):473	0:392,1:185	0.68	0.82	0.56
0.50	SA828-R1	SA830-R1	A5SS	chr11:62201880:62201566|62200861:-@chr11:62200546:62200687:-	67133549.49	0.22	UBXN1	('chr11:62201880:62201566|62200861:-@chr11:62200546:62200687:-.A.dn_chr11:62201880:62201566|62200861:-@chr11:62200546:62200687:-.A.coreAndExt', 'chr11:62201880:62201566|62200861:-@chr11:62200546:62200687:-.B.dn_chr11:62201880:62201566|62200861:-@chr11:62200546:62200687:-.B.core')	(0,0):1346,(0,1):6,(1,0):672,(1,1):138	0:800,1:16	0.93	0.97	0.88	(0,0):1038,(0,1):31,(1,0):449,(1,1):88	0:509,1:59	0.71	0.78	0.64
0.50	SA828-R1	SA830-R1	A5SS	chr3:48707858:48707527|48707131:-@chr3:48705820:48706677:-	1000000000000.0	0.42	IP6K2	('chr3:48707858:48707527|48707131:-@chr3:48705820:48706677:-.A.dn_chr3:48707858:48707527|48707131:-@chr3:48705820:48706677:-.A.coreAndExt', 'chr3:48707858:48707527|48707131:-@chr3:48705820:48706677:-.B.dn_chr3:48707858:48707527|48707131:-@chr3:48705820:48706677:-.B.core')	(0,0):809,(0,1):47,(1,0):312,(1,1):843	0:897,1:305	0.62	0.68	0.56	(0,0):851,(0,1):195,(1,0):158,(1,1):1125	0:388,1:1090	0.2	0.23	0.17
0.50	SA828-R1	SA830-R1	A5SS	chr3:48937155:48937408|48937276:+@chr3:48939899:48941117:+	197633684.57	0.16	ARIH2	('chr3:48937155:48937408|48937276:+@chr3:48939899:48941117:+.A.coreAndExt_chr3:48937155:48937408|48937276:+@chr3:48939899:48941117:+.A.dn', 'chr3:48937155:48937408|48937276:+@chr3:48939899:48941117:+.B.core_chr3:48937155:48937408|48937276:+@chr3:48939899:48941117:+.B.dn')	(0,0):873,(0,1):56,(1,0):32,(1,1):972	0:202,1:858	0.17	0.23	0.12	(0,0):383,(0,1):16,(1,1):732	0:42,1:706	0.01	0.04	0.0
0.50	SA828-R1	SA830-R1	A5SS	chr3:50303114:50302995|50302823:-@chr3:50302545:50302729:-	450.61	0.15	IFRD2	('chr3:50303114:50302995|50302823:-@chr3:50302545:50302729:-.A.dn_chr3:50303114:50302995|50302823:-@chr3:50302545:50302729:-.A.coreAndExt', 'chr3:50303114:50302995|50302823:-@chr3:50302545:50302729:-.B.dn_chr3:50303114:50302995|50302823:-@chr3:50302545:50302729:-.B.core')	(0,0):2105,(0,1):30,(1,0):669,(1,1):133	0:784,1:48	0.86	0.9	0.82	(0,0):1566,(0,1):61,(1,0):506,(1,1):95	0:569,1:93	0.71	0.76	0.66
0.50	SA828-R1	SA830-R1	A5SS	chr3:48727964:48727826|48727752:-@chr3:48705890:48707858:-	48.7	-0.34	IP6K2	('chr3:48727964:48727826|48727752:-@chr3:48705890:48707858:-.A.dn_chr3:48727964:48727826|48727752:-@chr3:48705890:48707858:-.A.coreAndExt', 'chr3:48727964:48727826|48727752:-@chr3:48705890:48707858:-.B.dn_chr3:48727964:48727826|48727752:-@chr3:48705890:48707858:-.B.core')	(0,0):994,(0,1):5,(1,0):12,(1,1):1359	0:466,1:910	0.23	0.36	0.12	(0,0):1141,(0,1):4,(1,0):39,(1,1):1453	0:832,1:664	0.57	0.73	0.42
0.50	SA828-R1	SA830-R1	A5SS	chr3:49116908:49116810|49116794:-@chr3:49116068:49116409:-	34.01	0.47	QARS	('chr3:49116908:49116810|49116794:-@chr3:49116068:49116409:-.A.dn_chr3:49116908:49116810|49116794:-@chr3:49116068:49116409:-.A.coreAndExt', 'chr3:49116908:49116810|49116794:-@chr3:49116068:49116409:-.B.dn_chr3:49116908:49116810|49116794:-@chr3:49116068:49116409:-.B.core')	(0,0):1534,(0,1):1,(1,0):15,(1,1):60	0:71,1:5	0.82	0.94	0.58	(0,0):880,(0,1):6,(1,0):4,(1,1):32	0:11,1:31	0.35	0.64	0.13
0.50	SA828-R1	SA830-R1	A5SS	chr3:185529391:185529617|185529472:+@chr3:185531748:185531846:+	1000000000000.0	-0.12	EIF4G1	('chr3:185529391:185529617|185529472:+@chr3:185531748:185531846:+.A.coreAndExt_chr3:185529391:185529617|185529472:+@chr3:185531748:185531846:+.A.dn', 'chr3:185529391:185529617|185529472:+@chr3:185531748:185531846:+.B.core_chr3:185529391:185529617|185529472:+@chr3:185531748:185531846:+.B.dn')	(0,0):1545,(0,1):293,(1,0):45,(1,1):19	0:47,1:310	0.03	0.04	0.02	(0,0):947,(0,1):97,(1,0):108,(1,1):15	0:108,1:112	0.15	0.19	0.12
0.50	SA828-R1	SA830-R1	A5SS	chr3:48937155:48937408|48937278:+@chr3:48939899:48941117:+	1000000000000.0	0.17	ARIH2	('chr3:48937155:48937408|48937278:+@chr3:48939899:48941117:+.A.coreAndExt_chr3:48937155:48937408|48937278:+@chr3:48939899:48941117:+.A.dn', 'chr3:48937155:48937408|48937278:+@chr3:48939899:48941117:+.B.core_chr3:48937155:48937408|48937278:+@chr3:48939899:48941117:+.B.dn')	(0,0):895,(0,1):34,(1,0):28,(1,1):976	0:210,1:828	0.18	0.25	0.13	(0,0):394,(0,1):5,(1,1):732	0:3,1:734	0.01	0.04	0.0
0.50	SA828-R1	SA830-R1	A5SS	chr3:52697165:52697262|52697248:+@chr3:52698130:52698832:+	1921582.86	-0.11	GNL3	('chr3:52697165:52697262|52697248:+@chr3:52698130:52698832:+.A.coreAndExt_chr3:52697165:52697262|52697248:+@chr3:52698130:52698832:+.A.dn', 'chr3:52697165:52697262|52697248:+@chr3:52698130:52698832:+.B.core_chr3:52697165:52697262|52697248:+@chr3:52698130:52698832:+.B.dn')	(0,0):1577,(0,1):596,(1,0):59,(1,1):379	0:85,1:949	0.09	0.11	0.07	(0,0):971,(0,1):220,(1,0):60,(1,1):329	0:132,1:477	0.2	0.25	0.16
0.50	SA828-R1	SA830-R1	A5SS	chr3:23976166:23976419|23976310:+@chr3:23978472:23981657:+	1000000000000.0	-0.26	NR1D2	('chr3:23976166:23976419|23976310:+@chr3:23978472:23981657:+.A.coreAndExt_chr3:23976166:23976419|23976310:+@chr3:23978472:23981657:+.A.dn', 'chr3:23976166:23976419|23976310:+@chr3:23978472:23981657:+.B.core_chr3:23976166:23976419|23976310:+@chr3:23978472:23981657:+.B.dn')	(0,0):423,(0,1):156,(1,0):13,(1,1):774	0:54,1:889	0.07	0.11	0.04	(0,0):449,(0,1):169,(1,0):99,(1,1):760	0:329,1:699	0.33	0.38	0.27
0.50	SA828-R1	SA830-R1	A5SS	chr3:125157652:125157583|125157380:-@chr3:125150401:125150669:-	20.06	0.28	CCDC14	('chr3:125157652:125157583|125157380:-@chr3:125150401:125150669:-.A.dn_chr3:125157652:125157583|125157380:-@chr3:125150401:125150669:-.A.coreAndExt', 'chr3:125157652:125157583|125157380:-@chr3:125150401:125150669:-.B.dn_chr3:125157652:125157583|125157380:-@chr3:125150401:125150669:-.B.core')	(0,0):1800,(0,1):8,(1,0):220,(1,1):179	0:346,1:61	0.71	0.81	0.6	(0,0):788,(1,0):64,(1,1):106	0:94,1:76	0.43	0.58	0.32
0.50	SA828-R1	SA830-R1	A5SS	chr3:125158332:125158277|125157380:-@chr3:125150401:125150669:-	59.26	0.14	CCDC14	('chr3:125158332:125158277|125157380:-@chr3:125150401:125150669:-.A.dn_chr3:125158332:125158277|125157380:-@chr3:125150401:125150669:-.A.coreAndExt', 'chr3:125158332:125158277|125157380:-@chr3:125150401:125150669:-.B.dn_chr3:125158332:125158277|125157380:-@chr3:125150401:125150669:-.B.core')	(0,0):1925,(0,1):1,(1,0):381,(1,1):179	0:438,1:123	0.32	0.38	0.26	(0,0):821,(0,1):2,(1,0):137,(1,1):106	0:153,1:92	0.18	0.23	0.14
0.50	SA828-R1	SA830-R1	A5SS	chr3:161612808:161613331|161612935:+@chr3:161613955:161614236:+	1000000000000.0	-0.43	SMC4	('chr3:161612808:161613331|161612935:+@chr3:161613955:161614236:+.A.coreAndExt_chr3:161612808:161613331|161612935:+@chr3:161613955:161614236:+.A.dn', 'chr3:161612808:161613331|161612935:+@chr3:161613955:161614236:+.B.core_chr3:161612808:161613331|161612935:+@chr3:161613955:161614236:+.B.dn')	(0,0):308,(0,1):145,(1,0):60,(1,1):46	0:63,1:188	0.11	0.14	0.09	(0,0):321,(0,1):55,(1,0):225,(1,1):37	0:246,1:71	0.54	0.61	0.48
0.50	SA828-R1	SA830-R1	A5SS	chr3:137528335:137528787|137528442:+@chr3:137529166:137529264:+	26.83	0.36	PCCB	('chr3:137528335:137528787|137528442:+@chr3:137529166:137529264:+.A.coreAndExt_chr3:137528335:137528787|137528442:+@chr3:137529166:137529264:+.A.dn', 'chr3:137528335:137528787|137528442:+@chr3:137529166:137529264:+.B.core_chr3:137528335:137528787|137528442:+@chr3:137529166:137529264:+.B.dn')	(0,0):623,(0,1):3,(1,0):126,(1,1):5	0:131,1:3	0.76	0.91	0.58	(0,0):348,(0,1):8,(1,0):57,(1,1):3	0:58,1:10	0.4	0.56	0.26
0.50	SA828-R1	SA830-R1	A5SS	chr3:9843681:9843924|9843756:+@chr3:9845644:9846079:+	24.77	-0.32	TTLL3,ARPC4-TTLL3	('chr3:9843681:9843924|9843756:+@chr3:9845644:9846079:+.A.coreAndExt_chr3:9843681:9843924|9843756:+@chr3:9845644:9846079:+.A.dn', 'chr3:9843681:9843924|9843756:+@chr3:9845644:9846079:+.B.core_chr3:9843681:9843924|9843756:+@chr3:9845644:9846079:+.B.dn')	(0,0):238,(0,1):3,(1,0):45,(1,1):143	0:127,1:64	0.55	0.74	0.4	(0,0):222,(0,1):1,(1,0):94,(1,1):156	0:245,1:6	0.87	0.96	0.74
0.50	SA828-R1	SA830-R1	A5SS	chr2:220017791:220018127|220017950:+@chr2:220020940:220022237:+	72900.24	-0.44	SPEG	('chr2:220017791:220018127|220017950:+@chr2:220020940:220022237:+.A.coreAndExt_chr2:220017791:220018127|220017950:+@chr2:220020940:220022237:+.A.dn', 'chr2:220017791:220018127|220017950:+@chr2:220020940:220022237:+.B.core_chr2:220017791:220018127|220017950:+@chr2:220020940:220022237:+.B.dn')	(0,0):221,(0,1):36,(1,0):35,(1,1):443	0:159,1:355	0.3	0.39	0.21	(0,0):48,(0,1):5,(1,0):33,(1,1):144	0:125,1:57	0.74	0.9	0.57
0.50	SA828-R1	SA830-R1	A5SS	chr2:203953176:203953356|203953352:+@chr2:203964014:203964111:+	37.85	-0.15	ABI2	('chr2:203953176:203953356|203953352:+@chr2:203964014:203964111:+.A.coreAndExt_chr2:203953176:203953356|203953352:+@chr2:203964014:203964111:+.A.dn', 'chr2:203953176:203953356|203953352:+@chr2:203964014:203964111:+.B.core_chr2:203953176:203953356|203953352:+@chr2:203964014:203964111:+.B.dn')	(0,0):333,(0,1):88,(1,1):50	0:0,1:138	0.01	0.04	0.0	(0,0):121,(0,1):30,(1,0):5,(1,1):17	0:7,1:45	0.16	0.28	0.07
0.50	SA828-R1	SA830-R1	A5SS	chr2:65152092:65154816|65153618:+@chr2:65154920:65155896:+	1000000000000.0	-0.42	CEP68	('chr2:65152092:65154816|65153618:+@chr2:65154920:65155896:+.A.coreAndExt_chr2:65152092:65154816|65153618:+@chr2:65154920:65155896:+.A.dn', 'chr2:65152092:65154816|65153618:+@chr2:65154920:65155896:+.B.core_chr2:65152092:65154816|65153618:+@chr2:65154920:65155896:+.B.dn')	(0,0):87,(0,1):34,(1,0):25,(1,1):605	0:60,1:604	0.07	0.1	0.05	(0,0):33,(0,1):2,(1,0):30,(1,1):109	0:70,1:71	0.49	0.68	0.34
0.50	SA828-R1	SA830-R1	A5SS	chr2:10483797:10484072|10483951:+@chr2:10484301:10485194:+	1525782886.72	-0.18	HPCAL1	('chr2:10483797:10484072|10483951:+@chr2:10484301:10485194:+.A.coreAndExt_chr2:10483797:10484072|10483951:+@chr2:10484301:10485194:+.A.dn', 'chr2:10483797:10484072|10483951:+@chr2:10484301:10485194:+.B.core_chr2:10483797:10484072|10483951:+@chr2:10484301:10485194:+.B.dn')	(0,0):492,(0,1):4,(1,0):11,(1,1):2523	0:140,1:2398	0.03	0.06	0.02	(0,0):203,(0,1):3,(1,0):26,(1,1):888	0:213,1:704	0.21	0.29	0.14
0.50	SA828-R1	SA830-R1	A5SS	chr2:172290675:172291049|172290837:+@chr2:172291547:172291672:+	132.51	0.43	DYNC1I2	('chr2:172290675:172291049|172290837:+@chr2:172291547:172291672:+.A.coreAndExt_chr2:172290675:172291049|172290837:+@chr2:172291547:172291672:+.A.dn', 'chr2:172290675:172291049|172290837:+@chr2:172291547:172291672:+.B.core_chr2:172290675:172291049|172290837:+@chr2:172291547:172291672:+.B.dn')	(0,0):119,(0,1):1,(1,0):72,(1,1):23	0:92,1:4	0.86	0.97	0.68	(0,0):50,(0,1):9,(1,0):39,(1,1):18	0:47,1:19	0.43	0.6	0.3
0.50	SA828-R1	SA830-R1	A5SS	chr2:100988853:100988969|100988965:+@chr2:101001892:101002951:+	146284663.83	0.38	RPL31	('chr2:100988853:100988969|100988965:+@chr2:101001892:101002951:+.A.coreAndExt_chr2:100988853:100988969|100988965:+@chr2:101001892:101002951:+.A.dn', 'chr2:100988853:100988969|100988965:+@chr2:101001892:101002951:+.B.core_chr2:100988853:100988969|100988965:+@chr2:101001892:101002951:+.B.dn')	(0,0):4531,(0,1):21,(1,0):31,(1,1):325	0:267,1:110	0.59	0.72	0.45	(0,0):7028,(0,1):110,(1,0):31,(1,1):796	0:166,1:771	0.21	0.29	0.15
0.50	SA828-R1	SA830-R1	A5SS	chr2:182493569:182493634|182493622:+@chr2:182494920:182495384:+	1000000000000.0	0.46	SSFA2	('chr2:182493569:182493634|182493622:+@chr2:182494920:182495384:+.A.coreAndExt_chr2:182493569:182493634|182493622:+@chr2:182494920:182495384:+.A.dn', 'chr2:182493569:182493634|182493622:+@chr2:182494920:182495384:+.B.core_chr2:182493569:182493634|182493622:+@chr2:182494920:182495384:+.B.dn')	(0,0):2947,(0,1):42,(1,0):582,(1,1):4802	0:4873,1:553	0.9	0.93	0.88	(0,0):1982,(0,1):3,(1,0):57,(1,1):3367	0:1514,1:1913	0.44	0.56	0.32
0.50	SA828-R1	SA830-R1	A5SS	chr2:99316137:99315917|99315879:-@chr2:99310430:99310548:-	72.63	-0.12	TXNDC9	('chr2:99316137:99315917|99315879:-@chr2:99310430:99310548:-.A.dn_chr2:99316137:99315917|99315879:-@chr2:99310430:99310548:-.A.coreAndExt', 'chr2:99316137:99315917|99315879:-@chr2:99310430:99310548:-.B.dn_chr2:99316137:99315917|99315879:-@chr2:99310430:99310548:-.B.core')	(0,0):203,(0,1):115,(1,0):10,(1,1):106	0:11,1:220	0.06	0.09	0.03	(0,0):139,(0,1):63,(1,0):21,(1,1):68	0:31,1:121	0.18	0.25	0.12
0.50	SA828-R1	SA830-R1	A5SS	chr2:232284302:232284937|232284373:+@chr2:232285397:232285629:+	1000000000000.0	0.35	PTMA	('chr2:232284302:232284937|232284373:+@chr2:232285397:232285629:+.A.coreAndExt_chr2:232284302:232284937|232284373:+@chr2:232285397:232285629:+.A.dn', 'chr2:232284302:232284937|232284373:+@chr2:232285397:232285629:+.B.core_chr2:232284302:232284937|232284373:+@chr2:232285397:232285629:+.B.dn')	(0,0):5633,(0,1):6,(1,0):1210,(1,1):73	0:1278,1:11	0.95	0.98	0.92	(0,0):6114,(0,1):91,(1,0):992,(1,1):39	0:1013,1:109	0.6	0.65	0.55
0.50	SA828-R1	SA830-R1	A5SS	chr17:32871952:32872136|32872043:+@chr17:32874719:32874876:+	3236732.8	-0.34	TADA2A	('chr17:32871952:32872136|32872043:+@chr17:32874719:32874876:+.A.coreAndExt_chr17:32871952:32872136|32872043:+@chr17:32874719:32874876:+.A.dn', 'chr17:32871952:32872136|32872043:+@chr17:32874719:32874876:+.B.core_chr17:32871952:32872136|32872043:+@chr17:32874719:32874876:+.B.dn')	(0,0):217,(0,1):52,(1,0):16,(1,1):45	0:19,1:94	0.09	0.14	0.05	(0,0):82,(0,1):10,(1,0):28,(1,1):14	0:32,1:20	0.43	0.59	0.29
0.50	SA828-R1	SA830-R1	A5SS	chr17:8051410:8051361|8051219:-@chr17:8050534:8050682:-	713.09	-0.25	AURKB	('chr17:8051410:8051361|8051219:-@chr17:8050534:8050682:-.A.dn_chr17:8051410:8051361|8051219:-@chr17:8050534:8050682:-.A.coreAndExt', 'chr17:8051410:8051361|8051219:-@chr17:8050534:8050682:-.B.dn_chr17:8051410:8051361|8051219:-@chr17:8050534:8050682:-.B.core')	(0,0):2907,(0,1):18,(1,0):390,(1,1):125	0:458,1:75	0.61	0.7	0.52	(0,0):3638,(0,1):7,(1,0):435,(1,1):79	0:506,1:15	0.86	0.93	0.78
0.50	SA828-R1	SA830-R1	A5SS	chr17:70739518:70739806|70739669:+@chr17:70740541:70740848:+	1000000000000.0	-0.1	NUP85	('chr17:70739518:70739806|70739669:+@chr17:70740541:70740848:+.A.coreAndExt_chr17:70739518:70739806|70739669:+@chr17:70740541:70740848:+.A.dn', 'chr17:70739518:70739806|70739669:+@chr17:70740541:70740848:+.B.core_chr17:70739518:70739806|70739669:+@chr17:70740541:70740848:+.B.dn')	(0,0):1743,(0,1):515,(1,0):56,(1,1):278	0:75,1:774	0.06	0.07	0.04	(0,0):945,(0,1):207,(1,0):72,(1,1):121	0:94,1:306	0.16	0.2	0.13
0.50	SA828-R1	SA830-R1	A5SS	chr17:3675093:3674985|3673836:-@chr17:3671996:3672095:-	33.1	-0.28	C17orf85	('chr17:3675093:3674985|3673836:-@chr17:3671996:3672095:-.A.dn_chr17:3675093:3674985|3673836:-@chr17:3671996:3672095:-.A.coreAndExt', 'chr17:3675093:3674985|3673836:-@chr17:3671996:3672095:-.B.dn_chr17:3675093:3674985|3673836:-@chr17:3671996:3672095:-.B.core')	(0,0):497,(0,1):53,(1,0):160,(1,1):7	0:161,1:59	0.08	0.11	0.06	(0,0):166,(0,1):5,(1,0):69	0:69,1:5	0.36	0.63	0.18
0.50	SA828-R1	SA830-R1	A5SS	chr17:8051410:8051361|8050793:-@chr17:8050534:8050682:-	153.11	-0.29	AURKB	('chr17:8051410:8051361|8050793:-@chr17:8050534:8050682:-.A.dn_chr17:8051410:8051361|8050793:-@chr17:8050534:8050682:-.A.coreAndExt', 'chr17:8051410:8051361|8050793:-@chr17:8050534:8050682:-.B.dn_chr17:8051410:8051361|8050793:-@chr17:8050534:8050682:-.B.core')	(0,0):2011,(0,1):18,(1,0):1286,(1,1):125	0:1343,1:86	0.49	0.57	0.42	(0,0):2558,(0,1):7,(1,0):1515,(1,1):79	0:1570,1:31	0.78	0.87	0.68
0.50	SA828-R1	SA830-R1	A5SS	chr17:7792530:7792728|7792662:+@chr17:7793128:7793200:+	1165.74	-0.52	CNTROB	('chr17:7792530:7792728|7792662:+@chr17:7793128:7793200:+.A.coreAndExt_chr17:7792530:7792728|7792662:+@chr17:7793128:7793200:+.A.dn', 'chr17:7792530:7792728|7792662:+@chr17:7793128:7793200:+.B.core_chr17:7792530:7792728|7792662:+@chr17:7793128:7793200:+.B.dn')	(0,0):215,(0,1):31,(1,0):10,(1,1):13	0:12,1:42	0.12	0.19	0.06	(0,0):54,(0,1):1,(1,0):5,(1,1):1	0:6,1:1	0.64	0.93	0.34
0.50	SA828-R1	SA830-R1	A5SS	chr17:8051410:8051361|8050783:-@chr17:8050534:8050682:-	46.94	-0.25	AURKB	('chr17:8051410:8051361|8050783:-@chr17:8050534:8050682:-.A.dn_chr17:8051410:8051361|8050783:-@chr17:8050534:8050682:-.A.coreAndExt', 'chr17:8051410:8051361|8050783:-@chr17:8050534:8050682:-.B.dn_chr17:8051410:8051361|8050783:-@chr17:8050534:8050682:-.B.core')	(0,0):2370,(0,1):18,(1,0):927,(1,1):125	0:975,1:95	0.37	0.43	0.31	(0,0):3017,(0,1):7,(1,0):1056,(1,1):79	0:1112,1:30	0.62	0.73	0.51
0.50	SA828-R1	SA830-R1	A5SS	chr17:70638971:70638735|70638655:-@chr17:70637915:70638557:-	5252061.44	0.12	NT5C	('chr17:70638971:70638735|70638655:-@chr17:70637915:70638557:-.A.dn_chr17:70638971:70638735|70638655:-@chr17:70637915:70638557:-.A.coreAndExt', 'chr17:70638971:70638735|70638655:-@chr17:70637915:70638557:-.B.dn_chr17:70638971:70638735|70638655:-@chr17:70637915:70638557:-.B.core')	(0,0):2448,(0,1):230,(1,0):189,(1,1):2310	0:854,1:1875	0.29	0.33	0.26	(0,0):2612,(0,1):258,(1,0):106,(1,1):2208	0:553,1:2019	0.17	0.2	0.14
0.50	SA828-R1	SA830-R1	A5SS	chr17:30491198:30490981|30490952:-@chr17:30490367:30490446:-	77.89	-0.13	NLE1	('chr17:30491198:30490981|30490952:-@chr17:30490367:30490446:-.A.dn_chr17:30491198:30490981|30490952:-@chr17:30490367:30490446:-.A.coreAndExt', 'chr17:30491198:30490981|30490952:-@chr17:30490367:30490446:-.B.dn_chr17:30491198:30490981|30490952:-@chr17:30490367:30490446:-.B.core')	(0,0):421,(0,1):255,(1,0):42,(1,1):300	0:76,1:521	0.1	0.13	0.07	(0,0):175,(0,1):95,(1,0):41,(1,1):87	0:67,1:156	0.23	0.29	0.17
0.50	SA828-R1	SA830-R1	A5SS	chr17:40704371:40704208|40704002:-@chr17:40703563:40703713:-	7308.25	-0.27	MAP3K14	('chr17:40704371:40704208|40704002:-@chr17:40703563:40703713:-.A.dn_chr17:40704371:40704208|40704002:-@chr17:40703563:40703713:-.A.coreAndExt', 'chr17:40704371:40704208|40704002:-@chr17:40703563:40703713:-.B.dn_chr17:40704371:40704208|40704002:-@chr17:40703563:40703713:-.B.core')	(0,0):117,(0,1):48,(1,0):18,(1,1):28	0:20,1:74	0.1	0.16	0.06	(0,0):45,(0,1):13,(1,0):26,(1,1):11	0:30,1:20	0.37	0.5	0.25
0.50	SA828-R1	SA830-R1	A5SS	chr17:77612886:77612783|77612722:-@chr17:77612374:77612518:-	1000000000000.0	-0.12	DUS1L	('chr17:77612886:77612783|77612722:-@chr17:77612374:77612518:-.A.dn_chr17:77612886:77612783|77612722:-@chr17:77612374:77612518:-.A.coreAndExt', 'chr17:77612886:77612783|77612722:-@chr17:77612374:77612518:-.B.dn_chr17:77612886:77612783|77612722:-@chr17:77612374:77612518:-.B.core')	(0,0):1793,(0,1):467,(1,0):45,(1,1):277	0:54,1:735	0.04	0.05	0.03	(0,0):800,(0,1):150,(1,0):79,(1,1):119	0:86,1:262	0.16	0.2	0.13
0.50	SA828-R1	SA830-R1	A5SS	chr17:37229308:37229827|37229453:+@chr17:37230047:37230239:+	564806739.47	0.17	FKBP10	('chr17:37229308:37229827|37229453:+@chr17:37230047:37230239:+.A.coreAndExt_chr17:37229308:37229827|37229453:+@chr17:37230047:37230239:+.A.dn', 'chr17:37229308:37229827|37229453:+@chr17:37230047:37230239:+.B.core_chr17:37229308:37229827|37229453:+@chr17:37230047:37230239:+.B.dn')	(0,0):483,(0,1):94,(1,0):250,(1,1):96	0:291,1:149	0.34	0.38	0.29	(0,0):292,(0,1):72,(1,0):80,(1,1):57	0:85,1:124	0.17	0.22	0.14
0.50	SA828-R1	SA830-R1	A5SS	chr17:31939087:31939014|31938849:-@chr17:31937755:31937876:-	161011818824.9	-0.15	MYO19	('chr17:31939087:31939014|31938849:-@chr17:31937755:31937876:-.A.dn_chr17:31939087:31939014|31938849:-@chr17:31937755:31937876:-.A.coreAndExt', 'chr17:31939087:31939014|31938849:-@chr17:31937755:31937876:-.B.dn_chr17:31939087:31939014|31938849:-@chr17:31937755:31937876:-.B.core')	(0,0):747,(0,1):132,(1,0):21,(1,1):22	0:22,1:153	0.03	0.04	0.02	(0,0):350,(0,1):31,(1,0):39,(1,1):5	0:39,1:36	0.18	0.26	0.12
0.50	SA828-R1	SA830-R1	A5SS	chr17:5270015:5270343|5270126:+@chr17:5272115:5276932:+	39855.69	0.42	RPAIN	('chr17:5270015:5270343|5270126:+@chr17:5272115:5276932:+.A.coreAndExt_chr17:5270015:5270343|5270126:+@chr17:5272115:5276932:+.A.dn', 'chr17:5270015:5270343|5270126:+@chr17:5272115:5276932:+.B.core_chr17:5270015:5270343|5270126:+@chr17:5272115:5276932:+.B.dn')	(0,0):1493,(0,1):12,(1,0):145,(1,1):1192	0:1163,1:186	0.88	0.93	0.81	(0,0):693,(0,1):5,(1,0):18,(1,1):665	0:340,1:348	0.46	0.68	0.28
0.50	SA828-R1	SA830-R1	A5SS	chr17:8051413:8051361|8051219:-@chr17:8050534:8050682:-	25.78	-0.19	AURKB	('chr17:8051413:8051361|8051219:-@chr17:8050534:8050682:-.A.dn_chr17:8051413:8051361|8051219:-@chr17:8050534:8050682:-.A.coreAndExt', 'chr17:8051413:8051361|8051219:-@chr17:8050534:8050682:-.B.dn_chr17:8051413:8051361|8051219:-@chr17:8050534:8050682:-.B.core')	(0,0):2891,(0,1):18,(1,0):406,(1,1):125	0:492,1:57	0.64	0.72	0.56	(0,0):3622,(0,1):10,(1,0):448,(1,1):79	0:508,1:29	0.83	0.9	0.76
0.50	SA828-R1	SA830-R1	A5SS	chr17:62555433:62555229|62555073:-@chr17:62550541:62550592:-	323388.58	-0.36	HELZ	('chr17:62555433:62555229|62555073:-@chr17:62550541:62550592:-.A.dn_chr17:62555433:62555229|62555073:-@chr17:62550541:62550592:-.A.coreAndExt', 'chr17:62555433:62555229|62555073:-@chr17:62550541:62550592:-.B.dn_chr17:62555433:62555229|62555073:-@chr17:62550541:62550592:-.B.core')	(0,0):101,(0,1):17,(1,0):2,(1,1):33	0:4,1:48	0.03	0.06	0.01	(0,0):51,(0,1):4,(1,0):15,(1,1):9	0:17,1:11	0.39	0.6	0.23
0.50	SA828-R1	SA830-R1	A5SS	chr17:63419813:63419622|63419479:-@chr17:63417677:63418681:-	1000000000000.0	0.25	C17orf58	('chr17:63419813:63419622|63419479:-@chr17:63417677:63418681:-.A.dn_chr17:63419813:63419622|63419479:-@chr17:63417677:63418681:-.A.coreAndExt', 'chr17:63419813:63419622|63419479:-@chr17:63417677:63418681:-.B.dn_chr17:63419813:63419622|63419479:-@chr17:63417677:63418681:-.B.core')	(0,0):553,(0,1):206,(1,0):210,(1,1):1535	0:752,1:1199	0.36	0.4	0.31	(0,0):427,(0,1):318,(1,0):76,(1,1):1707	0:260,1:1841	0.11	0.14	0.09
0.50	SA828-R1	SA830-R1	A5SS	chr6:86444469:86444391|86444232:-@chr6:86443766:86443929:-	1000000000000.0	0.35	SNHG5	('chr6:86444469:86444391|86444232:-@chr6:86443766:86443929:-.A.dn_chr6:86444469:86444391|86444232:-@chr6:86443766:86443929:-.A.coreAndExt', 'chr6:86444469:86444391|86444232:-@chr6:86443766:86443929:-.B.dn_chr6:86444469:86444391|86444232:-@chr6:86443766:86443929:-.B.core')	(0,0):1497,(0,1):3,(1,0):311,(1,1):14	0:325,1:3	0.95	0.99	0.9	(0,0):1730,(0,1):23,(1,0):136,(1,1):7	0:142,1:24	0.6	0.69	0.5
0.50	SA828-R1	SA830-R1	A5SS	chr6:74246380:74246811|74246570:+@chr6:74247119:74247249:+	329456023.72	0.1	MTO1	('chr6:74246380:74246811|74246570:+@chr6:74247119:74247249:+.A.coreAndExt_chr6:74246380:74246811|74246570:+@chr6:74247119:74247249:+.A.dn', 'chr6:74246380:74246811|74246570:+@chr6:74247119:74247249:+.B.core_chr6:74246380:74246811|74246570:+@chr6:74247119:74247249:+.B.dn')	(0,0):245,(0,1):94,(1,0):47,(1,1):58	0:52,1:147	0.12	0.15	0.09	(0,0):165,(0,1):102,(1,0):6,(1,1):30	0:7,1:131	0.02	0.04	0.01
0.50	SA828-R1	SA830-R1	A5SS	chr6:139275780:139275595|139275505:-@chr6:139273753:139274201:-	27948.88	-0.33	REPS1	('chr6:139275780:139275595|139275505:-@chr6:139273753:139274201:-.A.dn_chr6:139275780:139275595|139275505:-@chr6:139273753:139274201:-.A.coreAndExt', 'chr6:139275780:139275595|139275505:-@chr6:139273753:139274201:-.B.dn_chr6:139275780:139275595|139275505:-@chr6:139273753:139274201:-.B.core')	(0,0):253,(0,1):78,(1,0):7,(1,1):88	0:16,1:157	0.06	0.11	0.02	(0,0):97,(0,1):19,(1,0):17,(1,1):20	0:25,1:31	0.39	0.54	0.25
0.50	SA828-R1	SA830-R1	A5SS	chr6:133177804:133178056|133177920:+@chr6:133179293:133179893:+	1000000000000.0	-0.11	RPS12	('chr6:133177804:133178056|133177920:+@chr6:133179293:133179893:+.A.coreAndExt_chr6:133177804:133178056|133177920:+@chr6:133179293:133179893:+.A.dn', 'chr6:133177804:133178056|133177920:+@chr6:133179293:133179893:+.B.core_chr6:133177804:133178056|133177920:+@chr6:133179293:133179893:+.B.dn')	(0,0):9023,(0,1):3094,(1,0):1186,(1,1):961	0:1329,1:3912	0.21	0.22	0.2	(0,0):9046,(0,1):2100,(1,0):1561,(1,1):1027	0:1752,1:2936	0.32	0.34	0.31
0.50	SA828-R1	SA830-R1	A5SS	chr6:35459332:35459646|35459489:+@chr6:35486742:35486972:+	78661690.66	-0.62	PPARD	('chr6:35459332:35459646|35459489:+@chr6:35486742:35486972:+.A.coreAndExt_chr6:35459332:35459646|35459489:+@chr6:35486742:35486972:+.A.dn', 'chr6:35459332:35459646|35459489:+@chr6:35486742:35486972:+.B.core_chr6:35459332:35459646|35459489:+@chr6:35486742:35486972:+.B.dn')	(0,0):476,(1,0):9,(1,1):111	0:22,1:98	0.11	0.2	0.05	(0,0):686,(0,1):2,(1,0):38,(1,1):52	0:61,1:31	0.73	0.93	0.48
0.50	SA828-R1	SA830-R1	A5SS	chr6:32034210:32034128|32034064:-@chr6:32032449:32032766:-	23.18	-0.14	RDBP	('chr6:32034210:32034128|32034064:-@chr6:32032449:32032766:-.A.dn_chr6:32034210:32034128|32034064:-@chr6:32032449:32032766:-.A.coreAndExt', 'chr6:32034210:32034128|32034064:-@chr6:32032449:32032766:-.B.dn_chr6:32034210:32034128|32034064:-@chr6:32032449:32032766:-.B.core')	(0,0):1003,(0,1):38,(1,0):1,(1,1):120	0:3,1:156	0.03	0.1	0.0	(0,0):821,(0,1):27,(1,0):11,(1,1):77	0:28,1:87	0.17	0.28	0.09
0.50	SA828-R1	SA830-R1	A5SS	chr6:7524507:7526801|7525004:+@chr6:7527874:7531949:+	1000000000000.0	-0.13	DSP	('chr6:7524507:7526801|7525004:+@chr6:7527874:7531949:+.A.coreAndExt_chr6:7524507:7526801|7525004:+@chr6:7527874:7531949:+.A.dn', 'chr6:7524507:7526801|7525004:+@chr6:7527874:7531949:+.B.core_chr6:7524507:7526801|7525004:+@chr6:7527874:7531949:+.B.dn')	(0,0):872,(0,1):82,(1,0):2971,(1,1):7867	0:9282,1:1638	0.79	0.81	0.76	(0,0):735,(0,1):33,(1,0):2684,(1,1):5548	0:7651,1:614	0.92	0.94	0.9
0.50	SA828-R1	SA830-R1	A5SS	chr6:52654570:52654675|52654671:+@chr6:52658767:52659345:+	31.13	0.63	TMEM14A	('chr6:52654570:52654675|52654671:+@chr6:52658767:52659345:+.A.coreAndExt_chr6:52654570:52654675|52654671:+@chr6:52658767:52659345:+.A.dn', 'chr6:52654570:52654675|52654671:+@chr6:52658767:52659345:+.B.core_chr6:52654570:52654675|52654671:+@chr6:52658767:52659345:+.B.dn')	(0,0):1446,(1,0):6,(1,1):821	0:632,1:195	0.73	0.96	0.4	(0,0):1090,(0,1):20,(1,0):2,(1,1):634	0:33,1:623	0.1	0.23	0.02
0.50	SA828-R1	SA830-R1	A5SS	chr6:43579339:43580383|43579422:+@chr6:43580477:43582276:+	1000000000000.0	0.12	TJAP1	('chr6:43579339:43580383|43579422:+@chr6:43580477:43582276:+.A.coreAndExt_chr6:43579339:43580383|43579422:+@chr6:43580477:43582276:+.A.dn', 'chr6:43579339:43580383|43579422:+@chr6:43580477:43582276:+.B.core_chr6:43579339:43580383|43579422:+@chr6:43580477:43582276:+.B.dn')	(0,0):447,(0,1):121,(1,0):198,(1,1):2038	0:480,1:1877	0.14	0.16	0.12	(0,0):195,(0,1):99,(1,0):18,(1,1):1085	0:44,1:1158	0.02	0.04	0.01
0.50	SA828-R1	SA830-R1	A5SS	chr6:143801524:143801420|143801339:-@chr6:143796529:143796811:-	168.47	-0.3	ADAT2	('chr6:143801524:143801420|143801339:-@chr6:143796529:143796811:-.A.dn_chr6:143801524:143801420|143801339:-@chr6:143796529:143796811:-.A.coreAndExt', 'chr6:143801524:143801420|143801339:-@chr6:143796529:143796811:-.B.dn_chr6:143801524:143801420|143801339:-@chr6:143796529:143796811:-.B.core')	(0,0):247,(0,1):59,(1,0):17,(1,1):54	0:23,1:107	0.14	0.21	0.09	(0,0):147,(0,1):16,(1,0):26,(1,1):36	0:39,1:39	0.44	0.6	0.31
0.50	SA828-R1	SA830-R1	A5SS	chr6:43751332:43751209|43750917:-@chr6:43746698:43747621:-	1000000000000.0	-0.34	MRPS18A	('chr6:43751332:43751209|43750917:-@chr6:43746698:43747621:-.A.dn_chr6:43751332:43751209|43750917:-@chr6:43746698:43747621:-.A.coreAndExt', 'chr6:43751332:43751209|43750917:-@chr6:43746698:43747621:-.B.dn_chr6:43751332:43751209|43750917:-@chr6:43746698:43747621:-.B.core')	(0,0):1604,(0,1):59,(1,0):448,(1,1):2699	0:1628,1:1578	0.42	0.46	0.38	(0,0):639,(0,1):29,(1,0):401,(1,1):1061	0:1209,1:282	0.76	0.82	0.7
0.50	SA828-R1	SA830-R1	A5SS	chr5:137906524:137906293|137906222:-@chr5:137882280:137882455:-	1000000000000.0	-0.27	ETF1	('chr5:137906524:137906293|137906222:-@chr5:137882280:137882455:-.A.dn_chr5:137906524:137906293|137906222:-@chr5:137882280:137882455:-.A.coreAndExt', 'chr5:137906524:137906293|137906222:-@chr5:137882280:137882455:-.B.dn_chr5:137906524:137906293|137906222:-@chr5:137882280:137882455:-.B.core')	(0,0):2184,(0,1):62,(1,0):21,(1,1):454	0:74,1:463	0.09	0.13	0.06	(0,0):1558,(0,1):44,(1,0):78,(1,1):292	0:205,1:209	0.36	0.45	0.29
0.50	SA828-R1	SA830-R1	A5SS	chr5:54615396:54614788|54614701:-@chr5:54612957:54613100:-	15659584.61	-0.17	DHX29	('chr5:54615396:54614788|54614701:-@chr5:54612957:54613100:-.A.dn_chr5:54615396:54614788|54614701:-@chr5:54612957:54613100:-.A.coreAndExt', 'chr5:54615396:54614788|54614701:-@chr5:54612957:54613100:-.B.dn_chr5:54615396:54614788|54614701:-@chr5:54612957:54613100:-.B.core')	(0,0):221,(0,1):101,(1,0):3,(1,1):432	0:15,1:521	0.02	0.05	0.01	(0,0):218,(0,1):39,(1,0):17,(1,1):215	0:50,1:221	0.19	0.27	0.11
0.50	SA828-R1	SA830-R1	A5SS	chr5:515272:515644|515422:+@chr5:517405:518387:+	1000000000000.0	-0.5	EXOC3	('chr5:515272:515644|515422:+@chr5:517405:518387:+.A.coreAndExt_chr5:515272:515644|515422:+@chr5:517405:518387:+.A.dn', 'chr5:515272:515644|515422:+@chr5:517405:518387:+.B.core_chr5:515272:515644|515422:+@chr5:517405:518387:+.B.dn')	(0,0):333,(0,1):105,(1,0):22,(1,1):113	0:41,1:199	0.13	0.19	0.08	(0,0):237,(0,1):36,(1,0):90,(1,1):84	0:134,1:76	0.63	0.72	0.54
0.50	SA828-R1	SA830-R1	A5SS	chr5:178976717:178976628|178976476:-@chr5:178975733:178975825:-	17193.02	0.18	HNRNPH1	('chr5:178976717:178976628|178976476:-@chr5:178975733:178975825:-.A.dn_chr5:178976717:178976628|178976476:-@chr5:178975733:178975825:-.A.coreAndExt', 'chr5:178976717:178976628|178976476:-@chr5:178975733:178975825:-.B.dn_chr5:178976717:178976628|178976476:-@chr5:178975733:178975825:-.B.core')	(0,0):3895,(0,1):49,(1,0):804,(1,1):13	0:812,1:54	0.72	0.78	0.67	(0,0):3987,(0,1):57,(1,0):490,(1,1):22	0:492,1:77	0.54	0.61	0.48
0.50	SA828-R1	SA830-R1	A5SS	chr14:23981498:23981392|23980055:-@chr14:23978812:23979972:-	1000000000000.0	-0.1	SDR39U1	('chr14:23981498:23981392|23980055:-@chr14:23978812:23979972:-.A.dn_chr14:23981498:23981392|23980055:-@chr14:23978812:23979972:-.A.coreAndExt', 'chr14:23981498:23981392|23980055:-@chr14:23978812:23979972:-.B.dn_chr14:23981498:23981392|23980055:-@chr14:23978812:23979972:-.B.core')	(0,0):1357,(0,1):11,(1,0):383,(1,1):1922	0:695,1:1621	0.16	0.18	0.14	(0,0):1146,(0,1):26,(1,0):464,(1,1):1390	0:811,1:1069	0.26	0.28	0.23
0.50	SA828-R1	SA830-R1	A5SS	chr14:54066517:54067231|54066694:+@chr14:54067371:54067585:+	87.42	-0.22	CGRRF1	('chr14:54066517:54067231|54066694:+@chr14:54067371:54067585:+.A.coreAndExt_chr14:54066517:54067231|54066694:+@chr14:54067371:54067585:+.A.dn', 'chr14:54066517:54067231|54066694:+@chr14:54067371:54067585:+.B.core_chr14:54066517:54067231|54066694:+@chr14:54067371:54067585:+.B.dn')	(0,0):64,(0,1):35,(1,0):21,(1,1):25	0:22,1:59	0.11	0.16	0.07	(0,0):63,(0,1):18,(1,0):47,(1,1):19	0:57,1:27	0.33	0.45	0.22
0.50	SA828-R1	SA830-R1	A5SS	chr22:28025224:28025325|28025270:+@chr22:28025589:28025841:+	5278.4	-0.15	EWSR1	('chr22:28025224:28025325|28025270:+@chr22:28025589:28025841:+.A.coreAndExt_chr22:28025224:28025325|28025270:+@chr22:28025589:28025841:+.A.dn', 'chr22:28025224:28025325|28025270:+@chr22:28025589:28025841:+.B.core_chr22:28025224:28025325|28025270:+@chr22:28025589:28025841:+.B.dn')	(0,0):4235,(0,1):54,(1,0):269,(1,1):1544	0:645,1:1222	0.3	0.34	0.26	(0,0):2534,(0,1):26,(1,0):217,(1,1):784	0:551,1:476	0.45	0.51	0.39
0.50	SA828-R1	SA830-R1	A5SS	chr22:17776116:17776006|17775797:-@chr22:17774707:17774797:-	394.91	-0.27	HIRA	('chr22:17776116:17776006|17775797:-@chr22:17774707:17774797:-.A.dn_chr22:17776116:17776006|17775797:-@chr22:17774707:17774797:-.A.coreAndExt', 'chr22:17776116:17776006|17775797:-@chr22:17774707:17774797:-.B.dn_chr22:17776116:17776006|17775797:-@chr22:17774707:17774797:-.B.core')	(0,0):312,(0,1):50,(1,0):91,(1,1):7	0:91,1:57	0.21	0.28	0.16	(0,0):188,(0,1):17,(1,0):102,(1,1):1	0:102,1:18	0.48	0.63	0.37
0.50	SA828-R1	SA830-R1	A5SS	chr22:20646974:20646801|20646500:-@chr22:20644693:20644821:-	15632.56	-0.16	TOP3B	('chr22:20646974:20646801|20646500:-@chr22:20644693:20644821:-.A.dn_chr22:20646974:20646801|20646500:-@chr22:20644693:20644821:-.A.coreAndExt', 'chr22:20646974:20646801|20646500:-@chr22:20644693:20644821:-.B.dn_chr22:20646974:20646801|20646500:-@chr22:20644693:20644821:-.B.core')	(0,0):405,(0,1):112,(1,0):62,(1,1):52	0:67,1:159	0.1	0.13	0.08	(0,0):226,(0,1):34,(1,0):54,(1,1):12	0:58,1:42	0.26	0.34	0.19
0.50	SA828-R1	SA830-R1	A5SS	chr22:20313696:20313597|20313299:-@chr22:20312378:20313076:-	1000000000000.0	0.12	YDJC	('chr22:20313696:20313597|20313299:-@chr22:20312378:20313076:-.A.dn_chr22:20313696:20313597|20313299:-@chr22:20312378:20313076:-.A.coreAndExt', 'chr22:20313696:20313597|20313299:-@chr22:20312378:20313076:-.B.dn_chr22:20313696:20313597|20313299:-@chr22:20312378:20313076:-.B.core')	(0,0):1230,(0,1):154,(1,0):865,(1,1):3627	0:2316,1:2330	0.4	0.43	0.37	(0,0):843,(0,1):149,(1,0):454,(1,1):2634	0:1219,1:2018	0.28	0.31	0.25
0.50	SA828-R1	SA830-R1	A5SS	chr12:56169317:56169608|56169395:+@chr12:56170257:56170429:+	3345.17	-0.3	MARS	('chr12:56169317:56169608|56169395:+@chr12:56170257:56170429:+.A.coreAndExt_chr12:56169317:56169608|56169395:+@chr12:56170257:56170429:+.A.dn', 'chr12:56169317:56169608|56169395:+@chr12:56170257:56170429:+.B.core_chr12:56169317:56169608|56169395:+@chr12:56170257:56170429:+.B.dn')	(0,0):2934,(1,0):241,(1,1):230	0:313,1:158	0.34	0.42	0.29	(0,0):1915,(0,1):2,(1,0):187,(1,1):87	0:245,1:31	0.64	0.78	0.51
0.50	SA828-R1	SA830-R1	A5SS	chr12:97513342:97513570|97513466:+@chr12:97515765:97516926:+	1000000000000.0	-0.23	SLC25A3	('chr12:97513342:97513570|97513466:+@chr12:97515765:97516926:+.A.coreAndExt_chr12:97513342:97513570|97513466:+@chr12:97515765:97516926:+.A.dn', 'chr12:97513342:97513570|97513466:+@chr12:97515765:97516926:+.B.core_chr12:97513342:97513570|97513466:+@chr12:97515765:97516926:+.B.dn')	(0,0):14710,(0,1):1,(1,0):40,(1,1):3226	0:561,1:2706	0.14	0.18	0.1	(0,0):13146,(0,1):3,(1,0):85,(1,1):2413	0:1042,1:1459	0.37	0.45	0.3
0.50	SA828-R1	SA830-R1	A5SS	chr12:48814752:48814596|48814450:-@chr12:48809575:48810744:-	1000000000000.0	-0.31	CERS5	('chr12:48814752:48814596|48814450:-@chr12:48809575:48810744:-.A.dn_chr12:48814752:48814596|48814450:-@chr12:48809575:48810744:-.A.coreAndExt', 'chr12:48814752:48814596|48814450:-@chr12:48809575:48810744:-.B.dn_chr12:48814752:48814596|48814450:-@chr12:48809575:48810744:-.B.core')	(0,0):265,(0,1):141,(1,0):25,(1,1):812	0:90,1:888	0.09	0.13	0.06	(0,0):152,(0,1):47,(1,0):53,(1,1):336	0:188,1:248	0.4	0.49	0.31
0.50	SA828-R1	SA830-R1	A5SS	chr12:131903471:131903319|131903199:-@chr12:131899966:131900078:-	692167950.81	-0.29	GOLGA3	('chr12:131903471:131903319|131903199:-@chr12:131899966:131900078:-.A.dn_chr12:131903471:131903319|131903199:-@chr12:131899966:131900078:-.A.coreAndExt', 'chr12:131903471:131903319|131903199:-@chr12:131899966:131900078:-.B.dn_chr12:131903471:131903319|131903199:-@chr12:131899966:131900078:-.B.core')	(0,0):273,(0,1):54,(1,0):132,(1,1):39	0:151,1:74	0.44	0.51	0.37	(0,0):163,(0,1):16,(1,0):120,(1,1):6	0:126,1:16	0.73	0.82	0.63
0.50	SA828-R1	SA830-R1	A5SS	chr12:909571:909478|909400:-@chr12:909183:909313:-	56.09	-0.36	RAD52	('chr12:909571:909478|909400:-@chr12:909183:909313:-.A.dn_chr12:909571:909478|909400:-@chr12:909183:909313:-.A.coreAndExt', 'chr12:909571:909478|909400:-@chr12:909183:909313:-.B.dn_chr12:909571:909478|909400:-@chr12:909183:909313:-.B.core')	(0,0):119,(0,1):14	0:0,1:14	0.04	0.1	0.01	(0,0):56,(0,1):4,(1,0):6,(1,1):1	0:6,1:5	0.4	0.67	0.18
0.50	SA828-R1	SA830-R1	A5SS	chr12:120352655:120352528|120352459:-@chr12:120351280:120352349:-	1000000000000.0	0.41	KDM2B	('chr12:120352655:120352528|120352459:-@chr12:120351280:120352349:-.A.dn_chr12:120352655:120352528|120352459:-@chr12:120351280:120352349:-.A.coreAndExt', 'chr12:120352655:120352528|120352459:-@chr12:120351280:120352349:-.B.dn_chr12:120352655:120352528|120352459:-@chr12:120351280:120352349:-.B.core')	(0,0):481,(0,1):17,(1,0):71,(1,1):951	0:592,1:447	0.6	0.7	0.5	(0,0):278,(0,1):33,(1,0):19,(1,1):665	0:147,1:570	0.19	0.28	0.12
0.50	SA828-R1	SA830-R1	A5SS	chr12:46819335:46819554|46819399:+@chr12:46819899:46819962:+	40.63	-0.13	PFKM	('chr12:46819335:46819554|46819399:+@chr12:46819899:46819962:+.A.coreAndExt_chr12:46819335:46819554|46819399:+@chr12:46819899:46819962:+.A.dn', 'chr12:46819335:46819554|46819399:+@chr12:46819899:46819962:+.B.core_chr12:46819335:46819554|46819399:+@chr12:46819899:46819962:+.B.dn')	(0,0):540,(0,1):27,(1,0):12	0:12,1:27	0.04	0.07	0.02	(0,0):352,(0,1):12,(1,0):33	0:33,1:12	0.17	0.28	0.1
0.50	SA828-R1	SA830-R1	A5SS	chr12:2939375:2939780|2939467:+@chr12:2974165:2974419:+	32524672822.37	-0.2	TEAD4	('chr12:2939375:2939780|2939467:+@chr12:2974165:2974419:+.A.coreAndExt_chr12:2939375:2939780|2939467:+@chr12:2974165:2974419:+.A.dn', 'chr12:2939375:2939780|2939467:+@chr12:2974165:2974419:+.B.core_chr12:2939375:2939780|2939467:+@chr12:2974165:2974419:+.B.dn')	(0,0):892,(0,1):114,(1,0):63,(1,1):272	0:81,1:368	0.07	0.09	0.05	(0,0):411,(0,1):16,(1,0):51,(1,1):60	0:72,1:55	0.27	0.37	0.2
0.50	SA828-R1	SA830-R1	A5SS	chr12:909313:909246|909191:-@chr12:906223:906690:-	126.74	-0.44	RAD52	('chr12:909313:909246|909191:-@chr12:906223:906690:-.A.dn_chr12:909313:909246|909191:-@chr12:906223:906690:-.A.coreAndExt', 'chr12:909313:909246|909191:-@chr12:906223:906690:-.B.dn_chr12:909313:909246|909191:-@chr12:906223:906690:-.B.core')	(0,0):165,(0,1):24,(1,0):1,(1,1):12	0:1,1:36	0.07	0.18	0.01	(0,0):83,(0,1):5,(1,0):6,(1,1):2	0:6,1:7	0.51	0.79	0.27
0.50	SA828-R1	SA830-R1	A5SS	chr12:120352655:120352528|120352479:-@chr12:120351280:120352349:-	7717713696.31	0.38	KDM2B	('chr12:120352655:120352528|120352479:-@chr12:120351280:120352349:-.A.dn_chr12:120352655:120352528|120352479:-@chr12:120351280:120352349:-.A.coreAndExt', 'chr12:120352655:120352528|120352479:-@chr12:120351280:120352349:-.B.dn_chr12:120352655:120352528|120352479:-@chr12:120351280:120352349:-.B.core')	(0,0):502,(0,1):17,(1,0):50,(1,1):951	0:606,1:412	0.54	0.65	0.43	(0,0):284,(0,1):32,(1,0):13,(1,1):666	0:111,1:600	0.16	0.25	0.09
0.50	SA828-R1	SA830-R1	A5SS	chr12:6829283:6828990|6828748:-@chr12:6827259:6828623:-	1000000000000.0	0.51	CDCA3	('chr12:6829283:6828990|6828748:-@chr12:6827259:6828623:-.A.dn_chr12:6829283:6828990|6828748:-@chr12:6827259:6828623:-.A.coreAndExt', 'chr12:6829283:6828990|6828748:-@chr12:6827259:6828623:-.B.dn_chr12:6829283:6828990|6828748:-@chr12:6827259:6828623:-.B.core')	(0,0):728,(0,1):67,(1,0):352,(1,1):1202	0:1272,1:349	0.73	0.77	0.68	(0,0):793,(0,1):406,(1,0):187,(1,1):1532	0:527,1:1598	0.22	0.25	0.19
0.50	SA828-R1	SA830-R1	A5SS	chr12:120352655:120352528|120352463:-@chr12:120351280:120352349:-	773504975590.87	0.42	KDM2B	('chr12:120352655:120352528|120352463:-@chr12:120351280:120352349:-.A.dn_chr12:120352655:120352528|120352463:-@chr12:120351280:120352349:-.A.coreAndExt', 'chr12:120352655:120352528|120352463:-@chr12:120351280:120352349:-.B.dn_chr12:120352655:120352528|120352463:-@chr12:120351280:120352349:-.B.core')	(0,0):481,(0,1):17,(1,0):71,(1,1):951	0:592,1:447	0.61	0.72	0.5	(0,0):279,(0,1):33,(1,0):18,(1,1):665	0:104,1:612	0.19	0.28	0.11
0.50	SA828-R1	SA830-R1	A5SS	chr12:103227667:103228007|103227858:+@chr12:103229198:103229344:+	5108.59	-0.37	TXNRD1	('chr12:103227667:103228007|103227858:+@chr12:103229198:103229344:+.A.coreAndExt_chr12:103227667:103228007|103227858:+@chr12:103229198:103229344:+.A.dn', 'chr12:103227667:103228007|103227858:+@chr12:103229198:103229344:+.B.core_chr12:103227667:103228007|103227858:+@chr12:103229198:103229344:+.B.dn')	(0,0):1430,(0,1):7,(1,0):42,(1,1):105	0:72,1:82	0.34	0.46	0.25	(0,0):815,(0,1):4,(1,0):72,(1,1):66	0:120,1:22	0.71	0.85	0.57
0.50	SA828-R1	SA830-R1	A5SS	chr12:2939375:2939780|2939623:+@chr12:2974165:2974419:+	1000000000000.0	-0.59	TEAD4	('chr12:2939375:2939780|2939623:+@chr12:2974165:2974419:+.A.coreAndExt_chr12:2939375:2939780|2939623:+@chr12:2974165:2974419:+.A.dn', 'chr12:2939375:2939780|2939623:+@chr12:2974165:2974419:+.B.core_chr12:2939375:2939780|2939623:+@chr12:2974165:2974419:+.B.dn')	(0,0):994,(0,1):12,(1,0):34,(1,1):301	0:92,1:255	0.21	0.29	0.14	(0,0):426,(0,1):1,(1,0):41,(1,1):70	0:101,1:11	0.8	0.96	0.61
0.50	SA828-R1	SA830-R1	A5SS	chr12:2797533:2797780|2797704:+@chr12:2799513:2799652:+	1000000000000.0	-0.4	ITFG2	('chr12:2797533:2797780|2797704:+@chr12:2799513:2799652:+.A.coreAndExt_chr12:2797533:2797780|2797704:+@chr12:2799513:2799652:+.A.dn', 'chr12:2797533:2797780|2797704:+@chr12:2799513:2799652:+.B.core_chr12:2797533:2797780|2797704:+@chr12:2799513:2799652:+.B.dn')	(0,0):315,(0,1):47,(1,0):30,(1,1):49	0:39,1:87	0.21	0.29	0.14	(0,0):187,(0,1):14,(1,0):45,(1,1):9	0:52,1:16	0.61	0.74	0.48
0.50	SA828-R1	SA830-R1	A5SS	chr12:55103758:55103676|55103635:-@chr12:55103325:55103526:-	53.17	-0.12	TIMELESS	('chr12:55103758:55103676|55103635:-@chr12:55103325:55103526:-.A.dn_chr12:55103758:55103676|55103635:-@chr12:55103325:55103526:-.A.coreAndExt', 'chr12:55103758:55103676|55103635:-@chr12:55103325:55103526:-.B.dn_chr12:55103758:55103676|55103635:-@chr12:55103325:55103526:-.B.core')	(0,0):282,(0,1):9,(1,0):149,(1,1):110	0:235,1:33	0.86	0.92	0.78	(0,0):150,(1,0):111,(1,1):41	0:151,1:1	0.98	1.0	0.94
0.50	SA828-R1	SA830-R1	A5SS	chr4:931497:931942|931680:+@chr4:934209:934306:+	24.82	0.5	TMEM175	('chr4:931497:931942|931680:+@chr4:934209:934306:+.A.coreAndExt_chr4:931497:931942|931680:+@chr4:934209:934306:+.A.dn', 'chr4:931497:931942|931680:+@chr4:934209:934306:+.B.core_chr4:931497:931942|931680:+@chr4:934209:934306:+.B.dn')	(0,0):208,(1,0):54,(1,1):4	0:58	0.91	0.99	0.75	(0,0):75,(0,1):2,(1,0):8,(1,1):4	0:10,1:4	0.41	0.73	0.15
0.50	SA828-R1	SA830-R1	A5SS	chr4:2925170:2925036|2924928:-@chr4:2923800:2923922:-	1000000000000.0	-0.29	NOP14	('chr4:2925170:2925036|2924928:-@chr4:2923800:2923922:-.A.dn_chr4:2925170:2925036|2924928:-@chr4:2923800:2923922:-.A.coreAndExt', 'chr4:2925170:2925036|2924928:-@chr4:2923800:2923922:-.B.dn_chr4:2925170:2925036|2924928:-@chr4:2923800:2923922:-.B.core')	(0,0):1034,(0,1):411,(1,0):7,(1,1):204	0:9,1:613	0.01	0.01	0.0	(0,0):595,(0,1):113,(1,0):181,(1,1):98	0:195,1:197	0.3	0.34	0.25
0.50	SA828-R1	SA830-R1	A5SS	chr4:1008099:1008452|1008187:+@chr4:1008693:1010687:+	1000000000000.0	-0.16	FGFRL1	('chr4:1008099:1008452|1008187:+@chr4:1008693:1010687:+.A.coreAndExt_chr4:1008099:1008452|1008187:+@chr4:1008693:1010687:+.A.dn', 'chr4:1008099:1008452|1008187:+@chr4:1008693:1010687:+.B.core_chr4:1008099:1008452|1008187:+@chr4:1008693:1010687:+.B.dn')	(0,0):1386,(0,1):15,(1,0):1180,(1,1):10277	0:8959,1:2513	0.78	0.82	0.74	(0,0):1046,(0,1):4,(1,0):912,(1,1):6109	0:6670,1:355	0.94	0.98	0.91
0.50	SA828-R1	SA830-R1	A5SS	chr9:139579427:139579358|139579166:-@chr9:139578674:139578879:-	265.55	-0.24	WDR85	('chr9:139579427:139579358|139579166:-@chr9:139578674:139578879:-.A.dn_chr9:139579427:139579358|139579166:-@chr9:139578674:139578879:-.A.coreAndExt', 'chr9:139579427:139579358|139579166:-@chr9:139578674:139578879:-.B.dn_chr9:139579427:139579358|139579166:-@chr9:139578674:139578879:-.B.core')	(0,0):727,(0,1):31,(1,0):216,(1,1):104	0:272,1:79	0.51	0.59	0.43	(0,0):570,(0,1):19,(1,0):294,(1,1):57	0:334,1:36	0.75	0.83	0.67
0.50	SA828-R1	SA830-R1	A5SS	chr9:135213611:135213931|135213765:+@chr9:135214408:135214767:+	33.04	-0.13	SURF2	('chr9:135213611:135213931|135213765:+@chr9:135214408:135214767:+.A.coreAndExt_chr9:135213611:135213931|135213765:+@chr9:135214408:135214767:+.A.dn', 'chr9:135213611:135213931|135213765:+@chr9:135214408:135214767:+.B.core_chr9:135213611:135213931|135213765:+@chr9:135214408:135214767:+.B.dn')	(0,0):674,(0,1):250,(1,0):118,(1,1):90	0:137,1:321	0.22	0.26	0.19	(0,0):393,(0,1):111,(1,0):97,(1,1):47	0:114,1:141	0.35	0.41	0.29
0.50	SA828-R1	SA830-R1	A5SS	chr9:34627417:34627217|34626990:-@chr9:34624717:34625855:-	1000000000000.0	0.12	SIGMAR1	('chr9:34627417:34627217|34626990:-@chr9:34624717:34625855:-.A.dn_chr9:34627417:34627217|34626990:-@chr9:34624717:34625855:-.A.coreAndExt', 'chr9:34627417:34627217|34626990:-@chr9:34624717:34625855:-.B.dn_chr9:34627417:34627217|34626990:-@chr9:34624717:34625855:-.B.core')	(0,0):3866,(0,1):155,(1,0):530,(1,1):9588	0:2841,1:7432	0.25	0.27	0.23	(0,0):2776,(0,1):525,(1,0):315,(1,1):8569	0:1315,1:8094	0.13	0.15	0.12
0.50	SA828-R1	SA830-R1	A5SS	chr9:129981515:129981173|129981089:-@chr9:129980809:129981004:-	173418426.06	0.22	CIZ1	('chr9:129981515:129981173|129981089:-@chr9:129980809:129981004:-.A.dn_chr9:129981515:129981173|129981089:-@chr9:129980809:129981004:-.A.coreAndExt', 'chr9:129981515:129981173|129981089:-@chr9:129980809:129981004:-.B.dn_chr9:129981515:129981173|129981089:-@chr9:129980809:129981004:-.B.core')	(0,0):1399,(0,1):82,(1,0):315,(1,1):1064	0:949,1:512	0.58	0.64	0.53	(0,0):559,(0,1):81,(1,0):111,(1,1):431	0:266,1:357	0.36	0.42	0.3
0.50	SA828-R1	SA830-R1	A5SS	chr9:130298141:130298397|130298241:+@chr9:130300513:130300675:+	1000000000000.0	-0.26	ODF2	('chr9:130298141:130298397|130298241:+@chr9:130300513:130300675:+.A.coreAndExt_chr9:130298141:130298397|130298241:+@chr9:130300513:130300675:+.A.dn', 'chr9:130298141:130298397|130298241:+@chr9:130300513:130300675:+.B.core_chr9:130298141:130298397|130298241:+@chr9:130300513:130300675:+.B.dn')	(0,0):497,(0,1):108,(1,0):51,(1,1):44	0:56,1:147	0.11	0.15	0.08	(0,0):333,(0,1):55,(1,0):120,(1,1):34	0:130,1:79	0.37	0.44	0.3
0.50	SA828-R1	SA830-R1	A5SS	chr9:34627417:34627264|34626994:-@chr9:34624717:34625855:-	1000000000000.0	0.22	SIGMAR1	('chr9:34627417:34627264|34626994:-@chr9:34624717:34625855:-.A.dn_chr9:34627417:34627264|34626994:-@chr9:34624717:34625855:-.A.coreAndExt', 'chr9:34627417:34627264|34626994:-@chr9:34624717:34625855:-.B.dn_chr9:34627417:34627264|34626994:-@chr9:34624717:34625855:-.B.core')	(0,0):3455,(0,1):49,(1,0):1419,(1,1):9216	0:6705,1:3979	0.59	0.62	0.56	(0,0):2879,(0,1):112,(1,0):851,(1,1):8343	0:4149,1:5157	0.37	0.4	0.35
0.50	SA828-R1	SA830-R1	A5SS	chr9:35082764:35082540|35081237:-@chr9:35080463:35080669:-	102.55	0.25	PIGO	('chr9:35082764:35082540|35081237:-@chr9:35080463:35080669:-.A.dn_chr9:35082764:35082540|35081237:-@chr9:35080463:35080669:-.A.coreAndExt', 'chr9:35082764:35082540|35081237:-@chr9:35080463:35080669:-.B.dn_chr9:35082764:35082540|35081237:-@chr9:35080463:35080669:-.B.core')	(0,0):217,(0,1):4,(1,0):771,(1,1):85	0:851,1:9	0.92	0.97	0.85	(0,0):85,(0,1):6,(1,0):208,(1,1):36	0:230,1:20	0.67	0.81	0.52
0.50	SA828-R1	SA830-R1	A5SS	chr9:34627417:34627217|34626994:-@chr9:34624717:34625855:-	1000000000000.0	0.22	SIGMAR1	('chr9:34627417:34627217|34626994:-@chr9:34624717:34625855:-.A.dn_chr9:34627417:34627217|34626994:-@chr9:34624717:34625855:-.A.coreAndExt', 'chr9:34627417:34627217|34626994:-@chr9:34624717:34625855:-.B.dn_chr9:34627417:34627217|34626994:-@chr9:34624717:34625855:-.B.core')	(0,0):3349,(0,1):155,(1,0):1047,(1,1):9588	0:5668,1:5122	0.47	0.5	0.45	(0,0):2466,(0,1):525,(1,0):625,(1,1):8569	0:2754,1:6965	0.25	0.27	0.23
0.50	SA828-R1	SA830-R1	A5SS	chr9:130263042:130263167|130263110:+@chr9:130273408:130273573:+	661.33	-0.35	ODF2	('chr9:130263042:130263167|130263110:+@chr9:130273408:130273573:+.A.coreAndExt_chr9:130263042:130263167|130263110:+@chr9:130273408:130273573:+.A.dn', 'chr9:130263042:130263167|130263110:+@chr9:130273408:130273573:+.B.core_chr9:130263042:130263167|130263110:+@chr9:130273408:130273573:+.B.dn')	(0,0):1039,(0,1):7,(1,0):22,(1,1):84	0:36,1:77	0.27	0.4	0.16	(0,0):807,(0,1):4,(1,0):32,(1,1):42	0:45,1:33	0.62	0.81	0.44
0.50	SA828-R1	SA830-R1	A5SS	chr9:132562790:132563459|132562835:+@chr9:132564537:132565093:+	1000000000000.0	0.69	EXOSC2	('chr9:132562790:132563459|132562835:+@chr9:132564537:132565093:+.A.coreAndExt_chr9:132562790:132563459|132562835:+@chr9:132564537:132565093:+.A.dn', 'chr9:132562790:132563459|132562835:+@chr9:132564537:132565093:+.B.core_chr9:132562790:132563459|132562835:+@chr9:132564537:132565093:+.B.dn')	(0,0):964,(0,1):1,(1,0):181,(1,1):99	0:270,1:11	0.9	0.97	0.79	(0,0):530,(0,1):8,(1,0):54,(1,1):154	0:80,1:136	0.21	0.28	0.15
0.50	SA828-R1	SA830-R1	A5SS	chr9:138914695:138914949|138914793:+@chr9:138922343:138922504:+	1000000000000.0	-0.43	TRAF2	('chr9:138914695:138914949|138914793:+@chr9:138922343:138922504:+.A.coreAndExt_chr9:138914695:138914949|138914793:+@chr9:138922343:138922504:+.A.dn', 'chr9:138914695:138914949|138914793:+@chr9:138922343:138922504:+.B.core_chr9:138914695:138914949|138914793:+@chr9:138922343:138922504:+.B.dn')	(0,0):346,(0,1):92,(1,0):8,(1,1):36	0:8,1:128	0.03	0.05	0.01	(0,0):472,(0,1):41,(1,0):139,(1,1):28	0:149,1:59	0.46	0.54	0.39
0.50	SA828-R1	SA830-R1	A5SS	chr9:34627417:34627264|34626990:-@chr9:34624717:34625855:-	1000000000000.0	0.14	SIGMAR1	('chr9:34627417:34627264|34626990:-@chr9:34624717:34625855:-.A.dn_chr9:34627417:34627264|34626990:-@chr9:34624717:34625855:-.A.coreAndExt', 'chr9:34627417:34627264|34626990:-@chr9:34624717:34625855:-.B.dn_chr9:34627417:34627264|34626990:-@chr9:34624717:34625855:-.B.core')	(0,0):3972,(0,1):49,(1,0):902,(1,1):9216	0:4302,1:5865	0.38	0.4	0.35	(0,0):3189,(0,1):112,(1,0):541,(1,1):8343	0:2458,1:6538	0.24	0.26	0.22
0.50	SA828-R1	SA830-R1	A5SS	chr20:61837577:61838508|61837982:+@chr20:61839330:61839444:+	465682532.84	-0.37		('chr20:61837577:61838508|61837982:+@chr20:61839330:61839444:+.A.coreAndExt_chr20:61837577:61838508|61837982:+@chr20:61839330:61839444:+.A.dn', 'chr20:61837577:61838508|61837982:+@chr20:61839330:61839444:+.B.core_chr20:61837577:61838508|61837982:+@chr20:61839330:61839444:+.B.dn')	(0,0):453,(0,1):1,(1,0):221,(1,1):256	0:407,1:71	0.54	0.64	0.44	(0,0):482,(0,1):1,(1,0):289,(1,1):166	0:436,1:20	0.91	0.98	0.82
0.50	SA828-R1	SA830-R1	A5SS	chr20:60900384:60900850|60900465:+@chr20:60901253:60903533:+	955.02	-0.13	C20orf20	('chr20:60900384:60900850|60900465:+@chr20:60901253:60903533:+.A.coreAndExt_chr20:60900384:60900850|60900465:+@chr20:60901253:60903533:+.A.dn', 'chr20:60900384:60900850|60900465:+@chr20:60901253:60903533:+.B.core_chr20:60900384:60900850|60900465:+@chr20:60901253:60903533:+.B.dn')	(0,0):1278,(0,1):6,(1,0):135,(1,1):3845	0:778,1:3208	0.2	0.23	0.16	(0,0):1093,(0,1):14,(1,0):143,(1,1):2336	0:808,1:1685	0.33	0.38	0.28
0.50	SA828-R1	SA830-R1	A5SS	chr20:33056034:33055922|33055337:-@chr20:33054874:33055080:-	1000000000000.0	-0.11	TRPC4AP	('chr20:33056034:33055922|33055337:-@chr20:33054874:33055080:-.A.dn_chr20:33056034:33055922|33055337:-@chr20:33054874:33055080:-.A.coreAndExt', 'chr20:33056034:33055922|33055337:-@chr20:33054874:33055080:-.B.dn_chr20:33056034:33055922|33055337:-@chr20:33054874:33055080:-.B.core')	(0,0):625,(0,1):385,(1,0):84,(1,1):213	0:89,1:593	0.03	0.03	0.02	(0,0):226,(0,1):77,(1,0):103,(1,1):51	0:107,1:124	0.14	0.17	0.11
0.50	SA828-R1	SA830-R1	A5SS	chr20:41520415:41520567|41520563:+@chr20:41521207:41521474:+	21732.39	0.38	SRSF6	('chr20:41520415:41520567|41520563:+@chr20:41521207:41521474:+.A.coreAndExt_chr20:41520415:41520567|41520563:+@chr20:41521207:41521474:+.A.dn', 'chr20:41520415:41520567|41520563:+@chr20:41521207:41521474:+.B.core_chr20:41520415:41520567|41520563:+@chr20:41521207:41521474:+.B.dn')	(0,0):2606,(0,1):24,(1,0):33,(1,1):588	0:305,1:340	0.54	0.67	0.4	(0,0):1381,(0,1):47,(1,0):10,(1,1):376	0:52,1:381	0.16	0.27	0.08
0.50	SA828-R1	SA830-R1	A5SS	chr20:45301289:45301047|45300909:-@chr20:45298477:45298667:-	1000000000000.0	-0.54	ZMYND8	('chr20:45301289:45301047|45300909:-@chr20:45298477:45298667:-.A.dn_chr20:45301289:45301047|45300909:-@chr20:45298477:45298667:-.A.coreAndExt', 'chr20:45301289:45301047|45300909:-@chr20:45298477:45298667:-.B.dn_chr20:45301289:45301047|45300909:-@chr20:45298477:45298667:-.B.core')	(0,0):203,(0,1):77,(1,0):60,(1,1):89	0:90,1:136	0.28	0.34	0.22	(0,0):83,(0,1):5,(1,0):49,(1,1):16	0:61,1:9	0.82	0.92	0.68
0.50	SA828-R1	SA830-R1	A5SS	chr20:32347052:32346862|32346689:-@chr20:32344933:32345623:-	1000000000000.0	-0.13	AHCY	('chr20:32347052:32346862|32346689:-@chr20:32344933:32345623:-.A.dn_chr20:32347052:32346862|32346689:-@chr20:32344933:32345623:-.A.coreAndExt', 'chr20:32347052:32346862|32346689:-@chr20:32344933:32345623:-.B.dn_chr20:32347052:32346862|32346689:-@chr20:32344933:32345623:-.B.core')	(0,0):2474,(0,1):935,(1,0):83,(1,1):736	0:135,1:1619	0.06	0.07	0.05	(0,0):1125,(0,1):383,(1,0):127,(1,1):344	0:200,1:654	0.19	0.22	0.16
0.50	SA828-R1	SA830-R1	A5SS	chr20:2584580:2584860|2584680:+@chr20:2585047:2585195:+	1000000000000.0	0.1	NOP56	('chr20:2584580:2584860|2584680:+@chr20:2585047:2585195:+.A.coreAndExt_chr20:2584580:2584860|2584680:+@chr20:2585047:2585195:+.A.dn', 'chr20:2584580:2584860|2584680:+@chr20:2585047:2585195:+.B.core_chr20:2584580:2584860|2584680:+@chr20:2585047:2585195:+.B.dn')	(0,0):5415,(0,1):605,(1,0):2632,(1,1):507	0:2879,1:865	0.48	0.5	0.46	(0,0):5236,(0,1):730,(1,0):2068,(1,1):352	0:2203,1:947	0.38	0.4	0.37
0.50	SA828-R1	SA830-R1	A5SS	chr20:60900384:60900846|60900465:+@chr20:60901253:60903533:+	122.42	-0.19	C20orf20	('chr20:60900384:60900846|60900465:+@chr20:60901253:60903533:+.A.coreAndExt_chr20:60900384:60900846|60900465:+@chr20:60901253:60903533:+.A.dn', 'chr20:60900384:60900846|60900465:+@chr20:60901253:60903533:+.B.core_chr20:60900384:60900846|60900465:+@chr20:60901253:60903533:+.B.dn')	(0,0):1042,(0,1):6,(1,0):371,(1,1):3845	0:2321,1:1901	0.54	0.59	0.48	(0,0):890,(0,1):14,(1,0):346,(1,1):2336	0:2019,1:677	0.73	0.8	0.66
0.50	SA828-R1	SA830-R1	A5SS	chr20:61797125:61797447|61797277:+@chr20:61797575:61798988:+	53980.32	-0.22	RTEL1,RTEL1-TNFRSF6B	('chr20:61797125:61797447|61797277:+@chr20:61797575:61798988:+.A.coreAndExt_chr20:61797125:61797447|61797277:+@chr20:61797575:61798988:+.A.dn', 'chr20:61797125:61797447|61797277:+@chr20:61797575:61798988:+.B.core_chr20:61797125:61797447|61797277:+@chr20:61797575:61798988:+.B.dn')	(0,0):343,(0,1):92,(1,0):195,(1,1):1193	0:797,1:683	0.53	0.59	0.47	(0,0):227,(0,1):17,(1,0):124,(1,1):721	0:656,1:206	0.75	0.83	0.66
0.50	SA828-R1	SA830-R1	A5SS	chr20:33335709:33335598|33335393:-@chr20:33331159:33331335:-	1000000000000.0	-0.21	EIF6	('chr20:33335709:33335598|33335393:-@chr20:33331159:33331335:-.A.dn_chr20:33335709:33335598|33335393:-@chr20:33331159:33331335:-.A.coreAndExt', 'chr20:33335709:33335598|33335393:-@chr20:33331159:33331335:-.B.dn_chr20:33335709:33335598|33335393:-@chr20:33331159:33331335:-.B.core')	(0,0):12462,(0,1):35,(1,0):465,(1,1):825	0:683,1:642	0.25	0.28	0.22	(0,0):7254,(0,1):34,(1,0):538,(1,1):439	0:732,1:279	0.46	0.52	0.41
0.50	SA828-R1	SA830-R1	A5SS	chr20:43470855:43471090|43470992:+@chr20:43471986:43472668:+	6758910.74	-0.14	DBNDD2,SYS1-DBNDD2	('chr20:43470855:43471090|43470992:+@chr20:43471986:43472668:+.A.coreAndExt_chr20:43470855:43471090|43470992:+@chr20:43471986:43472668:+.A.dn', 'chr20:43470855:43471090|43470992:+@chr20:43471986:43472668:+.B.core_chr20:43470855:43471090|43470992:+@chr20:43471986:43472668:+.B.dn')	(0,0):437,(0,1):313,(1,0):94,(1,1):1777	0:328,1:1856	0.13	0.16	0.11	(0,0):324,(0,1):194,(1,0):136,(1,1):1124	0:430,1:1024	0.27	0.31	0.23
0.50	SA828-R1	SA830-R1	A5SS	chr10:124912118:124912338|124912334:+@chr10:124913326:124914876:+	91.98	-0.1	BUB3	('chr10:124912118:124912338|124912334:+@chr10:124913326:124914876:+.A.coreAndExt_chr10:124912118:124912338|124912334:+@chr10:124913326:124914876:+.A.dn', 'chr10:124912118:124912338|124912334:+@chr10:124913326:124914876:+.B.core_chr10:124912118:124912338|124912334:+@chr10:124913326:124914876:+.B.dn')	(0,0):2977,(0,1):605,(1,0):82,(1,1):5701	0:814,1:5574	0.12	0.14	0.09	(0,0):3233,(0,1):220,(1,0):68,(1,1):3515	0:933,1:2870	0.22	0.27	0.18
0.50	SA828-R1	SA830-R1	A5SS	chr10:95249787:95249981|95249832:+@chr10:95252849:95253135:+	42.83	-0.16	CEP55	('chr10:95249787:95249981|95249832:+@chr10:95252849:95253135:+.A.coreAndExt_chr10:95249787:95249981|95249832:+@chr10:95252849:95253135:+.A.dn', 'chr10:95249787:95249981|95249832:+@chr10:95252849:95253135:+.B.core_chr10:95249787:95249981|95249832:+@chr10:95252849:95253135:+.B.dn')	(0,0):970,(0,1):4,(1,0):274,(1,1):751	0:553,1:476	0.34	0.39	0.3	(0,0):761,(0,1):2,(1,0):263,(1,1):468	0:510,1:223	0.5	0.58	0.43
0.50	SA828-R1	SA830-R1	A5SS	chr10:88901087:88902616|88901569:+@chr10:88907785:88907892:+	6447852064.64	0.35	FAM35A	('chr10:88901087:88902616|88901569:+@chr10:88907785:88907892:+.A.coreAndExt_chr10:88901087:88902616|88901569:+@chr10:88907785:88907892:+.A.dn', 'chr10:88901087:88902616|88901569:+@chr10:88907785:88907892:+.B.core_chr10:88901087:88902616|88901569:+@chr10:88907785:88907892:+.B.dn')	(0,0):202,(1,0):811,(1,1):346	0:1106,1:51	0.88	0.96	0.78	(0,0):121,(0,1):13,(1,0):306,(1,1):177	0:403,1:93	0.53	0.61	0.45
0.50	SA828-R1	SA830-R1	A5SS	chr10:73765695:73765598|73765367:-@chr10:73762594:73764381:-	1000000000000.0	-0.35	DNAJB12	('chr10:73765695:73765598|73765367:-@chr10:73762594:73764381:-.A.dn_chr10:73765695:73765598|73765367:-@chr10:73762594:73764381:-.A.coreAndExt', 'chr10:73765695:73765598|73765367:-@chr10:73762594:73764381:-.B.dn_chr10:73765695:73765598|73765367:-@chr10:73762594:73764381:-.B.core')	(0,0):584,(0,1):19,(1,0):85,(1,1):724	0:536,1:292	0.57	0.67	0.47	(0,0):344,(0,1):2,(1,0):76,(1,1):278	0:344,1:12	0.92	0.99	0.84
0.50	SA828-R1	SA830-R1	A5SS	chr10:73765695:73765544|73765367:-@chr10:73762594:73764381:-	1000000000000.0	-0.41	DNAJB12	('chr10:73765695:73765544|73765367:-@chr10:73762594:73764381:-.A.dn_chr10:73765695:73765544|73765367:-@chr10:73762594:73764381:-.A.coreAndExt', 'chr10:73765695:73765544|73765367:-@chr10:73762594:73764381:-.B.dn_chr10:73765695:73765544|73765367:-@chr10:73762594:73764381:-.B.core')	(0,0):533,(0,1):70,(1,0):62,(1,1):747	0:293,1:586	0.33	0.41	0.26	(0,0):331,(0,1):15,(1,0):68,(1,1):286	0:295,1:74	0.74	0.84	0.63
0.50	SA828-R1	SA830-R1	A5SS	chr10:101658893:101658700|101658369:-@chr10:101657742:101657841:-	1932935.9	-0.1	DNMBP	('chr10:101658893:101658700|101658369:-@chr10:101657742:101657841:-.A.dn_chr10:101658893:101658700|101658369:-@chr10:101657742:101657841:-.A.coreAndExt', 'chr10:101658893:101658700|101658369:-@chr10:101657742:101657841:-.B.dn_chr10:101658893:101658700|101658369:-@chr10:101657742:101657841:-.B.core')	(0,0):240,(0,1):79,(1,0):8,(1,1):62	0:8,1:141	0.02	0.03	0.01	(0,0):145,(0,1):28,(1,0):29,(1,1):31	0:30,1:58	0.12	0.19	0.08
0.50	SA828-R1	SA830-R1	A5SS	chr10:850790:850682|850577:-@chr10:845431:849153:-	1000000000000.0	-0.43	LARP4B	('chr10:850790:850682|850577:-@chr10:845431:849153:-.A.dn_chr10:850790:850682|850577:-@chr10:845431:849153:-.A.coreAndExt', 'chr10:850790:850682|850577:-@chr10:845431:849153:-.B.dn_chr10:850790:850682|850577:-@chr10:845431:849153:-.B.core')	(0,0):715,(0,1):133,(1,0):132,(1,1):4934	0:1574,1:3625	0.34	0.39	0.29	(0,0):546,(0,1):40,(1,0):222,(1,1):3032	0:2414,1:880	0.77	0.82	0.7
0.50	SA828-R1	SA830-R1	A5SS	chr10:59818436:59818589|59818585:+@chr10:59824124:59824305:+	221.11	0.44	TFAM	('chr10:59818436:59818589|59818585:+@chr10:59824124:59824305:+.A.coreAndExt_chr10:59818436:59818589|59818585:+@chr10:59824124:59824305:+.A.dn', 'chr10:59818436:59818589|59818585:+@chr10:59824124:59824305:+.B.core_chr10:59818436:59818589|59818585:+@chr10:59824124:59824305:+.B.dn')	(0,0):842,(0,1):7,(1,0):8,(1,1):65	0:45,1:35	0.52	0.78	0.28	(0,0):577,(0,1):47,(1,0):3,(1,1):76	0:9,1:117	0.08	0.16	0.02
0.50	SA828-R1	SA830-R1	A5SS	chr10:133604076:133604335|133604188:+@chr10:133607462:133607639:+	1000000000000.0	-0.41	PPP2R2D	('chr10:133604076:133604335|133604188:+@chr10:133607462:133607639:+.A.coreAndExt_chr10:133604076:133604335|133604188:+@chr10:133607462:133607639:+.A.dn', 'chr10:133604076:133604335|133604188:+@chr10:133607462:133607639:+.B.core_chr10:133604076:133604335|133604188:+@chr10:133607462:133607639:+.B.dn')	(0,0):206,(0,1):69,(1,0):9,(1,1):30	0:9,1:99	0.05	0.08	0.02	(0,0):218,(0,1):17,(1,0):43,(1,1):8	0:45,1:23	0.46	0.61	0.34
0.50	SA828-R1	SA830-R1	A5SS	chr19:40681505:40681458|40681340:-@chr19:40679957:40680280:-	762258052.07	-0.12	DMKN	('chr19:40681505:40681458|40681340:-@chr19:40679957:40680280:-.A.dn_chr19:40681505:40681458|40681340:-@chr19:40679957:40680280:-.A.coreAndExt', 'chr19:40681505:40681458|40681340:-@chr19:40679957:40680280:-.B.dn_chr19:40681505:40681458|40681340:-@chr19:40679957:40680280:-.B.core')	(0,0):1287,(0,1):150,(1,0):151,(1,1):1162	0:336,1:1127	0.14	0.17	0.12	(0,0):735,(0,1):119,(1,0):188,(1,1):685	0:352,1:640	0.26	0.3	0.22
0.50	SA828-R1	SA830-R1	A5SS	chr19:55122884:55122787|55122763:-@chr19:55101892:55104953:-	736118.48	0.34	NUP62	('chr19:55122884:55122787|55122763:-@chr19:55101892:55104953:-.A.dn_chr19:55122884:55122787|55122763:-@chr19:55101892:55104953:-.A.coreAndExt', 'chr19:55122884:55122787|55122763:-@chr19:55101892:55104953:-.B.dn_chr19:55122884:55122787|55122763:-@chr19:55101892:55104953:-.B.core')	(0,0):2398,(1,0):199,(1,1):11214	0:11389,1:24	0.98	1.0	0.92	(0,0):1744,(0,1):1,(1,0):56,(1,1):10160	0:6665,1:3552	0.64	0.83	0.5
0.50	SA828-R1	SA830-R1	A5SS	chr19:40340164:40340360|40340244:+@chr19:40341087:40341143:+	6396.83	-0.16	FXYD5	('chr19:40340164:40340360|40340244:+@chr19:40341087:40341143:+.A.coreAndExt_chr19:40340164:40340360|40340244:+@chr19:40341087:40341143:+.A.dn', 'chr19:40340164:40340360|40340244:+@chr19:40341087:40341143:+.B.core_chr19:40340164:40340360|40340244:+@chr19:40341087:40341143:+.B.dn')	(0,0):655,(0,1):55,(1,0):17,(1,1):1	0:17,1:56	0.04	0.06	0.02	(0,0):487,(0,1):34,(1,0):67,(1,1):1	0:67,1:35	0.2	0.28	0.14
0.50	SA828-R1	SA830-R1	A5SS	chr19:43490232:43490077|43489908:-@chr19:43487584:43487987:-	1113.77	0.17	YIF1B	('chr19:43490232:43490077|43489908:-@chr19:43487584:43487987:-.A.dn_chr19:43490232:43490077|43489908:-@chr19:43487584:43487987:-.A.coreAndExt', 'chr19:43490232:43490077|43489908:-@chr19:43487584:43487987:-.B.dn_chr19:43490232:43490077|43489908:-@chr19:43487584:43487987:-.B.core')	(0,0):847,(0,1):40,(1,0):509,(1,1):781	0:1152,1:178	0.79	0.84	0.74	(0,0):620,(0,1):68,(1,0):284,(1,1):422	0:580,1:194	0.62	0.68	0.56
0.50	SA828-R1	SA830-R1	A5SS	chr19:54684919:54684991|54684981:+@chr19:54685544:54685669:+	2328309.8	-0.44	RPL13AP5,RPL13A	('chr19:54684919:54684991|54684981:+@chr19:54685544:54685669:+.A.coreAndExt_chr19:54684919:54684991|54684981:+@chr19:54685544:54685669:+.A.dn', 'chr19:54684919:54684991|54684981:+@chr19:54685544:54685669:+.B.core_chr19:54684919:54684991|54684981:+@chr19:54685544:54685669:+.B.dn')	(0,0):1968,(1,1):145	0:3,1:142	0.07	0.24	0.01	(0,0):2113,(0,1):9,(1,0):20,(1,1):106	0:75,1:60	0.51	0.68	0.35
0.50	SA828-R1	SA830-R1	A5SS	chr19:962498:962366|962095:-@chr19:960647:961894:-	1000000000000.0	0.21	C19orf6	('chr19:962498:962366|962095:-@chr19:960647:961894:-.A.dn_chr19:962498:962366|962095:-@chr19:960647:961894:-.A.coreAndExt', 'chr19:962498:962366|962095:-@chr19:960647:961894:-.B.dn_chr19:962498:962366|962095:-@chr19:960647:961894:-.B.core')	(0,0):1948,(0,1):110,(1,0):996,(1,1):5056	0:4248,1:1914	0.65	0.68	0.61	(0,0):1146,(0,1):173,(1,0):469,(1,1):2966	0:1796,1:1812	0.44	0.48	0.41
0.50	SA828-R1	SA830-R1	A5SS	chr19:16619072:16618931|16618907:-@chr19:16602562:16603535:-	398.97	0.25	C19orf42	('chr19:16619072:16618931|16618907:-@chr19:16602562:16603535:-.A.dn_chr19:16619072:16618931|16618907:-@chr19:16602562:16603535:-.A.coreAndExt', 'chr19:16619072:16618931|16618907:-@chr19:16602562:16603535:-.B.dn_chr19:16619072:16618931|16618907:-@chr19:16602562:16603535:-.B.core')	(0,0):4256,(0,1):14,(1,0):57,(1,1):347	0:346,1:72	0.74	0.84	0.63	(0,0):4049,(0,1):56,(1,0):78,(1,1):1004	0:599,1:539	0.49	0.57	0.41
0.50	SA828-R1	SA830-R1	A5SS	chr19:60250668:60250567|60250285:-@chr19:60247490:60248489:-	338788164.95	-0.11	RDH13	('chr19:60250668:60250567|60250285:-@chr19:60247490:60248489:-.A.dn_chr19:60250668:60250567|60250285:-@chr19:60247490:60248489:-.A.coreAndExt', 'chr19:60250668:60250567|60250285:-@chr19:60247490:60248489:-.B.dn_chr19:60250668:60250567|60250285:-@chr19:60247490:60248489:-.B.core')	(0,0):456,(0,1):127,(1,0):41,(1,1):1684	0:153,1:1699	0.06	0.08	0.04	(0,0):261,(0,1):64,(1,0):50,(1,1):642	0:145,1:611	0.17	0.21	0.13
0.50	SA828-R1	SA830-R1	A5SS	chr19:10683837:10684304|10683975:+@chr19:10684434:10684547:+	11237.71	0.32	QTRT1	('chr19:10683837:10684304|10683975:+@chr19:10684434:10684547:+.A.coreAndExt_chr19:10683837:10684304|10683975:+@chr19:10684434:10684547:+.A.dn', 'chr19:10683837:10684304|10683975:+@chr19:10684434:10684547:+.B.core_chr19:10683837:10684304|10683975:+@chr19:10684434:10684547:+.B.dn')	(0,0):688,(0,1):10,(1,0):570,(1,1):36	0:598,1:18	0.88	0.93	0.8	(0,0):377,(0,1):13,(1,0):146,(1,1):18	0:156,1:21	0.56	0.68	0.44
0.50	SA828-R1	SA830-R1	A5SS	chr19:4126934:4126839|4126677:-@chr19:4125858:4126148:-	121.66	0.27	SIRT6	('chr19:4126934:4126839|4126677:-@chr19:4125858:4126148:-.A.dn_chr19:4126934:4126839|4126677:-@chr19:4125858:4126148:-.A.coreAndExt', 'chr19:4126934:4126839|4126677:-@chr19:4125858:4126148:-.B.dn_chr19:4126934:4126839|4126677:-@chr19:4125858:4126148:-.B.core')	(0,0):631,(0,1):10,(1,0):124,(1,1):29	0:147,1:16	0.84	0.91	0.76	(0,0):360,(0,1):15,(1,0):51,(1,1):24	0:65,1:25	0.57	0.7	0.45
0.50	SA828-R1	SA830-R1	A5SS	chr21:37800272:37800527|37800396:+@chr21:37806084:37809550:+	23.34	-0.11	DYRK1A	('chr21:37800272:37800527|37800396:+@chr21:37806084:37809550:+.A.coreAndExt_chr21:37800272:37800527|37800396:+@chr21:37806084:37809550:+.A.dn', 'chr21:37800272:37800527|37800396:+@chr21:37806084:37809550:+.B.core_chr21:37800272:37800527|37800396:+@chr21:37806084:37809550:+.B.dn')	(0,0):427,(0,1):174,(1,0):23,(1,1):2394	0:146,1:2445	0.08	0.11	0.05	(0,0):326,(0,1):101,(1,0):38,(1,1):1794	0:385,1:1548	0.19	0.25	0.14
0.50	SA828-R1	SA830-R1	A5SS	chr21:46675871:46676557|46676320:+@chr21:46680245:46680489:+	3816100.27	-0.2	PCNT	('chr21:46675871:46676557|46676320:+@chr21:46680245:46680489:+.A.coreAndExt_chr21:46675871:46676557|46676320:+@chr21:46680245:46680489:+.A.dn', 'chr21:46675871:46676557|46676320:+@chr21:46680245:46680489:+.B.core_chr21:46675871:46676557|46676320:+@chr21:46680245:46680489:+.B.dn')	(0,0):166,(0,1):26,(1,0):228,(1,1):307	0:459,1:102	0.75	0.82	0.67	(0,0):84,(0,1):3,(1,0):178,(1,1):137	0:307,1:11	0.95	0.98	0.91
0.50	SA828-R1	SA830-R1	A5SS	chr15:38858800:38858713|38858574:-@chr15:38855984:38856117:-	56.76	-0.33	DNAJC17	('chr15:38858800:38858713|38858574:-@chr15:38855984:38856117:-.A.dn_chr15:38858800:38858713|38858574:-@chr15:38855984:38856117:-.A.coreAndExt', 'chr15:38858800:38858713|38858574:-@chr15:38855984:38856117:-.B.dn_chr15:38858800:38858713|38858574:-@chr15:38855984:38856117:-.B.core')	(0,0):186,(0,1):29,(1,0):4,(1,1):2	0:4,1:31	0.04	0.09	0.01	(0,0):81,(0,1):4,(1,0):9,(1,1):1	0:10,1:4	0.37	0.63	0.15
0.50	SA828-R1	SA830-R1	A5SS	chr15:72984625:72984548|72984058:-@chr15:72979381:72982180:-	20.56	0.17	C15orf17	('chr15:72984625:72984548|72984058:-@chr15:72979381:72982180:-.A.dn_chr15:72984625:72984548|72984058:-@chr15:72979381:72982180:-.A.coreAndExt', 'chr15:72984625:72984548|72984058:-@chr15:72979381:72982180:-.B.dn_chr15:72984625:72984548|72984058:-@chr15:72979381:72982180:-.B.core')	(0,0):584,(0,1):7,(1,0):110,(1,1):1664	0:701,1:1080	0.35	0.42	0.29	(0,0):224,(0,1):11,(1,0):23,(1,1):667	0:156,1:545	0.18	0.26	0.11
0.50	SA828-R1	SA830-R1	A5SS	chr15:86812143:86813380|86812259:+@chr15:86816862:86816960:+	1000000000000.0	-0.26	MRPS11	('chr15:86812143:86813380|86812259:+@chr15:86816862:86816960:+.A.coreAndExt_chr15:86812143:86813380|86812259:+@chr15:86816862:86816960:+.A.dn', 'chr15:86812143:86813380|86812259:+@chr15:86816862:86816960:+.B.core_chr15:86812143:86813380|86812259:+@chr15:86816862:86816960:+.B.dn')	(0,0):914,(0,1):120,(1,0):249,(1,1):8	0:250,1:127	0.07	0.08	0.06	(0,0):460,(0,1):26,(1,0):402,(1,1):6	0:404,1:30	0.33	0.43	0.25
0.50	SA828-R1	SA830-R1	A5SS	chr18:50142011:50142799|50142316:+@chr18:50143139:50143293:+	2924022.05	0.47	C18orf54	('chr18:50142011:50142799|50142316:+@chr18:50143139:50143293:+.A.coreAndExt_chr18:50142011:50142799|50142316:+@chr18:50143139:50143293:+.A.dn', 'chr18:50142011:50142799|50142316:+@chr18:50143139:50143293:+.B.core_chr18:50142011:50142799|50142316:+@chr18:50143139:50143293:+.B.dn')	(0,0):75,(0,1):3,(1,0):112,(1,1):39	0:149,1:5	0.84	0.94	0.71	(0,0):51,(0,1):8,(1,0):31,(1,1):27	0:42,1:24	0.37	0.53	0.24
0.50	SA828-R1	SA830-R1	A5SS	chr13:110334141:110334078|110333901:-@chr13:110328886:110330460:-	1000000000000.0	-0.3	ANKRD10	('chr13:110334141:110334078|110333901:-@chr13:110328886:110330460:-.A.dn_chr13:110334141:110334078|110333901:-@chr13:110328886:110330460:-.A.coreAndExt', 'chr13:110334141:110334078|110333901:-@chr13:110328886:110330460:-.B.dn_chr13:110334141:110334078|110333901:-@chr13:110328886:110330460:-.B.core')	(0,0):1308,(1,0):61,(1,1):1816	0:537,1:1340	0.28	0.36	0.21	(0,0):5014,(0,1):2,(1,0):373,(1,1):5185	0:3398,1:2162	0.58	0.64	0.53
0.50	SA828-R1	SA830-R1	A5SS	chr13:49499543:49499500|49499344:-@chr13:49469211:49469556:-	55.99	-0.35	DLEU2	('chr13:49499543:49499500|49499344:-@chr13:49469211:49469556:-.A.dn_chr13:49499543:49499500|49499344:-@chr13:49469211:49469556:-.A.coreAndExt', 'chr13:49499543:49499500|49499344:-@chr13:49469211:49469556:-.B.dn_chr13:49499543:49499500|49499344:-@chr13:49469211:49469556:-.B.core')	(0,0):3312,(0,1):1,(1,0):17,(1,1):60	0:36,1:42	0.38	0.6	0.22	(0,0):1704,(0,1):12,(1,0):169,(1,1):182	0:312,1:51	0.73	0.82	0.63
0.50	SA828-R1	SA830-R1	A5SS	chr13:110101448:110101382|110100985:-@chr13:110096315:110097587:-	1000000000000.0	-0.51	CARS2	('chr13:110101448:110101382|110100985:-@chr13:110096315:110097587:-.A.dn_chr13:110101448:110101382|110100985:-@chr13:110096315:110097587:-.A.coreAndExt', 'chr13:110101448:110101382|110100985:-@chr13:110096315:110097587:-.B.dn_chr13:110101448:110101382|110100985:-@chr13:110096315:110097587:-.B.core')	(0,0):1073,(0,1):114,(1,0):55,(1,1):395	0:108,1:456	0.17	0.22	0.13	(0,0):731,(0,1):22,(1,0):98,(1,1):141	0:179,1:82	0.68	0.77	0.59
0.50	SA828-R1	SA830-R1	A5SS	chr13:78809438:78809238|78806480:-@chr13:78792144:78794598:-	119389.65	0.1	RBM26	('chr13:78809438:78809238|78806480:-@chr13:78792144:78794598:-.A.dn_chr13:78809438:78809238|78806480:-@chr13:78792144:78794598:-.A.coreAndExt', 'chr13:78809438:78809238|78806480:-@chr13:78792144:78794598:-.B.dn_chr13:78809438:78809238|78806480:-@chr13:78792144:78794598:-.B.core')	(0,0):900,(0,1):15,(1,0):224,(1,1):832	0:415,1:656	0.23	0.26	0.2	(0,0):790,(0,1):87,(1,0):127,(1,1):682	0:220,1:676	0.13	0.15	0.11
0.50	SA828-R1	SA830-R1	A5SS	chr13:110334141:110334046|110333901:-@chr13:110328886:110330460:-	8735160128.98	-0.15	ANKRD10	('chr13:110334141:110334046|110333901:-@chr13:110328886:110330460:-.A.dn_chr13:110334141:110334046|110333901:-@chr13:110328886:110330460:-.A.coreAndExt', 'chr13:110334141:110334046|110333901:-@chr13:110328886:110330460:-.B.dn_chr13:110334141:110334046|110333901:-@chr13:110328886:110330460:-.B.core')	(0,0):1195,(0,1):113,(1,0):58,(1,1):1819	0:396,1:1594	0.18	0.23	0.14	(0,0):4699,(0,1):317,(1,0):351,(1,1):5207	0:2073,1:3802	0.33	0.36	0.3
0.50	SA828-R1	SA830-R1	A5SS	chr13:72201065:72201272|72201232:+@chr13:72203420:72203526:+	42.08	-0.63	BORA	('chr13:72201065:72201272|72201232:+@chr13:72203420:72203526:+.A.coreAndExt_chr13:72201065:72201272|72201232:+@chr13:72203420:72203526:+.A.dn', 'chr13:72201065:72201272|72201232:+@chr13:72203420:72203526:+.B.core_chr13:72201065:72201272|72201232:+@chr13:72203420:72203526:+.B.dn')	(0,0):179,(0,1):33,(1,0):3,(1,1):15	0:3,1:48	0.07	0.15	0.02	(0,0):130,(1,0):2,(1,1):4	0:6	0.7	0.99	0.31
0.50	SA828-R1	SA830-R1	A5SS	chrX:23711838:23712441|23711921:+@chrX:23713366:23713467:+	1000000000000.0	0.1	SAT1	('chrX:23711838:23712441|23711921:+@chrX:23713366:23713467:+.A.coreAndExt_chrX:23711838:23712441|23711921:+@chrX:23713366:23713467:+.A.dn', 'chrX:23711838:23712441|23711921:+@chrX:23713366:23713467:+.B.core_chrX:23711838:23712441|23711921:+@chrX:23713366:23713467:+.B.dn')	(0,0):1376,(0,1):110,(1,0):300,(1,1):6	0:301,1:115	0.12	0.14	0.1	(0,0):1216,(0,1):219,(1,0):94,(1,1):6	0:94,1:225	0.02	0.03	0.02
0.50	SA828-R1	SA830-R1	A5SS	chrX:23711838:23712441|23711965:+@chrX:23713366:23713467:+	1000000000000.0	0.35	SAT1	('chrX:23711838:23712441|23711965:+@chrX:23713366:23713467:+.A.coreAndExt_chrX:23711838:23712441|23711965:+@chrX:23713366:23713467:+.A.dn', 'chrX:23711838:23712441|23711965:+@chrX:23713366:23713467:+.B.core_chrX:23711838:23712441|23711965:+@chrX:23713366:23713467:+.B.dn')	(0,0):1466,(0,1):20,(1,0):288,(1,1):18	0:292,1:34	0.51	0.62	0.41	(0,0):1393,(0,1):42,(1,0):92,(1,1):8	0:92,1:50	0.16	0.22	0.12
0.50	SA828-R1	SA830-R1	A5SS	chrX:106072107:106071862|106071824:-@chrX:106070620:106071518:-	116.8	-0.32	MORC4	('chrX:106072107:106071862|106071824:-@chrX:106070620:106071518:-.A.dn_chrX:106072107:106071862|106071824:-@chrX:106070620:106071518:-.A.coreAndExt', 'chrX:106072107:106071862|106071824:-@chrX:106070620:106071518:-.B.dn_chrX:106072107:106071862|106071824:-@chrX:106070620:106071518:-.B.core')	(0,0):210,(0,1):26,(1,0):60,(1,1):481	0:367,1:200	0.59	0.7	0.49	(0,0):94,(1,0):22,(1,1):185	0:199,1:8	0.91	1.0	0.74
0.50	SA828-R1	SA830-R1	A5SS	chrX:23711838:23712129|23711921:+@chrX:23713366:23713467:+	1000000000000.0	0.12	SAT1	('chrX:23711838:23712129|23711921:+@chrX:23713366:23713467:+.A.coreAndExt_chrX:23711838:23712129|23711921:+@chrX:23713366:23713467:+.A.dn', 'chrX:23711838:23712129|23711921:+@chrX:23713366:23713467:+.B.core_chrX:23711838:23712129|23711921:+@chrX:23713366:23713467:+.B.dn')	(0,0):1546,(0,1):110,(1,0):130,(1,1):6	0:131,1:115	0.13	0.16	0.1	(0,0):1286,(0,1):219,(1,0):24,(1,1):6	0:24,1:225	0.01	0.02	0.01
0.50	SA828-R1	SA830-R1	A5SS	chrX:23711838:23712129|23711965:+@chrX:23713366:23713467:+	1000000000000.0	0.43	SAT1	('chrX:23711838:23712129|23711965:+@chrX:23713366:23713467:+.A.coreAndExt_chrX:23711838:23712129|23711965:+@chrX:23713366:23713467:+.A.dn', 'chrX:23711838:23712129|23711965:+@chrX:23713366:23713467:+.B.core_chrX:23711838:23712129|23711965:+@chrX:23713366:23713467:+.B.dn')	(0,0):1636,(0,1):20,(1,0):118,(1,1):18	0:125,1:31	0.54	0.65	0.43	(0,0):1463,(0,1):42,(1,0):22,(1,1):8	0:22,1:50	0.11	0.16	0.07
0.50	SA828-R1	SA830-R1	A5SS	chrX:133733979:133733839|133733139:-@chrX:133731262:133733050:-	3152.05	0.15	FAM122B	('chrX:133733979:133733839|133733139:-@chrX:133731262:133733050:-.A.dn_chrX:133733979:133733839|133733139:-@chrX:133731262:133733050:-.A.coreAndExt', 'chrX:133733979:133733839|133733139:-@chrX:133731262:133733050:-.B.dn_chrX:133733979:133733839|133733139:-@chrX:133731262:133733050:-.B.core')	(0,0):1010,(0,1):21,(1,0):940,(1,1):3221	0:3188,1:994	0.68	0.72	0.63	(0,0):766,(0,1):16,(1,0):604,(1,1):2721	0:2051,1:1290	0.53	0.57	0.48
0.50	SA828	SA830	A5SS	chr1:42695505:42695825|42695608:+@chr1:42697861:42699487:+	583.51	-0.25	PPCS	('chr1:42695505:42695825|42695608:+@chr1:42697861:42699487:+.A.coreAndExt_chr1:42695505:42695825|42695608:+@chr1:42697861:42699487:+.A.dn', 'chr1:42695505:42695825|42695608:+@chr1:42697861:42699487:+.B.core_chr1:42695505:42695825|42695608:+@chr1:42697861:42699487:+.B.dn')	(0,0):355,(0,1):67,(1,0):59,(1,1):817	0:249,1:694	0.27	0.34	0.21	(0,0):198,(0,1):20,(1,0):45,(1,1):280	0:192,1:153	0.52	0.65	0.41
0.50	SA828	SA830	A5SS	chr1:172100465:172100436|172100245:-@chr1:172099662:172100065:-	82189777723.42	0.16	GAS5	('chr1:172100465:172100436|172100245:-@chr1:172099662:172100065:-.A.dn_chr1:172100465:172100436|172100245:-@chr1:172099662:172100065:-.A.coreAndExt', 'chr1:172100465:172100436|172100245:-@chr1:172099662:172100065:-.B.dn_chr1:172100465:172100436|172100245:-@chr1:172099662:172100065:-.B.core')	(0,0):3603,(0,1):1,(1,0):352,(1,1):942	0:824,1:471	0.47	0.53	0.42	(0,0):3618,(0,1):3,(1,0):363,(1,1):1483	0:814,1:1035	0.31	0.34	0.27
0.50	SA828	SA830	A5SS	chr1:11065522:11065332|11065178:-@chr1:11063726:11063882:-	1000000000000.0	-0.26	EXOSC10	('chr1:11065522:11065332|11065178:-@chr1:11063726:11063882:-.A.dn_chr1:11065522:11065332|11065178:-@chr1:11063726:11063882:-.A.coreAndExt', 'chr1:11065522:11065332|11065178:-@chr1:11063726:11063882:-.B.dn_chr1:11065522:11065332|11065178:-@chr1:11063726:11063882:-.B.core')	(0,0):368,(0,1):348,(1,0):17,(1,1):196	0:22,1:539	0.02	0.03	0.01	(0,0):252,(0,1):137,(1,0):135,(1,1):101	0:155,1:218	0.28	0.33	0.23
0.50	SA828	SA830	A5SS	chr1:172101308:172101271|172101232:-@chr1:172099662:172101043:-	55467.36	0.25	GAS5	('chr1:172101308:172101271|172101232:-@chr1:172099662:172101043:-.A.dn_chr1:172101308:172101271|172101232:-@chr1:172099662:172101043:-.A.coreAndExt', 'chr1:172101308:172101271|172101232:-@chr1:172099662:172101043:-.B.dn_chr1:172101308:172101271|172101232:-@chr1:172099662:172101043:-.B.core')	(0,0):4233,(0,1):3,(1,0):65,(1,1):4665	0:1568,1:3165	0.43	0.53	0.34	(0,0):4814,(0,1):6,(1,0):31,(1,1):5448	0:1109,1:4376	0.18	0.24	0.12
0.50	SA828	SA830	A5SS	chr1:159359635:159359489|159359399:-@chr1:159356911:159358937:-	1000000000000.0	-0.15	DEDD	('chr1:159359635:159359489|159359399:-@chr1:159356911:159358937:-.A.dn_chr1:159359635:159359489|159359399:-@chr1:159356911:159358937:-.A.coreAndExt', 'chr1:159359635:159359489|159359399:-@chr1:159356911:159358937:-.B.dn_chr1:159359635:159359489|159359399:-@chr1:159356911:159358937:-.B.core')	(0,0):358,(0,1):135,(1,0):5,(1,1):1573	0:52,1:1661	0.02	0.04	0.01	(0,0):453,(0,1):178,(1,0):58,(1,1):1641	0:313,1:1564	0.17	0.22	0.13
0.50	SA828	SA830	A5SS	chr1:6621011:6620942|6620730:-@chr1:6620094:6620151:-	35.32	-0.41	DNAJC11	('chr1:6621011:6620942|6620730:-@chr1:6620094:6620151:-.A.dn_chr1:6621011:6620942|6620730:-@chr1:6620094:6620151:-.A.coreAndExt', 'chr1:6621011:6620942|6620730:-@chr1:6620094:6620151:-.B.dn_chr1:6621011:6620942|6620730:-@chr1:6620094:6620151:-.B.core')	(0,0):430,(0,1):10,(1,0):20	0:20,1:10	0.1	0.2	0.05	(0,0):268,(0,1):2,(1,0):54	0:54,1:2	0.51	0.75	0.28
0.50	SA828	SA830	A5SS	chr1:1193235:1193105|1192976:-@chr1:1191341:1191533:-	324846919.07	-0.52	UBE2J2	('chr1:1193235:1193105|1192976:-@chr1:1191341:1191533:-.A.dn_chr1:1193235:1193105|1192976:-@chr1:1191341:1191533:-.A.coreAndExt', 'chr1:1193235:1193105|1192976:-@chr1:1191341:1191533:-.B.dn_chr1:1193235:1193105|1192976:-@chr1:1191341:1191533:-.B.core')	(0,0):245,(0,1):4,(1,0):16,(1,1):28	0:26,1:22	0.39	0.6	0.24	(0,0):184,(0,1):3,(1,0):90,(1,1):18	0:106,1:5	0.91	0.97	0.82
0.50	SA828	SA830	A5SS	chr1:206006981:206010330|206007163:+@chr1:206023260:206023983:+	600.79	0.33	CD46	('chr1:206006981:206010330|206007163:+@chr1:206023260:206023983:+.A.coreAndExt_chr1:206006981:206010330|206007163:+@chr1:206023260:206023983:+.A.dn', 'chr1:206006981:206010330|206007163:+@chr1:206023260:206023983:+.B.core_chr1:206006981:206010330|206007163:+@chr1:206023260:206023983:+.B.dn')	(0,0):690,(0,1):1,(1,0):339,(1,1):82	0:410,1:12	0.82	0.94	0.7	(0,0):818,(0,1):2,(1,0):214,(1,1):95	0:260,1:51	0.49	0.61	0.39
0.50	SA828	SA830	A5SS	chr1:71305205:71305047|71303949:-@chr1:71301557:71303408:-	1000000000000.0	-0.3	ZRANB2	('chr1:71305205:71305047|71303949:-@chr1:71301557:71303408:-.A.dn_chr1:71305205:71305047|71303949:-@chr1:71301557:71303408:-.A.coreAndExt', 'chr1:71305205:71305047|71303949:-@chr1:71301557:71303408:-.B.dn_chr1:71305205:71305047|71303949:-@chr1:71301557:71303408:-.B.core')	(0,0):977,(0,1):180,(1,0):474,(1,1):2948	0:1096,1:2506	0.22	0.24	0.2	(0,0):547,(0,1):60,(1,0):427,(1,1):1042	0:978,1:551	0.52	0.57	0.46
0.50	SA828	SA830	A5SS	chr1:39809608:39809493|39809356:-@chr1:39808009:39808261:-	1000000000000.0	-0.28	PABPC4	('chr1:39809608:39809493|39809356:-@chr1:39808009:39808261:-.A.dn_chr1:39809608:39809493|39809356:-@chr1:39808009:39808261:-.A.coreAndExt', 'chr1:39809608:39809493|39809356:-@chr1:39808009:39808261:-.B.dn_chr1:39809608:39809493|39809356:-@chr1:39808009:39808261:-.B.core')	(0,0):1637,(0,1):739,(1,0):182,(1,1):183	0:202,1:902	0.11	0.12	0.09	(0,0):1234,(0,1):341,(1,0):451,(1,1):123	0:493,1:422	0.39	0.42	0.36
0.50	SA828	SA830	A5SS	chr1:205576661:205577218|205576786:+@chr1:205577297:205577631:+	1000000000000.0	-0.36	CD55	('chr1:205576661:205577218|205576786:+@chr1:205577297:205577631:+.A.coreAndExt_chr1:205576661:205577218|205576786:+@chr1:205577297:205577631:+.A.dn', 'chr1:205576661:205577218|205576786:+@chr1:205577297:205577631:+.B.core_chr1:205576661:205577218|205576786:+@chr1:205577297:205577631:+.B.dn')	(0,0):217,(0,1):47,(1,0):39,(1,1):12	0:39,1:59	0.22	0.3	0.15	(0,0):357,(0,1):53,(1,0):205,(1,1):17	0:218,1:57	0.58	0.66	0.5
0.50	SA828	SA830	A5SS	chr1:233391005:233390831|233390449:-@chr1:233384819:233385050:-	63534.53	0.26	RBM34	('chr1:233391005:233390831|233390449:-@chr1:233384819:233385050:-.A.dn_chr1:233391005:233390831|233390449:-@chr1:233384819:233385050:-.A.coreAndExt', 'chr1:233391005:233390831|233390449:-@chr1:233384819:233385050:-.B.dn_chr1:233391005:233390831|233390449:-@chr1:233384819:233385050:-.B.core')	(0,0):955,(0,1):10,(1,0):325,(1,1):187	0:457,1:65	0.74	0.82	0.65	(0,0):639,(0,1):31,(1,0):198,(1,1):140	0:263,1:106	0.48	0.56	0.41
0.50	SA828	SA830	A5SS	chr1:181777834:181778260|181778122:+@chr1:181780111:181780295:+	1000000000000.0	-0.43	SMG7	('chr1:181777834:181778260|181778122:+@chr1:181780111:181780295:+.A.coreAndExt_chr1:181777834:181778260|181778122:+@chr1:181780111:181780295:+.A.dn', 'chr1:181777834:181778260|181778122:+@chr1:181780111:181780295:+.B.core_chr1:181777834:181778260|181778122:+@chr1:181780111:181780295:+.B.dn')	(0,0):284,(0,1):138,(1,0):189,(1,1):252	0:286,1:293	0.4	0.45	0.35	(0,0):302,(0,1):42,(1,0):446,(1,1):262	0:665,1:85	0.83	0.87	0.78
0.50	SA828	SA830	A5SS	chr1:203330815:203330738|203330624:-@chr1:203321893:203324566:-	605.03	-0.25	RBBP5	('chr1:203330815:203330738|203330624:-@chr1:203321893:203324566:-.A.dn_chr1:203330815:203330738|203330624:-@chr1:203321893:203324566:-.A.coreAndExt', 'chr1:203330815:203330738|203330624:-@chr1:203321893:203324566:-.B.dn_chr1:203330815:203330738|203330624:-@chr1:203321893:203324566:-.B.core')	(0,0):366,(0,1):13,(1,0):79,(1,1):1207	0:915,1:384	0.71	0.81	0.6	(0,0):212,(1,0):34,(1,1):351	0:367,1:18	0.96	1.0	0.86
0.50	SA828	SA830	A5SS	chr1:25444379:25444228|25443255:-@chr1:25442628:25442711:-	1000000000000.0	0.62	C1orf63	('chr1:25444379:25444228|25443255:-@chr1:25442628:25442711:-.A.dn_chr1:25444379:25444228|25443255:-@chr1:25442628:25442711:-.A.coreAndExt', 'chr1:25444379:25444228|25443255:-@chr1:25442628:25442711:-.B.dn_chr1:25444379:25444228|25443255:-@chr1:25442628:25442711:-.B.core')	(0,0):612,(0,1):5,(1,0):402,(1,1):20	0:416,1:11	0.65	0.8	0.51	(0,0):637,(0,1):234,(1,0):186,(1,1):76	0:186,1:310	0.03	0.04	0.03
0.50	SA828	SA830	A5SS	chr1:33572480:33572373|33572278:-@chr1:33570463:33570592:-	11144053129.38	-0.2	PHC2	('chr1:33572480:33572373|33572278:-@chr1:33570463:33570592:-.A.dn_chr1:33572480:33572373|33572278:-@chr1:33570463:33570592:-.A.coreAndExt', 'chr1:33572480:33572373|33572278:-@chr1:33570463:33570592:-.B.dn_chr1:33572480:33572373|33572278:-@chr1:33570463:33570592:-.B.core')	(0,0):590,(0,1):62,(1,0):406,(1,1):66	0:436,1:98	0.64	0.69	0.58	(0,0):416,(0,1):17,(1,0):425,(1,1):47	0:456,1:33	0.84	0.89	0.79
0.50	SA828	SA830	A5SS	chr7:23528576:23528498|23528265:-@chr7:23527851:23527984:-	2994.23	0.1	TRA2A	('chr7:23528576:23528498|23528265:-@chr7:23527851:23527984:-.A.dn_chr7:23528576:23528498|23528265:-@chr7:23527851:23527984:-.A.coreAndExt', 'chr7:23528576:23528498|23528265:-@chr7:23527851:23527984:-.B.dn_chr7:23528576:23528498|23528265:-@chr7:23527851:23527984:-.B.core')	(0,0):756,(0,1):2,(1,0):40,(1,1):60	0:46,1:56	0.13	0.19	0.08	(0,0):774,(1,0):13,(1,1):92	0:15,1:90	0.03	0.05	0.02
0.50	SA828	SA830	A5SS	chr7:72755248:72755111|72754996:-@chr7:72752995:72753197:-	181.07	-0.24	STX1A	('chr7:72755248:72755111|72754996:-@chr7:72752995:72753197:-.A.dn_chr7:72755248:72755111|72754996:-@chr7:72752995:72753197:-.A.coreAndExt', 'chr7:72755248:72755111|72754996:-@chr7:72752995:72753197:-.B.dn_chr7:72755248:72755111|72754996:-@chr7:72752995:72753197:-.B.core')	(0,0):230,(0,1):38,(1,0):7,(1,1):33	0:10,1:68	0.07	0.13	0.03	(0,0):374,(0,1):17,(1,0):20,(1,1):22	0:30,1:29	0.31	0.44	0.2
0.50	SA828	SA830	A5SS	chr7:142672207:142672511|142672307:+@chr7:142674832:142676331:+	297.5	0.26	GSTK1	('chr7:142672207:142672511|142672307:+@chr7:142674832:142676331:+.A.coreAndExt_chr7:142672207:142672511|142672307:+@chr7:142674832:142676331:+.A.dn', 'chr7:142672207:142672511|142672307:+@chr7:142674832:142676331:+.B.core_chr7:142672207:142672511|142672307:+@chr7:142674832:142676331:+.B.dn')	(0,0):1559,(0,1):19,(1,0):146,(1,1):516	0:571,1:110	0.79	0.87	0.72	(0,0):1155,(0,1):30,(1,0):74,(1,1):467	0:304,1:267	0.53	0.62	0.43
0.50	SA828	SA830	A5SS	chr7:22953391:22953177|22953096:-@chr7:22947403:22952307:-	39.75	-0.39	FAM126A	('chr7:22953391:22953177|22953096:-@chr7:22947403:22952307:-.A.dn_chr7:22953391:22953177|22953096:-@chr7:22947403:22952307:-.A.coreAndExt', 'chr7:22953391:22953177|22953096:-@chr7:22947403:22952307:-.B.dn_chr7:22953391:22953177|22953096:-@chr7:22947403:22952307:-.B.core')	(0,0):147,(0,1):1,(1,0):11,(1,1):1268	0:637,1:643	0.54	0.8	0.3	(0,0):173,(0,1):1,(1,0):59,(1,1):1056	0:1068,1:48	0.93	0.98	0.86
0.50	SA828	SA830	A5SS	chr7:99512992:99512862|99512788:-@chr7:99510390:99511189:-	1452021.7	-0.29	ZNF3	('chr7:99512992:99512862|99512788:-@chr7:99510390:99511189:-.A.dn_chr7:99512992:99512862|99512788:-@chr7:99510390:99511189:-.A.coreAndExt', 'chr7:99512992:99512862|99512788:-@chr7:99510390:99511189:-.B.dn_chr7:99512992:99512862|99512788:-@chr7:99510390:99511189:-.B.core')	(0,0):295,(0,1):38,(1,0):10,(1,1):103	0:20,1:131	0.15	0.25	0.08	(0,0):377,(0,1):26,(1,0):31,(1,1):103	0:73,1:87	0.44	0.56	0.33
0.50	SA828	SA830	A5SS	chr7:142789463:142789900|142789662:+@chr7:142790016:142790537:+	1000000000000.0	0.25	ZYX	('chr7:142789463:142789900|142789662:+@chr7:142790016:142790537:+.A.coreAndExt_chr7:142789463:142789900|142789662:+@chr7:142790016:142790537:+.A.dn', 'chr7:142789463:142789900|142789662:+@chr7:142790016:142790537:+.B.core_chr7:142789463:142789900|142789662:+@chr7:142790016:142790537:+.B.dn')	(0,0):1832,(0,1):83,(1,0):886,(1,1):2938	0:2485,1:1422	0.56	0.59	0.52	(0,0):1618,(0,1):324,(1,0):577,(1,1):2623	0:1373,1:2151	0.31	0.34	0.29
0.50	SA828	SA830	A5SS	chr7:23528576:23528498|23528276:-@chr7:23527851:23527984:-	3008.06	0.1	TRA2A	('chr7:23528576:23528498|23528276:-@chr7:23527851:23527984:-.A.dn_chr7:23528576:23528498|23528276:-@chr7:23527851:23527984:-.A.coreAndExt', 'chr7:23528576:23528498|23528276:-@chr7:23527851:23527984:-.B.dn_chr7:23528576:23528498|23528276:-@chr7:23527851:23527984:-.B.core')	(0,0):757,(0,1):2,(1,0):39,(1,1):60	0:46,1:55	0.13	0.19	0.08	(0,0):776,(1,0):11,(1,1):92	0:11,1:92	0.03	0.05	0.01
0.50	SA828	SA830	A5SS	chr7:32886079:32885838|32885572:-@chr7:32880609:32881294:-	1000000000000.0	0.19	KBTBD2	('chr7:32886079:32885838|32885572:-@chr7:32880609:32881294:-.A.dn_chr7:32886079:32885838|32885572:-@chr7:32880609:32881294:-.A.coreAndExt', 'chr7:32886079:32885838|32885572:-@chr7:32880609:32881294:-.B.dn_chr7:32886079:32885838|32885572:-@chr7:32880609:32881294:-.B.core')	(0,0):223,(0,1):7,(1,0):267,(1,1):60	0:325,1:9	0.96	0.98	0.93	(0,0):168,(0,1):37,(1,0):188,(1,1):64	0:238,1:51	0.77	0.83	0.7
0.50	SA828	SA830	A5SS	chr8:19720066:19720264|19720133:+@chr8:19721364:19721467:+	103.64	-0.13	INTS10	('chr8:19720066:19720264|19720133:+@chr8:19721364:19721467:+.A.coreAndExt_chr8:19720066:19720264|19720133:+@chr8:19721364:19721467:+.A.dn', 'chr8:19720066:19720264|19720133:+@chr8:19721364:19721467:+.B.core_chr8:19720066:19720264|19720133:+@chr8:19721364:19721467:+.B.dn')	(0,0):311,(0,1):57,(1,0):16,(1,1):3	0:16,1:60	0.05	0.08	0.03	(0,0):366,(0,1):24,(1,0):27,(1,1):1	0:27,1:25	0.18	0.27	0.12
0.50	SA828	SA830	A5SS	chr8:23479566:23481836|23480271:+@chr8:23484793:23488921:+	1000000000000.0	0.19	SLC25A37	('chr8:23479566:23481836|23480271:+@chr8:23484793:23488921:+.A.coreAndExt_chr8:23479566:23481836|23480271:+@chr8:23484793:23488921:+.A.dn', 'chr8:23479566:23481836|23480271:+@chr8:23484793:23488921:+.B.core_chr8:23479566:23481836|23480271:+@chr8:23484793:23488921:+.B.dn')	(0,0):1632,(0,1):5,(1,0):1463,(1,1):3586	0:4945,1:109	0.97	0.99	0.95	(0,0):1957,(0,1):3,(1,0):791,(1,1):2962	0:2941,1:815	0.78	0.84	0.72
0.50	SA828	SA830	A5SS	chr8:23479566:23480271|23479794:+@chr8:23481780:23481836:+	47122421456.54	0.29	SLC25A37	('chr8:23479566:23480271|23479794:+@chr8:23481780:23481836:+.A.coreAndExt_chr8:23479566:23480271|23479794:+@chr8:23481780:23481836:+.A.dn', 'chr8:23479566:23480271|23479794:+@chr8:23481780:23481836:+.B.core_chr8:23479566:23480271|23479794:+@chr8:23481780:23481836:+.B.dn')	(0,0):1650,(0,1):14,(1,0):710,(1,1):155	0:805,1:74	0.68	0.76	0.6	(0,0):1026,(0,1):31,(1,0):403,(1,1):144	0:452,1:126	0.39	0.45	0.33
0.50	SA828	SA830	A5SS	chr8:23479566:23480271|23479794:+@chr8:23484793:23488921:+	39731739070.26	0.14	SLC25A37	('chr8:23479566:23480271|23479794:+@chr8:23484793:23488921:+.A.coreAndExt_chr8:23479566:23480271|23479794:+@chr8:23484793:23488921:+.A.dn', 'chr8:23479566:23480271|23479794:+@chr8:23484793:23488921:+.B.core_chr8:23479566:23480271|23479794:+@chr8:23484793:23488921:+.B.dn')	(0,0):3086,(0,1):9,(1,0):703,(1,1):2888	0:3523,1:77	0.97	0.99	0.95	(0,0):2720,(0,1):28,(1,0):397,(1,1):2568	0:2572,1:421	0.83	0.88	0.78
0.50	SA828	SA830	A5SS	chr8:43051516:43054741|43051664:+@chr8:43057418:43057513:+	1000000000000.0	-0.41	FNTA	('chr8:43051516:43054741|43051664:+@chr8:43057418:43057513:+.A.coreAndExt_chr8:43051516:43054741|43051664:+@chr8:43057418:43057513:+.A.dn', 'chr8:43051516:43054741|43051664:+@chr8:43057418:43057513:+.B.core_chr8:43051516:43054741|43051664:+@chr8:43057418:43057513:+.B.dn')	(0,0):373,(0,1):62,(1,0):541,(1,1):25	0:546,1:82	0.11	0.14	0.09	(0,0):261,(0,1):15,(1,0):1223,(1,1):15	0:1232,1:21	0.52	0.65	0.42
0.50	SA828	SA830	A5SS	chr8:25416806:25416996|25416977:+@chr8:25419943:25421353:+	105.34	-0.21	CDCA2	('chr8:25416806:25416996|25416977:+@chr8:25419943:25421353:+.A.coreAndExt_chr8:25416806:25416996|25416977:+@chr8:25419943:25421353:+.A.dn', 'chr8:25416806:25416996|25416977:+@chr8:25419943:25421353:+.B.core_chr8:25416806:25416996|25416977:+@chr8:25419943:25421353:+.B.dn')	(0,0):194,(0,1):69,(1,0):7,(1,1):1064	0:102,1:1038	0.07	0.13	0.03	(0,0):214,(0,1):49,(1,0):27,(1,1):1161	0:322,1:915	0.28	0.37	0.19
0.50	SA828	SA830	A5SS	chr8:144744048:144743958|144743921:-@chr8:144742304:144743394:-	38.27	0.22	EEF1D	('chr8:144744048:144743958|144743921:-@chr8:144742304:144743394:-.A.dn_chr8:144744048:144743958|144743921:-@chr8:144742304:144743394:-.A.coreAndExt', 'chr8:144744048:144743958|144743921:-@chr8:144742304:144743394:-.B.dn_chr8:144744048:144743958|144743921:-@chr8:144742304:144743394:-.B.core')	(0,0):1268,(0,1):6,(1,0):28,(1,1):1938	0:840,1:1132	0.35	0.47	0.24	(0,0):1453,(0,1):3,(1,0):15,(1,1):2965	0:312,1:2671	0.13	0.2	0.07
0.50	SA828	SA830	A5SS	chr8:103351587:103351443|103351266:-@chr8:103350382:103350512:-	1000000000000.0	-0.24	UBR5	('chr8:103351587:103351443|103351266:-@chr8:103350382:103350512:-.A.dn_chr8:103351587:103351443|103351266:-@chr8:103350382:103350512:-.A.coreAndExt', 'chr8:103351587:103351443|103351266:-@chr8:103350382:103350512:-.B.dn_chr8:103351587:103351443|103351266:-@chr8:103350382:103350512:-.B.core')	(0,0):290,(0,1):98,(1,0):27,(1,1):27	0:28,1:124	0.07	0.11	0.05	(0,0):337,(0,1):51,(1,0):90,(1,1):33	0:102,1:72	0.31	0.39	0.24
0.50	SA828	SA830	A5SS	chr8:23479566:23481836|23479794:+@chr8:23484793:23488921:+	1000000000000.0	0.18	SLC25A37	('chr8:23479566:23481836|23479794:+@chr8:23484793:23488921:+.A.coreAndExt_chr8:23479566:23481836|23479794:+@chr8:23484793:23488921:+.A.dn', 'chr8:23479566:23481836|23479794:+@chr8:23484793:23488921:+.B.core_chr8:23479566:23481836|23479794:+@chr8:23484793:23488921:+.B.dn')	(0,0):1628,(0,1):9,(1,0):2161,(1,1):2888	0:4974,1:84	0.98	0.99	0.97	(0,0):1932,(0,1):28,(1,0):1185,(1,1):2568	0:3293,1:488	0.8	0.85	0.76
0.50	SA828	SA830	A5SS	chr8:41595574:41596027|41595653:+@chr8:41597569:41601677:+	1206.77	-0.1	AGPAT6	('chr8:41595574:41596027|41595653:+@chr8:41597569:41601677:+.A.coreAndExt_chr8:41595574:41596027|41595653:+@chr8:41597569:41601677:+.A.dn', 'chr8:41595574:41596027|41595653:+@chr8:41597569:41601677:+.B.core_chr8:41595574:41596027|41595653:+@chr8:41597569:41601677:+.B.dn')	(0,0):432,(0,1):187,(1,0):19,(1,1):1926	0:110,1:2022	0.05	0.07	0.03	(0,0):351,(0,1):94,(1,0):42,(1,1):1750	0:310,1:1576	0.15	0.19	0.11
0.50	SA828	SA830	A5SS	chr16:70512747:70512861|70512857:+@chr16:70513882:70514084:+	200.52	-0.57	IST1	('chr16:70512747:70512861|70512857:+@chr16:70513882:70514084:+.A.coreAndExt_chr16:70512747:70512861|70512857:+@chr16:70513882:70514084:+.A.dn', 'chr16:70512747:70512861|70512857:+@chr16:70513882:70514084:+.B.core_chr16:70512747:70512861|70512857:+@chr16:70513882:70514084:+.B.dn')	(0,0):700,(1,0):2,(1,1):284	0:22,1:264	0.19	0.44	0.04	(0,0):786,(0,1):2,(1,0):24,(1,1):323	0:229,1:120	0.76	0.92	0.56
0.50	SA828	SA830	A5SS	chr16:22998993:22998818|22998768:-@chr16:22992544:22992702:-	23.59	0.29	USP31	('chr16:22998993:22998818|22998768:-@chr16:22992544:22992702:-.A.dn_chr16:22998993:22998818|22998768:-@chr16:22992544:22992702:-.A.coreAndExt', 'chr16:22998993:22998818|22998768:-@chr16:22992544:22992702:-.B.dn_chr16:22998993:22998818|22998768:-@chr16:22992544:22992702:-.B.core')	(0,0):272,(0,1):1,(1,0):60,(1,1):25	0:81,1:5	0.94	0.99	0.85	(0,0):297,(0,1):1,(1,0):19,(1,1):17	0:29,1:8	0.65	0.84	0.45
0.50	SA828	SA830	A5SS	chr16:28754755:28755312|28754944:+@chr16:28755573:28756059:+	1000000000000.0	-0.27	ATXN2L	('chr16:28754755:28755312|28754944:+@chr16:28755573:28756059:+.A.coreAndExt_chr16:28754755:28755312|28754944:+@chr16:28755573:28756059:+.A.dn', 'chr16:28754755:28755312|28754944:+@chr16:28755573:28756059:+.B.core_chr16:28754755:28755312|28754944:+@chr16:28755573:28756059:+.B.dn')	(0,0):1304,(0,1):45,(1,0):552,(1,1):771	0:1053,1:315	0.67	0.72	0.62	(0,0):939,(0,1):9,(1,0):576,(1,1):384	0:938,1:31	0.94	0.97	0.91
0.50	SA828	SA830	A5SS	chr16:1954367:1954278|1953655:-@chr16:1952499:1953258:-	1000000000000.0	-0.16	RPS2	('chr16:1954367:1954278|1953655:-@chr16:1952499:1953258:-.A.dn_chr16:1954367:1954278|1953655:-@chr16:1952499:1953258:-.A.coreAndExt', 'chr16:1954367:1954278|1953655:-@chr16:1952499:1953258:-.B.dn_chr16:1954367:1954278|1953655:-@chr16:1952499:1953258:-.B.core')	(0,0):16598,(0,1):18,(1,0):864,(1,1):5935	0:1762,1:5055	0.15	0.16	0.14	(0,0):19076,(0,1):43,(1,0):1888,(1,1):6307	0:3899,1:4339	0.31	0.32	0.29
0.50	SA828	SA830	A5SS	chr16:28754755:28755312|28754944:+@chr16:28755550:28756059:+	1000000000000.0	-0.32	ATXN2L	('chr16:28754755:28755312|28754944:+@chr16:28755550:28756059:+.A.coreAndExt_chr16:28754755:28755312|28754944:+@chr16:28755550:28756059:+.A.dn', 'chr16:28754755:28755312|28754944:+@chr16:28755550:28756059:+.B.core_chr16:28754755:28755312|28754944:+@chr16:28755550:28756059:+.B.dn')	(0,0):1184,(0,1):82,(1,0):557,(1,1):849	0:1054,1:434	0.58	0.63	0.54	(0,0):879,(0,1):18,(1,0):581,(1,1):430	0:965,1:64	0.9	0.94	0.86
0.50	SA828	SA830	A5SS	chr16:29920034:29923479|29920352:+@chr16:29924043:29925105:+	1000000000000.0	0.14	INO80E	('chr16:29920034:29923479|29920352:+@chr16:29924043:29925105:+.A.coreAndExt_chr16:29920034:29923479|29920352:+@chr16:29924043:29925105:+.A.dn', 'chr16:29920034:29923479|29920352:+@chr16:29924043:29925105:+.B.core_chr16:29920034:29923479|29920352:+@chr16:29924043:29925105:+.B.dn')	(0,0):523,(0,1):144,(1,0):972,(1,1):1157	0:1317,1:956	0.26	0.28	0.24	(0,0):422,(0,1):60,(1,0):419,(1,1):1203	0:577,1:1105	0.12	0.14	0.11
0.50	SA828	SA830	A5SS	chr16:73256144:73256089|73256023:-@chr16:73251844:73252850:-	1000000000000.0	0.56	RFWD3	('chr16:73256144:73256089|73256023:-@chr16:73251844:73252850:-.A.dn_chr16:73256144:73256089|73256023:-@chr16:73251844:73252850:-.A.coreAndExt', 'chr16:73256144:73256089|73256023:-@chr16:73251844:73252850:-.B.dn_chr16:73256144:73256089|73256023:-@chr16:73251844:73252850:-.B.core')	(0,0):450,(0,1):2,(1,0):64,(1,1):1164	0:903,1:327	0.67	0.81	0.5	(0,0):171,(0,1):1,(1,0):5,(1,1):647	0:74,1:579	0.11	0.22	0.04
0.50	SA828	SA830	A5SS	chr16:28754755:28755312|28754998:+@chr16:28755550:28756059:+	1000000000000.0	-0.21	ATXN2L	('chr16:28754755:28755312|28754998:+@chr16:28755550:28756059:+.A.coreAndExt_chr16:28754755:28755312|28754998:+@chr16:28755550:28756059:+.A.dn', 'chr16:28754755:28755312|28754998:+@chr16:28755550:28756059:+.B.core_chr16:28754755:28755312|28754998:+@chr16:28755550:28756059:+.B.dn')	(0,0):1236,(0,1):30,(1,0):480,(1,1):926	0:1099,1:337	0.71	0.76	0.65	(0,0):883,(0,1):14,(1,0):527,(1,1):484	0:983,1:42	0.92	0.95	0.88
0.50	SA828	SA830	A5SS	chr16:31621978:31622189|31622185:+@chr16:31623042:31623212:+	35.07	0.2	KIAA0664L3	('chr16:31621978:31622189|31622185:+@chr16:31623042:31623212:+.A.coreAndExt_chr16:31621978:31622189|31622185:+@chr16:31623042:31623212:+.A.dn', 'chr16:31621978:31622189|31622185:+@chr16:31623042:31623212:+.B.core_chr16:31621978:31622189|31622185:+@chr16:31623042:31623212:+.B.dn')	(0,0):70,(0,1):2,(1,0):36,(1,1):48	0:82,1:4	0.92	0.98	0.82	(0,0):88,(0,1):13,(1,0):40,(1,1):50	0:73,1:30	0.72	0.83	0.59
0.50	SA828	SA830	A5SS	chr16:23608316:23608594|23608498:+@chr16:23608682:23609189:+	1000000000000.0	-0.34	PLK1	('chr16:23608316:23608594|23608498:+@chr16:23608682:23609189:+.A.coreAndExt_chr16:23608316:23608594|23608498:+@chr16:23608682:23609189:+.A.dn', 'chr16:23608316:23608594|23608498:+@chr16:23608682:23609189:+.B.core_chr16:23608316:23608594|23608498:+@chr16:23608682:23609189:+.B.dn')	(0,0):1162,(0,1):1428,(1,0):123,(1,1):3324	0:290,1:4585	0.05	0.06	0.04	(0,0):1271,(0,1):700,(1,0):807,(1,1):2685	0:1833,1:2359	0.39	0.41	0.37
0.50	SA828	SA830	A5SS	chr16:88363933:88363746|88363617:-@chr16:88361050:88361146:-	448871.46	-0.23	FANCA	('chr16:88363933:88363746|88363617:-@chr16:88361050:88361146:-.A.dn_chr16:88363933:88363746|88363617:-@chr16:88361050:88361146:-.A.coreAndExt', 'chr16:88363933:88363746|88363617:-@chr16:88361050:88361146:-.B.dn_chr16:88363933:88363746|88363617:-@chr16:88361050:88361146:-.B.core')	(0,0):929,(0,1):77,(1,0):98,(1,1):116	0:116,1:175	0.24	0.29	0.19	(0,0):924,(0,1):33,(1,0):120,(1,1):72	0:149,1:76	0.47	0.56	0.39
0.50	SA828	SA830	A5SS	chr16:82774435:82774351|82774183:-@chr16:82772853:82773547:-	1000000000000.0	0.36	TAF1C	('chr16:82774435:82774351|82774183:-@chr16:82772853:82773547:-.A.dn_chr16:82774435:82774351|82774183:-@chr16:82772853:82773547:-.A.coreAndExt', 'chr16:82774435:82774351|82774183:-@chr16:82772853:82773547:-.B.dn_chr16:82774435:82774351|82774183:-@chr16:82772853:82773547:-.B.core')	(0,0):740,(0,1):9,(1,0):91,(1,1):521	0:365,1:256	0.53	0.63	0.42	(0,0):415,(0,1):40,(1,0):24,(1,1):313	0:82,1:295	0.17	0.23	0.11
0.50	SA828	SA830	A5SS	chr16:28754755:28755307|28754944:+@chr16:28755550:28756059:+	1000000000000.0	-0.3	ATXN2L	('chr16:28754755:28755307|28754944:+@chr16:28755550:28756059:+.A.coreAndExt_chr16:28754755:28755307|28754944:+@chr16:28755550:28756059:+.A.dn', 'chr16:28754755:28755307|28754944:+@chr16:28755550:28756059:+.B.core_chr16:28754755:28755307|28754944:+@chr16:28755550:28756059:+.B.dn')	(0,0):1153,(0,1):82,(1,0):588,(1,1):849	0:1082,1:437	0.61	0.66	0.56	(0,0):848,(0,1):18,(1,0):612,(1,1):430	0:994,1:66	0.91	0.94	0.87
0.50	SA828	SA830	A5SS	chr16:28754755:28755307|28754998:+@chr16:28755550:28756059:+	1000000000000.0	-0.19	ATXN2L	('chr16:28754755:28755307|28754998:+@chr16:28755550:28756059:+.A.coreAndExt_chr16:28754755:28755307|28754998:+@chr16:28755550:28756059:+.A.dn', 'chr16:28754755:28755307|28754998:+@chr16:28755550:28756059:+.B.core_chr16:28754755:28755307|28754998:+@chr16:28755550:28756059:+.B.dn')	(0,0):1205,(0,1):30,(1,0):511,(1,1):926	0:1240,1:227	0.74	0.8	0.68	(0,0):852,(0,1):14,(1,0):558,(1,1):484	0:1009,1:47	0.93	0.96	0.89
0.50	SA828	SA830	A5SS	chr16:28754755:28754998|28754944:+@chr16:28755550:28756059:+	90.05	-0.26	ATXN2L	('chr16:28754755:28754998|28754944:+@chr16:28755550:28756059:+.A.coreAndExt_chr16:28754755:28754998|28754944:+@chr16:28755550:28756059:+.A.dn', 'chr16:28754755:28754998|28754944:+@chr16:28755550:28756059:+.B.core_chr16:28754755:28754998|28754944:+@chr16:28755550:28756059:+.B.dn')	(0,0):1652,(0,1):64,(1,0):89,(1,1):867	0:401,1:619	0.38	0.45	0.32	(0,0):1396,(0,1):14,(1,0):64,(1,1):434	0:331,1:181	0.64	0.75	0.53
0.50	SA828	SA830	A5SS	chr16:27383658:27383217|27383142:-@chr16:27382363:27382414:-	273102.33	0.33	GTF3C1	('chr16:27383658:27383217|27383142:-@chr16:27382363:27382414:-.A.dn_chr16:27383658:27383217|27383142:-@chr16:27382363:27382414:-.A.coreAndExt', 'chr16:27383658:27383217|27383142:-@chr16:27382363:27382414:-.B.dn_chr16:27383658:27383217|27383142:-@chr16:27382363:27382414:-.B.core')	(0,0):326,(0,1):18,(1,0):52,(1,1):257	0:207,1:120	0.49	0.62	0.37	(0,0):228,(0,1):20,(1,0):11,(1,1):174	0:39,1:166	0.16	0.27	0.08
0.50	SA828	SA830	A5SS	chr16:1954367:1954274|1953655:-@chr16:1952499:1953258:-	1000000000000.0	-0.16	RPS2	('chr16:1954367:1954274|1953655:-@chr16:1952499:1953258:-.A.dn_chr16:1954367:1954274|1953655:-@chr16:1952499:1953258:-.A.coreAndExt', 'chr16:1954367:1954274|1953655:-@chr16:1952499:1953258:-.B.dn_chr16:1954367:1954274|1953655:-@chr16:1952499:1953258:-.B.core')	(0,0):16613,(0,1):3,(1,0):864,(1,1):5935	0:1780,1:5022	0.16	0.17	0.14	(0,0):19102,(0,1):17,(1,0):1888,(1,1):6307	0:3822,1:4390	0.32	0.33	0.3
0.50	SA828	SA830	A5SS	chr16:1776539:1776957|1776657:+@chr16:1777679:1777833:+	455.33	-0.15	NUBP2	('chr16:1776539:1776957|1776657:+@chr16:1777679:1777833:+.A.coreAndExt_chr16:1776539:1776957|1776657:+@chr16:1777679:1777833:+.A.dn', 'chr16:1776539:1776957|1776657:+@chr16:1777679:1777833:+.B.core_chr16:1776539:1776957|1776657:+@chr16:1777679:1777833:+.B.dn')	(0,0):1489,(0,1):77,(1,0):668,(1,1):110	0:728,1:127	0.56	0.61	0.51	(0,0):1163,(0,1):43,(1,0):695,(1,1):81	0:749,1:70	0.71	0.77	0.65
0.50	SA828	SA830	A5SS	chr16:28754755:28755312|28754998:+@chr16:28755573:28756059:+	1000000000000.0	-0.24	ATXN2L	('chr16:28754755:28755312|28754998:+@chr16:28755573:28756059:+.A.coreAndExt_chr16:28754755:28755312|28754998:+@chr16:28755573:28756059:+.A.dn', 'chr16:28754755:28755312|28754998:+@chr16:28755573:28756059:+.B.core_chr16:28754755:28755312|28754998:+@chr16:28755573:28756059:+.B.dn')	(0,0):1316,(0,1):33,(1,0):475,(1,1):848	0:1043,1:313	0.7	0.76	0.65	(0,0):937,(0,1):11,(1,0):522,(1,1):438	0:940,1:31	0.94	0.97	0.91
0.50	SA828	SA830	A5SS	chr16:2662572:2661597|2659413:-@chr16:2649749:2653409:-	289619.42	0.44	ERVK13-1	('chr16:2662572:2661597|2659413:-@chr16:2649749:2653409:-.A.dn_chr16:2662572:2661597|2659413:-@chr16:2649749:2653409:-.A.coreAndExt', 'chr16:2662572:2661597|2659413:-@chr16:2649749:2653409:-.B.dn_chr16:2662572:2661597|2659413:-@chr16:2649749:2653409:-.B.core')	(0,0):166,(0,1):1,(1,0):107,(1,1):187	0:289,1:6	0.91	0.99	0.76	(0,0):185,(0,1):7,(1,0):98,(1,1):386	0:287,1:204	0.47	0.56	0.38
0.50	SA828	SA830	A5SS	chr11:123116454:123116311|123116035:-@chr11:123106405:123106903:-	1000000000000.0	0.39	ZNF202	('chr11:123116454:123116311|123116035:-@chr11:123106405:123106903:-.A.dn_chr11:123116454:123116311|123116035:-@chr11:123106405:123106903:-.A.coreAndExt', 'chr11:123116454:123116311|123116035:-@chr11:123106405:123106903:-.B.dn_chr11:123116454:123116311|123116035:-@chr11:123106405:123106903:-.B.core')	(0,0):535,(0,1):3,(1,0):58,(1,1):190	0:140,1:111	0.47	0.63	0.35	(0,0):682,(1,0):13,(1,1):295	0:36,1:272	0.08	0.12	0.04
0.50	SA828	SA830	A5SS	chr11:47791175:47791010|47790995:-@chr11:47790430:47790557:-	17258.05	-0.25	NUP160	('chr11:47791175:47791010|47790995:-@chr11:47790430:47790557:-.A.dn_chr11:47791175:47791010|47790995:-@chr11:47790430:47790557:-.A.coreAndExt', 'chr11:47791175:47791010|47790995:-@chr11:47790430:47790557:-.B.dn_chr11:47791175:47791010|47790995:-@chr11:47790430:47790557:-.B.core')	(0,0):156,(0,1):69,(1,0):7,(1,1):60	0:10,1:126	0.07	0.13	0.03	(0,0):106,(0,1):27,(1,0):18,(1,1):34	0:31,1:48	0.32	0.45	0.22
0.50	SA828	SA830	A5SS	chr11:130286876:130286738|130286556:-@chr11:130285375:130285475:-	158.81	-0.46	SNX19	('chr11:130286876:130286738|130286556:-@chr11:130285375:130285475:-.A.dn_chr11:130286876:130286738|130286556:-@chr11:130285375:130285475:-.A.coreAndExt', 'chr11:130286876:130286738|130286556:-@chr11:130285375:130285475:-.B.dn_chr11:130286876:130286738|130286556:-@chr11:130285375:130285475:-.B.core')	(0,0):73,(0,1):15,(1,0):9,(1,1):4	0:9,1:19	0.13	0.23	0.06	(0,0):66,(0,1):3,(1,0):22,(1,1):5	0:23,1:7	0.59	0.84	0.34
0.50	SA828	SA830	A5SS	chr11:123116454:123116335|123116035:-@chr11:123106405:123106903:-	1000000000000.0	0.36	ZNF202	('chr11:123116454:123116335|123116035:-@chr11:123106405:123106903:-.A.dn_chr11:123116454:123116335|123116035:-@chr11:123106405:123106903:-.A.coreAndExt', 'chr11:123116454:123116335|123116035:-@chr11:123106405:123106903:-.B.dn_chr11:123116454:123116335|123116035:-@chr11:123106405:123106903:-.B.core')	(0,0):536,(0,1):2,(1,0):59,(1,1):189	0:142,1:108	0.43	0.57	0.32	(0,0):681,(0,1):1,(1,0):13,(1,1):295	0:29,1:280	0.07	0.11	0.04
0.50	SA828	SA830	A5SS	chr11:47263068:47263321|47263192:+@chr11:47263578:47263717:+	2674779901.24	-0.51	MADD	('chr11:47263068:47263321|47263192:+@chr11:47263578:47263717:+.A.coreAndExt_chr11:47263068:47263321|47263192:+@chr11:47263578:47263717:+.A.dn', 'chr11:47263068:47263321|47263192:+@chr11:47263578:47263717:+.B.core_chr11:47263068:47263321|47263192:+@chr11:47263578:47263717:+.B.dn')	(0,0):99,(0,1):24,(1,0):43,(1,1):16	0:46,1:37	0.33	0.44	0.24	(0,0):55,(0,1):2,(1,0):40,(1,1):1	0:41,1:2	0.84	0.96	0.67
0.50	SA828	SA830	A5SS	chr11:2379645:2379953|2379785:+@chr11:2380100:2380982:+	1000000000000.0	-0.55	TSSC4	('chr11:2379645:2379953|2379785:+@chr11:2380100:2380982:+.A.coreAndExt_chr11:2379645:2379953|2379785:+@chr11:2380100:2380982:+.A.dn', 'chr11:2379645:2379953|2379785:+@chr11:2380100:2380982:+.B.core_chr11:2379645:2379953|2379785:+@chr11:2380100:2380982:+.B.dn')	(0,0):874,(1,0):42,(1,1):1135	0:268,1:909	0.19	0.24	0.14	(0,0):1255,(0,1):1,(1,0):227,(1,1):1491	0:1357,1:362	0.74	0.84	0.64
0.50	SA828	SA830	A5SS	chr11:82556105:82556588|82556195:+@chr11:82557118:82558685:+	112365790.59	-0.38	PCF11	('chr11:82556105:82556588|82556195:+@chr11:82557118:82558685:+.A.coreAndExt_chr11:82556105:82556588|82556195:+@chr11:82557118:82558685:+.A.dn', 'chr11:82556105:82556588|82556195:+@chr11:82557118:82558685:+.B.core_chr11:82556105:82556588|82556195:+@chr11:82557118:82558685:+.B.dn')	(0,0):150,(0,1):27,(1,0):85,(1,1):806	0:392,1:526	0.32	0.4	0.26	(0,0):142,(0,1):8,(1,0):132,(1,1):583	0:516,1:207	0.7	0.82	0.59
0.50	SA828	SA830	A5SS	chr11:62201880:62201566|62200861:-@chr11:62200546:62200687:-	251.26	0.17	UBXN1	('chr11:62201880:62201566|62200861:-@chr11:62200546:62200687:-.A.dn_chr11:62201880:62201566|62200861:-@chr11:62200546:62200687:-.A.coreAndExt', 'chr11:62201880:62201566|62200861:-@chr11:62200546:62200687:-.B.dn_chr11:62201880:62201566|62200861:-@chr11:62200546:62200687:-.B.core')	(0,0):1096,(0,1):6,(1,0):532,(1,1):92	0:622,1:8	0.92	0.97	0.87	(0,0):1106,(0,1):31,(1,0):520,(1,1):85	0:572,1:64	0.75	0.81	0.68
0.50	SA828	SA830	A5SS	chr11:118464555:118465051|118464768:+@chr11:118465137:118465196:+	21.87	0.44	HMBS	('chr11:118464555:118465051|118464768:+@chr11:118465137:118465196:+.A.coreAndExt_chr11:118464555:118465051|118464768:+@chr11:118465137:118465196:+.A.dn', 'chr11:118464555:118465051|118464768:+@chr11:118465137:118465196:+.B.core_chr11:118464555:118465051|118464768:+@chr11:118465137:118465196:+.B.dn')	(0,0):475,(1,0):63,(1,1):5	0:68	0.93	1.0	0.75	(0,0):221,(0,1):2,(1,0):27,(1,1):13	0:34,1:8	0.49	0.74	0.28
0.50	SA828	SA830	A5SS	chr11:116139192:116138881|116138479:-@chr11:116136377:116136878:-	3723.32	0.11	BUD13	('chr11:116139192:116138881|116138479:-@chr11:116136377:116136878:-.A.dn_chr11:116139192:116138881|116138479:-@chr11:116136377:116136878:-.A.coreAndExt', 'chr11:116139192:116138881|116138479:-@chr11:116136377:116136878:-.B.dn_chr11:116139192:116138881|116138479:-@chr11:116136377:116136878:-.B.core')	(0,0):240,(1,0):575,(1,1):314	0:889	0.99	1.0	0.98	(0,0):130,(0,1):12,(1,0):257,(1,1):165	0:396,1:38	0.88	0.94	0.83
0.50	SA828	SA830	A5SS	chr3:48707858:48707527|48707131:-@chr3:48705820:48706677:-	1000000000000.0	0.34	IP6K2	('chr3:48707858:48707527|48707131:-@chr3:48705820:48706677:-.A.dn_chr3:48707858:48707527|48707131:-@chr3:48705820:48706677:-.A.coreAndExt', 'chr3:48707858:48707527|48707131:-@chr3:48705820:48706677:-.B.dn_chr3:48707858:48707527|48707131:-@chr3:48705820:48706677:-.B.core')	(0,0):718,(0,1):65,(1,0):261,(1,1):666	0:611,1:381	0.56	0.62	0.5	(0,0):965,(0,1):203,(1,0):181,(1,1):1185	0:401,1:1168	0.22	0.25	0.19
0.50	SA828	SA830	A5SS	chr3:47451631:47451502|47451419:-@chr3:47445007:47445164:-	1000000000000.0	-0.19	SCAP	('chr3:47451631:47451502|47451419:-@chr3:47445007:47445164:-.A.dn_chr3:47451631:47451502|47451419:-@chr3:47445007:47445164:-.A.coreAndExt', 'chr3:47451631:47451502|47451419:-@chr3:47445007:47445164:-.B.dn_chr3:47451631:47451502|47451419:-@chr3:47445007:47445164:-.B.core')	(0,0):351,(0,1):92,(1,0):3,(1,1):69	0:5,1:159	0.02	0.03	0.0	(0,0):295,(0,1):47,(1,0):32,(1,1):40	0:38,1:81	0.21	0.28	0.14
0.50	SA828	SA830	A5SS	chr3:125158332:125158277|125157892:-@chr3:125150401:125150669:-	25267.58	0.14	CCDC14	('chr3:125158332:125158277|125157892:-@chr3:125150401:125150669:-.A.dn_chr3:125158332:125158277|125157892:-@chr3:125150401:125150669:-.A.coreAndExt', 'chr3:125158332:125158277|125157892:-@chr3:125150401:125150669:-.B.dn_chr3:125158332:125158277|125157892:-@chr3:125150401:125150669:-.B.core')	(0,0):2018,(1,0):102,(1,1):162	0:128,1:136	0.22	0.28	0.17	(0,0):940,(0,1):5,(1,0):21,(1,1):88	0:25,1:89	0.08	0.12	0.05
0.50	SA828	SA830	A5SS	chr3:15069978:15069891|15069802:-@chr3:15064013:15069144:-	33.44	-0.11	MRPS25	('chr3:15069978:15069891|15069802:-@chr3:15064013:15069144:-.A.dn_chr3:15069978:15069891|15069802:-@chr3:15064013:15069144:-.A.coreAndExt', 'chr3:15069978:15069891|15069802:-@chr3:15064013:15069144:-.B.dn_chr3:15069978:15069891|15069802:-@chr3:15064013:15069144:-.B.core')	(0,0):678,(0,1):160,(1,0):21,(1,1):3009	0:343,1:2847	0.09	0.12	0.06	(0,0):569,(0,1):97,(1,0):35,(1,1):2174	0:533,1:1773	0.2	0.26	0.15
0.50	SA828	SA830	A5SS	chr3:185529391:185529617|185529472:+@chr3:185531748:185531846:+	1000000000000.0	-0.13	EIF4G1	('chr3:185529391:185529617|185529472:+@chr3:185531748:185531846:+.A.coreAndExt_chr3:185529391:185529617|185529472:+@chr3:185531748:185531846:+.A.dn', 'chr3:185529391:185529617|185529472:+@chr3:185531748:185531846:+.B.core_chr3:185529391:185529617|185529472:+@chr3:185531748:185531846:+.B.dn')	(0,0):1321,(0,1):216,(1,0):44,(1,1):14	0:45,1:229	0.03	0.05	0.03	(0,0):1127,(0,1):155,(1,0):180,(1,1):16	0:180,1:171	0.16	0.19	0.14
0.50	SA828	SA830	A5SS	chr3:23976166:23976419|23976310:+@chr3:23978472:23981657:+	1000000000000.0	-0.24	NR1D2	('chr3:23976166:23976419|23976310:+@chr3:23978472:23981657:+.A.coreAndExt_chr3:23976166:23976419|23976310:+@chr3:23978472:23981657:+.A.dn', 'chr3:23976166:23976419|23976310:+@chr3:23978472:23981657:+.B.core_chr3:23976166:23976419|23976310:+@chr3:23978472:23981657:+.B.dn')	(0,0):365,(0,1):139,(1,0):8,(1,1):629	0:42,1:734	0.05	0.08	0.02	(0,0):528,(0,1):148,(1,0):79,(1,1):814	0:275,1:766	0.29	0.35	0.24
0.50	SA828	SA830	A5SS	chr3:9834329:9835604|9834443:+@chr3:9837230:9837425:+	27.74	0.44	TTLL3,ARPC4-TTLL3	('chr3:9834329:9835604|9834443:+@chr3:9837230:9837425:+.A.coreAndExt_chr3:9834329:9835604|9834443:+@chr3:9837230:9837425:+.A.dn', 'chr3:9834329:9835604|9834443:+@chr3:9837230:9837425:+.B.core_chr3:9834329:9835604|9834443:+@chr3:9837230:9837425:+.B.dn')	(0,0):473,(0,1):1,(1,0):138,(1,1):12	0:148,1:3	0.77	0.93	0.53	(0,0):233,(1,0):52,(1,1):18	0:57,1:13	0.33	0.59	0.18
0.50	SA828	SA830	A5SS	chr3:125157652:125157583|125157380:-@chr3:125150401:125150669:-	23.06	0.32	CCDC14	('chr3:125157652:125157583|125157380:-@chr3:125150401:125150669:-.A.dn_chr3:125157652:125157583|125157380:-@chr3:125150401:125150669:-.A.coreAndExt', 'chr3:125157652:125157583|125157380:-@chr3:125150401:125150669:-.B.dn_chr3:125157652:125157583|125157380:-@chr3:125150401:125150669:-.B.core')	(0,0):1696,(0,1):1,(1,0):177,(1,1):162	0:312,1:28	0.75	0.91	0.62	(0,0):825,(1,0):52,(1,1):88	0:88,1:52	0.43	0.58	0.31
0.50	SA828	SA830	A5SS	chr3:114662301:114662154|114660270:-@chr3:114658673:114658894:-	10619.62	-0.27	SPICE1	('chr3:114662301:114662154|114660270:-@chr3:114658673:114658894:-.A.dn_chr3:114662301:114662154|114660270:-@chr3:114658673:114658894:-.A.coreAndExt', 'chr3:114662301:114662154|114660270:-@chr3:114658673:114658894:-.B.dn_chr3:114662301:114662154|114660270:-@chr3:114658673:114658894:-.B.core')	(0,0):49,(0,1):31,(1,0):5,(1,1):25	0:5,1:56	0.01	0.02	0.0	(0,0):29,(0,1):5,(1,0):34,(1,1):6	0:34,1:11	0.28	0.47	0.15
0.50	SA828	SA830	A5SS	chr3:161612808:161613331|161612935:+@chr3:161613955:161614236:+	1000000000000.0	-0.4	SMC4	('chr3:161612808:161613331|161612935:+@chr3:161613955:161614236:+.A.coreAndExt_chr3:161612808:161613331|161612935:+@chr3:161613955:161614236:+.A.dn', 'chr3:161612808:161613331|161612935:+@chr3:161613955:161614236:+.B.core_chr3:161612808:161613331|161612935:+@chr3:161613955:161614236:+.B.dn')	(0,0):254,(0,1):121,(1,0):62,(1,1):30	0:67,1:146	0.14	0.18	0.11	(0,0):292,(0,1):57,(1,0):242,(1,1):51	0:270,1:80	0.54	0.61	0.47
0.50	SA828	SA830	A5SS	chr3:15069978:15069887|15069802:-@chr3:15064013:15069144:-	97.51	-0.25	MRPS25	('chr3:15069978:15069887|15069802:-@chr3:15064013:15069144:-.A.dn_chr3:15069978:15069887|15069802:-@chr3:15064013:15069144:-.A.coreAndExt', 'chr3:15069978:15069887|15069802:-@chr3:15064013:15069144:-.B.dn_chr3:15069978:15069887|15069802:-@chr3:15064013:15069144:-.B.core')	(0,0):829,(0,1):9,(1,0):14,(1,1):3016	0:647,1:2392	0.16	0.25	0.09	(0,0):659,(0,1):7,(1,0):32,(1,1):2177	0:725,1:1491	0.41	0.54	0.3
0.50	SA828	SA830	A5SS	chr3:9843681:9843924|9843832:+@chr3:9845644:9846079:+	128.56	-0.28	TTLL3,ARPC4-TTLL3	('chr3:9843681:9843924|9843832:+@chr3:9845644:9846079:+.A.coreAndExt_chr3:9843681:9843924|9843832:+@chr3:9845644:9846079:+.A.dn', 'chr3:9843681:9843924|9843832:+@chr3:9845644:9846079:+.B.core_chr3:9843681:9843924|9843832:+@chr3:9845644:9846079:+.B.dn')	(0,0):180,(0,1):8,(1,0):34,(1,1):151	0:91,1:102	0.55	0.69	0.4	(0,0):236,(0,1):12,(1,0):111,(1,1):186	0:271,1:38	0.83	0.91	0.75
0.50	SA828	SA830	A5SS	chr3:9843681:9843924|9843756:+@chr3:9845644:9846079:+	4436.28	-0.4	TTLL3,ARPC4-TTLL3	('chr3:9843681:9843924|9843756:+@chr3:9845644:9846079:+.A.coreAndExt_chr3:9843681:9843924|9843756:+@chr3:9845644:9846079:+.A.dn', 'chr3:9843681:9843924|9843756:+@chr3:9845644:9846079:+.B.core_chr3:9843681:9843924|9843756:+@chr3:9845644:9846079:+.B.dn')	(0,0):186,(0,1):2,(1,0):39,(1,1):146	0:115,1:72	0.49	0.66	0.34	(0,0):246,(0,1):2,(1,0):117,(1,1):180	0:271,1:28	0.89	0.98	0.78
0.50	SA828	SA830	A5SS	chr2:220017791:220018127|220017950:+@chr2:220020940:220022237:+	1000000000000.0	-0.7	SPEG	('chr2:220017791:220018127|220017950:+@chr2:220020940:220022237:+.A.coreAndExt_chr2:220017791:220018127|220017950:+@chr2:220020940:220022237:+.A.dn', 'chr2:220017791:220018127|220017950:+@chr2:220020940:220022237:+.B.core_chr2:220017791:220018127|220017950:+@chr2:220020940:220022237:+.B.dn')	(0,0):203,(0,1):40,(1,0):21,(1,1):399	0:115,1:345	0.19	0.28	0.12	(0,0):35,(0,1):3,(1,0):54,(1,1):158	0:191,1:24	0.89	0.96	0.78
0.50	SA828	SA830	A5SS	chr2:65152092:65154816|65153618:+@chr2:65154920:65155896:+	1000000000000.0	-0.43	CEP68	('chr2:65152092:65154816|65153618:+@chr2:65154920:65155896:+.A.coreAndExt_chr2:65152092:65154816|65153618:+@chr2:65154920:65155896:+.A.dn', 'chr2:65152092:65154816|65153618:+@chr2:65154920:65155896:+.B.core_chr2:65152092:65154816|65153618:+@chr2:65154920:65155896:+.B.dn')	(0,0):90,(0,1):29,(1,0):11,(1,1):540	0:37,1:543	0.04	0.06	0.02	(0,0):31,(0,1):3,(1,0):38,(1,1):145	0:117,1:69	0.47	0.65	0.33
0.50	SA828	SA830	A5SS	chr2:182501133:182501250|182501171:+@chr2:182502533:182503710:+	36.91	0.11	SSFA2	('chr2:182501133:182501250|182501171:+@chr2:182502533:182503710:+.A.coreAndExt_chr2:182501133:182501250|182501171:+@chr2:182502533:182503710:+.A.dn', 'chr2:182501133:182501250|182501171:+@chr2:182502533:182503710:+.B.core_chr2:182501133:182501250|182501171:+@chr2:182502533:182503710:+.B.dn')	(0,0):1616,(1,0):845,(1,1):6448	0:7270,1:23	1.0	1.0	0.99	(0,0):1979,(0,1):3,(1,0):396,(1,1):5317	0:5037,1:679	0.89	0.95	0.82
0.50	SA828	SA830	A5SS	chr2:10483797:10484072|10483951:+@chr2:10484301:10485194:+	739.5	-0.13	HPCAL1	('chr2:10483797:10484072|10483951:+@chr2:10484301:10485194:+.A.coreAndExt_chr2:10483797:10484072|10483951:+@chr2:10484301:10485194:+.A.dn', 'chr2:10483797:10484072|10483951:+@chr2:10484301:10485194:+.B.core_chr2:10483797:10484072|10483951:+@chr2:10484301:10485194:+.B.dn')	(0,0):384,(0,1):2,(1,0):16,(1,1):2225	0:134,1:2109	0.06	0.09	0.03	(0,0):192,(1,0):26,(1,1):1002	0:210,1:818	0.19	0.27	0.13
0.50	SA828	SA830	A5SS	chr2:100988853:100988969|100988965:+@chr2:101001892:101002951:+	1000000000000.0	0.5	RPL31	('chr2:100988853:100988969|100988965:+@chr2:101001892:101002951:+.A.coreAndExt_chr2:100988853:100988969|100988965:+@chr2:101001892:101002951:+.A.dn', 'chr2:100988853:100988969|100988965:+@chr2:101001892:101002951:+.B.core_chr2:100988853:100988969|100988965:+@chr2:101001892:101002951:+.B.dn')	(0,0):3986,(0,1):14,(1,0):23,(1,1):269	0:212,1:94	0.6	0.75	0.45	(0,0):7239,(0,1):156,(1,0):18,(1,1):911	0:93,1:992	0.1	0.15	0.07
0.50	SA828	SA830	A5SS	chr2:182493569:182493634|182493622:+@chr2:182494920:182495384:+	1000000000000.0	0.35	SSFA2	('chr2:182493569:182493634|182493622:+@chr2:182494920:182495384:+.A.coreAndExt_chr2:182493569:182493634|182493622:+@chr2:182494920:182495384:+.A.dn', 'chr2:182493569:182493634|182493622:+@chr2:182494920:182495384:+.B.core_chr2:182493569:182493634|182493622:+@chr2:182494920:182495384:+.B.dn')	(0,0):2729,(0,1):40,(1,0):484,(1,1):4154	0:4195,1:483	0.89	0.92	0.86	(0,0):2272,(0,1):3,(1,0):84,(1,1):4034	0:1973,1:2148	0.54	0.66	0.42
0.50	SA828	SA830	A5SS	chr2:232284302:232284937|232284373:+@chr2:232285397:232285629:+	1000000000000.0	0.39	PTMA	('chr2:232284302:232284937|232284373:+@chr2:232285397:232285629:+.A.coreAndExt_chr2:232284302:232284937|232284373:+@chr2:232285397:232285629:+.A.dn', 'chr2:232284302:232284937|232284373:+@chr2:232285397:232285629:+.B.core_chr2:232284302:232284937|232284373:+@chr2:232285397:232285629:+.B.dn')	(0,0):4939,(0,1):5,(1,0):1088,(1,1):66	0:1154,1:5	0.96	0.98	0.92	(0,0):7092,(0,1):114,(1,0):1130,(1,1):66	0:1167,1:143	0.57	0.62	0.53
0.50	SA828	SA830	A5SS	chr2:70297630:70297522|70297389:-@chr2:70297040:70297135:-	49.42	-0.29	TIA1	('chr2:70297630:70297522|70297389:-@chr2:70297040:70297135:-.A.dn_chr2:70297630:70297522|70297389:-@chr2:70297040:70297135:-.A.coreAndExt', 'chr2:70297630:70297522|70297389:-@chr2:70297040:70297135:-.B.dn_chr2:70297630:70297522|70297389:-@chr2:70297040:70297135:-.B.core')	(0,0):155,(0,1):30,(1,0):28,(1,1):7	0:28,1:37	0.17	0.24	0.11	(0,0):164,(0,1):8,(1,0):32,(1,1):3	0:34,1:9	0.46	0.64	0.31
0.50	SA828	SA830	A5SS	chr17:32871952:32872136|32872043:+@chr17:32874719:32874876:+	1000000000000.0	-0.45	TADA2A	('chr17:32871952:32872136|32872043:+@chr17:32874719:32874876:+.A.coreAndExt_chr17:32871952:32872136|32872043:+@chr17:32874719:32874876:+.A.dn', 'chr17:32871952:32872136|32872043:+@chr17:32874719:32874876:+.B.core_chr17:32871952:32872136|32872043:+@chr17:32874719:32874876:+.B.dn')	(0,0):172,(0,1):36,(1,0):13,(1,1):35	0:15,1:69	0.09	0.16	0.05	(0,0):86,(0,1):9,(1,0):35,(1,1):15	0:41,1:18	0.54	0.71	0.37
0.50	SA828	SA830	A5SS	chr17:70638971:70638735|70638655:-@chr17:70637915:70638557:-	1000000000000.0	0.14	NT5C	('chr17:70638971:70638735|70638655:-@chr17:70637915:70638557:-.A.dn_chr17:70638971:70638735|70638655:-@chr17:70637915:70638557:-.A.coreAndExt', 'chr17:70638971:70638735|70638655:-@chr17:70637915:70638557:-.B.dn_chr17:70638971:70638735|70638655:-@chr17:70637915:70638557:-.B.core')	(0,0):2093,(0,1):201,(1,0):145,(1,1):1952	0:707,1:1591	0.27	0.31	0.23	(0,0):2822,(0,1):294,(1,0):88,(1,1):2443	0:478,1:2347	0.13	0.16	0.11
0.50	SA828	SA830	A5SS	chr17:1287199:1286834|1286664:-@chr17:1270658:1273694:-	359.24	-0.12	CRK	('chr17:1287199:1286834|1286664:-@chr17:1270658:1273694:-.A.dn_chr17:1287199:1286834|1286664:-@chr17:1270658:1273694:-.A.coreAndExt', 'chr17:1287199:1286834|1286664:-@chr17:1270658:1273694:-.B.dn_chr17:1287199:1286834|1286664:-@chr17:1270658:1273694:-.B.core')	(0,0):1007,(0,1):196,(1,0):352,(1,1):5190	0:2966,1:2772	0.51	0.55	0.46	(0,0):1488,(0,1):183,(1,0):489,(1,1):4887	0:3766,1:1793	0.63	0.67	0.59
0.50	SA828	SA830	A5SS	chr17:40704371:40704208|40704002:-@chr17:40703563:40703713:-	1674107.33	-0.35	MAP3K14	('chr17:40704371:40704208|40704002:-@chr17:40703563:40703713:-.A.dn_chr17:40704371:40704208|40704002:-@chr17:40703563:40703713:-.A.coreAndExt', 'chr17:40704371:40704208|40704002:-@chr17:40703563:40703713:-.B.dn_chr17:40704371:40704208|40704002:-@chr17:40703563:40703713:-.B.core')	(0,0):101,(0,1):35,(1,0):15,(1,1):22	0:18,1:54	0.11	0.18	0.07	(0,0):59,(0,1):12,(1,0):41,(1,1):18	0:52,1:19	0.46	0.61	0.33
0.50	SA828	SA830	A5SS	chr17:77612886:77612783|77612722:-@chr17:77612374:77612518:-	1000000000000.0	-0.16	DUS1L	('chr17:77612886:77612783|77612722:-@chr17:77612374:77612518:-.A.dn_chr17:77612886:77612783|77612722:-@chr17:77612374:77612518:-.A.coreAndExt', 'chr17:77612886:77612783|77612722:-@chr17:77612374:77612518:-.B.dn_chr17:77612886:77612783|77612722:-@chr17:77612374:77612518:-.B.core')	(0,0):1525,(0,1):384,(1,0):37,(1,1):218	0:43,1:596	0.04	0.05	0.03	(0,0):982,(0,1):178,(1,0):116,(1,1):120	0:132,1:282	0.2	0.24	0.17
0.50	SA828	SA830	A5SS	chr17:37229308:37229827|37229453:+@chr17:37230047:37230239:+	1000000000000.0	0.18	FKBP10	('chr17:37229308:37229827|37229453:+@chr17:37230047:37230239:+.A.coreAndExt_chr17:37229308:37229827|37229453:+@chr17:37230047:37230239:+.A.dn', 'chr17:37229308:37229827|37229453:+@chr17:37230047:37230239:+.B.core_chr17:37229308:37229827|37229453:+@chr17:37230047:37230239:+.B.dn')	(0,0):429,(0,1):80,(1,0):194,(1,1):74	0:218,1:130	0.32	0.38	0.27	(0,0):287,(0,1):81,(1,0):64,(1,1):53	0:70,1:128	0.14	0.17	0.1
0.50	SA828	SA830	A5SS	chr17:31939087:31939014|31938849:-@chr17:31937755:31937876:-	79165.79	-0.12	MYO19	('chr17:31939087:31939014|31938849:-@chr17:31937755:31937876:-.A.dn_chr17:31939087:31939014|31938849:-@chr17:31937755:31937876:-.A.coreAndExt', 'chr17:31939087:31939014|31938849:-@chr17:31937755:31937876:-.B.dn_chr17:31939087:31939014|31938849:-@chr17:31937755:31937876:-.B.core')	(0,0):632,(0,1):111,(1,0):28,(1,1):19	0:28,1:130	0.04	0.06	0.03	(0,0):395,(0,1):46,(1,0):51,(1,1):11	0:51,1:57	0.16	0.21	0.11
0.50	SA828	SA830	A5SS	chr17:70280011:70279952|70279694:-@chr17:70278276:70279592:-	1000000000000.0	-0.29	NAT9	('chr17:70280011:70279952|70279694:-@chr17:70278276:70279592:-.A.dn_chr17:70280011:70279952|70279694:-@chr17:70278276:70279592:-.A.coreAndExt', 'chr17:70280011:70279952|70279694:-@chr17:70278276:70279592:-.B.dn_chr17:70280011:70279952|70279694:-@chr17:70278276:70279592:-.B.core')	(0,0):668,(1,0):351,(1,1):3474	0:1916,1:1909	0.47	0.52	0.42	(0,0):786,(0,1):2,(1,0):637,(1,1):3767	0:3531,1:875	0.76	0.83	0.7
0.50	SA828	SA830	A5SS	chr17:63419813:63419622|63419479:-@chr17:63417677:63418681:-	1000000000000.0	0.15	C17orf58	('chr17:63419813:63419622|63419479:-@chr17:63417677:63418681:-.A.dn_chr17:63419813:63419622|63419479:-@chr17:63417677:63418681:-.A.coreAndExt', 'chr17:63419813:63419622|63419479:-@chr17:63417677:63418681:-.B.dn_chr17:63419813:63419622|63419479:-@chr17:63417677:63418681:-.B.core')	(0,0):473,(0,1):215,(1,0):161,(1,1):1284	0:554,1:1106	0.3	0.34	0.26	(0,0):457,(0,1):354,(1,0):104,(1,1):1672	0:364,1:1766	0.15	0.17	0.12
0.50	SA828	SA830	A5SS	chr17:68455609:68455486|68455465:-@chr17:68357328:68357538:-	182.36	-0.35	SLC39A11	('chr17:68455609:68455486|68455465:-@chr17:68357328:68357538:-.A.dn_chr17:68455609:68455486|68455465:-@chr17:68357328:68357538:-.A.coreAndExt', 'chr17:68455609:68455486|68455465:-@chr17:68357328:68357538:-.B.dn_chr17:68455609:68455486|68455465:-@chr17:68357328:68357538:-.B.core')	(0,0):388,(0,1):35,(1,0):5,(1,1):41	0:11,1:70	0.1	0.19	0.04	(0,0):354,(0,1):18,(1,0):22,(1,1):31	0:36,1:35	0.45	0.61	0.31
0.50	SA828	SA830	A5SS	chr17:62555433:62555229|62555073:-@chr17:62550541:62550592:-	378930.88	-0.34	HELZ	('chr17:62555433:62555229|62555073:-@chr17:62550541:62550592:-.A.dn_chr17:62555433:62555229|62555073:-@chr17:62550541:62550592:-.A.coreAndExt', 'chr17:62555433:62555229|62555073:-@chr17:62550541:62550592:-.B.dn_chr17:62555433:62555229|62555073:-@chr17:62550541:62550592:-.B.core')	(0,0):99,(0,1):13,(1,0):3,(1,1):19	0:3,1:32	0.05	0.13	0.01	(0,0):64,(0,1):5,(1,0):25,(1,1):19	0:31,1:18	0.39	0.58	0.25
0.50	SA828	SA830	A5SS	chr6:86444469:86444391|86444232:-@chr6:86443766:86443929:-	1000000000000.0	0.36	SNHG5	('chr6:86444469:86444391|86444232:-@chr6:86443766:86443929:-.A.dn_chr6:86444469:86444391|86444232:-@chr6:86443766:86443929:-.A.coreAndExt', 'chr6:86444469:86444391|86444232:-@chr6:86443766:86443929:-.B.dn_chr6:86444469:86444391|86444232:-@chr6:86443766:86443929:-.B.core')	(0,0):1214,(0,1):2,(1,0):235,(1,1):6	0:241,1:2	0.95	0.99	0.9	(0,0):1707,(0,1):33,(1,0):189,(1,1):15	0:196,1:41	0.59	0.68	0.5
0.50	SA828	SA830	A5SS	chr6:139275780:139275595|139275505:-@chr6:139273753:139274201:-	4525010.9	-0.33	REPS1	('chr6:139275780:139275595|139275505:-@chr6:139273753:139274201:-.A.dn_chr6:139275780:139275595|139275505:-@chr6:139273753:139274201:-.A.coreAndExt', 'chr6:139275780:139275595|139275505:-@chr6:139273753:139274201:-.B.dn_chr6:139275780:139275595|139275505:-@chr6:139273753:139274201:-.B.core')	(0,0):222,(0,1):68,(1,0):5,(1,1):79	0:10,1:142	0.05	0.1	0.02	(0,0):114,(0,1):20,(1,0):19,(1,1):25	0:28,1:36	0.38	0.52	0.25
0.50	SA828	SA830	A5SS	chr6:143801524:143801416|143801339:-@chr6:143796529:143796811:-	293.35	-0.47	ADAT2	('chr6:143801524:143801416|143801339:-@chr6:143796529:143796811:-.A.dn_chr6:143801524:143801416|143801339:-@chr6:143796529:143796811:-.A.coreAndExt', 'chr6:143801524:143801416|143801339:-@chr6:143796529:143796811:-.B.dn_chr6:143801524:143801416|143801339:-@chr6:143796529:143796811:-.B.core')	(0,0):258,(0,1):3,(1,0):13,(1,1):43	0:23,1:36	0.36	0.55	0.2	(0,0):174,(1,0):30,(1,1):38	0:67,1:1	0.83	0.97	0.64
0.50	SA828	SA830	A5SS	chr6:133177804:133178056|133177920:+@chr6:133179293:133179893:+	1000000000000.0	-0.14	RPS12	('chr6:133177804:133178056|133177920:+@chr6:133179293:133179893:+.A.coreAndExt_chr6:133177804:133178056|133177920:+@chr6:133179293:133179893:+.A.dn', 'chr6:133177804:133178056|133177920:+@chr6:133179293:133179893:+.B.core_chr6:133177804:133178056|133177920:+@chr6:133179293:133179893:+.B.dn')	(0,0):7821,(0,1):2756,(1,0):989,(1,1):869	0:1084,1:3530	0.2	0.21	0.19	(0,0):9137,(0,1):2457,(1,0):1892,(1,1):1040	0:2122,1:3267	0.34	0.35	0.33
0.50	SA828	SA830	A5SS	chr6:30421054:30421329|30421154:+@chr6:30422188:30422320:+	164.64	0.19	RPP21,TRIM39-RPP21	('chr6:30421054:30421329|30421154:+@chr6:30422188:30422320:+.A.coreAndExt_chr6:30421054:30421329|30421154:+@chr6:30422188:30422320:+.A.dn', 'chr6:30421054:30421329|30421154:+@chr6:30422188:30422320:+.B.core_chr6:30421054:30421329|30421154:+@chr6:30422188:30422320:+.B.dn')	(0,0):1376,(0,1):3,(1,0):338,(1,1):71	0:398,1:14	0.91	0.97	0.83	(0,0):1296,(0,1):21,(1,0):307,(1,1):42	0:341,1:29	0.72	0.79	0.64
0.50	SA828	SA830	A5SS	chr6:7524507:7526801|7525004:+@chr6:7527874:7531949:+	1000000000000.0	-0.14	DSP	('chr6:7524507:7526801|7525004:+@chr6:7527874:7531949:+.A.coreAndExt_chr6:7524507:7526801|7525004:+@chr6:7527874:7531949:+.A.dn', 'chr6:7524507:7526801|7525004:+@chr6:7527874:7531949:+.B.core_chr6:7524507:7526801|7525004:+@chr6:7527874:7531949:+.B.dn')	(0,0):776,(0,1):53,(1,0):2509,(1,1):6893	0:7844,1:1611	0.79	0.82	0.76	(0,0):779,(0,1):31,(1,0):3009,(1,1):6262	0:8943,1:359	0.93	0.95	0.91
0.50	SA828	SA830	A5SS	chr6:160138309:160138391|160138369:+@chr6:160139074:160140008:+	28.65	0.38	MRPL18	('chr6:160138309:160138391|160138369:+@chr6:160139074:160140008:+.A.coreAndExt_chr6:160138309:160138391|160138369:+@chr6:160139074:160140008:+.A.dn', 'chr6:160138309:160138391|160138369:+@chr6:160139074:160140008:+.B.core_chr6:160138309:160138391|160138369:+@chr6:160139074:160140008:+.B.dn')	(0,0):3132,(0,1):3,(1,0):37,(1,1):1170	0:916,1:294	0.75	0.89	0.59	(0,0):2631,(0,1):2,(1,0):11,(1,1):1016	0:319,1:710	0.37	0.55	0.21
0.50	SA828	SA830	A5SS	chr6:43579339:43580383|43579422:+@chr6:43580477:43582276:+	1000000000000.0	0.12	TJAP1	('chr6:43579339:43580383|43579422:+@chr6:43580477:43582276:+.A.coreAndExt_chr6:43579339:43580383|43579422:+@chr6:43580477:43582276:+.A.dn', 'chr6:43579339:43580383|43579422:+@chr6:43580477:43582276:+.B.core_chr6:43579339:43580383|43579422:+@chr6:43580477:43582276:+.B.dn')	(0,0):362,(0,1):86,(1,0):175,(1,1):1754	0:378,1:1637	0.15	0.18	0.13	(0,0):207,(0,1):97,(1,0):27,(1,1):1260	0:84,1:1300	0.03	0.04	0.02
0.50	SA828	SA830	A5SS	chr6:143801524:143801420|143801339:-@chr6:143796529:143796811:-	2804.88	-0.26	ADAT2	('chr6:143801524:143801420|143801339:-@chr6:143796529:143796811:-.A.dn_chr6:143801524:143801420|143801339:-@chr6:143796529:143796811:-.A.coreAndExt', 'chr6:143801524:143801420|143801339:-@chr6:143796529:143796811:-.B.dn_chr6:143801524:143801420|143801339:-@chr6:143796529:143796811:-.B.core')	(0,0):211,(0,1):50,(1,0):14,(1,1):42	0:20,1:86	0.14	0.21	0.08	(0,0):150,(0,1):24,(1,0):31,(1,1):37	0:44,1:48	0.4	0.53	0.29
0.50	SA828	SA830	A5SS	chr6:43751332:43751209|43750917:-@chr6:43746698:43747621:-	1000000000000.0	-0.28	MRPS18A	('chr6:43751332:43751209|43750917:-@chr6:43746698:43747621:-.A.dn_chr6:43751332:43751209|43750917:-@chr6:43746698:43747621:-.A.coreAndExt', 'chr6:43751332:43751209|43750917:-@chr6:43746698:43747621:-.B.dn_chr6:43751332:43751209|43750917:-@chr6:43746698:43747621:-.B.core')	(0,0):1388,(0,1):62,(1,0):414,(1,1):2223	0:1351,1:1348	0.46	0.5	0.41	(0,0):720,(0,1):24,(1,0):374,(1,1):1126	0:1251,1:273	0.74	0.8	0.68
0.50	SA828	SA830	A5SS	chr5:176662684:176662616|176662184:-@chr5:176661532:176662103:-	43.59	0.45	RAB24	('chr5:176662684:176662616|176662184:-@chr5:176661532:176662103:-.A.dn_chr5:176662684:176662616|176662184:-@chr5:176661532:176662103:-.A.coreAndExt', 'chr5:176662684:176662616|176662184:-@chr5:176661532:176662103:-.B.dn_chr5:176662684:176662616|176662184:-@chr5:176661532:176662103:-.B.core')	(0,0):189,(1,0):50,(1,1):56	0:105,1:1	0.82	0.96	0.6	(0,0):247,(0,1):1,(1,0):39,(1,1):108	0:88,1:60	0.37	0.53	0.26
0.50	SA828	SA830	A5SS	chr5:137906524:137906293|137906222:-@chr5:137882280:137882455:-	1000000000000.0	-0.24	ETF1	('chr5:137906524:137906293|137906222:-@chr5:137882280:137882455:-.A.dn_chr5:137906524:137906293|137906222:-@chr5:137882280:137882455:-.A.coreAndExt', 'chr5:137906524:137906293|137906222:-@chr5:137882280:137882455:-.B.dn_chr5:137906524:137906293|137906222:-@chr5:137882280:137882455:-.B.core')	(0,0):1880,(0,1):53,(1,0):20,(1,1):362	0:59,1:376	0.1	0.15	0.07	(0,0):1624,(0,1):42,(1,0):73,(1,1):347	0:178,1:284	0.34	0.41	0.27
0.50	SA828	SA830	A5SS	chr5:179213043:179212984|179212803:-@chr5:179207062:179207672:-	47.88	-0.53	C5orf45	('chr5:179213043:179212984|179212803:-@chr5:179207062:179207672:-.A.dn_chr5:179213043:179212984|179212803:-@chr5:179207062:179207672:-.A.coreAndExt', 'chr5:179213043:179212984|179212803:-@chr5:179207062:179207672:-.B.dn_chr5:179213043:179212984|179212803:-@chr5:179207062:179207672:-.B.core')	(0,0):358,(0,1):6,(1,0):4,(1,1):23	0:15,1:18	0.25	0.47	0.08	(0,0):200,(1,0):7,(1,1):9	0:15,1:1	0.78	0.96	0.51
0.50	SA828	SA830	A5SS	chr5:54615396:54614788|54614701:-@chr5:54612957:54613100:-	1784581.36	-0.21	DHX29	('chr5:54615396:54614788|54614701:-@chr5:54612957:54613100:-.A.dn_chr5:54615396:54614788|54614701:-@chr5:54612957:54613100:-.A.coreAndExt', 'chr5:54615396:54614788|54614701:-@chr5:54612957:54613100:-.B.dn_chr5:54615396:54614788|54614701:-@chr5:54612957:54613100:-.B.core')	(0,0):198,(0,1):68,(1,0):2,(1,1):369	0:7,1:432	0.02	0.05	0.01	(0,0):268,(0,1):26,(1,0):16,(1,1):222	0:91,1:173	0.23	0.34	0.13
0.50	SA828	SA830	A5SS	chr5:515272:515644|515422:+@chr5:517405:518387:+	1000000000000.0	-0.39	EXOC3	('chr5:515272:515644|515422:+@chr5:517405:518387:+.A.coreAndExt_chr5:515272:515644|515422:+@chr5:517405:518387:+.A.dn', 'chr5:515272:515644|515422:+@chr5:517405:518387:+.B.core_chr5:515272:515644|515422:+@chr5:517405:518387:+.B.dn')	(0,0):277,(0,1):92,(1,0):38,(1,1):81	0:55,1:156	0.23	0.31	0.17	(0,0):271,(0,1):43,(1,0):103,(1,1):95	0:169,1:72	0.62	0.7	0.54
0.50	SA828	SA830	A5SS	chr5:147786969:147787703|147787478:+@chr5:147793180:147793280:+	22.14	0.26	FBXO38	('chr5:147786969:147787703|147787478:+@chr5:147793180:147793280:+.A.coreAndExt_chr5:147786969:147787703|147787478:+@chr5:147793180:147793280:+.A.dn', 'chr5:147786969:147787703|147787478:+@chr5:147793180:147793280:+.B.core_chr5:147786969:147787703|147787478:+@chr5:147793180:147793280:+.B.dn')	(0,0):188,(0,1):4,(1,0):116,(1,1):160	0:249,1:31	0.87	0.96	0.77	(0,0):197,(0,1):16,(1,0):93,(1,1):165	0:187,1:87	0.61	0.73	0.51
0.50	SA828	SA830	A5SS	chr5:176891807:176891763|176891560:-@chr5:176890889:176891128:-	53.45	-0.39	FAM193B	('chr5:176891807:176891763|176891560:-@chr5:176890889:176891128:-.A.dn_chr5:176891807:176891763|176891560:-@chr5:176890889:176891128:-.A.coreAndExt', 'chr5:176891807:176891763|176891560:-@chr5:176890889:176891128:-.B.dn_chr5:176891807:176891763|176891560:-@chr5:176890889:176891128:-.B.core')	(0,0):77,(0,1):3,(1,0):30,(1,1):36	0:37,1:32	0.34	0.49	0.22	(0,0):72,(0,1):2,(1,0):66,(1,1):30	0:88,1:10	0.73	0.91	0.55
0.50	SA828	SA830	A5SS	chr5:178976717:178976628|178976476:-@chr5:178975733:178975825:-	1000000000000.0	0.27	HNRNPH1	('chr5:178976717:178976628|178976476:-@chr5:178975733:178975825:-.A.dn_chr5:178976717:178976628|178976476:-@chr5:178975733:178975825:-.A.coreAndExt', 'chr5:178976717:178976628|178976476:-@chr5:178975733:178975825:-.B.dn_chr5:178976717:178976628|178976476:-@chr5:178975733:178975825:-.B.core')	(0,0):3461,(0,1):27,(1,0):687,(1,1):15	0:698,1:31	0.78	0.84	0.72	(0,0):4702,(0,1):94,(1,0):665,(1,1):21	0:668,1:112	0.51	0.57	0.47
0.50	SA828	SA830	A5SS	chr14:23687307:23687526|23687462:+@chr14:23687691:23687750:+	630.21	-0.25	RNF31	('chr14:23687307:23687526|23687462:+@chr14:23687691:23687750:+.A.coreAndExt_chr14:23687307:23687526|23687462:+@chr14:23687691:23687750:+.A.dn', 'chr14:23687307:23687526|23687462:+@chr14:23687691:23687750:+.B.core_chr14:23687307:23687526|23687462:+@chr14:23687691:23687750:+.B.dn')	(0,0):232,(0,1):67,(1,0):15,(1,1):42	0:19,1:105	0.08	0.12	0.05	(0,0):112,(0,1):18,(1,0):22,(1,1):12	0:28,1:24	0.33	0.47	0.21
0.50	SA828	SA830	A5SS	chr22:17776116:17776006|17775797:-@chr22:17774707:17774797:-	82.91	-0.21	HIRA	('chr22:17776116:17776006|17775797:-@chr22:17774707:17774797:-.A.dn_chr22:17776116:17776006|17775797:-@chr22:17774707:17774797:-.A.coreAndExt', 'chr22:17776116:17776006|17775797:-@chr22:17774707:17774797:-.B.dn_chr22:17776116:17776006|17775797:-@chr22:17774707:17774797:-.B.core')	(0,0):225,(0,1):39,(1,0):75,(1,1):7	0:76,1:45	0.22	0.29	0.16	(0,0):177,(0,1):23,(1,0):113,(1,1):2	0:114,1:24	0.43	0.55	0.33
0.50	SA828	SA830	A5SS	chr22:20646974:20646801|20646500:-@chr22:20644693:20644821:-	313.86	-0.14	TOP3B	('chr22:20646974:20646801|20646500:-@chr22:20644693:20644821:-.A.dn_chr22:20646974:20646801|20646500:-@chr22:20644693:20644821:-.A.coreAndExt', 'chr22:20646974:20646801|20646500:-@chr22:20644693:20644821:-.B.dn_chr22:20646974:20646801|20646500:-@chr22:20644693:20644821:-.B.core')	(0,0):312,(0,1):117,(1,0):67,(1,1):41	0:71,1:154	0.11	0.14	0.09	(0,0):257,(0,1):55,(1,0):78,(1,1):16	0:81,1:68	0.25	0.32	0.19
0.50	SA828	SA830	A5SS	chr22:21230000:21229965|21229232:-@chr22:21222757:21223511:-	314.73	0.2	PRAME	('chr22:21230000:21229965|21229232:-@chr22:21222757:21223511:-.A.dn_chr22:21230000:21229965|21229232:-@chr22:21222757:21223511:-.A.coreAndExt', 'chr22:21230000:21229965|21229232:-@chr22:21222757:21223511:-.B.dn_chr22:21230000:21229965|21229232:-@chr22:21222757:21223511:-.B.core')	(0,0):299,(1,0):178,(1,1):305	0:323,1:160	0.48	0.58	0.4	(0,0):246,(0,1):1,(1,0):81,(1,1):244	0:139,1:187	0.28	0.35	0.21
0.50	SA828	SA830	A5SS	chr22:20313696:20313597|20313299:-@chr22:20312378:20313076:-	1000000000000.0	0.13	YDJC	('chr22:20313696:20313597|20313299:-@chr22:20312378:20313076:-.A.dn_chr22:20313696:20313597|20313299:-@chr22:20312378:20313076:-.A.coreAndExt', 'chr22:20313696:20313597|20313299:-@chr22:20312378:20313076:-.B.dn_chr22:20313696:20313597|20313299:-@chr22:20312378:20313076:-.B.core')	(0,0):1095,(0,1):130,(1,0):775,(1,1):3033	0:2116,1:1822	0.42	0.45	0.39	(0,0):930,(0,1):167,(1,0):495,(1,1):2796	0:1221,1:2237	0.29	0.32	0.26
0.50	SA828	SA830	A5SS	chr22:20314050:20313891|20313832:-@chr22:20313299:20313696:-	63.57	-0.15	YDJC	('chr22:20314050:20313891|20313832:-@chr22:20313299:20313696:-.A.dn_chr22:20314050:20313891|20313832:-@chr22:20313299:20313696:-.A.coreAndExt', 'chr22:20314050:20313891|20313832:-@chr22:20313299:20313696:-.B.dn_chr22:20314050:20313891|20313832:-@chr22:20313299:20313696:-.B.core')	(0,0):1508,(0,1):51,(1,0):223,(1,1):484	0:539,1:219	0.68	0.74	0.63	(0,0):1620,(0,1):25,(1,0):246,(1,1):327	0:502,1:96	0.83	0.88	0.77
0.50	SA828	SA830	A5SS	chr12:100644203:100644406|100644313:+@chr12:100646810:100647285:+	841.86	-0.29	CHPT1	('chr12:100644203:100644406|100644313:+@chr12:100646810:100647285:+.A.coreAndExt_chr12:100644203:100644406|100644313:+@chr12:100646810:100647285:+.A.dn', 'chr12:100644203:100644406|100644313:+@chr12:100646810:100647285:+.B.core_chr12:100644203:100644406|100644313:+@chr12:100646810:100647285:+.B.dn')	(0,0):110,(0,1):47,(1,0):16,(1,1):16	0:20,1:59	0.21	0.31	0.13	(0,0):143,(0,1):20,(1,0):32,(1,1):24	0:34,1:42	0.5	0.62	0.38
0.50	SA828	SA830	A5SS	chr12:97513342:97513570|97513466:+@chr12:97515765:97516926:+	1000000000000.0	-0.28	SLC25A3	('chr12:97513342:97513570|97513466:+@chr12:97515765:97516926:+.A.coreAndExt_chr12:97513342:97513570|97513466:+@chr12:97515765:97516926:+.A.dn', 'chr12:97513342:97513570|97513466:+@chr12:97515765:97516926:+.B.core_chr12:97513342:97513570|97513466:+@chr12:97515765:97516926:+.B.dn')	(0,0):12500,(0,1):1,(1,0):32,(1,1):2548	0:372,1:2209	0.14	0.19	0.09	(0,0):13157,(0,1):1,(1,0):101,(1,1):2528	0:843,1:1787	0.42	0.5	0.34
0.50	SA828	SA830	A5SS	chr12:131903471:131903319|131903199:-@chr12:131899966:131900078:-	44.53	-0.24	GOLGA3	('chr12:131903471:131903319|131903199:-@chr12:131899966:131900078:-.A.dn_chr12:131903471:131903319|131903199:-@chr12:131899966:131900078:-.A.coreAndExt', 'chr12:131903471:131903319|131903199:-@chr12:131899966:131900078:-.B.dn_chr12:131903471:131903319|131903199:-@chr12:131899966:131900078:-.B.core')	(0,0):237,(0,1):34,(1,0):104,(1,1):26	0:115,1:49	0.48	0.57	0.39	(0,0):193,(0,1):15,(1,0):126,(1,1):17	0:139,1:19	0.72	0.82	0.62
0.50	SA828	SA830	A5SS	chr12:51948806:51948979|51948898:+@chr12:51949075:51950136:+	35.58	-0.28	ESPL1	('chr12:51948806:51948979|51948898:+@chr12:51949075:51950136:+.A.coreAndExt_chr12:51948806:51948979|51948898:+@chr12:51949075:51950136:+.A.dn', 'chr12:51948806:51948979|51948898:+@chr12:51949075:51950136:+.B.core_chr12:51948806:51948979|51948898:+@chr12:51949075:51950136:+.B.dn')	(0,0):148,(0,1):19,(1,0):10,(1,1):684	0:87,1:626	0.13	0.22	0.06	(0,0):110,(0,1):4,(1,0):19,(1,1):490	0:224,1:289	0.41	0.59	0.27
0.50	SA828	SA830	A5SS	chr12:48814752:48814596|48814450:-@chr12:48809575:48810744:-	1000000000000.0	-0.33	CERS5	('chr12:48814752:48814596|48814450:-@chr12:48809575:48810744:-.A.dn_chr12:48814752:48814596|48814450:-@chr12:48809575:48810744:-.A.coreAndExt', 'chr12:48814752:48814596|48814450:-@chr12:48809575:48810744:-.B.dn_chr12:48814752:48814596|48814450:-@chr12:48809575:48810744:-.B.core')	(0,0):215,(0,1):134,(1,0):17,(1,1):752	0:64,1:839	0.07	0.1	0.04	(0,0):153,(0,1):61,(1,0):67,(1,1):391	0:200,1:319	0.4	0.48	0.32
0.50	SA828	SA830	A5SS	chr12:122027371:122027798|122027470:+@chr12:122028860:122029069:+	8641.24	0.22	OGFOD2	('chr12:122027371:122027798|122027470:+@chr12:122028860:122029069:+.A.coreAndExt_chr12:122027371:122027798|122027470:+@chr12:122028860:122029069:+.A.dn', 'chr12:122027371:122027798|122027470:+@chr12:122028860:122029069:+.B.core_chr12:122027371:122027798|122027470:+@chr12:122028860:122029069:+.B.dn')	(0,0):514,(0,1):21,(1,0):75,(1,1):39	0:88,1:47	0.34	0.43	0.25	(0,0):210,(0,1):20,(1,0):20,(1,1):32	0:20,1:52	0.12	0.19	0.07
0.50	SA828	SA830	A5SS	chr12:46819335:46819554|46819399:+@chr12:46819899:46819962:+	12717.39	-0.17	PFKM	('chr12:46819335:46819554|46819399:+@chr12:46819899:46819962:+.A.coreAndExt_chr12:46819335:46819554|46819399:+@chr12:46819899:46819962:+.A.dn', 'chr12:46819335:46819554|46819399:+@chr12:46819899:46819962:+.B.core_chr12:46819335:46819554|46819399:+@chr12:46819899:46819962:+.B.dn')	(0,0):386,(0,1):20,(1,0):5	0:5,1:20	0.02	0.05	0.01	(0,0):382,(0,1):14,(1,0):41	0:41,1:14	0.19	0.31	0.11
0.50	SA828	SA830	A5SS	chr12:2939375:2939780|2939467:+@chr12:2974165:2974419:+	16854.97	-0.11	TEAD4	('chr12:2939375:2939780|2939467:+@chr12:2974165:2974419:+.A.coreAndExt_chr12:2939375:2939780|2939467:+@chr12:2974165:2974419:+.A.dn', 'chr12:2939375:2939780|2939467:+@chr12:2974165:2974419:+.B.core_chr12:2939375:2939780|2939467:+@chr12:2974165:2974419:+.B.dn')	(0,0):681,(0,1):82,(1,0):42,(1,1):198	0:53,1:269	0.07	0.09	0.05	(0,0):536,(0,1):24,(1,0):47,(1,1):84	0:60,1:95	0.18	0.24	0.13
0.50	SA828	SA830	A5SS	chr12:6829283:6828990|6828748:-@chr12:6827259:6828623:-	1000000000000.0	0.47	CDCA3	('chr12:6829283:6828990|6828748:-@chr12:6827259:6828623:-.A.dn_chr12:6829283:6828990|6828748:-@chr12:6827259:6828623:-.A.coreAndExt', 'chr12:6829283:6828990|6828748:-@chr12:6827259:6828623:-.B.dn_chr12:6829283:6828990|6828748:-@chr12:6827259:6828623:-.B.core')	(0,0):600,(0,1):64,(1,0):247,(1,1):897	0:902,1:306	0.67	0.73	0.61	(0,0):731,(0,1):421,(1,0):171,(1,1):1638	0:513,1:1717	0.2	0.22	0.17
0.50	SA828	SA830	A5SS	chr12:103227667:103228007|103227858:+@chr12:103229198:103229344:+	30.18	-0.3	TXNRD1	('chr12:103227667:103228007|103227858:+@chr12:103229198:103229344:+.A.coreAndExt_chr12:103227667:103228007|103227858:+@chr12:103229198:103229344:+.A.dn', 'chr12:103227667:103228007|103227858:+@chr12:103229198:103229344:+.B.core_chr12:103227667:103228007|103227858:+@chr12:103229198:103229344:+.B.dn')	(0,0):1164,(0,1):1,(1,0):35,(1,1):93	0:80,1:49	0.37	0.52	0.25	(0,0):907,(0,1):9,(1,0):95,(1,1):80	0:146,1:38	0.67	0.81	0.54
0.50	SA828	SA830	A5SS	chr12:2939375:2939780|2939623:+@chr12:2974165:2974419:+	81.8	-0.37	TEAD4	('chr12:2939375:2939780|2939623:+@chr12:2974165:2974419:+.A.coreAndExt_chr12:2939375:2939780|2939623:+@chr12:2974165:2974419:+.A.dn', 'chr12:2939375:2939780|2939623:+@chr12:2974165:2974419:+.B.core_chr12:2939375:2939780|2939623:+@chr12:2974165:2974419:+.B.dn')	(0,0):755,(0,1):8,(1,0):30,(1,1):210	0:86,1:162	0.26	0.36	0.17	(0,0):559,(0,1):1,(1,0):33,(1,1):98	0:91,1:41	0.63	0.83	0.44
0.50	SA828	SA830	A5SS	chr12:10757199:10757077|10753774:-@chr12:10745826:10748014:-	1000000000000.0	0.1	CSDA	('chr12:10757199:10757077|10753774:-@chr12:10745826:10748014:-.A.dn_chr12:10757199:10757077|10753774:-@chr12:10745826:10748014:-.A.coreAndExt', 'chr12:10757199:10757077|10753774:-@chr12:10745826:10748014:-.B.dn_chr12:10757199:10757077|10753774:-@chr12:10745826:10748014:-.B.core')	(0,0):4916,(0,1):494,(1,0):1376,(1,1):668	0:1627,1:911	0.42	0.45	0.4	(0,0):4665,(0,1):520,(1,0):902,(1,1):568	0:1091,1:899	0.32	0.34	0.3
0.50	SA828	SA830	A5SS	chr12:2797533:2797780|2797704:+@chr12:2799513:2799652:+	26.77	-0.24	ITFG2	('chr12:2797533:2797780|2797704:+@chr12:2799513:2799652:+.A.coreAndExt_chr12:2797533:2797780|2797704:+@chr12:2799513:2799652:+.A.dn', 'chr12:2797533:2797780|2797704:+@chr12:2799513:2799652:+.B.core_chr12:2797533:2797780|2797704:+@chr12:2799513:2799652:+.B.dn')	(0,0):276,(0,1):42,(1,0):30,(1,1):38	0:34,1:76	0.24	0.33	0.17	(0,0):171,(0,1):19,(1,0):41,(1,1):25	0:50,1:35	0.48	0.6	0.36
0.50	SA828	SA830	A5SS	chr9:135213611:135213931|135213765:+@chr9:135214408:135214767:+	29.95	-0.12	SURF2	('chr9:135213611:135213931|135213765:+@chr9:135214408:135214767:+.A.coreAndExt_chr9:135213611:135213931|135213765:+@chr9:135214408:135214767:+.A.dn', 'chr9:135213611:135213931|135213765:+@chr9:135214408:135214767:+.B.core_chr9:135213611:135213931|135213765:+@chr9:135214408:135214767:+.B.dn')	(0,0):543,(0,1):191,(1,0):88,(1,1):63	0:109,1:233	0.22	0.27	0.18	(0,0):415,(0,1):116,(1,0):98,(1,1):41	0:111,1:144	0.34	0.4	0.29
0.50	SA828	SA830	A5SS	chr9:34627417:34627217|34626990:-@chr9:34624717:34625855:-	1000000000000.0	0.12	SIGMAR1	('chr9:34627417:34627217|34626990:-@chr9:34624717:34625855:-.A.dn_chr9:34627417:34627217|34626990:-@chr9:34624717:34625855:-.A.coreAndExt', 'chr9:34627417:34627217|34626990:-@chr9:34624717:34625855:-.B.dn_chr9:34627417:34627217|34626990:-@chr9:34624717:34625855:-.B.core')	(0,0):3204,(0,1):123,(1,0):434,(1,1):8025	0:2391,1:6191	0.24	0.27	0.22	(0,0):3121,(0,1):593,(1,0):318,(1,1):9068	0:1504,1:8475	0.12	0.14	0.11
0.50	SA828	SA830	A5SS	chr9:34395962:34395914|34395863:-@chr9:34392703:34392805:-	52.63	-0.42	C9orf25	('chr9:34395962:34395914|34395863:-@chr9:34392703:34392805:-.A.dn_chr9:34395962:34395914|34395863:-@chr9:34392703:34392805:-.A.coreAndExt', 'chr9:34395962:34395914|34395863:-@chr9:34392703:34392805:-.B.dn_chr9:34395962:34395914|34395863:-@chr9:34392703:34392805:-.B.core')	(0,0):329,(0,1):4,(1,0):10	0:10,1:4	0.49	0.73	0.27	(0,0):217,(1,0):20	0:20	0.91	0.99	0.74
0.50	SA828	SA830	A5SS	chr9:130298141:130298397|130298241:+@chr9:130300513:130300675:+	1000000000000.0	-0.21	ODF2	('chr9:130298141:130298397|130298241:+@chr9:130300513:130300675:+.A.coreAndExt_chr9:130298141:130298397|130298241:+@chr9:130300513:130300675:+.A.dn', 'chr9:130298141:130298397|130298241:+@chr9:130300513:130300675:+.B.core_chr9:130298141:130298397|130298241:+@chr9:130300513:130300675:+.B.dn')	(0,0):424,(0,1):93,(1,0):38,(1,1):35	0:42,1:124	0.1	0.14	0.07	(0,0):350,(0,1):73,(1,0):122,(1,1):39	0:132,1:102	0.31	0.37	0.25
0.50	SA828	SA830	A5SS	chr9:129981515:129981173|129981089:-@chr9:129980809:129981004:-	1000000000000.0	0.25	CIZ1	('chr9:129981515:129981173|129981089:-@chr9:129980809:129981004:-.A.dn_chr9:129981515:129981173|129981089:-@chr9:129980809:129981004:-.A.coreAndExt', 'chr9:129981515:129981173|129981089:-@chr9:129980809:129981004:-.B.dn_chr9:129981515:129981173|129981089:-@chr9:129980809:129981004:-.B.core')	(0,0):1249,(0,1):78,(1,0):267,(1,1):839	0:735,1:449	0.57	0.62	0.52	(0,0):637,(0,1):105,(1,0):115,(1,1):515	0:247,1:488	0.32	0.38	0.27
0.50	SA828	SA830	A5SS	chr9:34627417:34627264|34626994:-@chr9:34624717:34625855:-	1000000000000.0	0.19	SIGMAR1	('chr9:34627417:34627264|34626994:-@chr9:34624717:34625855:-.A.dn_chr9:34627417:34627264|34626994:-@chr9:34624717:34625855:-.A.coreAndExt', 'chr9:34627417:34627264|34626994:-@chr9:34624717:34625855:-.B.dn_chr9:34627417:34627264|34626994:-@chr9:34624717:34625855:-.B.core')	(0,0):2848,(0,1):31,(1,0):1205,(1,1):7702	0:5961,1:2977	0.61	0.64	0.57	(0,0):3199,(0,1):130,(1,0):1033,(1,1):8738	0:5019,1:4882	0.42	0.45	0.4
0.50	SA828	SA830	A5SS	chr9:130870298:130871075|130870432:+@chr9:130871176:130872301:+	326.43	0.3	FAM73B	('chr9:130870298:130871075|130870432:+@chr9:130871176:130872301:+.A.coreAndExt_chr9:130870298:130871075|130870432:+@chr9:130871176:130872301:+.A.dn', 'chr9:130870298:130871075|130870432:+@chr9:130871176:130872301:+.B.core_chr9:130870298:130871075|130870432:+@chr9:130871176:130872301:+.B.dn')	(0,0):141,(0,1):13,(1,0):116,(1,1):80	0:178,1:31	0.78	0.86	0.69	(0,0):100,(0,1):15,(1,0):39,(1,1):55	0:66,1:43	0.48	0.6	0.35
0.50	SA828	SA830	A5SS	chr9:139006913:139007247|139006977:+@chr9:139007326:139007516:+	76075.68	0.25	C9orf142	('chr9:139006913:139007247|139006977:+@chr9:139007326:139007516:+.A.coreAndExt_chr9:139006913:139007247|139006977:+@chr9:139007326:139007516:+.A.dn', 'chr9:139006913:139007247|139006977:+@chr9:139007326:139007516:+.B.core_chr9:139006913:139007247|139006977:+@chr9:139007326:139007516:+.B.dn')	(0,0):1438,(0,1):8,(1,0):602,(1,1):217	0:743,1:84	0.65	0.74	0.57	(0,0):780,(0,1):19,(1,0):276,(1,1):141	0:339,1:97	0.4	0.48	0.34
0.50	SA828	SA830	A5SS	chr9:138914695:138914949|138914793:+@chr9:138922343:138922504:+	1000000000000.0	-0.54	TRAF2	('chr9:138914695:138914949|138914793:+@chr9:138922343:138922504:+.A.coreAndExt_chr9:138914695:138914949|138914793:+@chr9:138922343:138922504:+.A.dn', 'chr9:138914695:138914949|138914793:+@chr9:138922343:138922504:+.B.core_chr9:138914695:138914949|138914793:+@chr9:138922343:138922504:+.B.dn')	(0,0):282,(0,1):85,(1,0):6,(1,1):19	0:8,1:102	0.02	0.04	0.01	(0,0):469,(0,1):37,(1,0):174,(1,1):26	0:193,1:44	0.56	0.64	0.47
0.50	SA828	SA830	A5SS	chr9:132562790:132563459|132562835:+@chr9:132564537:132565093:+	1000000000000.0	0.54	EXOSC2	('chr9:132562790:132563459|132562835:+@chr9:132564537:132565093:+.A.coreAndExt_chr9:132562790:132563459|132562835:+@chr9:132564537:132565093:+.A.dn', 'chr9:132562790:132563459|132562835:+@chr9:132564537:132565093:+.B.core_chr9:132562790:132563459|132562835:+@chr9:132564537:132565093:+.B.dn')	(0,0):780,(0,1):2,(1,0):140,(1,1):81	0:207,1:16	0.85	0.97	0.71	(0,0):577,(0,1):8,(1,0):69,(1,1):130	0:121,1:86	0.31	0.4	0.23
0.50	SA828	SA830	A5SS	chr9:34627417:34627217|34626994:-@chr9:34624717:34625855:-	1000000000000.0	0.22	SIGMAR1	('chr9:34627417:34627217|34626994:-@chr9:34624717:34625855:-.A.dn_chr9:34627417:34627217|34626994:-@chr9:34624717:34625855:-.A.coreAndExt', 'chr9:34627417:34627217|34626994:-@chr9:34624717:34625855:-.B.dn_chr9:34627417:34627217|34626994:-@chr9:34624717:34625855:-.B.core')	(0,0):2756,(0,1):123,(1,0):882,(1,1):8025	0:4768,1:4262	0.48	0.51	0.45	(0,0):2736,(0,1):593,(1,0):703,(1,1):9068	0:3030,1:7334	0.26	0.28	0.24
0.50	SA828	SA830	A5SS	chr9:34627417:34627264|34626990:-@chr9:34624717:34625855:-	1000000000000.0	0.11	SIGMAR1	('chr9:34627417:34627264|34626990:-@chr9:34624717:34625855:-.A.dn_chr9:34627417:34627264|34626990:-@chr9:34624717:34625855:-.A.coreAndExt', 'chr9:34627417:34627264|34626990:-@chr9:34624717:34625855:-.B.dn_chr9:34627417:34627264|34626990:-@chr9:34624717:34625855:-.B.core')	(0,0):3296,(0,1):31,(1,0):757,(1,1):7702	0:3733,1:4757	0.38	0.41	0.35	(0,0):3584,(0,1):130,(1,0):648,(1,1):8738	0:3212,1:6304	0.27	0.29	0.25
0.50	SA828	SA830	A5SS	chr20:41520415:41520567|41520563:+@chr20:41521207:41521474:+	1000000000000.0	0.4	SRSF6	('chr20:41520415:41520567|41520563:+@chr20:41521207:41521474:+.A.coreAndExt_chr20:41520415:41520567|41520563:+@chr20:41521207:41521474:+.A.dn', 'chr20:41520415:41520567|41520563:+@chr20:41521207:41521474:+.B.core_chr20:41520415:41520567|41520563:+@chr20:41521207:41521474:+.B.dn')	(0,0):2282,(0,1):21,(1,0):30,(1,1):464	0:328,1:187	0.53	0.66	0.42	(0,0):1716,(0,1):55,(1,0):10,(1,1):468	0:78,1:455	0.13	0.21	0.07
0.50	SA828	SA830	A5SS	chr20:60900384:60900850|60900465:+@chr20:60901253:60903533:+	1000000000000.0	-0.19	C20orf20	('chr20:60900384:60900850|60900465:+@chr20:60901253:60903533:+.A.coreAndExt_chr20:60900384:60900850|60900465:+@chr20:60901253:60903533:+.A.dn', 'chr20:60900384:60900850|60900465:+@chr20:60901253:60903533:+.B.core_chr20:60900384:60900850|60900465:+@chr20:60901253:60903533:+.B.dn')	(0,0):1047,(0,1):8,(1,0):81,(1,1):3161	0:423,1:2827	0.14	0.18	0.11	(0,0):1068,(0,1):9,(1,0):156,(1,1):2603	0:990,1:1778	0.33	0.38	0.28
0.50	SA828	SA830	A5SS	chr20:33056034:33055922|33055337:-@chr20:33054874:33055080:-	1000000000000.0	-0.1	TRPC4AP	('chr20:33056034:33055922|33055337:-@chr20:33054874:33055080:-.A.dn_chr20:33056034:33055922|33055337:-@chr20:33054874:33055080:-.A.coreAndExt', 'chr20:33056034:33055922|33055337:-@chr20:33054874:33055080:-.B.dn_chr20:33056034:33055922|33055337:-@chr20:33054874:33055080:-.B.core')	(0,0):571,(0,1):309,(1,0):74,(1,1):163	0:82,1:464	0.03	0.04	0.02	(0,0):274,(0,1):112,(1,0):140,(1,1):73	0:151,1:174	0.13	0.16	0.11
0.50	SA828	SA830	A5SS	chr20:45301289:45301047|45300909:-@chr20:45298477:45298667:-	13674.01	-0.34	ZMYND8	('chr20:45301289:45301047|45300909:-@chr20:45298477:45298667:-.A.dn_chr20:45301289:45301047|45300909:-@chr20:45298477:45298667:-.A.coreAndExt', 'chr20:45301289:45301047|45300909:-@chr20:45298477:45298667:-.B.dn_chr20:45301289:45301047|45300909:-@chr20:45298477:45298667:-.B.core')	(0,0):194,(0,1):57,(1,0):53,(1,1):79	0:82,1:107	0.3	0.39	0.23	(0,0):99,(0,1):14,(1,0):58,(1,1):40	0:81,1:31	0.64	0.77	0.52
0.50	SA828	SA830	A5SS	chr20:32347052:32346862|32346689:-@chr20:32344933:32345623:-	1000000000000.0	-0.1	AHCY	('chr20:32347052:32346862|32346689:-@chr20:32344933:32345623:-.A.dn_chr20:32347052:32346862|32346689:-@chr20:32344933:32345623:-.A.coreAndExt', 'chr20:32347052:32346862|32346689:-@chr20:32344933:32345623:-.B.dn_chr20:32347052:32346862|32346689:-@chr20:32344933:32345623:-.B.core')	(0,0):2127,(0,1):775,(1,0):68,(1,1):660	0:90,1:1413	0.06	0.07	0.04	(0,0):1485,(0,1):563,(1,0):149,(1,1):457	0:226,1:943	0.16	0.18	0.14
0.50	SA828	SA830	A5SS	chr20:60900384:60900846|60900465:+@chr20:60901253:60903533:+	1000000000000.0	-0.27	C20orf20	('chr20:60900384:60900846|60900465:+@chr20:60901253:60903533:+.A.coreAndExt_chr20:60900384:60900846|60900465:+@chr20:60901253:60903533:+.A.dn', 'chr20:60900384:60900846|60900465:+@chr20:60901253:60903533:+.B.core_chr20:60900384:60900846|60900465:+@chr20:60901253:60903533:+.B.dn')	(0,0):880,(0,1):8,(1,0):248,(1,1):3161	0:1520,1:1897	0.44	0.49	0.38	(0,0):872,(0,1):9,(1,0):352,(1,1):2603	0:2314,1:650	0.71	0.78	0.63
0.50	SA828	SA830	A5SS	chr20:30194446:30194569|30194541:+@chr20:30196555:30196673:+	20.81	0.12	TM9SF4	('chr20:30194446:30194569|30194541:+@chr20:30196555:30196673:+.A.coreAndExt_chr20:30194446:30194569|30194541:+@chr20:30196555:30196673:+.A.dn', 'chr20:30194446:30194569|30194541:+@chr20:30196555:30196673:+.B.core_chr20:30194446:30194569|30194541:+@chr20:30196555:30196673:+.B.dn')	(0,0):506,(0,1):5,(1,0):202,(1,1):22	0:224,1:5	0.95	0.98	0.91	(0,0):459,(0,1):13,(1,0):119,(1,1):30	0:144,1:18	0.83	0.9	0.75
0.50	SA828	SA830	A5SS	chr20:2584580:2584860|2584680:+@chr20:2585047:2585195:+	1000000000000.0	0.11	NOP56	('chr20:2584580:2584860|2584680:+@chr20:2585047:2585195:+.A.coreAndExt_chr20:2584580:2584860|2584680:+@chr20:2585047:2585195:+.A.dn', 'chr20:2584580:2584860|2584680:+@chr20:2585047:2585195:+.B.core_chr20:2584580:2584860|2584680:+@chr20:2585047:2585195:+.B.dn')	(0,0):4541,(0,1):482,(1,0):2297,(1,1):400	0:2501,1:678	0.5	0.52	0.48	(0,0):5785,(0,1):818,(1,0):2345,(1,1):430	0:2518,1:1075	0.39	0.41	0.37
0.50	SA828	SA830	A5SS	chr20:61797125:61797447|61797277:+@chr20:61797575:61798988:+	9214.35	-0.25	RTEL1,RTEL1-TNFRSF6B	('chr20:61797125:61797447|61797277:+@chr20:61797575:61798988:+.A.coreAndExt_chr20:61797125:61797447|61797277:+@chr20:61797575:61798988:+.A.dn', 'chr20:61797125:61797447|61797277:+@chr20:61797575:61798988:+.B.core_chr20:61797125:61797447|61797277:+@chr20:61797575:61798988:+.B.dn')	(0,0):304,(0,1):86,(1,0):155,(1,1):1077	0:687,1:631	0.48	0.55	0.42	(0,0):267,(0,1):25,(1,0):153,(1,1):874	0:767,1:285	0.73	0.81	0.65
0.50	SA828	SA830	A5SS	chr20:33335709:33335598|33335393:-@chr20:33331159:33331335:-	1000000000000.0	-0.21	EIF6	('chr20:33335709:33335598|33335393:-@chr20:33331159:33331335:-.A.dn_chr20:33335709:33335598|33335393:-@chr20:33331159:33331335:-.A.coreAndExt', 'chr20:33335709:33335598|33335393:-@chr20:33331159:33331335:-.B.dn_chr20:33335709:33335598|33335393:-@chr20:33331159:33331335:-.B.core')	(0,0):10680,(0,1):27,(1,0):417,(1,1):644	0:578,1:510	0.28	0.32	0.25	(0,0):7962,(0,1):32,(1,0):636,(1,1):515	0:901,1:282	0.49	0.54	0.44
0.50	SA828	SA830	A5SS	chr20:43470855:43471090|43470992:+@chr20:43471986:43472668:+	1000000000000.0	-0.2	DBNDD2,SYS1-DBNDD2	('chr20:43470855:43471090|43470992:+@chr20:43471986:43472668:+.A.coreAndExt_chr20:43470855:43471090|43470992:+@chr20:43471986:43472668:+.A.dn', 'chr20:43470855:43471090|43470992:+@chr20:43471986:43472668:+.B.core_chr20:43470855:43471090|43470992:+@chr20:43471986:43472668:+.B.dn')	(0,0):359,(0,1):267,(1,0):83,(1,1):1484	0:266,1:1568	0.14	0.16	0.11	(0,0):306,(0,1):166,(1,0):179,(1,1):1209	0:528,1:1026	0.34	0.39	0.3
0.50	SA828	SA830	A5SS	chr10:124912118:124912338|124912334:+@chr10:124913326:124914876:+	636.11	-0.1	BUB3	('chr10:124912118:124912338|124912334:+@chr10:124913326:124914876:+.A.coreAndExt_chr10:124912118:124912338|124912334:+@chr10:124913326:124914876:+.A.dn', 'chr10:124912118:124912338|124912334:+@chr10:124913326:124914876:+.B.core_chr10:124912118:124912338|124912334:+@chr10:124913326:124914876:+.B.dn')	(0,0):2607,(0,1):507,(1,0):55,(1,1):4834	0:453,1:4943	0.09	0.12	0.07	(0,0):3342,(0,1):221,(1,0):56,(1,1):3825	0:896,1:3206	0.19	0.24	0.15
0.50	SA828	SA830	A5SS	chr10:88901087:88902616|88901569:+@chr10:88907785:88907892:+	315303205574.74	0.34	FAM35A	('chr10:88901087:88902616|88901569:+@chr10:88907785:88907892:+.A.coreAndExt_chr10:88901087:88902616|88901569:+@chr10:88907785:88907892:+.A.dn', 'chr10:88901087:88902616|88901569:+@chr10:88907785:88907892:+.B.core_chr10:88901087:88902616|88901569:+@chr10:88907785:88907892:+.B.dn')	(0,0):195,(0,1):6,(1,0):717,(1,1):271	0:944,1:50	0.85	0.93	0.76	(0,0):122,(0,1):14,(1,0):262,(1,1):157	0:342,1:91	0.51	0.6	0.43
0.50	SA828	SA830	A5SS	chr10:73765695:73765598|73765367:-@chr10:73762594:73764381:-	681624524.36	-0.29	DNAJB12	('chr10:73765695:73765598|73765367:-@chr10:73762594:73764381:-.A.dn_chr10:73765695:73765598|73765367:-@chr10:73762594:73764381:-.A.coreAndExt', 'chr10:73765695:73765598|73765367:-@chr10:73762594:73764381:-.B.dn_chr10:73765695:73765598|73765367:-@chr10:73762594:73764381:-.B.core')	(0,0):504,(0,1):10,(1,0):78,(1,1):611	0:512,1:187	0.66	0.77	0.55	(0,0):343,(0,1):2,(1,0):102,(1,1):345	0:437,1:12	0.95	0.98	0.88
0.50	SA828	SA830	A5SS	chr10:73765695:73765544|73765367:-@chr10:73762594:73764381:-	1000000000000.0	-0.41	DNAJB12	('chr10:73765695:73765544|73765367:-@chr10:73762594:73764381:-.A.dn_chr10:73765695:73765544|73765367:-@chr10:73762594:73764381:-.A.coreAndExt', 'chr10:73765695:73765544|73765367:-@chr10:73762594:73764381:-.B.dn_chr10:73765695:73765544|73765367:-@chr10:73762594:73764381:-.B.core')	(0,0):466,(0,1):48,(1,0):52,(1,1):637	0:294,1:443	0.36	0.44	0.27	(0,0):327,(0,1):18,(1,0):94,(1,1):353	0:354,1:111	0.77	0.85	0.68
0.50	SA828	SA830	A5SS	chr10:93708802:93709019|93708891:+@chr10:93709522:93709617:+	119672.07	0.45	BTAF1	('chr10:93708802:93709019|93708891:+@chr10:93709522:93709617:+.A.coreAndExt_chr10:93708802:93709019|93708891:+@chr10:93709522:93709617:+.A.dn', 'chr10:93708802:93709019|93708891:+@chr10:93709522:93709617:+.B.core_chr10:93708802:93709019|93708891:+@chr10:93709522:93709617:+.B.dn')	(0,0):115,(0,1):4,(1,0):37,(1,1):3	0:38,1:6	0.56	0.77	0.38	(0,0):88,(0,1):6,(1,0):3,(1,1):1	0:3,1:7	0.11	0.27	0.03
0.50	SA828	SA830	A5SS	chr10:850790:850682|850577:-@chr10:845431:849153:-	1000000000000.0	-0.43	LARP4B	('chr10:850790:850682|850577:-@chr10:845431:849153:-.A.dn_chr10:850790:850682|850577:-@chr10:845431:849153:-.A.coreAndExt', 'chr10:850790:850682|850577:-@chr10:845431:849153:-.B.dn_chr10:850790:850682|850577:-@chr10:845431:849153:-.B.core')	(0,0):709,(0,1):133,(1,0):128,(1,1):4428	0:1679,1:3010	0.35	0.4	0.3	(0,0):650,(0,1):43,(1,0):268,(1,1):3779	0:3097,1:993	0.78	0.83	0.73
0.50	SA828	SA830	A5SS	chr10:101658893:101658700|101658369:-@chr10:101657742:101657841:-	1000000000000.0	-0.14	DNMBP	('chr10:101658893:101658700|101658369:-@chr10:101657742:101657841:-.A.dn_chr10:101658893:101658700|101658369:-@chr10:101657742:101657841:-.A.coreAndExt', 'chr10:101658893:101658700|101658369:-@chr10:101657742:101657841:-.B.dn_chr10:101658893:101658700|101658369:-@chr10:101657742:101657841:-.B.core')	(0,0):216,(0,1):79,(1,0):7,(1,1):59	0:8,1:137	0.01	0.03	0.01	(0,0):137,(0,1):41,(1,0):45,(1,1):32	0:50,1:68	0.15	0.2	0.1
0.50	SA828	SA830	A5SS	chr10:102740616:102740801|102740757:+@chr10:102742937:102744150:+	76.63	-0.12	C10orf2	('chr10:102740616:102740801|102740757:+@chr10:102742937:102744150:+.A.coreAndExt_chr10:102740616:102740801|102740757:+@chr10:102742937:102744150:+.A.dn', 'chr10:102740616:102740801|102740757:+@chr10:102742937:102744150:+.B.core_chr10:102740616:102740801|102740757:+@chr10:102742937:102744150:+.B.dn')	(0,0):465,(0,1):200,(1,0):103,(1,1):2221	0:726,1:1798	0.25	0.3	0.21	(0,0):644,(0,1):183,(1,0):180,(1,1):2968	0:1348,1:1983	0.37	0.42	0.33
0.50	SA828	SA830	A5SS	chr10:133604076:133604335|133604188:+@chr10:133607462:133607639:+	1143062.35	-0.36	PPP2R2D	('chr10:133604076:133604335|133604188:+@chr10:133607462:133607639:+.A.coreAndExt_chr10:133604076:133604335|133604188:+@chr10:133607462:133607639:+.A.dn', 'chr10:133604076:133604335|133604188:+@chr10:133607462:133607639:+.B.core_chr10:133604076:133604335|133604188:+@chr10:133607462:133607639:+.B.dn')	(0,0):177,(0,1):42,(1,0):9,(1,1):12	0:10,1:53	0.08	0.13	0.04	(0,0):276,(0,1):12,(1,0):27,(1,1):7	0:29,1:17	0.44	0.61	0.29
0.50	SA828	SA830	A5SS	chr19:55122884:55122787|55122763:-@chr19:55101892:55104953:-	492437.63	0.36	NUP62	('chr19:55122884:55122787|55122763:-@chr19:55101892:55104953:-.A.dn_chr19:55122884:55122787|55122763:-@chr19:55101892:55104953:-.A.coreAndExt', 'chr19:55122884:55122787|55122763:-@chr19:55101892:55104953:-.B.dn_chr19:55122884:55122787|55122763:-@chr19:55101892:55104953:-.B.core')	(0,0):2228,(1,0):154,(1,1):9373	0:9278,1:249	0.97	1.0	0.91	(0,0):2046,(0,1):1,(1,0):63,(1,1):12000	0:7976,1:4088	0.61	0.79	0.46
0.50	SA828	SA830	A5SS	chr19:40340164:40340360|40340244:+@chr19:40341087:40341143:+	1000000000000.0	-0.25	FXYD5	('chr19:40340164:40340360|40340244:+@chr19:40341087:40341143:+.A.coreAndExt_chr19:40340164:40340360|40340244:+@chr19:40341087:40341143:+.A.dn', 'chr19:40340164:40340360|40340244:+@chr19:40341087:40341143:+.B.core_chr19:40340164:40340360|40340244:+@chr19:40341087:40341143:+.B.dn')	(0,0):595,(0,1):50,(1,0):8	0:8,1:50	0.02	0.04	0.01	(0,0):582,(0,1):31,(1,0):90,(1,1):1	0:91,1:31	0.27	0.37	0.2
0.50	SA828	SA830	A5SS	chr19:54297183:54298656|54297254:+@chr19:54299703:54299804:+	1241.49	0.47	SNRNP70	('chr19:54297183:54298656|54297254:+@chr19:54299703:54299804:+.A.coreAndExt_chr19:54297183:54298656|54297254:+@chr19:54299703:54299804:+.A.dn', 'chr19:54297183:54298656|54297254:+@chr19:54299703:54299804:+.B.core_chr19:54297183:54298656|54297254:+@chr19:54299703:54299804:+.B.dn')	(0,0):2465,(0,1):1,(1,0):1175,(1,1):23	0:1197,1:2	0.7	0.89	0.5	(0,0):2347,(0,1):1,(1,0):419,(1,1):28	0:422,1:26	0.23	0.33	0.16
0.50	SA828	SA830	A5SS	chr19:5865951:5866161|5866076:+@chr19:5866232:5868243:+	181.72	-0.31	CAPS	('chr19:5865951:5866161|5866076:+@chr19:5866232:5868243:+.A.coreAndExt_chr19:5865951:5866161|5866076:+@chr19:5866232:5868243:+.A.dn', 'chr19:5865951:5866161|5866076:+@chr19:5866232:5868243:+.B.core_chr19:5865951:5866161|5866076:+@chr19:5866232:5868243:+.B.dn')	(0,0):168,(0,1):1,(1,0):3,(1,1):1127	0:17,1:1114	0.08	0.2	0.01	(0,0):231,(0,1):1,(1,0):20,(1,1):1166	0:294,1:893	0.39	0.57	0.24
0.50	SA828	SA830	A5SS	chr19:40681505:40681458|40681340:-@chr19:40679957:40680280:-	1000000000000.0	-0.13	DMKN	('chr19:40681505:40681458|40681340:-@chr19:40679957:40680280:-.A.dn_chr19:40681505:40681458|40681340:-@chr19:40679957:40680280:-.A.coreAndExt', 'chr19:40681505:40681458|40681340:-@chr19:40679957:40680280:-.B.dn_chr19:40681505:40681458|40681340:-@chr19:40679957:40680280:-.B.core')	(0,0):1091,(0,1):139,(1,0):120,(1,1):980	0:259,1:980	0.13	0.16	0.11	(0,0):738,(0,1):111,(1,0):204,(1,1):831	0:419,1:727	0.26	0.29	0.22
0.50	SA828	SA830	A5SS	chr19:59301930:59302137|59302097:+@chr19:59303559:59303845:+	817.74	-0.32	NDUFA3	('chr19:59301930:59302137|59302097:+@chr19:59303559:59303845:+.A.coreAndExt_chr19:59301930:59302137|59302097:+@chr19:59303559:59303845:+.A.dn', 'chr19:59301930:59302137|59302097:+@chr19:59303559:59303845:+.B.core_chr19:59301930:59302137|59302097:+@chr19:59303559:59303845:+.B.dn')	(0,0):703,(0,1):1,(1,0):4,(1,1):181	0:19,1:167	0.16	0.29	0.07	(0,0):772,(0,1):3,(1,0):26,(1,1):241	0:150,1:120	0.48	0.64	0.33
0.50	SA828	SA830	A5SS	chr19:962498:962366|962095:-@chr19:960647:961894:-	1000000000000.0	0.26	C19orf6	('chr19:962498:962366|962095:-@chr19:960647:961894:-.A.dn_chr19:962498:962366|962095:-@chr19:960647:961894:-.A.coreAndExt', 'chr19:962498:962366|962095:-@chr19:960647:961894:-.B.dn_chr19:962498:962366|962095:-@chr19:960647:961894:-.B.core')	(0,0):1738,(0,1):72,(1,0):910,(1,1):4346	0:3990,1:1338	0.7	0.74	0.67	(0,0):1421,(0,1):211,(1,0):543,(1,1):3414	0:2187,1:1981	0.44	0.48	0.41
0.50	SA828	SA830	A5SS	chr19:43490232:43490077|43489908:-@chr19:43487584:43487987:-	222.69	0.16	YIF1B	('chr19:43490232:43490077|43489908:-@chr19:43487584:43487987:-.A.dn_chr19:43490232:43490077|43489908:-@chr19:43487584:43487987:-.A.coreAndExt', 'chr19:43490232:43490077|43489908:-@chr19:43487584:43487987:-.B.dn_chr19:43490232:43490077|43489908:-@chr19:43487584:43487987:-.B.core')	(0,0):730,(0,1):31,(1,0):428,(1,1):718	0:1004,1:173	0.79	0.84	0.73	(0,0):728,(0,1):71,(1,0):330,(1,1):520	0:681,1:240	0.63	0.69	0.58
0.50	SA828	SA830	A5SS	chr19:54684919:54684991|54684981:+@chr19:54685544:54685669:+	5327861516.84	-0.56	RPL13AP5,RPL13A	('chr19:54684919:54684991|54684981:+@chr19:54685544:54685669:+.A.coreAndExt_chr19:54684919:54684991|54684981:+@chr19:54685544:54685669:+.A.dn', 'chr19:54684919:54684991|54684981:+@chr19:54685544:54685669:+.B.core_chr19:54684919:54684991|54684981:+@chr19:54685544:54685669:+.B.dn')	(0,0):1694,(0,1):1,(1,0):1,(1,1):118	0:11,1:109	0.1	0.24	0.03	(0,0):2441,(0,1):5,(1,0):27,(1,1):128	0:120,1:40	0.66	0.83	0.48
0.50	SA828	SA830	A5SS	chr19:14382417:14382360|14382233:-@chr19:14381554:14382146:-	55.88	0.11	DDX39A	('chr19:14382417:14382360|14382233:-@chr19:14381554:14382146:-.A.dn_chr19:14382417:14382360|14382233:-@chr19:14381554:14382146:-.A.coreAndExt', 'chr19:14382417:14382360|14382233:-@chr19:14381554:14382146:-.B.dn_chr19:14382417:14382360|14382233:-@chr19:14381554:14382146:-.B.core')	(0,0):2906,(0,1):6,(1,0):35,(1,1):677	0:142,1:576	0.18	0.25	0.13	(0,0):3263,(0,1):1,(1,0):16,(1,1):889	0:92,1:814	0.07	0.1	0.04
0.50	SA828	SA830	A5SS	chr19:54684919:54685159|54684991:+@chr19:54685301:54685933:+	112.85	0.29	RPL13AP5,RPL13A	('chr19:54684919:54685159|54684991:+@chr19:54685301:54685933:+.A.coreAndExt_chr19:54684919:54685159|54684991:+@chr19:54685301:54685933:+.A.dn', 'chr19:54684919:54685159|54684991:+@chr19:54685301:54685933:+.B.core_chr19:54684919:54685159|54684991:+@chr19:54685301:54685933:+.B.dn')	(0,0):2341,(0,1):1,(1,0):71,(1,1):342	0:293,1:121	0.61	0.77	0.49	(0,0):3224,(0,1):9,(1,0):63,(1,1):548	0:263,1:357	0.32	0.42	0.24
0.50	SA828	SA830	A5SS	chr19:60250668:60250567|60250285:-@chr19:60247490:60248489:-	100980.5	-0.12	RDH13	('chr19:60250668:60250567|60250285:-@chr19:60247490:60248489:-.A.dn_chr19:60250668:60250567|60250285:-@chr19:60247490:60248489:-.A.coreAndExt', 'chr19:60250668:60250567|60250285:-@chr19:60247490:60248489:-.B.dn_chr19:60250668:60250567|60250285:-@chr19:60247490:60248489:-.B.core')	(0,0):404,(0,1):120,(1,0):34,(1,1):1388	0:141,1:1401	0.06	0.08	0.04	(0,0):256,(0,1):55,(1,0):59,(1,1):773	0:199,1:688	0.18	0.23	0.14
0.50	SA828	SA830	A5SS	chr19:13088245:13087960|13087920:-@chr19:13087093:13087280:-	27.22	-0.15	TRMT1	('chr19:13088245:13087960|13087920:-@chr19:13087093:13087280:-.A.dn_chr19:13088245:13087960|13087920:-@chr19:13087093:13087280:-.A.coreAndExt', 'chr19:13088245:13087960|13087920:-@chr19:13087093:13087280:-.B.dn_chr19:13088245:13087960|13087920:-@chr19:13087093:13087280:-.B.core')	(0,0):2274,(0,1):14,(1,0):8,(1,1):579	0:53,1:548	0.08	0.14	0.04	(0,0):1818,(0,1):46,(1,0):34,(1,1):432	0:170,1:342	0.23	0.3	0.16
0.50	SA828	SA830	A5SS	chr19:54297183:54298656|54297242:+@chr19:54299703:54299804:+	96.2	0.25	SNRNP70	('chr19:54297183:54298656|54297242:+@chr19:54299703:54299804:+.A.coreAndExt_chr19:54297183:54298656|54297242:+@chr19:54299703:54299804:+.A.dn', 'chr19:54297183:54298656|54297242:+@chr19:54299703:54299804:+.B.core_chr19:54297183:54298656|54297242:+@chr19:54299703:54299804:+.B.dn')	(0,0):2459,(0,1):7,(1,0):1175,(1,1):23	0:1182,1:23	0.43	0.58	0.31	(0,0):2347,(0,1):1,(1,0):419,(1,1):28	0:425,1:23	0.18	0.27	0.13
0.50	SA828	SA830	A5SS	chr19:10683837:10684304|10683975:+@chr19:10684434:10684547:+	63.08	0.26	QTRT1	('chr19:10683837:10684304|10683975:+@chr19:10684434:10684547:+.A.coreAndExt_chr19:10683837:10684304|10683975:+@chr19:10684434:10684547:+.A.dn', 'chr19:10683837:10684304|10683975:+@chr19:10684434:10684547:+.B.core_chr19:10683837:10684304|10683975:+@chr19:10684434:10684547:+.B.dn')	(0,0):613,(0,1):13,(1,0):514,(1,1):22	0:534,1:15	0.84	0.91	0.77	(0,0):458,(0,1):17,(1,0):167,(1,1):11	0:177,1:18	0.58	0.7	0.47
0.50	SA828	SA830	A5SS	chr19:59301930:59302137|59302089:+@chr19:59303559:59303845:+	24.61	-0.29	NDUFA3	('chr19:59301930:59302137|59302089:+@chr19:59303559:59303845:+.A.coreAndExt_chr19:59301930:59302137|59302089:+@chr19:59303559:59303845:+.A.dn', 'chr19:59301930:59302137|59302089:+@chr19:59303559:59303845:+.B.core_chr19:59301930:59302137|59302089:+@chr19:59303559:59303845:+.B.dn')	(0,0):700,(0,1):4,(1,0):6,(1,1):179	0:19,1:170	0.17	0.3	0.07	(0,0):771,(0,1):4,(1,0):29,(1,1):238	0:153,1:118	0.46	0.63	0.31
0.50	SA828	SA830	A5SS	chr19:4126934:4126839|4126677:-@chr19:4125858:4126148:-	1782.44	0.32	SIRT6	('chr19:4126934:4126839|4126677:-@chr19:4125858:4126148:-.A.dn_chr19:4126934:4126839|4126677:-@chr19:4125858:4126148:-.A.coreAndExt', 'chr19:4126934:4126839|4126677:-@chr19:4125858:4126148:-.B.dn_chr19:4126934:4126839|4126677:-@chr19:4125858:4126148:-.B.core')	(0,0):464,(0,1):6,(1,0):96,(1,1):31	0:126,1:7	0.86	0.94	0.77	(0,0):443,(0,1):13,(1,0):40,(1,1):28	0:59,1:22	0.54	0.68	0.39
0.50	SA828	SA830	A5SS	chr19:40681505:40681462|40681340:-@chr19:40679957:40680280:-	1000000000000.0	-0.17	DMKN	('chr19:40681505:40681462|40681340:-@chr19:40679957:40680280:-.A.dn_chr19:40681505:40681462|40681340:-@chr19:40679957:40680280:-.A.coreAndExt', 'chr19:40681505:40681462|40681340:-@chr19:40679957:40680280:-.B.dn_chr19:40681505:40681462|40681340:-@chr19:40679957:40680280:-.B.core')	(0,0):1228,(0,1):2,(1,0):120,(1,1):980	0:279,1:823	0.18	0.21	0.14	(0,0):847,(0,1):2,(1,0):204,(1,1):831	0:480,1:557	0.35	0.41	0.3
0.50	SA828	SA830	A5SS	chr21:37800272:37800527|37800396:+@chr21:37806084:37809550:+	1000000000000.0	-0.22	DYRK1A	('chr21:37800272:37800527|37800396:+@chr21:37806084:37809550:+.A.coreAndExt_chr21:37800272:37800527|37800396:+@chr21:37806084:37809550:+.A.dn', 'chr21:37800272:37800527|37800396:+@chr21:37806084:37809550:+.B.core_chr21:37800272:37800527|37800396:+@chr21:37806084:37809550:+.B.dn')	(0,0):370,(0,1):136,(1,0):7,(1,1):2098	0:68,1:2173	0.03	0.06	0.02	(0,0):380,(0,1):144,(1,0):74,(1,1):2239	0:675,1:1782	0.25	0.31	0.2
0.50	SA828	SA830	A5SS	chr21:46675871:46676557|46676320:+@chr21:46680245:46680489:+	826406356.32	-0.24	PCNT	('chr21:46675871:46676557|46676320:+@chr21:46680245:46680489:+.A.coreAndExt_chr21:46675871:46676557|46676320:+@chr21:46680245:46680489:+.A.dn', 'chr21:46675871:46676557|46676320:+@chr21:46680245:46680489:+.B.core_chr21:46675871:46676557|46676320:+@chr21:46680245:46680489:+.B.dn')	(0,0):181,(0,1):23,(1,0):196,(1,1):278	0:417,1:80	0.74	0.82	0.66	(0,0):110,(0,1):1,(1,0):196,(1,1):188	0:378,1:7	0.98	1.0	0.94
0.50	SA828	SA830	A5SS	chr15:72984625:72984548|72984058:-@chr15:72979381:72982180:-	72.83	0.19	C15orf17	('chr15:72984625:72984548|72984058:-@chr15:72979381:72982180:-.A.dn_chr15:72984625:72984548|72984058:-@chr15:72979381:72982180:-.A.coreAndExt', 'chr15:72984625:72984548|72984058:-@chr15:72979381:72982180:-.B.dn_chr15:72984625:72984548|72984058:-@chr15:72979381:72982180:-.B.core')	(0,0):468,(0,1):3,(1,0):106,(1,1):1409	0:700,1:818	0.41	0.49	0.33	(0,0):252,(0,1):14,(1,0):31,(1,1):705	0:176,1:574	0.22	0.29	0.15
0.50	SA828	SA830	A5SS	chr15:86812143:86813380|86812259:+@chr15:86816862:86816960:+	1000000000000.0	-0.19	MRPS11	('chr15:86812143:86813380|86812259:+@chr15:86816862:86816960:+.A.coreAndExt_chr15:86812143:86813380|86812259:+@chr15:86816862:86816960:+.A.dn', 'chr15:86812143:86813380|86812259:+@chr15:86816862:86816960:+.B.core_chr15:86812143:86813380|86812259:+@chr15:86816862:86816960:+.B.dn')	(0,0):731,(0,1):99,(1,0):231,(1,1):10	0:232,1:108	0.07	0.09	0.06	(0,0):517,(0,1):46,(1,0):471,(1,1):5	0:473,1:49	0.26	0.32	0.21
0.50	SA828	SA830	A5SS	chr15:38858800:38858713|38858574:-@chr15:38855984:38856117:-	96580.9	-0.52	DNAJC17	('chr15:38858800:38858713|38858574:-@chr15:38855984:38856117:-.A.dn_chr15:38858800:38858713|38858574:-@chr15:38855984:38856117:-.A.coreAndExt', 'chr15:38858800:38858713|38858574:-@chr15:38855984:38856117:-.B.dn_chr15:38858800:38858713|38858574:-@chr15:38855984:38856117:-.B.core')	(0,0):132,(0,1):20,(1,0):6,(1,1):6	0:6,1:26	0.07	0.15	0.03	(0,0):72,(0,1):3,(1,0):17,(1,1):1	0:18,1:3	0.59	0.86	0.33
0.50	SA828	SA830	A5SS	chr15:38487129:38487303|38487218:+@chr15:38487430:38487481:+	244.08	-0.34	IVD	('chr15:38487129:38487303|38487218:+@chr15:38487430:38487481:+.A.coreAndExt_chr15:38487129:38487303|38487218:+@chr15:38487430:38487481:+.A.dn', 'chr15:38487129:38487303|38487218:+@chr15:38487430:38487481:+.B.core_chr15:38487129:38487303|38487218:+@chr15:38487430:38487481:+.B.dn')	(0,0):91,(0,1):16,(1,0):4	0:4,1:16	0.06	0.14	0.02	(0,0):81,(0,1):5,(1,0):15	0:15,1:5	0.4	0.64	0.21
0.50	SA828	SA830	A5SS	chr15:76965538:76965792|76965624:+@chr15:76966666:76966746:+	2366511.57	-0.57	MORF4L1	('chr15:76965538:76965792|76965624:+@chr15:76966666:76966746:+.A.coreAndExt_chr15:76965538:76965792|76965624:+@chr15:76966666:76966746:+.A.dn', 'chr15:76965538:76965792|76965624:+@chr15:76966666:76966746:+.B.core_chr15:76965538:76965792|76965624:+@chr15:76966666:76966746:+.B.dn')	(0,0):66,(0,1):9,(1,1):5	0:0,1:14	0.02	0.07	0.0	(0,0):124,(0,1):2,(1,0):20,(1,1):1	0:21,1:2	0.59	0.84	0.31
0.50	SA828	SA830	A5SS	chr15:48380857:48380746|48380710:-@chr15:48380278:48380391:-	93.44	0.27	GABPB1	('chr15:48380857:48380746|48380710:-@chr15:48380278:48380391:-.A.dn_chr15:48380857:48380746|48380710:-@chr15:48380278:48380391:-.A.coreAndExt', 'chr15:48380857:48380746|48380710:-@chr15:48380278:48380391:-.B.dn_chr15:48380857:48380746|48380710:-@chr15:48380278:48380391:-.B.core')	(0,0):141,(0,1):18,(1,0):44,(1,1):14	0:48,1:28	0.56	0.68	0.44	(0,0):270,(0,1):62,(1,0):48,(1,1):30	0:53,1:87	0.29	0.36	0.22
0.50	SA828	SA830	A5SS	chr18:50142011:50142799|50142316:+@chr18:50143139:50143293:+	26.09	0.42	C18orf54	('chr18:50142011:50142799|50142316:+@chr18:50143139:50143293:+.A.coreAndExt_chr18:50142011:50142799|50142316:+@chr18:50143139:50143293:+.A.dn', 'chr18:50142011:50142799|50142316:+@chr18:50143139:50143293:+.B.core_chr18:50142011:50142799|50142316:+@chr18:50143139:50143293:+.B.dn')	(0,0):60,(0,1):1,(1,0):65,(1,1):38	0:97,1:7	0.78	0.94	0.57	(0,0):62,(0,1):8,(1,0):32,(1,1):31	0:42,1:29	0.36	0.52	0.23
0.50	SA828	SA830	A5SS	chr13:110101448:110101382|110100985:-@chr13:110096315:110097587:-	4359.19	-0.22	CARS2	('chr13:110101448:110101382|110100985:-@chr13:110096315:110097587:-.A.dn_chr13:110101448:110101382|110100985:-@chr13:110096315:110097587:-.A.coreAndExt', 'chr13:110101448:110101382|110100985:-@chr13:110096315:110097587:-.B.dn_chr13:110101448:110101382|110100985:-@chr13:110096315:110097587:-.B.core')	(0,0):950,(0,1):93,(1,0):78,(1,1):302	0:168,1:305	0.28	0.34	0.23	(0,0):796,(0,1):46,(1,0):86,(1,1):140	0:168,1:104	0.5	0.59	0.42
0.50	SA828	SA830	A5SS	chr13:110334141:110334078|110333901:-@chr13:110328886:110330460:-	1182534.52	-0.25	ANKRD10	('chr13:110334141:110334078|110333901:-@chr13:110328886:110330460:-.A.dn_chr13:110334141:110334078|110333901:-@chr13:110328886:110330460:-.A.coreAndExt', 'chr13:110334141:110334078|110333901:-@chr13:110328886:110330460:-.B.dn_chr13:110334141:110334078|110333901:-@chr13:110328886:110330460:-.B.core')	(0,0):1189,(1,0):62,(1,1):1637	0:515,1:1184	0.31	0.4	0.24	(0,0):5841,(0,1):2,(1,0):428,(1,1):6233	0:4128,1:2535	0.56	0.61	0.5
0.50	SA828	SA830	A5SS	chr13:110334141:110334046|110333901:-@chr13:110328886:110330460:-	2030.16	-0.15	ANKRD10	('chr13:110334141:110334046|110333901:-@chr13:110328886:110330460:-.A.dn_chr13:110334141:110334046|110333901:-@chr13:110328886:110330460:-.A.coreAndExt', 'chr13:110334141:110334046|110333901:-@chr13:110328886:110330460:-.B.dn_chr13:110334141:110334046|110333901:-@chr13:110328886:110330460:-.B.core')	(0,0):1106,(0,1):83,(1,0):54,(1,1):1645	0:396,1:1386	0.2	0.25	0.15	(0,0):5524,(0,1):319,(1,0):406,(1,1):6255	0:2429,1:4551	0.35	0.38	0.32
0.50	SA828	SA830	A5SS	chr13:49499543:49499500|49499344:-@chr13:49469211:49469556:-	307.0	-0.44	DLEU2	('chr13:49499543:49499500|49499344:-@chr13:49469211:49469556:-.A.dn_chr13:49499543:49499500|49499344:-@chr13:49469211:49469556:-.A.coreAndExt', 'chr13:49499543:49499500|49499344:-@chr13:49469211:49469556:-.B.dn_chr13:49499543:49499500|49499344:-@chr13:49469211:49469556:-.B.core')	(0,0):2892,(1,0):12,(1,1):64	0:29,1:47	0.27	0.49	0.14	(0,0):1961,(0,1):14,(1,0):190,(1,1):223	0:358,1:69	0.71	0.8	0.62
0.50	SA828	SA830	A5SS	chrX:23711838:23712441|23711921:+@chrX:23713366:23713467:+	1000000000000.0	0.11	SAT1	('chrX:23711838:23712441|23711921:+@chrX:23713366:23713467:+.A.coreAndExt_chrX:23711838:23712441|23711921:+@chrX:23713366:23713467:+.A.dn', 'chrX:23711838:23712441|23711921:+@chrX:23713366:23713467:+.B.core_chrX:23711838:23712441|23711921:+@chrX:23713366:23713467:+.B.dn')	(0,0):1298,(0,1):95,(1,0):291,(1,1):5	0:291,1:100	0.13	0.16	0.11	(0,0):1211,(0,1):290,(1,0):97,(1,1):11	0:98,1:300	0.02	0.02	0.01
0.50	SA828	SA830	A5SS	chrX:23711838:23712129|23711921:+@chrX:23713366:23713467:+	1000000000000.0	0.11	SAT1	('chrX:23711838:23712129|23711921:+@chrX:23713366:23713467:+.A.coreAndExt_chrX:23711838:23712129|23711921:+@chrX:23713366:23713467:+.A.dn', 'chrX:23711838:23712129|23711921:+@chrX:23713366:23713467:+.B.core_chrX:23711838:23712129|23711921:+@chrX:23713366:23713467:+.B.dn')	(0,0):1479,(0,1):95,(1,0):110,(1,1):5	0:110,1:100	0.13	0.16	0.1	(0,0):1264,(0,1):290,(1,0):44,(1,1):11	0:45,1:300	0.02	0.03	0.01
0.50	SA828	SA830	A5SS	chrX:23711838:23712129|23711965:+@chrX:23713366:23713467:+	1000000000000.0	0.39	SAT1	('chrX:23711838:23712129|23711965:+@chrX:23713366:23713467:+.A.coreAndExt_chrX:23711838:23712129|23711965:+@chrX:23713366:23713467:+.A.dn', 'chrX:23711838:23712129|23711965:+@chrX:23713366:23713467:+.B.core_chrX:23711838:23712129|23711965:+@chrX:23713366:23713467:+.B.dn')	(0,0):1559,(0,1):15,(1,0):97,(1,1):18	0:105,1:25	0.55	0.68	0.42	(0,0):1507,(0,1):47,(1,0):40,(1,1):15	0:41,1:61	0.16	0.21	0.11
0.50	SA828	SA830	A5SS	chrX:23711838:23712441|23711965:+@chrX:23713366:23713467:+	1000000000000.0	0.42	SAT1	('chrX:23711838:23712441|23711965:+@chrX:23713366:23713467:+.A.coreAndExt_chrX:23711838:23712441|23711965:+@chrX:23713366:23713467:+.A.dn', 'chrX:23711838:23712441|23711965:+@chrX:23713366:23713467:+.B.core_chrX:23711838:23712441|23711965:+@chrX:23713366:23713467:+.B.dn')	(0,0):1378,(0,1):15,(1,0):278,(1,1):18	0:284,1:27	0.56	0.67	0.45	(0,0):1454,(0,1):47,(1,0):93,(1,1):15	0:94,1:61	0.14	0.18	0.1
0.50	SA828	SA830	A5SS	chrX:133733979:133733839|133733139:-@chrX:133731262:133733050:-	251.88	0.13	FAM122B	('chrX:133733979:133733839|133733139:-@chrX:133731262:133733050:-.A.dn_chrX:133733979:133733839|133733139:-@chrX:133731262:133733050:-.A.coreAndExt', 'chrX:133733979:133733839|133733139:-@chrX:133731262:133733050:-.B.dn_chrX:133733979:133733839|133733139:-@chrX:133731262:133733050:-.B.core')	(0,0):923,(0,1):19,(1,0):829,(1,1):3094	0:2750,1:1192	0.63	0.68	0.58	(0,0):865,(0,1):13,(1,0):677,(1,1):3242	0:2287,1:1645	0.5	0.54	0.46
0.50	SA828	SA830	A5SS	chr4:2925170:2925036|2924928:-@chr4:2923800:2923922:-	1000000000000.0	-0.28	NOP14	('chr4:2925170:2925036|2924928:-@chr4:2923800:2923922:-.A.dn_chr4:2925170:2925036|2924928:-@chr4:2923800:2923922:-.A.coreAndExt', 'chr4:2925170:2925036|2924928:-@chr4:2923800:2923922:-.B.dn_chr4:2925170:2925036|2924928:-@chr4:2923800:2923922:-.B.core')	(0,0):781,(0,1):312,(1,0):4,(1,1):171	0:4,1:483	0.0	0.01	0.0	(0,0):627,(0,1):153,(1,0):211,(1,1):106	0:225,1:245	0.28	0.32	0.24
0.50	SA828	SA830	A5SS	chr4:1008099:1008452|1008187:+@chr4:1008693:1010687:+	4013.49	-0.15	FGFRL1	('chr4:1008099:1008452|1008187:+@chr4:1008693:1010687:+.A.coreAndExt_chr4:1008099:1008452|1008187:+@chr4:1008693:1010687:+.A.dn', 'chr4:1008099:1008452|1008187:+@chr4:1008693:1010687:+.B.core_chr4:1008099:1008452|1008187:+@chr4:1008693:1010687:+.B.dn')	(0,0):1172,(0,1):5,(1,0):1003,(1,1):8907	0:7855,1:2060	0.79	0.84	0.74	(0,0):1201,(0,1):4,(1,0):1202,(1,1):8609	0:9219,1:596	0.94	0.98	0.9
0.50	SA828	SA830	A5SS	chr4:184438923:184439116|184439044:+@chr4:184440855:184441053:+	70.65	-0.2	WWC2	('chr4:184438923:184439116|184439044:+@chr4:184440855:184441053:+.A.coreAndExt_chr4:184438923:184439116|184439044:+@chr4:184440855:184441053:+.A.dn', 'chr4:184438923:184439116|184439044:+@chr4:184440855:184441053:+.B.core_chr4:184438923:184439116|184439044:+@chr4:184440855:184441053:+.B.dn')	(0,0):159,(0,1):24,(1,0):1,(1,1):35	0:2,1:58	0.03	0.09	0.01	(0,0):175,(0,1):22,(1,0):15,(1,1):41	0:34,1:44	0.23	0.35	0.13
0.50	SA828-R1	SA830-R1	AFE	4898@uc001cte.2uc009vzc.1@uc001ctc.2uc001ctd.2uc001ctf.2	1000000000000.0	0.13	NRD1	('4898@uc001cte.2uc009vzc.1@uc001ctc.2uc001ctd.2uc001ctf.2.B.0', '4898@uc001cte.2uc009vzc.1@uc001ctc.2uc001ctd.2uc001ctf.2.A.1_4898@uc001cte.2uc009vzc.1@uc001ctc.2uc001ctd.2uc001ctf.2.A.0')	(0,0):1301,(0,1):605,(1,0):1486	0:1486,1:605	0.45	0.47	0.42	(0,0):1132,(0,1):541,(1,0):793	0:793,1:541	0.32	0.34	0.3
0.50	SA828-R1	SA830-R1	AFE	54802@uc009vvv.1@uc009vvw.1uc001cem.1	5919.63	0.21	TRIT1	('54802@uc009vvv.1@uc009vvw.1uc001cem.1.A.1_54802@uc009vvv.1@uc009vvw.1uc001cem.1.A.0', '54802@uc009vvv.1@uc009vvw.1uc001cem.1.B.0')	(0,0):901,(0,1):75,(1,0):95	0:95,1:75	0.37	0.44	0.3	(0,0):466,(0,1):64,(1,0):27	0:27,1:64	0.16	0.23	0.11
0.50	SA828-R1	SA830-R1	AFE	1130@uc001hxi.1@uc001hxl.1	200.59	-0.45	LYST	('1130@uc001hxi.1@uc001hxl.1.A.0', '1130@uc001hxi.1@uc001hxl.1.B.2_1130@uc001hxi.1@uc001hxl.1.B.1_1130@uc001hxi.1@uc001hxl.1.B.0')	(0,0):1081,(0,1):24,(1,0):14	0:14,1:24	0.1	0.17	0.05	(0,0):756,(0,1):2,(1,0):16	0:16,1:2	0.55	0.83	0.28
0.50	SA828-R1	SA830-R1	AFE	8569@uc001cpz.1@uc001cqb.1uc001cqc.1	56.62	0.37	MKNK1	('8569@uc001cpz.1@uc001cqb.1uc001cqc.1.A.2_8569@uc001cpz.1@uc001cqb.1uc001cqc.1.A.1_8569@uc001cpz.1@uc001cqb.1uc001cqc.1.A.0', '8569@uc001cpz.1@uc001cqb.1uc001cqc.1.B.1_8569@uc001cpz.1@uc001cqb.1uc001cqc.1.B.0')	(0,0):854,(0,1):8,(1,0):32	0:32,1:8	0.56	0.74	0.38	(0,0):370,(0,1):8,(1,0):4	0:4,1:8	0.19	0.36	0.06
0.50	SA828-R1	SA830-R1	AFE	6491@uc001crf.1@uc001cre.1	895.89	-0.47	STIL	('6491@uc001crf.1@uc001cre.1.A.0', '6491@uc001crf.1@uc001cre.1.B.2_6491@uc001crf.1@uc001cre.1.B.1_6491@uc001crf.1@uc001cre.1.B.0')	(0,0):1486,(0,1):14,(1,0):14	0:14,1:14	0.13	0.23	0.07	(0,0):1283,(0,1):2,(1,0):29	0:29,1:2	0.6	0.85	0.36
0.50	SA828-R1	SA830-R1	AFE	55827@uc001gez.1@uc001gey.1	148.71	0.12	DCAF6	('55827@uc001gez.1@uc001gey.1.A.0_55827@uc001gez.1@uc001gey.1.A.1_55827@uc001gez.1@uc001gey.1.A.2_55827@uc001gez.1@uc001gey.1.A.3', '55827@uc001gez.1@uc001gey.1.B.0_55827@uc001gez.1@uc001gey.1.B.1_55827@uc001gez.1@uc001gey.1.B.2')	(0,0):6745,(0,1):125,(1,0):416	0:416,1:125	0.36	0.41	0.32	(0,0):4344,(0,1):120,(1,0):233	0:233,1:120	0.24	0.28	0.2
0.50	SA828-R1	SA830-R1	AFE	83858@uc001afy.1@uc001afw.1uc001afx.1	136.65	-0.12	ATAD3B	('83858@uc001afy.1@uc001afw.1uc001afx.1.B.0', '83858@uc001afy.1@uc001afw.1uc001afx.1.A.0')	(0,0):6021,(0,1):236,(1,0):863	0:863,1:236	0.44	0.47	0.4	(0,0):3831,(0,1):113,(1,0):690	0:690,1:113	0.56	0.61	0.51
0.50	SA828-R1	SA830-R1	AFE	127002@uc001dxt.1@uc001dxs.1	1000000000000.0	-0.19	ATXN7L2	('127002@uc001dxt.1@uc001dxs.1.B.0', '127002@uc001dxt.1@uc001dxs.1.A.0')	(0,0):369,(0,1):338,(1,0):171	0:171,1:338	0.22	0.25	0.19	(0,0):211,(0,1):161,(1,0):199	0:199,1:161	0.41	0.45	0.36
0.50	SA828-R1	SA830-R1	AFE	1660@uc009wyd.1@uc001gpr.1	1000000000000.0	-0.15	DHX9	('1660@uc009wyd.1@uc001gpr.1.A.0_1660@uc009wyd.1@uc001gpr.1.A.1_1660@uc009wyd.1@uc001gpr.1.A.2_1660@uc009wyd.1@uc001gpr.1.A.3', '1660@uc009wyd.1@uc001gpr.1.B.0_1660@uc009wyd.1@uc001gpr.1.B.1')	(0,0):27751,(0,1):573,(1,0):967	0:967,1:573	0.39	0.41	0.36	(0,0):29649,(0,1):309,(1,0):1006	0:1006,1:309	0.54	0.58	0.51
0.50	SA828-R1	SA830-R1	AFE	8565@uc001bvx.1@uc001bvy.1	33336.69	-0.14	YARS	('8565@uc001bvx.1@uc001bvy.1.A.1_8565@uc001bvx.1@uc001bvy.1.A.0', '8565@uc001bvx.1@uc001bvy.1.B.0')	(0,0):8867,(0,1):317,(1,0):568	0:568,1:317	0.48	0.52	0.45	(0,0):5868,(0,1):86,(1,0):277	0:277,1:86	0.62	0.68	0.57
0.50	SA828-R1	SA830-R1	AFE	83858@uc001afw.1uc001afx.1@uc001afv.1	3520608.03	-0.13	ATAD3B	('83858@uc001afw.1uc001afx.1@uc001afv.1.A.0', '83858@uc001afw.1uc001afx.1@uc001afv.1.B.0')	(0,0):1403,(0,1):276,(1,0):863	0:863,1:276	0.33	0.36	0.3	(0,0):927,(0,1):121,(1,0):690	0:690,1:121	0.46	0.51	0.42
0.50	SA828-R1	SA830-R1	AFE	1604@uc009xcg.1@uc001hfp.2uc001hfr.2uc001hfq.2uc009xce.1uc009xcf.1	1089034.33	0.12	CD55	('1604@uc009xcg.1@uc001hfp.2uc001hfr.2uc001hfq.2uc009xce.1uc009xcf.1.B.0', '1604@uc009xcg.1@uc001hfp.2uc001hfr.2uc001hfq.2uc009xce.1uc009xcf.1.A.0_1604@uc009xcg.1@uc001hfp.2uc001hfr.2uc001hfq.2uc009xce.1uc009xcf.1.A.1_1604@uc009xcg.1@uc001hfp.2uc001hfr.2uc001hfq.2uc009xce.1uc009xcf.1.A.2')	(0,0):1282,(0,1):346,(1,0):94	0:94,1:346	0.2	0.24	0.16	(0,0):1311,(0,1):375,(1,0):36	0:36,1:375	0.08	0.11	0.06
0.50	SA828-R1	SA830-R1	AFE	57592@uc001exq.1@uc001exp.1	53.63	0.15	ZNF687	('57592@uc001exq.1@uc001exp.1.A.0_57592@uc001exq.1@uc001exp.1.A.1', '57592@uc001exq.1@uc001exp.1.B.0')	(0,0):253,(0,1):13,(1,0):1002	0:1002,1:13	0.91	0.95	0.85	(0,0):148,(0,1):18,(1,0):431	0:431,1:18	0.76	0.84	0.67
0.50	SA828-R1	SA830-R1	AFE	23623@uc009wqo.1@uc001fkj.2uc001fkk.2	15896.55	-0.44	RUSC1	('23623@uc009wqo.1@uc001fkj.2uc001fkk.2.B.0_23623@uc009wqo.1@uc001fkj.2uc001fkk.2.B.1', '23623@uc009wqo.1@uc001fkj.2uc001fkk.2.A.0_23623@uc009wqo.1@uc001fkj.2uc001fkk.2.A.1')	(0,0):355,(0,1):13,(1,0):8	0:8,1:13	0.12	0.21	0.05	(0,0):195,(0,1):6,(1,0):42	0:42,1:6	0.56	0.76	0.34
0.50	SA828-R1	SA830-R1	AFE	84033@uc001hso.2@uc001hsn.1uc009xez.1	112.01	0.41	OBSCN	('84033@uc001hso.2@uc001hsn.1uc009xez.1.A.0', '84033@uc001hso.2@uc001hsn.1uc009xez.1.B.0_84033@uc001hso.2@uc001hsn.1uc009xez.1.B.1')	(0,0):852,(0,1):6,(1,0):23	0:23,1:6	0.7	0.85	0.51	(0,0):485,(0,1):16,(1,0):10	0:10,1:16	0.29	0.45	0.14
0.50	SA828-R1	SA830-R1	AFE	10236@uc001bgq.1@uc009vqk.1uc001bgs.2uc009vql.1	186.16	-0.17	HNRNPR	('10236@uc001bgq.1@uc009vqk.1uc001bgs.2uc009vql.1.B.2_10236@uc001bgq.1@uc009vqk.1uc001bgs.2uc009vql.1.B.1_10236@uc001bgq.1@uc009vqk.1uc001bgs.2uc009vql.1.B.0', '10236@uc001bgq.1@uc009vqk.1uc001bgs.2uc009vql.1.A.0')	(0,0):2032,(0,1):92,(1,0):591	0:591,1:92	0.39	0.44	0.34	(0,0):1432,(0,1):37,(1,0):476	0:476,1:37	0.56	0.64	0.47
0.50	SA828-R1	SA830-R1	AFE	55283@uc001dko.1@uc001dkr.2	138.23	0.27	MCOLN3	('55283@uc001dko.1@uc001dkr.2.A.0', '55283@uc001dko.1@uc001dkr.2.B.2_55283@uc001dko.1@uc001dkr.2.B.1_55283@uc001dko.1@uc001dkr.2.B.0')	(0,0):1143,(0,1):25,(1,0):195	0:195,1:25	0.76	0.83	0.68	(0,0):524,(0,1):22,(1,0):50	0:50,1:22	0.49	0.62	0.38
0.50	SA828-R1	SA830-R1	AFE	4595@uc001cnj.1@uc001cnm.1uc001cnl.1uc009vxp.1uc001cnn.1	414.17	0.3	MUTYH	('4595@uc001cnj.1@uc001cnm.1uc001cnl.1uc009vxp.1uc001cnn.1.A.3_4595@uc001cnj.1@uc001cnm.1uc001cnl.1uc009vxp.1uc001cnn.1.A.2_4595@uc001cnj.1@uc001cnm.1uc001cnl.1uc009vxp.1uc001cnn.1.A.1_4595@uc001cnj.1@uc001cnm.1uc001cnl.1uc009vxp.1uc001cnn.1.A.0', '4595@uc001cnj.1@uc001cnm.1uc001cnl.1uc009vxp.1uc001cnn.1.B.0')	(0,0):682,(0,1):31,(1,0):50	0:50,1:31	0.37	0.47	0.27	(0,0):181,(0,1):10,(1,0):1	0:1,1:10	0.07	0.17	0.01
0.50	SA828-R1	SA830-R1	AFE	27101@uc001gki.1@uc001gkj.1	1000000000000.0	-0.11	CACYBP	('27101@uc001gki.1@uc001gkj.1.A.0_27101@uc001gki.1@uc001gkj.1.A.1', '27101@uc001gki.1@uc001gkj.1.B.0')	(0,0):2490,(0,1):884,(1,0):1347	0:1347,1:884	0.57	0.59	0.55	(0,0):1881,(0,1):414,(1,0):1016	0:1016,1:414	0.68	0.71	0.66
0.50	SA828-R1	SA830-R1	AFE	5590@uc009vlb.1@uc001air.1	620472637256.68	0.63	PRKCZ	('5590@uc009vlb.1@uc001air.1.B.0_5590@uc009vlb.1@uc001air.1.B.1_5590@uc009vlb.1@uc001air.1.B.2', '5590@uc009vlb.1@uc001air.1.A.0_5590@uc009vlb.1@uc001air.1.A.1')	(0,0):921,(0,1):4,(1,0):110	0:110,1:4	0.82	0.92	0.68	(0,0):364,(0,1):8,(1,0):8	0:8,1:8	0.19	0.41	0.07
0.50	SA828-R1	SA830-R1	AFE	9859@uc001hzv.1@uc001hzs.1uc001hzt.1uc001hzu.1	68.68	-0.14	CEP170	('9859@uc001hzv.1@uc001hzs.1uc001hzt.1uc001hzu.1.A.0', '9859@uc001hzv.1@uc001hzs.1uc001hzt.1uc001hzu.1.B.1_9859@uc001hzv.1@uc001hzs.1uc001hzt.1uc001hzu.1.B.0')	(0,0):1615,(0,1):125,(1,0):850	0:850,1:125	0.57	0.62	0.53	(0,0):1056,(0,1):38,(1,0):490	0:490,1:38	0.71	0.78	0.64
0.50	SA828-R1	SA830-R1	AFE	54802@uc009vvv.1@uc001cek.1uc001cep.1	808.16	-0.26	TRIT1	('54802@uc009vvv.1@uc001cek.1uc001cep.1.B.1_54802@uc009vvv.1@uc001cek.1uc001cep.1.B.0', '54802@uc009vvv.1@uc001cek.1uc001cep.1.A.1_54802@uc009vvv.1@uc001cek.1uc001cep.1.A.0')	(0,0):1420,(0,1):95,(1,0):90	0:90,1:95	0.35	0.42	0.29	(0,0):701,(0,1):27,(1,0):71	0:71,1:27	0.61	0.71	0.5
0.50	SA828-R1	SA830-R1	AFE	1130@uc001hxi.1@uc001hxn.1	6247.41	-0.5	LYST	('1130@uc001hxi.1@uc001hxn.1.A.0', '1130@uc001hxi.1@uc001hxn.1.B.2_1130@uc001hxi.1@uc001hxn.1.B.1_1130@uc001hxi.1@uc001hxn.1.B.0')	(0,0):1070,(0,1):34,(1,0):14	0:14,1:34	0.12	0.2	0.06	(0,0):755,(0,1):3,(1,0):16	0:16,1:3	0.62	0.87	0.37
0.50	SA828-R1	SA830-R1	AFE	5590@uc009vlb.1@uc001aiq.1	1140.47	-0.42	PRKCZ	('5590@uc009vlb.1@uc001aiq.1.A.0_5590@uc009vlb.1@uc001aiq.1.A.1', '5590@uc009vlb.1@uc001aiq.1.B.0')	(0,0):1700,(0,1):40,(1,0):4	0:4,1:40	0.1	0.21	0.03	(0,0):622,(0,1):7,(1,0):8	0:8,1:7	0.52	0.7	0.32
0.50	SA828-R1	SA830-R1	AFE	23623@uc001fkr.2@uc001fkj.2uc001fkk.2	1000000000000.0	-0.13	RUSC1	('23623@uc001fkr.2@uc001fkj.2uc001fkk.2.B.0_23623@uc001fkr.2@uc001fkj.2uc001fkk.2.B.1', '23623@uc001fkr.2@uc001fkj.2uc001fkk.2.A.0')	(0,0):303,(0,1):65,(1,0):8	0:8,1:65	0.02	0.03	0.01	(0,0):170,(0,1):31,(1,0):42	0:42,1:31	0.15	0.21	0.1
0.50	SA828-R1	SA830-R1	AFE	84033@uc009xfa.1@uc001hsp.1	23.61	-0.4	OBSCN	('84033@uc009xfa.1@uc001hsp.1.A.0_84033@uc009xfa.1@uc001hsp.1.A.1_84033@uc009xfa.1@uc001hsp.1.A.2', '84033@uc009xfa.1@uc001hsp.1.B.0_84033@uc009xfa.1@uc001hsp.1.B.1_84033@uc009xfa.1@uc001hsp.1.B.2')	(0,0):602,(0,1):11,(1,0):30	0:30,1:11	0.27	0.43	0.15	(0,0):900,(0,1):4,(1,0):72	0:72,1:4	0.67	0.85	0.46
0.50	SA828-R1	SA830-R1	AFE	8569@uc001cpz.1@uc009vyi.1	21.95	0.28	MKNK1	('8569@uc001cpz.1@uc009vyi.1.A.2_8569@uc001cpz.1@uc009vyi.1.A.1_8569@uc001cpz.1@uc009vyi.1.A.0', '8569@uc001cpz.1@uc009vyi.1.B.1_8569@uc001cpz.1@uc009vyi.1.B.0')	(0,0):840,(0,1):22,(1,0):32	0:32,1:22	0.4	0.53	0.28	(0,0):361,(0,1):17,(1,0):4	0:4,1:17	0.12	0.24	0.05
0.50	SA828-R1	SA830-R1	AFE	54802@uc001ceh.2@uc009vvw.1uc001cem.1	198.44	0.11	TRIT1	('54802@uc001ceh.2@uc009vvw.1uc001cem.1.A.2_54802@uc001ceh.2@uc009vvw.1uc001cem.1.A.1_54802@uc001ceh.2@uc009vvw.1uc001cem.1.A.0', '54802@uc001ceh.2@uc009vvw.1uc001cem.1.B.0')	(0,0):1413,(0,1):75,(1,0):117	0:117,1:75	0.21	0.27	0.17	(0,0):696,(0,1):64,(1,0):39	0:39,1:64	0.1	0.13	0.07
0.50	SA828-R1	SA830-R1	AFE	84033@uc009xfa.1@uc001hso.2	359.44	-0.33	OBSCN	('84033@uc009xfa.1@uc001hso.2.A.0_84033@uc009xfa.1@uc001hso.2.A.1_84033@uc009xfa.1@uc001hso.2.A.2', '84033@uc009xfa.1@uc001hso.2.B.0')	(0,0):902,(0,1):23,(1,0):30	0:30,1:23	0.51	0.63	0.39	(0,0):1132,(0,1):10,(1,0):72	0:72,1:10	0.84	0.92	0.74
0.50	SA828-R1	SA830-R1	AFE	54802@uc001ceg.2@uc009vvw.1uc001cem.1	421.03	0.12	TRIT1	('54802@uc001ceg.2@uc009vvw.1uc001cem.1.A.3_54802@uc001ceg.2@uc009vvw.1uc001cem.1.A.2_54802@uc001ceg.2@uc009vvw.1uc001cem.1.A.1_54802@uc001ceg.2@uc009vvw.1uc001cem.1.A.0', '54802@uc001ceg.2@uc009vvw.1uc001cem.1.B.0')	(0,0):1297,(0,1):75,(1,0):233	0:233,1:75	0.22	0.27	0.18	(0,0):658,(0,1):64,(1,0):77	0:77,1:64	0.1	0.13	0.07
0.50	SA828-R1	SA830-R1	AFE	271@uc001dyc.1@uc001dyb.1	20.9	-0.11	AMPD2	('271@uc001dyc.1@uc001dyb.1.A.0', '271@uc001dyc.1@uc001dyb.1.B.0')	(0,0):194,(0,1):258,(1,0):55	0:55,1:258	0.11	0.14	0.09	(0,0):160,(0,1):163,(1,0):75	0:75,1:163	0.22	0.26	0.17
0.50	SA828-R1	SA830-R1	AFE	23623@uc001fkp.2uc001fkq.2@uc001fkj.2uc001fkk.2	4380.89	-0.15	RUSC1	('23623@uc001fkp.2uc001fkq.2@uc001fkj.2uc001fkk.2.B.0_23623@uc001fkp.2uc001fkq.2@uc001fkj.2uc001fkk.2.B.1', '23623@uc001fkp.2uc001fkq.2@uc001fkj.2uc001fkk.2.A.0_23623@uc001fkp.2uc001fkq.2@uc001fkj.2uc001fkk.2.A.1')	(0,0):332,(0,1):36,(1,0):8	0:8,1:36	0.01	0.03	0.01	(0,0):188,(0,1):13,(1,0):42	0:42,1:13	0.16	0.25	0.09
0.50	SA828-R1	SA830-R1	AFE	9923@uc001bfv.1@uc001bft.2	126.83	-0.14	ZBTB40	('9923@uc001bfv.1@uc001bft.2.B.0_9923@uc001bfv.1@uc001bft.2.B.1_9923@uc001bfv.1@uc001bft.2.B.2', '9923@uc001bfv.1@uc001bft.2.A.0')	(0,0):434,(0,1):60,(1,0):307	0:307,1:60	0.77	0.82	0.72	(0,0):241,(0,1):8,(1,0):140	0:140,1:8	0.91	0.96	0.86
0.50	SA828-R1	SA830-R1	AFE	8289@uc009vsn.1@uc001bmx.1	37.82	0.11	ARID1A	('8289@uc009vsn.1@uc001bmx.1.A.0_8289@uc009vsn.1@uc001bmx.1.A.1_8289@uc009vsn.1@uc001bmx.1.A.2_8289@uc009vsn.1@uc001bmx.1.A.3', '8289@uc009vsn.1@uc001bmx.1.B.0_8289@uc009vsn.1@uc001bmx.1.B.1')	(0,0):1891,(0,1):237,(1,0):5007	0:5007,1:237	0.44	0.47	0.4	(0,0):896,(0,1):141,(1,0):1992	0:1992,1:141	0.33	0.37	0.3
0.50	SA828-R1	SA830-R1	AFE	84033@uc009xfa.1@uc001hsq.1	228.67	-0.35	OBSCN	('84033@uc009xfa.1@uc001hsq.1.A.0_84033@uc009xfa.1@uc001hsq.1.A.1_84033@uc009xfa.1@uc001hsq.1.A.2', '84033@uc009xfa.1@uc001hsq.1.B.0_84033@uc009xfa.1@uc001hsq.1.B.1')	(0,0):501,(0,1):13,(1,0):30	0:30,1:13	0.33	0.47	0.21	(0,0):835,(0,1):6,(1,0):72	0:72,1:6	0.68	0.83	0.52
0.50	SA828-R1	SA830-R1	AFE	84196@uc001bfa.1@uc001bfb.1uc009vqc.1uc001bfc.1uc001bfe.1uc001bff.1	4120.48	-0.12	USP48	('84196@uc001bfa.1@uc001bfb.1uc009vqc.1uc001bfc.1uc001bfe.1uc001bff.1.A.0', '84196@uc001bfa.1@uc001bfb.1uc009vqc.1uc001bfc.1uc001bfe.1uc001bff.1.B.0')	(0,0):3176,(0,1):217,(1,0):166	0:166,1:217	0.12	0.14	0.1	(0,0):2244,(0,1):64,(1,0):119	0:119,1:64	0.24	0.3	0.19
0.50	SA828-R1	SA830-R1	AFE	5590@uc001ait.1@uc001ais.1	59682.78	-0.37	PRKCZ	('5590@uc001ait.1@uc001ais.1.A.0', '5590@uc001ait.1@uc001ais.1.B.0_5590@uc001ait.1@uc001ais.1.B.1_5590@uc001ait.1@uc001ais.1.B.2')	(0,0):1631,(0,1):109,(1,0):18	0:18,1:109	0.06	0.09	0.04	(0,0):544,(0,1):8,(1,0):15	0:15,1:8	0.43	0.63	0.24
0.50	SA828-R1	SA830-R1	AFE	23318@uc001cua.1@uc009vze.1	360.47	-0.49	ZCCHC11	('23318@uc001cua.1@uc009vze.1.B.1_23318@uc001cua.1@uc009vze.1.B.0', '23318@uc001cua.1@uc009vze.1.A.1_23318@uc001cua.1@uc009vze.1.A.0')	(0,0):1853,(0,1):21,(1,0):319	0:319,1:21	0.39	0.5	0.29	(0,0):1064,(1,0):116	0:116	0.88	1.0	0.61
0.50	SA828-R1	SA830-R1	AFE	5590@uc009vlb.1@uc001ais.1	1000000000000.0	0.6	PRKCZ	('5590@uc009vlb.1@uc001ais.1.B.0_5590@uc009vlb.1@uc001ais.1.B.1_5590@uc009vlb.1@uc001ais.1.B.2', '5590@uc009vlb.1@uc001ais.1.A.0_5590@uc009vlb.1@uc001ais.1.A.1')	(0,0):650,(0,1):4,(1,0):109	0:109,1:4	0.86	0.96	0.75	(0,0):254,(0,1):8,(1,0):8	0:8,1:8	0.26	0.46	0.1
0.50	SA828-R1	SA830-R1	AFE	5590@uc001ait.1@uc001air.1	984207.71	-0.44	PRKCZ	('5590@uc001ait.1@uc001air.1.A.0', '5590@uc001ait.1@uc001air.1.B.0_5590@uc001ait.1@uc001air.1.B.1_5590@uc001ait.1@uc001air.1.B.2')	(0,0):1902,(0,1):110,(1,0):18	0:18,1:110	0.09	0.13	0.05	(0,0):654,(0,1):8,(1,0):15	0:15,1:8	0.53	0.73	0.33
0.50	SA828-R1	SA830-R1	AFE	11218@uc001ebt.1@uc001ebs.1	1000000000000.0	-0.21	DDX20	('11218@uc001ebt.1@uc001ebs.1.A.0_11218@uc001ebt.1@uc001ebs.1.A.1', '11218@uc001ebt.1@uc001ebs.1.B.0')	(0,0):1148,(0,1):186,(1,0):197	0:197,1:186	0.16	0.18	0.13	(0,0):885,(0,1):74,(1,0):253	0:253,1:74	0.37	0.44	0.32
0.50	SA828-R1	SA830-R1	AFE	10625@uc001gri.1uc001grm.1@uc009wyj.1	290075662.44	-0.1	IVNS1ABP	('10625@uc001gri.1uc001grm.1@uc009wyj.1.B.6_10625@uc001gri.1uc001grm.1@uc009wyj.1.B.5_10625@uc001gri.1uc001grm.1@uc009wyj.1.B.4_10625@uc001gri.1uc001grm.1@uc009wyj.1.B.3_10625@uc001gri.1uc001grm.1@uc009wyj.1.B.2_10625@uc001gri.1uc001grm.1@uc009wyj.1.B.1_10625@uc001gri.1uc001grm.1@uc009wyj.1.B.0', '10625@uc001gri.1uc001grm.1@uc009wyj.1.A.0')	(0,0):3482,(0,1):348,(1,0):1116	0:1116,1:348	0.67	0.7	0.65	(0,0):3719,(0,1):234,(1,0):1197	0:1197,1:234	0.77	0.79	0.74
0.50	SA828-R1	SA830-R1	AFE	89796@uc001gwy.1@uc001gwu.2	193.49	-0.17	NAV1	('89796@uc001gwy.1@uc001gwu.2.B.0', '89796@uc001gwy.1@uc001gwu.2.A.0')	(0,0):806,(0,1):253,(1,0):91	0:91,1:253	0.17	0.2	0.13	(0,0):700,(0,1):55,(1,0):51	0:51,1:55	0.34	0.42	0.26
0.50	SA828-R1	SA830-R1	AFE	9453@uc001hwx.1@uc001hwy.1	23.54	0.1	GGPS1	('9453@uc001hwx.1@uc001hwy.1.A.0_9453@uc001hwx.1@uc001hwy.1.A.1_9453@uc001hwx.1@uc001hwy.1.A.2', '9453@uc001hwx.1@uc001hwy.1.B.0_9453@uc001hwx.1@uc001hwy.1.B.1')	(0,0):446,(0,1):261,(1,0):767	0:767,1:261	0.61	0.64	0.57	(0,0):304,(0,1):185,(1,0):363	0:363,1:185	0.51	0.55	0.47
0.50	SA828-R1	SA830-R1	AFE	4898@uc009vzb.1@uc001ctc.2uc001ctd.2uc001ctf.2	1000000000000.0	0.13	NRD1	('4898@uc009vzb.1@uc001ctc.2uc001ctd.2uc001ctf.2.B.0', '4898@uc009vzb.1@uc001ctc.2uc001ctd.2uc001ctf.2.A.2_4898@uc009vzb.1@uc001ctc.2uc001ctd.2uc001ctf.2.A.1_4898@uc009vzb.1@uc001ctc.2uc001ctd.2uc001ctf.2.A.0')	(0,0):1854,(0,1):634,(1,0):1486	0:1486,1:634	0.55	0.58	0.53	(0,0):1523,(0,1):575,(1,0):793	0:793,1:575	0.42	0.44	0.39
0.50	SA828-R1	SA830-R1	AFE	23623@uc001fkl.2@uc001fkj.2uc001fkk.2	1000000000000.0	-0.5	RUSC1	('23623@uc001fkl.2@uc001fkj.2uc001fkk.2.B.0_23623@uc001fkl.2@uc001fkj.2uc001fkk.2.B.1', '23623@uc001fkl.2@uc001fkj.2uc001fkk.2.A.0')	(0,0):44,(0,1):30,(1,0):8	0:8,1:30	0.09	0.15	0.03	(0,0):32,(0,1):9,(1,0):42	0:42,1:9	0.59	0.74	0.43
0.50	SA828-R1	SA830-R1	AFE	23381@uc009wrv.1@uc001foc.2	56.14	-0.17	SMG5	('23381@uc009wrv.1@uc001foc.2.A.0', '23381@uc009wrv.1@uc001foc.2.B.0')	(0,0):4864,(0,1):97,(1,0):1192	0:1192,1:97	0.59	0.64	0.54	(0,0):3165,(0,1):25,(1,0):712	0:712,1:25	0.76	0.82	0.69
0.50	SA828-R1	SA830-R1	AFE	23318@uc001cua.1@uc001cub.2	42.88	-0.43	ZCCHC11	('23318@uc001cua.1@uc001cub.2.B.0', '23318@uc001cua.1@uc001cub.2.A.1_23318@uc001cua.1@uc001cub.2.A.0')	(0,0):1757,(0,1):21,(1,0):285	0:285,1:21	0.41	0.52	0.31	(0,0):993,(1,0):102	0:102	0.84	0.98	0.59
0.50	SA828-R1	SA830-R1	AFE	10713@uc002sqb.1@uc010fgn.1uc002sqe.2uc002sqf.2uc002sqg.1uc010fgo.1	1000000000000.0	-0.13	USP39	('10713@uc002sqb.1@uc010fgn.1uc002sqe.2uc002sqf.2uc002sqg.1uc010fgo.1.A.0_10713@uc002sqb.1@uc010fgn.1uc002sqe.2uc002sqf.2uc002sqg.1uc010fgo.1.A.1_10713@uc002sqb.1@uc010fgn.1uc002sqe.2uc002sqf.2uc002sqg.1uc010fgo.1.A.2_10713@uc002sqb.1@uc010fgn.1uc002sqe.2uc002sqf.2uc002sqg.1uc010fgo.1.A.3_10713@uc002sqb.1@uc010fgn.1uc002sqe.2uc002sqf.2uc002sqg.1uc010fgo.1.A.4_10713@uc002sqb.1@uc010fgn.1uc002sqe.2…	(0,0):3521,(0,1):705,(1,0):2223	0:2223,1:705	0.32	0.34	0.31	(0,0):2991,(0,1):411,(1,0):2271	0:2271,1:411	0.45	0.47	0.42
0.50	SA828-R1	SA830-R1	AFE	10494@uc002wbk.1uc002wbl.1@uc002wbm.1	1286936.17	0.17	STK25	('10494@uc002wbk.1uc002wbl.1@uc002wbm.1.A.0', '10494@uc002wbk.1uc002wbl.1@uc002wbm.1.B.0')	(0,0):4006,(0,1):121,(1,0):703	0:703,1:121	0.52	0.57	0.47	(0,0):2893,(0,1):96,(1,0):293	0:293,1:96	0.35	0.41	0.3
0.50	SA828-R1	SA830-R1	AFE	115677@uc002uek.1@uc002uej.1	614.3	-0.46	NOSTRIN	('115677@uc002uek.1@uc002uej.1.A.0', '115677@uc002uek.1@uc002uej.1.B.0_115677@uc002uek.1@uc002uej.1.B.1_115677@uc002uek.1@uc002uej.1.B.2_115677@uc002uek.1@uc002uej.1.B.3_115677@uc002uek.1@uc002uej.1.B.4')	(0,0):564,(0,1):10,(1,0):21	0:21,1:10	0.32	0.49	0.19	(0,0):1730,(0,1):2,(1,0):45	0:45,1:2	0.78	0.94	0.58
0.50	SA828-R1	SA830-R1	AFE	56947@uc002vpa.1@uc002vos.1uc002vou.1	5793.91	0.1	MFF	('56947@uc002vpa.1@uc002vos.1uc002vou.1.A.0', '56947@uc002vpa.1@uc002vos.1uc002vou.1.B.0_56947@uc002vpa.1@uc002vos.1uc002vou.1.B.1_56947@uc002vpa.1@uc002vos.1uc002vou.1.B.2')	(0,0):2878,(0,1):223,(1,0):58	0:58,1:223	0.13	0.16	0.1	(0,0):1701,(0,1):83,(1,0):4	0:4,1:83	0.03	0.07	0.01
0.50	SA828-R1	SA830-R1	AFE	26003@uc002ugj.1@uc002ugk.1	191.71	-0.16	GORASP2	('26003@uc002ugj.1@uc002ugk.1.A.0_26003@uc002ugj.1@uc002ugk.1.A.1_26003@uc002ugj.1@uc002ugk.1.A.2', '26003@uc002ugj.1@uc002ugk.1.B.0')	(0,0):996,(0,1):136,(1,0):536	0:536,1:136	0.43	0.48	0.39	(0,0):765,(0,1):65,(1,0):481	0:481,1:65	0.59	0.65	0.53
0.50	SA828-R1	SA830-R1	AFE	55627@uc002tqo.1@uc002tqs.1	404414.66	-0.13	SMPD4	('55627@uc002tqo.1@uc002tqs.1.A.2_55627@uc002tqo.1@uc002tqs.1.A.1_55627@uc002tqo.1@uc002tqs.1.A.0', '55627@uc002tqo.1@uc002tqs.1.B.3_55627@uc002tqo.1@uc002tqs.1.B.2_55627@uc002tqo.1@uc002tqs.1.B.1_55627@uc002tqo.1@uc002tqs.1.B.0')	(0,0):8900,(0,1):307,(1,0):1165	0:1165,1:307	0.53	0.57	0.5	(0,0):5884,(0,1):106,(1,0):671	0:671,1:106	0.66	0.7	0.61
0.50	SA828-R1	SA830-R1	AFE	8837@uc002uxg.1@uc002uwy.2uc002uwz.2uc002uxa.2uc002uxb.2uc002uxc.2	73.22	-0.14	CFLAR	('8837@uc002uxg.1@uc002uwy.2uc002uwz.2uc002uxa.2uc002uxb.2uc002uxc.2.B.0_8837@uc002uxg.1@uc002uwy.2uc002uwz.2uc002uxa.2uc002uxb.2uc002uxc.2.B.1', '8837@uc002uxg.1@uc002uwy.2uc002uwz.2uc002uxa.2uc002uxb.2uc002uxc.2.A.0_8837@uc002uxg.1@uc002uwy.2uc002uwz.2uc002uxa.2uc002uxb.2uc002uxc.2.A.1_8837@uc002uxg.1@uc002uwy.2uc002uwz.2uc002uxa.2uc002uxb.2uc002uxc.2.A.2_8837@uc002uxg.1@uc002uwy.2uc002uwz.2uc0…	(0,0):1895,(0,1):25,(1,0):432	0:432,1:25	0.82	0.87	0.75	(0,0):2032,(0,1):3,(1,0):377	0:377,1:3	0.96	0.99	0.91
0.50	SA828-R1	SA830-R1	AFE	94097@uc010fes.1@uc002sio.1	37.75	-0.56	SFXN5	('94097@uc010fes.1@uc002sio.1.B.4_94097@uc010fes.1@uc002sio.1.B.3_94097@uc010fes.1@uc002sio.1.B.2_94097@uc010fes.1@uc002sio.1.B.1_94097@uc010fes.1@uc002sio.1.B.0', '94097@uc010fes.1@uc002sio.1.A.1_94097@uc010fes.1@uc002sio.1.A.0')	(0,0):564,(0,1):7,(1,0):4	0:4,1:7	0.13	0.28	0.04	(0,0):581,(1,0):5	0:5	0.69	0.95	0.3
0.50	SA828-R1	SA830-R1	AFE	8837@uc002uxg.1@uc002uxe.2	244934.15	-0.14	CFLAR	('8837@uc002uxg.1@uc002uxe.2.B.0', '8837@uc002uxg.1@uc002uxe.2.A.0_8837@uc002uxg.1@uc002uxe.2.A.1_8837@uc002uxg.1@uc002uxe.2.A.2_8837@uc002uxg.1@uc002uxe.2.A.3')	(0,0):1373,(0,1):25,(1,0):286	0:286,1:25	0.83	0.88	0.77	(0,0):1743,(0,1):3,(1,0):281	0:281,1:3	0.97	0.99	0.93
0.50	SA828-R1	SA830-R1	AFE	23190@uc002tut.1@uc002tus.1	52284684474.2	-0.2	UBXN4	('23190@uc002tut.1@uc002tus.1.B.0_23190@uc002tut.1@uc002tus.1.B.1_23190@uc002tut.1@uc002tus.1.B.2_23190@uc002tut.1@uc002tus.1.B.3', '23190@uc002tut.1@uc002tus.1.A.0_23190@uc002tut.1@uc002tus.1.A.1')	(0,0):2318,(0,1):173,(1,0):619	0:619,1:173	0.48	0.52	0.44	(0,0):1093,(0,1):47,(1,0):400	0:400,1:47	0.68	0.74	0.61
0.50	SA828-R1	SA830-R1	AFE	6936@uc010ffs.1@uc002snn.1	1000000000000.0	0.2	GCFC2	('6936@uc010ffs.1@uc002snn.1.A.4_6936@uc010ffs.1@uc002snn.1.A.3_6936@uc010ffs.1@uc002snn.1.A.2_6936@uc010ffs.1@uc002snn.1.A.1_6936@uc010ffs.1@uc002snn.1.A.0', '6936@uc010ffs.1@uc002snn.1.B.2_6936@uc010ffs.1@uc002snn.1.B.1_6936@uc010ffs.1@uc002snn.1.B.0')	(0,0):851,(0,1):156,(1,0):102	0:102,1:156	0.3	0.36	0.25	(0,0):803,(0,1):175,(1,0):28	0:28,1:175	0.1	0.13	0.07
0.50	SA828-R1	SA830-R1	AFE	79635@uc002rld.1@uc002rle.1	631.62	0.34	CCDC121	('79635@uc002rld.1@uc002rle.1.B.1_79635@uc002rld.1@uc002rle.1.B.0', '79635@uc002rld.1@uc002rle.1.A.0')	(0,0):32,(0,1):7,(1,0):139	0:139,1:7	0.72	0.85	0.58	(0,0):30,(0,1):27,(1,0):122	0:122,1:27	0.38	0.49	0.29
0.50	SA828-R1	SA830-R1	AFE	8502@uc002uae.1@uc002uac.1	30.43	-0.16	PKP4	('8502@uc002uae.1@uc002uac.1.B.0_8502@uc002uae.1@uc002uac.1.B.1', '8502@uc002uae.1@uc002uac.1.A.0')	(0,0):909,(0,1):115,(1,0):216	0:216,1:115	0.56	0.61	0.5	(0,0):411,(0,1):34,(1,0):134	0:134,1:34	0.72	0.79	0.65
0.50	SA828-R1	SA830-R1	AFE	57223@uc002rza.1@uc002rzc.1uc002rzb.1uc002rzd.1	1000000000000.0	-0.29	SMEK2	('57223@uc002rza.1@uc002rzc.1uc002rzb.1uc002rzd.1.B.0', '57223@uc002rza.1@uc002rzc.1uc002rzb.1uc002rzd.1.A.1_57223@uc002rza.1@uc002rzc.1uc002rzb.1uc002rzd.1.A.0')	(0,0):1286,(0,1):408,(1,0):556	0:556,1:408	0.53	0.56	0.5	(0,0):1473,(0,1):58,(1,0):332	0:332,1:58	0.82	0.86	0.78
0.50	SA828-R1	SA830-R1	AFE	8837@uc002uxg.1@uc002uxd.2	519.01	-0.13	CFLAR	('8837@uc002uxg.1@uc002uxd.2.B.0_8837@uc002uxg.1@uc002uxd.2.B.1', '8837@uc002uxg.1@uc002uxd.2.A.0_8837@uc002uxg.1@uc002uxd.2.A.1_8837@uc002uxg.1@uc002uxd.2.A.2_8837@uc002uxg.1@uc002uxd.2.A.3')	(0,0):1646,(0,1):25,(1,0):348	0:348,1:25	0.83	0.88	0.77	(0,0):1852,(0,1):3,(1,0):333	0:333,1:3	0.96	0.99	0.92
0.50	SA828-R1	SA830-R1	AFE	4953@uc002ran.1@uc010exg.1	83522.56	-0.1	ODC1	('4953@uc002ran.1@uc010exg.1.B.2_4953@uc002ran.1@uc010exg.1.B.1_4953@uc002ran.1@uc010exg.1.B.0', '4953@uc002ran.1@uc010exg.1.A.0')	(0,0):31397,(0,1):146,(1,0):1462	0:1462,1:146	0.16	0.18	0.13	(0,0):29733,(0,1):74,(1,0):1444	0:1444,1:74	0.26	0.31	0.21
0.50	SA828-R1	SA830-R1	AFE	8502@uc002uac.1@uc002tzu.2uc002tzv.1uc002tzw.1	35.57	-0.16	PKP4	('8502@uc002uac.1@uc002tzu.2uc002tzv.1uc002tzw.1.A.0_8502@uc002uac.1@uc002tzu.2uc002tzv.1uc002tzw.1.A.1', '8502@uc002uac.1@uc002tzu.2uc002tzv.1uc002tzw.1.B.0_8502@uc002uac.1@uc002tzu.2uc002tzv.1uc002tzw.1.B.1')	(0,0):5803,(0,1):135,(1,0):216	0:216,1:135	0.28	0.32	0.24	(0,0):4038,(0,1):41,(1,0):134	0:134,1:41	0.44	0.54	0.35
0.50	SA828-R1	SA830-R1	AFE	84128@uc002uqo.1@uc002uql.1	290.9	-0.29	WDR75	('84128@uc002uqo.1@uc002uql.1.A.0_84128@uc002uqo.1@uc002uql.1.A.1', '84128@uc002uqo.1@uc002uql.1.B.0')	(0,0):3039,(0,1):22,(1,0):127	0:127,1:22	0.64	0.75	0.54	(0,0):2302,(0,1):1,(1,0):84	0:84,1:1	0.93	0.99	0.84
0.50	SA828-R1	SA830-R1	AFE	79083@uc002vwx.1@uc002vws.1	1377.14	0.37	MLPH	('79083@uc002vwx.1@uc002vws.1.A.0', '79083@uc002vwx.1@uc002vws.1.B.0_79083@uc002vwx.1@uc002vws.1.B.1_79083@uc002vwx.1@uc002vws.1.B.2')	(0,0):2507,(0,1):40,(1,0):84	0:84,1:40	0.6	0.68	0.51	(0,0):547,(0,1):14,(1,0):5	0:5,1:14	0.23	0.39	0.09
0.50	SA828-R1	SA830-R1	AFE	23683@uc002rqe.1@uc002rqd.1uc002rqf.1	1000000000000.0	-0.41	PRKD3	('23683@uc002rqe.1@uc002rqd.1uc002rqf.1.A.0', '23683@uc002rqe.1@uc002rqd.1uc002rqf.1.B.0')	(0,0):446,(0,1):134,(1,0):17	0:17,1:134	0.06	0.09	0.04	(0,0):463,(0,1):18,(1,0):33	0:33,1:18	0.47	0.62	0.34
0.50	SA828-R1	SA830-R1	AFE	2071@uc002toe.1@uc002tog.1	1000000000000.0	-0.27	ERCC3	('2071@uc002toe.1@uc002tog.1.A.0', '2071@uc002toe.1@uc002tog.1.B.1_2071@uc002toe.1@uc002tog.1.B.0')	(0,0):2076,(0,1):108,(1,0):387	0:387,1:108	0.45	0.5	0.4	(0,0):1782,(0,1):64,(1,0):749	0:749,1:64	0.72	0.77	0.67
0.50	SA828-R1	SA830-R1	AFE	26003@uc002ugl.1@uc002ugk.1	1706.91	-0.14	GORASP2	('26003@uc002ugl.1@uc002ugk.1.A.0_26003@uc002ugl.1@uc002ugk.1.A.1', '26003@uc002ugl.1@uc002ugk.1.B.0')	(0,0):983,(0,1):136,(1,0):544	0:544,1:136	0.58	0.63	0.53	(0,0):751,(0,1):65,(1,0):489	0:489,1:65	0.72	0.77	0.67
0.50	SA828-R1	SA830-R1	AFE	115677@uc002uek.1@uc002uei.1	96.14	-0.37	NOSTRIN	('115677@uc002uek.1@uc002uei.1.A.0', '115677@uc002uek.1@uc002uei.1.B.0_115677@uc002uek.1@uc002uei.1.B.1_115677@uc002uek.1@uc002uei.1.B.2_115677@uc002uek.1@uc002uei.1.B.3_115677@uc002uek.1@uc002uei.1.B.4_115677@uc002uek.1@uc002uei.1.B.5')	(0,0):592,(0,1):11,(1,0):21	0:21,1:11	0.52	0.69	0.35	(0,0):1945,(0,1):2,(1,0):45	0:45,1:2	0.89	0.97	0.74
0.50	SA828-R1	SA830-R1	AFE	2071@uc002toe.1@uc002tof.1	1000000000000.0	-0.26	ERCC3	('2071@uc002toe.1@uc002tof.1.A.0', '2071@uc002toe.1@uc002tof.1.B.1_2071@uc002toe.1@uc002tof.1.B.0')	(0,0):2067,(0,1):110,(1,0):387	0:387,1:110	0.38	0.43	0.34	(0,0):1770,(0,1):72,(1,0):749	0:749,1:72	0.64	0.7	0.59
0.50	SA828-R1	SA830-R1	AFE	6936@uc010ffs.1@uc002sno.1uc002snp.2	178744540.67	0.26	GCFC2	('6936@uc010ffs.1@uc002sno.1uc002snp.2.A.4_6936@uc010ffs.1@uc002sno.1uc002snp.2.A.3_6936@uc010ffs.1@uc002sno.1uc002snp.2.A.2_6936@uc010ffs.1@uc002sno.1uc002snp.2.A.1_6936@uc010ffs.1@uc002sno.1uc002snp.2.A.0', '6936@uc010ffs.1@uc002sno.1uc002snp.2.B.0')	(0,0):1064,(0,1):114,(1,0):102	0:102,1:114	0.43	0.5	0.37	(0,0):1026,(0,1):117,(1,0):28	0:28,1:117	0.17	0.23	0.12
0.50	SA828-R1	SA830-R1	AFE	55627@uc002tqo.1@uc002tqt.1	20.86	-0.1	SMPD4	('55627@uc002tqo.1@uc002tqt.1.A.2_55627@uc002tqo.1@uc002tqt.1.A.1_55627@uc002tqo.1@uc002tqt.1.A.0', '55627@uc002tqo.1@uc002tqt.1.B.3_55627@uc002tqo.1@uc002tqt.1.B.2_55627@uc002tqo.1@uc002tqt.1.B.1_55627@uc002tqo.1@uc002tqt.1.B.0')	(0,0):8892,(0,1):315,(1,0):1165	0:1165,1:315	0.53	0.57	0.5	(0,0):5871,(0,1):119,(1,0):671	0:671,1:119	0.63	0.68	0.59
0.50	SA828-R1	SA830-R1	AFE	8550@uc001ttb.1@uc001tsz.1uc001tta.1	35737.03	-0.25	MAPKAPK5	('8550@uc001ttb.1@uc001tsz.1uc001tta.1.B.0', '8550@uc001ttb.1@uc001tsz.1uc001tta.1.A.0_8550@uc001ttb.1@uc001tsz.1uc001tta.1.A.1_8550@uc001ttb.1@uc001tsz.1uc001tta.1.A.2')	(0,0):618,(0,1):90,(1,0):155	0:155,1:90	0.52	0.58	0.45	(0,0):372,(0,1):14,(1,0):82	0:82,1:14	0.77	0.86	0.67
0.50	SA828-R1	SA830-R1	AFE	5094@uc001sdk.2@uc009zna.1	198.57	0.14	PCBP2	('5094@uc001sdk.2@uc009zna.1.A.0_5094@uc001sdk.2@uc009zna.1.A.1', '5094@uc001sdk.2@uc009zna.1.B.0')	(0,0):19858,(0,1):313,(1,0):487	0:487,1:313	0.46	0.5	0.43	(0,0):11189,(0,1):141,(1,0):118	0:118,1:141	0.32	0.38	0.27
0.50	SA828-R1	SA830-R1	AFE	55596@uc001ucl.1@uc009zxq.1	528.03	0.42	ZCCHC8	('55596@uc001ucl.1@uc009zxq.1.B.5_55596@uc001ucl.1@uc009zxq.1.B.4_55596@uc001ucl.1@uc009zxq.1.B.3_55596@uc001ucl.1@uc009zxq.1.B.2_55596@uc001ucl.1@uc009zxq.1.B.1_55596@uc001ucl.1@uc009zxq.1.B.0', '55596@uc001ucl.1@uc009zxq.1.A.0')	(0,0):1411,(0,1):11,(1,0):78	0:78,1:11	0.8	0.89	0.7	(0,0):872,(0,1):6,(1,0):6	0:6,1:6	0.38	0.63	0.18
0.50	SA828-R1	SA830-R1	AFE	7296@uc001tkq.1@uc009zun.1	36.63	0.1	TXNRD1	('7296@uc001tkq.1@uc009zun.1.A.0_7296@uc001tkq.1@uc009zun.1.A.1_7296@uc001tkq.1@uc009zun.1.A.2', '7296@uc001tkq.1@uc009zun.1.B.0')	(0,0):3554,(0,1):18,(1,0):1046	0:1046,1:18	0.95	0.97	0.93	(0,0):3495,(0,1):18,(1,0):306	0:306,1:18	0.85	0.9	0.79
0.50	SA828-R1	SA830-R1	AFE	80024@uc001tuz.1@uc001tvd.1	21.73	-0.17	SLC24A6	('80024@uc001tuz.1@uc001tvd.1.B.2_80024@uc001tuz.1@uc001tvd.1.B.1_80024@uc001tuz.1@uc001tvd.1.B.0', '80024@uc001tuz.1@uc001tvd.1.A.1_80024@uc001tuz.1@uc001tvd.1.A.0')	(0,0):958,(0,1):52,(1,0):260	0:260,1:52	0.67	0.73	0.6	(0,0):464,(0,1):13,(1,0):179	0:179,1:13	0.84	0.91	0.77
0.50	SA828-R1	SA830-R1	AFE	51433@uc001uae.1@uc001uah.1	82.78	0.12	ANAPC5	('51433@uc001uae.1@uc001uah.1.A.3_51433@uc001uae.1@uc001uah.1.A.2_51433@uc001uae.1@uc001uah.1.A.1_51433@uc001uae.1@uc001uah.1.A.0', '51433@uc001uae.1@uc001uah.1.B.2_51433@uc001uae.1@uc001uah.1.B.1_51433@uc001uae.1@uc001uah.1.B.0')	(0,0):6730,(0,1):146,(1,0):2341	0:2341,1:146	0.52	0.56	0.48	(0,0):4743,(0,1):111,(1,0):1148	0:1148,1:111	0.4	0.45	0.35
0.50	SA828-R1	SA830-R1	AFE	1663@uc001rjx.1@uc001rjr.1uc001rjt.1uc001rjs.1	199.96	-0.21	DDX11	('1663@uc001rjx.1@uc001rjr.1uc001rjt.1uc001rjs.1.A.0_1663@uc001rjx.1@uc001rjr.1uc001rjt.1uc001rjs.1.A.1', '1663@uc001rjx.1@uc001rjr.1uc001rjt.1uc001rjs.1.B.0_1663@uc001rjx.1@uc001rjr.1uc001rjt.1uc001rjs.1.B.1')	(0,0):2417,(0,1):171,(1,0):384	0:384,1:171	0.32	0.36	0.29	(0,0):1773,(0,1):52,(1,0):280	0:280,1:52	0.53	0.6	0.46
0.50	SA828-R1	SA830-R1	AFE	54934@uc001rrv.1@uc001rrw.2	426898992126.42	-0.31	KANSL2	('54934@uc001rrv.1@uc001rrw.2.B.1_54934@uc001rrv.1@uc001rrw.2.B.0', '54934@uc001rrv.1@uc001rrw.2.A.1_54934@uc001rrv.1@uc001rrw.2.A.0')	(0,0):1078,(0,1):69,(1,0):139	0:139,1:69	0.43	0.5	0.36	(0,0):682,(0,1):22,(1,0):169	0:169,1:22	0.74	0.82	0.65
0.50	SA828-R1	SA830-R1	AFE	81539@uc009zkj.1@uc009zkk.1	30.1	-0.13	SLC38A1	('81539@uc009zkj.1@uc009zkk.1.A.2_81539@uc009zkj.1@uc009zkk.1.A.1_81539@uc009zkj.1@uc009zkk.1.A.0', '81539@uc009zkj.1@uc009zkk.1.B.0')	(0,0):1363,(0,1):139,(1,0):413	0:413,1:139	0.64	0.68	0.59	(0,0):840,(0,1):45,(1,0):250	0:250,1:45	0.77	0.82	0.71
0.50	SA828-R1	SA830-R1	AFE	9746@uc001qss.1@uc001qsr.1	61.96	0.21	CLSTN3	('9746@uc001qss.1@uc001qsr.1.A.0', '9746@uc001qss.1@uc001qsr.1.B.0')	(0,0):166,(0,1):41,(1,0):58	0:58,1:41	0.28	0.36	0.2	(0,0):73,(0,1):20,(1,0):5	0:5,1:20	0.07	0.15	0.02
0.50	SA828-R1	SA830-R1	AFE	54934@uc001rrw.2@uc001rrz.2	216137.67	0.13	KANSL2	('54934@uc001rrw.2@uc001rrz.2.B.0', '54934@uc001rrw.2@uc001rrz.2.A.1_54934@uc001rrw.2@uc001rrz.2.A.0')	(0,0):1089,(0,1):139,(1,0):207	0:207,1:139	0.26	0.3	0.22	(0,0):664,(0,1):169,(1,0):112	0:112,1:169	0.13	0.16	0.1
0.50	SA828-R1	SA830-R1	AFE	51433@uc001uai.1@uc001uag.1uc009zxd.1	1000000000000.0	-0.13	ANAPC5	('51433@uc001uai.1@uc001uag.1uc009zxd.1.A.4_51433@uc001uai.1@uc001uag.1uc009zxd.1.A.3_51433@uc001uai.1@uc001uag.1uc009zxd.1.A.2_51433@uc001uai.1@uc001uag.1uc009zxd.1.A.1_51433@uc001uai.1@uc001uag.1uc009zxd.1.A.0', '51433@uc001uai.1@uc001uag.1uc009zxd.1.B.0')	(0,0):5825,(0,1):516,(1,0):1777	0:1777,1:516	0.39	0.42	0.37	(0,0):4284,(0,1):171,(1,0):1028	0:1028,1:171	0.52	0.56	0.48
0.50	SA828-R1	SA830-R1	AFE	91012@uc001rwc.1@uc001rwe.2	22.02	-0.26	CERS5	('91012@uc001rwc.1@uc001rwe.2.A.0', '91012@uc001rwc.1@uc001rwe.2.B.1_91012@uc001rwc.1@uc001rwe.2.B.0')	(0,0):934,(0,1):64,(1,0):25	0:25,1:64	0.1	0.14	0.06	(0,0):559,(0,1):9,(1,0):19	0:19,1:9	0.36	0.57	0.2
0.50	SA828-R1	SA830-R1	AFE	84900@uc001twc.2@uc001twa.2	20.34	-0.14	RNFT2	('84900@uc001twc.2@uc001twa.2.A.0_84900@uc001twc.2@uc001twa.2.A.1_84900@uc001twc.2@uc001twa.2.A.2', '84900@uc001twc.2@uc001twa.2.B.0_84900@uc001twc.2@uc001twa.2.B.1_84900@uc001twc.2@uc001twa.2.B.2_84900@uc001twc.2@uc001twa.2.B.3_84900@uc001twc.2@uc001twa.2.B.4')	(0,0):201,(0,1):51,(1,0):130	0:130,1:51	0.7	0.77	0.64	(0,0):174,(0,1):24,(1,0):137	0:137,1:24	0.84	0.89	0.78
0.50	SA828-R1	SA830-R1	AFE	4193@uc009zrc.1@uc001sui.1uc009zqw.1uc001suk.1uc009zqx.1	93489.71	-0.14	MDM2	('4193@uc009zrc.1@uc001sui.1uc009zqw.1uc001suk.1uc009zqx.1.A.0_4193@uc009zrc.1@uc001sui.1uc009zqw.1uc001suk.1uc009zqx.1.A.1_4193@uc009zrc.1@uc001sui.1uc009zqw.1uc001suk.1uc009zqx.1.A.2_4193@uc009zrc.1@uc001sui.1uc009zqw.1uc001suk.1uc009zqx.1.A.3_4193@uc009zrc.1@uc001sui.1uc009zqw.1uc001suk.1uc009zqx.1.A.4', '4193@uc009zrc.1@uc001sui.1uc009zqw.1uc001suk.1uc009zqx.1.B.0')	(0,0):3698,(0,1):158,(1,0):1714	0:1714,1:158	0.46	0.5	0.42	(0,0):4051,(0,1):91,(1,0):1866	0:1866,1:91	0.6	0.65	0.55
0.50	SA828-R1	SA830-R1	AFE	51433@uc001uag.1uc009zxd.1@uc001uah.1	60807530315.43	-0.16	ANAPC5	('51433@uc001uag.1uc009zxd.1@uc001uah.1.B.2_51433@uc001uag.1uc009zxd.1@uc001uah.1.B.1_51433@uc001uag.1uc009zxd.1@uc001uah.1.B.0', '51433@uc001uag.1uc009zxd.1@uc001uah.1.A.0')	(0,0):963,(0,1):516,(1,0):146	0:146,1:516	0.17	0.2	0.15	(0,0):744,(0,1):171,(1,0):111	0:111,1:171	0.33	0.38	0.28
0.50	SA828-R1	SA830-R1	AFE	7846@uc009zlf.1@uc001rtq.1	119.69	0.2	TUBA1A	('7846@uc009zlf.1@uc001rtq.1.B.2_7846@uc009zlf.1@uc001rtq.1.B.1_7846@uc009zlf.1@uc001rtq.1.B.0', '7846@uc009zlf.1@uc001rtq.1.A.0')	(0,0):532,(0,1):6,(1,0):1035	0:1035,1:6	0.91	0.96	0.84	(0,0):620,(0,1):23,(1,0):931	0:931,1:23	0.71	0.79	0.63
0.50	SA828-R1	SA830-R1	AFE	4254@uc009zsn.1@uc001tav.1uc001taw.1	1000000000000.0	0.17	KITLG	('4254@uc009zsn.1@uc001tav.1uc001taw.1.B.0', '4254@uc009zsn.1@uc001tav.1uc001taw.1.A.0')	(0,0):5644,(0,1):256,(1,0):809	0:809,1:256	0.66	0.69	0.63	(0,0):5399,(0,1):236,(1,0):371	0:371,1:236	0.49	0.53	0.45
0.50	SA828-R1	SA830-R1	AFE	7846@uc009zlf.1@uc009zlg.1	115.68	0.18	TUBA1A	('7846@uc009zlf.1@uc009zlg.1.B.2_7846@uc009zlf.1@uc009zlg.1.B.1_7846@uc009zlf.1@uc009zlg.1.B.0', '7846@uc009zlf.1@uc009zlg.1.A.0')	(0,0):647,(0,1):6,(1,0):920	0:920,1:6	0.9	0.96	0.83	(0,0):645,(0,1):23,(1,0):906	0:906,1:23	0.72	0.8	0.63
0.50	SA828-R1	SA830-R1	AFE	54934@uc001rru.1@uc001rrw.2	91390982.37	-0.17	KANSL2	('54934@uc001rru.1@uc001rrw.2.B.1_54934@uc001rru.1@uc001rrw.2.B.0', '54934@uc001rru.1@uc001rrw.2.A.0')	(0,0):2081,(0,1):206,(1,0):139	0:139,1:206	0.24	0.28	0.2	(0,0):1506,(0,1):110,(1,0):169	0:169,1:110	0.41	0.47	0.36
0.50	SA828-R1	SA830-R1	AFE	11176@uc001slo.1@uc001slq.1	196.92	-0.18	BAZ2A	('11176@uc001slo.1@uc001slq.1.A.0', '11176@uc001slo.1@uc001slq.1.B.0')	(0,0):5832,(0,1):17,(1,0):918	0:918,1:17	0.79	0.86	0.72	(0,0):3471,(1,0):432	0:432	0.97	1.0	0.91
0.50	SA828-R1	SA830-R1	AFE	5094@uc001sdk.2@uc002068.uc001sdf.2	1252822.15	-0.1		('5094@uc001sdk.2@uc002073.uc001sdf.2.B.0_5094@uc001sdk.2@uc002074.uc001sdf.2.B.1', '5094@uc001sdk.2@uc002071.uc001sdf.2.A.0_5094@uc001sdk.2@uc002072.uc001sdf.2.A.1')	(0,0):19549,(0,1):487,(1,0):1430	0:1430,1:487	0.2	0.21	0.18	(0,0):12248,(0,1):118,(1,0):620	0:620,1:118	0.3	0.34	0.26
0.50	SA828-R1	SA830-R1	AFE	54934@uc001rrw.2@uc001rrx.2	1000000000000.0	-0.21	KANSL2	('54934@uc001rrw.2@uc001rrx.2.A.1_54934@uc001rrw.2@uc001rrx.2.A.0', '54934@uc001rrw.2@uc001rrx.2.B.1_54934@uc001rrw.2@uc001rrx.2.B.0')	(0,0):1070,(0,1):226,(1,0):139	0:139,1:226	0.35	0.4	0.31	(0,0):658,(0,1):118,(1,0):169	0:169,1:118	0.56	0.61	0.5
0.50	SA828-R1	SA830-R1	AFE	7846@uc009zlf.1@uc001rtr.1	21.83	0.19	TUBA1A	('7846@uc009zlf.1@uc001rtr.1.B.3_7846@uc009zlf.1@uc001rtr.1.B.2_7846@uc009zlf.1@uc001rtr.1.B.1_7846@uc009zlf.1@uc001rtr.1.B.0', '7846@uc009zlf.1@uc001rtr.1.A.0')	(0,0):386,(0,1):6,(1,0):1181	0:1181,1:6	0.91	0.96	0.84	(0,0):450,(0,1):23,(1,0):1101	0:1101,1:23	0.72	0.81	0.64
0.50	SA828-R1	SA830-R1	AFE	4839@uc009zeq.1@uc001qph.1	94839600.53	0.12	NOP2	('4839@uc009zeq.1@uc001qph.1.B.1_4839@uc009zeq.1@uc001qph.1.B.0', '4839@uc009zeq.1@uc001qph.1.A.0')	(0,0):4941,(0,1):222,(1,0):283	0:283,1:222	0.31	0.35	0.28	(0,0):5962,(0,1):243,(1,0):158	0:158,1:243	0.19	0.22	0.16
0.50	SA828-R1	SA830-R1	AFE	23141@uc009zyw.1@uc001uky.2	1000000000000.0	0.12	ANKLE2	('23141@uc009zyw.1@uc001uky.2.A.1_23141@uc009zyw.1@uc001uky.2.A.0', '23141@uc009zyw.1@uc001uky.2.B.0')	(0,0):5848,(0,1):741,(1,0):911	0:911,1:741	0.32	0.34	0.3	(0,0):5473,(0,1):728,(1,0):479	0:479,1:728	0.2	0.22	0.18
0.50	SA828-R1	SA830-R1	AFE	22864@uc009zpn.1@uc001sns.2uc001snt.2	35.98	-0.55	R3HDM2	('22864@uc009zpn.1@uc001sns.2uc001snt.2.B.2_22864@uc009zpn.1@uc001sns.2uc001snt.2.B.1_22864@uc009zpn.1@uc001sns.2uc001snt.2.B.0', '22864@uc009zpn.1@uc001sns.2uc001snt.2.A.0')	(0,0):1186,(0,1):17,(1,0):24	0:24,1:17	0.08	0.14	0.04	(0,0):386,(1,0):12	0:12	0.63	0.98	0.27
[truncated: 7,335 more rows]
