# Supplementary material for: CLK-dependent exon recognition and conjoined gene formation revealed with a novel small molecule inhibitor
Source: Nat Commun. 2017 Feb 23;8:7. doi: 10.1038/s41467-016-0008-7 (PMC5431906; doi:10.1038/s41467-016-0008-7)
Supplement: Supplementary file 4 — deFuse detected CGs in the HCT116 T3 repeat dataset. See deFuse documentation for output format: https://bitbucket.org/dranew/defuse. [file 41467_2016_8_MOESM4_ESM.txt]

cluster_id	splitr_sequence	splitr_count	splitr_span_pvalue	splitr_pos_pvalue	splitr_min_pvalue	adjacent	altsplice	break_adj_entropy1	break_adj_entropy2	break_adj_entropy_min	breakpoint_homology	breakseqs_estislands_percident	cdna_breakseqs_percident	deletion	est_breakseqs_percident	eversion	exonboundaries	expression1	expression2	gene1	gene2	gene_align_strand1	gene_align_strand2	gene_chromosome1	gene_chromosome2	gene_end1	gene_end2	gene_location1	gene_location2	gene_name1	gene_name2	gene_start1	gene_start2	gene_strand1	gene_strand2	genome_breakseqs_percident	genomic_break_pos1	genomic_break_pos2	genomic_ends1	genomic_ends2	genomic_starts1	genomic_starts2	genomic_strand1	genomic_strand2	interchromosomal	interrupted_index1	interrupted_index2	inversion	library_name
5759	GTGGTGGTACTTCAGCAGGGGGCTGGTGCAGATGAAGACCTGCGTGCTGCGGAGAAGGACGCGGTTACCGCCGGGAGCCAGGAGCCCGCCCAGGACTCCGCCCGCCCCCCTCTCTCCTTACTCCG|ACACGGGGGCACATGCTGGTGCCCAAGCTGCATCTGTGGCTGTTGATGCTGGGCCCATCCCTTTGAACAGTGAGCACAGATAACAAGAGTACCTGCTGACTTGGCCCAAGAAGCTTGATTTTCTTCAGGTGTCCCAAAGATATTAGAGGCCATTTTGTTCTTC	10	0.705782798442128	0.654462094849364	0.215133823778411	Y	Y	2.9380884529813	3.23424395875957	2.9380884529813	0	0.0	0.0	Y	0.123044982698962	N	N	5239	21012	ENSG00000125458	ENSG00000189159	-	+	17	17	73127890	73164376	coding	intron	NT5C	HN1	73126320	73131343	-	-	0.0	73127279	73144532	73127279	73144687	73127194	73144532	+	-	N	-	-	N	SA828
6871	AGATGGGGCCCTGCGCCTACGAGATCAGGCAGTTCCTGGACTGTTCCACCACTCAGAGTGACCTGTCCCTGTGTGAGGGCTTCAGCGAGGCCCTGAAGCAGTGCAAGTACTACCATG|TTTCCCAGACAGTCCTGGCCCAGCTGGATGCACTGCTGGTCTTCCCAGGCCAAGTGGCTCAACTCTCCTGCACGCTCAGCCCCCAGCACGTCACCATCAGGGACTACGGTGTGTCCTGGTACCAGCAGCGGGCAGGCAGTGCCCCTCGATATCTCCTCTACTACCGCTCGGAGGAGGATCACCACCGGCCTGCTGACATCCCCGATCGATTCTCGGCAGCCAAGGATGAG	7	0.868863703096195	0.9421230294302608	0.623839449519002	Y	Y	3.74656995804013	3.39487633072086	3.39487633072086	7	0.0	0.0	Y	0.0	N	Y	7794	23	ENSG00000250479	ENSG00000128218	+	-	22	22	24110630	24096655	coding	coding	CHCHD10	VPREB3	24108021	24094930	-	-	0.0	24108315	24095385	24108399	24095385	24108315	24095156	-	+	N	-	-	N	SA828
9420	ACCCGGCCACGCGCCCCCACGGAGACCCTGCCCAGAGGCCCCAGGATGGCCCAGGAGCTGAGGCCAGCACAGTGTCTGCAGAGCAGCCGGGAGGAGGACGGACCAGACCTTACTGGTGCAG|GCATGAGCCATGAGCCCAAGTCCCCTTCGCTAGGGATGCTTTCCACCGCGACCAGGACCACCGCCACCGTCAACCCCCTCACCCCCTCGCCGCTCAATGGCGCCCTGGTGCCCAGCGGCAGCCC	9	0.620905505617062	0.741146448508786	0.8313541522409681	N	N	3.4320914322326805	3.51001030496889	3.4320914322326805	13	0.0	0.0	Y	0.0	N	Y	7	5460	ENSG00000261567	ENSG00000131149	+	-	16	16	85393055	85709810	coding	coding	RP11-680G10.1	KIAA0182	85391069	85645015	+	+	0.0	85391249	85667520	85391249	85667619	85391155	85667520	+	-	N	-	-	N	SA828
93	GCAACCAGGAGGTGCGTGTGGCTGCAGAGCACACAGACTTGTCTTTGGACAAAATTGAGAAGAACTCATAAACTTGGCTTCCTCGCTTCTGCTCCTCAGACGCGTGTGGATGATTTGAAGATATTAGCCTAACAAGATGGAAGCAGGTTTAAAATTTTACATAAGAAGTTACCTTTTTCAG|GCAGTACATACAGCTTCGCTGAGGTCTGTGTGTCAAACTTACTGAGAGGAGGACATCGTGGAGACTTATCGTTAATTAGCAATGCTTATGCATGCAAACCTTGGTCAGATGATGTTGTGTTTGGAGAAAAGAGAGAAGAGAATTGAATAAGTACATGACCCCTTGGAAGCTGTTTTCAGTTGAGGATTTTG	12	0.32178557617410497	0.732157741951542	0.901132928363248	N	Y	3.22639416565101	3.64656650855576	3.22639416565101	11	0.994489950083688	0.0	Y	0.8126583028453779	N	Y	107	2704	ENSG00000255090	ENSG00000255248	+	-	11	11	122293579	121987031	intron	intron	RP11-820L6.1	RP11-166D19.1	122026130	121899063	-	-	0.0	122026259	121987031	122026340,122051106,122073507	121987031	122026259,122051044,122073472	121986841	-	+	N	-	-	N	SA828
14641	AGGAACAAAGTATAAATACTCACTTTTAACAGATGGTTCTTGGGATATGAGTAAGTTCTTGAACATTCAGTGTCAACTCAGCAGGCTCAAATACCCTCCTTTTGCGAAAAAGTGGATCAATATTCGGAAGTCATATGGAAATTTTTACAAG|GTCCACGTATGCTCAGATTCTCTTCTGCCTCTGCCGCCCTGAGACAGCAAGACCAACCCCTTCTCCTCCTCTTCCTCCTCCTCAGCCTACTCAACGTGAAGAGGATGAGAATGAAGACCTTTATGATGAC	6	0.860210413849116	0.870275771331225	0.5	Y	Y	3.39065076568547	3.45972147066338	3.39065076568547	0	0.0	0.0	Y	0.0	N	N	5043	0	ENSG00000104626	ENSG00000254340	+	-	8	8	8974256	9002945	coding	intron	ERI1	RP11-10A14.3	8859657	8998934	+	+	0.0	8877974	9002761	8875916,8877974	9002869	8875883,8877860	9002761	+	-	N	-	-	N	SA828
9980	GATCTCTTGAGGTCAGGAGTTCGAGCCAGCCTGACCAACATTAGCCAGGCATGGTGGCGGGTGCCTGTAATCCCAGCTACTCGGGACGCTGATGCTGATCTAGGAGAACTGCTTGAACCCAGGAGGCGGAGGTTGCACTGAGCCGAGATCATGCCACTGGATTCCAGCCTGAGCAACACAATGAGACT|CACTTTTGGAGCTCCCATGCTGCACACCAAAATGTCACAGGACTTCAGGTAAACATGTGGTTCTTGTCCATCCCATGGCCACAAAAATTTACGCTCACAGATGCTTTAAAGAGTGAGCAAAGCAGGGTTTTACTGGGTGAAAAGGGAATAAAAGGGGGAAACAGGGATCCCAAGGAAGGCCACGATCACCTACTACAAGATTTCCTGCCT…	43	0.131385228460741	0.690830278634603	0.489644275787301	Y	Y	3.56016600052522	3.4131594979566904	3.4131594979566904	0	0.782441669236304	0.0	Y	0.957549593997328	N	N	0	0	ENSG00000234147	ENSG00000216548	-	+	6	6	141174061	141244048	intron	downstream	RP3-460G2.2	RP11-471B18.1	141167095	141243593	-	-	0.0	141167441	141219325	141167441	141219549	141167254	141219325	+	-	N	-	-	N	SA828
168	CTGGTTTTCACTCACTCAACTGAGAGATTTCTTTGTTGCAATGATGGGGTCTAAGATAACACTTCTGGAGGCTGCAGGCGAGAAACACAGCTGATATCATCTTTTATTGTGTGTTGTTATTTGCCTAGCATTATAAATTAAGGAGGAATAGTAACAAAGAGCTTGAAGACATGCACAGCTCACAGGCCCCGGGTGGAGGCTGGCGACATCAGACAGACAGAACCAAGACATCTGAGGGGCAACCAGGAGGTGCGTGTGGCTGCAGAGCACACAGACTTGTCTTTGGACAAAATTGAGAAGAACTCATAAACTTGGCTTCCTCGCTTCTGCTCCTCAG|CTGGTCCTATAGTACCCCTCCTCAGGAATGTCTCCCCAGTGCAAGGACAAAGACTGAAGAG…	10	8.55994264427747e-06	0.788278136964859	0.9732159452068688	N	Y	3.5146370975884103	3.36720643949681	3.36720643949681	0	0.9959253684321072	0.0	Y	0.8736864213953159	N	Y	107	2704	ENSG00000255090	ENSG00000255248	+	-	11	11	122293579	121987031	intron	intron	RP11-820L6.1	RP11-166D19.1	122026130	121899063	-	-	0.0	122051044	121962427	122051106,122073745	121962427	122051044,122073472	121962183	-	+	N	-	-	N	SA828
10218	GAGGCTGCGACTGCGGACCCCAGATTCGTCCCCCTCCACCACACACAACGCCAAGACGGGCCCCAGGAGGGCGTGAAGAGAAGACTTCCTTTCCTCTCCTCTCGCCTCCTGGCGCTGGCCGTATGAAGGTGTCTCCCAGAAGCATTAGCAGAGGAGCC|CGGCCAGACCTTTTCTTCCGTCCGTTTTCTGCCTCTGGCCCAGGGCCCAGCTCACGTAGCGTTTTCGGGGGCTGTTTGGGAACCGTTAGCAACCGGAAGTGGCTAGAGGTCGCGAGAGAACTGAA	4	0.883207622816755	0.749704425630928	0.049686174674933005	N	Y	3.64549358599252	3.3259336068189502	3.3259336068189502	0	0.992028169014085	0.0	Y	0.776788732394366	N	N	0	0	ENSG00000219891	ENSG00000261839	+	-	6	6	28061442	28107456	intron	upstream	ZSCAN12P1	RP1-265C24.8	28058932	28104627	+	+	0.0	28059246	28104523	28059246	28104607	28059099	28104523	+	-	N	-	-	N	SA828
11798	ACTGCATTTGGAGGCAAAGGGTATTTTGTACAAACACCAGAAGAACTCCAAAAATCCCTGAGGCAGAGCCTAGCAGACACAACTAAACCTTCTCTTATCAACATCATGATTGAGCCACAAGCCACACGGAAGGCC|CAGCCCTTCCCAGCCTGGATCAGAAGAAGCGTGGTGGCCACAAAGCATGCTGCCTGCTGACGCCTCCTCCACCACCACTGTTCCCACCACCATTCTTCAGAGGTGGCCGAAGTCCGCTTCTCT	6	0.490218057103844	0.917229271771422	0.7510598679878391	Y	Y	3.6078144761642905	3.53039946453785	3.53039946453785	0	0.0	0.0038610038610037397	Y	0.0038610038610037397	N	Y	1021	113	ENSG00000131373	ENSG00000206561	+	-	3	3	15643338	15563258	coding	coding	HACL1	COLQ	15602211	15491640	-	-	0.0	15604865	15531144	15604992	15531144,15563029	15604868	15531052,15563027	-	+	N	-	-	N	SA828
9374	AGCCACCCTCCCACCCGGGAGTCCGAGACCCGGCCACGCGCCCCCACGGAGACCCTGCCCAGAGGCCCCAGGATGGCCCAGGAGCTGAGGCCAGCACAGTGTCTGCAGAGCAGCCGGGAGGAGGACGGACCAGACCTTACTGGTG|CAGGGTCCTCACTGAGCAGCGAGTCGTCCCCCGTGTCCTCTCCGGCCACCAACCACAGCTCCCCCGCCAGCACACCCAAGCGCGTGCCCATGGGCCCTATCATCGTCCCCCCTGGGGGCCACAGCGTGCCCAGCACCCCCCCCGTGGTGACCATCGCTCCAACCAAAACCGTGAATGGTGTCTGGAGGAGTGAGAGCCGGCA	18	0.959704078543185	0.908557100638417	0.666881680762692	N	N	3.40272612382943	3.25360004855864	3.25360004855864	16	0.0	0.0	Y	0.0	N	Y	7	5460	ENSG00000261567	ENSG00000131149	+	-	16	16	85393055	85709810	coding	intron	RP11-680G10.1	KIAA0182	85391069	85645015	+	+	0.0	85391249	85682158	85391246	85682356	85391108	85682155	+	-	N	-	-	N	SA828
9230	CGTGCGGGTGGCCCGGCTGCCCCTGTTCCTATACACCCTGCGAGCAAGCCACAGCCTGTTGGTGGATGACGGACAGCAGCTGATCATCGGTGCTTGCGTGGAGTGTGGGACCCTGGTGTGTGCGGGCCAAGGGCTCACCCGCCAAGGACCCATGAGCTGGAGCTCCCCGGTGGCAGCAGCGACGA|AGCCTGTTTGTGGATCTCTGGAAGCATCTGCAGCCAGCCACCCTCCCACCCGGGAGTCCGAGACCCGGCCACGCGCCCCCACGGAGACCCTGCCCAGAGGCCCCAGGATGGCCCAGGAGCTGAGGCCAGCACAGTGTCTGCAGAGCAGCCGGGAGGAGGACGGACCAGACCTTACTGGTGCAGGT	24	0.459093105143584	0.977600410887528	0.254785998827694	N	Y	3.41848849077886	3.49015970162987	3.41848849077886	1	0.0	0.0	Y	0.0	N	Y	143	7	ENSG00000262601	ENSG00000261567	+	-	16	16	85218969	85393055	intron	upstream	CTC-786C10.1	RP11-680G10.1	85204882	85391069	+	+	0.0	85205413	85391069	85205411	85391251	85205227	85391067	+	-	N	-	-	N	SA828
9979	GCCAAAGCAGGTGGATCTCTTGAGGTCAGGAGTTCGAGCCAGCCTGACCAACATTAGCCAGGCATGGTGGCGGGTGCCTGTAATCCCAGCTACTCGGGACGCTGATGCTGATCTAGGAGAACTGCTTGAACCCAGGAGGCGGAGGTTGCACTGAGCCGAGATCATGCCACTGGATTCCAGCCTGAGCAACACAATGAGACT|CACTTTTGGAGCTCCCATGCTGCACACCAAAATGTCACAGGACTTCAGGTAAACATGTGGTTCTTGTCCATCCCATGGCCACAAAAATTTACGCTCACAGATGCTTTAAAGAGTGAGCAAAGCAGGGTTTTACTGGGTGAAAAGGGAATAAAAGGGGGAAACAGGGATCCCAAGGAAGGCCACGATCACCTACTACA…	43	3.4859465194380703e-05	0.690830278634603	0.489644275787301	Y	Y	3.56016600052522	3.4131594979566904	3.4131594979566904	0	0.796477254980702	0.0	Y	0.94539633670214	N	N	0	0	ENSG00000234147	ENSG00000216548	-	+	6	6	141174061	141244048	intron	downstream	RP3-460G2.2	RP11-471B18.1	141167095	141243593	-	-	0.0	141167441	141219325	141167441	141219550	141167258	141219325	+	-	N	-	-	N	SA828
14597	GAAGTGTGGCAGCAGAGTGTTCCTGAAGGAATGGTAACTAGTCTTGATCAGCTTAAGGGTTTAGCGCTGGTGGATAGACACTCGAGACCAGAAATCATATTTTTGCTGAAAGTAGATGATTTACCTGAGGATAATCAGGAACGTTTTAATAGCCTTTTCTCTCTAAGGGAGAAGTGGACAGAAGAAGATATTGCTCCATATATTCA|GAAGCCGGGAAGCCAAGCTCCGCGGGACCGCTTCATGCCGCTGACTGGTGTAGAGCCCGCCAGAATGAACAGGAAGAAAGGAGACAAGGGCTTTGAAAGCCCAAGGCCATATAAATTAACCCATCAGGTCGTCTGCATCAACAACATAA	9	0.26836442962752	0.9180461932340932	0.7326586328468829	Y	Y	3.5859375860788303	3.45041445226185	3.45041445226185	0	0.0	0.00950154588643393	Y	0.00950154588643393	N	N	4773	7078	ENSG00000136982	ENSG00000064313	+	-	8	8	120868250	120845103	coding	utr5p	DSCC1	TAF2	120846216	120743015	-	-	0.0	120850499	120844838	120850647,120854090	120843971,120844838	120850499,120854034	120843943,120844722	-	+	N	-	-	N	SA828
14636	CGAAAGCCACGCGAGTCACGGTCCTGCCTGCGAAGAACTCCCAGGGCGACCTTGGGGCTGAGGAGTGGGCCTGCTTCGGCCTTCTGCTCTTCTGTTGTGTGGTGACCCTCACCAGAGGACAGCTTCATGCTCTTGGACTTCCCAGCCTCAAGAACT|AGATTCACGGATCCATCCGGGTGGTCCGGGCACCACTGGCGCCCCTCTGCGGCTATTCCCCAGTTCCATTTTCTGAAGCCACAGGTCAGAAGCCGCTGTACAACGCTTTGCCGAACTCCAGAATCTTGAAGGAGACGTAAGG	7	0.8673641994887421	0.9211381564907032	0.268473372612969	Y	Y	3.52720696927234	3.53039946453785	3.52720696927234	0	0.0	0.0	Y	0.0	N	Y	551	4591	ENSG00000246582	ENSG00000147457	+	-	8	8	23088439	23119512	intron	utr5p	RP11-1149O23.3	CHMP7	23081984	23101150	+	+	0.0	23085666	23103769	23083636,23085666	23103905	23083569,23085579	23103769	+	-	N	-	-	N	SA828
8692	AACAAGGATGATTCTGCCTCCAAATTGGCCCCAGAGGAAGAGGCAGGAGGGGCTGGCACACCCGTGATCACGGAGATTTTCAGCCTGGGTGGAACCCGCTTCCGAGATACAGCAGTCTGGTTGCCAA|GAGATCCAAGCCTCCTAAAGGCCAAGGAGCTGAGCACCATCTAGAAAGAATCCGACGCAGCCATCAGAAGCATAATGCTATTTTGGCTTCCATTAAGTCAAGTGAGCGGGATCGCTTGAAAGCTGAGTGGGACCAGCACAATGACTGCAAGATTTTGGACAGCCTTGTGCGAGCAAGAATCAAGGATGCTGTGCAA	21	0.526991234245622	0.997897752456998	0.524306121808983	Y	Y	3.8668252384476296	3.44143830342756	3.44143830342756	0	0.0	0.0	Y	0.0	N	Y	5240	72	ENSG00000141644	ENSG00000172361	+	-	18	18	47808144	47792892	coding	intron	MBD1	CCDC11	47793252	47753563	-	-	0.0	47799047	47788589	47799108,47799259	47788590	47799048,47799194	47788395	-	+	N	-	-	N	SA828
14881	CCGATCAAGCATCTGCCATCACTGGTTGTTGGCAGGGGGCTGATCAGTCTATTATGGCCTCAGCTAAAGTGACTCAGCTTTCCTCTATGGTTCTTGTATCCTTCAGTAGGCTAGCTTGAGCTTGTTTTCATGGCCATGACGTGGTTCCAAGAGAGATAAGAAGCACACAAGACCTTTGTAAGGATCAGTCCCACCGCTGGC|CACAATGGTTCATGCTTATAACTTCACCTCTTTAGGAGGCTGACGTGTGAGGGTCACTTGAAACCAGGAATTTCAGACCAGCTGGGCAACAAAGGGAGACCTCATCTCTAAAAAAAATTGTTTTAAAT	24	0.981351727500476	0.866206059497235	0.8041026056687941	N	Y	3.70360170818306	3.71976530271662	3.70360170818306	0	0.992211174242424	0.0	Y	0.968844696969697	N	N	695	0	ENSG00000163738	ENSG00000265720	+	-	4	4	75168816	75192680	intron	downstream	MTHFD2L	AC097470.1	74979891	75192603	+	+	0.0	75144495	75195915	75144495	75196023	75144295	75195915	+	-	N	-	-	N	SA828
15801	CGAATCAGTAGGTGACCCCGCCCCTGGATTCTGGAAGACCTCACCATGGGACGCCCCCGACCTCGTGCGGCCAAGACGTGGATGTTCCTGCTCTTGCTGGGGGGAGCCTGGGC|AGCCCAGGGTGACAAGATTATTGATGGCGCCCCATGTGCAAGAGGCTCCCACCCATGGCAGGTGGCCCTGCTCAGTGGCAATCAGCTCCACTGCGGAGGCGTCCTGGTCAATGAGCGCTGGGTGCTCACTGCCGCCCACTGCAAGATGAATGAGTACACCGTGCACCTGGGCAGTGATACGCTGGGCGACAGGAGAGCTCAGAGGATCAAGGCCTCGAAGTCATTCCGCCAC	45	0.9721119634514108	0.451459990927532	0.7145530128321129	Y	Y	3.30232144676095	3.44615838200292	3.30232144676095	0	0.99117601923372	0.0	Y	0.0	N	Y	664	941	ENSG00000129455	ENSG00000169035	+	-	19	19	51504958	51487320	coding	coding	KLK8	KLK7	51499264	51479729	-	-	0.0	51504354	51485170	51504431,51504789	51483743,51485170,51485584	51504356,51504788	51483662,51485023,51485583	-	+	N	-	-	N	SA828
1794	AAACACCTGGTACACAAACCATCGGAGGAGAGAGTAAGAGAAATAATTATCAATGCTGTTCGGATAGAACAGGAGTTCCTCACTGAGGCCTTGCCTGTGAAGCTCATTGGGATGAATTGCACTCTAATGAAGCAATACATTGAGTTTGTGGCAGACAGACTTATGCTGGAACTGGGTTTTAGCAAGGT|GCTGGGAGACCGTGAAGTGCAAAGCAGATGGAGTCCAGGCCCTCGGGGAGACAGCACGCCAGTGAGGGAGATGGAGACCAATCACCCACCCAGTGTGCGGGGATGAGAAGCTCGGGAAGGTCTGACCAGCCTTACGTCTTGAAAGGGAATCCCCTGCTTCTGCGTGTCAGGTGTTACTCGGGGTGCGCCAGT	28	0.906161063352118	0.918976595216253	0.594789734689605	Y	Y	3.51360402781852	3.44040523365767	3.44040523365767	2	0.99469481208466	0.00262467191601035	Y	0.40581895348187896	N	Y	40148	72	ENSG00000171848	ENSG00000163009	+	-	2	2	10271545	10351851	coding	utr5p	RRM2	C2orf48	10262455	10281509	+	+	0.0	10269281	10281981	10269079,10269281,10269362	10282081,10282474	10269008,10269168,10269361	10281983,10282382	+	-	N	-	-	N	SA828
1846	GCCACCCCCCTCGCGAGAAGACCGTTCTGGTGGGCCGCCGGGCGGTGCTGGAGGTGACTGTGTCCCGCTCGGGGGGCCACGTGTGCTGGCTGCGGGAGGGGGCCGAGCTGTGCCCGGGAGATAAGTATGAGATGCGCAGCCACGGCCCCACCCACAGCCTGGTCATCCATGACGTTCGACCTGAGGACCAAGGCACTTACTGCTGCCAGGCCGGCCAGGACAGCACCCACACACGGCTGCTGGTAGAGG|GACCCGCTACATCAGCACGGAGCTGGGCATCAGGCAGAGGCTGCTGGTGGCGGTGCTGACCTCTCAGACCACGCTGCCCACGCTGGGCGTGGCCGTGAACCGCACGCTGGGGCACCGGCTGGAGCGTGTGGTGTTCCTGACGGGCGCAC…	24	0.548887558168192	0.6599935483234239	0.43355143006785296	Y	Y	3.32696667658884	3.36720643949681	3.32696667658884	7	0.995771430564274	0.0	Y	0.23040036269791506	N	Y	917	29835	ENSG00000124006	ENSG00000123989	+	-	2	2	220436581	220408509	coding	coding	OBSL1	CHPF	220415451	220403669	-	-	0.0	220416251	220406911	220416499	220406911	220416251	220406676	-	+	N	-	-	N	SA828
931	CTCGCTGCGCTCATGGCGTCGCCCGGGCATTCAGATTTGGGAGAAGTAGCCCCAGAAATAAAAGCATCAGAGAGACGAACAGCTGTGGCCATTGCAGATTTGGAATGGAGAGAAATGGAAGGAGATGATTGCGAGTTCCGTTATGGAGATGGTACAAATGAGGCTCAGGACAATGATTTTCCA|ACAGGTGCTGTCCTGGAGCCGAGAGCTGCCTTGCGCTTGGCGCGCCCTGCACACCTCCCCGGTCTGCGCCAAGAACCGGGCGGCCCGAGTACGCGTAAGCAAGGGGGACAAGCCGGTGACCTACGAGGAGGCACACGCGCC	8	0.506329958934178	0.748095266727871	0.763660453645848	Y	Y	3.5691116441359703	3.4676111165652994	3.4676111165652994	0	0.9929296235679208	0.0	Y	0.95050736497545	N	Y	3077	6055	ENSG00000106608	ENSG00000062582	+	-	7	7	43966010	43909492	coding	utr3p	URGCP	MRPS24	43915493	43906157	-	-	0.0	43921258	43908975	43921296,43921556,43927084,43946186	43908673,43908979	43921262,43921506,43927014,43946161	43908620,43908907	-	+	N	-	-	N	SA828
12177	GCTGGGGCGCATGAAGGTGGGGGTGATGCCGAAGGGGAAGGGATCGCCAGTGGGGATTGGTGCGTGTGCGGAAACGGGGACAGAAGTGAAGGTTCATCGCCTATAACGAAGATGAG|TTATATGCATCAAGGTGACAGGTGACGGCATGGTTATGGATTAACTCACCAAGGAAATGAGTGTGGAAAGAAGAATGCAGAAATCTGAGGACTAGAGCCTGGAGATGGGGAGCTTCGAGCTCAGAGGAAGAAGAGGATCTTCATCACGGGGAGACATCAGCTGGATATTGAGATGGAAGGATGACTATGAGTATGAGCTATTATAGAAACCATGGTTCCTTAAGCC	9	0.6610524842431501	0.5918715997116479	0.36318869224486	Y	Y	3.71720464963688	3.61633596425197	3.61633596425197	0	0.0	0.0	Y	0.0	N	N	3781	54	ENSG00000107185	ENSG00000227388	+	-	9	9	35758572	35790429	utr3p	intron	RGP1	RP11-112J3.16	35749203	35772160	+	+	0.0	35756858	35772160	35756858	35772373,35780275	35756772	35772160,35780264	+	-	N	-	-	N	SA828
9629	GACAAGGAGGAGAACAAGGATGATTCTGCCTCCAAATTGGCCCCAGAGGAAGAGGCAGGAGGGGCTGGCACACCCGTGATCACGGAGATTTTCAGCCTGGGTGGAACCCGCTTCCGAGATACAGCAGTCTGGTTGCCAAG|AGATCCAAGCCTCCTAAAGGCCAAGGAGCTGAGCACCATCTAGAAAGAATCCGACGCAGCCATCAGAAGCATAATGCTATTTTGGCTTCCATTAAGTCAAGTGAGCGGGATCGCTTGAAAGCTGAGTGGGACCAGCACAATGACTGCAAGATTTTGGACAGCCTTGTGCGAGCAAGAATCAAGGATGCTGTGCAAGGGTTT	26	0.4313354416370629	0.971366550227648	0.845739549109053	Y	Y	3.85425536676371	3.45400817511148	3.45400817511148	0	0.0	0.0	Y	0.0	N	Y	6273	77	ENSG00000141644	ENSG00000172361	+	-	18	18	47808144	47792892	coding	coding	MBD1	CCDC11	47793252	47753563	-	-	0.0	47799047	47788589	47799108,47799265	47788589	47799047,47799194	47788389	-	+	N	-	-	N	SA828-R1
12557	ATTTGGAGGCTGGGTGTGGCAGCTCATGCCTGTAATCCGAGCACTTTGGGAGGCCAAAGCAGGTGGATCTCTTGAGGTCAGGAGTTCGAGCCAGCCTGACCAACATTAGCCAGGCATGGTGGCGGGTGCCTGTAATCCCAGCTACTCGGGACGCTGATGCTGATCTAGGAGAACTGCTTGAACCCAGGAGGCGGAGGTTGCACTGAGCCGAGATCATGCCACTGGATTCCAGCCTGAGCAACACAATGAGACT|CACTTTTGGAGCTCCCATGCTGCACACCAAAATGTCACAGGACTTCAGGTAAACATGTGGTTCTTGTCCATCCCATGGCCACAAAAATTTACGCTCACAGATGCTTTAAAGAGTGAGCAAAGCAGGGTTTTACTGGGTGAAAAGG…	54	1.26738017192729e-06	0.92373087601012	0.44588406158296	Y	Y	3.56016600052522	3.4131594979566904	3.4131594979566904	0	0.8382575121705559	0.0	Y	0.850092328353198	N	N	0	0	ENSG00000234147	ENSG00000216548	-	+	6	6	141174061	141244048	intron	downstream	RP3-460G2.2	RP11-471B18.1	141167095	141243593	-	-	0.0	141167441	141219325	141167441	141219549	141167189	141219325	+	-	N	-	-	N	SA828-R1
10962	TCCTATTGATGGTTAGGAGCAGGATTTCGGGGATGAAGGCGGCAGCAGCAAGAGGAGGCTGCGACTGCGGACCCCAGATTCGTCCCCCTCCACCACACACAACGCCAAGACGGGCCCCAGGAGGGCGTGAAGAGAAGACTTCCTTTCCTCTCCTCTCGCCTCCTGGCGCTGGCCGTATGAAGGTGTCTCCCAGAAGCATTAGCAGAGGAGCC|GTTACCACAGCAGGTGCTCCAAGGTGCTAGCCAGTTGATTCTCTGAAGTTGGATGATGAGCCAGGGGCATGCTTGAAGAATATTCTGGGTTATTTAGGAAATTCAGGAAGGATGACCTGTGGCAGGTGTCATCCAGAAAGCA	11	0.36859396864149896	0.6476832554391999	0.24111752458864305	Y	Y	3.64549358599252	3.70889084821189	3.64549358599252	0	0.992977583812736	0.0	Y	0.0	N	N	0	0	ENSG00000219891	ENSG00000219392	+	-	6	6	28061442	28084329	intron	downstream	ZSCAN12P1	RP1-265C24.5	28058932	28083406	+	+	0.0	28059246	28088291	28059246	28088423	28059035	28088291	+	-	N	-	-	N	SA828-R1
17083	GGGTCCCACGGGGGACAGGTCCTTCCAGCGGTTCCTCTGCACCCAGCGCTGCACGGGCATGGGGCGTGGGTAATCAGCCTCCCGAAAGCCACGCGAGTCACGGTCCTGCCTGCGAAGAACTCCCAGGGCGACCTTGGGGCTGAGGAGTGGGCCTGCTTCGGCCTTCTGCTCTTCTGTTGTGTGGTGACCCTCACCAGAGGACAGCTTCATGCTCTTGGACTTCCCAGCCTCAAGAACT|AGATTCACGGATCCATCCGGGTGGTCCGGGCACCACTGGCGCCCCTCTGCGGCTATTCCCCAGTTCCATTTTCTGAAGCCACAGGTCAGAAGCCGCTGTACAACGCTTTGCCGAACTCCAGAATCTTGAAGGAGACGTAAGGTG	9	0.200082323240592	0.924997964643963	0.385878050537775	Y	Y	3.52720696927234	3.53039946453785	3.52720696927234	0	0.0	0.0	Y	0.0	N	Y	645	5233	ENSG00000246582	ENSG00000147457	+	-	8	8	23088439	23119512	intron	utr5p	RP11-1149O23.3	CHMP7	23081984	23101150	+	+	0.0	23085666	23103769	23083636,23085666	23103908	23083487,23085579	23103769	+	-	N	-	-	N	SA828-R1
10376	AGCCTGTTTGTGGATCTCTGGAAGCATCTGCAGCCAGCCACCCTCCCACCCGGGAGTCCGAGACCCGGCCACGCGCCCCCACGGAGACCCTGCCCAGAGGCCCCAGGATGGCCCAGGAGCTGAGGCCAGCACAGTGTCTGCAGAGCAGCCGGGAGGAGGACGGACCAGACCTTACTGGTGCAGG|GTCCTCACTGAGCAGCGAGTCGTCCCCCGTGTCCTCTCCGGCCACCAACCACAGCTCCCCCGCCAGCACACCCAAGCGCGTGCCCATGGGCCCTATCATCGTCCCCCCTGGGGGCCACAGCGTGCCCAGCACCCCCCCCGTGGTGACCAT	25	0.653710994169973	0.604242006760425	0.8973265468262329	N	N	3.4320914322326805	3.1778007485246897	3.1778007485246897	17	0.0	0.0029850746268657	Y	0.0	N	Y	10	6058	ENSG00000261567	ENSG00000131149	+	-	16	16	85393055	85709810	intron	coding	RP11-680G10.1	KIAA0182	85391069	85645015	+	+	0.0	85391249	85682158	85391250	85682308	85391067	85682159	+	-	N	-	-	N	SA828-R1
153	ACTTCCGGTTTGACGTGGAGTGTGGGGATGAAGTCCTGTACTGCTATGAAGTGCAGTTGGAAAGCAAGGTGCGGCGGAAAGGCCTGGGGAAGTTCCTCATACAGATCCTGCAGCTCATGGCCAACAGCACACAGATGAAGAAGGTTATGTTAACAGTATTTAAACACAATCATGGTGCCTACCAGTTCTTCAGAGAAGCGTTGCA|GAATTGGCCGTTGGGCTTACCTCCTGCTTCGTGACCTTCCTCCTGCCAGCGGGCTGGATCCTGTCACACCTGGAGACCTACAGGAGGCCAGAGTGAAGGGGTCCGTTCTGTCCCTCACACTGTGACCTGACCA	8	0.8165724437747378	0.845858906482968	0.270925115992516	N	Y	3.86529765513778	3.5514509715161	3.5514509715161	0	0.0	0.0	Y	0.0	N	N	2552	1113	ENSG00000110583	ENSG00000256100	+	-	11	11	63724800	63755818	coding	intron	NAA40	AP000721.4	63706431	63742092	+	+	0.0	63721521	63743697	63720037,63720311,63721521	63743800	63719995,63720228,63721444	63743697	+	-	N	-	-	N	SA828-R1
8829	CAGTGCCTGTGGGGCTGGAGGTGAAGTTGGGGGCCCTGGTGCTGCTGCTGGTGCTCACCCTCCTCTGCAGCCTGGTGCCCATCTGTGTGCTGCGCCGGCCAGGAGCTAACCATGAAGGCTCAGCTTCCCGCCAGAAAGCCCTGAGCCTAGTAAGCTGTTTCGCGGGGGGCGTCTTTTTGGCCACTTGTCTCCTGGACCTGCTGCCTGACTACCTGGCTGCCATAGATGAGGCCCTGGCAGCCTTGCACGTGACG|TTACAGGCCCAAAAACTGCGACTGGCATACACAAGGAGCTCTCATTATGGTGGGTCTCTGCCCAATGTTAACCAGATTGGCTCTGGCCTGGCCGAGTTCCAGAGCCCCCTCCACTCACCTTTGGATTCATCTCGGAGCACTCGG…	8	0.00227479349634227	0.535482654324478	0.351505135030511	Y	Y	3.56914214935951	3.43681151080804	3.43681151080804	7	0.9952026914769888	0.0021598272138229103	Y	0.577836849975079	N	Y	6985	3829	ENSG00000143570	ENSG00000160741	+	-	1	1	153940188	153931101	coding	coding	SLC39A1	CRTC2	153931575	153920145	-	-	0.0	153934696	153927642	153934826,153935127	153927465,153927642	153934696,153935005	153927362,153927541	-	+	N	-	-	N	SA828-R1
13808	ATGGCCTGCTACTCAGCATCCTGCCCCTCTGCAGGCTCACGGGGAGTCCACTCCAAGCCTGGGTGGAGTGGAACAGCGGCTGAGCCCATTTGCCTTGACTCGCGGTAGGATGTTCAGACAGGAGCAGGTCAGGCGGATGACTGGGAGACTGGACGAC|AAAAGCTGTCTGCTGGCATCTGCTCGCCTGCCTGCCATGTGCAGCGGCCCCTTTGTGCCCGCGCACCCGGCCCGGCCCGGCCCTGCCTGCGCGGCGGCTGCGGCTCTGGGCGGCCCCGG	11	0.7199476628493209	0.6274967310892751	0.96494644967753	Y	Y	3.25525561294448	3.1892578448520204	3.1892578448520204	0	0.0	0.0	Y	0.0	N	N	0	0	ENSG00000213761	ENSG00000237857	-	+	9	9	98175799	98189078	downstream	intron	MT1P1	RP11-435O5.2	98175401	98177781	-	-	0.0	98173959	98189006	98173959	98189098	98173803	98189006	+	-	N	-	-	N	SA828-R1
168	AGGCCCCGGGTGGAGGCTGGCGACATCAGACAGACAGAACCAAGACATCTGAGGGGCAACCAGGAGGTGCGTGTGGCTGCAGAGCACACAGACTTGTCTTTGGACAAAATTGAGAAGAACTCATAAACTTGGCTTCCTCGCTTCTGCTCCTCAGACGCGTGTGGATGATTTGAAGATATTAGCCTAACAAGATGGAAGCAGGTTTAAAATTTTACATAAGAAGTTACCTTTTTCAG|TTGTGTTGATGTTCCTTTCAGCTGGTCCTATAGTACCCCTCCTCAGGAATGTCTCCCCAGTGCAAGGACAAAGACTGAAGAGACTGCTATATTGATGGACTCTCAAGCCAACTATGAAGTTGAAACAAAGAAAGTGATCACCTGAAGACACCTCCTCTGCTA…	36	0.0435001349399723	0.74396946435598	0.7049230897166658	N	Y	3.22639416565101	3.45720067037699	3.22639416565101	0	0.995565175565176	0.0	Y	0.8979990379990379	N	Y	111	2976	ENSG00000255090	ENSG00000255248	+	-	11	11	122293579	121987031	intron	intron	RP11-820L6.1	RP11-166D19.1	122026130	121899063	-	-	0.0	122026259	121962448	122026340,122051106,122073562	121962448	122026259,122051044,122073472	121962224	-	+	N	-	-	N	SA828-R1
1800	GAGCTGTGCCCGGGAGATAAGTATGAGATGCGCAGCCACGGCCCCACCCACAGCCTGGTCATCCATGACGTTCGACCTGAGGACCAAGGCACTTACTGCTGCCAGGCCGGCCAGGACAGCACCCACACACGGCTGCTGGTAGAG|GGACCCGCTACATCAGCACGGAGCTGGGCATCAGGCAGAGGCTGCTGGTGGCGGTGCTGACCTCTCAGACCACGCTGCCCACGCTGGGCGTGGCCGTGAACCGCACGCTGGGGCACCGGCTGGAGCGTGTGGTGTTCCTGACGGGCGCACGGGGCCGCCGGGCCCCACCTGGCATGGCAGTGGTGACG	25	0.8013668309616541	0.6739790801499019	0.587748107083111	Y	Y	3.32696667658884	3.36720643949681	3.32696667658884	7	0.993076409743076	0.009926593259926621	Y	0.5499666332999671	N	Y	1152	34048	ENSG00000124006	ENSG00000123989	+	-	2	2	220436581	220408509	coding	coding	OBSL1	CHPF	220415451	220403669	-	-	0.0	220416251	220406911	220416395	220406911,220407947	220416252	220406725,220407947	-	+	N	-	-	N	SA828-R1
7579	TTGGCAAAGTCCCTCCCTTTGCCCTCCAGTGTGAATCGGCCCCGAATTGACCTGATCGTGTTTGTGGTTAATCTTCACAGCAAATACAGTCTCCAGAACACAGAGGAGTCCCTGCGCCATGTGGATGCCAGCTTCTTCTTGGGGAAGGTGTGTTTCCTCGCCACAGGTGCTGGGCGGGAGAGCCACTGCAGCATTCACCGGCACACCGTGGTGAAGCTGGCCCACACCTATCAAAGCCCCCTGCTCTACTGTGACCTGGAG|GGTCTCCCAAGCTGGAAACCTGGGGGTCGGCCTTGCTCCCCTCACTCCATGGCCAGCCGCTGCATCATCCCCTGCCCTGGGCCACCTGCCCTGGACGTGGGCCACAGTGCCAGAGAGAGGGACCCTTGCAGGTACAG…	2	0.24044551274005105	0.444330954260644	0.323218541324954	Y	Y	3.39487633072086	3.25575947405425	3.25575947405425	0	0.0	0.0	Y	0.0	N	N	3512	36	ENSG00000100162	ENSG00000159958	+	-	22	22	42343168	42322822	coding	upstream	CENPM	TNFRSF13C	42334725	42321045	-	-	0.0	42339614	42324938	42339705,42341308,42342005	42324938	42339614,42341229,42341917	42324831	-	+	N	-	-	N	SA828-R1
1756	AGGGGCTCTTCCCCCTTCATTCGGCCCTTCTTCCTCCCACCTTGTGAAGAAGGTGCCTTGCTTCCCCCTCACCTTCTGCCGTGATTGTAAATTTCCAGAGGCCTCCCCAGCCATGCTGCACG|ATGTCATGTGTGGCGAGGCAGCCTAGAGAGAGGTCCCTATGGTGAGAAACTGGGGCCCCGCTAACAGCCACCTAAGTGAGCTTGGAAGTGGATCCTCTAGCACCTTAGGACTGCAGCCCTGGCCAGTAGTTTGACTGTCTCCTCATGAGAGAACCTATGCCAGAATCACCAACT	6	0.788195575618726	0.596548550584058	0.5995278928392671	Y	Y	3.6000045358490698	3.5146370975884103	3.5146370975884103	0	0.0	0.0	Y	0.0	N	N	2	0	ENSG00000227308	ENSG00000235667	+	-	2	2	220579408	220602464	intron	downstream	AC009502.4	AC009502.3	220551709	220594832	+	+	0.0	220553303	220656320	220553303	220656493	220553225	220656320	+	-	N	-	-	N	SA828-R1
188	AGATCAATGAAGTCAGTGGGCTGAGATAACAAAAATCACGTTCTCCCCAAAGGACGGCAAACTCTTCTGAAGAATTGAAGCCAGAAAGGTAGGAACTGTGTGGGCAGCAGTGCACTTTGGTCTTGTCACCGAGGGTTACTTGTCCCCGGTCCAGGGCTGAGGAG|CTTCACGAAGTACCTCAGCTCTGACGGGATGATGAGGACATCTGGGGTGACAGGCAGCTGTGCGTAAACATAGAACGACTCATAGTCAATGGCCATGTCTTCTTGGGGCGGGTAGAGTGGGTAGTAGCTACAGA	8	0.525226007673575	0.7154809480815301	0.5303917677442911	Y	Y	3.50678730447985	3.700409212917549	3.50678730447985	0	0.0	0.0	Y	0.0182199371037786	N	Y	2271	3703	ENSG00000149798	ENSG00000014138	-	+	11	11	65089900	65073060	utr5p	coding	CDC42EP2	POLA2	65082289	65029233	+	+	0.0	65088015	65063461	65088178	65063461	65088015	65063355	-	+	N	-	-	N	SA828-R1
15259	CAAGTGTGTGGAAGGCATGGATGCAGTCAATATTGAAAGAGATCACATTCTAGGAGTGTAGTGATTATAGCATGTTCCTGCATGCTCTGGGTGAGATTTGCATTTTTGTTCATCAACAATGAAGCTCAGTATCATTCTTTGAAAGATTCACTGGACACCACTCTTCAAGGGCAGCAAGAAAGATGATACA|AGATAACCACTGGACAGCTTAAGCCTCGTGATGACAGTCTTCTTTTGATGTGACAGGAATTACACCTGTTTGGATGAAATCCAAAACCCATATCATAGAAAAATT	6	0.725062731251711	0.750771517104173	0.46233609019002	N	N	3.5010341561346	3.86207465464874	3.5010341561346	16	0.0	0.0	Y	0.0	N	N	89	1260	ENSG00000258088	ENSG00000179941	-	+	12	12	76092596	76742222	intron	downstream	RP11-114H23.2	BBS10	76087790	76738254	-	-	0.0	76088755	76726584	76088550,76088755	76726643	76088487,76088637	76726584	+	-	N	-	-	N	SA828-R1
10459	GGTGTCTGGGGCTGAAGTCCGTGCGGGTGGCCCGGCTGCCCCTGTTCCTATACACCCTGCGAGCAAGCCACAGCCTGTTGGTGGATGACGGACAGCAGCTGATCATCGGTGCTTGCGTGGAGTGTGGGACCCTGGTGTGTGCGGGCCAAGGGCTCACCCGCCAAGGACCCATGAGCTGGAGCTCCCCGGTGGCAGCAGCGACGAA|GCCTGTTTGTGGATCTCTGGAAGCATCTGCAGCCAGCCACCCTCCCACCCGGGAGTCCGAGACCCGGCCACGCGCCCCCACGGAGACCCTGCCCAGAGGCCCCAGGATGGCCCAGGAGCTGAGGCCAGCACAGTGTCTGCAGAGC	26	0.4957720736575779	0.7534394794796591	0.14323175701774	N	Y	3.5016965035439	3.5733677143949105	3.5016965035439	0	0.0	0.0	Y	0.0	N	Y	159	10	ENSG00000262601	ENSG00000261567	+	-	16	16	85218969	85393055	intron	upstream	CTC-786C10.1	RP11-680G10.1	85204882	85391069	+	+	0.0	85205413	85391069	85205412	85391208	85205208	85391068	+	-	N	-	-	N	SA828-R1
17541	GCGCAGTGCCGCGCGGTGGCGGCAGTGGGGAGAGCAATGGAGGCCACGGCCGACTGAGAGGCGGGTGCGCTGCTGGTGCTGCTGCCGCGGCGGCTGCTGATGCGGAGGCTGCCGCGCGCAGTGCCGCCGAGTCCGCCGCCCGCCCGGGACCGCCGGTCGCCGGCCAGCCGCTCTGCCAGCCGGAGCGCCAGGCGGGGACCTCAG|CTTACAAGAGCAGTGATTCCCAGGCTTTCTCAGCAATGTACCCCATTTCCTGACATTTACAGCTGAAGGTGAAGTTTCCCTTTTGCAAGGAGAAAATTTTGGTGGAGAATTATCCAACAAGAAAAAGA	24	0.8937328825033509	0.86977480673997	0.651119727445036	N	Y	3.21075977977757	3.62361669590707	3.21075977977757	0	0.992210960960961	0.0	Y	0.0	N	N	1403	1256	ENSG00000174799	ENSG00000109265	+	-	4	4	56899270	57194791	downstream	utr5p	CEP135	KIAA1211	56815037	57036361	+	+	0.0	56915465	57045450	56915465	57045558	56915262	57045450	+	-	N	-	-	N	SA828-R1
13376	GTTTGCTGCCAAATTCACATTATGAGCAAGTCATGACTGCATTTGGAGGCAAAGGGTATTTTGTACAAACACCAGAAGAACTCCAAAAATCCCTGAGGCAGAGCCTAGCAGACACAACTAAACCTTCTCTTATCAACATCATGATTGAGCCACAAGCCACACGGAAGGCCCAG|CCCTTCCCAGCCTGGATCAGAAGAAGCGTGGTGGCCACAAAGCATGCTGCCTGCTGACGCCTCCTCCACCACCACTGTTCCCACCACCATTCTTCAGAGGTGGCCGAAGTCCGGGTCCACCGGGGCTTC	5	0.6261361373933679	0.364191109221937	0.380042870030538	Y	Y	3.4120729950243103	3.63552422018169	3.4120729950243103	0	0.0	0.0	Y	0.0	N	Y	1196	148	ENSG00000131373	ENSG00000206561	+	-	3	3	15643338	15563258	coding	coding	HACL1	COLQ	15602211	15491640	-	-	0.0	15604865	15531144	15605037	15531144	15604865	15531035	-	+	N	-	-	N	SA828-R1
109	GGGCCTTCCAGGCGCATGGATGGAATTACCAGGCAAGGCCAGGGTTTAGGTGAGCAGGGTGGGTTTTCTCAGCAAGAGGAAGAGTTCATTTGCTCTCTGGCACAAGATCTTGACTTTGATTCTTTGTACTGTTGTGACCTCCAGGTTTTCAGCCAGGTTGTGCTCAGGAAGGACAGCAGGAAGGTATC|CCCATCAGGCCTCCTCTTCCGCCTCTCTGGCACCCACGGCGCCCCTGCTTGCCTCTGTCCGGGTCTCGGAGGCGCGAACACCATCCCAAGCCTGCGACCGCGCGGCATCACCCCCGCCCTTCCCCCTCCTCCACCC	12	0.5383284268002589	0.8607359980756121	0.734751168897543	Y	Y	3.59590695188967	3.18655563032715	3.18655563032715	0	0.992669683257918	0.0	Y	0.992669683257918	N	N	2512	1189	ENSG00000110063	ENSG00000110080	+	-	11	11	126215644	126310239	intron	upstream	DCPS	ST3GAL4	126173647	126225535	+	+	0.0	126212217	126225337	126212217	126225453	126212030	126225337	+	-	N	-	-	N	SA828-R1
18563	GGCACTGTGCAGGCCCACAGCTGACGGCGATGACCTCCTTCACCAGCTTCTTCTCCTTGAGCCGCACAGCCTCCTCCACCGCGATCTCACAGAAGGGGTTCATGGAGTGCTTCACACCATCCGTGACCACACCGGTCCTGTCAGGCTTCACTCGGAT|CGCCGAGGAAGAGGAAGGCGCTCGTGGTCTGGCCCCGCAGCGACTCGCCCTCGTCGCACCGAATCCGCAGTCCCATCACCATGCCCACCACGCCGACACCCACCGCCAGCACCATGCACGCCACAGTCACCGCCAGCGTGGCTGGGGAGAGCGGGCGCATCAGCCC	8	0.302391286509829	0.7520767769113371	0.323650539438637	Y	Y	3.63825270713077	3.37568807479115	3.37568807479115	0	0.99365023197295	0.0	Y	0.987300463945899	N	Y	9738	15	ENSG00000105379	ENSG00000160318	-	+	19	19	51869672	51872257	coding	coding	ETFB	CLDND2	51848410	51870352	-	-	0.0	51857562	51871140	51857562	51871295	51857406	51871140	+	-	N	-	-	N	SA828-R1
8844	AAAGGACAGATGAAGCTGCTTTCCAGAAGCTGATGAGCAACTTGGACAGCAACAGGGACAACGAGGTGGACTTCCAAGAGTACTGTGTCTTCCTGTCCTGCATCGCCATGATGT|GGACAGAGATCAGGGAAATAAAGGCAGAAGGCAGTGAGAGGGAGGCTATGCCTGCTGCTTGGATTCTCTGGGCTCACTCCCACAGTGAGCTGCACACTGTGATGGAGACTCCTCTGGAGAAGGCCCTGACCACTATGGTGACCACGTTTCACAAATATTCGGGGAGAGAGGGTAGCAAACTGACCCTGAGTAGGAAGGAACTCAAGGAGC	13	0.969118176048848	0.7833706645456091	0.8850807891678522	Y	Y	3.66016945000958	3.00868674126906	3.00868674126906	0	0.0	0.0	Y	0.0	N	N	8222	49	ENSG00000196154	ENSG00000196420	+	-	1	1	153522612	153514241	coding	utr5p	S100A4	S100A5	153516089	153509623	-	-	0.0	153516285	153513947	153516359	153512681,153513947	153516285	153512559,153513861	-	+	N	-	-	N	SA828-R1
17510	CATAGGATGCACAACCTTAAACAGAGAGTCTGTTTGCAAAAAATATATGCCAGTCCTGAAAAAGACACGTGGTGAGATTCTATAGGCCAGGATGAGGTGTCGGAGAAAAGGGTGACATCACTCGTTAGGAGAGCAACT|CTGTTGCACAGAAGACTAGCGTTAGCTTTCACTGCTGGGAGGGTTGCCTTTGAAACATTTTCCCCAAAGTGACCTCTAGCAAAGTCATTCGAATCTCCTGTCTTGGGTTCTTGTCACTCTGCTCCAGGACGGGGGAACGGCCAAAATTTACTGCACTG	7	0.673191233231747	0.731282545863146	0.19552579398720105	Y	Y	3.58490451630894	3.5110433747387795	3.5110433747387795	0	0.0	0.0	Y	0.0	N	N	0	0	ENSG00000250292	ENSG00000263395	+	-	4	4	184302858	184305773	intron	downstream	RP11-451F20.1	AC093844.1	184301498	184305706	+	+	0.0	184302063	184308454	184302063	184308604	184301944	184308454	+	-	N	-	-	N	SA828-R1
8840	TGGCGGGGCCTTCGTCTCTCCTGCCAGCCTCAGCTGGGTCGTCTTCTGTGCTCGGCGTGCTTTGCTCGGGGAAGCTCAGGTGGCCGCCACAGCCTCTTGCCCTCTGACCTGCAGGTATCAGGAGATCCATAGCTAAGCAGCCTGGACACCCGGGAAGCTGGGAAATG|GTGTGATTTGTCCAGATAATCTCACCTGAGAAGGAATCCCAGAGAAGAAGGAAGAAGAGGAAGAAATGGCTGGTTCTCAGGTGAATGTGTCTGGGTTCAGGGGATGTGTCTCCTCTTTTCTTCTGGGATGTTAT	19	0.555552844651525	0.99290460267066	0.5075020349549051	Y	Y	3.39640391403072	3.5110433747387795	3.39640391403072	0	0.9925620243155092	0.0	Y	0.7247948996738159	N	N	29	0	ENSG00000232347	ENSG00000227671	+	-	1	1	247405125	247372795	intron	intron	RP11-488L18.8	RP11-488L18.4	247373993	247353153	-	-	0.0	247373993	247365397	247374159	247365397	247373993	247365278	-	+	N	-	-	N	SA828-R1
16756	TCTATCAGAGTGACCCTAGTGGAAATTACGGGGGATGGAAGGCCACATGCATTGGAAATAATAGCGCTGCAGCTGTGTCAATGTTGAAACAAGACTATAAAGAAGGAGAAATGACCTTGAAGTCAGCACTTGCTTTAGCTATCAAAGTACTAAATAAGACCATGGATGTTAGTAAACTCTCTGCTGAAAAA|GGATTATCTGAACCTTCTTCTATTGCAAAACATGAAGATAGTTTGCTTAAGGATTTATTTCAAGACTACGAAAGATGGGTTCGTCCTGTGGAACACCTGAATGACAAAATAAAAATAAAATTTGGACTTGCAATATCTCAATTGGTGGATGTGGATGAGAAAAATCAGTTAATGACAACAAACGTCTGGTTGAAACAGGAAT	6	0.292166992091553	0.963807339450222	0.103721722473289	Y	Y	3.46448140203209	3.56335849579072	3.46448140203209	0	0.0	0.0129826985940946	Y	0.0129826985940946	N	Y	17519	2369	ENSG00000041357	ENSG00000169684	+	-	15	15	78841604	78887611	coding	coding	PSMA4	CHRNA5	78832747	78857862	+	+	0.0	78839040	78873153	78838106,78839039	78858167,78873304,78879031,78880659	78838039,78838917	78858167,78873153,78878987,78880656	+	-	N	-	-	N	SA828-R1
18541	CTGGGGCCTCCTCCACTGGGTCCGAATCAGTAGGTGACCCCGCCCCTGGATTCTGGAAGACCTCACCATGGGACGCCCCCGACCTCGTGCGGCCAAGACGTGGATGTTCCTGCTCTTGCTGGGGGGAGCCTGGGC|AGCCCAGGGTGACAAGATTATTGATGGCGCCCCATGTGCAAGAGGCTCCCACCCATGGCAGGTGGCCCTGCTCAGTGGCAATCAGCTCCACTGCGGAGGCGTCCTGGTCAATGAGCGCTGGGTGCTCACTGCCGCCCACTGCAAGATGAATGAGTACACCGTGCACCTGGGCAGTGATACGCTGGGCGACAGGAGAGCTCAGAGGATCAAGGCCTCGAAGTCATTCCGC	43	0.822526203571509	0.337556820542615	0.713051922273711	Y	Y	3.30232144676095	3.44615838200292	3.30232144676095	0	0.992612886859462	0.0	Y	0.0	N	Y	784	1035	ENSG00000129455	ENSG00000169035	+	-	19	19	51504958	51487320	coding	coding	KLK8	KLK7	51499264	51479729	-	-	0.0	51504354	51485170	51504431,51504836	51483743,51485170,51485584	51504356,51504788	51483665,51485023,51485583	-	+	N	-	-	N	SA828-R1
17524	ATCAGTCTATTATGGCCTCAGCTAAAGTGACTCAGCTTTCCTCTATGGTTCTTGTATCCTTCAGTAGGCTAGCTTGAGCTTGTTTTCATGGCCATGACGTGGTTCCAAGAGAGATAAGAAGCACACAAGACCTTTGTAAGGATCAGTCCCACCGCTGGC|CACAATGGTTCATGCTTATAACTTCACCTCTTTAGGAGGCTGACGTGTGAGGGTCACTTGAAACCAGGAATTTCAGACCAGCTGGGCAACAAAGGGAGACCTCATCTCTAAAA	24	0.93480495221099	0.820708883515062	0.6548911929616229	N	Y	3.70360170818306	3.71976530271662	3.70360170818306	0	0.991182858439496	0.0	Y	0.973548575318487	N	N	807	0	ENSG00000163738	ENSG00000265720	+	-	4	4	75168816	75192680	intron	downstream	MTHFD2L	AC097470.1	74979891	75192603	+	+	0.0	75144495	75195915	75144495	75195994	75144337	75195915	+	-	N	-	-	N	SA828-R1
12559	GGCCAAAGCAGGTGGATCTCTTGAGGTCAGGAGTTCGAGCCAGCCTGACCAACATTAGCCAGGCATGGTGGCGGGTGCCTGTAATCCCAGCTACTCGGGACGCTGATGCTGATCTAGGAGAACTGCTTGAACCCAGGAGGCGGAGGTTGCACTGAGCCGAGATCATGCCACTGGATTCCAGCCTGAGCAACACAATGAGACT|CACTTTTGGAGCTCCCATGCTGCACACCAAAATGTCACAGGACTTCAGGTAAACATGTGGTTCTTGTCCATCCCATGGCCACAAAAATTTACGCTCACAGATGCTTTAAAGAGTGAGCAAAGCAGGGTTTTACTGGGTGAAAAGGGAATAAAAGGGGGAAACAGGGATCCCAAGGAAGGCCACGATCACCTACTAC…	54	0.7818365034075551	0.92373087601012	0.44588406158296	Y	N	3.56016600052522	3.4131594979566904	3.4131594979566904	0	0.794482362059051	0.0	Y	0.954886372159304	N	N	0	0	ENSG00000234147	ENSG00000216548	-	+	6	6	141174061	141244048	intron	downstream	RP3-460G2.2	RP11-471B18.1	141167095	141243593	-	-	0.0	141167441	141219325	141167441	141219523	141167240	141219325	+	-	N	-	-	N	SA828-R1
18600	TCCCCGTCCTCGGGCCGCGCCCCCGGCGCCGCGCCCTCCGCCGCCGCCAAGAGCCACCGCTGTCCCTTCCCGGACTGCGCCAAAGCCTACTACAAGTCCTCGCACCTAAAGTCGCACCTGCGGACGCACA|CAGGGCTGGGTTACGACCCCTACAACCCTGAGCTGCCCAAGCCCCCCGCGCAGAGGGAGAATGGCACCCTGGGCCTGGGGGAGGAGCCGCGCCCGGATGTGCTGGAGTTGGAGCTGGTCAACCAGGCCATCGAGGCCGTGCGCAGTGAGGTGGAGCTGGA	10	0.9415444847128008	0.4271570213018	0.815178337836754	Y	Y	3.5733677143949105	3.37023110089298	3.37023110089298	4	0.0	0.00343642611683859	Y	0.00343642611683859	N	Y	7237	4108	ENSG00000129911	ENSG00000079313	+	-	19	19	1863567	1848452	coding	coding	KLF16	REXO1	1852399	1815248	-	-	0.0	1863040	1828630	1863154	1828630,1848203	1863043	1828474,1848201	-	+	N	-	-	N	SA828-R1
13795	GTCTCAGGTCCAATGCAGAACTCATCTTAAGCCATGGCTTAAGGAACCATGGTTTCTATAATAGCTCATACTCATAGTCATCCTTCCATCTCAATATCCAGCTGATGTCTCCCCGTGATGAAGATCCTCTTCTTCCTCTGAGCTCGAAGCTCCCCATCTCCAGGCTCTAGTCCTCAGATTTCTGCATTCTTCTTTCCACACTCATTTCCTTGGTGAGTTAATCCATAACCATGCCGTCACCTGTCACCTTGATGCATATAA|CTCATCTTCGTTATAGGCGATGAACCTTCACTTCTGTCCCCGTTTCCGCACACGCACCAATCCCCACTGGCGATCCCTTCCCCTTCGGCATCACCCCCACCTTCATGCGCCCCAGCTCCCCACTCA	9	0.21827567178444696	0.960248646851276	0.640462999948263	Y	Y	3.61633596425197	3.71720464963688	3.61633596425197	0	0.0	0.0	Y	0.0	N	N	55	4328	ENSG00000227388	ENSG00000107185	-	+	9	9	35790429	35758572	intron	utr3p	RP11-112J3.16	RGP1	35772160	35749203	+	+	0.0	35772160	35756858	35772373,35780310	35756858	35772160,35780264	35756765	-	+	N	-	-	N	SA828-R1
13865	CTTGGGGCTGCTGGGACTCGCGTCGGTTGGCGACTCCCGGACGTAGGTAGTTTGTTGGGCCGGGTTCTGAGGCCTTGCTTCTCTTTACTTTTCCACTCTAGGCCACGATGCCGCAGTACCAGACCTGGGAGGAGTTCAGCCGCGCTGCCGAGAAGCTTTACCTCGCTGACCCTATGAAGG|AGCCATGTGGCTAGAAATCCTCCTCACTTCAGTGCTGGGCTTTGCCATCTACTGGTTCATCTCCCGGGACAAAGAGGAAACTTTGCCACTTGAAGATGGGTGGTGGGGGCCAGGCACGAGGTCCGCAGCCAGGGAGGACGACAGCATCCGCCCTTTCAAGGTGGAAACGTCAGATGAGGAGAT	24	0.999966034010007	0.8337173532390558	0.58527200522627	N	Y	3.48912663185998	3.5816815158199	3.48912663185998	12	0.994459706959707	0.0	Y	0.623260073260073	N	Y	10908	3352	ENSG00000143742	ENSG00000143819	+	-	1	1	225978168	226033260	coding	utr5p	SRP9	EPHX1	225965531	225997794	+	+	0.0	225965714	226016426	225965714,225971002	226016609	225965536,225971002	226016427	+	-	N	-	-	N	SA830
20998	ACGCTTCGTGGGGCGGGACGAGGAGAAGCCAAACGTAAAGACACCAGGAGTTTCTCGGGCCCAGCTGTGGCTGCTGCCGGGGAGCCCCAAGCCTTGGCGGGTCCTTGCGGCGAATAGGAGTCTGGTCAGGCGTCAGGCTAGTCCGACGAAGAGTGGGTTGATGCCGCCTTACCTTTGGACATCCTAACCTATGAAGAGAAGACCTTGTCAGCCATCTTGAGAATATGTAGCA|GGAATATATTATTCGAGTGCAAAGAGGAATTTCTGTGGAAAACAGCTGGCAGATTGTTAGAAGATACAGTGACTTTGATTTGCTTAACAACAGCTTACAGATTGCAGGCCTAAGTCTACCTCTTCCTCCCAAAAAATTGATTGGTAACATGGATCGTGAATTCATA…	4	1.97993660421492e-06	0.431041127271399	0.613184917414015	Y	Y	3.64337401329026	3.5016965035439	3.5016965035439	0	0.0	0.00205338809034916	Y	0.0063548821072010285	N	Y	1015	1255	ENSG00000163684	ENSG00000168297	+	-	3	3	58305816	58411748	coding	coding	RPP14	PXK	58291974	58318607	+	+	0.0	58302318	58351601	58292144,58302317	58318817,58351651,58355205,58368394	58291992,58302242	58318817,58351601,58355158,58368241	+	-	N	-	-	N	SA830
20742	TACTATATTTCTCAATCGGACCTCAGGCAAAATGGCAATACCTGTGCTTTGGAAGTTTCTGGAGAAGTATCCTTCAGCTGAGGTAGCAAGAACCGCAGACTGGAGAGATGTGTCAGAACTTCTTAAACCTCTTGGTCTCTACGATCTTCGGGCAAAAACCATTGTCAAGTTCTCAG|GTTCTGTAACTCCAAACCATGGCACCCTGCCATAAGCGGGGCAGAACATACCCAACACCTCTATCTGGCCACAGCTCACTTTGGTTCTTCCTAACCCTCTGGAGGAGGCAGGGCCTATTTTTCCTATGAGAAAACTGAGGCCTAGAGATATGGAGACCTGCGGAAGATCCCACATTTCACGGGAAAACCGGAGACTTTCTACACTGGATTCAGGGACTACTG…	35	0.8099983820411609	0.9524147908396328	0.695144507947594	Y	Y	3.57063922744582	3.6025651889288097	3.57063922744582	0	0.994331364690994	0.0	Y	0.0	N	N	445	1022	ENSG00000129071	ENSG00000172771	+	-	3	3	129158878	129147494	coding	upstream	MBD4	EFCAB12	129149787	129120164	-	-	0.0	129151941	129147883	129152090,129152718	129147883	129151941,129152693	129147630	-	+	N	-	-	N	SA830
28005	GGGACAGACAGTTGATCATAGTGGAGCTGGTGAGAGGAAGCTGCACCCAAAAGCCATGGCCGGGAACCTGGATCTGACTGCAGGGAAACAGAAGCGTGGTGGGCGCTGGGCGATGATGGAATTTCTAACAAATGCTTTGTTTCTGCTAAAGCTAACTTGCGCTTCCATCTCTGGCATCTCCTCCACTTCCCAG|ATGAGGACGCAAGCAAGCGCACTCTTCAGATGTCACTTCTCACGGGAGGCCTCTGTGATTGCAGAAGGAAAGGCCCCAGCAGAACTCACCATCTGCCGCCTGAGGCTCCACCACCTCGAAGACATCCTTGCAAGATCCACAGACTGGCCCAGACCAGGAGGTTTCTGTCTTCTTCTTGTGTCTTCTTCA	17	0.7626182898287299	0.844948603351572	0.502644960530866	Y	Y	3.33416770265723	3.6669556681247206	3.33416770265723	0	0.0	0.0	Y	0.0	N	N	19314	0	ENSG00000160932	ENSG00000177335	+	-	8	8	144105249	144141359	downstream	upstream	LY6E	C8orf31	144099399	144120626	+	+	0.0	144105292	144113354	144105292	144113542	144105100	144113354	+	-	N	-	-	N	SA830
16870	CCCCTGCCCTCCTGAGGCTCCACATCTATGTATCCCATGGAAACCAGAGTCACAAATGGAGACAGATTCAGAGACTCAGCCTGAAAGGAGACAGAAGAGGCCGAGAGCTACAGGTTGCATGGCCCAGGATGGCAAAG|ACTCCACGGTTAATATCACAGCAGCTGGACAGAGACAAGAGCAGAGTCAGGCATCCTGGGCTGGCAGCTGCCTGTTGGGACTACACAGCCCCAAGCCAGCTCCCTGTCTCCCTAGGCAGAACACACGTTGGCAGAGACACT	13	0.96322370019555	0.934485655900413	0.29982774341338503	Y	Y	3.46977054206091	3.72824693801095	3.46977054206091	0	0.0	0.0	Y	0.0399497684640138	N	N	1388	459	ENSG00000196155	ENSG00000135740	-	+	16	16	67323402	67306093	utr5p	coding	PLEKHG4	SLC9A5	67311413	67271586	+	+	0.0	67311497	67300014	67311617	67300014	67311497	67299881	-	+	N	-	-	N	SA830
1214	ACAGCTCCGTCCCTGTTGCCTTTTCTCACTTCCGGTTTGACGTGGAGTGTGGGGATGAAGTCCTGTACTGCTATGAAGTGCAGTTGGAAAGCAAGGTGCGGCGGAAAGGCCTGGGGAAGTTCCTCATACAGATCCTGCAGCTCATGGCCAACAGCACACAGATGAAGAAGGTTATGTTAACAGTATTTAAACACAATCATGGTGCCTACCAGTTCTTCAGAGAAGCGTTGCA|GAATTGGCCGTTGGGCTTACCTCCTGCTTCGTGACCTTCCTCCTGCCAGCGGGCTGGATCCTGTCACACCTGGAGACCTACAGGAGGCCAGAGTGAAGGGGTCCGTTCTGTCCCTCACACTGTGACCTGACCAGCCCCACCGGCCCATCCTGGTCATGTTACTGCA…	29	0.206866496887662	0.608263817627697	0.7112544028167991	N	Y	3.86529765513778	3.5514509715161	3.5514509715161	0	0.0	0.0	Y	0.0	N	Y	892	13994	ENSG00000110583	ENSG00000176340	+	-	11	11	63724800	63744015	coding	coding	NAA40	COX8A	63706431	63742079	+	+	0.0	63721521	63743697	63720037,63720311,63721521	63743923	63719968,63720228,63721444	63743697	+	-	N	-	-	N	SA830
234	GTTCTGAGAGTTCTAGTGGCAGAAGCTGCACAATTTGGGGGTGTTTCTTAGCAGAGGAGGTGTCTTCAGGTGATCACTTTCTTTGTTTCAACTTCATAGTTGGCTTGAGAGTCCATCAATATAGCAGTCTCTTCAGTCTTTGTCCTTGCACTGGGGAGACATTCCTGAGGAGGGGTACTATAGGACCAGCTGAAAGGAACATCAACACAA|CTGGCATGATGCAGCGCCATTGAGACATCATTTTAACTTTTTTACTGTCAAATGATTCAGGAGTCATTATTTCTCTCGGCTGATAGGGCTGTTAAAAAGAAGCAAGTATCCGATTGTGGTGGACTCATGAGTCTATGCCTCTCCACCACAGCAGGATTCCTGGCTTCCATTCCAGTGTCCTTTCATT	7	0.6037353685280179	0.8711509250742758	0.33584086865161106	N	Y	3.45720067037699	3.5278388114581096	3.45720067037699	0	0.994665842581894	0.0	Y	0.711955499422245	N	N	4813	226	ENSG00000255248	ENSG00000255090	-	+	11	11	121987031	122293579	intron	intron	RP11-166D19.1	RP11-820L6.1	121899063	122026130	-	-	0.0	121962448	122026805	121962448	122026991	121962239	122026805	+	-	N	-	-	N	SA830
25242	CAATCACGTAGCCCCGCCCCTACTAGCTCCGCCCACAGCTGTGTCCGGAAGCAGCAAGCGTGCCTGGGCAGAGACCCCCAGAGTGTAAAGAGGTCCTGGGACAGGCTTTGCACGTTCCACAAGAG|TGTCTCGCTGTGTCGTCTAGACTGGAGTGCAGTGGTGTGATCATGGCTCAACTCCTAGGCTCAAGCGATCCTCCTGCCTCAGCCTCCGGAGTAGCTGCTGGGACTGCAGGAACGTGCCACCATGCCTGGCTCAAACACAAAGTTTTTTCATAAAACTCACTTGGCG	13	0.8805909737501121	0.6026310857176421	0.0679328975044371	Y	Y	3.6000045358490698	3.24669003926412	3.24669003926412	0	0.992027397260274	0.0	Y	0.6651506849315071	N	N	1677	664	ENSG00000100949	ENSG00000157379	-	+	14	14	24740945	24769039	utr5p	intron	RABGGTA	DHRS1	24734744	24759804	-	-	0.0	24740516	24767820	24740516	24767985	24740425	24767820	+	-	N	-	-	N	SA830
20873	ATCCAGTTTCTGCACAGCCATAACATTGCCCACCGAGATGTCAAGCCTGAAAACCTACTCTACACATCTAAGGAGAAAGACGCAGTGCTTAAGCTCACCGATTTTGGCTTTGCTAAGGAGACCACCCAAAATGCCCTGCAGACACCCTGCTATACTCCCTATTATGTGG|AGCATCAGATGAAATCAACTGCTGAGAGAGGGAAGTGAGTGCTGTGTTGGCACCGCTGCCAGAAACTCTTGAGAATGAGCATCGTGTGCCACTTATCCACTGCTTGCCGACTTCAGTAGCAAGAGCCTCCAGAATGCTCATGGATAAACATCATCTTTGTGGCCACACATTGTTTTATGAGCTGAGTCATCAGACTGGCTGGCTCCTTAAATGCTGCTGTGTGATTCTC…	16	0.0997412732938514	0.901010493484842	0.774769091918271	Y	Y	3.4561676006071003	3.23057053032324	3.23057053032324	0	0.0	0.0	Y	0.0	N	N	5529	0	ENSG00000114738	ENSG00000266067	+	-	3	3	50686720	50712594	coding	upstream	MAPKAPK3	MIR4787	50648951	50712511	+	+	0.0	50681963	50708802	50679763,50681963	50709036	50679719,50681840	50708802	+	-	N	-	-	N	SA830
31968	GGGACATGTTTTATAAGATTCTCCACGGCTTCAAAGACCAAGTTGGGGAAGATAACTGGCAGCAGTTCTCTGAGCAATTCCCGCCGCTGCTCAAGGAGAGGCTGGCGGCTTTCTATGGGGTCTAGGTGATCATGGAGACTGCCAGG|GTGGGTCACTCTGTCTGTCGGGCTCCCGAGATCGCAACGTCAACTTGTGGGACCTGCGGCAGCTGGGGACGGAGTCCAACCAGGTTCTGATCAAGACCTTAGGCACTAAGCGAAATAGTACCCATGAGGGCTGGGTGTGGTCACTGGCAGCGCAGGACCACCGCGTGTGCTCCGGCTCCTGGGACAGCACAGTGAAG	7	0.9906219745214632	0.8711509250742758	0.2969411433338661	Y	Y	3.51360402781852	3.39487633072086	3.39487633072086	0	0.0	0.0302245938196879	Y	0.0302245938196879	N	Y	8019	699	ENSG00000105576	ENSG00000132004	+	-	19	19	12834825	12807457	utr3p	coding	TNPO2	FBXW9	12810008	12798867	-	-	0.0	12812140	12805536	12812057,12812267,12812420	12802268,12805535	12812057,12812140,12812412	12802200,12805408	-	+	N	-	-	N	SA830
33649	TGAATACTTCGAGTACTTTGCCCCAGACTTCACACTTCATCCAGATGTCAGCACCCGCATCGAGAATCAGAACTCACGCCAGTATCTGGACCAGATCCGCCAGACAATCTTTGAAAACCTGAAGATGCTGAACCATGCACCTAGTGTCCAGATTCATGACGTGCCTGCAGACCTCCTGACCTATGACAGGACTGATGAGGCTGATGCAGAGGAGAGGGGTCCTGAGGAGAACTATAGCAG|ACTCTGAAGCGGCTCATGGCAGATGAGCTGGAGAGATTTACCAGCATGAGAATTAAGAAGGAGAAGGAAAAGCCCAATTCTGCTCATAGAAATTCTTCTGCATCATATGGGGATGATCCCACAGCACAGTCATTGCAAGATGTTTCAGATGAACAAGT…	9	0.366004545874524	0.5915202410943721	0.5581079018035551	Y	Y	3.37651345789834	3.49272035470961	3.37651345789834	0	0.9883324816896608	0.0	Y	0.0	N	N	3865	21322	ENSG00000171720	ENSG00000131504	+	-	5	5	141016437	140998622	coding	coding	HDAC3	DIAPH1	141000443	140894583	-	-	0.0	141004775	140967817	141004932,141005331,141005581	140966764,140967817	141004775,141005252,141005580	140966621,140967791	-	+	N	-	-	N	SA830
1061	AAGAGCTTGAAGACATGCACAGCTCACAGGCCCCGGGTGGAGGCTGGCGACATCAGACAGACAGAACCAAGACATCTGAGGGGCAACCAGGAGGTGCGTGTGGCTGCAGAGCACACAGACTTGTCTTTGGACAAAATTGAGAAGAACTCATAAACTTGGCTTCCTCGCTTCTGCTCCTCAGA|TACAGTTAAGCTAATGATCTCGAGAGGATATCGTCCTGGATAAGGGTGGAGCCTACGCCCAAAAACAAGATTACCTGAAAGAGAAAAGAAAGGGGGAAAACACACAGAGATACAGTCGGGGAGGCCACATGAA	6	0.78344163333103	0.430107722011923	0.7964920156380391	N	Y	3.5339931873874804	3.78887586048788	3.5339931873874804	0	0.9925049966688873	0.0	Y	0.0	N	Y	226	4813	ENSG00000255090	ENSG00000255248	+	-	11	11	122293579	121987031	intron	intron	RP11-820L6.1	RP11-166D19.1	122026130	121899063	-	-	0.0	122051044	121937142	122051106,122073589	121937141	122051044,122073472	121937022	-	+	N	-	-	N	SA830
20872	TGAAACAGCAGAGGAGCAGGGGGGCCCTGTGCCCCCGCCAGTTGCACCCGGCGGACCCGGCTTGGGCGGTGCTCCGGGGGGGCGGCGGGAGCCCAAGAAGTACGCAGTGACCGACGACTACCAGTTGTCCAAGCAGGTGCTGGGCCTGGGTGTGAACGGCAAAGTGCTGGAGTGCTTCCATCGGCGCACTGGACAGAAGTGTGCCCTGAAG|AGCATCAGATGAAATCAACTGCTGAGAGAGGGAAGTGAGTGCTGTGTTGGCACCGCTGCCAGAAACTCTTGAGAATGAGCATCGTGTGCCACTTATCCACTGCTTGCCGACTTCAGTAGCAAGAGCCTCCAGAATGCTCATGGATAAACATCATCTTTGTGGCCACACATTGTTTTATGAGCTGAGT…	60	0.740970758630263	0.8859964488994001	0.549985630509807	Y	Y	3.7297745213208	3.23057053032324	3.23057053032324	0	0.0	0.0	Y	0.0	N	N	5529	0	ENSG00000114738	ENSG00000266067	+	-	3	3	50686720	50712594	coding	upstream	MAPKAPK3	MIR4787	50648951	50712511	+	+	0.0	50655215	50708802	50655215	50709029	50655005	50708802	+	-	N	-	-	N	SA830
28306	AAAGACTGTGCTGAGAGAGAACTTGTGGCAGTTATATGTCCTTATTGTGAGAAGAATTTTTGCCTGAGACACCGTCATCAGTCAGATCATGAGTGTGAAAAACTGGAAATCCCAAAGCCTCGAATGGCTGCCACTCAGAAACTTGTTAAAGACATTATTG|AAGAAGCAAGGATGTCATCGCTCAGTTTTCTGAATATAGAGAAGACTGAAATACTATTTTTCACAAAGACTGAAGAAACCATCCTTGTAAGTTCAAGCTACGAAAATAAACGGCCTAATTCCAGCCACCTCTTTGTGAAAATAGAAGATCCT	8	0.4177605952176529	0.6487248969562471	0.8441035110731361	N	Y	3.71873223294673	3.60207067538885	3.60207067538885	0	0.993442071632756	0.0	Y	0.0	N	N	4423	437	ENSG00000104231	ENSG00000253598	+	-	8	8	82645138	82608409	coding	coding	ZFAND1	SLC10A5	82613569	82605842	-	-	0.0	82627039	82607158	82627130,82627289	82607158	82627039,82627222	82607007	-	+	N	-	-	N	SA830
1168	AACTGGTTTTCACTCACTCAACTGAGAGATTTCTTTGTTGCAATGATGGGGTCTAAGATAACACTTCTGGAGGCTGCAGGCGAGAAACACAGCTGATATCATCTTTTATTGTGTGTTGTTATTTGCCTAGCATTATAAATTAAGGAGGAATAGTAACAAAGAGCTTGAAGACATGCACAGCTCACAGGCCCCGGGTGGAGGCTGGCGACATCAGACAGACAGAACCAAGACATCTGAGGGGCAACCAGGAGGTGCGTGTGGCTGCAGAGCACACAGACTTGTCTTTGGACAAAATTGAGAAGAACTCATAAACTTGGCTTCCTCGCTTCTGCTCCTCAG|TTGTGTTGATGTTCCTTTCAGCTGGTCCTATAGTACCCCTCCTCAGGAATGTCTCCCCA…	138	6.84386217935793e-05	0.9120225488922328	0.5014928829418049	N	Y	3.5146370975884103	3.45720067037699	3.45720067037699	0	0.993434424475824	0.0	Y	0.8358606118955929	N	Y	226	4813	ENSG00000255090	ENSG00000255248	+	-	11	11	122293579	121987031	intron	intron	RP11-820L6.1	RP11-166D19.1	122026130	121899063	-	-	0.0	122051044	121962448	122051106,122073745	121962448	122051044,122073472	121962297	-	+	N	-	-	N	SA830
1130	GGGCCCCATCACTAGCATCGCCTTCTCTGAGAATGGTTACTACCTGGCTACAGCGGCTGATGACTCCTCTGTCAAGCTCTGGGATCTGCGCAAGCTTAAGAACTTTAAGACTTTGCAGCTGGATAACAACTTTGAGGTAAAGTCACTGATCTTTGACCAGAGTGGTACCTACCTGGCTCTTGGGGGCACGGATGTCCAGATCTACATCTGCAAACAATGGACGGAGATTCTTCACTTTA|CAGAGCCCCACGATGTCGGCCAACGCCACACTGAAGCCACTCTGCCCCATCCTGGAGCAGATGAGCCGTCTCCAGAGCCACAGCAACACCAGCATCCGCTACATCGACCACGCGGCCGTGCTGCTGCACGGGCTGGCCTCGCTGCTGGGCCTGGTGGAG…	50	0.3167591212470689	0.8663405591690608	0.647394844888291	N	Y	3.5397463357327204	3.48337348351473	3.48337348351473	3	0.0	0.0	Y	0.0187763676452716	N	Y	12064	1097	ENSG00000110107	ENSG00000183134	+	-	11	11	60674060	60623444	coding	intron	PRPF19	PTGDR2	60658202	60618413	-	-	0.0	60665318	60621204	60665423,60665708	60621207	60665321,60665573	60620966	-	+	N	-	-	N	SA830
4784	GTGCAATCAGCAGAGACATTGATACTGCTGCCAAATTTATTGGTGCAGGTGCTGCAACAGTAGGAGTGGCTGGTTCTGGTGCTGGTATTGGAACAGTCTTTGGCAGCCTTATCATTGGTTATGCCAGG|GTACTAGATGGAAACTTGAGAAAGGACTGCTTATTGATAACAGCTAAGGTATTCCTGGAAGCAGAGTAAATAAAGCTCATGGCCCACCAGCTAGAAAGTATTCTTGCCATGAGAAAAAGAATGTGATAAGTTATTCA	7	0.872243983422964	0.537659493516297	0.37658450545558	Y	Y	3.70719543103269	3.34040178417331	3.34040178417331	7	0.0	0.0271087875939849	Y	0.0271087875939849	N	Y	23225	901	ENSG00000154518	ENSG00000115966	+	-	2	2	176049335	176033110	intron	utr5p	ATP5G3	ATF2	176040986	175936978	-	-	0.0	176043785	176015886	176043893	176001214,176015885	176043784	176001191,176015788	-	+	N	-	-	N	SA830
13753	GCTGGCTTGGACGCTGCAGCCACAGCAATCTTCCTCAGCATCACATTCACCCCCAGCACTTTGAGCAATTCCTCGAAGTTTTCCGATCGGATGATTTTCCAGTTGCCAGAGAAGTTGGGCATGGTGGCGGCGCGGGAGGCGGTCCCCGTAGACTCCTAGGCTGGAGCACTGGACACTGTCTTTTAGTCAAAAGAGACGTCGCCGTCGCCGGGTCGTCAGGTT|TCTGGGCCCAGCACTGTGCAAGAGTTTCCATATGGTGTCCTGGGTGTGTCTGATTCCAAAGCTTTGCTTTTAAACACTTCAGAATGGAATTTGGTTGAGCCTGGAAGAGGATTAAGGTGTGCTTGTCCTT	6	0.51226336922104	0.671766011259402	0.25949598910053	Y	Y	3.3571972208926297	3.52936639476796	3.3571972208926297	5	0.0	0.0335149269993463	Y	0.0335149269993463	N	N	9807	0	ENSG00000143320	ENSG00000223356	-	+	1	1	156675608	156682966	utr5p	intron	CRABP2	RP11-66D17.5	156669398	156682004	-	-	0.0	156675338	156682670	156670844,156675338	156682772	156670793,156675169	156682670	+	-	N	-	-	N	SA830
27077	GAGGGCGGGTAAGCGAGCTGGCCCGCTGTTCCATTGTGAGCTACCATGGCAATGTCCTCTATGACAAGTACATCAGGCCTGAGATGCCCATCGCTGACTACCGTACCCGCTGGAGTGGCATCACTCGGCAGCACATGCGCAAGGCTGTCCCCTTCCAGGTGGCCCAGAAAGAGATCCT|GCAGCTCCTGAAAGGCAAGCTGGTGGTGGGTCATGACCTGAAGCACGACTTCCAGGCACTGAAAGAGGACATGAGCGGCTACACAATCTACGACACGTCCACTGACAGGCTGTTGTGGCGTGAGGCCAAGCTGGACCAC	11	0.8848222551457751	0.9246169607546378	0.4354097548108901	Y	Y	3.39809933120991	3.43039601505348	3.39809933120991	12	0.0	0.0246595176688836	Y	0.203950047509162	N	Y	9900	375	ENSG00000181026	ENSG00000172183	+	-	15	15	89175513	89199714	coding	coding	AEN	ISG20	89164527	89179384	+	+	0.0	89169980	89195341	89169980,89172461	89195477	89169808,89172457	89195346	+	-	N	-	-	N	SA830
31563	CTGGGTCATTGGGTTGGCCGCAAGGGAAAGTTCCCCAGGACACCAGACCTTGCAGGGTACCTCTGCACACCAACGGTCCCCCTGAGTCACCATTGCAGGCGTTTTTCTTGGAGTCGGGGATGCCAGCGCACAGCATGGAATTTTCCAGTAAGTCCTTGTAAACCTTCGTGCAGTCCTGGGGGGAGATGAGCTTGACATCCACGCACATGAGGTCAGAGGGAAAGGTCAC|TGCCCAGGCTCCCCCCAGCAAGAGCAGGAACATCCACGTCTTGGCCGCACGAGGTCGGGGGCGTCCCATGGTGAGGTCTGGGAAATGGAGAGGGCGGGGCCGGTAAACAGGAAGGAGGAGC	11	0.503697093466205	0.525232542423784	0.807980738932658	Y	Y	3.55231620741665	3.3536034980430003	3.3536034980430003	1	0.991759082668174	0.0	Y	0.0	N	Y	1115	546	ENSG00000169035	ENSG00000129455	-	+	19	19	51487320	51504958	coding	coding	KLK7	KLK8	51479729	51499264	-	-	0.0	51483180	51504354	51480947,51483180,51483496	51504449	51480857,51483044,51483496	51504355	+	-	N	-	-	N	SA830
9066	CAAATTCAGTCTCTTTCACAGAACCTAAAGCCAAGCCAGGTTCAGTGGGAAATCCCACCTGTCCAAACACTGTGTGAGACACCAGAATTAGAGGCCTGCAAGCCTGCTTCCTTCATCCCCAATGCCCAGATGGGACAGGTCACCAGCCTCCTGTGTCTACCCCCACCTTTCTTGCTTGCTGGCCTCCTCTCTCTGCAGTGCCTCTCTCATCCCTGCAATCCAGACAGCACATGCAGCAGCTCAA|CTTCTTCAGAAGACTCCCTCCTAGCCCTTGCAGACTCAGTGAGGTGCTGCCTCCACCAGGAAGTCCTCCCTGATGTCCCCTGATGGCGCTCCAGCCTCTGGCCCTTGGCACCGCGTTGAACATTTGGGGATGGA	3	0.7462181112122281	0.52430119790125	0.335652791817708	N	Y	3.16889495770728	3.3248606842557	3.16889495770728	0	0.9925570038987122	0.0	Y	0.0	N	N	6964	0	ENSG00000167258	ENSG00000214546	+	-	17	17	37721160	37778766	utr3p	upstream	CDK12	AC087491.2	37617764	37775866	+	+	0.0	37704083	37773657	37700613,37703011,37704083	37773777	37700575,37702870,37704021	37773657	+	-	N	-	-	N	SA830
25582	TGCCCTATCCAAAAAGACAAGACCTATAGCTACCTGAATAAACTACCAGTGAAAAGCGAATATCCCTCTATAAAACTGGTGGTGGAGTGGCAACTTCAGGATGACAAAAACCAAAGTCTCTTCTGCTGGGAAATCCCAGTACAGATCG|CTCTGAGGACTGCTCAGCTGGCCCAGGCCCCCCTCCCCAGCAGCTGCCCCAGAACCATGGAGAGTCTGAGTGAACTACAGAACCCGCTGCTGCCCAGGAGCCCTGCCCATCTCCATGGCCCCTATCCCTACCCGGAGACCCCA	9	0.90127432369653	0.74586018912253	0.935483629230196	N	Y	3.56704550459619	2.99871737545823	2.99871737545823	0	0.0	0.0	Y	0.0	N	Y	4316	158	ENSG00000119655	ENSG00000183379	+	-	14	14	74960880	74892805	coding	utr5p	NPC2	SYNDIG1L	74942895	74872596	-	-	0.0	74947405	74876504	74946991,74947482,74951181	74876503	74946991,74947405,74951118	74876365	-	+	N	-	-	N	SA830
29937	CCTGTGGCCAACCTCAAGCTGTCCTGCCAACCCATGTTACGATGAGCAATGATGTTTCTGAGGAGGAGAGCGAGGAAGAGGAAGAGGACAGTGATGAGGAAGAAGTTGAGCTGTGCCCCATCCTTCCTGCCAAAAAGCAGGGGGGCAGGCCCTAGCCCTCCTAG|GCTGTTGCACTTGCTGGTCCTCTGCCTCCAAGCCCAGGTAACTGTTCAGTCCTCACCTAATTTTACACAGCATGTGAGGGAGCAGAGCCTGGTGACGGATCAGCTCAGCCGCCGCCTCATCCGGACCTACCAACTCTACAGCCGCACCAGCGGGAAGCACGTGCAGGTCCTGGCCAACAAGCGCATCAACGCCATGGCAGAGGACGGCGACCCCTTCGCAAAGCTCATCGTGGA…	9	0.8420273918097049	0.885929909722465	0.306436056234739	Y	Y	2.89319139223026	3.4320914322326805	2.89319139223026	0	0.0	0.0	Y	0.0	N	Y	8031	207	ENSG00000107833	ENSG00000107831	+	-	10	10	103543170	103535827	utr3p	coding	NPM3	FGF8	103541082	103530081	-	-	0.0	103541484	103535533	103541611,103542270	103531326,103534669,103535533	103541484,103542235	103531299,103534489,103535497	-	+	N	-	-	N	SA830
32871	GGCGGCCGCAGCAAGTCGAGGAGTCGGGGCAAAGCTGGGCCTGCGTGAGATTCGCATCCACTTATGTCAGCGCTCGCCCGGCAGCCAGGGCGTCAGGGACTTCATTGAGAAACGCTACGTGGAGCTGAAGAAGGCGAATCCCGACCTACCCATCCTAATCCGCGAATGCTCCGATGTGCAGCCCAAGCTCTGGGCCCGCTAC|GGAAAGGAAGGGGGCTGGCTCGGAGGAAGAGAGGTGGGGAGGTGATCAGGGTTCACAGAGGAGGGAACTGAATGACATCCCAGGATTACATAAACTGTCAGAGGCAGCCGAAGAGTTCACAAGTGTGAAGCCTGGAAGCCGGCGGGTGCCGCTGTGTAGGA	5	0.874641344026912	0.486993419126652	0.396197340876517	Y	Y	3.51935717616377	2.71419614744645	2.71419614744645	1	0.9938058835574358	0.0	Y	0.0	N	Y	2565	360	ENSG00000131495	ENSG00000170458	+	-	5	5	140027370	140013286	coding	utr5p	NDUFA2	CD14	140018325	140011313	-	-	0.0	140026841	140012877	140026947,140027163	140012878	140026842,140027068	140012720	-	+	N	-	-	N	SA830
28462	AATATATGACATTGCCAGTCAAGCACACTTGCACCTAAAGCATGAAATTAAGGATGCAGACACTCAGGGCGTGTGTCTTGCACAGCCAGCCAGCCTGGGAAAATGAAGCCAACTGGGAGAGAGATTTGAAGGACTCTGGTTCTAGGCATGCGCACTTCTCCA|GGCTATTAGTGAAAGATGGTGGATCGCTTGGCAAACAGTGAAGCAAATACTAGACGTATAAGTATAGTGGAAAACTGTTTTGGAGCAGCTGGTCAACCTTTAACTATACCTGGACGAGTTCTTATTGGAGAAGGAGTATTGACTAAGTTGTGCAGGAAAAAGCCCAAAGCAAGGCAGTTTTTC	9	0.37369262720981	0.562496897920396	0.746460333300766	Y	Y	3.76170048280379	3.64553343878587	3.64553343878587	1	0.0	0.0	Y	0.0	N	Y	884	1216	ENSG00000156170	ENSG00000175895	+	-	8	8	96128683	96168912	utr3p	utr5p	NDUFAF6	PLEKHF2	95907995	96146032	+	+	0.0	96087980	96166259	96060786,96087979	96146258,96166440	96060744,96087861	96146258,96166259	+	-	N	-	-	N	SA830
12149	CCCAGCTGACAAGGAAAAGATCACATCTCTTCCAACAGTGACAGTAACTCAGGAACAAGTTGATATGGGTTTAGAGTGTCCAGTATGCAAAGAAGATTACACAGTTGAAGAGGAAGTCCGGCAGTTACCTTGCAATCACTTCTTTCACAGCAGTTGTATTGTGCCGTGGCTAGAACTGAAA|TGACCTCCACCTTCAACCCCCGAGAATGTAAACTGTCCAAGCAAGAAGGGCAAAACTATGGCTTCTTCCTGCGAATTGAGAAGGACACCGAGGGCCACCTGGTCCGGGTGGTTGAGAAGTGTAGCCCAGCAGAGAAGGCTGGCCTTCAAGATGGAGACAGAGTTCTTAGGATCAATGGTGTCTTTGTGGACAAAGAAG	15	0.87062158494261	0.887125633935131	0.9093014422731668	N	Y	3.69681549006792	3.4100068554845286	3.4100068554845286	0	0.0	0.0246728700203547	Y	0.00814190171561491	N	Y	850	205	ENSG00000121848	ENSG00000174827	+	-	1	1	145690661	145764074	intron	coding	RNF115	PDZK1	145611036	145726918	+	+	0.0	145687091	145747042	145684678,145687091	145747242	145684617,145686976	145747045	+	-	N	-	-	N	SA830
4401	GAGTTAAGAATATTATGACCCAGAATGTGGAGCGGATCCTGGCCCGGGGGGAAAACTTGGAACATCTCCGCAACAAGACAGAGGATCTGGAAGCCACA|GCAGGAATAGAGTTGGAGCGGTGCCAGCAGCAGGCGAACGAGGTGACGGAAATTATGCGTAACAACTTCGGCAAGGTCCTGGAGCGTGGTGTGAAGCTGGCCGAACTGCAGCAGCGTTCAGACCAACTCCTGGATATGAGCTCAACCTTCAACAAGACTACACAG	9	0.6180999735382491	0.9111582167078772	0.593332098556144	Y	Y	3.52567938596249	3.49268050191626	3.49268050191626	0	0.989834570191713	0.0	Y	0.9695037105751392	N	Y	1768	99	ENSG00000118640	ENSG00000168899	+	-	2	2	85809154	85820535	coding	coding	VAMP8	VAMP5	85788685	85811531	+	+	0.0	85806290	85818848	85806290	85818985,85820097	85806200	85818848,85820071	+	-	N	-	-	N	SA830
26974	GGCCTGGCAGGCTCCCAGAACTTGAAGCCACCAGACCCCACATGGAACCAAAGGCCTCCTGTCCAGCTGCTGCACCCTTGATGGAGAGAAAATTCCATGTTCTTGTGGGTGTCACGGGGAGTGTCGCAGCCCTGAAGTTGCCTCTTCTGGTGTCAAAGCTTTTGGACATTCCTGGG|GTCAGAAGTTGAGTAGCAGGGGCCTAGGAGGGCTCGAAGCCTTCACAGCGATGGCAGAGAAGCGACCCCTGAGAACCCTGGGGCCTGTGATGTATGGCAAGCTGCCCCGCTTAGAGACAGACTCCGGGCTCGAGCACAGCCTGCCCCACTCTGTTGGTAACCAGGATCCCTGCACCTACAAGGGGTCCTACTTCTCCTGCCCCATGGCAGGTACTCCTAAGG…	14	0.622916908157506	0.935576346586794	0.4193532670518789	N	Y	3.38296880644625	3.40525627168563	3.38296880644625	1	0.0	0.0	Y	0.0	N	Y	376	5309	ENSG00000138621	ENSG00000167173	+	-	15	15	75409803	75504510	coding	utr5p	PPCDC	C15orf39	75315896	75487984	+	+	0.0	75320794	75498340	75320794	75498577	75320619	75498340	+	-	N	-	-	N	SA830
27676	GGACTCCTGCTGTTGAGGGTCTGACAGAGGCTGAGGAGGAGGAGCTCAGGGCTGAGCTTACCAAGGTGGAAGAGGAAATTGTCACTCTGCGCCAGGTCCTGGCAGCCAAGGAGAGGCACTGTGGAGAGCTCAAGAGGAGGCTGGGCCTCTCCACCCTGGGGGAGCTGAAACAGAACCTGTCCAGGAGCTGGCATGACGTGCAGGTCTCTAGCGC|GAGATTTGTTATGAGGAATTGGCCCACGTCATTATGGAGACGGAATCTCATGCTCTGCCATTTGCTGAAGATTGAGGAAAGCAGTGGGATAATAACAGTCCAAGGACAGGAGGAGACACGTGGCCCCGCTCAGGCTGGCAGGCGAGAAGGAAAACCCAGGCCAACTCCTCCTCCCACCCCTTTC…	11	0.0322529328991329	0.749042923158134	0.579604987453975	Y	Y	3.67952553980864	3.5110433747387795	3.5110433747387795	0	0.995336858330244	0.0	Y	0.0	N	N	10431	6330	ENSG00000101150	ENSG00000101152	+	-	20	20	62522898	62567384	coding	intron	TPD52L2	DNAJC5	62496596	62526518	+	+	0.0	62505169	62557895	62500794,62505169	62558158	62500730,62505021	62557895	+	-	N	-	-	N	SA830
32005	CTCGTCCGGGCCCACAGTGGGGCTGGCGTTGGGGCCGCGGGGCGCCAGGGCGGGGGCCTCGGCGGAGCGGTGCTCACGGGTCGTCTCCAGCAGCTCCCGGTAGCGCCGCTGCTCCAGCTCCACCTCACTGCGCACGGCCTCGATGGCCTGGTTGACCAGCTCCAACTCCAGCACATCCGGGCGCGGCTCCTCCCCCAGGCCCAGGGTGCCATTCTCCCTCTGCGCGGGGGGCTTGGGCAGCTCAGGGTTGTAGGGGTCGTAACCCAGC|CCTGTGTGCGTCCGCAGGTGCGACTTTAGGTGCGAGGACTTGTAGTAGGCTTTGGCGCAGTCCGGGAAGGGACAGCGGTGGCTCTTGGCGGCGGCGGAGGGCGCGGCGCCGGGGGCGCGGCCCGAGGACG…	15	0.3906678289288	0.726590540752133	0.739690692157216	Y	Y	3.31638839653118	3.55401162459584	3.31638839653118	2	0.0	0.0	Y	0.0	N	Y	2581	5450	ENSG00000079313	ENSG00000129911	-	+	19	19	1848452	1863567	coding	intron	REXO1	KLF16	1815248	1852399	-	-	0.0	1828630	1863040	1828629	1863223	1828362	1863039	+	-	N	-	-	N	SA830
25678	GTAAACACATTAAGAGTCTCATTGAGAAAATCCCTACAGCCAAACCTGAGCTCTTCGCTTATCCCCTGGATTGGTCTATTGTGGATTCTATACTGATGGAACGTCGAATTAGACCATGGATTAATAAGAAAATCATAGAATATATAGGTGAAGAAGAAGCTACATTAGTTGATTTTGTTTGTTCTAAGGTTATGGCTCATAGTTCACCCCAGAGCATTTTAGATGATGTTGCCAT|GACCTAATCTGGGAGCCTGCAAGTGACAACAGCCTTTGCGGTCCTTAGACAGCTTGGCCTGGAGGAGAACACATGAAAGAAAGAACCTCAAGAGGCTTTGTTTTCTGTGAAACAGTATTTCTATACAGTTGCTCCAATGACAGAGTTACCTGCACCGTTGTCC…	11	0.30380012452736305	0.749042923158134	0.587067853940386	Y	Y	3.4378445805779303	3.66745018166468	3.4378445805779303	0	0.0	0.0021645021645022603	Y	0.0021645021645022603	N	Y	16683	2343	ENSG00000119707	ENSG00000080815	+	-	14	14	73588122	73690399	coding	utr5p	RBM25	PSEN1	73525144	73603126	+	+	0.0	73581041	73614503	73578510,73578958,73581040	73603156,73614584,73614802,73637519	73578422,73578860,73580994	73603156,73614503,73614675,73637505	+	-	N	-	-	N	SA830
33648	TAGGGGTGGCCGTGTCACAGTCTGGCCAAGGAAATGAAATTGGGAGTTGCTGTGTGGAAACTCAACTCTCTGGAACTTCTTCCTTCCTCCTGCCTCTGCACAAATGTGACGGCAGCAGCTGAAGCCAACATCTTGCGACCATGAGAGAAAAACCTGGAGAACGGACGAGTCCTCAACCCTGACTTCAGACCAACCTACACCCACCTCTGGACGTGGGGCTAA|TAGAGACGTCATCTAAGAGGAGCTTGCAAGTCCAGAGGGCTTCCTGAAGGAAGTGAGCTGAGAATAATATGAAATTAACCAGACCAAGGGCCATTCCAGGAAGAGAGAATGGTACGTGAAACTGCCCAGGAGTA	9	0.685036584647869	0.928030291110648	0.406667901443856	Y	Y	3.53039946453785	3.61464054707277	3.53039946453785	0	0.0	0.0	Y	0.0	N	N	843	4448	ENSG00000113761	ENSG00000160867	+	-	5	5	176508190	176525145	utr3p	upstream	ZNF346	FGFR4	176449697	176513887	+	+	0.0	176506605	176513157	176506605	176513276	176506384	176513157	+	-	N	-	-	N	SA830
25251	GCCGGGGCAGGAAGGGAGGCGGCCGCCGTGCCATTCTTAAAGGCGCCCGAGTGTAGGCGACAGGCCGCTGACGGCCGGAAGGAAAATGAGTGAGTCTTTGGTTGTTTGTGATGTTGCCGAAGATTTAGTGGAAAAGCTGAGAAAGTTTCGTTTTCGCAAAGAAACGAACAACGCTGCTATTATAA|CTTGTACTCCCAGAGTACCTCATCCACGCTTTCTTCTGTGTCATGTTTCTTTGTGCAGCAGAGTGGCTTACACTGGGTCTCAATATGCCCCTCTTGGCATATCATATTTGGAGGTATATGAGTAGACCAGTGATGAGTGGCCCAGGACTCTATGACCCTACAACCATCATGAATGCAGATATTCTAGCATATTGTCA	4	0.8790859083938221	0.454436535549045	0.4026307038221721	N	Y	3.41319935075004	3.48490106682458	3.41319935075004	0	0.0	0.0133935502081717	Y	0.0133935502081717	N	Y	3097	7035	ENSG00000197045	ENSG00000100528	+	-	14	14	54955914	54908149	coding	coding	GMFB	CNIH	54941202	54893654	-	-	0.0	54950389	54898938	54950485,54955730	54897122,54898938	54950389,54955643	54897039,54898826	-	+	N	-	-	N	SA830
27666	CGCGGCGAGCTTCTCCCGGCGCCGCCCGCTCGGCTCCCATAGCGCCCGCGACAGCGGTCCGGACGCCGCCCGAACATGGACTCCGCCGGCCAAGGTGTGGCTGCCCGGACTCCTGCTGTTGAGGGTCTGACAGAGGCTGAGGAGGAGGAGCTCAGGGCTGAGCTTACCA|AGAATAGCCTAACATGGCAGACCAGAGACAGCGCTCACTGTCTACCTCTGGGGAGTCATTGTACCACGTCCTTGGGTTGGACAAGAACGCAACCTCAGATGACATTAAAAAGTCCTATCGGAAGCTTGCCTTGAAATATCACCCCGACAAGAACCCCGACAACCCGGAGGCCGCGGAC	9	0.43314339309362	0.786409213825136	0.380720851787174	Y	Y	3.20438413681636	3.5963175270436003	3.20438413681636	0	0.99409984356934	0.0	Y	0.00287356321839083	N	Y	10431	6330	ENSG00000101150	ENSG00000101152	+	-	20	20	62522898	62567384	coding	utr5p	TPD52L2	DNAJC5	62496596	62526518	+	+	0.0	62500794	62559688	62496737,62500792	62526676,62559805,62560722	62496644,62500718	62526675,62559688,62560665	+	-	N	-	-	N	SA830
22971	AATGTTTCAGGTACTCTGGTTTCAAGTAGCACACTGGAAAAGAAAATTGAAGATCTTGAAAAGGAAGTAGTAAGAGAAAGACAAGAAAACCTAAGACTTGTGAGACTGATGCAAGATAAAGAGGAAATGATTGGAAAACTCAAAGAAGAAATTGATTTATTAAATAGA|AAGGCAGAAGAAATCAGAGAGAAGGATGGAGTGGGGAAAAGAAGAGGGAGGCTGACAGAGAAGCTTAAAGAAATGCTTTCAGATGGCAACAAAAGCCAAAATAGACAAATGGGATTTAATTAAACGAAAGA	20	0.960872131211797	0.5083771387747329	0.5275319402022279	N	N	3.01447974240766	2.7988478051353103	2.7988478051353103	0	0.0033333333333333	0.0	Y	0.0033333333333333	N	N	2533	0	ENSG00000177425	ENSG00000257894	+	-	12	12	80084877	79897176	coding	intron	PAWR	RP1-78O14.1	79968759	79734985	-	-	0.0	79988109	79787705	79988213,79990353	79787705	79988109,79990291	79787595	-	+	N	-	-	N	SA830
31960	CGCCTTGCAACTCCCCCTTAAACCCCTAACCTCACCATGGGACGCCCCCGACCTCGTGCGGCCAAGACGTGGATGTTCCTGCTCTTGCTGGGGGGAGCCTGGGCA|GCCCAGGGTGACAAGATTATTGATGGCGCCCCATGTGCAAGAGGCTCCCACCCATGGCAGGTGGCCCTGCTCAGTGGCAATCAGCTCCACTGCGGAGGCGTCCTGGTCAATGAGCGCTGGGTGCTCACTGCCGCCCACTGCAAGATGAATGAGTACACCGTGCACCTGGGCAGTGATACGCTGGGC	33	0.872529804756228	0.6989697087767471	0.865100240830583	Y	Y	3.3536034980430003	3.4655144718019804	3.3536034980430003	0	0.990508806262231	0.0	Y	0.0	N	Y	5	1115	ENSG00000213022	ENSG00000169035	+	-	19	19	51512890	51487320	utr3p	coding	KLK9	KLK7	51503806	51479729	-	-	0.0	51504354	51485170	51504419	51483743,51485170,51485583	51504355	51483707,51485023,51485583	-	+	N	-	-	N	SA830
31863	GGGGTGAAATCTCCCTTGCCCGTCACTGAGGGGGCCATGGACAGGCCGAGATCTTGCAGAGCAGTTTCGCAACCATCCCATGCAGCTTCAACACCACCACCTTCAGACTCGGAATCCTCAGAACCCGTGCCACAGACAGACCGCACAGGGCAGGTACAGATGCGTCTGGTGCAGCCTTCA|CTGTGTGCGTCCGCAGGTGCGACTTTAGGTGCGAGGACTTGTAGTAGGCTTTGGCGCAGTCCGGGAAGGGACAGCGGTGGCTCTTGGCGGCGGCGGAGGGCGCGGCGCCGGGGGCGCGGCCCGAGGACGGGGACGAGGCGGCTGAGGAGGAGGAGGCGGGCGAGGCGCCCCCCGGGGCGGC	7	0.314160483590102	0.572443103124301	0.418752463336964	Y	Y	3.6272104187567	3.55401162459584	3.55401162459584	1	0.0	0.0	Y	0.0	N	Y	2581	5450	ENSG00000079313	ENSG00000129911	-	+	19	19	1848452	1863567	intron	coding	REXO1	KLF16	1815248	1852399	-	-	0.0	1830865	1863040	1830865	1863220	1830686	1863040	+	-	N	-	-	N	SA830
31742	ACACAGGAGGAGTGGGAACAGCTGGACCTGGCCCAGAGGACACTGTACCGAGAGGTGACACTGGAGACCTGGGAGCATATTGTCTCCCTGGGGCTTTTCCTTTCCAAATCTGATGTGATCTCTCAGCTGGAGCAAGAAGAGGACCTGTGCAGGGCAGAGCAGGAGGCCCCCCGAG|AAATTTGGAGACAGACAACTTGTCACGCATACAGGGAAAATGACATTTGAAGACAAAGTCAGACATCTACAAGCCAAGGAATGCCAGAGATTGCCAGCAAACCACCAAAAACTAAGGAAAGGGATGGAACATATACTTTCTTGTAGCCCTCAGAAGGAACCAACTATGCCAACACTTTGATCTCAGACTTCTGGCTTCCACAACTGTAACAATAAATTTATGT…	34	0.610076807249427	0.992067355396434	0.6499606941884449	Y	Y	3.07717480442437	3.4106386976703	3.07717480442437	0	0.9942997198879548	0.0	Y	0.9942997198879548	N	N	2086	431	ENSG00000198131	ENSG00000083842	+	-	19	19	58775010	58807254	coding	upstream	ZNF544	ZNF8	58740070	58790317	+	+	0.0	58758160	58785732	58757793,58758160	58785963	58757703,58758077	58785732	+	-	N	-	-	N	SA830
8870	ACGGTTTGTGGAGAAGTACACTGAGCTACAGAAACTTGGAGAAACAGATGAAGAGAAGTTATTTGTGGAAACAGGGAAGGCTTTATTGGCAGAAGGTGTCATTTTAAGACGAGTAGGCGAAGCAAGGACT|GAACATTGCCCTGAGACAGACATCCATGAAGAAGCCTGGGATGAAAGACCACATGGAGAGAAAGGCCCACCATCATTCTGCACCAACTACCAACGGCGTAAGGGAGGTTGACTTGGATCTCCCACCCCAGTTGACTCTCCAGCTGAAAGCAACTGCCTGAGCCCAAACAAAACCTGCTGAGGAACCTCCCTGCTAGCAAATGGAATCAGGAGAAATA	11	0.9663042158962232	0.8746936921474351	0.286248872149968	Y	Y	3.59165088163073	3.41103992525442	3.41103992525442	0	0.0	0.0	Y	0.002873563218390611	N	N	9188	0	ENSG00000181610	ENSG00000265542	+	-	17	17	55927417	55912110	coding	intron	MRPS23	RP11-60A24.3	55916842	55849307	-	-	0.0	55918287	55849557	55918399	55849557	55918287	55849341	-	+	N	-	-	N	SA830
21680	TGTTGTTTGTGGCTCGATATCCTTCCAGGCAAATGCAATAGAAGCCCCCGGGGGTGTTGTGGCAAGATGTGTGGTTCCCACAGACAAGAGTGGCTCCAAACTGGCACTCATTTTTATCAACACACTGAGTCCTCCCGTTCCCTACAAATCCATAGTTGCAAATACAGATCTTCTTCCCTTCTCTTTGCTGGCATGTGGCATGTTCATGGCAAGTGGCACAGACGTCTAA|ACGGAATGTTGGAAAGATGCAGAGTGGCTGATGGTGGAAAGATATTCTGGAAGTTTTTAGAGCCCGGCTTTTTAAAGCGATGCAAAGGACTATTGCTGAAATCCTTAGTCAGACCTTGGTCTTCTTG	15	0.8723833459990741	0.9475529989376128	0.6357195268583421	Y	Y	3.64759957832565	3.27613928605339	3.27613928605339	0	0.0	0.0	Y	0.0028011204481793697	N	Y	502	4317	ENSG00000106868	ENSG00000119314	-	+	9	9	114937688	115095947	coding	intron	SUSD1	PTBP3	114803065	114980715	-	-	0.0	114919893	114989691	114911679,114919891	114989794	114911563,114919780	114989689	+	-	N	-	-	N	SA830
692	TCTTCAACACCTTCGTCTTCCAGGCTGGCCTGGTCAACCTCCTATTCCATAAGTTCAAAGGGACCATCATCCTGACAGCTGTGTACTTTGCCCTCAGCATCTCCCTTCATGTCTGGGTCATGAACTTACGCTGGAAAAACTCCAACAGCTTCATATGGACAGATGGACTTCAAATGCTGTTTGTATTCCAGAGACT|AGGTAAACGGTTGTCCTCCACCCCGCTGGAAATCCTGTTCTTTCTGAACGGGTGGTATAATGCTACCTATTTCCTGCTGGAACTTTTCATATTTCTGTATAAAGGTGTCCTGCTACCATATCCAACAGCTAACCTAGTACTGGATGTGGTGATGCTCCTCCTTTATCTTGGAATTGAAGTAATTCGCCTGTTTTTTGGTACA…	24	0.224011843997121	0.912782813860866	0.46100348039638	Y	Y	3.62617734898681	3.6000045358490698	3.6000045358490698	0	0.0	0.0	Y	0.0	N	Y	2457	1109	ENSG00000149483	ENSG00000187049	+	-	11	11	61136683	61166335	coding	coding	TMEM138	TMEM216	61129473	61159159	+	+	0.0	61135470	61160703	61133688,61135468	61160137,61160804,61161448,61165302	61133567,61135395	61160136,61160703,61161356,61165246	+	-	N	-	-	N	SA830
23895	GAAGTGAAGGTAAAATCCCCAGTAGAAAAGAAAGAGAAGAAATCTAAATCCAAATGTAATGCTTTGGTGACTTCGGTGGACTCTGCTCCAGCTGCCGTCAAATCAGAATCTCAGTCCTTGCCAAAAAAGGTTTCTCTGTCTTCAGATACCACTAGGAAACCATTAGAAATACGCAGTCCTTCAGCTGAAAGCAAGAAACCTAAATGGGTCCCACCAG|GACTCAAATGGATGCTAAAAAGCCAAGGAAATGTGATTTGACTCCCTTCCTGGTTTTGAAAGCAAGAAAGAAACAAAAGTTCACCTCTGCGAAGGAAGAGACAAGGAGGAGTCAGCTGAGAAAACAGGAAAATCGCCTGTGAAGTATGACTGAGGCGGGATGGTGTGATGGAGGTGTGCCT…	6	0.245770246582394	0.7589665745643441	0.0788820537864927	Y	Y	3.4089432804911	3.34575370493443	3.34575370493443	0	0.0	0.0	Y	0.00679596900795054	N	Y	1045	1034	ENSG00000111247	ENSG00000010219	+	-	12	12	4669214	4723325	coding	coding	RAD51AP1	DYRK4	4647950	4671370	+	+	0.0	4665668	4677121	4662313,4665668	4677214,4690132	4662247,4665519	4677121,4689990	+	-	N	-	-	N	SA830
27038	AGCTCTATCAGAGTGACCCTAGTGGAAATTACGGGGGATGGAAGGCCACATGCATTGGAAATAATAGCGCTGCAGCTGTGTCAATGTTGAAACAAGACTATAAAGAAGGAGAAATGACCTTGAAGTCAGCACTTGCTTTAGCTATCAAAGTACTAAATAAGACCATGGATGTTAGTAAACTCTCTGCTGAAAAA|GGATTATCTGAACCTTCTTCTATTGCAAAACATGAAGATAGTTTGCTTAAGGATTTATTTCAAGACTACGAAAGATGGGTTCGTCCTGTGGAACACCTGAATGACAAAATAAAAATAAAATTTGGACTTGCAATATCTCAATTGGTGGATGTGGATGAGAAAAATCAGTTAATGACAACAAACGTCTGGTTGAAACAGGAATGG…	36	0.503048850766515	0.897498789387015	0.17000737690414405	Y	Y	3.46448140203209	3.56335849579072	3.46448140203209	0	0.0	0.0125792111983353	Y	0.0125792111983353	N	Y	13850	1363	ENSG00000041357	ENSG00000169684	+	-	15	15	78841604	78887611	coding	coding	PSMA4	CHRNA5	78832747	78857862	+	+	0.0	78839040	78873153	78838106,78839039	78858167,78873304,78879031,78880698	78838036,78838917	78858167,78873153,78878987,78880656	+	-	N	-	-	N	SA830
2891	CTCTTTCCTCAGTAATGTCTGCGGGCTGTCCATCGGGCTGGCCTATGGCCTCACCTACTGCTATTCCATCGACCTCTCAGAGCGAGTGGCACTGAAGCTCGATCAGACCTTCCCCTTCAGCCTGATGAGGAGGATATCCGTGTTCAAGTACGTCTCAGGGTCTTCAGCCGAGAGGAGGGCAGCCCAGAGCCGGAA|TTTCATGATCAACATGGGAGACTCCCACGTGGACACCAGCTCCACCGTGTCCGAGGCGGTGGCCGAAGAAGTATCTCTTTTCAGCATGACGGACATGATTCTGTTTTCGCTCATCGTGGGTCTCCT	16	0.9779363043864692	0.9947757412752072	0.35296828566911803	Y	Y	3.1258962026266803	3.45872825368684	3.1258962026266803	0	0.0	0.0	Y	0.0	N	Y	4514	5082	ENSG00000005486	ENSG00000127948	+	-	7	7	75518244	75616173	coding	utr5p	RHBDD2	POR	75471920	75528518	+	+	0.0	75513166	75583307	75511554,75513166	75583412	75511511,75513016	75583307	+	-	N	-	-	N	SA830
27731	GGCGATTCGGCCCGACGAGCTCCGCTTTCGCTACAGCATGGTGGCCTACTGGAGACAGGCTGGACTCAGCTACATCCGATACTCCCAGATCTGTGCAAAAGCAGTGAGAGATGCACTGAAGACAGAATTCAAAGCAAATGCTGAGAAGACTTCTGGCAGCAACGTAAAAATTGTGAAAGTAAAGAAGGAATAATCT|ATCGGATCAACATCAAGAGGAAGGGAGCGTGGCCCTCCACCCTCCTGTCCGTGCAGAACGTCATCGACTGCGGTAACGCTGGCTCCTGTGAAGGGGGTAATGACCTGTCCGTGTGGGACTACGCCCACCAGCACGGCATCCCTGACGAGACCTGCAACAACTACCA	18	0.849356970524435	0.7099330680056151	0.8496769446461999	Y	Y	3.3325519910647405	3.5397463357327204	3.3325519910647405	2	0.0	0.0	Y	0.0	N	Y	9842	5461	ENSG00000124172	ENSG00000101160	+	-	20	20	57607437	57582302	utr3p	coding	ATP5E	CTSZ	57600522	57570240	-	-	0.0	57605358	57576699	57605484,57607343	57576699	57605358,57607275	57576539	-	+	N	-	-	N	SA830
12679	AATGTGGATGAGGCTTTTAGTTCCCTGGCCCGGGACATCTTGCTCAAGTCAGGAGGCCGGAGATCAGGAAACGGCAACAAGCCTCCCAGTACTGACCTGAAAACTTGTGACAAGAAGAACACCAACAAGTGCTCCCTGGGCTGAGGACCCTTTCTTGCCTCCCCACCCCGGAAGCTGAACCTGAGGGAGACAACGGCAGAGGGA|GGACGAGAACGCGCAGTTTCGCCTCCATCCCTTGACCTCCAACACAGCTTCTCCACTGGATCATCGGTGGCGATGAAGGGGCGGCTGGGGAAGGATGTCAGAGAAACCAGAAGCTTGACGGTGAATCCT	7	0.746853052943376	0.830467601385609	0.13404958900296302	Y	Y	3.16675846015061	3.5816815158199	3.16675846015061	0	0.992271271410667	0.0	Y	0.4821751845146921	N	N	2891	7403	ENSG00000143545	ENSG00000143543	+	-	1	1	153958834	153950164	utr3p	upstream	RAB13	JTB	153954127	153946745	-	-	0.0	153954515	153950492	153954652,153954920,153955022	153950492	153954515,153954867,153955011	153950390	-	+	N	-	-	N	SA830
28792	AAGAGAAGGTCCCATTGCTGACACTCTGGTGAGAGTAACTCTTCTTCCCCAACGACGGCACCCGGAACAACGAAGGGTCTTTCTTTTTCCTTTTGCCAAACAACTTTTTAAAAGGCTGGAATTTGCCTCCCTTCTTCTTGTCTATCTTAATAGCCACAGGTCTTTTTCTTGTTGGATAATTCTCCACCAAAATTTTCTCCTTGCAAAAGGGAAACTTCACCTTCAGCTGTAAATGTCAGGAAATGGGGTACATTGCTGAGAAAGCCTGGGAATCACTGCTCTTGTAAG|CTGAGGTCCCCGCCTGGCGCTCCGGCTGGCAGAGCGGCTGGCCGGCGACCGGCGGTCCCGGGCGGGCGGCGGACTCGGCGGCACTGCGCGCGGCAGCCTCCGCATCAGCA…	6	0.15379967321961902	0.918534921298395	0.52448714390268	N	Y	3.62361669590707	3.21075977977757	3.21075977977757	0	0.993840847499384	0.0	Y	0.0	N	N	778	696	ENSG00000109265	ENSG00000174799	-	+	4	4	57194791	56899270	utr5p	downstream	KIAA1211	CEP135	57036361	56815037	+	+	0.0	57045450	56915465	57045596,57138627	56915465	57045450,57138487	56915305	-	+	N	-	-	N	SA830
9072	TACAAAAAGGCCAGAGCTGTGTTTAAAAGTTTACAGGAGAGCCGACCATTTTCAGTTGACTTTTTCAGGAAAATGATTCAGTTTGAAAAGGAGCAAGAATCCTGCAATATGGCGAACATAAGAGAATATTATGAGAGAGCTTTGAGAGAGTTTGGATCCGCAGATTCTG|CCCGTGGAACACAGAGCATTCCTAATGACAGTCCTGCCCGGGGTGAGGGCACCCATTCTGAAGAGGAAGGCTTTGCCATGGATGAGGAGGACTCTGATGGAGAACTGAATACCTGGGAGCTGTCAGAAGGGACAAACTGTCCACCCAAGGAACAGCCTGGCGATCTTTTTAATGAGGACTGGG	20	0.8657262652109828	0.8930655281887421	0.6937437711561311	Y	Y	3.29227237536341	3.7574444125448494	3.29227237536341	2	0.0	0.0	Y	0.0	N	Y	1318	3230	ENSG00000108651	ENSG00000172301	+	-	17	17	30228784	30186356	coding	coding	UTP6	C17orf79	30187923	30178883	-	-	0.0	30192385	30180049	30192457,30195131,30200425	30180049	30192385,30195065,30200397	30179867	-	+	N	-	-	N	SA830
13813	GCCTGGCATCCAAAGCAGCTGAGTTGGAGATGGAGTTGAATGAGCACAGCCTAGTGATCGATACACTGAAGGAGGTAGATGAAACTCGTAAGTGCTACCGCATGGTTGGAGGAGTGCTGGTGGAGCGAACTGTCAAAGAGGTGCTGCCCGCTTTGGAGAACAACAAGGAG|CAGGCCGGTGCCCCGCGGGTGAGCTGGAGACCTCAGACGTGGTAACTGTGGTGCTGGGCCAGGACGCAAAACTGCCCTGCTTCTACCGAGGGGACTCCGGCGAGCAAGTGGGGCAAGTGGCATGGGCTCGGGTGGACGCGGGCGAAGGCGCCCAGGAACTAGCGCTACTGCACTCCAAATACGGGCTTCATGTGAGCCCGGCTTACGAGGGCCGCGTGGAGCAGCC	15	0.21924127693320106	0.477883263233008	0.6684526509826351	N	Y	3.44615838200292	3.3859001818865697	3.3859001818865697	0	0.0	0.0	Y	0.0	N	Y	7729	383	ENSG00000143256	ENSG00000143217	+	-	1	1	161087901	161059389	coding	coding	PFDN2	PVRL4	161070346	161040785	-	-	0.0	161071838	161049739	161071961,161072122	161049739,161059010	161071841,161072077	161049517,161059008	-	+	N	-	-	N	SA830
13319	TAAGGGACAGAGTTTTGGGGTCCACTTGTCCCTCAGCATGGAAGCCATCACCGTGGTCCTGCATAGAGTGAGTCTGCTTCTACTCTGGCATCTGAGAACAAGTGACTCTGCTTTAGACAAGCCCCTGGAGAGCCTGGCCATGGAGTGAG|ACGGATGTTTCCAGTCCTAAAGATTAGTGTCACAGGGTTGGACCCCAATGCCATGTACTCCCTCCTGCTGGACTTTGTCCCTACGGACAGTCACCGCTGGAAGTACGTCAACGGGGAATGGGTGCCCGCTGGCAAGCCAGAGGTCTCCAGCCACAGCTGCGTCTACATTCACCCGGACTCCCCCAACTTTGG	7	0.630040219909167	0.820364135425445	0.7571877274523291	N	Y	3.4084792721746804	3.58064844605001	3.4084792721746804	16	0.993308214608109	0.0497664743514266	Y	0.0	N	N	856	295	ENSG00000213064	ENSG00000143178	+	-	1	1	168212378	168283664	utr3p	coding	SFT2D2	TBX19	168195176	168250278	+	+	0.0	168212307	168260398	168212307	168260589	168212167	168260398	+	-	N	-	-	N	SA830
30386	CGAGACTTGTTAAGCAGTGTGAGCCGTGAGTTTTCCGGATATGTAGAAAGTGGTTTGAAGACCATCTTGCAGTGTGCCCTGAACCGCCCTGCCTTCTTTGCTGAGAGGCTCTACTATGCTATGAAAGGTGCTGGCACAGATGACTCCACCCTGGTCCGGATTGTGGTCACTCGAAGTGAG|AGAAATATTGAAATCAAAGAGTCGAGAAAGCAAAATGTAAAGGTGGAAACCTATGCACTTAAACCCAACTCTTGGCAAGGTAAAGCATCCGCGGAAACAGCAGGCTCTCGAAGTGAGGAGGCTGCAGCCGGCGCTAGG	4	0.9951175552050392	0.8439447734923751	0.229763610740364	Y	Y	3.59528445727371	3.04699769328307	3.04699769328307	0	0.0	0.0	Y	0.0	N	Y	4524	537	ENSG00000138279	ENSG00000156042	+	-	10	10	75173834	75119452	coding	utr5p	ANXA7	TTC18	75135203	75013517	-	-	0.0	75138669	75118768	75138781,75139703	75118768	75138669,75139637	75118649	-	+	N	-	-	N	SA830
18411	ATCAAAAACCCAAGGGCTGTGAGCCCCTGCCCTGCCCTTCTTCCCGCTAAGAGGCTGGGGAGATGCCACAGTTTGTAGCAAGTGGGCCACGAATGCTCCTTTTCTGATGAATGGAATCAAATTCACGTCTTGCTTTTCCAGGTGTTCTGTGCAGCAGGAGAAGGAA|TCTCCTGTGATGAGGCTGAATGCTATCCAGTGCACTGGTTCAGTCAGCAATCTGCCCATGTTCCTGGGAGAAATCAGTCCCAGTCCTTTTGCTGTCATGGTGTCTCCAGAGCCACCCCTTTCTGTAACAAGCATTTTGAAATTCATCCATGCTCATCTCATTTGGATTTCAATGTTTCCTCCCACTCAACAGCCGATTCGGAGTTCTTGGGAATTGTTGGAAATATTGATTG	4	0.255533341680459	0.8439447734923751	0.75757836618782	Y	Y	3.45400817511148	3.66910574605052	3.45400817511148	0	0.0	0.0	Y	0.0145242624633874	N	N	0	1085	ENSG00000252609	ENSG00000215712	-	+	6	6	157712431	157744633	downstream	utr3p	snoU13	TMEM242	157712343	157712662	-	-	0.0	157706811	157713776	157706811	157714007	157706648	157713776	+	-	N	-	-	N	SA830
1184	CCTGCTCTCTTCCATCCTTGCCAAGACAGCCAGCAACATCATTGATGTGTCTGCTGCAGACTCACAGGGCATGGAGCAGCATGAGTACATGGACCGTGCCAGGCAGTA|CAGGTGGAAACTAATTCTAAGCCAGACTGCTGGAGATCACCCTGTTCTAGTGTGTGGAGGCTTCCACCAGGAGGCGCATTGGAGTGACTGTCTGGCATCACCAAGATGACACTCCACGCCACCCGGGGGGCTGCACTCCTCTCTTGGGTGAACAGTCT	6	0.245056640606923	0.578739589130046	0.699186592715168	Y	Y	3.4456943736864902	3.71976530271662	3.4456943736864902	0	0.9907754196143708	0.0	Y	0.0	N	Y	4138	9449	ENSG00000149357	ENSG00000137497	+	-	11	11	71814433	71791739	coding	utr5p	LAMTOR1	NUMA1	71796941	71713910	-	-	0.0	71809827	71780957	71809904,71810189	71740336,71747021,71780957,71791506	71809830,71810157	71740329,71746948,71780888,71791504	-	+	N	-	-	N	SA830
20883	CCAGGAGTTTCTCGGGCCCAGCTGTGGCTGCTGCCGGGGAGCCCCAAGCCTTGGCGGGTCCTTGCGGCGAATAGGAGTCTGGTCAGGCGTCAGGCTAGTCCGACGAAGAGTG|GGCAAAACCAAAAGACCCATTTCTAAAGAAGTACTGCAACCCTAAGAAGATTCAGGGCCTGGAACTCCAGCAAATAAAAACATATGGACGGCAAATATTAGAGGTACTGAAGTTTCTT	3	0.10529828530046	0.62232128551032	0.717059739940297	Y	Y	3.54140190011857	3.31531547396794	3.31531547396794	0	0.0	0.0	Y	0.0	N	Y	1015	1255	ENSG00000163684	ENSG00000168297	+	-	3	3	58305816	58411748	utr5p	coding	RPP14	PXK	58291974	58318607	+	+	0.0	58292144	58381385	58292143	58380829,58381475	58292032	58380829,58381385	+	-	N	-	-	N	SA830
31828	TACTTCAGCCGACTCTGGGAGGATTTCAAACAGAACACTCCTTTCCTCAACTGGAAAGCAATTATTGAGGGTGCGGACGCGTCATCACTGCAGAAACGTGCAGGCAGAGACGATCAGAACTACAATTACAACCAGCATGCGTATCCCACTGCCTATGGTGGGAAGTACTCAGTCAAGACCCCTGCAA|AGGAAGAAAGCACCATTGAGAATTATGCGTCACGACCCGAGGCCTTTAACACCCCGTTCCTGAACATCGACAAATTGCGATCTGCGTTTAAGGCTGATGAGTTCCTGAACTGGCACGCCCTCTTTGAGTCTATCAAAAGGAAACTTCCTTTCCTCAACTGGGATGCCTTTCCTAAGCTGAAAGGACTGAGGAGCGCAACTCC	26	0.812706313690629	0.8385985920658771	0.726191028083747	Y	Y	3.6161681303826296	3.59681204058356	3.59681204058356	0	0.0	0.00256410256410267	Y	0.00256410256410267	N	Y	7035	76	ENSG00000161249	ENSG00000188508	+	-	19	19	36004560	35986460	coding	coding	DMKN	KRTDAP	35988122	35978226	-	-	0.0	35990860	35979742	35990931,35991482,35993085,35993752	35978368,35978661,35979387,35979605,35979742,35981259	35990862,35991435,35993038,35993732	35978343,35978614,35979343,35979564,35979704,35981258	-	+	N	-	-	N	SA830
19917	CAAAAGCACGGGTGAAGTCACAAAGAAAAAGCCTAAGTTTTTGACTAAAGGCCAGAATGCATTGGTAGAGCTACAGACACAAAGACCAATAGCTCTTGAGCTATATAAAGACTTTAAAGAGCTGGGGAGGTTCATGCTACGTTACGGTGGTTCTACAATAGCTGCTGGTGTTGTCACTGAGAT|CGAAGCCGCGGTCAAGGCCGCCAGAGAAGCCTTTCCCAGCTGGTCATCCCGCAGCCCCCAGGAGCGCTCACGGGTCCTGAACCAGGTGGCGGATTTGCTGGAGCAGTCCCTGGAGGAGTTTGCCCAGGCCGAGTCTAAAGACCAAGGGAAAACCTTAGCACTGG	9	0.969742621108892	0.9111582167078772	0.1234069108412	Y	Y	3.7308075910906897	3.24784690021339	3.24784690021339	0	0.993919960751332	0.0	Y	0.246075133165125	N	Y	4058	282	ENSG00000112339	ENSG00000118514	+	-	6	6	135424194	135271260	coding	coding	HBS1L	ALDH8A1	135281516	135238528	-	-	0.0	135287467	135265104	135286428,135287611,135290411	135263702,135265102	135286427,135287467,135290376	135263685,135264957	-	+	N	-	-	N	SA830
4801	GGTCATCTCTAGCATCGAGCAGAAGACCGACACCTCCGACAAGAAGTTGCAGCTGATTAAGGACTATCGGGAGAAAGTGGAGTCCGAGCTGAGATCCATCTGCACCACGGTGCTGGAATTGTTGGATAAATATTTAATAGCCAATGCAACTAATCCAGAGAGTAAGGTCTTCTATCTGAAAATGAAGGGTGATTACTTCCGGTACCTTGCTGAAGTTGCGTGTGGTGATGATCGAAAAC|TTTTCCTGAGTGTTCTCATGACATGAAAGCTGGCTTCCCCCAGAGTGTGTGATTCAAGAGGAAACAAGCAAGCAAGAGAGCACCTGAGATGGAGGACAGAGTTTCTTGTGTCCTAACCTCAGAAGTGACATCACTTCGGCTGCATGCTAGTGGTCACAG…	13	6.64192419051392e-06	0.349502764253826	0.347680592335385	Y	Y	3.59165088163073	3.4655144718019804	3.4655144718019804	0	0.0	0.0	Y	0.0	N	N	26048	1881	ENSG00000134308	ENSG00000151694	+	-	2	2	9771143	9695921	coding	upstream	YWHAQ	ADAM17	9724101	9628615	-	-	0.0	9731521	9699330	9731644,9770402	9699330	9731521,9770288	9699046	-	+	N	-	-	N	SA830
32026	ATCCCCGCCGAGAGCTACACCTTCTTCATTGACATCCTGCTCGACACTATCAGGGATGAGATCGCTGGGTGCATCGAGAAGGCCTACGAGAAAATCCTTTTCACTGAGGCCACCCGGATCCTCTTCTTCAACACACCCAAAAAGATGACAGACTACGCCAAGA|AGACAACCTTGGAGTGTACACTGAAGCCAGGCTTGGTTTACAACAAGGTGAATCCCATCTTTCACCACTGGAGCCTGGGTGACTGCAAGTTTGGACTGACGTTTCAGAGCCCTGCAGAGGCTGATGAGTTCCAGAAGAGCCTGCTGGCTGCGCTGGCCGCACTGGGTCGAGGCTCACTCACCCCCTCC	6	0.9763852712172378	0.88383054270353	0.872074046170569	N	Y	3.3461549325185493	3.5978451103534503	3.3461549325185493	0	0.9938824595649748	0.0	Y	0.0	N	Y	17745	74	ENSG00000099341	ENSG00000188766	+	-	19	19	38874464	38886881	coding	coding	PSMD8	SPRED3	38865176	38879061	+	+	0.0	38872868	38882586	38871639,38872866	38881026,38882754,38882868	38871587,38872757	38881025,38882586,38882852	+	-	N	-	-	N	SA830
22724	GACAAGGTCCTGGAGAGGGACCAGAAGCTGTCAGAGCTGGATGACCGAGCTGATGCCTTGCAGGCAGGAGCATCACAATTTGAGAGCAGTGCTGCCAAGCTAAAGAGGAAGTATTGGTGGAAAAACTGCAAGATGATGATCATGCTGGGAGCCATCTGTGCCATCATCGTGGTAGTTATTGTAA|GTAGACCCAGTGTAATCACAAGCATCCTTGTAAGTGGCAAAGAGGCAGAGGAGACAGCGCCAGAGAGGCAGCTGCATGAGAAGGATCAAGATGTTGCTGACTTTGAAGTTGGAAGAAGAAGGCCATGAGCCTCAGTATGTGGGCGGCTTCTAGAAGCTGGAAGGGGCAAGGA	13	0.3385200889063981	0.953176685302838	0.6766110641657889	Y	Y	3.6759318169590096	3.64400585547602	3.64400585547602	0	0.994202332095629	0.0	Y	0.0	N	N	195	0	ENSG00000139190	ENSG00000215039	+	-	12	12	6580153	6560733	coding	intron	VAMP1	CD27-AS1	6571403	6548167	-	-	0.0	6574056	6548842	6574107,6575139	6548842	6574056,6575008	6548671	-	+	N	-	-	N	SA830
29152	CTTACATCGGCTTGATTCTGGGAGCCTGGATCAATGGCCTGTTTTGGGCTTTGATGCCTATCATAGGGTGGGCTAGTTATGCCCCAGATCCTACTGGTGCTACGTGTACCATAAACTGGAGGAAAAATGATAG|GTTGGTGCTATGTAATGACATGGATATGAACGAGCTGCCTACGAACCTCCCCGTGGACACTGTGAAGCTTCGCATAGAGAAGACTGTCATCCGCAGAATCTCTGCGGAGGCCTTCTATTACCTGGTGGAGCTCCAGTATCTCTGGGTGACTTACAATTCCGTGGC	19	0.660629158727961	0.41285633486263296	0.6610805554881789	Y	Y	3.47129812537077	3.6371797845675298	3.47129812537077	1	0.0	0.0	Y	0.0	N	N	321	1198	ENSG00000180245	ENSG00000183423	+	-	4	4	110765760	110793471	coding	utr5p	RRH	LRIT3	110749150	110772486	+	+	0.0	110757316	110772660	110757316	110772824	110757198	110772660	+	-	N	-	-	N	SA830
1165	GGGTGGAGGCTGGCGACATCAGACAGACAGAACCAAGACATCTGAGGGGCAACCAGGAGGTGCGTGTGGCTGCAGAGCACACAGACTTGTCTTTGGACAAAATTGAGAAGAACTCATAAACTTGGCTTCCTCGCTTCTGCTCCTCAG|GCAGTACATACAGCTTCGCTGAGGTCTGTGTGTCAAACTTACTGAGAGGAGGACATCGTGGAGACTTATCGTTAATTAGCAATGCTTATGCATGCAAACCTTGGTCAGATGATGTTGTGTTTGGAGAAAAGAGAGAAGAGAATTGAATAAGTACATGACCCCTTGGAAGCTGTTTTCAGTTGAGGATTTTGTTGTGTTGATGTTCCTTTCAGCTGGTCCTATAGTACCCCTCCTCAGGAATGTCTCCCCAG…	41	0.7469585442846759	0.7291189612853689	0.6571773409455111	N	Y	3.5146370975884103	3.64656650855576	3.5146370975884103	0	0.9932139932139928	0.0	Y	0.45033345033345	N	Y	226	4813	ENSG00000255090	ENSG00000255248	+	-	11	11	122293579	121987031	intron	intron	RP11-820L6.1	RP11-166D19.1	122026130	121899063	-	-	0.0	122051044	121987031	122051106,122073555	121962448,121987031	122051044,122073472	121962381,121986841	-	+	N	-	-	N	SA830
32062	GAATTACAGGGTCCCCCATCGACAGAGAAGGAAGCCATACTGCGGAGGCTGGTGGCCCTGCTGGAGGAGGAGGCAGAAGTCATTAACCAGAAGCTGGCCTCGGACCCCGCCCTGCGCAGCAAGCTGGTCCGCCTGTCCTCCGACTCTTTCGCCCGCCTGGTGGAGCTGTTCTGTAGCCGGGATGACAGCTCTCGCCCAAGCCGAGCATGCCCCGGGCCCCCGCCTCCTTCCCCGGAGCCCCTGGCCCGCCTGGCCCTAGCCATGGAGCTGAGCCGGCGCGTGGCCGGGCTGGGGGGCACCCTGGCCGGACTCAGCGTGGAGCACGTGCACAGCTTCACGCCCTGGATCCAGGCCCACGGGGGCT|GGGTGTCCTGTGGCCAGGCGGAAAGCAGTGAGAA…	26	3.21560134639437e-08	0.789213986341071	0.6456339683578171	Y	Y	3.37192651807217	3.2729561383577	3.2729561383577	0	0.0	0.0	Y	0.00188679245282997	N	Y	2899	41561	ENSG00000126453	ENSG00000126457	+	-	19	19	50177172	50192286	coding	utr5p	BCL2L12	PRMT1	50168399	50179043	+	+	0.0	50173745	50183744	50172194,50172372,50173743	50181529,50183845,50185227	50172194,50172281,50173473	50181528,50183744,50185167	+	-	N	-	-	N	SA830
25692	ATTAAGAGTCTCATTGAGAAAATCCCTACAGCCAAACCTGAGCTCTTCGCTTATCCCCTGGATTGGTCTATTGTGGATTCTATACTGATGGAACGTCGAATTAGACCATGGATTAATAAGAAAATCATAGAATATATAGGTGAAGAAGAAGCTACATTAGTTGATTTTGTTTGTTCTAAGGTTATGGCTCATAGTTCACCCCAGAGCATTTTAGATGATGTTGCCAT|GAATGACAATAGAGAACGGCAGGAGCACAACGACAGACGGAGCCTTGGCCACCCTGAGCCATTATCTAATGGACGACCCCAGGGTAACTCCCGGCAGGTGGTGGAGCAAGATGAGGAAGAAGATGAGGAGCTGACATTG	13	0.214845782224824	0.903413680251442	0.633674120013982	Y	Y	3.4378445805779303	3.23693259291531	3.23693259291531	0	0.0	0.0	Y	0.0	N	Y	16683	2343	ENSG00000119707	ENSG00000080815	+	-	14	14	73588122	73690399	coding	coding	RBM25	PSEN1	73525144	73603126	+	+	0.0	73581041	73637505	73578510,73578958,73581040	73614814,73637629	73578430,73578860,73580994	73614814,73637505	+	-	N	-	-	N	SA830
17334	GGGAGCCGGTCAGGCGGCGGCGGCGGCTGGTGCTGGATCCGGGGGAGGCGCCGCTGGTTCCGGTGTACTCGGGGAAGGTTAAAAGCAGCCTTCGCCTTATCCCAGATGATCTATCCCTCCTGAAACTCTACCCTCCAGGGGATGAGGAAG|ATTTTCATCTTCATTGGAGAGACCCTCCTGTCCATGAACTGGGCCATCGTGGCCGACATTCTGCTGTACGTGGTGATCCCTACCCGACGCTCCACCGCCGAGGCCTTCCAGATCGTGCTGTCCCACCTGCTGGGTGATGCTGGGAGCCCCTACCTCATTGGCCTGATCTCTGACCGCC	11	0.303327487679848	0.931778607950014	0.7329550544543041	Y	Y	3.229987888500641	3.4278353619737403	3.229987888500641	0	0.993353596757852	0.0163323201621074	Y	0.0163323201621074	N	Y	1137	2116	ENSG00000176953	ENSG00000169682	+	-	16	16	28978418	28995869	coding	coding	NFATC2IP	SPNS1	28962128	28985542	+	+	0.0	28963525	28994178	28962719,28963525	28994243,28994611,28995119	28962661,28963453	28994178,28994513,28995107	+	-	N	-	-	N	SA830
25219	CGACTGGGCCAGGCGCCGGGGCAGGAAGGGAGGCGGCCGCCGTGCCATTCTTAAAGGCGCCCGAGTGTAGGCGACAGGCCGCTGACGGCCGGAAGGAAAATG|TGATGAATCCCTTTAGGCTTCCTTGCCTTGGGAATTTTTGCAGGAAGGACAGAAAGAAGAAGCCATCTGATCAACAGCTCTTCTTGCCTCCTGTGAAAGCCCTCATTGCACTGAAGAGAATTTCCCAGGTGTCCCAGAGTGGGAGGATG	4	0.494477553553151	0.937240207637936	0.6594286454121601	N	Y	3.54144175291192	3.1363999347708305	3.1363999347708305	7	0.0	0.0	Y	0.0	N	N	3097	7035	ENSG00000197045	ENSG00000100528	+	-	14	14	54955914	54908149	coding	upstream	GMFB	CNIH	54941202	54893654	-	-	0.0	54955643	54916108	54955744	54916108	54955643	54915961	-	+	N	-	-	N	SA830
32028	AGCTCAGCGACAACGGCTGCTGCCCCGACACTGCGGCGCCTGGCGCTTTCCTCACGGTCTGGGCTTGAGAGGAAGCCGGAGTCCTTGTCTAAAGTCAGCATCATCAAGAGACTGGGCGCAGCTGCCCTTGTGCCCGAGGCCCAGGACAGCCAGGTCACCAGCACCAAGA|ACTGTGCCCTGTCCACGGTGCCTCCTGCATGTCCTGCTGCCCTGAGCTGTCCCGAGCTAGGTGACAGCGTACCACGCTGCCACCATGAATGAGGTGTCTGTCATCAAAGAAGGCTGGCTCCACAAGCGTG	6	0.989542801379226	0.837916877669514	0.5730937950005379	N	Y	3.19293127328835	3.11182925285645	3.11182925285645	1	0.0	0.0	Y	0.0	N	Y	1093	7022	ENSG00000160392	ENSG00000105221	+	-	19	19	40854434	40791443	coding	utr5p	C19orf47	AKT2	40825443	40736224	-	-	0.0	40827935	40771258	40828103	40771258	40827935	40771144	-	+	N	-	-	N	SA830
13731	ACAATAGAATTTTACTCTGGGATACCCGCTGTCCCAAGCCAGCATCACAGATTGGCTGCAGTGCGCCTGGCTACCTTCCTACCTCGCTGGCTTGGCATCCTCAGCAAAGTGAAGTCTTTGTCTTTGGTGATGAGAATGGGACAGTCTCCCTTGTGGACACCAAGAGTACAAGCTGTGTCCTGAGCTCAGCTGTACACTCCCAGTGTGTCACTGGGCTGGTGTTCTCCCCA|CACAGGGCTGGTTCTTGTGCTGAAACACCACGATGGTGCTGCCCATAAACTCGTGTGTTATTTCACCAACTGGGCACACAGTCGGCCAGGCCCTGCCTCGATCTTGCCCCATGACCTGGACCCCTTTCTCTGCACCCACCTGATATTTGCCTTTGCCTCAATGAACAA…	66	0.4892728412271	0.9717899879985492	0.621601152558442	N	Y	3.17295268887334	3.53296011761759	3.17295268887334	0	0.9956610651729352	0.0	Y	0.33180403663199104	N	Y	3843	2214	ENSG00000116455	ENSG00000085465	+	-	1	1	111991998	111970399	coding	utr5p	WDR77	OVGP1	111982512	111956936	-	-	0.0	111985275	111969713	111985383,111986016,111986542	111968061,111969263,111969718	111985280,111985945,111986489	111968044,111969059,111969684	-	+	N	-	-	N	SA830
16879	TGGCCCGGCTGCCCCTGTTCCTATACACCCTGCGAGCAAGCCACAGCCTGTTGGTGGATGACGGACAGCAGCTGATCATCGGTGCTTGCGTGGAGTGTGGGACCCTGGTGTGTGCGGGCCAAGGGCTCACCCGCCAAGGACCCATGAGCTGGAGCTCCCCGGTGGCAGCAGCGACGAA|GCCTGTTTGTGGATCTCTGGAAGCATCTGCAGCCAGCCACCCTCCCACCCGGGAGTCCGAGACCCGGCCACGCGCCCCCACGGAGACCCTGCCCAGAGGCCCCAGGATGGCCCAGGAGCTGAGGCCAGCACAGTGTCTGCAGAGCAGCCGG	11	0.639402599564157	0.917461417969341	0.36169535625677	N	Y	3.5016965035439	3.5733677143949105	3.5016965035439	0	0.0	0.0	Y	0.0	N	Y	54	2	ENSG00000262601	ENSG00000261567	+	-	16	16	85218969	85393055	intron	upstream	CTC-786C10.1	RP11-680G10.1	85204882	85391069	+	+	0.0	85205413	85391069	85205412	85391207	85205235	85391068	+	-	N	-	-	N	SA830
21618	GTCCAGCATGGGCACCAAGGCATTCACCTGCTCCAGGAGTGCAACCTGGGAAAGGATAAACTGCTCCTCTCTGCTAGGATGAATTGCAGCTTAGAGGCATCAGGTATGGCAATGCGGTCGATGTACTCAGGATCCAGGTACTTGATCAGATCTTCAATCTTTTTGTAGAGAATCTTCACCCTCTCCCTCTTGCTGGAAATGTTCCCCAAAGCCACCTGCACCTTGACCAGGCCGTCAGCCACC|TGCTTGAATTGTTCCTCGTAGGTCCACTCGTGGGGATGGAGTCCAGGGGGCTGGCTAGAAGGCGAGCTGGGGCCCTGGGCCCCTGGACGGCTCTCCTCAGCTGCCTCCTCCTCTGCCCCGGCTTCCTCCCGCTTCTCCTCATCTTCTTCA	13	0.687472385019377	0.897216536374525	0.516615808265168	Y	Y	3.2504075532931296	3.71720464963688	3.2504075532931296	0	0.0	0.0091878172588834	Y	0.0	N	Y	2585	31	ENSG00000137100	ENSG00000205143	-	+	9	9	34620515	34628104	coding	coding	DCTN3	ARID3C	34613548	34621376	-	-	0.0	34618757	34627694	34616112,34617968,34618757,34620366	34627844	34616043,34617882,34618673,34620366	34627695	+	-	N	-	-	N	SA830
19856	CCTGAGCAAGAGAAGAACTTTGGCTTTAGCCTTCAAGACGCACTGAGCAGGGCTCGGGAGCGAAGGCTGCTAGAGGGCTATGAGATCTATGTGACCCCTGGAGTCCAGCCACCACCACCTCAGATGGGAGAGATTATTAGCTGCTGTGGAGGCACATACCTACCCAGCATGCCTCGGTCCTATAAG|ATGGGAAAACTAGACGAGCTGAGATTCAACCCACGTGAGCGGCTGCAGAGCCGCTACCCTTAACAGCTCTCTCTCGGGATTCTAACATTCCCTTCTGTGACGGAGAGACAGCAGGCCGGGACACGCATCCCAGGACGGATCCACAGCTGGATGGGGA	15	0.41195822871893706	0.779150671162952	0.555785667157109	N	Y	3.700409212917549	3.57063922744582	3.57063922744582	0	0.993649089023848	0.0	Y	0.447470745074804	N	Y	5957	678	ENSG00000137337	ENSG00000137404	+	-	6	6	30685666	30659197	coding	utr5p	MDC1	NRM	30667584	30655824	-	-	0.0	30670330	30659058	30670440,30670603	30659058	30670330,30670529	30658914	-	+	N	-	-	N	SA830
673	GGGCTTCACCACTCTGGCCACCGGCTACCCTTCCCCTCCACCCGGCCCCGCCCCTGCTGGGCCTGGGGACAGCTTGGACGTGTTTGGACAGACGCCTTCCCCTCGAAGGACGGGGGAGGAATTGCTCCGACCGGAGACCCCACCACCCACGTTACCTACTTCAGG|AACACTTCCACCTGCACCCGGGAACGCTGCTGCGCCTGAGAGGCTGGAGGCTCTGAAATACCAACGGATAAAGAAGCCCAAAAAGTCATCCAAGGGCTCTTCGAAGT	8	0.6305461018062901	0.400355553161062	0.229621004608745	Y	Y	3.2499266201223	3.36464578641707	3.2499266201223	1	0.0	0.0	Y	0.0	N	Y	528	84	ENSG00000080854	ENSG00000254918	+	-	11	11	133826880	133782257	coding	coding	IGSF9B	RP11-259P6.1	133785185	133778459	-	-	0.0	133789637	133781902	133789801	133781902	133789637	133781834	-	+	N	-	-	N	SA830
23930	GTTGGTGGTGTTCAAGGGAAAAGAAAAGCAGCATCTAAAGCTGCAGCACAGCAGAGGAAGATTCTTCTGGAAGGCAGTGATGGTGATAGTGCTAATGACACTGAACCAGACTTTGCACCTG|GACTCAAATGGATGCTAAAAAGCCAAGGAAATGTGATTTGACTCCCTTCCTGGTTTTGAAAGCAAGAAAGAAACAAAAGTTCACCTCTGCGAAGGTTGGAAGTAAACTTTCGGTTCAGATCCAGAAGCCACCTTCCAATATCAAGAACTCCAGAATGACCCAAGTCTTTCATAAGAACACCAGTGTTACTTCACTCCCCTTTGTGGACACCAAGGGGAAGAAGAATACGGTAAGCTTCCC	4	0.866437173369679	0.7378890691993409	0.152150126095226	Y	Y	3.56335849579072	3.34575370493443	3.34575370493443	0	0.0	0.0	Y	0.00276243093922657	N	Y	1045	1034	ENSG00000111247	ENSG00000010219	+	-	12	12	4669214	4723325	coding	coding	RAD51AP1	DYRK4	4647950	4671370	+	+	0.0	4658002	4677121	4658002	4677214,4698183,4699560	4657913	4677121,4698103,4699496	+	-	N	-	-	N	SA830
1114	ATTCAGCCGGCGGTTCGGGGCGACGGACTCTCCATTCCAGAACCATGGCCCAATTTGTCCGTAACCTTGTGGAGAAGACCCCGGCGCTGGTGAAC|GGATGAGCAATTCTTAGGTTTTGGCTCAGATGAAGAAGTCAGAGTGCGAAGTCCCACAAGGTCTCCTTCAGTTAAAACTAGTCCTCGAAAACCTCGTGGGAGACCTAGAAGTGGCTCTGACCGAAATTCAGCTATCCTCTCAGATCCATCTGTGTTTTCCCCTCTAAATAAATCAGAGACCAAATCTGGAGATAAGATCAAGAAGAAAGATTCTAAAAGTATA	3	0.49110479423155	0.62232128551032	0.569356707149087	N	Y	3.59528445727371	3.53465553479678	3.53465553479678	0	0.0	0.0	Y	0.0	N	Y	8008	6578	ENSG00000167283	ENSG00000118058	+	-	11	11	118302211	118397539	coding	coding	ATP5L	MLL	118271869	118307205	+	+	0.0	118272432	118339490	118272431	118307659,118339559,118342528	118272342	118307659,118339490,118342377	+	-	N	-	-	N	SA830
12253	CCAGTAGGAGATGACTTTCTTCAGGTAGTTGGAGTTGAAGCCATAGTGGAAGCAGCTGTCCTCCAAAGGTGGGGTGAAACGGAACTTATCGATCCTCTGGTGTAAGT|CCTTCATAGGGTCAGCGAGGTAAAGCTTCTCGGCAGCGCGGCTGAACTCCTCCCAGGTCTGGTACTGCGGCATCGTGGCCTAGAGTGGAAAAGTAAAGAGAAGCAAGGCCTCAGAACCCGGCCCAACAAACTACCTACGTCCGGGAGTCGCCAACCGACGCGAGTCCCAGCAGCCCCAAGATGGCGGCGCC	2	0.9826945404090408	0.41541596566883504	0.697656697084235	N	Y	3.52105259334297	3.48912663185998	3.48912663185998	16	0.99068546244491	0.0	Y	0.21757884537242486	N	Y	3352	10908	ENSG00000143819	ENSG00000143742	-	+	1	1	226033260	225978168	coding	intron	EPHX1	SRP9	225997794	225965531	+	+	0.0	226019480	225965714	226019587	225965715	226019481	225965525	-	+	N	-	-	N	SA830
23922	GTTACTCACGATGGCCCTCGGTGACATCCCAGGAATGGGTCTTCCAGATGCTATCGCGACAGAACAATTACACCGTCAACAACAAGAGAAATGGAGTGGCCAAAGTCAACATCTTCTTCAAGGAGCTGAACTACAAAACCAATTCTGAGTCTCCCTCTGTCAC|GGTGCTCCTGGAGCTGTTGGTGGGAATATACCCCTCAGGGGTTATTGGACTGGTCCCTCACCTAGGGGACAGGGAGAAGAGAGATAGTGTGTGTCCCCAAGGAAAATATATCCACCCTCAAAATAATTCGATTTGCTGTACCAAGTGCCACAAAGGAACCTACTTGTACAATGACTGTCCAGGCCCGGGGCAGGATACGGACTGCAGGGAGTGTGAGAGCGGCTCCTTCACCGCT…	4	0.522049432239662	0.7378890691993409	0.7445517972933441	N	Y	3.45976132345673	3.52680574168821	3.45976132345673	0	0.993880253923792	0.0514393581878244	Y	0.455342599217525	N	Y	1985	3572	ENSG00000111319	ENSG00000067182	+	-	12	12	6486896	6451280	coding	coding	SCNN1A	TNFRSF1A	6456009	6437923	-	-	0.0	6457893	6443410	6457968,6458171,6458361	6443031,6443410,6450942	6457894,6458116,6458330	6442948,6443257,6450942	-	+	N	-	-	N	SA830
2717	CACAGAGAAGATATTCGAGGAGAAGCGGGAGCTGTATGACGTCTACGTGGATAACCAGAATGTGAAGACACACCACGACCACCTGCAGCCGCTGCTGAAGATCAACAGTGCTGACAGGGAGAAGTACCGCCGGCTCAACGAGCAGAGGCAGATGCTGTTGTACTCCCAGGAAGTAGAAGAAGACTACAACCCTTGTGAAGAGGACCTCTTCGTGCT|GATCACAGAAGAACTGCAGCTTCCTGGGGAGCAGTTTCACCTCCACAGGCATCGCTTCATACTCCTCACTGTCAATGCTAAAAGAGCCCCCTGCTCCCTGGGGAGAAGAGAATATTCAGAACAGCTCAAACACATCAGTGGCCTACTGGAGTTGGAGGTCTCACAGCAGCACCAGAAGAAGT…	3	0.881316037745734	0.838169281492496	0.7498370556947159	Y	Y	3.612079893993029	3.52105259334297	3.52105259334297	6	0.994665643034892	0.0078096044898609	Y	0.0	N	Y	2256	91	ENSG00000257093	ENSG00000244701	+	-	7	7	141401953	141356610	coding	intron	KIAA1147	RP5-894A10.2	141356528	141352181	-	-	0.0	141363972	141352683	141364040,141364850	141352683	141363972,141364704	141352497	-	+	N	-	-	N	SA830
1191	GAAGCTGCACAATTTGGGGGTGTTTCTTAGCAGAGGAGGTGTCTTCAGGTGATCACTTTCTTTGTTTCAACTTCATAGTTGGCTTGAGAGTCCATCAATATAGCAGTCTCTTCAGTCTTTGTCCTTGCACTGGGGAGACATTCCTGAGGAGGGGTACTATAGGACCAGCTGAAAGGAACATCAACACAA|CTGAGGAGCAGAAGCGAGGAAGCCAAGTTTATGAGTTCTTCTCAATTTTGTCCAAAGACAAGTCTGTTGGGAATAAAAAATATTAAGAGAACTTAAAAAAGGAAAAAGGAAAAGGGAAAAAAAAAGGAAAGTCAAGAAGGATGAGCTGTCGTGGAATGCTGTGAAGTTTGAGAGTGACTCAGCACTAGCTAAG	122	0.620576909346057	0.8892389365497511	0.561241448726044	N	Y	3.45720067037699	3.5146370975884103	3.45720067037699	0	0.9947228093442192	0.0	Y	0.9947228093442192	N	Y	4813	226	ENSG00000255248	ENSG00000255090	-	+	11	11	121987031	122293579	intron	intron	RP11-166D19.1	RP11-820L6.1	121899063	122026130	-	-	0.0	121962448	122051044	121962448	122051236	121962260	122051044	+	-	N	-	-	N	SA830
31945	AATCAGTAGGTGACCCCGCCCCTGGATTCTGGAAGACCTCACCATGGGACGCCCCCGACCTCGTGCGGCCAAGACGTGGATGTTCCTGCTCTTGCTGGGGGGAGCCTGG|GCAGTGAGTACACCGTGCACCTGGGCAGTGATACGCTGGGCGACAGGAGAGCTCAGAGGATCAAGGCCTCGAAGTCATTCCGCCACCCCGGCTACTCCACACAGACCCATGTTAATGACCTCATGCTCGTGAAGCTCAATAGCCAGGCCAGGCTGTCATCCATGGTGAAGAAAGTCAGGCTGCCCTCCCGCTGCGAACCCCCTGGAACCACCTGTACTGTCTCC	40	0.891847928834973	0.612338917852126	0.79627861262204	Y	Y	3.52105259334297	3.46654754157187	3.46654754157187	25	0.990853156073175	0.0	Y	0.0	N	Y	546	1115	ENSG00000129455	ENSG00000169035	+	-	19	19	51504958	51487320	coding	intron	KLK8	KLK7	51499264	51479729	-	-	0.0	51504354	51483743	51504431,51504790	51483747	51504358,51504788	51483524	-	+	N	-	-	N	SA830
20808	TATGAGCAAGTCATGACTGCATTTGGAGGCAAAGGGTATTTTGTACAAACACCAGAAGAACTCCAAAAATCCCTGAGGCAGAGCCTAGCAGACACAACTAAACCTTCTCTTATCAACATCATGATTGAGCCACAAGCCACACGGAAGGCCCAG|CCCTTCCCAGCCTGGATCAGAAGAAGCGTGGTGGCCACAAAGCATGCTGCCTGCTGACGCCTCCTCCACCACCACTGTTCCCACCACCATTCTTCAGAGGTGGCCGAAGTCCGGTGAGTACTTTGGGATTTATGAGAGGAAAAAAAGTGC	13	0.7944110298349909	0.370035662705497	0.266026381595049	Y	Y	3.4120729950243103	3.63552422018169	3.4120729950243103	0	0.0	0.0	Y	0.0	N	Y	731	175	ENSG00000131373	ENSG00000206561	+	-	3	3	15643338	15563258	coding	coding	HACL1	COLQ	15602211	15491640	-	-	0.0	15604865	15531144	15605017	15531144	15604865	15531002	-	+	N	-	-	N	SA830
25592	CATAAGGCACCAGCTGCTTTTGGACTGGTTTCCTTCTTGATGCATGCTGGCTTAGAGCGGAATCGAATCAGAAAGCACTTGCTGGTCTTTGCATTGGCAGCACCAGTTATGTCCATGGTGACATACTTAGGACTGAGTAAG|AGGCGTCCTTGGCTCCTCATCTTGGAAAAGCGCGACTGCGGCGTGGTCTGGCGGGCGGCCGCTCACTGCGCGGTCTCCACGCCTGGCAGGTGGCGCGGGGCAGGCAGCTGTGCCAGCCTAGCATTTCCACCTGCCGGGAGGAGGCGGTC	4	0.9138419352749548	0.7980235955758069	0.296610778278317	Y	Y	3.68887241100352	3.64400585547602	3.64400585547602	0	0.0	0.0	Y	0.0	N	N	6039	86	ENSG00000029364	ENSG00000175985	+	-	14	14	69929105	69995215	coding	upstream	SLC39A9	PLEKHD1	69864732	69951409	+	+	0.0	69922583	69950430	69922583	69950535	69922454	69950430	+	-	N	-	-	N	SA830
20874	CTTCTGGCGGCCCCCATATTGTCTGCATCCTGGATGTGTATGAGAACATGCACCATGGCAAGCGCTGTCTCCTCATCATCATGGAATGCATGGAAGGTGGTGAGTTGTTCAGCAGGATTCAGGAGCGTGGCGACCAGGCTTTCACTGAGAGAGAAGCTGCAGAGATAATGCGGGATATTGGCACTGCCATCCAGTTTCTGCACAGCCATAACATTGCCCACCGAGATGTCAAG|AGCATCAGATGAAATCAACTGCTGAGAGAGGGAAGTGAGTGCTGTGTTGGCACCGCTGCCAGAAACTCTTGAGAATGAGCATCGTGTGCCACTTATCCACTGCTTGCCGACTTCAGTAGCAAGAGCCTCCAGAATGCTCATGGATAAACATCATCTTTGTGGCCA…	33	0.158751460984045	0.721802135323858	0.619547147846927	Y	Y	3.62873800206655	3.23057053032324	3.23057053032324	0	0.0	0.0	Y	0.0	N	N	5529	0	ENSG00000114738	ENSG00000266067	+	-	3	3	50686720	50712594	coding	upstream	MAPKAPK3	MIR4787	50648951	50712511	+	+	0.0	50679763	50708802	50677936,50679202,50679763	50709031	50677849,50679138,50679684	50708802	+	-	N	-	-	N	SA830
28488	CAGAAGATTTTAGGCTTTTGGTAAATGGCTGCGGTGAAGTCAATGTGCAAATGCTGATCAGTTTTACCTCTTTCAATGATGAATCAGGAGAAAATGCTGAGAAGCTTCTGCAGTTCAAGCGTTGGTTCTGGTCAATAGTAGAGAAGATGAGCATGACAGAACGACAAGATCTT|AGATCATCTTCAGACACCAACGAAAGTGAAATAAAGTCAAATGAAGAGCCACTCCTAAGAAAGAGTTCTCGCCGGTTTGTCATCTTTCCAATCCAGTACCCTGATATTTGGAAAATGTATAAACAGGCACAGGCTTCCTTCTG	10	0.8513990172351271	0.937823746650266	0.8073460536293341	Y	Y	3.4094724891512205	3.37295958784206	3.37295958784206	0	0.0	0.0	Y	0.0	N	Y	9026	2303	ENSG00000104517	ENSG00000048392	+	-	8	8	103425069	103251346	coding	coding	UBR5	RRM2B	103264501	103216730	-	-	0.0	103269860	103244532	103269945,103271299	103244532	103269860,103271213	103244421	-	+	N	-	-	N	SA830
13858	GAGGAGAACAACATCTTTAAGCGGTCAAGGAAGAAGGAGCGACAGATATTGCCTGTGCTGCAAGTGCAGCTTCTTGC|GTCTACACCAGCTCTCAGCCCCTGCGTGTGGGGTACTATGAGACTGACAACTATACCATGCCCTCCCCGGCCATGAGGCGGGCCGTGCTGGAGACCAAACAGAGCCTTGAGGCTGCGGGGCACACGCTGGTTCCCTTCT	6	0.127767133278587	0.849352304675688	0.7786784359187621	N	Y	3.5758885146813	3.472331195140661	3.472331195140661	6	0.987072834999102	0.00460829493087545	Y	0.00460829493087545	N	Y	1244	904	ENSG00000117481	ENSG00000117480	+	-	1	1	46830824	46879520	coding	coding	NSUN4	FAAH	46805849	46859937	+	+	0.0	46826500	46874131	46826500	46874251	46826424	46874131	+	-	N	-	-	N	SA830
32072	GATCTGGAAGCCAACCTGGCTGTCCTGAAGCTGTACCAGTTCAACCCAGCCTTCTTTCAGACCACGGTCACCGCCCAGATCCTGCTGAAGGCCCTCACCAACTTGCCGCACACAGACTTCACCCTGTGCAAGTGCATGATCGACCAGGCACATCAAGAAGAACGGCCAATCCGACAGATTTTGTACCTCGGGGACCTGCTGGAGACCTGCCATTTCCAGGCCTTCTGG|ACCTTCACGGCATGGTGCAACTCCCACCTGCGGAAGGCAGGCACACAGATCGAGAACATTGATGAGGACTTCCGAGACGGGCTCAAGCTCATGCTGCTCCTGGAGGTCATATCAGGGGAGCGGTTACCTAAGCCGGAGCGGGGGAAGATGAGAGTGCACAAAATCAACAA…	39	0.262945319355131	0.912947537711919	0.6197071078190961	Y	Y	3.41592783769912	3.6659225983548303	3.41592783769912	0	0.99508529465426	0.00231481481481477	Y	0.00722952016055478	N	Y	12041	36228	ENSG00000178982	ENSG00000130402	+	-	19	19	39127595	39222223	coding	coding	EIF3K	ACTN4	39109735	39138289	+	+	0.0	39116742	39191240	39111075,39114837,39116742	39191354,39191729	39111044,39114717,39116668	39191240,39191642	+	-	N	-	-	N	SA830
2692	GGACCCCGACGGCAAGGTGGTGCTGTCCCGGCAGTACGGCTCGGAGGGCCGCTTCACGTTCACCTCCCACACGCCCGGTGACCATCAAATCTGTCTGCACTCCAATTCTACCAGGATGGCTCTCTTCGCTGGTGGCAAACTG|GTCGCGAGAATCAGGTGCGTCAGCGGCGTCCGGGAACGCCGGAAGAGCCAGTGGAGCGGCTCTGTAGTCCAAAGTACCCCGTCGACCCCAGCACGGCCGCTCCACCGCCTCCTACTAGACCCAG	8	0.7541468932596991	0.198846625718301	0.625783529500106	Y	Y	3.68783934123363	3.418448637985509	3.418448637985509	0	0.991965688051226	0.0	Y	0.0	N	N	3193	15350	ENSG00000158604	ENSG00000136271	+	-	7	7	44621886	44614650	coding	utr5p	TMED4	DDX56	44617493	44605016	-	-	0.0	44621048	44613788	44621173,44621337	44613788	44621048,44621322	44613692	-	+	N	-	-	N	SA830
20968	CCTAGAATTTCAAGATTGTGGAGTTGGACTGAATGCTGCACAGTTCAAACAGCTGCTTATTTCGGCTGTGAAGGACCTGTTTGGGGAGG|AATATATTATTCGAGTGCAAAGAGGAATTTCTGTGGAAAACAGCTGGCAGATTGTTAGAAGATACAGTGACTTTGATTTGCTTAACAACAGCTTACAGATTGCAGGCCTAAGTCTACCTCTTCCTCCCAAAAAATTGATTGGTAACATGGATCGTGAATTCATAGCTGAAAGGCAGAAAGGTCTTCAGAACTATCTCAACGTGATCACAACAAATCATATCTTGTCTAATTGTGAGCTGGTT	10	0.777823796951035	0.725565170906544	0.516488953267629	Y	Y	3.53937561337214	3.43681151080804	3.43681151080804	0	0.0	0.0	Y	0.0030120481927710103	N	Y	303	1255	ENSG00000255154	ENSG00000168297	+	-	3	3	58305920	58411748	utr5p	coding	RP11-80H18.3	PXK	58291974	58318607	+	+	0.0	58296318	58351601	58296318,58302242	58351651,58355205,58368384	58296236,58302242	58351602,58355158,58368241	+	-	N	-	-	N	SA830
19230	CCCTTTGCAGTCTGGCAAGTGAGCGAAACTGTTTCCAAGGCAGATGACAGCATCAAAGCCACCCTCTGCTGACTGGGGCACATCTTTGTCCAGAGTCATCCAGTTGGCTTCTTCGATGA|CTTCGCATTTGCTGGGCAGGCGAACCCAGTCGTTCTCCTCAGCTCCGGCCTGGCTCGGGCCCAGCTCCGGGGCCGGCAGCAGCAGCAGCAGCAGCAGCAGCAAGGGAAGAAGCAGAAGACAGCGGGACGCGGGCTCAGGCATTGAATCCATGGCCCGGCCGGGCCCGGACCCTAAAGGACCGGGCGGTTCCTCCTCCCGCGGCGCGCGCGGAGCAGTTTCCCCTCGC	10	0.758305719477048	0.551972078900998	0.458840526353328	N	Y	3.55913293075533	3.54872248456702	3.54872248456702	0	0.9832417116702592	0.0	Y	0.9245877025161652	N	Y	60	3114	ENSG00000124713	ENSG00000137161	-	+	6	6	42931618	42907025	coding	coding	GNMT	CNPY3	42928496	42896938	+	+	0.0	42930500	42897459	42930606	42897459	42930500	42897233	-	+	N	-	-	N	SA830
2593	CGAATTTATTTGGAAGGGAAAATAGACTATGGTGAATACATGGATAAAAATAATGTGAGGCGACAAGCAACAACAATCATAGCTGATAATATTATATTTCTGAGTGACCAGACGAAAGAGAAGGAGTAGAAAGGATGATTCTTCTTTGGCCATCATTTG|CAAACTGCCATGTTGTGAGCTGCCCTTTGTGGAGGCCCACATGGCAAGGAACTGAGAGTGACCTCCAGTCAACAGCCAGTGAGGAACTGAGGCCCTCTGTTCAACAGTACAGGAGAAACTGAATCATGCCAGCAACCATGTGAAGG	5	0.6806595778888349	0.900033116892467	0.520990807946651	N	Y	3.44615838200292	3.29020623582363	3.29020623582363	0	0.0	0.0	Y	0.0	N	N	5837	0	ENSG00000106028	ENSG00000240677	+	-	7	7	141487722	141512057	utr3p	downstream	SSBP1	MYL6P4	141438121	141511605	+	+	0.0	141450184	141517414	141445384,141450184	141517523	141445300,141450111	141517414	+	-	N	-	-	N	SA830
31060	TCCCCAACTCCCGTATCATGATCCACCAGCCCTCAGGAGGCGCCCGGGGCCAAGCCACAGACATTGCCATCCAGGCAGAGGAGATCATGAAGCTCAAGAAGCAGCTCTATAACATCTACGCCAAGCACACCAAACAGAGCCTGCAGGTGATCG|GTACCGCCAATGGCTTTTGGCGGGGGCGTTCCCCAACCCTGCCCTCTCTCATGACCCCGCTCCGGGATTATGGCCGGGACTGGGCTGCTGGCGCTGCGGACGCTGCCAGGGCCCAGCTGGGTGCGAGGCTCGGGCCCTTCCGTGCTGAGCCGCCTGCAGGACGCGGCC	8	0.592878298613968	0.632010334871614	0.39305269309786	Y	Y	3.65591337975064	3.34831435801417	3.34831435801417	0	0.0	0.0	Y	0.0	N	N	6399	904	ENSG00000125656	ENSG00000125652	+	-	19	19	6368915	6375261	coding	utr5p	CLPP	ALKBH7	6361463	6372444	+	+	0.0	6366374	6372763	6364650,6366374	6372930	6364609,6366269	6372763	+	-	N	-	-	N	SA830
30393	GCCCCTGATGTTCCTGTTGGACACTCCTGGCGTGCTGGCTCCTCGGATTGAAAGTGTGGAGACAGGCCTGAAGCTGGCCCTGTGTGGAACGGTGCTGGACCACCTGGTCGGGGAGGAGACCATGGCTGACTACCTGCTGTACACCCTCAACAAACACCAGCGCTTTGGGT|GGACCAGGTGCTCTGAGGCTGGCGTACAGACACAGCACGTGCGACGGAGTGGTGTTGGTCCGACACCACGGGGCATGGGGATACGTGTGCAACCAGGAGTGGACGCTGGCAGAGGCCTCTGTCGTGTGCAGGCAGCTGGGCTGCGGCCCTGCCGTGGGCGCCCCCAAGTATGTCCCGCTGCCTGGAGAGATGGCCCAGCCCTGGCTTCACAACGTGTCCTGCCGGGGC…	8	0.35209254552838704	0.9255533416463928	0.558835643857166	Y	Y	3.32320511986986	3.53568860456667	3.32320511986986	0	0.0	0.0082269700332962	Y	0.0082269700332962	N	Y	416	289	ENSG00000148824	ENSG00000214279	+	-	10	10	135234811	135337062	coding	coding	MTG1	RP11-108K14.4	135207598	135267432	+	+	0.0	135216277	135269741	135215749,135216277,135232985	135269995	135215664,135216196,135232984	135269743	+	-	N	-	-	N	SA830
4776	GCCCGGCGGCCCCGTGCGCCCGTCAGGAACACCACACGCTCCAGCCGGTGCCCCAGCGTGCGGTTCACGGCCACGCCCAGCGTGGGCAGCGTGGTCTGAGAGGTCAGCACCGCCACCAGCAGCCTCTGCCTGATGCCCAGCTCCGTGCTGATGTAGCGGGT|CCCTCTACCAGCAGCCGTGTGTGGGTGCTGTCCTGGCCGGCCTGGCAGCAGTAAGTGCCTTGGTCCTCAGGTCGAACGTCATGGATGACCAGGCTGTGGGTGGGGCCGTGGCTGCGCATCTCATACTTATCTCCCGGGCACAG	24	0.56729960450505	0.808872041279348	0.6155162271632181	Y	Y	3.33784113109357	3.28399842673177	3.28399842673177	7	0.993029920898773	0.0172188467270433	Y	0.560885016622722	N	Y	25946	708	ENSG00000123989	ENSG00000124006	-	+	2	2	220408509	220436581	coding	intron	CHPF	OBSL1	220403669	220415451	-	-	0.0	220406911	220416251	220406910	220416381	220406750	220416250	+	-	N	-	-	N	SA830
1169	CCCGACCCGTGCGGCTGGTTGGCAGTGCCTGCTTCACTGCGTCCTGCACCCTCATGGCCCTGGCCTCCCGGGACGTGGAAGCTCTGTCTCCGTTGATATTCCTGGCGCTGTCCCTGAATGGCTTTGGTGGCATCTGCCTAACGTTCACTTCACTCACGG|ATCCAGAGAATCACCCGCTGATGGTTTTTGCCCAGGCCTGAAACAACCAGAGAGCTACGGGAAAGGAAGGGCTTGGCTTGCCAGAGGAATTTTCCAAGTGCTCAAACGCCAGGCTTACGGCGCCTGTGATCCGTCCAGGAGGACAAAGTGGGATTTGAAGATCCACTCCACTTCTGCTCATG	1	0.723034123400705	0.6513079313386071	0.7678083776432858	N	Y	3.56335849579072	3.51832410639388	3.51832410639388	0	0.0	0.00292397660818711	Y	0.009194894994299041	N	Y	75	2328	ENSG00000149150	ENSG00000134802	+	-	11	11	57283259	57195053	coding	utr5p	SLC43A1	SLC43A3	57252007	57174427	-	-	0.0	57268252	57193825	57256865,57268328,57268516,57268646	57193824	57256865,57268252,57268461,57268625	57193643	-	+	N	-	-	N	SA830
1065	TGGAACAACAGCTGGTTTCTCTGGAATATTCTCAAACTTCCTGTTCAGACGCTGCTTCAAGATAATATAAGCAAGGAAAACTGTGTTTTCAGAAGCTCACTGATTGGCATAGTTTGTGGTGTTTTCTATCCCAGTTCTTTGGCTTTTACTAAAAATGGACGCCTGGCAACCAAG|CTCAAAATGGAAAATCATAAATCCAATAATAAGGAAAACATAACAATTGTTGATATATCCAGAAAAATTAACCAGCTTCCAGAAGCAGAAAGGAATCTACTTGAAAATGGATCGGTTTATGTTGGATTAAATGCTGCTCTTTGTGGCCTCATAGCAAACAGTCTTTTTCGACGCATCTTGAATGTGACAAAGGCTCGCATAGCTGCTGGCTTACCAATGGC	27	0.509888982099237	0.584178012746675	0.210201594446986	Y	Y	3.48639814491089	2.9423140180167	2.9423140180167	0	0.0	0.0025252525252523693	Y	0.0025252525252523693	N	Y	1718	1456	ENSG00000171204	ENSG00000171202	+	-	11	11	85347580	85367591	coding	utr5p	TMEM126B	TMEM126A	85339629	85359011	+	+	0.0	85346822	85361293	85345220,85346822,85347090	85361385,85365235	85345160,85346711,85347090	85361294,85365107	+	-	N	-	-	N	SA830
27028	TACGGGGGATGGAAGGCCACATGCATTGGAAATAATAGCGCTGCAGCTGTGTCAATGTTGAAACAAGACTATAAAGAAGGAGAAATGACCTTGAAGTCAGCACTTGCTTTAGCTATCAAAGTACTAAATAAGACCATGGATGTTAGTAAACTCTCTGCTGAAAAA|GGATGAGAAAAATCAGTTAATGACAACAAACGTCTGGTTGAAACAGGAATGGATAGATGTAAAATTAAGATGGAACCCTGATGACTATGGTGGAATAAAAGTTATACGTGTTCCTTCAGACTCTGTCTGGACACCAGACATCGTTTTGTTTGATAATGCAGATGGACGTTTTGAAGGGACCAGTACGAAAACAGTCATCAGGTACAATGGCACTGTCACCTGGACTCCACCGG…	8	0.0772335384422271	0.806233674779962	0.3649054595729	Y	Y	3.46448140203209	3.4780843434859	3.46448140203209	0	0.0	0.00840480274442534	Y	0.00840480274442534	N	Y	13850	1363	ENSG00000041357	ENSG00000169684	+	-	15	15	78841604	78887611	coding	coding	PSMA4	CHRNA5	78832747	78857862	+	+	0.0	78839040	78878987	78838106,78839039	78873304,78879031,78880765,78882248	78838067,78838917	78873304,78878987,78880656,78882147	+	-	N	-	-	N	SA830
18338	CCTACTATTGTACACAGATTCTTAATTAAAGCAACAATAGAAGAAAGAATGCAGGCAATGCTGAAAACTGCTGAGAGAAGGTTTTTTGAGGAACAGGCGTTATTTTGTTTTCATGACATCACCCCATTCTCCCACCCCTGGTCCCTGACAACTGCCATTCTACAGTTGAGAGATTTGGTGATTT|AGCTGGACTGGCCATTATGGAGGAGGAGCTGCAGCATTCCCATTGTGTGAATTGTGTCAGTAGACGGTGCATGACCAGGCCAGAGCCAGGGATTTCCTGTGATTTGATTGGTTGTCCATTGGTTTGTGGTGCAGTTTTCCAT	8	0.759184841062187	0.916277970967898	0.441164356142834	Y	Y	3.5529785548259505	3.51377186168787	3.51377186168787	0	0.9929792824223628	0.0	Y	0.0	N	N	1374	2238	ENSG00000146414	ENSG00000118496	+	-	6	6	146285559	146135889	coding	utr5p	SHPRH	FBXO30	146185381	146119271	-	-	0.0	146185524	146127557	146185627,146209235	146127557	146185524,146209156	146127423	-	+	N	-	-	N	SA830
13676	GAGCCATGTCGGCCAGCAGCCTCTTGGAGCAGAGACCAAAAGGTCAAGGAAACAAAGTACAAAATGGATCTGTACATCAAAAGGATGGATTAAACGATGATGATTTTGAACCTTACTTGAGTCCACAGGCAAGGCCC|GTACACTAAGATGAAGACGGCCACCAACATCTACATCTTCAACCTGGCCTTAGCCGATGCGCTGGCCACCAGCACGCTGCCTTTCCAGAGTGCCAAGTACCTGATGGAGACGTGGCCCTTCGGCGAGCTGCTCTGCAAGGCTGTGCTCTCCATCGACTA	11	0.8916510064159241	0.496279440193427	0.20808376835988104	Y	Y	3.65488030998075	3.75594733445854	3.65488030998075	0	0.0	0.0397404703974048	Y	0.0397404703974048	N	Y	10229	92	ENSG00000198492	ENSG00000116329	+	-	1	1	29096287	29190208	coding	coding	YTHDF2	OPRD1	29063133	29138654	+	+	0.0	29064850	29185466	29063659,29064194,29064850	29185623	29063648,29064170,29064771	29185466	+	-	N	-	-	N	SA830
21755	TCCAGAGGACCTTGGCAGGAACTGTGCCCGGCTGCTGCTGGAGGAAATCTACAGGGGTGGATGCGTAGACTCGACCAACCAAAGCCTGGCGCTACTACTCATGACCCTTGGACAGCAGGATGTTTCCAAAGTCCTGCTAGGCCCTCTCTCTCCCTACAC|GTTGCTTTCCATCTCTGGGAAATCTACTCTTACCAGAACTAGAGACCGTTTCCAAGGAAAAAAGGAGAAAAAAAGAAGATGCCACTTTGAAAGACATCGTTGCTTCATCCTTCAAATAGCCACATGGGGAATATGCAGCAATTTCCTTATT	4	0.670824710870057	0.622625050246039	0.597369296177828	Y	Y	3.27763636413971	3.47445076784292	3.27763636413971	0	0.0	0.0	Y	0.0	N	N	1910	265	ENSG00000120158	ENSG00000243754	+	-	9	9	4861064	4885917	coding	downstream	RCL1	RP11-125K10.4	4792869	4860454	+	+	0.0	4849550	4905157	4844681,4849550	4905307	4844637,4849447	4905157	+	-	N	-	-	N	SA830
13652	ATTTATTTATTTATTTATTTATTTATTTTAGACAAACAGCTTTATTTGAAAGACGGGGGACAGCCAAGTCCCCCTGACCCTGCGGTCCTGGCAACGTCGGTCTCAGGCGTAGGAGGACCAGTGTC|AGCAACCCAACGTCTCATCTTCCCATAGTAAAGATGACGGCGCCTTGAGGTAAGCTACAGGCAACACCACTTCCGCGTTTCTCTTGCGCCCTGGTCCAAGATGGCGGATGAAGCCACGCGACGTGTTGTGTCTGAGATCCCGGTGCTGAAGACTAACGCCGGACCCCGAGATCGTGAGTTGTGGGTGCAGCGACTGAAGGAGGAATATCAGTCCCTTATCCGGGTTAGT	17	0.764855401999535	0.5615814299830849	0.6811332355152769	Y	Y	3.6356920540510296	3.67320333000993	3.6356920540510296	0	0.992022535211268	0.0	Y	0.7447211267605629	N	N	0	0	ENSG00000238934	ENSG00000224985	-	+	1	1	161111126	161129139	downstream	intron	ACA64	RP11-297K8.2	161110998	161123550	-	-	0.0	161110902	161123688	161110902	161123916	161110800	161123688	+	-	N	-	-	N	SA830
29165	AACTGCAACCAGAAGGTAAAACTTAGATGTCCTTGTAAAAGAATAAAAAAGGAATTGCAGTGCAACAAAGTACGTGAAAATCAGGTTTCAATAGAATGTGACACAACGTGCAAGGAAATGAAGCGGAAAGCATCTGAGATAAAAGAAGCAGAAGCCAAAGCTGCTCTTGAAGAAGAAAAACGAAGACAACAGGT|CTTGAGAGCTGATGACAATAACATGGGCAATGGCTGCTCTCAGAAGCTGGCGACTGCTAACCTCCTCCGGTTCCTATTGCTGGTCCTGATTCCATGTATCTGTGCTCTCGTTCTCTTGCTGGTGATCCTGCTTTCCTATGTTGGAACATTACAAAAGGTCTATTTTAAATCAAATGGGAGTGAACCTTTGGTCACTGATGGTGA…	38	0.473015864415659	0.8694972734623649	0.43102105328104295	N	Y	3.3112577428018906	3.44143830342756	3.3112577428018906	0	0.994857102599629	0.00227790432801822	Y	0.475424465162154	N	Y	782	633	ENSG00000170448	ENSG00000145244	+	-	4	4	47916653	47840123	intron	coding	NFXL1	CORIN	47849257	47596015	-	-	0.0	47853112	47809064	47853165,47853959,47857126	47788942,47809062	47853110,47853873,47857076	47788842,47808920	-	+	N	-	-	N	SA830
23920	CAGCTTCCAAACCAGCGCCATTTCAAGGGACATCGACACAGCAGCCAAGTTCATTGGAGCTGGGGCTGCCACAGTTGGGGTGGCTGGTTCTGGGGCTGGGATTGGAACTGTGTTTGGGAGCCTCATCATTGGTTATGCCAG|ATTCTGCAGCCGAACACGTGTGACCTGTGTGGACAGTACTCGCTCAGTCTCCCTCCCCAGCCCTGCCCACAGTAAGCCCGGCCCCTTCTTTTCCCGGAGCCCCCGCCTCTCGGCCGCTTTCCAACTCAGCCCCCACG	13	0.8154829033785459	0.915830672783652	0.516615808265168	Y	Y	3.6161681303826296	3.72146071989581	3.6161681303826296	0	0.0	0.0	Y	0.0	N	N	9153	2031	ENSG00000135390	ENSG00000170653	+	-	12	12	54071192	54020199	coding	upstream	ATP5G2	ATF7	54026510	53901640	-	-	0.0	54062932	54020361	54063063	54020361	54062932	54020233	-	+	N	-	-	N	SA830
9872	AGCTGCAGAGTCCTTGGTGGAGTCCAGCGAGGTGGCTGTCATCGGCTTCTTCAAGGACGTGGAGTCGGACTCTGCCAAGCAGTTTTTGCAGGCAGCAGAGGCCATCGATGACATACCATTTGGGATCACTTCCAACAGTGACGTGTTCTCCAAATACCAGCTCGACAAAGATGGGGTTGTCCTCTTTAAGAAG|GGTGACCTGGAGCAGGTGGGGCGCTTCATCCGGACTCGGAAAGTCTCCCTGGCCACCATCCACCCCTCAGGCCTGGCCGCCTTGCATGAAGCCGTGCTCTCTGGAAACCTGGAATGCGTGAAGCTGCTGGTCAAATACGGGGCTGACATTCACCAGCGAGATGAGGCGGGCTGGACACCCCTGCACATTGCCTGCAGCGATGGGT…	20	0.515562430799288	0.659277305374093	0.5275319402022279	Y	Y	3.72448538129198	3.5748554449114103	3.5748554449114103	0	0.0	0.0	Y	0.0	N	N	109528	75	ENSG00000185624	ENSG00000182676	+	-	17	17	79818570	79792926	coding	coding	P4HB	PPP1R27	79801035	79791368	-	-	0.0	79813018	79792709	79813155,79813383	79792529,79792709	79813018,79813329	79792388,79792640	-	+	N	-	-	N	SA830
13701	TGGGGCGCTTCTCCTCGGGGCCTCCAGCCTGAGTGGGCGCTGCTGGGCCGGCTCCCTCTGGCTTTTTAAGGACCCCTGTGCCGCCCCCAACGAAGGCTTCTGCTCCGCCGGAGTCCAAACGGAGGCTGGAGTGGCTGACCTCACTTGGGTTGGGGAGAGAGGTATTCTAGTGGCCTCCGATTCAG|GTGCTGCCCATAAACTCGTGTGTTATTTCACCAACTGGGCACACAGTCGGCCAGGCCCTGCCTCGATCTTGCCCCATGACCTGGACCCCTTTCTCTGCACCCACCTGATATTTGCCTTTGCCTCAATGAACAACAATCAGATTGTTGCTAAGGATCTCCAGGATGAGAAAATTCTCTACCCAGAGTTCAACAA	11	0.7224369951226608	0.675193681685142	0.739208645560955	N	Y	3.52105259334297	3.4451253122330296	3.4451253122330296	0	0.994608856877986	0.0	Y	0.6657491264351421	N	Y	3843	2214	ENSG00000116455	ENSG00000085465	+	-	1	1	111991998	111970399	coding	coding	WDR77	OVGP1	111982512	111956936	-	-	0.0	111991241	111969263	111991425	111969263	111991241	111969071	-	+	N	-	-	N	SA830
2931	GCCACGTGCTCCCAGCCCATCCTGGACCGGATCCTGCGGGCTATGGGGAAGGCCTACCACCCTGGCTGCTTCACCTGCGTGGTGTGTCACCGCGGCCTCGACGGCATCCCCTTCACAGTGGATGCTACGAGCCAGATCCACTGCATTGAGGACTTTCAC|AGGCCCCCTCAGACCGTGCCATGGGTGACAGTGATGACGAGTACGATCGAAGGCGCAGGGACAAGTTCAGAAGAGAGCGCAGCGACTACGACCGTTCCCGCGAGAGAGATGAAAGACGTCGAGGGGACGATTGGAAT	6	0.940462807049346	0.396740508189344	0.13446333809751002	Y	Y	3.6272104187567	3.3855294595259906	3.3855294595259906	3	0.0	0.0	Y	0.0	N	Y	5513	18664	ENSG00000087077	ENSG00000087087	+	-	7	7	100471076	100486285	coding	utr5p	TRIP6	SRRT	100464760	100472733	+	+	0.0	100469343	100473194	100469341	100472949,100473315	100469183	100472948,100473194	+	-	N	-	-	N	SA830
28482	TCATGGGAGCAGAAGAAAGGTGTTCCTTCCCATGGATATTTGTATGCTGCATGGTGTTTCACAAGAGGACTTTCTACGGAGGAACCAAGATAAAAATGTGAGAGATGTAATATATGACATTGCCAGTCAAGCACACTTGCACCTAAAGCATGCTA|TTAGTGAAAGATGGTGGATCGCTTGGCAAACAGTGAAGCAAATACTAGACGTATAAGTATAGTGGAAAACTGTTTTGGAGCAGCTGGTCAACCTTTAACTATACCTGGACGAGTTCTTATTGGAGAAGGAGTATTGACTAAGTTGTGCAGGAAAAA	16	0.5523987766664261	0.8699956347531881	0.488850756881595	Y	Y	3.5210127405496205	3.59425138750382	3.5210127405496205	4	0.0	0.0	Y	0.009636062861869129	N	Y	884	1216	ENSG00000156170	ENSG00000175895	+	-	8	8	96128683	96168912	coding	utr5p	NDUFAF6	PLEKHF2	95907995	96146032	+	+	0.0	96060786	96166259	96059355,96060786,96064405	96166418	96059307,96060685,96064402	96166263	+	-	N	-	-	N	SA830
9639	GTTGAACTTCCCACCTTATACCAGAAATCAGATAGTCACTATTTTGCAAGATCGACTTAATCAGGTATCTAGAGATCAGGTTCTGGACAATGCTGCAGTTCAATTCTGTGCCCGCAAAGTCTCTGCTGTTTCAGGAGATGTTCGCAAAGCACTGGATGTTTGC|AGCATCACAGGACATGGCCCCCTCAGCCACCTAGCTGGGGCCCATCTAGGAGTGGCATCTTTTTTGGTGCCCTGAAGGCCAGCTCTGGACCTTCCCAGGAAAAGTGCCAGCTCACAGAACTGCTTGACCAAAGGACCGGCTCTTGAGACATCCCCCAACCCACCTGGCCCCCAGCTAGGGTGGGGGCTCCAGGAGACTGAGATTAGCCTGCCCTCTTTGGACAGCAGCTCCAGGA…	9	0.2976121830851861	0.87754650017364	0.6447003775280179	Y	Y	3.46128890676658	3.26294691975352	3.26294691975352	0	0.0	0.02080489597552	Y	0.02080489597552	N	Y	2949	2274	ENSG00000094804	ENSG00000131759	+	-	17	17	38459171	38513094	coding	utr5p	CDC6	RARA	38443885	38465444	+	+	0.0	38451708	38487109	38450755,38451706	38474700,38487351	38450692,38451608	38474699,38487109	+	-	N	-	-	N	SA830
13756	GCTTGGACGCTGCAGCCACAGCAATCTTCCTCAGCATCACATTCACCCCCAGCACTTTGAGCAATTCCTCGAAGTTTTCCGATCGGATGATTTTCCAGTTGCCAGAGAAGTTGGGCATGGTGGCGGCGCGGGAGGCGGTCCCCGTAGACTCCTAGGCTGGAGCACTGGACACTGTCTTTTAGTCAAAAGAGACGTCGCCGTCGCCGGGTCGTCAGGTT|TGGGTGCACCTTTCTTGTTGCTTGAGGGCACTTATGGTCTCTGTGGGCCAAATCTCCTCATAAGCTATCTGACCGTCAGGTGCTGGTCTCCCAGGAGTCCCAGGGAATTGATTCCAAAGCTGGGAAGAGGCAGTCCCTGCGGTAGAGTG	87	0.702967383789157	0.5508872326015761	0.4853836556671721	Y	Y	3.3571972208926297	3.36617336972692	3.3571972208926297	4	0.0	0.0161037350452289	Y	0.0161037350452289	N	N	9807	0	ENSG00000143320	ENSG00000223356	-	+	1	1	156675608	156682966	utr5p	intron	CRABP2	RP11-66D17.5	156669398	156682004	-	-	0.0	156675338	156682004	156670844,156675338	156682152	156670797,156675169	156682004	+	-	N	-	-	N	SA830
23500	AATCTCAAAAAACAGACCAATAAGAACCGGGTGCAGTCAGGCCCCCGCACACCCAACCCCTATGCCTCGGACAACAGCAGCCTCATGTTTCCCATCCTGGTGGCCTTCGGAGTCTTCATTCCAACCCTCTTCTGCCTCTGCCG|ATTATTTATGTAAACCCGAAGACAACATCTACAGTATTGATTTCACCCGCTTCAAAATTCGAGATTTGGAGACAGGGACAGTACTTTTTGAGATTGCCAAACCTTGCGTTTCAGACCAGGAGGAGGATGAGGAGGAGGGAGGTGGAGACGTGGACATCAGCGCAGGACGTTTTGTCCGCTATCAGTTCAC	9	0.696066226490406	0.802802397243857	0.468631444910853	Y	Y	3.43417115214159	3.43681151080804	3.43417115214159	7	0.0	0.0029940119760479803	Y	0.0029940119760479803	N	N	21680	4694	ENSG00000110917	ENSG00000175970	+	-	12	12	121139667	121161443	coding	coding	MLEC	UNC119B	121124672	121148238	+	+	0.0	121134341	121151077	121134341	121151190,121154506	121134221	121151077,121154431	+	-	N	-	-	N	SA830
19837	AAGATGATGACTATGTTGATGATTTTAATAGTACCAGCCATCGCTCAGAGAAAAGTGAGATAAGTATTGGTGAAGAGATAGAAGAAGACCTTTCTGTGGAAATAGATGACATCAATACCAGTGATAAG|AGTCACCTCTACTTTCCTGCTACCGCTGCCTGTGAGCTGAAGGGGCTGAACCATACACTCCTTTTTCTACAACCAGCTTGCATTTTTTCTGCCCACAATGAGCGGGGAATCAATGAATTTCAGCGATGTTTTCGACTCCAGTGAAGA	19	0.84199241779898	0.8992316595860659	0.6566627861767211	Y	Y	3.56232542602083	3.37758638046158	3.37758638046158	0	0.99221580615942	0.0	Y	0.15152287137681195	N	Y	832	626	ENSG00000213066	ENSG00000112486	+	-	6	6	167455906	167553184	coding	utr5p	FGFR1OP	CCR6	167412670	167525295	+	+	0.0	167447459	167549526	167446130,167447459	167549631,167549768	167446126,167447363	167549526,167549728	+	-	N	-	-	N	SA830
4897	CATTTTCTAATGAACTTATTAGCAGAGATGAGGGTTTACACTGTGATTTTGCTTGCCTGATGTTCAAACACCTGGTACACAAACCATCGGAGGAGAGAGTAAGAGAAATAATTATCAATGCTGTTCGGATAGAACAGGAGTTCCTCACTGAGGCCTTGCCTGTGAAGCTCATTGGGATGAATTGCACTCTAATGAAGCAATACATTGAGTTTGTGGCAGACAGACTTATGCTGGAACTGGGTTTTAGCAAGGT|GCTGGGAGACCGTGAAGTGCAAAGCAGATGGAGTCCAGGCCCTCGGGGAGACAGCACGCCAGTGAGGGAGATGGAGACCAATCACCCACCCAGTGTGCGGGGATGAGAAGCTCGGGAAGGTCTGACCAGCCTTACGTCTTGAAAG…	242	0.6908769873977301	0.907538054279438	0.538631314246332	Y	Y	3.51360402781852	3.44040523365767	3.44040523365767	0	0.9952483579638748	0.0	Y	0.382286535303777	N	Y	34533	1466	ENSG00000171848	ENSG00000163009	+	-	2	2	10271545	10351851	coding	utr5p	RRM2	C2orf48	10262455	10281509	+	+	0.0	10269281	10281981	10267347,10269079,10269281,10269362	10282081,10282492	10267316,10268975,10269168,10269361	10281983,10282382	+	-	N	-	-	N	SA830
31996	GGCCAGGCCTTCTCGAAGCCCATCCTGGACCTGGGGGCTGAGGCACTCATCATGCAGGCCCGATCTGCCCACCGTGACTGTGAGGACGTGGCCAAGGCCGCCCTGCGGGACCTGGGTTGTCATGTCGAGCTCCGAGAGCTGTGGACAGGCCAGAGGGGCAACCTGGCGCCATGACCCCAGGCCCAGTCTGGGCCGTGACTCTG|GGACCGAGTCTCCTGCCATTCCGAGCAGGCCTGGTATGGGTAATGGTGTGAAGGAAGGCCCGGTGCGATTGCATGAGGATGCTGAGGCTGTCCTGTCCTCGTCCGTCTCATCAAAGCGTGACCACAGGCAAGTGCTCAGCTCCCTGCTGTCTGGGGCCCTGGCTGGTGCCCTTGCCAAAACAGCGGTAGCTCCCC…	13	0.346091443808786	0.449957440873198	0.711653773647685	Y	Y	3.4048855493250496	3.71041843152174	3.4048855493250496	0	0.0	0.0	Y	0.0316481229828437	N	Y	3723	432	ENSG00000105676	ENSG00000181035	+	-	19	19	19170563	19223704	utr3p	utr5p	ARMC6	SLC25A42	19144384	19174803	+	+	0.0	19168467	19206900	19168466	19174924,19207014,19212695,19215747,19216381	19168264	19174924,19206900,19212590,19215722,19216370	+	-	N	-	-	N	SA830
30175	AACAACAAAGAAGAGACAATTCCGGATGTGGATGTAGAAGAGGCAGTTCTGGGGCAGTATACTGAAGAACCTCTAAGTCAAGAGCCATCTGTAGATGCTGGTGTGGATTGTTCATCAATTGGCGGGGTTCCATTTTTCCAG|AGCTTGTCTCTGTCCTTGGAACACAGAAGAGCACATTGAATTCATCAGGCCATGGGATGAGAATGATGACGGTGGAGATGGCACAACACTGGAGCTGACCCACAGAGGGATCAATGATTCCCAAATAACCCTTCACTGATAGTTTCCAGGGGCAAGGCACTACCTGAAA	5	0.6871174867034251	0.258231395647378	0.24688652551041604	N	Y	3.2823030095525803	3.66951632120446	3.2823030095525803	0	0.0	0.0	Y	0.0	N	N	2628	732	ENSG00000138160	ENSG00000152804	+	-	10	10	94415150	94455403	coding	upstream	KIF11	HHEX	94353043	94447945	+	+	0.0	94410274	94443354	94409743,94410274	94443522	94409734,94410158	94443354	+	-	N	-	-	N	SA830
17370	GCCGTGGAGGCTATGGAGGTGGTGGCAGTGGTGGTGGTGGCCGAGGAGGATTTCCCAGTGGAGGTGGTGGCGGTGGAGGACAGCAGCGAGCTGGTGACTGGAAGTGTCCTAATCCCACCTGTGAGAATATGAACTTCTCTTGGAGGAATGAATGCAACCAGTGTAAGGCCCCTAAACCAGATGGCCCAGGAGGGGGACCAGGTGGCTCTCACATGGGGGGTAACTACGGGGATGATCGTCGTGGTGGCAGAGGAGGCTATGATCGAGGCGGCTACCGGGGCCGCGGCGGGGACCGTGGAGGCTTCCGAGGGGGCCGGGGTGGTGGGGACAGAGGTGGCTTTGGCCCTGGCAAGATGGATTCCA|GGCCCATGTCGCGCAGCACGTTAGCGGTGAGCTCG…	50	3.853825045302161e-08	0.8392166727735341	0.8081429508358992	N	Y	3.39380340815762	3.4952810077893504	3.39380340815762	1	0.0	0.0065737709078910215	Y	0.0065737709078910215	N	Y	28076	9	ENSG00000089280	ENSG00000261359	+	-	16	16	31203127	31214773	coding	coding	FUS	AC106782.18	31191431	31213206	+	+	0.0	31202431	31213781	31201719,31202163,31202430	31213307,31213986	31201605,31202063,31202284	31213307,31213781	+	-	N	-	-	N	SA830
445	TATGCCACTGGCATTGTTGGCTACATGGCTGTCATGTTTACCCTCTTTGGTCTTAACTTATTATTCAAGATCAAACCAGAAGATGCCATGGACTTTGGCATCTCCCTTCTCTTCTATGGCCTCTACTATGGAGTTCTGGAACGGGACTTTGCAGAAATGTGTGCAGACTACATGGCATCTACCATAGGG|AGAAGAGGACGTTGTCACAGATAAAGAGCCAGGCTCACCAGCTCCTGACGCATGCATCATGACCATGAGACACAACTGGACACCAGACCTCAGCCCTTTGTGGGTCCTGCTCCTGTGTGCCCACGTCGTCACTCTCCTGGTCAGAGCCACACCTGTCTCGCAGACCACCACAGCTGCCACTGCCTCAGTTAGAAGCACAAAGGACCCC	15	0.429270787408747	0.29100923676372	0.364280473141658	Y	Y	3.52105259334297	3.62101619003398	3.52105259334297	0	0.0	0.0	Y	0.0	N	Y	1132	1087	ENSG00000137522	ENSG00000137496	+	-	11	11	71708643	71716761	coding	utr5p	RNF121	IL18BP	71639747	71709587	+	+	0.0	71701763	71710973	71698157,71701763	71711058,71711518	71698090,71701643	71710973,71711397	+	-	N	-	-	N	SA830
13874	GCGGCGATGTCGGCCGCCGGTGCCCGAGGCCTGCGGGCCACCTACCACCGGCTCCTCGATAAAGTGGAGCTGATGCTGCCCGAGAAATTGAGGCCGTTGTACAACCATCCAGCAGGTCCCAGAACAGTTTTCTTCTGGGCTCCAATTATGAAATG|GAAGACCTATTTGGAGACTGCTTCCTGTCACCATAAAATCCTGAACATTTGTCTTGAACATGAACACTCCAAAAGAAGAATTCCAGGACTGGCCCATAGTCAGAATAGCAGCTCATTTACCAGACCTCATTGTCTATGGACATTTCTCCCCAGAGCGACCCTTTATGGATTATTTTGACGGAGTCCTGATGTTTGTT	6	0.9382916356923678	0.895378820132147	0.6774728878163772	Y	Y	3.51832410639388	3.66745018166468	3.51832410639388	6	0.9935666636205792	0.0	Y	0.0	N	Y	1126	159	ENSG00000143158	ENSG00000143199	+	-	1	1	167906278	167883453	coding	utr5p	MPC2	ADCY10	167885967	167778625	-	-	0.0	167893735	167874436	167893775,167905085	167874436,167883214	167893736,167904971	167874241,167883214	-	+	N	-	-	N	SA830
4800	AATCCGCCTGGGGCTTGCTCTTAACTTTTCTGTATTTTACTATGAGATTCTTAATAACCCAGAGCTTGCCTGCACGCTGGCTAAAACGGCTTTTGATGAGGCCATTGCTGAACTTGATACACTGAATGAAGACTCATACAAAGACAGCACCCTCATCATGCAGTTGCTTAGAGACAACCTAACA|TTTTCCTGAGTGTTCTCATGACATGAAAGCTGGCTTCCCCCAGAGTGTGTGATTCAAGAGGAAACAAGCAAGCAAGAGAGCACCTGAGATGGAGGACAGAGTTTCTTGTGTCCTAACCTCAGAAGTGACATCACTTCGGCTGCATGCTAGTGGTCACAGACCAACTATGGCCCAGTGTAGAAGAGGAAGC	13	0.7348404967878829	0.365870949210406	0.4767448948858111	Y	Y	3.58164166302655	3.4655144718019804	3.4655144718019804	3	0.0	0.0	Y	0.0	N	N	26048	1881	ENSG00000134308	ENSG00000151694	+	-	2	2	9771143	9695921	coding	upstream	YWHAQ	ADAM17	9724101	9628615	-	-	0.0	9727543	9699330	9727638,9728381	9699330	9727543,9728294	9699141	-	+	N	-	-	N	SA830
9780	GGTTGGGGGATGTCTCAAGAGCCGGTCCTTTGGTCAAGCAGTTCTGTGAGCTGGCACTTTTCCTGGGAAGGTCCAGAGCTGGCCTTCAGGGCACCAAAAAAGATGCCACTCCTAGATGGGCCCCAGCTAGGTGGCTGAGGGGGCCATGTCCTGTGATG|CTTTGTCAAACGGGTTTCCTTGTTTCTCTTTAATCCTAAAATGCCCCTGGCTTCCAAGAGCCCTGAAAGTGACAAACACTCTGACTGGTCCACAGCCGCCACCTGCTGTTTGCGACAGACTTTACTGTAGGCTTCATATAACTGGTAGGAAACAAGGGAG	16	0.4652627841189629	0.926973310335779	0.8030220319320999	Y	Y	3.25360004855864	3.0460044763065297	3.0460044763065297	7	0.0	0.0	Y	0.0	N	Y	2274	2949	ENSG00000131759	ENSG00000094804	-	+	17	17	38513094	38459171	utr5p	coding	RARA	CDC6	38465444	38443885	+	+	0.0	38487109	38457860	38487266	38457860	38487109	38457701	-	+	N	-	-	N	SA830
23890	CCCGGATTGGGTATTTGGCTTTATAACAGAGCCTTTGAATGTTGGAAGATGTATCATCACCTGAAAGTGTAGTAAGATCTATAAAGGTAACAGCTTTCAGGAGCCAAGCAGCCTGCCACTCCTTTTTCACGGTTCTGCGAGCCTGGATTTGTTCCGCACGCCTCAGAACTGCCGGGTGATTCACTTGTATTTTGGAGATCCAGCTAAGGT|AGGTAACACCAAGTTAGTTAGTTGTTCCAGCACTGGAGCTAATTCATTTTCCTCATTATTTACTGCTGTTTCTGCCTTAAGCAGACAGTAACTCTGGAAGGCTGATGCTTTTCTCTGCTTGCTTGTTTT	13	0.648904287345576	0.5703090416195	0.8045982271558442	Y	Y	3.77001428422878	3.6282434885265897	3.6282434885265897	2	0.0	0.0	Y	0.0	N	N	1039	13184	ENSG00000023697	ENSG00000023734	-	+	12	12	16190220	16056412	coding	utr3p	DERA	STRAP	16064106	16035325	+	+	0.0	16109870	16056077	16109967,16111233	16056077	16109870,16111122	16055983	-	+	N	-	-	N	SA830
29194	AAAAGGACATTGTGGACAGCATAAAAGGAGAATTATCTGGGCATTTTGAAGACTTACTGTTGGCCATAGTTAATTGTGTGAGGAACACGCCGGCCTTTTTAGCCGAAAGACTGCATCGAGCCTTGAAGGGTATTGGAACTGATGAGTTTACTCTGAACCGAATAATGGTGTCCAGATCAGAAATTGACCTTTTGGACATTCGAACAGAGTTCAAGAAGCATTATGGCTATTCCCTATATTCAGCAATTAAA|TTCTGTCTTCCTGAGGCTGCTGTTTCTGGGCATGGCCAGGGGATCTTCAGACTTTACAAACCAGTTGTGCAGAGCCAGGCATTTCAATAAGGAACAAAATGCTGAGTAACAACATGAAGTCAGAGTGTTGCTTGCCAAGAGCTGGGA…	12	0.7408623584235521	0.681428698729883	0.570680732830812	N	Y	3.3571972208926297	3.27654986120733	3.27654986120733	0	0.0	0.0	Y	0.0	N	N	10112	0	ENSG00000138772	ENSG00000251442	+	-	4	4	79531597	79603853	coding	intron	ANXA3	RP11-792D21.2	79472673	79567057	+	+	0.0	79525553	79567156	79518568,79522722,79525553	79567352	79518500,79522664,79525431	79567156	+	-	N	-	-	N	SA830
1111	GTCTATTATAGATGCCTTTAAATCTACAAGACAGCAGCCTTCCCGAAATGTCACTACTAAGAATTATTCAGAGGTGATTGAGGTAGATGAATCAGATGTGGAAGAAGACATTTTTCCTACCACTTCAAAGACAGATCAAAGGTGGTCCAGCACATCATCCAGCAAAATCATGTCCCAGAGTCAAGTATCGAAAGGGGTTGATTTTGAATCAAGTG|AGGTCATCATGCACCCCTTGAAACCCCGGATCTCAATCACAAAGGGTGTCATCTACATCGCTGTCATCTGGACCATGGCTACGTTCTTTTCACTCCC	4	0.707146604463789	0.431041127271399	0.805902315094639	N	Y	3.30488209984069	3.4948797802052303	3.30488209984069	1	0.0	0.00319488817891367	Y	0.00319488817891367	N	Y	613	338	ENSG00000020922	ENSG00000123901	+	-	11	11	94227074	94134585	coding	coding	MRE11A	GPR83	94152895	94110477	-	-	0.0	94163077	94126784	94163152,94169065,94170401,94178989	94126784,94129566	94163079,94168998,94170343,94178976	94126690,94129565	-	+	N	-	-	N	SA830
20838	TCCTTCAACTGGTCCCCTGCTGCGAGTGCATGCCATGTGAGTCAAGAGTGGACATCTTAGTAACCATCAGGCTACACAAGGTGATGATTCTGGTTAACCACCAGATGGCAGTCACTGTTCGAGTACCCTCACTCTGGTT|CCTCCACACTTTGGGTTTGGGCAATTGCTGGCTGAACCCAAGTATCTAAGAAGATTTCCAGGAAGATCATAGGGAGTGTAGGAAATATTTCGAATCTTAATGGTCCGTGCAGCTAATTCCAGGAGAGTTGGAGGATCATAGGTTAAATCTCTAACAAAACGAACA	11	0.858615720410141	0.441019841249135	0.38340899399083705	N	Y	3.6752694695497103	3.2389640373349304	3.2389640373349304	1	0.0	0.0	Y	0.0	N	Y	206	5578	ENSG00000175697	ENSG00000163428	-	+	3	3	120003941	120068186	utr5p	intron	GPR156	LRRC58	119883492	120043356	-	-	0.0	119963325	120053709	119963324	120053872	119963199	120053708	+	-	N	-	-	N	SA830
13725	AAGCCATTGTGAGCGCAGTTGCTAACAGGATGGACCAGACAAGCAGCGAGATTGTGCGAACCATGCTCCGAATGAGTGAGATTACCACTTCCTCTAGTGCTCCCTTCACCCAGCCATTGTCTTCCAATGAG|GTGGGCACGTGGAACTTGAGGAGGAGGTAACCAGTCAGCTGATCCAACCTGAGCCAAGAGACCCATGCCTGGGACCATCTTGGGTGTGGGCTGAGGGAGGGGCAAGCAAAAGGACTTGGAAGAGTCAGGCACTGGCCCCTCTG	11	0.724066323123703	0.938945782609024	0.465695955535618	Y	Y	3.48912663185998	3.62464976567696	3.48912663185998	0	0.9923941707147808	0.0	Y	0.0	N	Y	1644	908	ENSG00000186141	ENSG00000186364	+	-	1	1	145611025	145590461	coding	coding	POLR3C	NUDT17	145592605	145586115	-	-	0.0	145601530	145588635	145601622,145601758	145588635	145601530,145601748	145588496	-	+	N	-	-	N	SA830
32668	CTTCCTCATAGGTAACTCTTCTTTCTGGGCCAAAATTGATTCTCTGTGGACAGACATGAGGATTTTAAATTCCTTCTTTGGCAGGAAGAATAACTGCCTGACAGAAGGGTGACCCAATGTGTTTCCCTGTTAGCAGGTTCGCAGTGGTGGCTTCTTTCCTCAGCATCAGCAGCAGCAGCAGCAGCTGGAAAGCATTCCTATTGAACCACTTCACGTCCAATACCGGGAGAG|CAGCTCCCATGGTTTCTCCTTCCTTGGTCTGTGCAGAGTCATTACCGCAGTATGTGAGGATCCTTTACCCTACGTTGCTAGCCAGTTTCTTTCCACGTTGCTGAGAGTCCCAGTTTATTCATCACACTGGGTGGATCTCGGTTCCTCACCCCTGAGGCTGCCAAAAA…	26	0.7721355305022579	0.789213986341071	0.698237228319771	N	Y	3.79040344379773	3.3184850412945	3.3184850412945	0	0.0	0.0	Y	0.0	N	N	0	0	ENSG00000248105	ENSG00000248400	+	-	5	5	82121003	82272963	downstream	intron	CTD-2218K11.3	ST13P12	82120703	82264707	+	+	0.0	82158755	82271163	82158755	82271369	82158525	82271163	+	-	N	-	-	N	SA830
21665	TAACCAGAGAGCACAGAGAAATGCTGGTGAAACTGGCCAAACAGAACACCAACAAGGCCAAAGACTCTTTACGGAAGGTTCGCACCAACTCAATGAACAAGCTGAAGAAATCCAAGGATACAGTCTCAGAGGACACCATTAGGCTAATAGAGAAACAG|GTGCTTCCTGAGCTGGCGAAAAGGAGAGCTGGATGCTGGGATTCTATAAATTCGGCGGTGGATGTGAGTCTAGCTACAGCATGGACCCTGGCCAGCCCTGGAATCTGAGTTCAGAGATCTTTGAAAAAATGCCTTCCGATAACTGAGCACC	7	0.974479116806094	0.8813784792676189	0.7397568905804252	Y	Y	3.4765169073827	3.26208168385297	3.26208168385297	0	0.0	0.0	Y	0.0	N	N	5656	642	ENSG00000148187	ENSG00000095303	+	-	9	9	125085743	125157982	coding	upstream	MRRF	PTGS1	125026882	125132824	+	+	0.0	125075665	125132358	125075665	125132504	125075508	125132358	+	-	N	-	-	N	SA830
4545	GATGCCCCAGCTCCTCATGAATCTCAGTGCACATCTAAATGATCCTCAGCCTATTGAGATGACTGTAAAAAAAACCTTATCCAATTTCCGAAGGACTCACCATGACAACTGGCAGGAACATAAACAGCAATTCACTGATGACCAACTGCTTGTTCTCACCGATCTTCTTGTGTCACCATGCTATTATGCATAGAAAG|GTTTTGGCTATTTCAGGGAGCTTGAGTTCCCCAAACAGCAAAACTGCGAGCCTGAAAAACCTGGCTCAAGCGCCCCTCGTGAGGCGGGCAGCGGGAGTGGCCGGGCTCTGGGCCCCAGGAGGCAGGCGACGGAGGCGCGGAGGGTG	20	0.241400235420411	0.494686405785045	0.799632389308735	Y	Y	3.7297745213208	3.4189524990952904	3.4189524990952904	0	0.0	0.0	Y	0.0	N	N	6892	1017	ENSG00000068878	ENSG00000115239	+	-	2	2	54197977	54087297	utr3p	upstream	PSME4	ASB3	54091204	53759810	-	-	0.0	54093222	54087336	54093360,54093941	54087336	54093222,54093884	54087191	-	+	N	-	-	N	SA830
12767	CTGGTGTCTGATGGCAGCAGCCGCCCTTATCGATGCAAGATCAAGGCTCCTGGTTTTGCCCATCTGGCTGGTTTGGACAAGATGTCTAAGGGACACATGTTGGCAGATGTCGTTGCCATCATAG|CGGCCCTGGGAGAGCCTCAGCTCTGCTATATCCTGGATGCCATCCTGTTTCTGTATGGAATTGTCCTCACCCTCCTCTACTGTCGACTGAAGATCCAAGTGCGAAAGGCAGCTATAACCAGCTATGAGAAATCAGATGGTGTTTACACGGGCCTGAGCACCAGGAACCAGGAGACTTACGAGACTCTGAAGCATGAGAAACCACC	3	0.16930780499380402	0.691768934645135	0.645958830537037	Y	Y	3.76848670091893	3.3310549129784306	3.3310549129784306	0	0.0	0.019110459433040003	Y	0.019110459433040003	N	Y	4851	44	ENSG00000158864	ENSG00000158869	+	-	1	1	161184185	161190489	coding	coding	NDUFS2	FCER1G	161166894	161185024	+	+	0.0	161183711	161187776	161183522,161183711	161187867,161188066,161188513,161188726	161183484,161183654	161187776,161188031,161188493,161188671	+	-	N	-	-	N	SA830
12431	GCTTATCTGGATCTTCCTGCAGAAAGTCAGTCTTATGTGACCCTGTACAACCTCCTGGACTTTCCCGCGGGCGTGGTGCCTGTCACTATCGTGACACTACAGGACGAGGAGGAACTGGCCTTCTACAAGGGGTGCTACGGAGATAGTTCTGACAAAAATTTCTCAGAG|CCACCATATAAAGAAGTCCAGGCTATACTCCTAGAGGCCACATGCAAGAGAACTGAGGCATCCCAGCTGACAGCCAGCACCAACTGCCGGGCATGTGAGTGAACTTTCCTAGAATACGACCCTCCAGCTCCCATCAATCAAGACTGAAGATGATATAGCCCTGGACAGTGCGGCTTGACTGCAGCC	4	0.18481713331257896	0.8132601464993221	0.37118318772326	N	Y	3.5570362859920097	3.5001689202340494	3.5001689202340494	0	0.994064386317908	0.0	Y	0.673541247484909	N	N	0	0	ENSG00000232022	ENSG00000225667	+	-	1	1	46911374	46948147	intron	intron	RP5-1109J22.1	LINC00505	46897801	46921495	+	+	0.0	46908709	46947882	46908709	46948067	46908582	46947882	+	-	N	-	-	N	SA830
21802	GGAGAGGGTGAAGATTCTCTACAAAAAGATTGAAGATCTGATCAAGTACCTGGATCCTGAGTACATCGACCGCATTGCCATACCTGATGCCTCTAAGCTGCAATTCATCCTAGCA|GTGGGCAGCGAGAGTCACAGACAAGACAGCAAGCAGGATGGAGCACTACCGGAAAGCTGGCTCTGTAGAGCTCCCAGCGCCTTCCCCAATGCCCCAGCTACCTCCTGATACCCTTGAGATGCGGGTCCGAGATGGCAGCAAAATTCGCAACCTGCTGGGGTTGGCTCTGGG	7	0.854744651039553	0.30226364469802003	0.217896208732655	Y	Y	3.5231187328827502	3.20075056117338	3.20075056117338	0	0.0	0.00348432055749115	Y	0.00348432055749115	N	Y	2585	3183	ENSG00000137100	ENSG00000164967	+	-	9	9	34620515	34612101	coding	utr5p	DCTN3	RPP25L	34613548	34610483	-	-	0.0	34617882	34611329	34617965	34611329,34611857	34617883	34611160,34611857	-	+	N	-	-	N	SA830
22640	AGGGAGTTACTCTGGACCAGACGCGGGCTCTGCCCACGGACAGACAGAGAAACCCCTGCCACTGGGCCTGGTCTCCTCAGCTGGAGGGGGGTGACACCTCACTGCCGCCCAGCTTCAGGACTTCGGGAGGCCTGTGCAGAGGGGTCCATATCTGCTCTGGACCCTTGCTCCCTGCAGAA|AGCACTTGTCCTGGGGTCCCCTGGTACCCTGTGGAGATCGTGGTGGAGGATGTGGGATGACAAAGAGGAGAGGCAATGGGCCAGAGTGTCTCAAGGCACTCTGAGGAGAGACAGAGGTGGAACGTGAGTATCAGT	4	0.973315221387973	0.56808613476851	0.194097684905361	Y	Y	3.5000010863647097	3.48487056160104	3.48487056160104	8	0.0	0.0	Y	0.0	N	N	706	74	ENSG00000086159	ENSG00000161798	-	+	12	12	50370922	50359434	intron	downstream	AQP6	AQP5	50360977	50355653	+	+	0.0	50367920	50359588	50368098	50359588	50367920	50359483	-	+	N	-	-	N	SA830
4219	TACCTGAATGGAAGGATCAGGTGTTCCTGGTGCCACTAAGCCTAGCACCCTGATACTCCTTGGTCCTGTCCTGTATCCCTGTGGATTTCATAGAAGAGAGGCACCCGGGGGACGTATCACCTCTAGATCAGAGTCAGAGGGGCCTGTCGGGTGCTCTGGCAGCTTGAACCACCGGCCACCTACAGGATGTGCACT|CAGTAATTTTCAGGCCAGCTCTGGTCTCCAGGTAGAATTCCAGGACAGGTTTGTATCACTGGGTCCATTCCCAACAGGCTGGATAGGAGAGTCTGGAGTAATTATAAGGATACCACCTTCTTCTATCCTGGGCTGCCCGACTGG	5	0.7395695736963379	0.93991807665102	0.176192868373251	Y	Y	3.64503892524591	3.6052936758779	3.6052936758779	0	0.0	0.0	Y	0.0	N	N	1897	843	ENSG00000144034	ENSG00000144048	-	+	2	2	73964527	74007284	upstream	utr3p	TPRKB	DUSP11	73956231	73989311	-	-	0.0	73967245	73989733	73967245	73989858	73967051	73989733	+	-	N	-	-	N	SA830
2888	AAGGAACTGCAGAAGGAGCTCCAGGAGCGTCTTTCTCAGGAATGCCCGATCAAGGAGGTGGTGCTTTATGTCAAAGAAGAAATGAAGAGGAATGATCTTCCAGAAACAGCAGTGATTGGTCTTCTGTGGACATGTATAATGAACGCTGTTGAGTGGAACAAGAAGGAAGAACTTGTTGCAGAGCAGGCTCTGAAGCACCTGAAG|TTGGTTAGTCTGCTGCTAATTGGAATTGCTGCGTGGGGCATTGGCTTCGGGCTGATTTCCAGTCTCCGAGTGGTCGGCGTGGTCATTGCAGTGGGCATCTTCTTGTTCCTGATTGCTTTAGTGGGTCTGATTGGAGCTGTAAAACATCATCAGGTGTTGCTATTTTTTTATATGATTATTCTGTTACTTGTATT…	49	0.395250361053969	0.976565845328248	0.696704101380657	Y	Y	3.4937534244795	3.4571608175836404	3.4571608175836404	0	0.0	0.0	Y	0.0	N	Y	8120	1440	ENSG00000136261	ENSG00000106537	+	-	7	7	16746148	16824161	coding	coding	BZW2	TSPAN13	16685756	16793160	+	+	0.0	16736686	16815836	16734629,16736686	16816003,16816699	16734573,16736540	16815836,16816667	+	-	N	-	-	N	SA830
27562	GACCTGCCACCATACAAGAGCTATGAGCAACTGAAGGAAAAGCTGTTGTTTGCCATAGAAGAAACAGAAGGATTTGGACAAGAGTAACTTCTGAGAACTTGCACCATGAATGGGCAAGAACTTATTTGCAATGTTTGTCCTTCTCTGCCTGTTGCACATCTTGTAAAATTGGACAATGGCTCTTTAGAGAGTTATCTGAGT|GCAGAGGTGGAGGAGACACTGAAGCGACTGCAGAGCCAGAAGGGAGTGCAGGGAATCATCGTCGTGAACACAGAAGGCATTCCCATCAAGAGCACCATGGACAACCCCACCACCACCCAGTATGCCAGCCTCATGCACAGCTTCATCCTGAAGGCACGGAGCACCGTGCGTGACATCGAC	7	0.590512709539928	0.78025878827316	0.548967383760398	Y	Y	3.56488607910057	3.22733394946506	3.22733394946506	0	0.0	0.0	Y	0.0	N	N	1277	3386	ENSG00000078747	ENSG00000125971	+	-	20	20	33099198	33128762	utr3p	coding	ITCH	DYNLRB1	32951041	33104214	+	+	0.0	33095713	33114073	33095713	33114148,33122535	33095513	33114073,33122432	+	-	N	-	-	N	SA830
31441	CAGGCCCACAGCTGACGGCGATGACCTCCTTCACCAGCTTCTTCTCCTTGAGCCGCACAGCCTCCTCCACCGCGATCTCACAGAAGGGGTTCATGGAGTGCTTCACACCATCCGTGACCACACCGGTCCTGTCAGGCTTCACTCGGATC|GCCGAGGAAGAGGAAGGCGCTCGTGGTCTGGCCCCGCAGCGACTCGCCCTCGTCGCACCGAATCCGCAGTCCCATCACCATGCCCACCACGCCGACACCCACCGCCAGCACCATGCACGCCACAGTCACCGCCAGCGTGGCTGGGGAGAGC	5	0.444307640541068	0.7694349662066621	0.5069990384797071	Y	Y	3.63080414160633	3.3682395092667003	3.3682395092667003	0	0.9933108876452093	0.0	Y	0.9866217752904192	N	Y	5940	6	ENSG00000105379	ENSG00000160318	-	+	19	19	51869672	51872257	coding	coding	ETFB	CLDND2	51848410	51870352	-	-	0.0	51857562	51871140	51857563	51871291	51857423	51871141	+	-	N	-	-	N	SA830
9912	TTTCTACATGTCCAGCTTCTTCCTCATCTCAGCTGCCCTCTTCATGGGTGGCAGCTTCTACGCCCTGCAGAAGAAGGAGCAAGGCAAGCAGGCTGTCGCGGCGGATGCCCTGGAGCGGGATCTTTTCTTGGAAGCCAAAGACGGTCCTGGGAAGCAACGGTCCCCTGAGATCAT|GACACTCACAGCCTAAGCCACCTCTACCCCTACGTTGTCAAATGCGATGGGAGTGTGGCTAGACCACCTCCTTCCCTGGTGCTTTGTTTCCTGTAACCACGAGCAATCTATCACACACCCGCTTCCTGATAATCTCCGA	3	0.7428914452927651	0.478442436914891	0.0579045892491277	Y	Y	3.55128313764676	3.4614567406359305	3.4614567406359305	0	0.0	0.0	Y	0.0	N	N	715	2779	ENSG00000170190	ENSG00000125449	+	-	17	17	73102257	73126360	coding	upstream	SLC16A5	ARMC7	73083822	73106047	+	+	0.0	73100275	73105111	73100275	73105224	73100102	73105111	+	-	N	-	-	N	SA830
29007	GGGGCTCAAATAGTTTACCTCTGCTGAGATCTGTCTTGGACAAATTAAGTGCTAATCAACAAAATATTCTGAAATTCATTGCTTGCAATGAAATATTCCTGATGCCTGCGACAGTTTTTATGCTTTTTAG|GATGTTTAGCAGCATCTCCAGCCTCAACCCACTCGATGCCAGTAGTATCCAGTTGTGACAGCTAAAAATGTCTCCAGATATTGCCAACAGTTGTCCCAGGATGAGAACCACTGCTGCAAAGGTCACACGATGTGGTTGGGCAGGGT	18	0.350240316261632	0.732030233466886	0.429865872616936	Y	Y	3.3802403194971604	3.5816815158199	3.3802403194971604	8	0.0	0.0	Y	0.0	N	N	4026	4181	ENSG00000109133	ENSG00000182308	+	-	4	4	41962589	41988476	coding	upstream	TMEM33	DCAF4L1	41937137	41983713	+	+	0.0	41946943	41980151	41946943	41980294	41946814	41980151	+	-	N	-	-	N	SA830
4406	AACCTCTCCCACCTGCCCTTCTCTTCAGGGACAACCCTCCATAAATGTGTGCCAAGAGGGTCTCCTTTCCTGTCTTCCTCTACAGAGAATGCTGCTCGGTCCTCCTACCCCTCTTCCCGAGGCCCTGCTGCCATGTTGTATGCCCCAGAAG|GCAGGAATAGAGTTGGAGCGGTGCCAGCAGCAGGCGAACGAGGTGACGGAAATTATGCGTAACAACTTCGGCAAGGTCCTGGAGCGTGGTGTGAAGCTGGCCGAACTGCAGCAGCGTTCAGACCAACTCCTGGATATGAGCTCAACCTTCAACAAGACTA	5	0.9670626802573092	0.706278736639075	0.305427331525202	Y	Y	3.52680574168821	3.49268050191626	3.49268050191626	0	0.993398709458312	0.0	Y	0.986797418916624	N	N	1768	99	ENSG00000118640	ENSG00000168899	+	-	2	2	85809154	85820535	utr3p	coding	VAMP8	VAMP5	85788685	85811531	+	+	0.0	85808999	85818848	85808999	85818985,85820085	85808849	85818848,85820071	+	-	N	-	-	N	SA830
20730	CGGAGAGGAAACCTGCGCCCTGGCCTCTCACTCCGGGAGCTCAGGCTCCAAGTCGGGAGGCGACAAGATGTTCTCCCTCAAGAAGTGGAACGCGGTGGCCATGTGGAGCTGGGACGTGGAGTGCGATACGTGCGCCATCTGCAGGGTCCAGGTGATGG|CACTTACCACCATCTGTGGTGGGTTGGAAAACATGGCCACAGTATTTTACAGCTACTCCTATCAACCTGGGCTAGGCTTGTGACCAGTAGAATGTGGCAGAAGTTAACGGTGTATCAGCTCCAGAG	7	0.8315124446060191	0.8002432738723401	0.591898126336446	Y	Y	3.60785432895764	3.46720988898117	3.46720988898117	20	0.0	0.0	Y	0.0	N	N	3028	332	ENSG00000114125	ENSG00000114124	+	-	3	3	141466402	141537332	coding	upstream	RNF7	GRK7	141457046	141496990	+	+	0.0	141457358	141484271	141457358	141484362	141457201	141484271	+	-	N	-	-	N	SA830
28043	TACAGGAGATATGTATACTCCAGAAGAATTTCAGAAGTACTGTGAAGATATTGTAAACACAGCTGCATGGGGAGGTCAGCTTGAG|ACTGAGTTGGTGCGCTAGTAATTCCCAGGATCATGACTGAGAGATTGTTAATAAAAGCATTGAGTGGTGGTAAAAATACGAAGATCATTACTTTGAATGGGAAGAAGATGACAAAGATGCCCTCAGCATTAGGAAAACTGCCTGGCCTGAAGACTCTAGTCCTTCAGAATAACCTAAT	4	0.910355222608879	0.905979573700763	0.450946996297803	Y	Y	3.56232542602083	3.80041266240192	3.56232542602083	0	0.0	0.0506684491978612	Y	0.0389483065953656	N	N	4929	77	ENSG00000155100	ENSG00000214954	+	-	8	8	92099323	92231464	coding	utr5p	OTUD6B	LRRC69	92082424	92114060	+	+	0.0	92092958	92114447	92090896,92092958	92114475,92115035	92090880,92092897	92114447,92114887	+	-	N	-	-	N	SA830
13859	TTACCTCAGGATATCATTGTGTTTGTAATTGGAGGAGCCACCTATGAAGAGGCTCTAACAGTTTATAACCTGAACCGCACCACTCCTGGAGTGAGGATTGTCCTGGGAGGCACCACAGTGCACAACACGAAAAG|GGACCTCAGGATGGAAACCAGCAGCCTGCACCGCCCGAGAAGGTCGGCTGGGTCCGGAAATTCTGCGGGAAAGGGATTTTCAGGGAGATTTGGAAAAACCGCTATGTGGTGCTGAAAGGGGACCAGCTCTACATCTCTGAGAAG	8	0.977410485212965	0.4202743894852979	0.529499645919139	Y	Y	3.55553920790569	3.40591861909494	3.40591861909494	0	0.0	0.0	Y	0.00358422939068104	N	Y	1109	311	ENSG00000136631	ENSG00000023902	+	-	1	1	150117505	150132260	coding	coding	VPS45	PLEKHO1	150039369	150121373	+	+	0.0	150082742	150123102	150082742	150123226	150082623	150123102	+	-	N	-	-	N	SA830
13529	TGGGACTATATGCTACGACTCCACCCACTACAAGGAGACTTGGAAGGCTCTGGAGGCACTGGTGGCTAAGGGGCTGGTGCAGGCGCTGGGCCTGTCCAACTTCAACAGTCGGCAGATTGATGACATACTCAGTGTGGCCTCCGTGCGTCCAGCTGTCTTGCAGGTGGCAGGTCCAGCGGAAAGTGATCTGCATCCCCAAAAGTATCACTCCTTCTCGAATCCTTCAGAACATCAAGG|CTCTATTCCGTTCGCTGGTTCGCCACCTCAGGGGAACGATGGCCATGGAGTCCACAGCCACTGCCGCCGTCGCCGCGGAGCTGGTTTCTGCCGACAAAATTGAAGATGTTCCTGCTCCTTCTACATCTGCAGATAAAGTGGAGAGTCTGGATGTGGATAGT…	16	0.564955654955068	0.542637555107688	0.538965271318215	Y	Y	3.48908677906663	3.76848670091893	3.48908677906663	0	0.0	0.0	Y	0.0	N	Y	6674	13798	ENSG00000117448	ENSG00000132780	+	-	1	1	46035721	46084566	coding	utr5p	AKR1A1	NASP	46016215	46049518	+	+	0.0	46034671	46049780	46033849,46034671,46034815	46049877,46056942,46067966	46033687,46034599,46034815	46049781,46056895,46067927	+	-	N	-	-	N	SA830
1224	TAAATTAAGGAGGAATAGTAACAAAGAGCTTGAAGACATGCACAGCTCACAGGCCCCGGGTGGAGGCTGGCGACATCAGACAGACAGAACCAAGACATCTGAGGGGCAACCAGGAGGTGCGTGTGGCTGCAGAGCACACAGACTTGTCTTTGGACAAAATTGAGAAGAACTCATAAACTTGGCTTCCTCGCTTCTGCTCCTCAG|TTGTGTTGATGTTCCTTTCAGCTGGTCCTATAGTACCCCTCCTCAGGAATGTCTCCCCAGTGCAAGGACAAAGACTGAAGAGACTGCTATATTGATGGACTCTCAAGCCAACTATGAAGTTGAAACAAAGAAAGTGATCACCTGAAGACACCTCCTCTGCTAAGAAACACCCCCAAATTGTGCAGCTTCTGCCA…	157	0.5906570076126351	0.911291403632742	0.5207217551278329	N	Y	3.5146370975884103	3.45720067037699	3.45720067037699	0	0.995108836486136	0.0	Y	0.970653018916818	N	Y	226	4813	ENSG00000255090	ENSG00000255248	+	-	11	11	122293579	121987031	intron	intron	RP11-820L6.1	RP11-166D19.1	122026130	121899063	-	-	0.0	122051044	121962448	122051106,122073612	121962448	122051044,122073472	121962200	-	+	N	-	-	N	SA830
21584	GCGGATGTGAGTGGGGAGCTGGGGCGCATGAAGGTGGGGGTGATGCCGAAGGGGAAGGGATCGCCAGTGGGGATTGGTGCGTGTGCGGAAACGGGGACAGAAGTGAAGGTTCATCGCCTATAACGAAGATGAG|TTATATGCATCAAGGTGACAGGTGACGGCATGGTTATGGATTAACTCACCAAGGAAATGAGTGTGGAAAGAAGAATGCAGAAATCTGAGGACTAGAGCCTGGAGATGGGGAGCTTCGAGCTCAGAGGAAGAAGAGGATCTTCATCACGGGGAGACATCAGCTGGATATTGAGATGGAAGGATGACTATGAG	8	0.6220118763809971	1.0	0.881824245114913	Y	Y	3.71720464963688	3.61633596425197	3.61633596425197	6	0.0	0.0	Y	0.0	N	N	2547	67	ENSG00000107185	ENSG00000227388	+	-	9	9	35758572	35790429	utr3p	intron	RGP1	RP11-112J3.16	35749203	35772160	+	+	0.0	35756858	35772160	35756858	35772350	35756739	35772160	+	-	N	-	-	N	SA830
29198	ATGTCCCTTTAACTGCAACCAGAAGGTAAAACTTAGATGTCCTTGTAAAAGAATAAAAAAGGAATTGCAGTGCAACAAAGTACGTGAAAATCAGGTTTCAATAGAATGTGACACAACGTGCAAGGAAATGAAGCGGAAAGCATCTGAGATAAAAGAAGCAGAAGCCAAAGCTGCTCTTGAAGAAGAAAAACGAAGACAACAGG|TCTTGAGAGCTGATGACAATAACATGGGCAATGGCTGCTCTCAGAAGCTGGCGACTGCTAACCTCCTCCGGTTCCTATTGCTGGTCCTGATTCCATGTATCTGTGCTCTCGTTCTCTTGCTGGTGATCCTGCTTTCCTATGTTGGAACATTACAAAAGGTCTATTTTAAATCAAATGGGAGTGAACCTTTGGTCA…	24	1.4979772978064599e-05	0.8301564038725259	0.24965888320582505	N	Y	3.24061960172077	3.48271113610543	3.24061960172077	0	0.995084154351396	0.0	Y	0.238043924466338	N	Y	782	633	ENSG00000170448	ENSG00000145244	+	-	4	4	47916653	47840123	coding	coding	NFXL1	CORIN	47849257	47596015	-	-	0.0	47853112	47809064	47850353,47853165,47853959,47857119	47788942,47809063	47850353,47853112,47853873,47857076	47788813,47808920	-	+	N	-	-	N	SA830
31516	CATGAAGCGAATTGCTGCTTGTCAGGAGCAGATTTTGAGGTATTCCTGGAGTGGAGAGCCACTCTTTTTGACCTGCCCTACATCAGAAGTCACCGAGCTCCCAGCCTGCAGCCAGTGTGGAGGCCAAAGGATATTTGAGTTTCAGCTTATGCCAGCACTGGTCAGCATGCTCAAGAGTGCTAATTTAG|CTGCCCGAAACCATGTTAATAGAATGTGCCTGGCAGCTGATGTTCCTCTTATTGAAAGTGGAACAGCTGGGTATCTTGGACAAGTAACTACTATCAAAAAGGGTGTGACCGAGTGTTATGAGTGTCATCCTAA	8	0.854567805369287	0.3323084434729	0.6625341508527671	Y	Y	3.6027330227981604	3.59681204058356	3.59681204058356	5	0.992504553308738	0.0	Y	0.0	N	Y	2139	3778	ENSG00000126249	ENSG00000126261	+	-	19	19	34917287	34960853	coding	coding	PDCD2L	UBA2	34895289	34919264	+	+	0.0	34912572	34925773	34904752,34912572	34925873,34929561	34904714,34912424	34925773,34929550	+	-	N	-	-	N	SA830
9498	AAACTGTCTCTTTTGTATTTCCCCACCCAGAAAAACAGCCTTGACATATGCTGTTGTGTCCAAAATTGGTGGATTCCTGACTTCACTGACCTCAAGAAGGAAGCCACAGACCCTCACG|CTGTGAAGCCAGCCAAGCCCTGCCAGCTTCCCTAGCTCTGGGGGAGGAGGAGGAGGCCTCTTGCTCAGGGGAGCTGTCACCAGCCTGCAAGCCCACTGTCCTAGCCACACTGTGAAACTGGAGGTGGCACTTCCCACAGCAGCTTCAGCGGAAC	19	0.712143423608814	0.6224013584538871	0.674199514300697	N	Y	3.38080938095063	3.1940041958516003	3.1940041958516003	0	0.0	0.0	Y	0.0	N	N	117	5553	ENSG00000070526	ENSG00000182534	-	+	17	17	74639920	74707098	downstream	intron	ST6GALNAC1	MXRA7	74620843	74668633	-	-	0.0	74610087	74677857	74610087	74678010	74609999	74677857	+	-	N	-	-	N	SA830
15701	AACAGATTCTCGTTAAGATGCATAGTAAACATTCTGAGAACAGCTTACTTCTCACTAAAACAGAACCAAAACATGTGACAGAAAATCAGAAATCAAAGACTTTGAATGTGCCTAAAGAGCATGAAGACAATATATTTACACCTAAACCAACACTCTTTAC|AAGATGTGAAATGGAGAAGTATCTGACACCTCAGCTTCCTCCAGTTCCTATAATTCCAGAGCATAAAAAGTATAGACGAGACAGTGCCTCAGTCGTAGACCAGTTCTTCACTGACACTGAAGGGTTACCTTACAGTATCAACATGAACGTCTTCCTCCCTGACA	11	0.606090123778254	0.7354187384523091	0.687172971140817	N	Y	3.18611454994968	3.6659225983548303	3.18611454994968	1	0.0	0.0	Y	0.0	N	Y	605	3985	ENSG00000083535	ENSG00000102554	+	-	13	13	73590591	73651676	coding	coding	PIBF1	KLF5	73356197	73629114	+	+	0.0	73573133	73635999	73573133,73590008	73636164	73572976,73590007	73636001	+	-	N	-	-	N	SA830
25642	GGAGGAGTTGGCTCGGCTACTTCAGTTCACAACAGGCTCCTCTCAGCTACCACCTGGAGGCTTTGCCGCCCTCTGTCCCTCATTTCAGATTATTGCCGCTCCGACCCATAGCACGCTGCCTACTGCACACACATGG|AGGAACGTCTGCGGGGGACAGTGCTGCCCAGGATGGACAACAGCAAACAGCACCAACCACTGTATCAAACCCGTTTGCGAGCCGCCGTGCCAGAACCGGGGCTCCTGCAGCCGCCCGCAGCTCTGTGTCTGCCGCTCTGGTTT	9	0.834923470665348	0.541185274865845	0.0447699888536026	N	Y	3.3833700340303703	3.4780843434859	3.3833700340303703	0	0.0	0.0	Y	0.0108981092436975	N	Y	2375	1045	ENSG00000119682	ENSG00000119681	+	-	14	14	75179818	75079306	intron	coding	KIAA0317	LTBP2	75119880	74964873	-	-	0.0	75130602	75070408	75130708	75052821,75070407	75130601	75052754,75070338	-	+	N	-	-	N	SA830
23512	GGTAGACTCAGGGGTTCCAGGCCCAGTCAGAGGAGTGGTGTCAGTGCTGTTCCTCAGCATTTCTGGAGGCTCCGTTTCTGGCAGGAAATCATAATCTAGGTACTCATATTCGGTGGCCTGTCTCCGGTCCCGGGCAAGCAGGGGACCCAAGGCTTTCTCGGCTTCATCTGCCCAGGTGTCCCACAGCTGCAAGCTGTTGCCAGGGCCCAGTAGGATCAGCAACAGGAGGAGTTGCAGAGGCATGG|CACCACACTGGCCGTGTCTGTGGTTTTCTTGGGGATGCTGATCAGGTCGCACTTCTTGTTTGCAGTGGGCTTGCTATCCAGAATGTTCTTCTTGACCACCTTGAGATCCCTGTTTTTGCCTGGAATGTACCCGTGCTTCAAGGAGATGAGGAT…	131	0.4039239965702	0.910677347868308	0.482326103120738	Y	Y	3.35823029066252	3.37548038812845	3.35823029066252	1	0.0	0.0146451142440448	Y	0.0146451142440448	N	Y	2100	11458	ENSG00000110876	ENSG00000110880	-	+	12	12	109027735	109125372	coding	intron	SELPLG	CORO1C	109015686	109038885	-	-	0.0	109018088	109042381	109018085	109042615	109017841	109042378	+	-	N	-	-	N	SA830
27711	AAGACATTGAAACCATCCTGAATACACTCATTTATGATGGAAAAGTGGAGATGACGATTATTGCTGCAAAAGAAGGCACAGTTGGCAGTGTAGATGGACACATGAAACTGTACAGGGCAGTCAATCCAATCATCCCTCCCACAGGTTTGGTCCGGGCACCCTGTGGACTCTGCCCG|CTGGCGGATTTTTCCCCATGAATGGCGACACCAATTAGGAACTCGCGGGAAACCCCGTTGCTCCCTTTCCCCTGGCTGGCAGCGCGGAAGCCGCACGATGCCTGGAGTTCCTGTAAACCACGTGAACCAGCGGGACTTCGTCAGAG	8	0.7928521401426459	0.879307726717996	0.82573767257863	N	Y	3.2802368700128	3.57063922744582	3.2802368700128	0	0.0	0.0	Y	0.0	N	N	912	0	ENSG00000132664	ENSG00000214612	+	-	20	20	18465287	18485710	coding	upstream	POLR3F	RPS19P1	18447771	18485277	+	+	0.0	18462454	18485180	18462454	18485315	18462279	18485180	+	-	N	-	-	N	SA830
27337	AAGAGAAGAAATCAGTTGCTGAGGGCCTTTCTGGTTCTCTAGTTCAGGAACCTTTTCAGCTGGCTACTGAGAAGAGAGCCAAAGAGCGGCAGGAGCTGGAGAAGAGAATGGCTGAGGTAGAAGCCCAGAAAGCCCAGCAGTTGGAGGAGGCCAGACTACAGGAGGAAGAGCAGAAAAAAGAGGAGCTGGCCAGGCTACGGAGAGAACT|GCTAGAAAGACTTGAGTTAGACAAGCAGCAGCACACGCCTCCCTACCTCATGGCGACAGAAAATGGAGCAGTTGAGCTGGGAATTCAGAACCCATCAACAGACAAGGCACCTAAAGGTCCCACAGGTGAAAGACCCCTGGCTGCAGGGAAAGACCCTGGCCCCCCAGACCCAAAG	13	0.8755939353743091	0.652594843187112	0.3852922307684311	N	Y	3.1614158869593	3.3646059336237206	3.1614158869593	0	0.0	0.0197023809523811	Y	0.0197023809523811	N	Y	26170	466	ENSG00000088325	ENSG00000101306	+	-	20	20	30389608	30422492	coding	utr5p	TPX2	MYLK2	30327074	30407111	+	+	0.0	30386355	30407336	30385318,30386354	30407435,30408002	30385298,30386168	30407335,30407929	+	-	N	-	-	N	SA830
31808	AACTTCCGCTTCCGGTTCCTAGCGTTAACTGCGACCGGGGTTCAGCGCTCGGGTGAGGAGCTGGTGGCGTCGGCAGGTTCGAGGCGATTCG|AGGCCGAGTGTACTACTTCAACCACATCACTAACGCCAGCCAGTGGGAGCGGCCCAGCGGCAACAGCAGCAGTGGTGGCAAAAACGGGCAGGGGGAGCCTGCCAGGGTCCGCTGCTCGCACCTGCTGGTGAAGCACAGCCAGTCACGGCGGCCCTCGTCCTGGCGGCAGGAGAAGATCACCCGGACCAAGGAGGAGGCCCTGGAGCTGATCAACGGCTACATCCAGAAGATCAAGTCGGGAGAGGAGGACTTTGAGTCTCT	69	0.7997984083289049	0.6455584514610411	0.7764618273449241	N	Y	3.36819965647335	3.77530342425761	3.36819965647335	0	0.0	0.0	Y	0.0	N	Y	7205	2899	ENSG00000198258	ENSG00000127445	+	-	19	19	9940791	9960358	utr5p	intron	UBL5	PIN1	9938568	9945933	+	+	0.0	9938660	9949112	9938658	9949324,9958751	9938582	9949110,9958706	+	-	N	-	-	N	SA830
13812	TGACGCAAGGCGGGGGCTGAGCTGCGCCGGCCGGAAACCCAGCAGGCGGCGAAGATGGCGGAGAACAGCGGTCGCGCCGGCAAGAGCAGCGGGAGCGGCGCGGGGAAGGGGGCGGTGTCCGCAGAGCAGGTGATTGCTGGCTTCAACCGCCTTCGGCAGGAACAGCGAGGCCTGGCATCCAAAGCAGCTGAGTTGGAGATGGAGTTGAATGAGCACAGCCTAGTGATCGATACACTGAAGGAGGTAGATGAAACTCGTAAGTGCTACCGCATGGTTGGAGGAGTGCTGGTGGAGCGAACTGTCAAAGAGGTGCTGCCCGCTTTGGAGAACAACAAGGAG|CAGGCCGGTGCCCCGCGGGTGAGCTGGAGACCTCAGACGTGGTAACTGTGGTGCTGGGC…	7	5.54966167185357e-09	0.740729877217193	0.68386341948835	N	Y	3.44615838200292	3.3859001818865697	3.3859001818865697	3	0.0	0.0	Y	0.0	N	Y	7729	383	ENSG00000143256	ENSG00000143217	+	-	1	1	161087901	161059389	coding	coding	PFDN2	PVRL4	161070346	161040785	-	-	0.0	161071838	161049739	161071961,161072165,161087828	161049739,161059010	161071841,161072077,161087742	161049486,161059008	-	+	N	-	-	N	SA830
13390	GAAACCACCTTGCGTGGGTTCAAGAAGAGTGGAACTCCAGGAAAAACTGGTGGCCAGGCTTTCATTTCAGCTACTTTTGGGCAAAAAGTGATTGGAAGGAAGATACAGCTTTGGCCTGTGAGAAAGCTTTTGTGGCTGGTTTACTGTTAGGAAAA|GGAGTGCTCGCCCTACGCAGCCCACCTCTACGACGCCGAAAACACCCAGACGCCTCTCCGGAATCTCCCGGGCCTCTGCTCTGATTACTGCTCTGCCTTCCATTCTAACTGTCACTCAGCCATTTCCCTGCTGACCAATGACCGCGGCCTCCAGGAGTCTCATGGAAGGGACGGTACCCGCTTCTGCCACCTCCTGGACCTTCCTGACAAGGACTATTGCTTCCCTAATGTCCTGAGGAA	10	0.556915241743083	0.8530203071990571	0.660345860433435	Y	Y	3.13999365762046	3.47655676017605	3.13999365762046	0	0.0	0.0	Y	0.0	N	Y	1075	203	ENSG00000143498	ENSG00000143512	+	-	1	1	222763275	222721445	coding	coding	TAF1A	HHIPL2	222731244	222695602	-	-	0.0	222734706	222717531	222734860	222717531,222721066	222734707	222717293,222721066	-	+	N	-	-	N	SA830
23875	TTGGACGATATGCATTCAGACATGATTTACAATGTGAGCTGGAACCGGAATGGCAGTCTGATCTGCACAGCTTCCAAAGACAAGAAAGTGAGAGTCATTGATCCCAGGAAACAAGAGATTGTTGCTG|TGCCATGCCTCTGCAACTCCTCCTGTTGCTGATCCTACTGGGCCCTGGCAACAGCTTGCAGCTGTGGGACACCTGGGCAGATGAAGCCGAGAAAGCCTTGGGTCCCCTGCTTGCCCGGGACCGGAGACAGGCCACCGAATATGAGTACCTAGATTATGATTTCCTGCCAGAAACGGAGCCTCCAGAAATGCTGAGGA	15	0.8281160327163639	0.789799190131991	0.7937779726731891	Y	Y	3.43105836246279	3.30434773350738	3.30434773350738	12	0.0	0.0187764990914598	Y	0.0187764990914598	N	Y	11458	2100	ENSG00000110880	ENSG00000110876	+	-	12	12	109125372	109027735	coding	coding	CORO1C	SELPLG	109038885	109015686	-	-	0.0	109052514	109018088	109051199,109052639	109018087	109051199,109052514	109017891	-	+	N	-	-	N	SA830
2887	AAGGTTCAGGAATACTGCTACGACAACATCCATTTCATGAAAGCCTTTCAGAAGATTGTGGTTCTCTTTTATAAAGCTGATGTTCTGAGCGAAGAAGCAATACTGAAATGGTATAAGGAAGCACATGTTGCTAAAGGCAAAAGTGTTTTTCTTGACCAGATGAAGAAATTTGTTGAGTGGTTACAAAATGCAGAAGAAG|TTGGTTAGTCTGCTGCTAATTGGAATTGCTGCGTGGGGCATTGGCTTCGGGCTGATTTCCAGTCTCCGAGTGGTCGGCGTGGTCATTGCAGTGGGCATCTTCTTGTTCCTGATTGCTTTAGTGGGTCTGATTGGAGCTGT	9	0.202041210098414	0.682455902917068	0.653039348814115	Y	Y	3.1710543832029	3.4571608175836404	3.1710543832029	0	0.0	0.0	Y	0.0	N	Y	8120	1440	ENSG00000136261	ENSG00000106537	+	-	7	7	16746148	16824161	coding	coding	BZW2	TSPAN13	16685756	16793160	+	+	0.0	16744294	16815836	16737811,16744294	16815967	16737736,16744172	16815836	+	-	N	-	-	N	SA830
13791	TTGGGGGCCCTGGTGCTGCTGCTGGTGCTCACCCTCCTCTGCAGCCTGGTGCCCATCTGTGTGCTGCGCCGGCCAGGAGCTAACCATGAAGGCTCAGCTTCCCGCCAGAAAGCCCTGAGCCTAGTAAGCTGTTTCGCGGGGGGCGTCTTTTTGGCCACTTGTCTCCTGGACCTGCTGCCTGACTACCTGGCTGCCATAGATGAGGCCCTGGCAGCCTTGCACGTGAC|GTTACAGGCCCAAAAACTGCGACTGGCATACACAAGGAGCTCTCATTATGGTGGGTCTCTGCCCAATGTTAACCAGATTGGCTCTGGCCTGGCCGAGTTCCAGAGCCCCCTCCACTCACCTTTGGATTCATCTCGGAGCACTCGGCACCATGGGCTGGTGGAACGGGTGCA…	6	0.13133595096508502	0.976687661999538	0.901438897415716	Y	Y	3.5204207511572005	3.50744965188915	3.50744965188915	7	0.995271459262218	0.0022779043280183307	Y	0.475131978106209	N	Y	4499	2356	ENSG00000143570	ENSG00000160741	+	-	1	1	153940188	153931101	coding	intron	SLC39A1	CRTC2	153931575	153920145	-	-	0.0	153934696	153927642	153934826,153935101	153927465,153927642,153930537	153934697,153935005	153927358,153927541,153930537	-	+	N	-	-	N	SA830
9896	ATTCTGGCCGACCCTGACGGACATGAAATTTGCTTTGTCGGGGATGAAGCATTTCGAGAACTTTCTAAGATGGATCCAGAGGGAAGCAAATTGTTGGATGATG|ACCCTTGAACATCTGTGAAGAAATGACTATTCTGCATGGAGGCTTCTTGCTGGCCGAGCAGCTGTTCCACCCTAAGGCACTGGCAGAATTAACAAAGTCTGACTGGGAACGTGTTGGACGGCCCATCGTGGAGGCCTTAAGGGAGATCTCCTCGGCTGCAGCACACTCCCAGCCCTTTGCCT	2	0.8041843355170121	0.778015092658286	0.5	Y	Y	3.41848849077886	3.5110433747387795	3.41848849077886	0	0.0	0.0	Y	0.00349650349650354	N	Y	3097	5556	ENSG00000167699	ENSG00000179409	+	-	17	17	685581	657239	coding	coding	GLOD4	GEMIN4	660337	647654	-	-	0.0	673109	651272	663478,673195,673298	651271	663478,673109,673284	651090	-	+	N	-	-	N	SA830
22611	GCCCTGGCCTCTCGCCTCGTTTTCCGCCCTCCAAACGGACGGCTCTGAGGCCAGCCCTTCCCGGCTGTATACAGGGCCCCAGCGCCCCGCCGGCTCGCTTTTCCCTGCTTCCCTGAAAGCAGCCGGGAGCCGCACGGCTTACTCACCATAGTGGCTAGGGATTAGGAGGCGAAGGCGACAGGAGCAGACACCGGGTCCCGGTTACCGTCCCCGACAAGCTAAGAGTCGAG|TCAGCTCCTGACAGAAGAGGTTCAGTGAGGGCGAACCCCGCCCAGTGGCTCCAACGCCATAGAAGCCAGAAACAAACAACCCCGCCCCTGCGCCGCCCTGACACCCGCTGCCGGGGGCTCCGGCAGAAACTCACCATGTTTTCCCGGGAATGTGTGGGTATCTTTCCA…	17	0.3927952952269361	0.565774666712891	0.423742255871264	Y	Y	3.42424163912411	3.5429693362217702	3.42424163912411	0	0.995248893208077	0.0	Y	0.539142641183458	N	N	309005	21453	ENSG00000123416	ENSG00000167552	-	+	12	12	49525180	49583107	utr5p	intron	TUBA1B	TUBA1A	49521565	49578579	-	-	0.0	49525164	49582066	49525164	49582275	49524935	49582066	+	-	N	-	-	N	SA830
30328	GATGTTGGAAAACCTTAGTCATGACAGAGAAAAGATACAGCGAGCACGTGAAAGACTTCGGGAAACAGATGCTAATTTGGGAAAAAGCTCCAGGATTCTGACAGGGATGTTGCGAAG|TACCCTGGAAGTGCTCAGTACATCATATGAGCCAGAGTGCTGGCCAGGAATGAGACCACGCTTTGCCTGTTGGTCACCGCATCTCCAGGGAACTCAGAGGCATCTCCAGGAAACACCTGAATATGTGAGCTGGTTCCTTACAACAGTCCAATGAAGCAGAGGTGTGAGCAGATCCTTTTTACAGCTAAGGA	10	0.6119174718028371	0.7773459280005601	0.442477087879232	N	N	3.48383749183115	3.6272104187567	3.48383749183115	0	0.0	0.0	Y	0.0	N	N	3091	0	ENSG00000151532	ENSG00000225292	+	-	10	10	114578503	114665870	coding	intron	VTI1A	RP11-57H14.3	114206756	114648492	+	+	0.0	114428757	114665736	114428047,114428757	114665926	114428024,114428696	114665736	+	-	N	-	-	N	SA830
4052	AATATTGTCCTCTCTGGAGGTTCAACCATGTTCAGGGACTTTGGACGTCGCTTGCAAAGAGATTTGAAAAGAACTGTAGATGCCCGGCTGAAATTAAGTGAGGAATTGAGTGGTGGTAGATTGAAGCCAAAACCTATTGATGTACAAGTCATTACACACCACATGCAGCGATATGCAGTTTGGTTTGGAGGATCAATGCTGGCTTCCACG|GCAGCAGTGAGGATGCCAGAGTTCATGGGTTTCTAGAAGACAAGTTTTCAACTGCAGATACAAACATCAGGACGTCAATGTATCTGCTAGGAGACACCCGGACAGTGTTGAGAACACAGAACCTGGAGGCTAAACCCCCAGCTTTCTATGCCAGCTGAGAGTCTGTGGGCACATTACTCAGCGTCTCTG	17	0.402381255199478	0.9036411527153208	0.481485854236453	Y	Y	3.684245618384	3.4367716580146896	3.4367716580146896	0	0.994722222222222	0.0	Y	0.007777777777777771	N	N	10552	0	ENSG00000115091	ENSG00000234199	+	-	2	2	114720173	114764879	coding	intron	ACTR3	AC010982.1	114647537	114737146	+	+	0.0	114713283	114764596	114709422,114713283	114764784	114709297,114713200	114764596	+	-	N	-	-	N	SA830
13730	AAGTATGAGCATGATGACATTGTGTCTACAGTCAGTGTCTTGAGCTCTGGCACACAAGCTGTCAGTGGTAGCAAAGACATCTGCATCAAGGTTTGGGACCTTGCTCAGCAGGTGGTACTGAGTTCATACCG|AGGGCTGGTTCTTGTGCTGAAACACCACGATGGTGCTGCCCATAAACTCGTGTGTTATTTCACCAACTGGGCACACAGTCGGCCAGGCCCTGCCTCGATCTTGCCCCATGACCTGGACCCCTTTCTCTGCACCCACCTGATATTTGCC	6	0.7642722715058342	0.704022853010176	0.356245540643584	N	Y	3.69937614314766	3.5293265419746	3.5293265419746	0	0.9923936750272628	0.0	Y	0.802235550708833	N	Y	3843	2214	ENSG00000116455	ENSG00000085465	+	-	1	1	111991998	111970399	coding	utr5p	WDR77	OVGP1	111982512	111956936	-	-	0.0	111989717	111969713	111989766,111990139	111969263,111969715	111989719,111990057	111969158,111969684	-	+	N	-	-	N	SA830
22807	GGAGCGGCGCCGGCCCTTCACCAGCAGCCCGTCCGACTGGAAAGATCTGCCTCTTCTCCAAGAAACTCAACCACTAGTGACAATGACCAGCCTCCTGACTACTCCTTCTCCAAGAG|GTCATCGTGATGTCAGGTCATGAGACCATCCGAGTGCTGGAAGTCGGAGTGGATGCCCAACTCCCTGCTGAGGAAGAGAGCAAAGGACTGGAGGGTGTGGCCGCCGAGGGCTCCCAGAGCGGAGACCCTGCTGAAGCCAGTC	6	0.6726724879445339	0.693209221643269	0.6774728878163772	Y	Y	3.55760534744548	3.50120199000394	3.50120199000394	1	0.991412594860871	0.0	Y	0.0	N	Y	1728	550	ENSG00000170545	ENSG00000184271	+	-	12	12	51664202	51611477	coding	utr5p	SMAGP	POU6F1	51639133	51580719	-	-	0.0	51663029	51598151	51663100,51664068	51598151	51663029,51664040	51598016	-	+	N	-	-	N	SA830
13752	ATCTCCACTGCTGGCTTGGACGCTGCAGCCACAGCAATCTTCCTCAGCATCACATTCACCCCCAGCACTTTGAGCAATTCCTCGAAGTTTTCCGATCGGATGATTTTCCAGTTGCCAGAGAAGTTGGGCATGGTGGCGGCGCGGGAGGCGGTCCCCGTAGACTCCTAGGCTGGAGCACTGGACACTGTCTTTTAGTCAAAAGAGACGTCGCCGTCGCCGGGTCGTCAGGTT|TGTCCCTAGGAGGCAGGGTAGGAGGGGCTAATGGCTCAGCTTCAGGAAGGGGGTCAGCTAGCTTGCGCAGAACTCCTCTCCAAGGCTCCTTGCGGCTCCCATTTCCCTCCTCTCAAGTCTCCAAATGCAGCTCTTGTCTCCAGACAGTGGGACCCA	20	0.740146331994002	0.674921020285606	0.536685574744955	Y	Y	3.3571972208926297	3.2718832157944604	3.2718832157944604	0	0.0	0.0	Y	0.0	N	N	9807	0	ENSG00000143320	ENSG00000223356	-	+	1	1	156675608	156682966	utr5p	downstream	CRABP2	RP11-66D17.5	156669398	156682004	-	-	0.0	156675338	156680508	156670844,156675338	156680663	156670784,156675169	156680508	+	-	N	-	-	N	SA830
822	ATGAGCAGTGCAGGCCCAAGACCACTACCCAGTGGCCCAGCATCCCCCAAACGCAAGCTGGAAGCAGCCGAGGAACCACCTGGTGAAGAACTCAGCAAACGGGCCCGGGTGGCAGAGTTGCCAACCCCAGAGCTGCCGAGCAAGGATGCCTGAGA|GCTCACCCATGACATCAGCCTGGAGGAGTTTGAGGATGAAGACCTCTCGGAGATCACTGATGAGTGTGGCATCAGCTTACAGTGCAAAGACACCCTGTCCTTACGGCCCCCGCGCGCCGGGCTGCTCTCTGCGGGCGGCGGCGGCGCGGGGAGCCGGTTGCAGGCCGAGATGCTGCAGATGGACCTGATCGACGCGACGGGGGAC	23	0.8872367350932742	0.840249420064024	0.9008765113931452	Y	Y	3.42953077915294	3.5010341561346	3.42953077915294	0	0.0	0.0	Y	0.0	N	Y	856	808	ENSG00000121671	ENSG00000121653	+	-	11	11	45904798	45928016	utr3p	coding	CRY2	MAPK8IP1	45868669	45907202	+	+	0.0	45893784	45919636	45892485,45893784	45919741,45921787	45892473,45893643	45919636,45921689	+	-	N	-	-	N	SA830
4896	AGGGTTTACACTGTGATTTTGCTTGCCTGATGTTCAAACACCTGGTACACAAACCATCGGAGGAGAGAGTAAGAGAAATAATTATCAATGCTGTTCGGATAGAACAGGAGTTCCTCACTGAGGCCTTGCCTGTGAAGCTCATTGGGATGAATTGCACTCTAATGAAGCAATACATTGAGTTTGTGGCAGACAGACTTATGCTGGAACTGGGTTTTAGCA|AGTCTTCCAGGATCTCAACCAGTTCTCTCACTGCAGAGTCTGGAGAAGCCCAGCCCTCATTGTGAAGGGAGAGCCACCGTGGTGCTCACAGCAAGACACCCAGAGTCCCTTCCAGACAGGGACACCCCTGGAGCGACCCTGTTTCAGAATGAAGTTATCTGGGTGGGAACTCACCAAGA…	22	0.952128945156684	0.91351194800287	0.533728295260472	Y	Y	3.42001607408871	3.44991993872189	3.42001607408871	9	0.995085537271891	0.0220219171062898	Y	0.031850842562508	N	Y	34533	1466	ENSG00000171848	ENSG00000163009	+	-	2	2	10271545	10351851	coding	coding	RRM2	C2orf48	10262455	10281509	+	+	0.0	10269281	10350437	10267347,10269079,10269279	10282502,10350637	10267346,10268975,10269168	10282501,10350437	+	-	N	-	-	N	SA830
4910	TGTGCACTTGCCACACAATTATCATATTGATTTTGAAATCAGAATGGACACTAACAGGAATCAAGTGCTACCACTTTCTGATGTGGATACAACTTCTGCTACAGATATTCAAAGAGTAGCTGTGCTATGTGTTTCCAGATCTGCTTATTGTTTGGGTTCAAGCCACCCCAGAGGATTCCTTGCTATGAAAATGCGGCATTTGAATGCAATGGGTTTTCATGTGATCTTG|CATATCAGCAATCATGGTGACGTGCCACTCTGCTGGTAATTCATATGGCTTATTCAGAAGCACAGATCATGGCTGTTAGACCTGCCAGATGTTCCCGGTCCCTAGCTGCAATTAAGTTCCAACATAGCCCAATTTGAAAGAGATTGAGA	15	0.495076486865157	0.95858264361425	0.15236382420348002	N	Y	3.20124507471334	3.6995439770170098	3.20124507471334	9	0.993306298808238	0.0	Y	0.0160259248109649	N	N	1278	0	ENSG00000118246	ENSG00000229321	+	-	2	2	207657233	207733013	coding	upstream	FASTKD2	AC008269.2	207630081	207731519	+	+	0.0	207655410	207731421	207652879,207653627,207655410	207731560	207652851,207653543,207655296	207731421	+	-	N	-	-	N	SA830
16601	CAGCTTCAAGAAAAAGCCTTGTTTGCAGTCCCTAAAAATTACAAGCTGGTAGCTGCACCATTGTTTGAATTGTATGACAATGCACCAGGATATGGACCCATCATTTCTAGTCTCCCTCAGCTGTTGAGCAGG|TTCTAGTAAATACCGCTTGCTGTGTTTTGATGTTGGTGGCTAAGCTCATCCAGTGTATTGTGTTTGGCCCTCTTCGAGTGAGTGAGAGACAGCATCTCAAAGACAAATTTTGGAATTTTATTTTCTACAAGTTCATTTTCATCTTTGGTGTGCTGAATGTCCAGACAGTGGAAGAGGTGGTCATGTGGTGCCTCTGGTTTGCCGGACTTGTCTTTCTGCACCTGATGGTTCAGCTCTGCAAGGA	6	0.7528855958388041	0.6611402948584699	0.6551362809033039	Y	Y	3.48487056160104	3.44678087661887	3.44678087661887	0	0.0	0.0404308335342819	Y	0.0	N	Y	8512	5545	ENSG00000167005	ENSG00000159461	+	-	16	16	56486111	56459450	coding	coding	NUDT21	AMFR	56463045	56395364	-	-	0.0	56468243	56448256	56466645,56468357,56468671	56443500,56448255	56466645,56468243,56468666	56443349,56448164	-	+	N	-	-	N	SA830
1082	CTTTGGACAAAATTGAGAAGAACTCATAAACTTGGCTTCCTCGCTTCTGCTCCTCAG|TTGTGTTGATGTTCCTTTCAGCTGGTCCTATAGTACCCCTCCTCAGGAATGTCTCCCCAGTGCAAGGACAAAGACTGAAGAGACTGCTATATTGATGGACTCTCAAGCCAACTATGAAGTTGAAACAAAGAAAGTGATCACCTGAAGACACCTCCTCTGCTAAGAAACACCCCCAAATTGTGCAGCTTCTGCCACTAG	143	0.041988765199524006	0.530494801942947	0.748495790229319	N	Y	3.5146370975884103	3.45720067037699	3.45720067037699	0	0.982524671052632	0.0	Y	0.982524671052632	N	Y	226	4813	ENSG00000255090	ENSG00000255248	+	-	11	11	122293579	121987031	intron	intron	RP11-820L6.1	RP11-166D19.1	122026130	121899063	-	-	0.0	122051044	121962448	122051092	121962448	122051044	121962251	-	+	N	-	-	N	SA830
17337	TGACGCTAGAGGAGTTGAACGTAGTAGAGCAGGTGCGGGTTCAGGTTAGCGACCCCGAGAGTACAGTGGCTGTGGCTTTCACACCAACCATTCCGCACTGCAGCATGGCCACCCTTATTGGTCTGTCCATCAAGGTCAAGCTTCTGCGCTCCCTTCCTCAGCGTTTCAAGA|CGGTCCCGGACGCGATGACCCTGAACGGCGGCGGCAGCGGAGCGGGCGGGAGCCGCGGTGGGGGCCAGGAGCGCGAGCGCCGTCGGGGCAGCACACCCTGGGGCCCCGCCCCGCCGCTGCACCGCCGCAGCATGCCGGTGGACGAGCGC	31	0.618549468531656	0.858166930753807	0.626371104184521	Y	Y	3.38912318237562	3.2739892081275896	3.2739892081275896	1	0.99330949842146	0.0	Y	0.9799284952643792	N	Y	4512	234	ENSG00000166595	ENSG00000166592	+	-	16	16	66968326	66959547	coding	utr5p	FAM96B	RRAD	66965959	66955582	-	-	0.0	66967517	66959097	66966728,66967642,66967933	66959096	66966728,66967517,66967890	66958948	-	+	N	-	-	N	SA830
23838	ATTACTGTGGAAGATGATGTTGGTGGTGTTCAAGGGAAAAGAAAAGCAGCATCTAAAGCTGCAGCACAGCAGAGGAAGATTCTTCTGGAAGGCAGTGATGGTGATAGTGCTAATGACACTGAACCAGACTTTGCACCTG|AACACCAGTGTTACTTCACTCCCCTTTGTGGACACCAAGGGGAAGAAGAATACGGTAAGCTTCCCACACATTAGCAAGAAAGTCCTGCTGAAGTCATCCCTGCTGTATCAGGTGAGTGCAGACGGACTGGACCCTGAGAAGGCAGGTGAAAGACCTGGTTTTAGTCCAAAGCCAGTTTTAGAAAGGCCCAGGATAGTGGGGAAAAGCACAGT	3	0.556915241743083	0.3804850460541721	0.0425001697944519	Y	Y	3.56335849579072	3.4210491438586	3.4210491438586	18	0.0	0.00284090909090917	Y	0.0	N	Y	1045	1034	ENSG00000111247	ENSG00000010219	+	-	12	12	4669214	4723325	coding	coding	RAD51AP1	DYRK4	4647950	4671370	+	+	0.0	4658002	4699496	4658002	4699707	4657886	4699496	+	-	N	-	-	N	SA830
20978	CAGACCAAGTCTGTGTTTGAGATTGGACTCTGCAGTAATAGAATGTTTTGCTATGCAGTTCTTGGATCCATCATGGGACAATTACTAGTTATTTACTTTCCTCCGCTTCAGAAGGTTTTTCAGACTGAGAGCCTAAGCATACTGG|GAACTGACCAACACTGGATGAATTTGACCATTTCTTAGGAGACTGGAATGTTAAGTTTCTATAAATGAATGAACCAGTTCTCTCTTGTTTGGAGCAATGCTGAAATTCCAAGAGGCAGCTAAGTGTGTGAGTGGATCAACAGCCATTTCCACTTATCCAAAGACCTTGATTGCAAGAAGATACG	9	0.7469386172070579	0.995761652713649	0.21892435575680105	Y	Y	3.6035982586987	3.40169305405954	3.40169305405954	9	0.99312434691745	0.0	Y	0.0	N	Y	3378	213	ENSG00000017260	ENSG00000114670	+	-	3	3	130735556	131069309	coding	utr5p	ATP2C1	NEK11	130569439	130745694	+	+	0.0	130718503	130748457	130717233,130718503	130748640	130717231,130718362	130748457	+	-	N	-	-	N	SA830
13754	CTCAAACTCCTCCCCAACCTTGAAGTTAATCTCTGTGGTGCGCACGGTGGTGGAGGTTTTGATGTAGAAAGTGTCTCCCTCCTGTTTGATCTCCACTGCTGGCTTGGACGCTGCAGCCACAGCAATCTTCCTCAGCATCACATTCACCCCCAGCACTTTGAGCAATTCCTCGAAGTTTTCCGATCGGATGATTTTCCAGTTGCCAGAGAAGTTGGGCATGGTGGCGGCGCGGGAGGCGGTCCCCGTAGACTCCTAGGCTGGAGCACTGGACACTGTCTTTTAGTCAAAAGAGACGTCGCCGTCGCCGGGTCGTCAGGTT|TGGGTGCACCTTTCTTGTTGCTTGAGGGCACTTATGGTCTCTGTGGGCCAAATCTCCTCATAAGCTATCTGACCGTCAG…	45	4.61156747448003e-06	0.53836709393306	0.373901034616257	Y	Y	3.3571972208926297	3.36617336972692	3.3571972208926297	4	0.0	0.0130236764040979	Y	0.0130236764040979	N	N	9807	0	ENSG00000143320	ENSG00000223356	-	+	1	1	156675608	156682966	utr5p	intron	CRABP2	RP11-66D17.5	156669398	156682004	-	-	0.0	156675338	156682004	156670844,156675338	156682184	156670696,156675169	156682004	+	-	N	-	-	N	SA830
23043	CCAATGCAATGCTGGGGAAAAAGACAGTGGTTTCAGAGTTCTATGATGAAATGATATTTCAAGACCCAACAGCAATGATGCAACAATTATTGACAACATCTCGTCAGCTAACATTAGGAGCCTATAAGCATGAAACAGAAT|ATATTACTCTATGAAGATGTAATGTTTGGAGCTGCAGCGATCATTTTGGAATCATGAGGCAATCAACCTAAGAATGAAAGCCAACAAGTTGAAGAAAGCAGGACAGAATAAAGACCCTGGATTCTTGGTGACACTTTTGGTTTCCAAAACTACTCTGAGATGGCCA	13	0.8907928417863421	0.940712499270962	0.16899594494749198	N	Y	3.6852786881538906	3.62464976567696	3.62464976567696	0	0.0	0.0	Y	0.0	N	N	382	0	ENSG00000127337	ENSG00000241765	+	-	12	12	69784576	69816772	coding	downstream	YEATS4	RP11-159A18.1	69753483	69816441	+	+	0.0	69764755	69817781	69764578,69764755	69817946	69764554,69764668	69817781	+	-	N	-	-	N	SA830
839	AGATAACACTTCTGGAGGCTGCAGGCGAGAAACACAGCTGATATCATCTTTTATTGTGTGTTGTTATTTGCCTAGCATTATAAATTAAGGAGGAATAGTAACAAAGAGCTTGAAGACATGCACAGCTCACAGGCCCCGGGTGGAGGCTGGCGACATCAGACAGACAGAACCAAGACATCTGAGGGGCAACCAGGAGGTGCGTGTGGCTGCAGAGCACACAGACTTGTCTTTGGACAAAATTGAGAAGAACTCATAAACTTGGCTTCCTCGCTTCTGCTCCTCAG|CTGGTCCTATAGTACCCCTCCTCAGGAATGTCTCCCCAGTGCAAGGACAAAGACTGAAGAGACTGCTATATTGATGGACTCTCAAGCCAACTATGAAGTTGAAACAAAGAAAGT…	43	1.1567849585152901e-06	0.762764637175383	0.646422348964129	N	Y	3.5146370975884103	3.36720643949681	3.36720643949681	0	0.9964221256259692	0.0	Y	0.9856885025038772	N	Y	226	4813	ENSG00000255090	ENSG00000255248	+	-	11	11	122293579	121987031	intron	intron	RP11-820L6.1	RP11-166D19.1	122026130	121899063	-	-	0.0	122051044	121962427	122051106,122073692	121962427	122051044,122073472	121962175	-	+	N	-	-	N	SA830
25361	AAGTTTGATGGACAAATGTTTTCCTGAGAAAAACAAACCAGGTGAAATTGCCAAATACATGGAAACAGTGAAATTACTAGACTACACTGAAAAACCTCTTTATGAAAATTTACGTGACATTCTTTTGCAAGGACTAAAAGCTATAGGAAGTAAGGATGATGGCAAATTGGACCTCAGTGTTGTGGAGAATGGAGGTTTGAAAGCAAAAACAATAACAA|AGGAGACCAGAACTGCCTTCTGAATGCCATTATGACTTGACTCAGCTGGGAACCACGAGAGGACGAGATGACATCTCTTCAGGATGGTGTAGAGACGTGGGCGGAGTGTGCAGGGCTGGCGTGCAAGGGGTGGGGACACGTTGCATCCATGGTGCTGTT	19	0.5117085065070061	0.396984256725391	0.748021162296723	Y	Y	3.18764213325953	3.62145727041145	3.18764213325953	0	0.993727330205318	0.0	Y	0.0	N	Y	2335	9	ENSG00000100749	ENSG00000258825	+	-	14	14	97398059	97409917	coding	intron	VRK1	AL133168.3	97263641	97397704	+	+	0.0	97327072	97409854	97322923,97327070	97409999	97322883,97326894	97409852	+	-	N	-	-	N	SA830
30812	GGAGGCAGCGTTCAGGGAGATTACTATGGAGATCTGGCTGCTCGCCTGGGCTATTTCCCCAGTAGCATTGTCCGAGAGGACCAGACCCTGAAACCTGGCAAAGTCGATGTGAAGACAGAC|CCGGGAGACATACAACTCACTGGCTGCCTGGCTGACGGATGCCCGCACCCTGGCCAGCCCCAACATCGTGGTCATCCTCTGTGGCAACAAGAAGGACCTGGACCCTGAGCGGGAGGTCACTTTCCTGGAGGCCTCCCGCTTTGCCCAGG	4	0.845255501312743	0.56808613476851	0.703389221721683	Y	Y	3.3974369838006098	3.54144175291192	3.3974369838006098	0	0.991697530864198	0.028611111111111	Y	0.96679012345679	N	Y	49	284	ENSG00000261857	ENSG00000167578	+	-	19	19	41283392	41302847	coding	coding	MIA	RAB4B	41281300	41284171	+	+	0.0	41282984	41289826	41282984	41289974	41282890	41289826	+	-	N	-	-	N	SA830
898	GCCGAGGAGATCAGTAGTTCTTCCGGAACTTCAGACAGATTCAGCCGAATACTCAAGCACATCTTGACCCAGAGGAGCTACTACCCACTCTACCCGCCCCAAGAAGACATGGCCATTGACTATGAGTCGTTCTATGTTTACGCACAGCTGCCTGTCACCCCAGATGTCCTCATCATCCCGTCAGAGCTGAGGTACTTCGTGAA|GCTCCTCAGCCCTGGACCGGGGACAAGTAACCCTCGGTGACAAGACCAAAGTGCACTGCTGCCCACACAGTTCCTACCTTTCTGGCTTCAATTCTTCAGAAGAGTTTGCCGTCCTTTGGGGAGAACGTGATTTTTGTTATCTCAGCCC	9	0.29212130298625	0.970214857245837	0.960872642026038	Y	Y	3.71297908460148	3.53871326596283	3.53871326596283	9	0.0	0.0163160319410319	Y	0.0163160319410319	N	Y	772	1620	ENSG00000014138	ENSG00000149798	+	-	11	11	65073060	65089900	coding	utr5p	POLA2	CDC42EP2	65029233	65082289	+	+	0.0	65063461	65088015	65062123,65063070,65063460	65084941,65088157	65062107,65063011,65063335	65084941,65088015	+	-	N	-	-	N	SA830-R1
29089	TGCTGCCCCGACACTGCGGCGCCTGGCGCTTTCCTCACGGTCTGGGCTTGAGAGGAAGCCGGAGTCCTTGTCTAAAGTCAGCATCATCAAGAGACTGGGCGCAGCTGCCCTTGTGCCCGAGGCCCAGGACAGCCAGGTCACCAGCACCAAGA|GTGAATACATCAAGACCTGGAGGCCACGGTACTTCCTGCTGAAGAGCGACGGCTCCTTCATTGGGTACAAGGAGAGGCCCGAGGCCCCTGATCAGACTCTACCCCCCTTAAACAACTTCTCCGTAGCAGAATGCCAGCTGATGAAGACCGAGAGGCCGCGACCCAACACCTTTGTCATACGCTGCCTGCAG	13	0.67040423267224	0.921693019399879	0.4177311126898951	N	Y	3.19293127328835	3.90657048781565	3.19293127328835	0	0.0	0.0	Y	0.0	N	Y	998	5815	ENSG00000160392	ENSG00000105221	+	-	19	19	40854434	40791443	coding	coding	C19orf47	AKT2	40825443	40736224	-	-	0.0	40827935	40762961	40828080	40761176,40762961	40827935	40761115,40762833	-	+	N	-	-	N	SA830-R1
728	TGCACAGCTCACAGGCCCCGGGTGGAGGCTGGCGACATCAGACAGACAGAACCAAGACATCTGAGGGGCAACCAGGAGGTGCGTGTGGCTGCAGAGCACACAGACTTGTCTTTGGACAAAATTGAGAAGAACTCATAAACTTGGCTTCCTCGCTTCTGCTCCT|CAGATACAGTTAAGCTAATGATCTCGAGAGGATATCGTCCTGGATAAGGGTGGAGCCTACGCCCAAAAACAAGATTACCTGAAAGAGAAAAGAAAGGGGGAAAACACACAGAGATACAGTCGGGGAGGCCACATGAAGATGGAGGCAGAGACAGGAGTGATGAGCCTGCAAGCCAAGGAATGCCAAGGGCTGCCAGCAGCCATGAGAAGCTGAGAGACACAGAGAACGAGTCCTC…	7	0.5954350290139921	0.502434191415675	0.853237405035827	N	Y	3.54400240599166	3.72568628493121	3.54400240599166	0	0.993878724802804	0.0	Y	0.0	N	Y	203	4434	ENSG00000255090	ENSG00000255248	+	-	11	11	122293579	121987031	intron	intron	RP11-820L6.1	RP11-166D19.1	122026130	121899063	-	-	0.0	122051044	121937142	122051106,122073574	121937145	122051047,122073472	121936862	-	+	N	-	-	N	SA830-R1
29101	GAGTTGCGGTAAGTGAGGGTGCGCACCTCGTCCTTCAGCATCTCCTCGTGGATGCCAAAGTGTGCGTAGGAGTCAAAGTAGTAATCTTTGGATGTCATGTCCTCAGCGTTGGGCTTCTCACTGCTTTCCGCCTGGCCACAGGA|CACCCAGCCCCCGTGGGCCTGGATCCAGGGCGTGAAGCTGTGCACGTGCTCCACGCTGAGTCCGGCCAGGGTGCCCCCCAGCCCGGCCACGCGCCGGCTCAGCTCCATGGCTAGGGCCAGGCGGGCCAGGGGCTCCGGGGAAGGAGGCGGGGGCCCGGGGCATGCTCGGCTTGGGCGAGAGCTGTCATCCCGGCTACAGAACAGCTCCACCAGGCGGGCGAAAGAGTCGGAGGACAGGC	23	0.8585253230498829	0.8097347763064592	0.7927519081378309	Y	Y	3.45041445226185	3.3289582682151098	3.3289582682151098	0	0.0	0.0	Y	0.0	N	Y	34917	2593	ENSG00000126457	ENSG00000126453	-	+	19	19	50192286	50177172	coding	intron	PRMT1	BCL2L12	50179043	50168399	+	+	0.0	50183744	50173745	50183845,50185205	50173748	50183747,50185167	50173510	-	+	N	-	-	N	SA830-R1
28544	GTCCCGCCCCCCAGCACCCGAGCCCTCCTCTACTTCAGCCGACTCTGGGAGGATTTCAAACAGAACACTCCTTTCCTCAACTGGAAAGCAATTATTGAGGGTGCGGACGCGTCATCACTGCAGAAACGTGCAGGCAGAGACGATCAGAACTACAATTACAACCAGCATGCGTATCCCACTGCCTATGGTGGGAAGTACTCAGTCAAGACCCCTGCAAAGG|AAGAAAGCACCATTGAGAATTATGCGTCACGACCCGAGGCGTTTAAGGCTGATGAGTTCCTGAACTGGCACGCCCTCTTTGAGTCTATCAAAAGGAAACTTCCTTTCCTCAACTGGGATGCCTTTCCTAAGCTGAAAGGACTGAGGAGCGCAACTCCTGATGCCCAGTGACCATGACC…	12	0.101396772055846	0.8995542349654729	0.6520076535242739	Y	Y	3.56385300933068	3.62617734898681	3.56385300933068	0	0.0	0.00669083072100318	Y	0.0	N	Y	6825	58	ENSG00000161249	ENSG00000188508	+	-	19	19	36004560	35986460	intron	coding	DMKN	KRTDAP	35988122	35978226	-	-	0.0	35990860	35979742	35990931,35991482,35993085,35993782	35978368,35978661,35979387,35979741	35990859,35991435,35993038,35993732	35978257,35978614,35979343,35979704	-	+	N	-	-	N	SA830-R1
13334	AGCAGTCCTGTGCAGGTGCCGGGCCCTGTTGCAGCTTCCACAGAAGCCCTGTTGCAGGCAGTAGACCCAGGCCTGCCTTCTGTGAAGCAAGAGCCACCTGACCCAGAGGAGGACAAGGAGGAGAACAAGGATGATTCTGCCTCCAAATTGGCCCCAGAGGAAGAGGCAGGAGGGGCTGGCACACCCGTGATCACGGAGATTTTCAGCCTGGGTGGAACCCGCTTCCGAGATACAGCAGTCTGGTTGCCA|AGAGATCCAAGCCTCCTAAAGGCCAAGGAGCTGAGCACCATCTAGAAAGAATCCGACGCAGCCATCAGAAGCATAATGCTATTTTGGCTTCCATTAAGTCAAGTGAGCGGGATCGCTTGAAAGCTGAGTGGGACCAGCACAATGACTGC…	7	0.275507280937333	0.7202536459719391	0.548858992376532	Y	Y	3.782584155912701	3.38652267650252	3.38652267650252	2	0.0	0.0	Y	0.0	N	Y	2195	115	ENSG00000141644	ENSG00000172361	+	-	18	18	47808144	47792892	coding	intron	MBD1	CCDC11	47793252	47753563	-	-	0.0	47799047	47788589	47799108,47799325,47799990	47788591	47799049,47799194,47799934	47788354	-	+	N	-	-	N	SA830-R1
19249	CCAGTTGCACCCGGCGGACCCGGCTTGGGCGGTGCTCCGGGGGGGCGGCGGGAGCCCAAGAAGTACGCAGTGACCGACGACTACCAGTTGTCCAAGCAGGTGCTGGGCCTGGGTGTGAACGGCAAAGTGCTGGAGTGCTTCCATCGGCGCACTGGACAGAAGTGTGCCCTGAAG|AGCATCAGATGAAATCAACTGCTGAGAGAGGGAAGTGAGTGCTGTGTTGGCACCGCTGCCAGAAACTCTTGAGAATGAGCATCGTGTGCCACTTATCCACTGCTTGCCGACTTCAGTAGCAAGAGCCTCCAGAATGCTCATGGATAAACATCATCTTTGTGGCCACACATTGTTTTATGAGCTGAGTCATCAG	50	0.687923065143967	0.809417224178777	0.7730073474741089	Y	Y	3.7297745213208	3.23057053032324	3.23057053032324	0	0.0	0.0	Y	0.0	N	N	5312	0	ENSG00000114738	ENSG00000266067	+	-	3	3	50686720	50712594	coding	upstream	MAPKAPK3	MIR4787	50648951	50712511	+	+	0.0	50655215	50708802	50655215	50708994	50655042	50708802	+	-	N	-	-	N	SA830-R1
25575	TTGTATGCTGCATGGTGTTTCACAAGAGGACTTTCTACGGAGGAACCAAGATAAAAATGTGAGAGATGTAATATATGACATTGCCAGTCAAGCACACTTGCACCTAAAGCAT|GCTATTAGTGAAAGATGGTGGATCGCTTGGCAAACAGTGAAGCAAATACTAGACGTATAAGTATAGTGGAAAACTGTTTTGGAGCAGCTGGTCAACCTTTAACTATACCTGGACGAGTTCTTATTGGAGAAGGAGTATTGACTAAGTTGTGCAGGAAAAAGCCCAAAGCAAGGCAGTTTT	12	0.962718070270424	0.859737082657392	0.34145122748757506	Y	Y	3.5303596117444904	3.64553343878587	3.5303596117444904	0	0.0	0.0	Y	0.0	N	Y	848	1186	ENSG00000156170	ENSG00000175895	+	-	8	8	96128683	96168912	coding	utr5p	NDUFAF6	PLEKHF2	95907995	96146032	+	+	0.0	96060786	96166259	96059355,96060786	96166438	96059346,96060685	96166259	+	-	N	-	-	N	SA830-R1
21725	ATCCTCATCTCCTTGAAGCACGGGTACATTCCAGGCAAAAACAGGGATCTCAAGGTGGTCAAGAAGAACATTCTGGATAGCAAGCCCACTGCAAACAAGAAGTGCGACCTGATCAGCATCCCCAAGAAAACCACAGACACGGCCAGT|GTGGTGCCATGCCTCTGCAACTCCTCCTGTTGCTGATCCTACTGGGCCCTGGCAACAGCTTGCAGCTGTGGGACACCTGGGCAGATGAAGCCGAGAAAGCCTTGGGTCCCCTGCTTGCCCGGGACCGGAGACAGGCCACCGAATATGAGTACCTAGATTATGATTTCCTGCCAGAAACGGAGCCTCCAGAAATGCTGAGGAACAGCACTGACACCACTCCTCTGACTGGGCCTGGAACCCCTGAGTCTACC…	136	3.2430479780439e-06	0.889285398555582	0.703732348289967	Y	Y	3.4048456965317007	3.34520999103131	3.34520999103131	3	0.0	0.0	Y	0.0	N	Y	10285	1634	ENSG00000110880	ENSG00000110876	+	-	12	12	109125372	109027735	coding	utr5p	CORO1C	SELPLG	109038885	109015686	-	-	0.0	109042381	109018088	109042525	109018088,109027518	109042384	109017712,109027516	-	+	N	-	-	N	SA830-R1
24162	ATTGCTGTACATTGGCTGGGATAAGCACTATGGCTTTCAGCTCTATCAGAGTGACCCTAGTGGAAATTACGGGGGATGGAAGGCCACATGCATTGGAAATAATAGCGCTGCAGCTGTGTCAATGTTGAAACAAGACTATAAAGAAGGAGAAATGACCTTGAAGTCAGCACTTGCTTTAGCTATCAAAGTACTAAATAAGACCATGGATGTTAGTAAACTCTCTGCTGAAAA|AGGATTATCTGAACCTTCTTCTATTGCAAAACATGAAGATAGTTTGCTTAAGGATTTATTTCAAGACTACGAAAGATGGGTTCGTCCTGTGGAACACCTGAATGACAAAATAAAAATAAAATTTGGACTTGCAATATCTCAATTGGTGGATGTGGATGAGAAAAATC…	29	0.295071777925818	0.587574493478941	0.47868453056993	Y	Y	3.5167965230840297	3.5827145855897897	3.5167965230840297	0	0.0	0.0106133183056261	Y	0.0106133183056261	N	Y	14412	1359	ENSG00000041357	ENSG00000169684	+	-	15	15	78841604	78887611	coding	coding	PSMA4	CHRNA5	78832747	78857862	+	+	0.0	78839040	78873153	78838106,78839038	78858167,78873304,78879031,78880731	78837998,78838917	78858166,78873153,78878987,78880656	+	-	N	-	-	N	SA830-R1
19252	ACCTTTTAATCTCGTTCAAGAAACACTTTTTCATGATCCATGGAAGCTTCTCATCGCTACTATATTTCTCAATCGGACCTCAGGCAAAATGGCAATACCTGTGCTTTGGAAGTTTCTGGAGAAGTATCCTTCAGCTGAGGTAGCAAGAACCGCAGACTGGAGAGATGTGTCAGAACTTCTTAAACCTCTTGGTCTCTACGATCTTCGGGCAAAAACCATTGTCAAGTTCTCAG|GTTCTGTAACTCCAAACCATGGCACCCTGCCATAAGCGGGGCAGAACATACCCAACACCTCTATCTGGCCACAGCTCACTTTGGTTCTTCCTAACCCTCTGGAGGAGGCAGGGCCTATTTTTCCTATGAGAAAACTGAGGCCTAGAGATATGGAGACCTGCGGAA…	40	0.725597530594079	0.8077343023768451	0.629356557084592	Y	Y	3.57063922744582	3.6025651889288097	3.57063922744582	0	0.9957167900104492	0.0	Y	0.0	N	N	518	852	ENSG00000129071	ENSG00000172771	+	-	3	3	129158878	129147494	coding	upstream	MBD4	EFCAB12	129149787	129120164	-	-	0.0	129151941	129147883	129152090,129152775	129147883	129151941,129152693	129147621	-	+	N	-	-	N	SA830-R1
14929	GGCCCGCAGGACCCCCGCGGGAGCCGGTCAGGCGGCGGCGGCGGCTGGTGCTGGATCCGGGGGAGGCGCCGCTGGTTCCGGTGTACTCGGGGAAGGTTAAAAGCAGCCTTCGCCTTATCCCAGATGATCTATCCCTCCTGAAACTCTACCCTCCAGGGGATGAGGAAG|ATTTTCATCTTCATTGGAGAGACCCTCCTGTCCATGAACTGGGCCATCGTGGCCGACATTCTGCTGTACGTGGTGATCCCTACCCGACGCTCCACCGCCGAGGCCTTCCAGATCGTGCTGTCCCACCTGCTGGGTGATGCTGGGAGCCCCTACCTCATTGGCCTGATCTCTGACCGCCTGCGCCGGAACTGGCCCCCCT	11	0.745036735132927	0.3874384148533061	0.369228106111289	Y	Y	3.229987888500641	3.4278353619737403	3.229987888500641	0	0.994063793995859	0.0145898033126295	Y	0.0145898033126295	N	Y	981	1887	ENSG00000176953	ENSG00000169682	+	-	16	16	28978418	28995869	coding	coding	NFATC2IP	SPNS1	28962128	28985542	+	+	0.0	28963525	28994178	28962719,28963525	28994243,28994611,28995140	28962625,28963453	28994178,28994513,28995107	+	-	N	-	-	N	SA830-R1
20059	CTTAAAACTCCAGTCTCAGGTCCAATGCAGAACTCATCTTAAGCCATGGCTTAAGGAACCATGGTTTCTATAATAGCTCATACTCATAGTCATCCTTCCATCTCAATATCCAGCTGATGTCTCCCCGTGATGAAGATCCTCTTCTTCCTCTGAGCTCGAAGCTCCCCATCTCCAGGCTCTAGTCCTCAGATTTCTGCATTCTTCTTTCCACACTCATTTCCTTGGTGAGTTAATCCATAACCATGCCGTCACCTGTCACCTTGATGCATATAA|CTCATCTTCGTTATAGGCGATGAACCTTCACTTCTGTCCCCGTTTCCGCACACGCACCAATCCCCACTGGCGATCCCTTCCCCTTCGGCATCACCCCCACCTTCATGCGCCCCAGCTCCCCACTCA	8	0.323225968511395	0.787414764923278	0.5196299127709271	Y	Y	3.61633596425197	3.71720464963688	3.61633596425197	0	0.0	0.0	Y	0.0	N	N	61	2343	ENSG00000227388	ENSG00000107185	-	+	9	9	35790429	35758572	intron	utr3p	RP11-112J3.16	RGP1	35772160	35749203	+	+	0.0	35772160	35756858	35772373,35780322	35756858	35772160,35780264	35756759	-	+	N	-	-	N	SA830-R1
11835	CACCTGCGTGGTGTGCGGGGGTGGAGCGGGGGCTGGAGGGAGAGTTAATGATTTGCCACAGGCTCATTTCGCAACTTAACCAAGGGTCAGCTTCCCGTGACCATGTACCAGCTGCGTCCTCTGGGCCACGCTCCACTTGCCCGCTTCCACCCGGAAAGCCCCCCAGGCTGAGTGCGGCATGATCTCCATCACCGAATGGCAGA|GCCAGCAGCTAGAATCCCTGGGCCTCCTGGCCCCCGGGGAGCAGAGCCTGCCGTGCACCGAGAGGAAGCCAGCTGCTACTGCCAGGCTGAGCCGTCGGGGGACCTCGCTGTCCCCGCCCCCCGAGAGCTCCGGGAGCC	5	0.744548713909483	0.562173546120638	0.7743033278385619	Y	Y	3.64759957832565	3.1751121143689502	3.1751121143689502	6	0.0	0.0101491651834903	Y	0.0101491651834903	N	Y	81	13	ENSG00000174567	ENSG00000170498	+	-	1	1	204183220	204165614	coding	coding	GOLT1A	KISS1	204167288	204159469	-	-	0.0	204183010	204159925	204183212	204159925	204183010	204159788	-	+	N	-	-	N	SA830-R1
22467	CCAAAGGCACTGTAAACACTGAAGAAAAGCGTAAACACATTAAGAGTCTCATTGAGAAAATCCCTACAGCCAAACCTGAGCTCTTCGCTTATCCCCTGGATTGGTCTATTGTGGATTCTATACTGATGGAACGTCGAATTAGACCATGGATTAATAAGAAAATCATAGAATATATAGGTGAAGAAGAAGCTACATTAGTTGATTTTGTTTGTTCTAAGGTTATGGCTCATAGTTCACCCCAGAGCATTTTAGATGATGTTGCCAT|GACCTAATCTGGGAGCCTGCAAGTGACAACAGCCTTTGCGGTCCTTAGACAGCTTGGCCTGGAGGAGAACACATGAAAGAAAGAACCTCAAGAGGCTTTGTTTTCTGTGAAACAGTATTTCTATACAGTTGCT…	6	0.00753883754309745	0.929909171491196	0.439107142074502	Y	Y	3.4378445805779303	3.66745018166468	3.4378445805779303	0	0.0	0.0	Y	0.0	N	Y	14339	2114	ENSG00000119707	ENSG00000080815	+	-	14	14	73588122	73690399	coding	utr5p	RBM25	PSEN1	73525144	73603126	+	+	0.0	73581041	73614503	73578510,73578958,73581040	73614584,73614802,73637583	73578392,73578860,73580994	73614502,73614675,73637505	+	-	N	-	-	N	SA830-R1
28358	TGGAGATCAGACGTTTTACAAATTCATGAAGCGAATTGCTGCTTGTCAGGAGCAGATTTTGAGGTATTCCTGGAGTGGAGAGCCACTCTTTTTGACCTGCCCTACATCAGAAGTCACCGAGCTCCCAGCCTGCAGCCAGTGTGGAGGCCAAAGGATATTTGAGTTTCAGCTTATGCCAGCACTGGTCAGCATGCTCAAGAGTGCTAATTT|AGCTGCCCGAAACCATGTTAATAGAATGTGCCTGGCAGCTGATGTTCCTCTTATTGAAAGTGGAACAGCTGGGTATCTTGGACAAGTAACTACTATCAAAAAGGGTGTGACCGAGTGTTATGAGTGTCATCCTAAGCCGACCCAGAGAACCTTTCCTGGCTGTACAATTCGTAACACACCTTCAGAAC…	12	0.0897040048138631	0.5224813371975521	0.187255438476263	Y	Y	3.64400585547602	3.60426060610801	3.60426060610801	0	0.995248205439288	0.0	Y	0.0	N	Y	1958	3738	ENSG00000126249	ENSG00000126261	+	-	19	19	34917287	34960853	coding	coding	PDCD2L	UBA2	34895289	34919264	+	+	0.0	34912572	34925773	34904752,34912570	34924317,34925873,34929671,34934783	34904690,34912424	34924316,34925773,34929550,34934749	+	-	N	-	-	N	SA830-R1
2752	TCATTGGCTCCCATTTCTGCTCCCCAGAGCCAGGCGGGTCTGCTTATCATTATGGCATAGGTCCTTGGAACTTGGTCGATTGAAATGTAAGTGCACTCAACCTTGCTCTCCGGTTCGTGATCAGCAGCCGAGAAATACACAACCTCTTGCACTTCATCTCTGGGCCGGGCTGAATTTTTCCCAAATACCACCAGACCATCCTTAGCACGTGGAGGGAAGGCAACAAAACAGTAACTTGGAGGAGCTGCAGCCAT|CGTGGAGTGAAATAAGGAGCCGTCCTTTTCTAAGTAGCCTTCATAGTGGACCAACATCAAATCCCCTCCTTTGGTCTTGCGATGGCAGATGAATGGCTTCTGGAGAACTTCAATTTTCACTTCTGGTTCAGGGATCAAAGCCCC…	14	0.26975694244384096	0.8420093881224949	0.319767391301511	Y	Y	3.5001689202340494	3.59425138750382	3.5001689202340494	1	0.995084647320756	0.007098758792780659	Y	0.007098758792780659	N	Y	7196	650	ENSG00000136193	ENSG00000106080	-	+	7	7	30029905	30066300	coding	intron	SCRN1	FKBP14	29959719	30050203	-	-	0.0	30008684	30065928	29994976,30008683	30066129	29994882,30008525	30065927	+	-	N	-	-	N	SA830-R1
21503	AAAAGTAAAGTTAAAGAAATTAAAAAGAAAGAAGTGAAGGTAAAATCCCCAGTAGAAAAGAAAGAGAAGAAATCTAAATCCAAATGTAATGCTTTGGTGACTTCGGTGGACTCTGCTCCAGCTGCCGTCAAATCAGAATCTCAGTCCTTGCCAAAAAAGGTTTCTCTGTCTTCAGATACCACTAGGAAACCATTAGAAATACGCAGTCCTTCAGCTGAAAGCAAGAAACCTAAATGGGTCCCACCAG|GACTCAAATGGATGCTAAAAAGCCAAGGAAATGTGATTTGACTCCCTTCCTGGTTTTGAAAGCAAGAAAGAAACAAAAGTTCACCTCTGCGAAGGTTGGAAGTAAACTTTCGGTTCAGATCCAGAAGCCACCTTCCAATATCAAGAACTCC…	12	0.0901858532241225	0.661695024836251	0.715102451133572	Y	Y	3.4089432804911	3.34575370493443	3.34575370493443	0	0.0	0.0143568285116514	Y	0.0143568285116514	N	Y	1057	908	ENSG00000111247	ENSG00000010219	+	-	12	12	4669214	4723325	coding	coding	RAD51AP1	DYRK4	4647950	4671370	+	+	0.0	4665668	4677121	4662313,4665668	4677214,4698175	4662217,4665519	4677121,4698103	+	-	N	-	-	N	SA830-R1
25996	TCGAGCCTTGAAGGGTATTGGAACTGATGAGTTTACTCTGAACCGAATAATGGTGTCCAGATCAGAAATTGACCTTTTGGACATTCGAACAGAGTTCAAGAAGCATTATGGCTATTCCCTATATTCAGCAATTAAA|TTCTGTCTTCCTGAGGCTGCTGTTTCTGGGCATGGCCAGGGGATCTTCAGACTTTACAAACCAGTTGTGCAGAGCCAGGCATTTCAATAAGGAACAAAATGCTGAGTAACAACATGAAGTCAGAGTGTTGCTTGCCAAGAGCTGGGAGGCCTGGGTGGTTTCCCAATCTTAAAGAAGCAGAAGGATATTAAAGTGAGCCTCCCAAAGGAAAACGTGGA	4	0.741204947553637	0.594078698733042	0.688736594637707	N	Y	3.3571972208926297	3.27654986120733	3.27654986120733	0	0.0	0.0	Y	0.0	N	N	10658	0	ENSG00000138772	ENSG00000251442	+	-	4	4	79531597	79603853	coding	intron	ANXA3	RP11-792D21.2	79472673	79567057	+	+	0.0	79525553	79567156	79522722,79525553	79567373	79522722,79525431	79567156	+	-	N	-	-	N	SA830-R1
28437	CCCCAGGCATCTGTGTGCTTCGAGGATGTGGCTATGGCATTCACACAGGAGGAGTGGGAACAGCTGGACCTGGCCCAGAGGACACTGTACCGAGAGGTGACACTGGAGACCTGGGAGCATATTGTCTCCCTGGGGCTTTTCCTTTCCAAATCTGATGTGATCTCTCAGCTGGAGCAAGAAGAGGACCTGTGCAGGGCAGAGCAGGAGGCCCCCCGAGG|AACCAGTGACCTTCCGGGATGTGGCTGTGGACTTTACCCAGGAGGAATGGGGGCAGCTGGACCCTACCCAGAGGATCCTCTACCGTGACGTGATGCTGGAGACCTTTGGTCACCTGCTCTCCATAGGTCCTGAGCTTCCGAAGCCTGAAGTCATCTCCCAGCTGGAGCAAGGGACCGAGC…	8	0.08578082664592501	0.589649054319309	0.849358885704755	Y	Y	3.08462336994882	3.58064844605001	3.08462336994882	0	0.0	0.0124185520905966	Y	0.0124185520905966	N	Y	1942	361	ENSG00000198131	ENSG00000083842	+	-	19	19	58775010	58807254	coding	coding	ZNF544	ZNF8	58740070	58790317	+	+	0.0	58758160	58797083	58755422,58757793,58758160,58762674	58797209,58797548	58755417,58757667,58758077,58762674	58797084,58797476	+	-	N	-	-	N	SA830-R1
22997	CAACGCTGCTATTATAATGAAGATTGACAAGGATAAACGCCTGGTGGTACTGGATGAGGAGCTTGAGGGCATTTCACCAGATGAACTTAAAGATGAACTACCTGAACGACAACCTCGCTTCATTGTGTATAGTTATAAATATCAACATGATGATGGAAGAGTTTCATATCCTCTGTGCTTTATTTTCTCCAGTCCTGTTGGATGTAAGCCTGAACAACAGATGATGTATGCTGGAAGTAAGAATAAGCTAGTCCAGACAGCTGAACTAACCAAG|ATTATAGCATTTGATGAGCTGAAGACTGATTACAAGAATCCTATAGACCAGTGTAATACCCTGAATCCCCTTGTACTCCCAGAGTACCTCATCCACGCTTTCTTCTGTGTCATGTTTCTTTGTG…	17	0.18307998610889487	0.844203912954855	0.208046514624374	N	Y	3.4309786568760896	3.3733608154261803	3.3733608154261803	9	0.0	0.0	Y	0.0	N	Y	2864	7092	ENSG00000197045	ENSG00000100528	+	-	14	14	54955914	54908149	coding	coding	GMFB	CNIH	54941202	54893654	-	-	0.0	54946504	54903155	54946577,54947674,54948176,54948920,54950405	54897122,54898938,54903155	54946504,54947592,54948127,54948871,54950389	54897058,54898826,54903087	-	+	N	-	-	N	SA830-R1
28397	AGTGTGGCGTTAGCGATGCTTTTTCATGGTGTCATTTATCCACTTGGTGAACTTGCACACTTGAGTGTAGACTCCTGGGTCATTGGGTTGGCCGCAAGGGAAAGTTCCCCAGGACACCAGACCTTGCAGGGTACCTCTGCACACCAACGGTCCCCCTGAGTCACCATTGCAGGCGTTTTTCTTGGAGTCGGGGATGCCAGCGCACAGCATGGAATTTTCCAGTAAGTCCTTGTAAACCTTCGTGCAGTCCTGGGGGGAGATGAGCTTGACATCCACGCACATGAGGTCAGAGGGAAAGGTCA|CTGCCCAGGCTCCCCCCAGCAAGAGCAGGAACATCCACGTCTTGGCCGCACGAGGTCGGGGGCGTCCCATGGTGAGGTCTGGGAAATGGAGAGGGC…	5	0.0606132523673712	0.608360001809322	0.7636411555916321	Y	Y	3.5429693362217702	3.37295958784206	3.37295958784206	0	0.991616551834004	0.0	Y	0.0	N	Y	1004	512	ENSG00000169035	ENSG00000129455	-	+	19	19	51487320	51504958	coding	coding	KLK7	KLK8	51479729	51499264	-	-	0.0	51483180	51504354	51480947,51483180	51504440	51480783,51483044	51504354	+	-	N	-	-	N	SA830-R1
20073	AGAAGATGAGGAGAAGCGGGAGGAAGCCGGGGCAGAGGAGGAGGCAGCTGAGGAGAGCCGTCCAGGGGCCCAGGGCCCCAGCTCGCCTTCTAGCCAGCCCCCTGGACTCCATCCCCACGAGTGGACCTACGAGGAACAATTCAAGC|AGGTGGCTGACGGCCTGGTCAAGGTGCAGGTGGCTTTGGGGAACATTTCCAGCAAGAGGGAGAGGGTGAAGATTCTCTACAAAAAGATTGAAGATCTGATCAAGTACCTGGATCCTGAGTACATCGACCGCATTGCCATACC	6	0.77905893025078	0.814547515631973	0.643471172455722	Y	Y	3.75847748231474	3.29590595100639	3.29590595100639	0	0.0	0.0	Y	0.0	N	Y	19	2276	ENSG00000205143	ENSG00000137100	+	-	9	9	34628104	34620515	coding	coding	ARID3C	DCTN3	34621376	34613548	-	-	0.0	34627694	34618757	34627837	34617968,34618757,34620367	34627696	34617931,34618673,34620366	-	+	N	-	-	N	SA830-R1
13684	GATTTCTTCAAGCATAAGTATCAAATAAATATCGATGGCACTGTAGCAGCTTATCGCCTGCCATATTTGCTAGTTGGTGACAGTGTTGTGCTGAAGCAGGATTCCATCTACTATGAACATTTTTACAATGAGCTGCAGCCCTGGAAACACTACATTCCAGTTAAGAGCAACCTGAGCGATCTGCTAGAAAAACTTAAATGGGCGAAAGATCACGATGAAG|AGGTTAAATTAAAAATACCTTTTGGAAATAAATTACTAGATGCTGTTTGTTTGGTACCTAACAAGAGCTTAACATATGGAATAATTCTTACACATGGAGCATCAGGAGATATGAATCTTCCTCATTTGATGTCACTGGCATCCCATCTTGCATCTCATGGGTTTTTCTGCCTGAGATT…	15	0.846925583322203	0.7045860137992629	0.300595595297431	Y	Y	3.3196113970202297	3.01767223767317	3.01767223767317	0	0.0	0.00246305418719195	Y	0.0	N	Y	325	791	ENSG00000134901	ENSG00000151287	+	-	13	13	103451357	103426161	coding	coding	KDELC1	TEX30	103436631	103418340	-	-	0.0	103441362	103421891	103441571,103443262	103421891,103422363	103441364,103443251	103421709,103422362	-	+	N	-	-	N	SA830-R1
19232	TCAACTGGTGACCCTCCAAAGTCAGACATCCTTCAACTGGTCCCCTGCTGCGAGTGCATGCCATGTGAGTCAAGAGTGGACATCTTAGTAACCATCAGGCTACACAAGGTGATGATTCTGGTTAACCACCAGATGGCAGTCACTGTTCGAGTACCCTCACTCTGGTTCCTC|CACACTTTGGGTTTGGGCAATTGCTGGCTGAACCCAAGTATCTAAGAAGATTTCCAGGAAGATCATAGGGAGTGTAGGAAATATTTCGAATCTTAATGGTCCGTGCAGCTAATTCCAGGAGAGTTGGAGGATCATAGGTTAAATCTCTAACAAAACGAACAACCAATGGATTTCCTCGTAAACTCAACTCTTCCAAATGAATAAGGTTGAGGATCTCTCGAGGCAGA…	5	0.409521306680639	0.781619319231231	0.3435410350056311	N	Y	3.6272104187567	3.32217205009997	3.32217205009997	2	0.0	0.0	Y	0.0	N	Y	195	5075	ENSG00000175697	ENSG00000163428	-	+	3	3	120003941	120068186	utr5p	coding	GPR156	LRRC58	119883492	120043356	-	-	0.0	119963325	120053709	119963325,120003878	120053968	119963158,120003876	120053712	+	-	N	-	-	N	SA830-R1
4422	TATGCTACTCCAAAAGTTCTAGAAAAGGCAGGATTGACCATGAATGATATTGATGCTTTTGAATTTCATGAAGCTTTCTCGGGTCAGATTTTGGCAAATTTTAAAGCCATGGATTCTGATTGGTTTGCAGAAAACTACATGGGTAGAAAAACCAAG|TTGCAGGTGTCACACCTTGGATTCACCATAGCCAGCAGAAACCAGTGGCAACAGAGACTCCCGATGATAACCAGTGGATTAACCAACAAGACCCAGATCGCCCCACCTGAATAGTCCTACGGCGAAACCCAACCACCGGTAAG	4	0.985279791308754	0.353561588800428	0.340818734780762	Y	Y	3.3608842296981	3.7103785787283923	3.3608842296981	15	0.0	0.031212121212121	Y	0.031212121212121	N	N	3575	6010	ENSG00000138029	ENSG00000138018	+	-	2	2	26513336	26618759	coding	upstream	HADHB	EPT1	26466038	26531415	+	+	0.0	26507825	26526699	26507072,26507825	26526839	26506992,26507751	26526699	+	-	N	-	-	N	SA830-R1
3013	CAGTCCCGGTAATCCATGCCCTTATGGCCGGGCTCAGGGCAGGCAGGAGCAGAGGGGTCGATAGGCACGTTAAGCTCAGCACTCATGGTGGGAGCCAGGCAGGTCATTTATACGAATGCCAACTCAGGCTCTCCATCCCATCTCCTTGCGCACATCCGCAGCCAGCAGCACCGCATCCAAGCACTTCCATCCCTGGGACGTTCCTTCC|CAGGAGCACGGATGGTGTCTGCAAGGCAGTGCCTCTGAGTGTCAGGGAGATGGCCCCTCAGGCTCCCAAACCTGCCAAATACAGGACTGTGAGCGGCTCGGGAGGGGTCTCCTTTGCTCTCCATCCAGCGGGTCAGCGGGTCCTTGCGGGGGAGAAAGAGCCAAACAGCCGCCTTTCCCTTCTGGTCACA…	24	0.701382740389117	0.8507970679437509	0.5849909581537521	Y	Y	3.5016965035439	3.5744007841648	3.5016965035439	0	0.99520354061826	0.0	Y	0.99520354061826	N	N	1183	1974	ENSG00000160991	ENSG00000128563	-	+	7	7	102097268	102067123	utr5p	utr3p	ORAI2	PRKRIP1	102073553	102004319	+	+	0.0	102076672	102065788	102076780,102079489	102065788	102076672,102079391	102065570	-	+	N	-	-	N	SA830-R1
29914	GAACGAGTCAACCGGATCGGTGACTGTGGAGGGCGAGCTGAGCCCTAGTTTGTAGTGTTTTATCTTATCTACACATGGGGGACTGAAGAGTTCGAGAGATCCAAGAGGAAGAATCCAGCTGCCTATGAAAATGACAAATGAGCAACGCATCCGGATGACGGTTCCCTGTCTCTGAAAGACCTTTCTCTGGAAGAGGAGTCTGCATTGTAGTGTCTCAAAGACACAATAAACTTCCTATG|ATAGATGGCTCCCCAATACCAGAAGTGAGTTCGGCAAAGAGAAGGCCACGGAGAATGACCCCATTTTGGAGAGGGGTTTCCCTCAGGCCTATTGGAGCCTCCTGCCGGGATGATTCTGAGTGTATCACAAGGCTATGCAGAAAGGACAGCAGTCACCTC…	6	0.000750629011808355	0.371176574493537	0.29060127425328003	Y	Y	3.56488607910057	3.716171579866991	3.56488607910057	0	0.9954849284950092	0.00216919739696309	Y	0.00216919739696309	N	N	7521	320	ENSG00000164405	ENSG00000164406	+	-	5	5	132203723	132210738	utr3p	coding	UQCRQ	LEAP2	132202252	132208014	+	+	0.0	132203372	132209642	132202379,132203372	132209781,132210237	132202337,132203180	132209642,132210157	+	-	N	-	-	N	SA830-R1
21712	TCCGGATCTTTCGGACTCTGGGGACCCCAGATGAGGTGGTGTGGCCAGGAGTTACTTCTATGCCTGATTACAAGCCAAGTTTCCCCAAGTGGGCCCGGCAAGATTTTAGTAAAGTTGTACCTCCCCTGGATGAAGATGGACGGAGCTTGTTATCG|GAGTGTTGAAGCCTGGAAATCCCCTCCCCTTCCCCCTCCCCCCTTTACAGTATCCCCCTCCCTCCACCCTTTCCCATTCTGATAATCTGGCCATGACTAGCAGAAGCACAGCTAGGCCCAATGGGCAACCCCAGGCCAGCAAAATTTGCCAGTTCAAATTGGTCCTGCTGGGAGAATCTGCAGTGGGAAAGTCAAGCCTGGTATTACGTTT	6	0.8854693336966311	0.4200626754618521	0.187071769002719	Y	Y	3.707857778442	2.9976538004648	2.9976538004648	1	0.0	0.0	Y	0.0027247956403269	N	Y	7627	1453	ENSG00000123374	ENSG00000111540	+	-	12	12	56366568	56388490	coding	coding	CDK2	RAB5B	56360553	56367697	+	+	0.0	56365031	56380653	56365031	56380863	56364882	56380653	+	-	N	-	-	N	SA830-R1
11885	TGCAGGCATCAATGATGGGTGTGCCGAATGGAATGATGACCACCCAGCAGGCTGGCTACATGGCAGGCATGGCAGCTATGCCCCAGACTGTGTATGGGGTCCAGCCAGCTCAGCAGCTGCAATGGAACCTTACTCAG|CATCTGCAGGGGCTGCTGAGAGTAAATACTTGGCGCCTCCAGCTGCTGGCCAAGGAGACAGATGGAGCTCAAGTTGGGAGATACGCCCTGAGAGCCGATGATAGACACAAGTCCAGATCTCGGATTTTGATACTGTATGTTCCCTGGGTTCCTGAGAGAGGACATTGAGGAGTAGGAGTCGGCGATTAAGGAGATC	9	0.7169801852457499	0.851890413619093	0.660926329897781	Y	Y	3.63825270713077	3.6623288755052	3.63825270713077	1	0.0	0.00299401197604809	Y	0.00299401197604809	N	Y	559	127	ENSG00000084070	ENSG00000187801	+	-	1	1	40888998	40929390	coding	utr5p	SMAP2	ZNF643	40810522	40915774	+	+	0.0	40882768	40916328	40882768	40916523	40882645	40916328	+	-	N	-	-	N	SA830-R1
26327	CAGTGCCCTAAAGAGCTTCCTTGTGGTCATAGATGCAAAGAGATGTGTCATCCTGGTGAATGTCCCTTTAACTGCAACCAGAAGGTAAAACTTAGATGTCCTTGTAAAAGAATAAAAAAGGAATTGCAGTGCAACAAAGTACGTGAAAATCAGGTTTCAATAGAATGTGACACAACGTGCAAGGAAATGAAGCGGAAAGCATCTGAGATAAAAGAAGCAGAAGCCAAAGCTGCTCTTGAAGAAGAAAAACGAAGACAACAGG|TCTTGAGAGCTGATGACAATAACATGGGCAATGGCTGCTCTCAGAAGCTGGCGACTGCTAACCTCCTCCGGTTCCTATTGCTGGTCCTGATTCCATGTATCTGTGCTCTCGTTCTCTTGCTGGTGATCCTGCTTTC…	46	0.755350124270335	0.96797204335294	0.736622177198438	N	Y	3.24061960172077	3.48271113610543	3.24061960172077	0	0.995084462673629	0.0	Y	0.650996849827692	N	Y	750	527	ENSG00000170448	ENSG00000145244	+	-	4	4	47916653	47840123	coding	coding	NFXL1	CORIN	47849257	47596015	-	-	0.0	47853112	47809064	47850353,47853165,47853959,47857180,47864877	47788942,47809063	47850353,47853112,47853873,47857076,47864863	47788884,47808920	-	+	N	-	-	N	SA830-R1
25634	GCCTTACCGAAAGTGAAGTGAAAATCTGCCGGTGCACAGGGAAGTCTTAGTGTTCAGGCTCGATTATAGTGGGGCTGGAAACTGGTCTCACAAATCCAAAGGATCTTTTCTCTGATGCTGTGAAGGTAGTTCACATGGCTGCAGAGACCTCAGTACAGGATGCATGGCCCTTGAGTTCCCAAAGGGGCATTTTTTAAAACTACAGTCCCATCTGCAGCCATTGTTCCCAAACCTAAGAATATCTGCTGTGCCCAGGTGGTTGTCGGGGGCAGGGGACAGCAGCACAAACTCTGCTTCCTGGCATGATGTCCAGCTCCTCACTCTTCCAACCTTCCCTAAGGGGAGTTCCCTCTTGGAGGCCTTTGGTATCCTTTCCTGTCAGCTGACTCCCAT|CTTCA…	15	4.5890414446605885e-21	0.6189092232575409	0.81740006949755	Y	Y	3.48487056160104	3.39487633072086	3.39487633072086	6	0.997286174825973	0.0	Y	0.0	N	N	2641	348	ENSG00000133731	ENSG00000253598	-	+	8	8	82598928	82608409	upstream	coding	IMPA1	SLC10A5	82570196	82605842	-	-	0.0	82602027	82606883	82602027	82607250	82601666	82606883	+	-	N	-	-	N	SA830-R1
806	CGCCTTCTCTGAGAATGGTTACTACCTGGCTACAGCGGCTGATGACTCCTCTGTCAAGCTCTGGGATCTGCGCAAGCTTAAGAACTTTAAGACTTTGCAGCTGGATAACAACTTTGA|GAGCCCCACGATGTCGGCCAACGCCACACTGAAGCCACTCTGCCCCATCCTGGAGCAGATGAGCCGTCTCCAGAGCCACAGCAACACCAGCATCCGCTACATCGACCACGCGGCCGTGCTGCTGCACGGGCTGGCCTCGCTGCTGGGCCTGGTGGAGAATGGAGTCATCCTCTTCGTGGTGGGCTGCCGCATGCGCCAGACCGTGGTCACCACCTGGGTGCTGCACCTGGCGCTGTCCGACCTGTTGGCCTCTGCTTCCCTGCCCTTCTTCACCTACTTCT…	5	0.0237137499348829	0.8075334347297192	0.4236164996650391	N	Y	3.29231222815676	3.5514509715161	3.29231222815676	1	0.0	0.0	Y	0.0	N	Y	10872	743	ENSG00000110107	ENSG00000183134	+	-	11	11	60674060	60623444	coding	utr5p	PRPF19	PTGDR2	60658202	60618413	-	-	0.0	60665573	60621204	60665690	60621204,60623342	60665574	60620869,60623342	-	+	N	-	-	N	SA830-R1
4477	TAATAACCCAGAGCTTGCCTGCACGCTGGCTAAAACGGCTTTTGATGAGGCCATTGCTGAACTTGATACACTGAATGAAGACTCATACAAAGACAGCACCCTCATCATGCAGTTGCTTAGAGACAACCTAACA|TTTTCCTGAGTGTTCTCATGACATGAAAGCTGGCTTCCCCCAGAGTGTGTGATTCAAGAGGAAACAAGCAAGCAAGAGAGCACCTGAGATGGAGGACAGAGTTTCTTGTGTCCTAACCTCAGAAGTGACATCACTTCGGCTGC	8	0.879530008026321	0.8146009665352281	0.4413024717519529	Y	Y	3.58164166302655	3.4655144718019804	3.4655144718019804	3	0.0	0.0	Y	0.0	N	N	26125	1619	ENSG00000134308	ENSG00000151694	+	-	2	2	9771143	9695921	coding	upstream	YWHAQ	ADAM17	9724101	9628615	-	-	0.0	9727543	9699330	9727638,9728317	9699330	9727543,9728294	9699194	-	+	N	-	-	N	SA830-R1
12015	ACCTTTCCTACATGAAACCCTGGATCATCTCATCAAAGGAAGGCTTAAGGAAAACCTATATCCTTATTTAGGCCCCAGCACACTCAGAGACAGACCTCAGGATATCATTGTGTTTGTAATTGGAGGAGCCACCTATGAAGAGGCTCTAACAGTTTATAACCTGAACCGCACCACTCCTGGAGTGAGGATTGTCCTGGGAGGCACCACAGTGCACAACACGAAAAG|GGACCTCAGGATGGAAACCAGCAGCCTGCACCGCCCGAGAAGGTCGGCTGGGTCCGGAAATTCTGCGGGAAAGGGATTTTCAGGGAGATTTGGAAAAACCGCTATGTGGTGCTGAAAGGGGACCAGCTCT	12	0.5882994052599461	0.61955944013834	0.93443830414801	Y	Y	3.55553920790569	3.40591861909494	3.40591861909494	0	0.0	0.0	Y	0.0181503889369059	N	Y	1104	280	ENSG00000136631	ENSG00000023902	+	-	1	1	150117505	150132260	coding	coding	VPS45	PLEKHO1	150039369	150121373	+	+	0.0	150082742	150123102	150065744,150082742	150123216	150065652,150082611	150123102	+	-	N	-	-	N	SA830-R1
24721	TGCGCCAGGTCCTGGCAGCCAAGGAGAGGCACTGTGGAGAGCTCAAGAGGAGGCTGGGCCTCTCCACCCTGGGGGAGCTGAAACAGAACCTGTCCAGGAGCTGGCATGACGTGCAGGTCTCTAGCGC|GAGATTTGTTATGAGGAATTGGCCCACGTCATTATGGAGACGGAATCTCATGCTCTGCCATTTGCTGAAGATTGAGGAAAGCAGTGGGATAATAACAGTCCAAGGACAGGAGGAGACACGTGGCCCCGCTCAGGCTGGCAGGCGAGAAGGAAAACCCA	13	0.597337957547079	0.5579494910635401	0.4966842404376161	Y	Y	3.67952553980864	3.5110433747387795	3.5110433747387795	0	0.992153515775563	0.0	Y	0.0	N	N	9563	5033	ENSG00000101150	ENSG00000101152	+	-	20	20	62522898	62567384	coding	intron	TPD52L2	DNAJC5	62496596	62526518	+	+	0.0	62505169	62557895	62505169	62558048	62505043	62557895	+	-	N	-	-	N	SA830-R1
25635	TGAAAATCTGCCGGTGCACAGGGAAGTCTTAGTGTTCAGGCTCGATTATAGTGGGGCTGGAAACTGGTCTCACAAATCCAAAGGATCTTTTCTCTGATGCTGTGAAGGTAGTTCACATGGCTGCAGAGACCTCAGTACAGGATGCATGGCCCTTGAGTTCCCAAAGGGGCATTTTTTAAAACTACAGTCCCATCTGCAGCCATTGTTCCCAAACCTAAGAATATCTGCTGTGCCCAGGTGGTTGTCGGGGGCAGGGGACAGCAGCACAAACTCTGCTTCCTGGCATGATGTCCAGCTCCTCACTCTTCCAACCTTCCCTAAGGGGAGTTCCCTCTTGGAGGCCTTTGGTATCCTTTCCTGTCAGCTGACTCCCAT|CTTCAGAATCCCAGAGTTGAATA…	15	1.61003796570976e-10	0.6189092232575409	0.81740006949755	Y	Y	3.48487056160104	3.39487633072086	3.39487633072086	0	0.9939505965383968	0.0	Y	0.0	N	N	2641	348	ENSG00000133731	ENSG00000253598	-	+	8	8	82598928	82608409	upstream	coding	IMPA1	SLC10A5	82570196	82605842	-	-	0.0	82602027	82606883	82602027	82607047	82601653	82606883	+	-	N	-	-	N	SA830-R1
17593	ATGCATTGGTAGAGCTACAGACACAAAGACCAATAGCTCTTGAGCTATATAAAGACTTTAAAGAGCTGGGGAGGTTCATGCTACGTTACGGTGGTTCTACAATAGCTGCTGGTGTTGTCACT|GAGATCGAAGCCGCGGTCAAGGCCGCCAGAGAAGCCTTTCCCAGCTGGTCATCCCGCAGCCCCCAGGAGCGCTCACGGGTCCTGAACCAGGTGGCGGATTTGCTGGAGCAGTCCCTGGAGGAGTTTGCCCAGGCCGAGTCTAAAGACCAAGGGAAAACCTTAGCACTGGCAAGAACCATGGACATTCCCCGGTCTGTGCAGAACTTCAGGTTCTT	10	0.8563227815170109	0.638364283438145	0.30312890691660305	Y	Y	3.60888739872753	3.4001654707496898	3.4001654707496898	5	0.991827529343292	0.0	Y	0.0111310505383644	N	Y	3915	184	ENSG00000112339	ENSG00000118514	+	-	6	6	135424194	135271260	coding	coding	HBS1L	ALDH8A1	135281516	135238528	-	-	0.0	135287467	135265104	135287582	135263702,135265104,135271056	135287470	135263639,135264957,135271054	-	+	N	-	-	N	SA830-R1
3015	AAGGCCAGTCAGAGCTGATCCTCCTCCAGAAGGTTCAGGAATACTGCTACGACAACATCCATTTCATGAAAGCCTTTCAGAAGATTGTGGTTCTCTTTTATAAAGCTGATGTTCTGAGCGAAGAAGCAATACTGAAATGGTATAAGGAAGCACATGTTGCTAAAGGCAAAAGTGTTTTTCTTGACCAGATGAAGAAATTTGTTGAGTGGTTACAAAATGCAGAAGAAG|TTGGTTAGTCTGCTGCTAATTGGAATTGCTGCGTGGGGCATTGGCTTCGGGCTGATTTCCAGTCTCCGAGTGGTCGGCGTGGTCATTGCAGTGGGCATCTTCTTGTTCCTGATTGCTTTAGTGGGTCTGATTGGAGCTGTAAAACATCATCAGGTGTTGCTATTT	13	0.5009888916479159	0.8905360244821191	0.16551810274634698	Y	Y	3.1710543832029	3.4571608175836404	3.1710543832029	0	0.0	0.0	Y	0.0	N	Y	7604	1304	ENSG00000136261	ENSG00000106537	+	-	7	7	16746148	16824161	coding	coding	BZW2	TSPAN13	16685756	16793160	+	+	0.0	16744294	16815836	16737811,16744294	16816000	16737707,16744172	16815836	+	-	N	-	-	N	SA830-R1
21377	GAGGAGTGGTGTCAGTGCTGTTCCTCAGCATTTCTGGAGGCTCCGTTTCTGGCAGGAAATCATAATCTAGGTACTCATATTCGGTGGCCTGTCTCCGGTCCCGGGCAAGCAGGGGACCCAAGGCTTTCTCGGCTTCATCTGCCCAGGTGTCCCACAGCTGCAAGCTGTTGCCAGGGCCCAGTAGGATCAGCAACAGGAGGAGTTGCAGAGGCATGGCACCAC|ACTGGCCGTGTCTGTGGTTTTCTTGGGGATGCTGATCAGGTCGCACTTCTTGTTTGCAGTGGGCTTGCTATCCAGAATGTTCTTCTTGACCACCTTGAGATCCCTGTTTTTGCCTGGAATGTACCCGTGCTTCAAGGAGATGAGGATTGGGTCTGCATTCTTGCCTTCGAACCACT…	135	0.5562883091754439	0.908506533993881	0.7125815985561571	Y	Y	3.34520999103131	3.4048456965317007	3.34520999103131	0	0.0	0.0	Y	0.0	N	Y	1634	10285	ENSG00000110876	ENSG00000110880	-	+	12	12	109027735	109125372	utr5p	coding	SELPLG	CORO1C	109015686	109038885	-	-	0.0	109018088	109042381	109018088,109027518	109042616	109017870,109027516	109042384	+	-	N	-	-	N	SA830-R1
29917	CTGTGGAGGGCGAGCTGAGCCCTAGTTTGTAGTGTTTTATCTTATCTACACATGGGGGACTGAAGAGTTCGAGAGATCCAAGAGGAAGAATCCAGCTGCCTATGAAAATGACAAATGAGCAACGCATCCGGATGACGGTTCCCTGTCTCTGAAAGACCTTTCTCTGGAAGAGGAGTCTGCATTGTAGTGTCTCAAAGACACAATAAACTTCCTATG|ATAGATGGCTCCCCAATACCAGAAGTGAGTTCGGCAAAGAGAAGGCCACGGAGAATGACCCCATTTTGGAGAGGGGTTTCCCTCAGGCCTATTGGAGCCTCCTGCCGGGATGATTCTGAGTGTATCACAAGGCTATGCAGAAAAAGACGCTGTTCCTTAAGTGTGGCCCAGGAATGATGTAC…	6	0.973213679940452	0.371176574493537	0.29060127425328003	Y	Y	3.56488607910057	3.716171579866991	3.56488607910057	0	0.995380116959064	0.0	Y	0.0	N	N	7521	320	ENSG00000164405	ENSG00000164406	+	-	5	5	132203723	132210738	utr3p	coding	UQCRQ	LEAP2	132202252	132208014	+	+	0.0	132203372	132209642	132202379,132203372	132209781,132210219	132202357,132203180	132209642,132210102	+	-	N	-	-	N	SA830-R1
19251	CCATCACTGGCAGGCTTCTGGCGGCCCCCATATTGTCTGCATCCTGGATGTGTATGAGAACATGCACCATGGCAAGCGCTGTCTCCTCATCATCATGGAATGCATGGAAGGTGGTGAGTTGTTCAGCAGGATTCAGGAGCGTGGCGACCAGGCTTTCACTGAGAGAGAAGCTGCAGAGATAATGCGGGATATTGGCACTGCCATCCAGTTTCTGCACAGCCATAACATTGCCCACCGAGATGTCAAG|AGCATCAGATGAAATCAACTGCTGAGAGAGGGAAGTGAGTGCTGTGTTGGCACCGCTGCCAGAAACTCTTGAGAATGAGCATCGTGTGCCACTTATCCACTGCTTGCCGACTTCAGTAGCAAGAGCCTCCAGAATGCTCATGGATAAACAT…	18	0.103148755036034	0.872730858970174	0.5	Y	Y	3.62873800206655	3.23057053032324	3.23057053032324	0	0.0	0.0	Y	0.0	N	N	5312	0	ENSG00000114738	ENSG00000266067	+	-	3	3	50686720	50712594	coding	upstream	MAPKAPK3	MIR4787	50648951	50712511	+	+	0.0	50679763	50708802	50677936,50679202,50679763	50709033	50677835,50679138,50679684	50708802	+	-	N	-	-	N	SA830-R1
22763	ATTCTTAAAGGCGCCCGAGTGTAGGCGACAGGCCGCTGACGGCCGGAAGGAAAATGAGTGAGTCTTTGGTTGTTTGTGATGTTGCCGAAGATTTAGTGGAAAAGCTGAGAAAGTTTCGTTTTCGCAAAGAAACGAACAACGCTGCTATTATAA|ATTATAGCATTTGATGAGCTGAAGACTGATTACAAGAATCCTATAGACCAGTGTAATACCCTGAATCCCCTTGTACTCCCAGAGTACCTCATCCACGCTTTCTTCTGTGTCATGTTTCTTTGTGCAGCAGAGTGGCTTACACTGGGTCTCAATATGCCCCTCTTGGCATATCATATTTGGAGCATGATCTATGTTTTGGTGAGCTCTTAGAACAACACACAGAAGAATTGGTCCAGTTAAGTGCA…	4	0.00542040722592495	0.890108811202458	0.6286128125392211	N	Y	3.41319935075004	3.3733608154261803	3.3733608154261803	0	0.0	0.0218159335806395	Y	0.0218159335806395	N	Y	2864	7092	ENSG00000197045	ENSG00000100528	+	-	14	14	54955914	54908149	coding	coding	GMFB	CNIH	54941202	54893654	-	-	0.0	54950389	54903155	54950485,54955683	54894559,54898938,54903155	54950389,54955643	54894452,54898826,54903087	-	+	N	-	-	N	SA830-R1
11672	TCCACTGCTGGCTTGGACGCTGCAGCCACAGCAATCTTCCTCAGCATCACATTCACCCCCAGCACTTTGAGCAATTCCTCGAAGTTTTCCGATCGGATGATTTTCCAGTTGCCAGAGAAGTTGGGCATGGTGGCGGCGCGGGAGGCGGTCCCCGTAGACTCCTAGGCTGGAGCACTGGACACTGTCTTTTAGTCAAAAGAGACGTCGCCGTCGCCGGGTCGTCAGGTT|TGTCCCTAGGAGGCAGGGTAGGAGGGGCTAATGGCTCAGCTTCAGGAAGGGGGTCAGCTAGCTTGCGCAGAACTCCTCTCCAAGGCTCCTTGCGGCTCCCATTTCCCTCCTCTCAAGTCTCCAAATGCAGCTCTTGTCTCCAGACAGTGGGACCCAGCAGTCTATCCC	14	0.296423798039539	0.929410863270831	0.543511826297755	Y	Y	3.3571972208926297	3.2718832157944604	3.2718832157944604	0	0.0	0.0	Y	0.0	N	N	8902	0	ENSG00000143320	ENSG00000223356	-	+	1	1	156675608	156682966	utr5p	downstream	CRABP2	RP11-66D17.5	156669398	156682004	-	-	0.0	156675338	156680508	156670844,156675338	156680675	156670787,156675169	156680508	+	-	N	-	-	N	SA830-R1
15212	GCTTCTTACTTTCCTCTTTGGCTTCTGAGCTCAAAGCAGAGGACAAGCTGAAGATGGCAATCTGCCCGTAATTGTTGCCAGCCGCCAGAAACTTCCCACATGGTGAGACGCTCTGGGAGAAGATGGTCATATGGAGCCGCTGCAAGGCCTGGAACACCTCTGT|CTGGCGCTTGCTCCCCGGCCACGGAGCGCAGCAACGCCAGCCAGAGCCCCAGCACGAGGAGCCGCAGCAACCGGCGCAGCGAGCCCCGAGCCATAGTGCACGTCCTGCGCCCGCCGCTGTCTGCGCCCGCCGCCGGCCGGCAGG	6	0.765294066396179	0.747056782183172	0.666054686919749	Y	Y	3.76951977068882	3.35823029066252	3.35823029066252	0	0.0	0.0	Y	0.0	N	Y	2415	12703	ENSG00000131652	ENSG00000006327	-	+	16	16	3077756	3072384	coding	coding	THOC6	TNFRSF12A	3074028	3068446	+	+	0.0	3075709	3070492	3075824,3075971	3070492	3075709,3075925	3070358	-	+	N	-	-	N	SA830-R1
12057	CGCGAGACTTGTGAGCGGCCATCTTGGTCCTGCCCTGACAGATTCTCCTATCGGGGTCACAGGGACGCTAAGATTGCTACCTGGACTTTCGTTGACCATGCTGTCCCGGGTGGTACTTTCCGCCGCCGCCACAGCGGCCCCCTCTCTGAAGAATGCAGCCTTCCTAGGTCCAGG|CTTTCATCCATCCCAGGGGAATCACTTACCTATGCCAGCACAACTTTCAAACTCTCAGAAGAAAAGAGCAATCACTTGGCTGAGAACCATTCTGCAGACTTTGACCCCATTGTCTATGCTCAAATTAAAGTAACAAACTAACTCAGCTTTTCCAATGAGGCTTGAATCCATTTCCTCTCATCTCAGCCCTATCTTCACACATCACTTTCACTTTTTTACAAATT…	4	0.0718001646374666	0.664109292884723	0.0946375932240439	Y	Y	3.5597647729410897	3.43614916339873	3.43614916339873	0	0.0	0.0	Y	0.008137157382847041	N	Y	19002	145	ENSG00000116459	ENSG00000143110	+	-	1	1	112005395	112021134	coding	coding	ATP5F1	C1orf162	111991486	112016414	+	+	0.0	111992495	112020605	111992203,111992495	112020845	111992101,111992459	112020605	+	-	N	-	-	N	SA830-R1
19070	ACGACTTAACAAATAAGAAGTCCTCCCAAAACTTGCGTCGTTGGTCATTGGAAGCTCTCAACAGGGATTTGGTGCCAACTGGAGTCTTGGTGACAAATGGGGACTAAACTGGACCAGATTCATGAAACAAAGCGCCATGAAGTTTTAACTAGGACTGCTTTCCTGGCTGAGGATTTCAATCCAGAAGAAATTAATTTGGACTGCACAAATCCACGGTACTTAGCTGCAGGTTCTTCCAATGCTGTCAAGCTCAGTAGGTTTTTTGATA|AGCTTAGATGGAAACCATTTGAGATTCCAAAAGCATCTCAGAAGAAAGTAGACTTTGTGAGTGTAAGTCAGTCCCATCCACACCCTCCCTACTGCTCTCCTCTCTTCTGTGGTGAGTGAGCCAACCATTT…	3	0.129196981438639	0.932828569931797	0.941846524115986	Y	Y	3.56232542602083	3.48743121468078	3.48743121468078	0	0.0	0.0	Y	0.00217864923747269	N	Y	1545	76	ENSG00000144840	ENSG00000113924	+	-	3	3	120461840	120401418	coding	intron	RABL3	HGD	120405528	120347020	-	-	0.0	120413000	120371498	120413071,120417367,120424946	120371500	120413002,120417270,120424847	120371311	-	+	N	-	-	N	SA830-R1
20055	CTGGGTGGAGATCTAGGAACCTATGTGATCAACAAGCAGACGCCAAACAAGCAAATCTGGCTATCTTCTCCATCCAGGTTAACGTGGCTCCTGTGGCTGTTCCATCCCTGAGGAAAAGTGAGGACCATGCTCTCCAAACAGGCCATGTGCTGGACTACCTCTGTTTCTGTCTCCTGGGATTCCAATCAGCAAGTGAGCAACGAAGCAACCCAGACAGTGTGGTTCATAGGATGGCTGG|GGTGCGAAGTACCACATTACTGTCATCTCCCTGTGAGTGGGATTGGCACCCCGGCTGCAGCTCCAGGAGCAAGTACTCCAGGAAGCACAGAGCTGTACCAGTACACGGCCCACGTTGCCAGGCCCCAGGCATGGAAGAGCTGATATGGGAACAGTACACT…	5	0.0644853521601483	0.7432068785369559	0.465108464930706	Y	Y	3.73912139251568	3.7591398297240497	3.73912139251568	0	0.0	0.0	Y	0.0	N	N	593	1223	ENSG00000165060	ENSG00000119139	+	-	9	9	71715094	71870124	utr3p	utr5p	FXN	TJP2	71650175	71736224	+	+	0.0	71714977	71766567	71679951,71714977	71766687,71827510	71679875,71714817	71766567,71827464	+	-	N	-	-	N	SA830-R1
8467	ACCTTCTGAGCCTCTGATTCCCAAGAGGGTTGGTCTTATTCACATATCCCAAGTCATCTCAGAAGTTGATGGTAACAGGATGACCTTGAGCCAAGAAGGAGCACAAGATTCCTTCCCTCTTCAGCAGAAGATCTTGGTTTGCTCTTTGATGCTCTTGATCAGGCAGTTGAAAATCAAAGAGGTCACTCTGGGGAAG|CATCACAGGACATGGCCCCCTCAGCCACCTAGCTGGGGCCCATCTAGGAGTGGCATCTTTTTTGGTGCCCTGAAGGCCAGCTCTGGACCTTCCCAGGAAAAGTGCCAGCTCACAGAACTGCTTGACCAAAGGACCGGCTCTTGAGACATCCCCCAACCCACCTGGCCCCCAGCTAGGGTGGGGGCTCCAGGAGACTGAGATT…	10	0.0140252706122895	0.76148243965963	0.210682365474945	Y	Y	3.35038049755395	3.25360004855864	3.25360004855864	10	0.0	0.00236966824644547	Y	0.0176395202630815	N	Y	2731	1940	ENSG00000094804	ENSG00000131759	+	-	17	17	38459171	38513094	coding	utr5p	CDC6	RARA	38443885	38465444	+	+	0.0	38457282	38487109	38457282	38487333	38457087	38487109	+	-	N	-	-	N	SA830-R1
4478	TTAAGGACTATCGGGAGAAAGTGGAGTCCGAGCTGAGATCCATCTGCACCACGGTGCTGGAATTGTTGGATAAATATTTAATAGCCAATGCAACTAATCCAGAGAGTAAGGTCTTCTATCTGAAAATGAAGGGTGATTACTTCCGGTACCTTGCTGAAGTTGCGTGTGGTGATGATCGAAAAC|TTTTCCTGAGTGTTCTCATGACATGAAAGCTGGCTTCCCCCAGAGTGTGTGATTCAAGAGGAAACAAGCAAGCAAGAGAGCACCTGAGATGGAGGACAGAGTTTCTTGTGTCCTAACCTCAGAAGTGACATCACTTCGGCTGCATGCTAGTGGTCACAGACCAACTATGGCCCAGTGTAGAAGAGGAAGCAGGCATCATTGGGGGCCATCTTGGA…	16	0.222021489720787	0.747212356849239	0.54989227283263	Y	Y	3.59165088163073	3.4655144718019804	3.4655144718019804	0	0.0	0.0	Y	0.0	N	N	26125	1619	ENSG00000134308	ENSG00000151694	+	-	2	2	9771143	9695921	coding	upstream	YWHAQ	ADAM17	9724101	9628615	-	-	0.0	9731521	9699330	9731644,9770346	9699330	9731521,9770288	9699081	-	+	N	-	-	N	SA830-R1
2557	ATTTTGCTAAATACTTCACTGACGCAGGTCTTAAGGAGCTTTCCGACTTCCTCCGAGTCCAGCAGTCCCTGGGCACCAGGAAGGAACTGCAGAAGGAGCTCCAGGAGCGTCTTTCTCAGGAATGCCCGATCAAGGAGGTGGTGCTTTATGTCAAAGAAGAAATGAAGAGGAATGATCTTCCAGAAACAGCAGTGATTGGTCTTCTGTGGACATGTATAATGAACGCTGTTGAGTGGAACAAGAAGGAAGAACTTGTTGCAGAGCAGGCTCTGAAGCACCTGAAG|TTGGTTAGTCTGCTGCTAATTGGAATTGCTGCGTGGGGCATTGGCTTCGGGCTGATTTCCAGTCTCCGAGTGGTCGGCGTGGTCATTGCAGTGGGCATCTTCTTGTTCCTGATT…	46	2.30729802959604e-05	0.914061250776293	0.75214160342272	Y	Y	3.4937534244795	3.4571608175836404	3.4571608175836404	0	0.0	0.0	Y	0.0	N	Y	7604	1304	ENSG00000136261	ENSG00000106537	+	-	7	7	16746148	16824161	coding	coding	BZW2	TSPAN13	16685756	16793160	+	+	0.0	16736686	16815836	16734629,16736686	16816003,16816736	16734493,16736540	16815836,16816667	+	-	N	-	-	N	SA830-R1
12076	GTGAAGTTGGGGGCCCTGGTGCTGCTGCTGGTGCTCACCCTCCTCTGCAGCCTGGTGCCCATCTGTGTGCTGCGCCGGCCAGGAGCTAACCATGAAGGCTCAGCTTCCCGCCAGAAAGCCCTGAGCCTAGTAAGCTGTTTCGCGGGGGGCGTCTTTTTGGCCACTTGTCTCCTGGACCTGCTGCCTGACTACCTGGCTGCCATAGATGAGGCCCTGGCAGCCTTGCACGTGACG|GGCGTCCCCCTGGATACCAGTAAACTGTCCACTGACCAGCGGTTACCCCCATACCCATACAGCTCCCCAAGTCTGGTTCTGCCTACCCAGCCCCACACCCCAAAGTCTCTACAGCAGCCAGGGCTGCC	5	0.42952626937831895	0.7305382424148409	0.694238979586	Y	Y	3.56914214935951	3.58064844605001	3.56914214935951	1	0.9922090220385672	0.0	Y	0.0	N	Y	4110	2062	ENSG00000143570	ENSG00000160741	+	-	1	1	153940188	153931101	coding	coding	SLC39A1	CRTC2	153931575	153920145	-	-	0.0	153934696	153921860	153934826,153935107	153921860	153934696,153935005	153921752	-	+	N	-	-	N	SA830-R1
11726	GAGGTTTAAGTGCAACACCAGGCTGTGTCTTTCTATCACGGATTTCCACCCGGACACGTGGAACCCGGCCTGGTCTGTCTCCACCATCCTGACTGGGCTCCTGAGCTTCATGGTGGAGAAGGGCCCCACCCTGGGCAGTATAGAGACGTCGGACTTCAC|GCCATCCCAGGCCTCAGGACCTGAGTTCTCCGACGCCCACATGACATGGCTGAACTTTGTCCGGCGGCCGGACGACGGCGCCTTAAGGAAGCGGTGCGGAAGCAGGGACAAGAAGCCGCGGGATCTCTTCGGTCCCCCAGGACCTC	5	0.966355809503243	0.8467996100592851	0.15907028911816398	N	Y	3.53768019619294	3.49424793801946	3.49424793801946	0	0.0	0.0	Y	0.0169218372280419	N	Y	2251	73	ENSG00000160087	ENSG00000184163	+	-	1	1	1209265	1182102	coding	intron	UBE2J2	FAM132A	1189289	1177826	-	-	0.0	1192372	1179877	1192510,1192605	1179655,1179878	1192373,1192588	1179643,1179761	-	+	N	-	-	N	SA830-R1
15204	ACCAGCAGGTATTTGAGTACAGCATCCCAGACAAACAGTATACAGATTGGAGCCGGACTGTCCAGAAGCAGGGCTTTCACCACCTTTGGCTCCAAAGGGATACTCCTATCACACACATCAGTTTTCATCCCAAGAGACCGATGCACATCCTTCTCCATGATGCCTACATGTTCTGCATCATTGACAAGTCATTG|TCAAGTTCATCCGAGAAGTAACACCATATATCAAGAAGCCATCATTAGTATCAGATCTGCCGTGGGAAGGTGCAGCCCCCCAGTCACCAAGCTTTAGTGGCAGTGAGGACTCTGGTTCGCCAAAACACCAGAACAGCACCAAGGACAGGAAGATCATCCCTCTCAAAATGTGCTTTGCTGCTAGAAACCTAAGCATGCCGGA	13	0.995735059243538	0.971771936855807	0.5099435196995371	Y	Y	3.540809910726149	3.51377186168787	3.51377186168787	0	0.994858344802514	0.0	Y	0.0	N	Y	7810	2892	ENSG00000141076	ENSG00000168807	+	-	16	16	69202941	69342955	coding	coding	CIRH1A	SNTB2	69165194	69221032	+	+	0.0	69199429	69279505	69197081,69199429	69279706	69197074,69199244	69279505	+	-	N	-	-	N	SA830-R1
16854	TTTGGAGAAGAGTGAATTTTCAGCCCTCAGAGCAGAAAATGAGAAAATAAAACTCGAACTACATCAGTTAAAACAACAAGTAATGGATGAAGTGATCAAAGTCCGAACAGATACCAAATTAGACTTCAACCTAGAAAAGAGCAGAGTAAAAGAATTGTATTCATTGAACGAAAAGAAGCTGCTGGAATTGAGAACAGAAATAGTGGCATTG|TTCTTGAAACCAATGCCCTATGGATGGATACGGAGGCGACAACTGTTAATCATCTCACCACTCTGCATTAGTCCAGTCTCACATTGCTAATAAAGACATTTCTGAGACTGGGTAATTCATAAACAAAAGAGGTTTGACTCACAGTTCAGCATGGCTGAGGCG	4	0.555296910361898	0.952780878013988	0.703085797245691	Y	Y	3.37465500502126	3.62039369541802	3.37465500502126	0	0.0	0.0	Y	0.0	N	N	1316	1718	ENSG00000050393	ENSG00000010017	+	-	6	6	13814800	13711796	coding	upstream	CCDC90A	RANBP9	13791020	13621730	-	-	0.0	13794126	13718751	13794179,13799136,13800614,13801562	13718751	13794126,13799065,13800573,13801520	13718590	-	+	N	-	-	N	SA830-R1
8708	TTAAAAGTTTACAGGAGAGCCGACCATTTTCAGTTGACTTTTTCAGGAAAATGATTCAGTTTGAAAAGGAGCAAGAATCCTGCAATATGGCGAACATAAGAGAATATTATGAGAGAGCTTTGAGAGAGTTTGGATCCGCAGATTCTG|CCCGTGGAACACAGAGCATTCCTAATGACAGTCCTGCCCGGGGTGAGGGCACCCATTCTGAAGAGGAAGGCTTTGCCATGGATGAGGAGGACTCTGATGGAGAACTGAATACCTGGGAGCTGTCAGAAGGGACAAACTGTCCACCCAAGGAACAGCCTGGCGATCTTTTTAATGAGGACTGGGACTCGGAG	11	0.8747577969167979	0.924294720750982	0.3764476247909021	Y	Y	3.29227237536341	3.7574444125448494	3.29227237536341	2	0.0	0.0	Y	0.0	N	Y	1241	3333	ENSG00000108651	ENSG00000172301	+	-	17	17	30228784	30186356	coding	coding	UTP6	C17orf79	30187923	30178883	-	-	0.0	30192385	30180049	30192457,30195131,30200401	30180049	30192385,30195065,30200397	30179859	-	+	N	-	-	N	SA830-R1
24669	GAGAGATGCACTGAAGACAGAATTCAAAGCAAATGCTGAGAAGACTTCTGGCAGCAACGTAAAAATTGTGAAAGTAAAGAAGGAATAATCT|ATCGGATCAACATCAAGAGGAAGGGAGCGTGGCCCTCCACCCTCCTGTCCGTGCAGAACGTCATCGACTGCGGTAACGCTGGCTCCTGTGAAGGGGGTAATGACCTGTCCGTGTGGGACTACGCCCACCAGCACGGCATCCCTGACGAGACCTGCAACAACTACCAGGCCAAGGACCAG	18	0.8896600323142501	0.483868772780771	0.33898169695345903	Y	Y	3.3325519910647405	3.5397463357327204	3.3325519910647405	2	0.0	0.0	Y	0.0	N	Y	9762	5057	ENSG00000124172	ENSG00000101160	+	-	20	20	57607437	57582302	utr3p	coding	ATP5E	CTSZ	57600522	57570240	-	-	0.0	57605358	57576699	57605424	57576699	57605358	57576521	-	+	N	-	-	N	SA830-R1
17300	CCCTTTCCTGGAACACATTGGCCCAGGAGCCAGAATCATCTTCTTTGGGTCTACAACCATCTTAATGAACTTCCTGTACCTGCTGGGAGAAGTTCTGAACAACTATATCTGGGATACACAGAAAA|GCTGTGCATTTGGATCAGCTGCTATTTGGCAATACGAATCACTGAAATCCAGGGGTCCAGAGTTATTTTGATGGCATAAAAGCTGATTGGTTGGATAGCATAAGACCACAAAAAGAAGGAGACTTCAGAAAGGAGATTAACAAGCGGTGGAA	10	0.910431733749248	0.754035657240093	0.31037030892536605	Y	Y	3.45041445226185	3.56977399154528	3.45041445226185	1	0.9920287769784172	0.0	Y	0.9840575539568348	N	N	1446	0	ENSG00000146416	ENSG00000217648	+	-	6	6	143661441	143664520	coding	intron	AIG1	RP1-95L4.4	143381633	143663383	+	+	0.0	143654582	143663712	143654582	143663862	143654480	143663712	+	-	N	-	-	N	SA830-R1
11856	CTCCATTGAGATGATTAAGTGAACCAAACTAGTTCTCAGAATTCTACAGAGAAGGAGGGAATCAGACTGAGGAAGCTGTGACATAGGACTTGAAGACCAAAGACTTTGAAATTTGCGAGCTGCTCATGT|TGGAGAAACCTGGCAGACATCATCTTAGCCAAGTGGTAAACATTAACATCAGCAGTAATGGGACAAGTTGACATTGTGTGACTCCTAATATGGTACACTGAGAAGAATGTCGCATCGTTTCTGTGGTATTCCTGCCAGAGATGCATAAATCATGAGGACACAGCAGACAAATCCAAACTGAAGACAACCTACAAAGT	10	0.918303891501867	0.610646019317638	0.833724217700022	Y	Y	3.3844963897561	3.7061623612628	3.3844963897561	0	0.0	0.0	Y	0.0	N	N	1662	0	ENSG00000043514	ENSG00000229213	+	-	1	1	40349183	40261668	utr3p	upstream	TRIT1	RP1-118J21.24	40306708	40261515	-	-	0.0	40306807	40275043	40306919	40275043	40306807	40274847	-	+	N	-	-	N	SA830-R1
21684	CTAAAGCTGTTTCAATCAGACACCAATGCAATGCTGGGGAAAAAGACAGTGGTTTCAGAGTTCTATGATGAAATGATATTTCAAGACCCAACAGCAATGATGCAACAATTATTGACAACATCTCGTCAGCTAACATTAGGAGCCTATAAGCATGAAACAGAAT|AATCAAGAATGATTGAGAATAGGAACGGCTCAAGACGTTCACAACTAAGGCCATGAATAGCTAGGAATTCCCTTTAAGAGCAAAGGTTTTATCATCAGACAGACCTACTTGCAGGGTGAGTAACTTCTCTAAGCTTCCA	5	0.8396675895095459	0.873193525910126	0.247290757463668	Y	Y	3.6852786881538906	3.65016023140539	3.65016023140539	0	0.0	0.0	Y	0.0	N	N	402	0	ENSG00000127337	ENSG00000266185	+	-	12	12	69784576	69794978	coding	downstream	YEATS4	Metazoa_SRP	69753483	69794683	+	+	0.0	69764755	69800940	69764578,69764755	69801056	69764504,69764668	69800940	+	-	N	-	-	N	SA830-R1
28453	CGCGGCGGACCCGGAGCCGCCCCGGGGGGCGCCTCGCCCGCCTCCTCCTCCTCAGCCGCCTCGTCCCCGTCCTCGGGCCGCGCCCCCGGCGCCGCGCCCTCCGCCGCCGCCAAGAGCCACCGCTGTCCCTTCCCGGACTGCGCCAAAGCCTACTACAAGTCCTCGCACCTAAAGTCGCACCTGCGGACGCACACA|GGGCTGGGTTACGACCCCTACAACCCTGAGCTGCCCAAGCCCCCCGCGCAGAGGGAGAATGGCACCCTGGGCCTGGGGGAGGAGCCGCGCCCGGATGTGCTGGAGTTGGAGCTGGTCAACCAGGCCATCGAGGCCGTGCGCAGTGAGGTGGAGCTGGAGCAGCGGCGCTACCGGGAGCTGCTGGAGACGACCCGTGAGCACCG…	14	0.0571332319361374	0.830479143155863	0.3774317652403521	Y	Y	3.5246463161926003	3.3576612292090497	3.3576612292090497	1	0.0	0.0	Y	0.0	N	Y	4648	2002	ENSG00000129911	ENSG00000079313	+	-	19	19	1863567	1848452	coding	intron	KLF16	REXO1	1852399	1815248	-	-	0.0	1863040	1828630	1863235	1828630,1830705	1863041	1828333,1830705	-	+	N	-	-	N	SA830-R1
1223	CTTTGGTCTTAACTTATTATTCAAGATCAAACCAGAAGATGCCATGGACTTTGGCATCTCCCTTCTCTTCTATGGCCTCTACTATGGAGTTCTGGAACGGGACTTTGCAGAAATGTGTGCAGACTACATGGCATCTACCATAGGG|AGAAGAGGACGTTGTCACAGATAAAGAGCCAGGCTCACCAGCTCCTGACGCATGCATCATGACCATGAGACACAACTGGACACCAGACCTCAGCCCTTTGTGGGTCCTGCTCCTGTGTGCCCACGTCGTCACTCTCCTGGTCAGAGCCACACCTGTCTCGCAGACCACCACAGCTGCCACTGCCTCAGTTAGAAGCACAAAG	20	0.952110337044905	0.725389314425883	0.5638101143257571	Y	Y	3.52105259334297	3.62101619003398	3.52105259334297	0	0.0	0.0	Y	0.0	N	Y	1000	919	ENSG00000137522	ENSG00000137496	+	-	11	11	71708643	71716761	coding	utr5p	RNF121	IL18BP	71639747	71709587	+	+	0.0	71701763	71710973	71698157,71701763	71711058,71711512	71698135,71701643	71710973,71711397	+	-	N	-	-	N	SA830-R1
24766	CAACAATATTGTACGCTGCATAGTGCACTCCCCCACCAACCCCGGGTTCATGACGTGCAGCGATGACTTCAGAGCGCGGTTTTGGTACCGGAGATCGACCACTGACTGAGCCACCCTCTCCGTAGGGTTCTTTCTCGAGGACTCTACCCTCCTCCCCCACGTCCTGTCTCAGCTGCAGTC|AAAGTTTGCCTGCTGGGAGAGTCTTTTTGATCGTTTCCCATGTGTTGTCAGATAGCTCCATAGAATTCAGTTTCTGAGAACCAGCCAGAAGCATGCAGTGACATTGCACAATCTGCCTCTGAAGCTGGAGATACTAGCTGCAGAGCTCAGGGGAGCTGCTCCACATCACCGACATGAAGGGAACAGGCATCATGGACTGTGCGCCCAA	5	0.529300537242965	0.781619319231231	0.409947500184376	Y	Y	3.0537745638283904	3.21431880750704	3.0537745638283904	0	0.0	0.0	Y	0.0	N	N	2596	776	ENSG00000101138	ENSG00000087589	+	-	20	20	54979518	55034396	utr3p	utr5p	CSTF1	CASS4	54967427	54987168	+	+	0.0	54978854	54987342	54978854	54987549	54978675	54987342	+	-	N	-	-	N	SA830-R1
4803	GAGGACTGATGCCTGGCCTCACATTTTCTAATGAACTTATTAGCAGAGATGAGGGTTTACACTGTGATTTTGCTTGCCTGATGTTCAAACACCTGGTACACAAACCATCGGAGGAGAGAGTAAGAGAAATAATTATCAATGCTGTTCGGATAGAACAGGAGTTCCTCACTGAGGCCTTGCCTGTGAAGCTCATTGGGATGAATTGCACTCTAATGAAGCAATACATTGAGTTTGTGGCAGACAGACTTATGCTGGAACTGGGTTTTAGCAAGGT|GCTGGGAGACCGTGAAGTGCAAAGCAGATGGAGTCCAGGCCCTCGGGGAGACAGCACGCCAGTGAGGGAGATGGAGACCAATCACCCACCCAGTGTGCGGGGATGAGAAGCTCGGGAAGGTCTG…	257	0.830361954354931	0.8637971220088521	0.519156819176735	Y	Y	3.51360402781852	3.44040523365767	3.44040523365767	2	0.996289361469495	0.0	Y	0.298689317734529	N	Y	31260	1247	ENSG00000171848	ENSG00000163009	+	-	2	2	10271545	10351851	coding	utr5p	RRM2	C2orf48	10262455	10281509	+	+	0.0	10269281	10281981	10267347,10269079,10269281,10269362	10282081,10282502,10350485	10267295,10268975,10269168,10269361	10281983,10282382,10350437	+	-	N	-	-	N	SA830-R1
30605	GGGTGGAGTATTTTTCTTGACAATTCATTTCCCAACAGATTACCCCTTCAAACCACCTAAGGTTGCATTTACAACAAGAATTTATCATCCAAATATTAACAGTAATGGCAGCATTTGTCTTGATATTCTACGATCACAGTGGTCTCCAGCACTAACTATTTCAAAAGTACTCTTGTCCATCTGTTCTCTGTTGTGTGATCCCAATCCAGATGATCCTTTAGTGCCTGAGATTGCTCGGATCTACAAAACAGATAGAGAAAA|AGTGAAGACATTTCCACCTGGACACCTGACCATGTGCCTGCCCTGAGCAGCGAGGCCCACCAGGCATCTCTGTTGTGGGCAGCAGGGCCAGGTCCTGGTCTGTGGACCCTCGGCAGTTGGCAGGCTCCCTCTGCAGT…	21	0.15985275984796302	0.977298781265352	0.5976573078168461	Y	Y	3.58424216889964	3.47080361183081	3.47080361183081	0	0.996175825130913	0.0	Y	0.00189035916824187	N	Y	5370	1661	ENSG00000131508	ENSG00000171604	+	-	5	5	139008018	139063467	coding	utr5p	UBE2D2	CXXC5	138906016	139026884	+	+	0.0	139003046	139059949	138994359,138994551,139003046	139060215	138994299,138994446,139002953	139059949	+	-	N	-	-	N	SA830-R1
997	ACAGGCCCCGGGTGGAGGCTGGCGACATCAGACAGACAGAACCAAGACATCTGAGGGGCAACCAGGAGGTGCGTGTGGCTGCAGAGCACACAGACTTGTCTTTGGACAAAATTGAGAAGAACTCATAAACTTGGCTTCCTCGCTTCTGCTCCTC|AGTTGTGTTGATGTTCCTTTCAGCTGGTCCTATAGTACCCCTCCTCAGGAATGTCTCCCCAGTGCAAGGACAAAGACTGAAGAGACTGCTATATTGATGGACTCTCAAGCCAACTATGAAGTTGAAACAAAGAAAGTGATCACCTGAAGACACCTCCTCTGCTAAGAAACACCCCCAAATTGTGCAGCTTCTGCCACTAGAACTCTCAGAACAAGAGACAATCTTTTCAAGAAACAGAAAAACT…	140	0.51930080531731	0.8687228695699829	0.696614684905614	N	Y	3.5146370975884103	3.45297510534159	3.45297510534159	0	0.993522292792366	0.0	Y	0.9676114639618292	N	Y	203	4434	ENSG00000255090	ENSG00000255248	+	-	11	11	122293579	121987031	intron	intron	RP11-820L6.1	RP11-166D19.1	122026130	121899063	-	-	0.0	122051044	121962448	122051106,122073564	121962450	122051046,122073472	121962195	-	+	N	-	-	N	SA830-R1
20069	GAGTCGTTTGGAATCTTACGTTAAAGAAGTTTTTGGTTCATCTCTTCCTAGTAATTGGCAAGACATCTCCCTGGAAGATAGTCGTCTAAAGTTCAATCTTCTGGCTCATTTAGCTGATGACTTGGGTCATGTAGTCCCTAACTCCAGACTCCACCAGATGTGCAGGGTT|TTGAGGTTTTGCTGAAGATATTCCTGAAGAATCATCCCAGGTGCCACACTAAAAAAATGATCCAGTTGACAGCTACCCCTGTGAGTGCACTTGTTGATGAGCCAGTGCATATCCGAGCTACAGGCCTGATTCCCTTTCAGATGGTGAGTTTTCAGGCATCACTGGAAGATGAAAACGGAGACATGTTTTATTCTCAAGCCCACTATAGGGCCAAT	26	0.988787952806802	0.7848385093830842	0.5649148546364561	Y	Y	3.6035982586987	3.49847350305486	3.49847350305486	4	0.0	0.0	Y	0.00259740259740249	N	Y	1185	1818	ENSG00000136897	ENSG00000136881	+	-	9	9	104160896	104145801	coding	utr5p	MRPL50	BAAT	104149915	104122699	-	-	0.0	104152859	104133745	104153024	104133742	104152856	104133528	-	+	N	-	-	N	SA830-R1
4622	ATCTAATCTTTTGTATCAAGAGATTCACTAAGAACAACTTCTTTGTTGAGAAGAATCCAACTATTGTCAATTTCCCTATTACAAATGTGGATCTGAGAGAATACTTGTCTGAAGAAGTACAAGCAGTACACAAGAATACCACCTATGACCTCATTGCCAACATCGTGCATGACGGCAAGCCCTCCGAGGGCTCCTACCGGATCCACGTGCTTCATCAT|GTCTGGTCTTCTCTCGTCTGAGCCCTGAGTACTACGACCTGGCAAGAGCCCACCTGCGTGATGAGGAGAAATCCTGCCCGTGCCTGGCCCAGGAGGGCCCCCAGGGTGACCTGTTGACCAAAACACAGGAGCTGGGCCGTGACTACAGGACCTGTCTGACGATAGTCCAAAAACTGAAGA…	4	0.21300517272341	0.8745289966262041	0.565170163813294	N	Y	3.57233464462502	3.36079094374226	3.36079094374226	0	0.0	0.0067005590291979705	Y	0.0341650597012018	N	Y	10124	69	ENSG00000168883	ENSG00000115523	+	-	2	2	85876406	85925977	coding	coding	USP39	GNLY	85829979	85912298	+	+	0.0	85872206	85922443	85868241,85872206	85922546,85923228	85868160,85872071	85922443,85923081	+	-	N	-	-	N	SA830-R1
10498	GCGATTGGCTGGATGGGAAGCATGTGGTGTTTGGAAAAATCATCGATGGACTTCTAGTGATGAGAAAGATTGAGAATGTTCCCACAGGCCCCAACAATAAGCCCAAGCTACCTGTGGTGATCTCGCAGTGTGGGGAGATGTAGTCCAGACAAAGACTGAATCAG|CTGCTGTGTCCCCAACACCTGGAAGAACTGAGCTTCTGGAATCTAATAGATGCTAAATAAATATTTGTTGCATGAATGATAGTGGTATGAGAGGAAGAGGGAAAAAAAACGGAAAAAGGCTTCTTGG	15	0.990155149926607	0.853739290163055	0.825093729237697	Y	Y	3.4471914517728104	3.47592491799029	3.4471914517728104	0	0.9921529500593248	0.0	Y	0.65472980261029	N	N	5259	0	ENSG00000171960	ENSG00000234917	+	-	1	1	43142429	43147325	utr3p	upstream	PPIH	RP5-994D16.3	43124096	43144406	+	+	0.0	43133111	43144397	43131738,43132258,43133111	43144506	43131706,43132218,43133022	43144397	+	-	N	-	-	N	SA830-R1
25061	ACTGCATTGTTCACTCGGAATCGCAGGTGGCTTTGCTGGAGGGACAGACAGTTGATCATAGTGGAGCTGGTGAGAGGAAGCTGCACCCAAAAGCCATGGCCGGGAACCTGGATCTGACTGCAGGGAAACAGAAGCGTGGTGGGCGCTGGGCGATGATGGAATTTCTAACAAATGCTTTGTTTCTGCTAAAGCTAACTTGCGCTTCCATCTCTGGCATCTCCTCCACTTCCCAG|TCTTTCAGAAACCCCCACCCGGTGGAAAATGCCGACTGCTATCACAGAGACCCAGATAAGGGGGAACTGAGGACTGAACTCTGGCCGTGTTCTCTGTCATGAATTTCTTCTTGAGGGGCCTGGAGGGAGTCACAGCTGTGAGCCACTAATGTGTGCCCCCATGCA…	6	0.183181924227676	0.7805932293585891	0.8778994352749109	Y	Y	3.33416770265723	3.40112399260607	3.33416770265723	0	0.0	0.0	Y	0.0	N	N	17565	0	ENSG00000160932	ENSG00000177335	+	-	8	8	144105249	144141359	downstream	upstream	LY6E	C8orf31	144099399	144120626	+	+	0.0	144105292	144113061	144105292	144113231	144105060	144113061	+	-	N	-	-	N	SA830-R1
19286	GACTGAATGCTGCACAGTTCAAACAGCTGCTTATTTCGGCTGTGAAGGACCTGTTTGGGG|AGATTGCAGGCCTAAGTCTACCTCTTCCTCCCAAAAAATTGATTGGTAACATGGATCGTGAATTCATAGCTGAAAGGCAGAAAGGTCTTCAGAACTATCTCAACGTGATCACAACAAATCATATCTTGTCTAATTGTGAGCTGGTTAAGAAGTTTTTAGATCCAAACAACTATTCCGCAAACTATACTGAGATTGCCTTGCAACAGGTTTCCATGTTCTTCCGATCAGAACCAAAGTG	8	0.17836919280373995	0.639072756099534	0.529430016704856	Y	Y	3.5351195431132	3.5167965230840297	3.5167965230840297	12	0.0	0.0033444816053512802	Y	0.0033444816053512802	N	Y	971	1113	ENSG00000163684	ENSG00000168297	+	-	3	3	58305816	58411748	coding	coding	RPP14	PXK	58291974	58318607	+	+	0.0	58296318	58368241	58296316	58355205,58368427,58376357	58296259	58355204,58368241,58376309	+	-	N	-	-	N	SA830-R1
973	AACAGCTTCCAAGGGGTCATGTACTTATTCAATTCTCTTCTCTCTTTTCTCCAAACACAACATCATCTGACCAAGGTTTGCATGCATAAGCATTGCTAATTAACGATAAGTCTCCACGATGTCCTCCTCTCAGTAAGTTTGACACACAGACCTCAGCGAAGCTGTATGTACTGC|CTGGCATGATGCAGCGCCATTGAGACATCATTTTAACTTTTTTACTGTCAAATGATTCAGGAGTCATTATTTCTCTCGGCTGATAGGGCTGTTAAAAAGAAGCAAGTATCCGATTGTGGTGGACTCATGAGTCTATGCCTCTCCACCACAGCAGGATTCCTGGCTTCCATTCCAGTGTCCTTTCATTGGCCATGTTTTGGAC	4	0.3379595019781489	0.56704204840248	0.125353150568946	N	Y	3.64656650855576	3.5278388114581096	3.5278388114581096	11	0.9942681179304252	0.0	Y	0.0	N	N	4434	203	ENSG00000255248	ENSG00000255090	-	+	11	11	121987031	122293579	intron	intron	RP11-166D19.1	RP11-820L6.1	121899063	122026130	-	-	0.0	121987031	122026805	121987031	122027006	121986858	122026805	+	-	N	-	-	N	SA830-R1
24719	TCAACCTGAATTCTCCTAACAAAGGTCTGCTGTCTGACTCCATGACGGATGTTCCTGTCGACACAGGTGTGGCTGCCCGGACTCCTGCTGTTGAGGGTCTGACAGAGGCTGAGGAGGAGGAGCTCAGGGCTGAGCTTACCAAGGTGGAAGAGGAAATTGTCACTCTGCGCCAGGTCCTGGCAGCCAAGGAGAGGCACTGTGGAGAGCTCAAGAGGAGGCTGGGCCTCTCCACCCTGGGGGAGCTGAAACAGAACCTGTCCAGGAGCTGGCATGACGTGCAGGTCTCTAGCGC|GAGATTTGTTATGAGGAATTGGCCCACGTCATTATGGAGACGGAATCTCATGCTCTGCCATTTGCTGAAGATTGAGGAAAGCAGTGGGATAATAACAGTCCAAGGA…	10	0.000175790352811007	0.28585356841216303	0.704033586991629	Y	Y	3.67952553980864	3.5110433747387795	3.5110433747387795	0	0.9956415533135908	0.0	Y	0.00191570881226055	N	N	9563	5033	ENSG00000101150	ENSG00000101152	+	-	20	20	62522898	62567384	coding	intron	TPD52L2	DNAJC5	62496596	62526518	+	+	0.0	62505169	62557895	62500794,62505169	62558123	62500652,62505021	62557895	+	-	N	-	-	N	SA830-R1
22998	CGTTGATAGGTGGGGGCGACTGGGCCAGGCGCCGGGGCAGGAAGGGAGGCGGCCGCCGTGCCATTCTTAAAGGCGCCCGAGTGTAGGCGACAGGCCGCTGACGGCCGGAAGGAAAATGAGTGAGTCTTTGGTTGTTTGTGATGTTGCCGAAGATTTAGTGGAAAAGCTGAGAAAGTTTCGTTTTCGCAAAGAAACGAACAACGCTGCTATTATAA|GTATATGAGTAGACCAGTGATGAGTGGCCCAGGACTCTATGACCCTACAACCATCATGAATGCAGATATTCTAGCATATTGTCAGAAGGAAGGATGGTGCAAATTAGCTTTTTATCTTCTAGCATTTTTTTACTACCTATATGGCATGATCTAT	15	0.284393492546857	0.941769314430789	0.8398517959634949	N	Y	3.41319935075004	3.47758982994594	3.41319935075004	0	0.0	0.0	Y	0.0	N	Y	2864	7092	ENSG00000197045	ENSG00000100528	+	-	14	14	54955914	54908149	coding	coding	GMFB	CNIH	54941202	54893654	-	-	0.0	54950389	54897122	54950485,54955760	54897122	54950389,54955643	54896986	-	+	N	-	-	N	SA830-R1
1179	TTTCTTTGTTGCAATGATGGGGTCTAAGATAACACTTCTGGAGGCTGCAGGCGAGAAACACAGCTGATATCATCTTTTATTGTGTGTTGTTATTTGCCTAGCATTATAAATTAAGGAGGAATAGTAACAAAGAGCTTGAAGACATGCACAGCTCACAGGCCCCGGGTGGAGGCTGGCGACATCAGACAGACAGAACCAAGACATCTGAGGGGCAACCAGGAGGTGCGTGTGGCTGCAGAGCACACAGACTTGTCTTTGGACAAAATTGAGAAGAACTCATAAACTTGGCTTCCTCGCTTCTGCTCCTC|AGTTGTGTTGATGTTCCTTTCAGCTGGTCCTATAGTACCCCTCCTCAGGAATGTCTCCCCAGTGCAAGGACAAAGACTGAAGAGACTGCT…	134	4.58503425514546e-09	0.97646353465389	0.6780991704482829	N	Y	3.5146370975884103	3.45297510534159	3.45297510534159	0	0.996615781793692	0.0	Y	0.972926254349534	N	Y	203	4434	ENSG00000255090	ENSG00000255248	+	-	11	11	122293579	121987031	intron	intron	RP11-820L6.1	RP11-166D19.1	122026130	121899063	-	-	0.0	122051044	121962448	122051106,122073718	121962450	122051046,122073472	121962156	-	+	N	-	-	N	SA830-R1
2982	TTCCGTGGCTCCTGCTGGGTGCCTCGTGGCTCATTCCCCAGACCTCTTTCCTCAGTAATGTCTGCGGGCTGTCCATCGGGCTGGCCTATGGCCTCACCTACTGCTATTCCATCGACCTCTCAGAGCGAGTGGCACTGAAGCTCGATCAGACCTTCCCCTTCAGCCTGATGAGGAGGATATCCGTGTTCAAGTACGTCTCAGGGTCTTCAGCCGAGAGGAGGGCAGCCCAGAGCCGGAA|TTTCATGATCAACATGGGAGACTCCCACGTGGACACCAGCTCCACCGTGTCCGAGGCGGTGGCCGAAGAAGTATCTCTTTTCAGCATGACGGACATGATTCTGTTTTCGCTCATCGTGGGTCTCCTAACCTACTGGTTCCTCTTCAGAAAGAAAAAAGAA	9	0.378890661495471	0.80203200692499	0.716344272951962	Y	Y	3.1258962026266803	3.45872825368684	3.1258962026266803	0	0.0	0.0	Y	0.0	N	Y	3800	4343	ENSG00000005486	ENSG00000127948	+	-	7	7	75518244	75616173	coding	utr5p	RHBDD2	POR	75471920	75528518	+	+	0.0	75513166	75583307	75511554,75513166	75583455	75511468,75513016	75583307	+	-	N	-	-	N	SA830-R1
4679	AGTGAACTGAGGGCCACCCTGGGAGGAAGCCGACTAGGCGAATTCACTTACTGACCGGCCTGGGCTGCTCTGAGACATGGAGGAAGCCAGTGAAGGTGGAGGAAATGATCGTGTGCGGAACCTGCAAAGTGAGGTGGAGGGAGTTAAGAATATTATGACCCAGAATGTGGAGCGGATCCTGGCCCGGGGGGAAAACTTGGAACATCTCCGCAACAAGACAGAGGATCTGGAAGCCACA|GCAGGAATAGAGTTGGAGCGGTGCCAGCAGCAGGCGAACGAGGTGACGGAAATTATGCGTAACAACTTCGGCAAGGTCCTGGAGCGTGGTGTGAAGCTGGCCGAACTGCAGCAGCGTTCAGACCAACTCCTGGATAT	12	0.334082614526364	0.717471001079278	0.7827415814357079	Y	Y	3.52567938596249	3.49268050191626	3.49268050191626	7	0.9927201428793292	0.0099394315887561	Y	0.0099394315887561	N	Y	1764	87	ENSG00000118640	ENSG00000168899	+	-	2	2	85809154	85820535	coding	coding	VAMP8	VAMP5	85788685	85811531	+	+	0.0	85806290	85818848	85804772,85806290	85818966	85804694,85806132	85818848	+	-	N	-	-	N	SA830-R1
11673	AGTTTTCCGATCGGATGATTTTCCAGTTGCCAGAGAAGTTGGGCATGGTGGCGGCGCGGGAGGCGGTCCCCGTAGACTCCTAGGCTGGAGCACTGGACACTGTCTTTTAGTCAAAAGAGACGTCGCCGTCGCCGGGTCGTCAGGTT|TCTGGGCCCAGCACTGTGCAAGAGTTTCCATATGGTGTCCTGGGTGTGTCTGATTCCAAAGCTTTGCTTTTAAACACTTCAGAATGGAATTTGGTTGAGCCTGGAAGAGGATTAAGGTGTGCTTGTCCTTCCATGCCAAATTCTTAAAAACACCTTCTCTCTCCACACTTCCCCACCTCTCCAAATCCTATGCATTGTATGTACCCTTTGAAAGAAAG	4	0.5314365932238929	0.8127654634824741	0.935472776636466	Y	Y	3.3571972208926297	3.52936639476796	3.3571972208926297	5	0.0	0.0	Y	0.0	N	N	8902	0	ENSG00000143320	ENSG00000223356	-	+	1	1	156675608	156682966	utr5p	intron	CRABP2	RP11-66D17.5	156669398	156682004	-	-	0.0	156675338	156682670	156675338	156682887	156675193	156682670	+	-	N	-	-	N	SA830-R1
8466	ATCTCAGAAGTTGATGGTAACAGGATGACCTTGAGCCAAGAAGGAGCACAAGATTCCTTCCCTCTTCAGCAGAAGATCTTGGTTTGCTCTTTGATGCTCTTGATCAGGCAGTTGAAAATCAAAGAGGTCACTCTGGGGAAGTTATATGAAGCCTACAGTAAAGTCTGTCGCAAACAGCAGGTGGCGGCTGTGGACCAGTCAGAGTGTTTGTCACTTTCAGGGCTCTTGGAAGCCAGGGGCATTTTAGGATTAAAGAGAAACAAGGAAACCCGTTTGACAAAG|CATCACAGGACATGGCCCCCTCAGCCACCTAGCTGGGGCCCATCTAGGAGTGGCATCTTTTTTGGTGCCCTGAAGGCCAGCTCTGGACCTTCCCAGGAAAAGTGCCAGCTCACAGA…	9	0.0196380195973019	0.7855778851929159	0.299044079190396	Y	Y	3.0460044763065297	3.25360004855864	3.0460044763065297	0	0.0	0.0	Y	0.0	N	Y	2731	1940	ENSG00000094804	ENSG00000131759	+	-	17	17	38459171	38513094	coding	utr5p	CDC6	RARA	38443885	38465444	+	+	0.0	38457860	38487109	38457282,38457860	38487342	38457142,38457720	38487109	+	-	N	-	-	N	SA830-R1
1212	GGAATAGTAACAAAGAGCTTGAAGACATGCACAGCTCACAGGCCCCGGGTGGAGGCTGGCGACATCAGACAGACAGAACCAAGACATCTGAGGGGCAACCAGGAGGTGCGTGTGGCTGCAGAGCACACAGACTTGTCTTTGGACAAAATTGAGAAGAACTCATAAACTTGGCTTCCTCGCTTCTGCTCCTCAG|CTGGTCCTATAGTACCCCTCCTCAGGAATGTCTCCCCAGTGCAAGGACAAAGACTGAAGAGACTGCTATATTGATGGACTCTCAAGCCAACTATGAAGTTGAAACAAAGAAAGTGATCACCTGAAGACACCTCCTCTGCTAAGAAACACCCCCAAATTGTGCAGCTTCTGCCACTAGAACTCTCAGAACAAGAGACAATCTTTTC…	32	0.0214591608392153	0.843513078299636	0.7979366612679829	N	Y	3.5146370975884103	3.36720643949681	3.36720643949681	0	0.994829747811519	0.0	Y	0.9793189912460748	N	Y	203	4434	ENSG00000255090	ENSG00000255248	+	-	11	11	122293579	121987031	intron	intron	RP11-820L6.1	RP11-166D19.1	122026130	121899063	-	-	0.0	122051044	121962427	122051106,122073601	121962427	122051044,122073472	121962155	-	+	N	-	-	N	SA830-R1
11261	TGATTCAGAGGTTCCTGGGCTATATAAGTCCAGTTCTGCAGACTCTCTTTCTACAACCAAGATCAAACCTCTAGGACCTGCCAGAGCCAGTGGGCTGAGCAAGAAGCCGGCAAGCATCCAGAAGAGAAAGCATCATAATGCCGAGAACAAGCCGGGGTTACAGATCAAACTCAATGAGCTCTGGAAAAACTTTGGATTTAAAAA|TTCAGAAAGACCCCTGTGTGAGGAGCACACGTGTGACCTTCTGGAGCGTCTGGGCACTCCTCTCTGCTACAGAACTACAAATGCTGTTTGGAGACCAGGAGCAGGTGAGTGAGGACAAGACGGAGGTGCTGCACATGAGGCTGCAGGCCTAGGGAGGAGGTGAGGATGGTCCAGGAAGCAGGGATGTGGAGAAG…	14	0.8106639271053749	0.43825874427575295	0.59257671234424	Y	Y	3.11175470494294	3.45720067037699	3.11175470494294	0	0.0	0.0	Y	0.0	N	N	2252	0	ENSG00000174371	ENSG00000235990	+	-	1	1	242058450	242079846	coding	upstream	EXO1	RP11-323D18.5	242011269	242079378	+	+	0.0	242048809	242071408	242042645,242048809	242071605	242042636,242048616	242071408	+	-	N	-	-	N	SA830-R1
21659	GTCCACTACCTCAACACATTCAGCAGCAAGGAGCCTCAGAGAGGGATGGGTTACATGCCCAAGAGGGGACTTGATGTTAACAAATGTGAGATTGCCAGATTCTTCAAACTTCATGAGAGAAAGTGTGAACCTATTATTATGACTGTTCCCAGGAAGTCTGACCTTTTCCAAGATGACCTGTATCCTGACACAGCGGGGCCAGAGGCCGCGCTGGAGGCAGAAGAGTGGTTCGAAGGCAAGAATGCAGACCCAATCCTCATCTCCTTGAAGCACGGGTACATTCCAGGCAAAAACAGGGATCTCAAGGTGGTCAAGAAGAACATTCTGGATAGCAAGCCCACTGCAAACAAGAAGTGCGACCTGATCAGCATCCCCAAGAAAACCACAGACACGGCCAGT…	134	1.80017638331917e-08	0.837099387702708	0.7201424398970621	Y	Y	3.44611852920956	3.41584813211242	3.41584813211242	0	0.0	0.0	Y	0.0	N	Y	10285	1634	ENSG00000110880	ENSG00000110876	+	-	12	12	109125372	109027735	coding	coding	CORO1C	SELPLG	109038885	109015686	-	-	0.0	109042381	109018088	109042626,109042796,109046145	109018088,109025636	109042383,109042739,109046048	109017817,109025635	-	+	N	-	-	N	SA830-R1
30290	GAAAAGAAGTTCCGGCTGGACATATTCAAGGATTTTCAGGAGGAAACGGTGAAGGACTATGAAGCTGGCCAACTGTATGGGCTGGAGAAGTTCTGGGCCTTCTTGAAATATTCCAAAGCCAAAAATTTGGACATTGACCCCAAACTGCAAGAATACCTCGGCAAATTCCGACGTCTTGAAGACTTCCGAGTAGAT|ATCAGACCAAACATTGTCTGGCTTGCACTGTAAAACTAGTTAGCTGAAGACGACTTCTCAGGTTTCTTCAGGATGCCTGCAGCACTTGTGGAGAATAGCCAGGTTATCTGTGAAGTGTGGGCCAGTAATCTAGAAGAAGAGATGAGGAAGATCCGAGAA	3	0.24710265903527104	0.8190410060029059	0.664136172230985	Y	Y	3.74913061111987	3.64231043829683	3.64231043829683	6	0.0	0.00281690140845092	Y	0.00908849322349192	N	Y	12421	2071	ENSG00000155506	ENSG00000155508	+	-	5	5	154197167	154256353	coding	utr5p	LARP1	CNOT8	154092462	154237113	+	+	0.0	154191200	154242767	154190916,154191200	154242925	154190850,154191073	154242767	+	-	N	-	-	N	SA830-R1
27149	CGAGGGAGCCAAAGACGAGTGTAATGTGGTAGAAGTTGTGGCCCGGAACCATGACCATCAGGAGATCGCAGTCCCTGTGGCCAACCTCAAGCTGTCCTGCCAACCCATGTTACGATGAGCAATGATGTTTCTGAGGAGGAGAGCGAGGAAGAGGAAGAGGACAGTGATGAGGAAGAAGTTGAGCTGTGCCCCATCCTTCCTGCCAAAAAGCAGGGGGGCAGGCCCTAGCCCTCCTAGG|CTGTTGCACTTGCTGGTCCTCTGCCTCCAAGCCCAGGAAGGCCCGGGCAGGGGCCCTGCGCTGGGCAGGGAGCTCGCTTCCCTGTTCCGGGCTGGCCGGGAGCCCCAGGGTGTCTCCCAACAGCATGTGAGGGAGCAGAGCCTGGTGACGGATCAGCTCA…	2	3.31600764688718e-07	0.53031141712148	0.799647633967168	Y	Y	2.8519185595524	3.4733642649105496	2.8519185595524	0	0.0	0.0	Y	0.0	N	Y	7499	125	ENSG00000107833	ENSG00000107831	+	-	10	10	103543170	103535827	utr3p	coding	NPM3	FGF8	103541082	103530081	-	-	0.0	103541484	103535533	103541389,103541611,103542335	103534636,103534973,103535532	103541389,103541484,103542235	103534496,103534887,103535497	-	+	N	-	-	N	SA830-R1
10623	CGCAGAGCAGGTGATTGCTGGCTTCAACCGCCTTCGGCAGGAACAGCGAGGCCTGGCATCCAAAGCAGCTGAGTTGGAGATGGAGTTGAATGAGCACAGCCTAGTGATCGATACACTGAAGGAGGTAGATGAAACTCGTAAGTGCTACCGCATGGTTGGAGGAGTGCTGGTGGAGCGAACTGTCAAAGAGGTGCTGCCCGCTTTGGAGAACAACAAGGAGCA|GGCCGGTGCCCCGCGGGTGAGCTGGAGACCTCAGACGTGGTAACTGTGGTGCTGGGCCAGGACGCAAAACTGCCCTGCTTCTACCGAGGGGACTCCGGCGAGCAAGTGGGGCAAGTGGCATGGGCTCGGGTGGACGCGGGCGAAGGCG	6	0.611610283940274	0.758184493441193	0.178947978145958	N	Y	3.41423242051993	3.3446273492087	3.3446273492087	0	0.0	0.0	Y	0.0	N	Y	6866	287	ENSG00000143256	ENSG00000143217	+	-	1	1	161087901	161059389	coding	coding	PFDN2	PVRL4	161070346	161040785	-	-	0.0	161071838	161049739	161071961,161072165,161087751	161049739,161059008	161071839,161072077,161087742	161049612,161059008	-	+	N	-	-	N	SA830-R1
11553	GATTGATGGGTTTCCAAGAAATCAAGACAACCTTCAAGGATGGAACAAGACCATGGATGGGAAGGCAGATGTATCTTTCGTTCTCTTTTTTGACTGTAATAATGAGAATTCAGACCTACCTTCAGTCAACAAAGCCAATTATTGACTTATATGAAGAAATGGGGAAAGTCAAGAAAATAGATGCTTCTAAATCTGTTGATGAA|CCCGCGCAAGTGGCAGAACAGCATCCGCCACAATCTCACGCTCAACGACTGCTTCGTCAAGGTGCCCCGCGAGCCGGGCAACCCGGGCAAGGGCAACTACTGGACGCTGGACCCCGCGGCCGCAGA	11	0.8077771090273741	0.80345978751211	0.6799147976880849	N	Y	3.25360004855864	3.4823005609514905	3.25360004855864	0	0.0	0.0	Y	0.0109427609427609	N	N	4358	241	ENSG00000162368	ENSG00000186790	+	-	1	1	47844511	47883723	coding	coding	CMPK1	FOXE3	47799469	47881744	+	+	0.0	47840965	47882320	47838779,47840965	47882422	47838674,47840869	47882320	+	-	N	-	-	N	SA830-R1
20067	AAAGTGGAATGAATCTGAACCCAGAAGTGGAAGGGACGCTAATTCGGGTACCCATTCCCCAATCAGCCAAATGGCCGATGACACAGTGGCAGAACTGGACAGGCATCTGGCAGTGAAGACCAAAGAACTCCTTGGATGAAAGTCCACTGGGGCCAGCAATACTCCAGAGCCCAGTTTCTGCTGGATCCCATGGGTGGCACATTGGGACTTCTCTCCCTCCCCCATCTACACAGAAGACTGTCACCATGCTGACAGAAGCCTGTCCTT|GTGCTTCCTGAGCTGGCGAAAAGGAGAGCTGGATGCTGGGATTCTATAAATTCGGCGGTGGATGTGAGTCTAGCTACAGCATGGACCCTGGCCAGCCCTGGAATCTGAGTTCAGAGATCTTTGAAAAAATG…	3	0.25230571260170603	0.4925044437709911	0.33586382776901497	Y	Y	3.54247482268181	3.26208168385297	3.26208168385297	0	0.0	0.0	Y	0.0	N	N	5354	482	ENSG00000148187	ENSG00000095303	+	-	9	9	125085743	125157982	utr3p	upstream	MRRF	PTGS1	125026882	125132824	+	+	0.0	125085024	125132358	125054119,125085024	125132498	125054059,125084819	125132358	+	-	N	-	-	N	SA830-R1
21166	AGCCTTGAGTGCTTTTACAGCATCACACACCCGGGCGGGATAAACACAAACGGCGGCTGTAGTAATGCCTGCCACTCCTTTTTCACGGTTCTGCGAGCCTGGATTTGTTCCGCACGCCTCAGAACTGCCGGGTGATTCACTTGTATTTTGGAGATCCAGCTAAGGT|AGGTAACACCAAGTTAGTTAGTTGTTCCAGCACTGGAGCTAATTCATTTTCCTCATTATTTACTGCTGTTTCTGCCTTAAGCAGACAGTAACTCTGGAAGGCTGATGCTTTTCTCTGCTT	12	0.792517243499745	0.88625041641846	0.54947262304847	Y	Y	3.77001428422878	3.6282434885265897	3.6282434885265897	2	0.0	0.0	Y	0.0	N	N	1071	12501	ENSG00000023697	ENSG00000023734	-	+	12	12	16190220	16056412	coding	utr3p	DERA	STRAP	16064106	16035325	+	+	0.0	16109870	16056077	16109967,16112830	16056077	16109870,16112763	16055995	-	+	N	-	-	N	SA830-R1
20066	CTGCTGCTGGAGGAAATCTACAGGGGTGGATGCGTAGACTCGACCAACCAAAGCCTGGCGCTACTACTCATGACCCTTGGACAGCAGGATGTTTCCAAAGTCCTGCTAGGCCCTCTCTCTCCCTACAC|GTTGCTTTCCATCTCTGGGAAATCTACTCTTACCAGAACTAGAGACCGTTTCCAAGGAAAAAAGGAGAAAAAAAGAAGATGCCACTTTGAAAGACATCGTTGCTTCATCCTTCAAATAGCCACATGGGGAATATGCAGCAATTTCCTTATTAACAGGTGTTCAAAGCATCTTGTGTTTCTCAACACCCAGACTGGAACTCTCCTGGGAACTAGACTGAAAAACTTACCAC	9	0.954513247361609	0.80203200692499	0.627509805120617	Y	Y	3.27763636413971	3.47445076784292	3.27763636413971	0	0.0	0.0	Y	0.0	N	N	1848	259	ENSG00000120158	ENSG00000243754	+	-	9	9	4861064	4885917	coding	downstream	RCL1	RP11-125K10.4	4792869	4860454	+	+	0.0	4849550	4905157	4844681,4849550	4905386	4844678,4849447	4905157	+	-	N	-	-	N	SA830-R1
27260	CGTGGAGAAGCTGCCAGGGGGCCAGGAGCCATAGGTAGCCCAAGGGAATCCACACCAGAACAGTTTGCTCAAAACAAAGTGGCAGGTCTGCCTCCGGACTGTCCAGGAATGAGGAATTCCAAAAAGTAGAGTTGCAGAACTTCTCCAGCATGATTCCTGGACTGCGT|CTGCTCAATGAGTCGCTTTATTAGGGGTAGCCCTTCTAATGCTGAACTGTCACATCCACTGGTCAACACGCGTTCAAATCCCAAGGTTAAGAGGGTCTCCAGAGCTGCCATTGGATCATGAACCATGTCAAAGGCTGA	6	0.8804128198494648	0.5477942380942179	0.677132020447199	Y	Y	3.77208042376856	3.56129235625094	3.56129235625094	0	0.0	0.0	Y	0.0393814530643175	N	N	1392	1502	ENSG00000023839	ENSG00000119929	-	+	10	10	101611949	101515891	utr5p	coding	ABCC2	CUTC	101542489	101462315	+	+	0.0	101542586	101507147	101542634,101544482	101507147	101542586,101544365	101507025	-	+	N	-	-	N	SA830-R1
20058	CTGAGCTCGAAGCTCCCCATCTCCAGGCTCTAGTCCTCAGATTTCTGCATTCTTCTTTCCACACTCATTTCCTTGGTGAGTTAATCCATAACCATGCCGTCACCTGTCACCTTGATGCATATAA|CAGAGGGCCAGCGGCCGGGGTTGGGGTGGGGGGGCCGGAATGCTCTCACTTCCTCTCCGCGCACCTGCCCCGAGGCTGGAGCGCCGCCCGGCCGGGCCTCCGGCGGATGTTTTCCTTGTTCCCAAGCGTGTAGTGCGCGCCAGCCGCCCCCTCCGGGACCTGCGCGCCAGCCACCGCGCCCCCAGGACCCAGCGGGCCTGGTCCTCACCACTCACC	2	0.731410314715479	0.974968248286711	0.602017509913133	Y	Y	3.61633596425197	2.8444699940279503	2.8444699940279503	2	0.0	0.00293255131964809	Y	0.0	N	N	61	2343	ENSG00000227388	ENSG00000107185	-	+	9	9	35790429	35758572	intron	utr3p	RP11-112J3.16	RGP1	35772160	35749203	+	+	0.0	35772160	35757194	35772255	35757194	35772160	35756979	-	+	N	-	-	N	SA830-R1
25554	CTCAGTACTAGAGTCTCCGGCTTCGCTCACGCGCCTTGGGCATAAGAGTCCTCTCGTTGGTCCCGGAGGTGGGGTTGCGCTCACAAGGGGCGACCGTCGCCACGGTGGCGGCCACTGCATCGCGTCCCACCTCCGCGGCCCTGGGCGCCGTGGTGTCGACGGGCCCCGAGCCTATGACGGGCCAGGGCCAGTCGGCGTCCGGGTCGTCGGCGTGGAGCACGGTATTCCGCCACGTCCGGTATGAGAACCTGATAGCGGGCGTGAGCGGCGGCGTCTTATCCAACCTTGCGCTGCATCCGCTCGACCTCGTGAAGATCCGCTTCGCCG|GATCTTCTAAGGGTGTGAGGATACAGGCGTCAAAGACCCCGTGCTGAGACAGCTCCATAACAACATGCAGA…	30	9.010442342644741e-07	0.6999521129967939	0.53177610092221	N	Y	3.45140766923839	3.6925594198089904	3.45140766923839	0	0.995107253427687	0.0	Y	0.197589562140646	N	N	888	0	ENSG00000164933	ENSG00000247081	+	-	8	8	104427417	104311000	coding	intron	SLC25A32	RP11-318M2.2	104410863	104169218	-	-	0.0	104427012	104258912	104427338	104258912	104427012	104258709	-	+	N	-	-	N	SA830-R1
25636	TTTGCCTTTTTCTTCTTTCGTCCTCCATTCATTCACGGTTTCCCATTTAGCTTGCTTTCTTCTTTCTCCCATTTATTCTATAGTA|CTTCAGAATCCCAGAGTTGAATAGTCACATTTGTTTCTCCTTCTTCATCAGTCACCAGATTTATGGTAAAGTTTGTAGCATCTGATGAGATCTTCTTGGCCACATTCACCATTTGTAGTATTTTAGGATCTTCTATTTTCACAAAGAGGTGGCTGGAATTAGGCCGTTTATTTTCGTAGCTTGAACTTACAAGGATGGTTTCTTCAGTCTTTGTGAAAAATAGTAT	21	0.298878587234301	0.483274451381937	0.32021557126029404	Y	Y	2.88636532132177	3.39487633072086	2.88636532132177	0	0.9882730015082958	0.0	Y	0.0	N	N	2641	348	ENSG00000133731	ENSG00000253598	-	+	8	8	82598928	82608409	utr5p	coding	IMPA1	SLC10A5	82570196	82605842	-	-	0.0	82598867	82606883	82598867	82607108	82598783	82606883	+	-	N	-	-	N	SA830-R1
14225	TGGGACTCAGCTCCAGCCCCACCCGCCGGCACCAGCTCAGGAAGCAGGCCACAGGATCCAGGTCGCCGCCGTCCACGGGCCCCGCCACCTGAGATAAGTGCGCGCAGTGACCAG|AGCTCTGGAAGCCACGCAGCTCATGACAACCTAGAAGCAAGACTGCTCTGCAACCCAGCCAACCTAGAGGCCAAGCCTGCAGAAAAGCAAGAATCTGTGGGGTTTCTGAGTTGAACAGGACACAAGAAGGTTCCAAACCACAGCAAGATGCGGCCTGGCTGCAGCACACTGCGCAGAGGAAGGAGCGGGGGAGGAGGAGGCTGGGCGTCCATGCATCAGGGGAA	10	0.914678513161619	0.914229199777468	0.7111173719543481	Y	Y	3.46977054206092	3.5844100027689803	3.46977054206092	0	0.0	0.0	Y	0.0	N	N	1477	478	ENSG00000103037	ENSG00000103034	-	+	16	16	58554431	58547532	intron	intron	SETD6	NDRG4	58549383	58496750	+	+	0.0	58549669	58544826	58549750	58544826	58549669	58544603	-	+	N	-	-	N	SA830-R1
17751	AGACAAAGATATCACTGGTACTCTTTCTAATCCTGAGGTTTTCAATTATGGAGTGGAAACCCACGAAGCCTACAAGCAAAGGTCTCTGGCTAGCGACATCACTGATGAGCAGAAAAAGGTTCGGGAGGCTGACCTAGTGATATTTCAG|ATGGTGAACCGAAACTTACAGAGCTCAAGTCACTTGACCAGGCTCCACCCCTACAAGAGGCAGCACGCAAACTAAAAACCAGGCGGCCTTTTCCAAAGCTTGTGCTCTGCTCCACTGCTGGAAGGAACCCTTCGGGGAATTGAAGCAGCACTGAACAAAGGCCATTTTTAAGAAGCGACACC	7	0.7819478836375341	0.58889490876042	0.5916973226854529	Y	Y	3.60575768419432	3.74913061111987	3.60575768419432	0	0.0	0.0	Y	0.0	N	N	2444	0	ENSG00000124588	ENSG00000261015	+	-	6	6	3019996	3027659	coding	intron	NQO2	RP1-90J20.11	2988221	3025025	+	+	0.0	3012908	3027179	3010423,3012908	3027360	3010407,3012778	3027179	+	-	N	-	-	N	SA830-R1
26982	CCCTCTGCCAGTCACTTTCCACCGAGCCTTTGACATGGTTCATGATCCAATGGCAGCTCTGGAGACCCTCTTAACCTTGGGATTTGAACGCGTGTTGACCAGTGGATGTGACAGTTCAGCATTAGAAGGGCTACCCCTAATAAAGCGACTCATTGAGC|AGGTATTCGTTGGTTTTCTTCTTATTCTAGCAGCCATAGAGCTGGCCCTTGTACTCACAGAAGACTCTGGACAAGCCACAGTCCCTGCTGTTCGATATACCAATCCAAGCCTCTACCTAGGCACATGGCTCCTGGTTTTGCTGATCCAATACAGCAGACAA	6	0.601199329006021	0.906639108180125	0.698811737554716	Y	Y	3.57063922744582	3.51100352194543	3.51100352194543	0	0.0	0.0	Y	0.0	N	Y	1502	1392	ENSG00000119929	ENSG00000023839	+	-	10	10	101515891	101611949	coding	coding	CUTC	ABCC2	101462315	101542489	+	+	0.0	101507147	101551991	101503829,101507145	101544538,101552116,101553325	101503804,101507014	101544537,101551991,101553308	+	-	N	-	-	N	SA830-R1
933	GATTTGATTACAGCCAGTGTGACATTTGGTACATGAGGTTTTCTATGGATTTCTGGCAAAAGATGCTTGCATTGGGCAATCAAGTTGGCAAACTTTATGTTTGGGATTTAGAAGTAGAAGATCCTCATAAAGCCAA|TCGTGACCACTGATGTGCCAGTCTGCTTCAGTCTCTACCAAGCCCAGAACTTCACCCTCTATCGGGTCCTGAGGAAAAGCAGCTTCCACGGTTTATTTCAAGCTGGATGAGGATCCAATTGATGCCATATCCCTGTTGTAGCCTTTTGTGGTGAGACAAGGCGCTCATCAGGACAGCAGATTCTTCAAAGCCTTCCACACCAATGTGAAGGACAGTAAGATGTGGAAGTTCCTGGGTT	9	0.949505996504373	0.6579405578294529	0.339073670102218	Y	Y	3.40062947906611	3.5844100027689803	3.40062947906611	0	0.0	0.0	Y	0.0	N	N	1384	0	ENSG00000074266	ENSG00000254783	+	-	11	11	85989781	85995710	coding	intron	EED	RP11-320L11.2	85955586	85994969	+	+	0.0	85989033	85995062	85988180,85989033	85995299	85988131,85988960	85995062	+	-	N	-	-	N	SA830-R1
28802	AACTTCCGCTTCCGGTTCCTAGCGTTAACTGCGACCGGGGTTCAGCGCTCGGGTGAGGAGCTGGTGGCGTCGGCAGGTTCGAGGCGATTCGA|GGCCGAGTGTACTACTTCAACCACATCACTAACGCCAGCCAGTGGGAGCGGCCCAGCGGCAACAGCAGCAGTGGTGGCAAAAACGGGCAGGGGGAGCCTGCCAGGGTCCGCTGCTCGCACCTGCTGGTGAAGCACAGCCAGTCACGGCGGCCCTCGTCCTGGCGGCAGGAGAAGATCACCCGGACCAAGGAGGAGGCCCTGGAGCTGATCAACGGCTACATCCAGAAGATCAAGTCGGGAGAGGAGGACTTTGAGTCTCTG	53	0.836171656274616	0.329446434363604	0.591849573285834	N	Y	3.38184245072052	3.762733552573681	3.38184245072052	0	0.0	0.0	Y	0.0	N	Y	6860	2785	ENSG00000198258	ENSG00000127445	+	-	19	19	9940791	9960358	utr5p	intron	UBL5	PIN1	9938568	9945933	+	+	0.0	9938660	9949112	9938659	9948774,9949324,9958752	9938583	9948774,9949112,9958706	+	-	N	-	-	N	SA830-R1
21724	GAACAGGGGAAGCCCTTATAAACTTGGACGATATGCATTCAGACATGATTTACAATGTGAGCTGGAACCGGAATGGCAGTCTGATCTGCACAGCTTCCAAAGACAAGAAAGTGAGAGTCATTGATCCCAGGAAACAAGAGATTGTTGCT|GTGCCATGCCTCTGCAACTCCTCCTGTTGCTGATCCTACTGGGCCCTGGCAACAGCTTGCAGCTGTGGGACACCTGGGCAGATGAAGCCGAGAAAGCCTTGGGTCCCCTGCTTGCCCGGGACCGGAGACAGGCCACCGAATATGAGTACCTAGATTATGATTTCCTGCCAGAAACGGAGCCTCCAGAAATGCTGAGGAACAGCACTGACACCACTCCTCTGACTGGGCCTGGAACCCCTGAGTCTACCA…	14	0.8418690573195541	0.6524804616603921	0.456488173702245	Y	Y	3.42360979693834	3.35926336043241	3.35926336043241	12	0.0	0.00912230403336167	Y	0.00242718446601953	N	Y	10285	1634	ENSG00000110880	ENSG00000110876	+	-	12	12	109125372	109027735	coding	coding	CORO1C	SELPLG	109038885	109015686	-	-	0.0	109052514	109018088	109052662	109018088	109052514	109017827	-	+	N	-	-	N	SA830-R1
13712	TAGTAAACATTCTGAGAACAGCTTACTTCTCACTAAAACAGAACCAAAACATGTGACAGAAAATCAGAAATCAAAGACTTTGAATGTGCCTAAAGAGCATGAAGACAATATATTTACACCTAAACCAACACTCTTT|ACAAGATGTGAAATGGAGAAGTATCTGACACCTCAGCTTCCTCCAGTTCCTATAATTCCAGAGCATAAAAAGTATAGACGAGACAGTGCCTCAGTCGTAGACCAGTTCTTCACTGACACTGAAGGGTTACCTTACAGTATCAACATGAACGTCTTCCTCCCTGACA	8	0.7776095128020319	0.418507175908793	0.7059022862858739	N	Y	3.29231222815676	3.65913638023969	3.29231222815676	1	0.0	0.0	Y	0.0	N	Y	580	3389	ENSG00000083535	ENSG00000102554	+	-	13	13	73590591	73651676	coding	coding	PIBF1	KLF5	73356197	73629114	+	+	0.0	73573133	73635999	73573133	73636152	73573007	73635999	+	-	N	-	-	N	SA830-R1
11777	CCAGTCACAGCCCCCACCACCGCCACCTCCAAAATGGCCTGGGATGATCTCAAGTGAGCAGTTGAGCTTGGAACTGCACCAGGTGGAAAGGGAAATCGGGAAGAGAACACGGGAACTGAGTATGGAAAACCAGTGTTCTCTGGACATGAAAAGCAAACTGAATACAAGTAAACAAGCAGAAAATGGACAACCAGAACCACAAAACAAGGTTCCGGCTGAGGACCTTACATTGACATTCAG|GAAGGTTTATCTTTTGTCCTTGCTGCTCATTGGCTTCTGGGACTGCGTGACCTGTCACGGGAGCCCTGTGGACATCTGCACAGCCAAGCCGCGGGACATTCCCATGAATCCCATGTGCATTTACCGCTCCCCGGAGAAGAAGGCAACTGAGGATGAGG…	5	0.787644704737229	0.35111509005921104	0.479048419407509	N	Y	3.79040344379773	3.369767092576549	3.369767092576549	0	0.0	0.0	Y	0.0	N	Y	2035	86	ENSG00000135870	ENSG00000117601	+	-	1	1	173991435	173886516	coding	coding	RC3H1	SERPINC1	173900352	173872947	-	-	0.0	173910403	173884057	173910518,173912703	173884057	173910403,173912580	173883889	-	+	N	-	-	N	SA830-R1
28731	ATGCAGGCCCGATCTGCCCACCGTGACTGTGAGGACGTGGCCAAGGCCGCCCTGCGGGACCTGGGTTGTCATGTCGAGCTCCGAGAGCTGTGGACAGGCCAGAGGGGCAACCTGGCGCCATGACCCCAGGCCCAGTCTGGGCCGTGACTCTGGG|ACCGAGTCTCCTGCCATTCCGAGCAGGCCTGGTATGGGTAATGGTGTGAAGGAAGGCCCGGTGCGATTGCATGAGGATGCTGAGGCTGTCCTGTCCTCGTCCGTCTCATCAAAGCGTGACCACAGGCAAGTGCTCAGCTCCCTGCTGTCTGGGGCCCTGGCTGGTGCCCTTGCCAAAACAGCGGTAGCTCCCCTGGACCGAACCAAAATCATCTTCCAAGTGTCTTCAAAAAGATTTTCTGCCA…	8	0.34536796830290994	0.519012592832505	0.933362286289648	Y	Y	3.3619172994679904	3.7423443930047298	3.3619172994679904	0	0.0	0.00236966824644547	Y	0.00236966824644547	N	Y	3278	322	ENSG00000105676	ENSG00000181035	+	-	19	19	19170563	19223704	utr3p	utr5p	ARMC6	SLC25A42	19144384	19174803	+	+	0.0	19168467	19206900	19168468	19207014,19212695,19215747,19216390	19168335	19206901,19212590,19215722,19216370	+	-	N	-	-	N	SA830-R1
15138	TTTCCCAGTGGAGGTGGTGGCGGTGGAGGACAGCAGCGAGCTGGTGACTGGAAGTGTCCTAATCCCACCTGTGAGAATATGAACTTCTCTTGGAGGAATGAATGCAACCAGTGTAAGGCCCCTAAACCAGATGGCCCAGGAGGGGGACCAGGTGGCTCTCACATGGGGGGTAACTACGGGGATGATCGTCGTGGTGGCAGAGGAGGCTATGATCGAGGCGGCTACCGGGGCCGCGGCGGGGACCGTGGAGGCTTCCGAGGGGGCCGGGGTGGTGGGGACAGAGGTGGCTTTGGCCCTGGCAAGATGGATTCCA|GGCCCATGTCGCGCAGCACGTTAGCGGTGAGCTCGGCGCCGTAGGTCTCCAGGTAGAAGCTGACCAGCTTGTCGGTGAGGTCCAA…	44	1.39836457868169e-05	0.613456453938082	0.511155879531279	N	Y	3.39380340815762	3.4952810077893504	3.39380340815762	1	0.0	0.00650768693221526	Y	0.00650768693221526	N	Y	25023	4	ENSG00000089280	ENSG00000261359	+	-	16	16	31203127	31214773	coding	coding	FUS	AC106782.18	31191431	31213206	+	+	0.0	31202431	31213781	31201719,31202163,31202430	31213307,31213995	31201655,31202063,31202284	31213307,31213781	+	-	N	-	-	N	SA830-R1
16484	AGGCATGGTGGCGGGTGCCTGTAATCCCAGCTACTCGGGACGCTGATGCTGATCTAGGAGAACTGCTTGAACCCAGGAGGCGGAGGTTGCACTGAGCCGAGATCATGCCACTGGATTCCAGCCTGAGCAACACAATGAGACT|CACTTTTGGAGCTCCCATGCTGCACACCAAAATGTCACAGGACTTCAGGTAAACATGTGGTTCTTGTCCATCCCATGGCCACAAAAATTTACGCTCACAGATGCTTTAAAGAGTGAGCAAAGCAGGGTTTTACTGGGTGAAAAGGGAATAAAAGGGGGAAACAGGGATCCCAAGGAAGGCCACGATCACCTACTACAAGATTTCCTGCCTGCCATTGGAATCCCAG	39	0.85301496406802	0.973104463538306	0.6145063196857359	Y	N	3.56016600052522	3.4131594979566904	3.4131594979566904	0	0.7120500782472611	0.0	Y	0.964884155883812	N	N	0	0	ENSG00000234147	ENSG00000216548	-	+	6	6	141174061	141244048	intron	downstream	RP3-460G2.2	RP11-471B18.1	141167095	141243593	-	-	0.0	141167441	141219325	141167441	141219550	141167303	141219325	+	-	N	-	-	N	SA830-R1
15158	CATGCCTTACGTGGGAAGGACAACAGTTCCAGGGGAAAGCTGCCATTGTGGAGAAGTTGTCTAGCCTTCCGTTCCAGAAAATTCAGCACAGCATCACCGCGCAGGACCATCAGCCCACTCCAGATAGCTGCATCATCAGCATGGTTGTGGGCCAGCTTAAG|GCCCCAGTGCAGAGAGCCCACGGCCATCCAGTGCCTACAATGGGGACCTCAATGGACTTCTGGTCCCAGACCCGCTCTGCTCAGGTGATAGTACCTCAGCAAACAAGACTGGTCTTCGGACCATGCCACCCATTAACCTG	14	0.8470032040607	0.9764447731802572	0.524896399078116	Y	Y	3.53888109983218	3.41848849077886	3.41848849077886	0	0.9928807947019872	0.0	Y	0.0	N	Y	11925	6882	ENSG00000102898	ENSG00000038358	+	-	16	16	67906470	67918406	coding	coding	NUTF2	EDC4	67880635	67906926	+	+	0.0	67902502	67909848	67902314,67902502	67909987	67902253,67902404	67909848	+	-	N	-	-	N	SA830-R1
11915	AAGGAAAAGATCACATCTCTTCCAACAGTGACAGTAACTCAGGAACAAGTTGATATGGGTTTAGAGTGTCCAGTATGCAAAGAAGATTACACAGTTGAAGAGGAAGTCCGGCAGTTACCTTGCAATCACTTCTTTCACAGCAGTTGTATTGTGCCGTGGCTAGAACTGAAA|TGACCTCCACCTTCAACCCCCGAGAATGTAAACTGTCCAAGCAAGAAGGGCAAAACTATGGCTTCTTCCTGCGAATTGAGAAGGACACCGAGGGCCACCTGGTCCGGGTGGTTGAGAAGTGTAGCCCAGCAGAGAAGGCTGGCCTTCAAGATGGAGACAGAGTTCTTAGGATCAATGGTGTC	12	0.547904245862994	0.9932848287941092	0.605041103525311	N	Y	3.69681549006792	3.4100068554845286	3.4100068554845286	0	0.0	0.0261505930551426	Y	0.00865629233158227	N	Y	758	163	ENSG00000121848	ENSG00000174827	+	-	1	1	145690661	145764074	intron	coding	RNF115	PDZK1	145611036	145726918	+	+	0.0	145687091	145747042	145684678,145687091	145747226	145684627,145686976	145747045	+	-	N	-	-	N	SA830-R1
28341	CACCTTGCTTCAGCAGCTCCAGGGCGATGGCGGTGCTGCCAAACATCATGACCTGCAGCGCCGTCTTGCCGAAGCGGTTGAGGGCGTCGGGATGCACCAGCTCCCGGTGCAGAAGGCGGCGCACCTCCTGCACGTCGCCCCGGGCCGCCGCCCCACTCAGCCGGTCGCCGGCGCGAACCTCCTCCAGCAGCATGTCGACACTGGCGGCC|GGGAAAGACTTAATACTCCAAATCACGACGTTTCTCTCCGGCACATACTTGGCGCTGCCCACACTGGTCTTGAATCTGGGGGAGTCGGCATCGCTGGGTACAGGCACAGATATCTCCACACCGTTGGCCACTGACTGTTTCTTAAACTGCCCCTTGGCCTGTCAGGGGAGCGAGCATGG	4	0.05118476198692802	0.890108811202458	0.5	Y	Y	3.63080414160633	3.41319935075004	3.41319935075004	0	0.0	0.0	Y	0.0	N	Y	717	5017	ENSG00000129355	ENSG00000129354	-	+	19	19	10679735	10697991	utr5p	coding	CDKN2D	AP1M2	10677138	10683347	-	-	0.0	10679344	10687874	10678093,10679344,10679623	10688049	10678042,10679189,10679623	10687875	+	-	N	-	-	N	SA830-R1
12056	CTTCAGGCAGCAGTGGTCCTGGCCAGGCAGGCCAGCCAGGAGCTGGGACGATCCTTGCAGGAACCTCAGGATTACAGCAGGTGCAGATGGCAGGAGCTCCAAGCCAGCAGCAGCCAATGCTCAGTGGGGTACAAATGGCTCAGGCAGGTCAACCAGGGAAAATGCCAAGTGGAATAAAAACCAACATCAAGTCGGCTTCCATGCATCCCTACCAGC|GAGTCCTTAGCCAGGATGGAGGCTGTTGTGAACTTGTACCAAGAGGTGATGAAGCACGCAGATCCCCGGATCCAGGGCTACCCTCTGATGGGGTCCCCCTTGCTAATGACCTCCATTCTCCTGACCTACGTGTACT	19	0.439536028372463	0.690072002034746	0.578495867714152	Y	Y	3.53296011761759	3.7308075910906897	3.53296011761759	0	0.9926678886852192	0.0	Y	0.9926678886852192	N	Y	3262	4191	ENSG00000159479	ENSG00000066322	+	-	1	1	43855479	43833697	coding	intron	MED8	ELOVL1	43849588	43829068	-	-	0.0	43850717	43831294	43850777,43851804	43831047,43831294,43832722	43850718,43851649	43830983,43831235,43832722	-	+	N	-	-	N	SA830-R1
21527	AAAAAGAAGACCGTACCACAAAAGGTTACTATAGCCAAAATTCCCAGAGCAAAGAAGAAATATGTGACAAGAGTATGTGGCCTTGCAACTTTTGAAATTGATCTTAAAGAAGCACAAAGATTTTTTGCTCAAAAATTCTCCTGTGGTGCCTCAGTAACAGGGGAGGATGAAATTATCATTCAGGGAGATTTTACAGATGACATAATTGATGTCATTCAGGAAAAATGGCCAGAG|AACATCGGGTCAGAAGTTGAGATTTCCACTATCGAGAAACAACGGAAGGAGCTGCAGTTGCTCATTGGAGAATTAAAAGATCGAGATAAAGAGCTCAATGACATGGTTGCAGTGCACCAGCAACAGCTTCTTTCATGGGAAGAGGATCGGCAGAAAGTGTTGAC…	17	0.127006523792022	0.77652003035446	0.5394994474844129	Y	Y	3.4278353619737403	3.52936639476796	3.4278353619737403	0	0.0	0.0	Y	0.0	N	Y	1818	451	ENSG00000139726	ENSG00000130783	+	-	12	12	123255611	123312075	coding	coding	DENR	CCDC62	123237321	123258874	+	+	0.0	123253468	123262038	123252151,123253468	123262229	123252058,123253329	123262038	+	-	N	-	-	N	SA830-R1
25576	GAAAATTATGCTGAAAACACACAGAGCTCTCTTCTTTACTTAACACTAGAAATATTGGGTATAAAGGATCTTCATGCAGATCATGCTGCAAGTCATATTGGAAAAGCACAAGGCATTGTCACTTGCTTGAGAGCAACACCATATCATGGGAGCAGAAGAAAGGTGTTCCTTCCCATGGATATTTGTATGCTGCATGGTGTTTCACAAGAGGACTTTCTACGGAGGAACCAAGATAAAAATGTGAGAGATGTAATATATGACATTGCCAGTCAAGCACACTTGCACCTAAAGCATGC|TATTAGTGAAAGATGGTGGATCGCTTGGCAAACAGTGAAGCAAATACTAGACGTATAAGTATAGTGGAAAACTGTTTTGGAGCAGCTGGTCAACCTTTAACT…	13	9.60028461089836e-07	0.884324377428025	0.317908872807051	Y	Y	3.48908677906663	3.61360747730288	3.48908677906663	0	0.0	0.0	Y	0.0	N	Y	848	1186	ENSG00000156170	ENSG00000175895	+	-	8	8	96128683	96168912	coding	utr5p	NDUFAF6	PLEKHF2	95907995	96146032	+	+	0.0	96060786	96166259	96057875,96059355,96060786,96064403	96166534	96057818,96059222,96060685,96064402	96166261	+	-	N	-	-	N	SA830-R1
15277	AGAATAAATGCTTTGGGGCGCCTGACACTGATCACACTACCCCTGCCCTCCTGAGGCTCCACATCTATGTATCCCATGGAAACCAGAGTCACAAATGGAGACAGATTCAGAGACTCAGCCTGAAAGGAGACAGAAGAGGCCGAGAGCTACAGGTTGCATGGCCCAGGATGGCAAAG|ACTCCACGGTTAATATCACAGCAGCTGGACAGAGACAAGAGCAGAGTCAGGCATCCTGGGCTGGCAGCTGCCTGTTGGGACTACACAGCCCCAAGCCAGCTCCCTGTCTCCCTAGGCAGAACACACGTTGGCAGAGACACTTGCTTTCTCCTCTGGCTGTTTCAAGCACTGGCCTAAGAGGTGGGG	13	0.495612587474391	0.756075860310654	0.229829825105213	Y	Y	3.46977054206091	3.72824693801095	3.46977054206091	0	0.0	0.0	Y	0.0	N	N	1291	371	ENSG00000196155	ENSG00000135740	-	+	16	16	67323402	67306093	utr5p	coding	PLEKHG4	SLC9A5	67311413	67271586	+	+	0.0	67311497	67300014	67311672	67300014	67311497	67299829	-	+	N	-	-	N	SA830-R1
21742	GCATGAGCGAGCGGCAGCTGGCTCTCTGGAATCCGAAAAATATGCAGGAACCAATTGCTCTTCATGAGATGGACACTAGCAATGGGGTGTTGCTGCCTTTCTATGACCCTGACACCAGCATCATTTACTTATGTGGAAAGGGTGACAGCAGTATTCGCTATTTTGAGATCACGGATGAATCCCCGTACGTCCACTACCTCAACACATTCAGCAGCAAGGAGCCTCAGAGAGGGATGGGTTACATGCCCAAGAGGGGACTTGATGTTAACAAATGTGAGATTGCCAGGT|GCCATGCCTCTGCAACTCCTCCTGTTGCTGATCCTACTGGGCCCTGGCAACAGCTTGCAGCTGTGGGACACCTGGGCAGATGAAGCCGAGAAAGCCTTGGGTCCCCTGCT…	6	0.0612357291826008	0.395161084322892	0.643471172455722	Y	Y	3.5016965035439	3.41054541171446	3.41054541171446	0	0.0	0.0	Y	0.0	N	Y	10285	1634	ENSG00000110880	ENSG00000110876	+	-	12	12	109125372	109027735	intron	coding	CORO1C	SELPLG	109038885	109015686	-	-	0.0	109046048	109018088	109046193,109048186,109051114	109018086	109046046,109048082,109051080	109017903	-	+	N	-	-	N	SA830-R1
25556	CGTCGCCACGGTGGCGGCCACTGCATCGCGTCCCACCTCCGCGGCCCTGGGCGCCGTGGTGTCGACGGGCCCCGAGCCTATGACGGGCCAGGGCCAGTCGGCGTCCGGGTCGTCGGCGTGGAGCACGGTATTCCGCCACGTCCGGTATGAGAACCTGATAGCGGGCGTGAGCGGCGGCGTCTTATCCAACCTTGCGCTGCATCCGCTCGACCTCGTGAAGATCCGCTTCGCCG|GATCTTCTAAGGGTGTGAGGATACAGGCGTCAAAGACCCCGTGCTGAGACAGCTCCATAACAACATGCAGATATTTGGCAATGAGGGTTCAGAAGAGGACTTGCTGTGGAGAAGAGAGAAAAGAGATGGGAAGACTCTGTGAATGAATAGAGAACACTCTGCAAG…	30	0.542898863765383	0.6999521129967939	0.53177610092221	N	Y	3.45140766923839	3.6925594198089904	3.45140766923839	0	0.995680305357725	0.0	Y	0.9913606107154492	N	N	888	0	ENSG00000164933	ENSG00000247081	+	-	8	8	104427417	104311000	coding	intron	SLC25A32	RP11-318M2.2	104410863	104169218	-	-	0.0	104427012	104258912	104427244	104258912	104427012	104258682	-	+	N	-	-	N	SA830-R1
8132	TCTGGTGGCTGGAATTGACCGCTACCCCCGCAAAGTGACAGCTGCCATGGGCAAGAAGAAGATCGCCAAGAGATCAAAGATAAAATCTTTTGTGAAAGTGTATAACTACAATCACCTAATGCCCACAAGGTACTCTGTGGATATCCCCTTGGACAAAACTGTCGTCAATAAGGATGTCTTCAGAGATCCTGCTCTTAAACGCAAGGCCCGACGGGAGGCCAAGGTCAAGTTTGAAGAGA|GGCCCTCCACGCCCTTCAGGAGGAGCAGGCCAGACTCAAGATGAGGCTGTGGGACCTGCAGCAGCTGAGAAAGGAGCTCGGGGACTCCCCCAAAGACAAGGTCCCATTTTCAGTGCCCAAGATCCCCCTGGTATTCCGAGGACACACCCAGCAGGACCC…	121	0.562905828390019	0.968084418721546	0.615460012218787	Y	Y	3.30488209984069	3.28655907981151	3.28655907981151	0	0.0	0.0	Y	0.0	N	Y	41414	1346	ENSG00000131469	ENSG00000068079	+	-	17	17	41154976	41166473	coding	intron	RPL27	IFI35	41150290	41158742	+	+	0.0	41154800	41164196	41152119,41154799	41164294,41165201	41151991,41154690	41164195,41165064	+	-	N	-	-	N	SA830-R1
8750	TGAAGCTGCATCTTATCTGGACCAGATTTCTAGATATTATATTACAAGAGCCAAATTGGTTTCTAAAATAGCTAAATATCCCCATGTGGAGGACTATCGCCGCACCGTGACAGAGATTGATGAGAAAGAATATATCAGCCTTCGGCTCATCATATCAGAGCTGAGGAATCAATAT|GGCTGAAAAACTGGGTGGTAGCTGAAGACGTGGTGTTTAAACCTGTGGCTGCCCCCTGGAACCCGGAGCACTGGCTACAGCGCCCACAGCTGACTCGGCAGGTCCTGGGAAAGGAGGACCTGACAGCTTTTTCCTTGGGAAGCCCCCTACCCCGCTACCTCTACCTGGCTAGC	26	0.9278057691655108	0.817809417995439	0.7101733800645781	Y	Y	3.5676145660496603	3.18871505582277	3.18871505582277	0	0.0	0.0	Y	0.0	N	Y	10797	1889	ENSG00000131467	ENSG00000131480	+	-	17	17	40995523	41002724	coding	coding	PSME3	AOC2	40976402	40996617	+	+	0.0	40991397	41001103	40991029,40991183,40991397	41001275	40990997,40991129,40991311	41001103	+	-	N	-	-	N	SA830-R1
4800	CTTATTAGCAGAGATGAGGGTTTACACTGTGATTTTGCTTGCCTGATGTTCAAACACCTGGTACACAAACCATCGGAGGAGAGAGTAAGAGAAATAATTATCAATGCTGTTCGGATAGAACAGGAGTTCCTCACTGAGGCCTTGCCTGTGAAGCTCATTGGGATGAATTGCACTCTAATGAAGCAATACATTGAGTTTGTGGCAGACAGACTTATGCTGGAACTGGGTTTTAGCAA|GTCTTCCAGGATCTCAACCAGTTCTCTCACTGCAGAGTCTGGAGAAGCCCAGCCCTCATTGTGAAGGGAGAGCCACCGTGGTGCTCACAGCAAGACACCCAGAGTCCCTTCCAGACAGGGACACCCCTGGAGCGACCCTGTTTCAGAATGAAGTTATCTGGG…	18	0.6823043933448	0.8401360202968291	0.17588940647131196	Y	Y	3.50425715662364	3.44247137319745	3.44247137319745	9	0.9957715395480228	0.0	Y	0.0	N	Y	31260	1247	ENSG00000171848	ENSG00000163009	+	-	2	2	10271545	10351851	coding	coding	RRM2	C2orf48	10262455	10281509	+	+	0.0	10269281	10350437	10267347,10269079,10269280	10282502,10350678	10267330,10268975,10269168	10282502,10350437	+	-	N	-	-	N	SA830-R1
8580	TTGGTTTGGTTGCAGAGTAAGAAGGTGGAAGAATGAGCTGTACTTGGTTAAGCAGTTGAAACCTTTTTTGAGCAGGATCTGTAAAAGCATAATTGAATTTGTTTCACCCCCGTGGATTCCAGTGGGCCCGACAGCGCAACAG|ACTATAGACCAGTTTGAATATGATGGTTGTGACAATTGTGATGCATATCTACAAATGAAGGGTAACCGAGAGATGGTATATGACTGCACTAGCTCTTCCTT	8	0.409048096440039	0.906661565601628	0.777255744855606	Y	Y	3.4451253122330296	3.418448637985509	3.418448637985509	10	0.9901395877292648	0.013958772926473	Y	0.013958772926473	N	Y	4869	8080	ENSG00000108375	ENSG00000213246	+	-	17	17	56494956	56430454	utr5p	coding	RNF43	SUPT4H1	56429861	56422539	-	-	0.0	56494378	56428869	56494519	56428869	56494378	56428769	-	+	N	-	-	N	SA830-R1
11853	CAGATCCTTTGGCATCCGGAGAAATGAAAAGATTGCTGTCCACTGCACAGTTCGAGGGGCCAAGGCAGAAGAAATCTTGGAGAAGGGTCTAAAGGTGCGGGAGTATGAGTTAAGAAAAAACAACTTCTCAGATACTGGAAACTTTGGTTTTGGGATCCAGGAACACATCGATCTGGGTATCAAATATGACCCAAGCATTGGTATCTACGGCCTGGACTTCTATGTG|CTATTGAAATATTTGAAGAAACTCTCCACCCTGCCTATTACAGTAGACATTCTTGCGGAGACTGGGGTTGGGAAAACAGTAAATAGCTTGCGAAAACACGAGCATGTTGGAAGCTTTGCCAGGGACCTAGTGGCCCAGTGGAAGAAGCTGGTTCCTGTGGAACGAAATGCTG…	333	0.402598496997775	0.8900958350435351	0.428421528105631	N	Y	3.80041266240192	3.32320511986986	3.32320511986986	0	0.995583880297179	0.0	Y	0.3861593613078641	N	Y	53427	11737	ENSG00000142676	ENSG00000011007	+	-	1	1	24022915	24088549	coding	coding	RPL11	TCEB3	24018269	24069645	+	+	0.0	24021281	24075511	24020403,24021281	24075567,24076438,24077454	24020310,24021150	24075511,24076332,24077335	+	-	N	-	-	N	SA830-R1
4812	AGTATGAGATGCGCAGCCACGGCCCCACCCACAGCCTGGTCATCCATGACGTTCGACCTGAGGACCAAGGCACTTACTGCTGCCAGGCCGGCCAGGACAGCACCCACACACGGCTGCTGGTAGAG|GGACCCGCTACATCAGCACGGAGCTGGGCATCAGGCAGAGGCTGCTGGTGGCGGTGCTGACCTCTCAGACCACGCTGCCCACGCTGGGCGTGGCCGTGAACCGCACGCTGGGGCACCGGCTGGAGCGTGTGGTGTTCCTGACGGGCGCACGGGGCCGCCGGGCCCCACCTGGCATGGCAGTGGTGACGCTAGGCGAGGAGCGACC	18	0.703111906165438	0.660630173240564	0.7786283016692829	Y	Y	3.32696667658884	3.36720643949681	3.32696667658884	7	0.99202416918429	0.0109969788519638	Y	0.625135951661631	N	Y	612	21961	ENSG00000124006	ENSG00000123989	+	-	2	2	220436581	220408509	coding	coding	OBSL1	CHPF	220415451	220403669	-	-	0.0	220416251	220406911	220416356	220406911,220407947	220416252	220406708,220407947	-	+	N	-	-	N	SA830-R1
30602	CTATACAGCTGCACCTTGTACATCAAGCTCCATGTAATGTTCCTCCTTACCTCTCAAAGAATGAATCAAACCTTGGGGACCTCTTACTGGGCTTTCTTAAATATTATGCTACAGAATTTGA|ACAGATGTAAGCCAGTCAGTAGCTGGGCTTCATCTTGCATATTCCTAGGAGGAAATATGTTTATGAAGTGATGGCAAACGCGGCTGCTGCATTGGTCAGGAATGATAACCGCAGAGGAATTTAAACCCAGCCTTAAGGAGTAGGTAG	18	0.608482111923569	0.8078075120640351	0.6517604879714399	Y	Y	3.2668017624283303	3.63721963736088	3.2668017624283303	0	0.0	0.0	Y	0.0	N	N	1401	3715	ENSG00000164329	ENSG00000164309	+	-	5	5	78982471	79096063	coding	intron	PAPD4	CMYA5	78907943	78985700	+	+	0.0	78964851	79023365	78964851	79023511	78964731	79023365	+	-	N	-	-	N	SA830-R1
24142	AGCAGTGTCTGAGGGCTGGATCTGGCAGTGCCCCATGCAGCAGAAGGCCTGCTCCCGGGAAAGCCTCAGGGCCCTTGCCCAGCAAGTGTGTGGCTATCGACTGTGAGATGGTGGGCACGGGACCCCGAGGGCGGGTAAGCGAGCTGGCCCGCTGTTCCATTGTGAGCTACCATGGCAATGTCCTCTATGACAAGTACATCAGGCCTGAGATGCCCATCGCTGACTACCGTACCCGCTGGAGTGGCATCACTCGGCAGCACATGCGCAAGGCTGTCCCCTTCCAGGTGGCCCAGAAAGAG|ATCCTGCAGCTCCTGAAAGGCAAGCTGGTGGTGGGTCATGACCTGAAGCACGACTTCCAGGCACTGAAAGAGGACATGAGCGGCTACACAATCTACGAC…	5	0.29014201475746193	0.68062539602046	0.506985948051198	Y	Y	3.4655144718019804	3.35975787397237	3.35975787397237	12	0.0	0.0609821910415542	Y	0.24438410685375106	N	Y	8177	310	ENSG00000181026	ENSG00000172183	+	-	15	15	89175513	89199714	coding	coding	AEN	ISG20	89164527	89179384	+	+	0.0	89169980	89195341	89169980	89195465	89169682	89195341	+	-	N	-	-	N	SA830-R1
24163	GAAATTACGGGGGATGGAAGGCCACATGCATTGGAAATAATAGCGCTGCAGCTGTGTCAATGTTGAAACAAGACTATAAAGAAGGAGAAATGACCTTGAAGTCAGCACTTGCTTTAGCTATCAAAGTACTAAATAAGACCATGGATGTTAGTAAACTCTCTGCTGAAAA|AGGATTATCTGAACCTTCTTCTATTGCAAAACATGAAGATAGTTTGCTTAAGGATTTATTTCAAGACTACGAAAGATGGGTTCGTCCTGTGGAACACCTGAATGACAAAATAAAAATAAAATTTGGACTTGCAATATCTCAATTGGTGGATGTGGATGAGAAAAATCAGTTAATGACAACAAACGTCTGGTTGAAACAGGAATGGATAGATGTAAAATTAAGATGGAAC…	16	1.81031536208265e-06	0.782339980398461	0.4226753676694021	Y	Y	3.5167965230840297	3.5827145855897897	3.5167965230840297	0	0.0	0.0136575034389396	Y	0.0136575034389396	N	Y	14412	1359	ENSG00000041357	ENSG00000169684	+	-	15	15	78841604	78887611	coding	coding	PSMA4	CHRNA5	78832747	78857862	+	+	0.0	78839040	78873153	78838106,78839038	78858167,78873304,78879031,78880765,78882209	78838068,78838917	78858166,78873153,78878987,78880656,78882147	+	-	N	-	-	N	SA830-R1
30081	TGGAAGACTAGAGCTAGGGGTGGCCGTGTCACAGTCTGGCCAAGGAAATGAAATTGGGAGTTGCTGTGTGGAAACTCAACTCTCTGGAACTTCTTCCTTCCTCCTGCCTCTGCACAAATGTGACGGCAGCAGCTGAAGCCAACATCTTGCGACCATGAGAGAAAAACCTGGAGAACGGACGAGTCCTCAACCCTGACTTCAGACCAACCTACACCCACCTCTGGACGTGGGGCTAA|TAGAGACGTCATCTAAGAGGAGCTTGCAAGTCCAGAGGGCTTCCTGAAGGAAGTGAGCTGAGAATAATATGAAATTAACCAGACCAAGGGCCATTCCAGGAAGAGAGAATGGTACGTGAAACTGCCC	14	0.8714034671360591	0.375685024845709	0.4813209556107029	Y	Y	3.53039946453785	3.61464054707277	3.53039946453785	0	0.0	0.0	Y	0.0	N	N	751	3710	ENSG00000113761	ENSG00000160867	+	-	5	5	176508190	176525145	utr3p	upstream	ZNF346	FGFR4	176449697	176513887	+	+	0.0	176506605	176513157	176491602,176506605	176513262	176491590,176506383	176513157	+	-	N	-	-	N	SA830-R1
24714	AAGGCTCGTCCAAACACCGTCATCTCTCAGGAGCCCTTTGTTCCCAAGAAAGAGAAGAAATCAGTTGCTGAGGGCCTTTCTGGTTCTCTAGTTCAGGAACCTTTTCAGCTGGCTACTGAGAAGAGAGCCAAAGAGCGGCAGGAGCTGGAGAAGAGAATGGCTGAGGTAGAAGCCCAGAAAGCCCAGCAGTTGGAGGAGGCCAGACTACAGGAGGAAGAGCAGAAAAAAGAGGAGCTGGCCAGGCTACGGAGAGAACTG|CTAGAAAGACTTGAGTTAGACAAGCAGCAGCACACGCCTCCCTACCTCATGGCGACAGAAAATGGAGCAGTTGAGCTGGGAATTCAGAACCCATCAACAGACAAGGCACCTAAAGGTCCCACAGGTGAAAGACCC	7	0.202901286387664	0.527648052573771	0.505443368454847	N	Y	3.2216342342823	3.4571608175836404	3.2216342342823	0	0.0	0.0173152848279754	Y	0.0173152848279754	N	Y	24694	398	ENSG00000088325	ENSG00000101306	+	-	20	20	30389608	30422492	coding	utr5p	TPX2	MYLK2	30327074	30407111	+	+	0.0	30386355	30407336	30385318,30386355	30407435,30407952	30385249,30386168	30407336,30407929	+	-	N	-	-	N	SA830-R1
20907	CAAAAGATGTACCAAAGCTTCAGCCTCATCCGGGATTGGAGAAGAAAGAAGAGGAAGAAGAAGAAGAAGAATATGATGAAGGGTCTAATCTCAAAAAACAGACCAATAAGAACCGGGTGCAGTCAGGCCCCCGCACACCCAACCCCTATGCCTCGGACAACAGCAGCCTCATGTTTCCCATCCTGGTGGCCTTCGGAGTCTTCATTCCAACCCTCTTCTGCCTCTGCCG|ATTATTTATGTAAACCCGAAGACAACATCTACAGTATTGATTTCACCCGCTTCAAAATTCGAGATTTGGAGACAGGGACAGTACTTTTTGAGATTGCCAAACCTTGCGTTTCAGACCAGGAGGAGGATGAGGAGGAGGGAGGTGGAGACGTGGACATCAGCGCAGGACG…	12	0.200869526994182	0.7364246046749321	0.6321154950044809	Y	Y	3.43417115214159	3.43681151080804	3.43417115214159	0	0.0	0.0	Y	0.0	N	N	18117	3881	ENSG00000110917	ENSG00000175970	+	-	12	12	121139667	121161443	coding	coding	MLEC	UNC119B	121124672	121148238	+	+	0.0	121134341	121151077	121132072,121134341	121151190,121154512	121132067,121134119	121151077,121154431	+	-	N	-	-	N	SA830-R1
2305	GCGAAGGAGGCGGGAGCGGAGACCTCGCTGCGCTCATGGCGTCGCCCGGGCATTCAGATTTGGGAGAAGTAGCCCCAGAAATAAAAGCATCAGAGAGACGAACAGCTGTGGCCATTGCAGATTTGGAATGGAGAGAAATGGAAGGAGATGATTGCGAGTTCCGTTATGGAGATGGTACAAATGAGGCTCAGGACAATGATTTTCCAACAG|GTGCTGTCCTGGAGCCGAGAGCTGCCTTGCGCTTGGCGCGCCCTGCACACCTCCCCGGTCTGCGCCAAGAACCGGGCGGCCCGAGTACGCGTAAGCAAGGGGGACAAGCCGGTGACCTACGAGGAGGCACACGCGCCGCACTACATCGCCCACCGTAAAGGCTGGCTG	13	0.466415572529724	0.7501045372171099	0.2198680186474669	Y	Y	3.59425138750382	3.24991303975317	3.24991303975317	0	0.9940633245382592	0.0	Y	0.7922163588390501	N	Y	2716	5767	ENSG00000106608	ENSG00000062582	+	-	7	7	43966010	43909492	coding	coding	URGCP	MRPS24	43915493	43906157	-	-	0.0	43921258	43908975	43921296,43921556,43927084,43946209	43908673,43908975	43921258,43921506,43927014,43946161	43908575,43908907	-	+	N	-	-	N	SA830-R1
30524	AGAAGGCTACAGATATGGTTTGGAGTGCCTTTTTCGATACTACAGTTATGGCCTGGAAAAGAAGTTCCGGCTGGACATATTCAAGGATTTTCAGGAGGAAACGGTGAAGGACTATGAAGCTGGCCAACTGTATGGGCTGGAGAAGTTCTGGGCCTTCTTGAAATATTCCAAAGCCAAAAATTTGGACATTGACCCCAAACTGCAAGAATACCTCGGCAAATTCCGACGTCTTGAAGACTTCCGAGTAGAT|GACACAGAATTTCCAGGTGTTGTGGTGCGACCAATTGGTGAATTTCGTAGTTCCATAGATTACCAATATCAGCTTCTGCGGTGCAATGTTGACCTTTTAAAAATTATCCAGCTGGGCCTTACATTCACAAATGAGAAGGGAGAGTATC…	12	0.787583598236064	0.539028339395115	0.577449603476142	Y	Y	3.74913061111987	3.5565722776755897	3.5565722776755897	0	0.0	0.0	Y	0.00871299279030524	N	Y	12421	2071	ENSG00000155506	ENSG00000155508	+	-	5	5	154197167	154256353	coding	coding	LARP1	CNOT8	154092462	154237113	+	+	0.0	154191200	154244752	154188163,154190916,154191200	154244910	154188152,154190807,154191073	154244752	+	-	N	-	-	N	SA830-R1
22471	GTACGTACAACGCTCACACCACCACGCCGTACGCTGCGTTAGCGGAAGTTTAATGGCCCCATTGGTGGGATGCGTGGCCAATAAAGGGCAAGAATAAGGCGGATTCCGCCTTCCTCGTGGCTGACTGGATGCATCCGCTGGTACTGATTTAC|GAAGAGAATGATCATGAAGGGCAAATGGCAGTGAAGCAAGAAGAGCTGGCTTCAGGCTCAGAAGAGAATGCTGTGCCTCTTCCTCATGGTTTGCGGTGCCCTGCATGTTCAGAGAAACTTCTCTAGTAATGAATGAACTATAGAAATGATCCCTGAAAA	10	0.5780621040229941	0.7914946988744341	0.6370123667854549	Y	Y	3.5884982391585694	3.032709476481	3.032709476481	0	0.99344213900135	0.0	Y	0.8688427800269909	N	N	693	0	ENSG00000140006	ENSG00000200693	-	+	14	14	64108579	64118217	upstream	intron	WDR89	U3	64063757	64118015	-	-	0.0	64108915	64118050	64108915	64118200	64108771	64118050	+	-	N	-	-	N	SA830-R1
11349	AGGACTCTGTGTTTCTTTCATGCAGCGAGGACAATAGAATTTTACTCTGGGATACCCGCTGTCCCAAGCCAGCATCACAGATTGGCTGCAGTGCGCCTGGCTACCTTCCTACCTCGCTGGCTTGGCATCCTCAGCAAAGTGAAGTCTTTGTCTTTGGTGATGAGAATGGGACAGTCTCCCTTGTGGACACCAAGAGTACAAGCTGTGTCCTGAGCTCAGCTGTACACTCCCAGTGTGTCACTGGGCTGGTGTTCTCCCCACACA|GGGCTGGTTCTTGTGCTGAAACACCACGATGGTGCTGCCCATAAACTCGTGTGTTATTTCACCAACTGGGCACACAGTCGGCCAGGCCCTGCCTCGATCTTGCCCCATGACCTGGACCCCTTTCTCTGCACCCA…	48	0.335025932047734	0.8169903141823921	0.483555393684115	N	Y	3.0971932416327403	3.39380340815762	3.0971932416327403	0	0.99602365730875	0.0	Y	0.403548596312425	N	Y	3624	2040	ENSG00000116455	ENSG00000085465	+	-	1	1	111991998	111970399	coding	coding	WDR77	OVGP1	111982512	111956936	-	-	0.0	111985275	111969713	111985383,111986016,111986543,111986704	111968061,111969263,111969713,111970319	111985276,111985945,111986489,111986676	111968047,111969059,111969684,111970319	-	+	N	-	-	N	SA830-R1
19975	CCGAATTCATTGGCCCTATAGTGGGCTTGAGAATAAAACATGTCTCCGTTTTCATCTTCCAGTGATGCCTGAAAACTCACCATCTGAAAGGGAATCAGGCCTGTAGCTCGGATATGCACTGGCTCATCAACAAGTGCACTCACAGGGGTAGCTGTCAACTGGATCATTTTTTTAGTGTGGCACCTGGGATGATTCTTCAGGAATATCTTCAGCAAAACCTCAAA|ACCTGAATCGAGACCAAAATTCTCTACATGGTGTCCCTGAGACTGTCCACATGAAGACTCTTCTGGTAATGCCCGACACAGATCGCGCCGCCATCTTCGATGAGATCCACGGGCCTGAGCGCAGCCTTCAGCCAGCAGTGACGCGCCCAGA	27	0.6429042163478069	0.75253531057612	0.15962030240076006	Y	Y	3.44615838200292	3.6035982586987	3.44615838200292	3	0.0	0.009264477948429	Y	0.0224742849091166	N	Y	1818	1185	ENSG00000136881	ENSG00000136897	-	+	9	9	104145801	104160896	utr5p	intron	BAAT	MRPL50	104122699	104149915	-	-	0.0	104133745	104160783	104133743	104160926	104133520	104160781	+	-	N	-	-	N	SA830-R1
17227	ACCGGGCGATGCTGAGAGAGAGCAAGCGTTTCAGCGCCTACAATTACAGAACATATGCTGTCAGGAGGATAAGAGATGCCTTCAGAGAAAATAAAAATGTAAAGGATCCTGTAGAAATTCAAACCCTAGTGAATAAAGCCAAGAGAGACCTTGGAGTAATTCGTCGACAG|AGACACTCAAACTGGGATTCTGGTCATGGCCAGGTGACTGCCATGAGGACAGAGGCATCTGGCGTTAGTTCCTGGATGAAGGTAAGAGGCTAATTAAGCTAGAAAACATTGT	5	0.9337595032090452	0.7305382424148409	0.8322919959871501	N	Y	3.68783934123363	3.49847350305486	3.49847350305486	0	0.991102978293791	0.0	Y	0.0	N	N	1467	0	ENSG00000214113	ENSG00000252419	+	-	6	6	5261172	5046335	coding	upstream	LYRM4	RNase_MRP	5108653	5045818	-	-	0.0	5216851	5054392	5216971,5260929	5054392	5216851,5260881	5054312	-	+	N	-	-	N	SA830-R1
28489	TCTATGCTGGTTCCACCCCAGGCATCTGTGTGCTTCGAGGATGTGGCTATGGCATTCACACAGGAGGAGTGGGAACAGCTGGACCTGGCCCAGAGGACACTGTACCGAGAGGTGACACTGGAGACCTGGGAGCATATTGTCTCCCTGGGGCTTTTCCTTTCCAAATCTGATGTGATCTCTCAGCTGGAGCAAGAAGAGGACCTGTGCAGGGCAGAGCAGGAGGCCCCCCGAG|AAATTTGGAGACAGACAACTTGTCACGCATACAGGGAAAATGACATTTGAAGACAAAGTCAGACATCTACAAGCCAAGGAATGCCAGAGATTGCCAGCAAACCACCAAAAACTAAGGAAAGGGATGGAACATATACTTTCTTGTAGCCCTCAGAAGGAACCAACTA…	29	0.18162589689255104	0.548335260195488	0.35413228590248896	Y	Y	3.07717480442437	3.4106386976703	3.07717480442437	0	0.995698924731183	0.0	Y	0.991397849462366	N	N	1942	361	ENSG00000198131	ENSG00000083842	+	-	19	19	58775010	58807254	coding	upstream	ZNF544	ZNF8	58740070	58790317	+	+	0.0	58758160	58785732	58755422,58757793,58758160	58785963	58755402,58757667,58758077	58785732	+	-	N	-	-	N	SA830-R1
8458	CCTTATACCAGAAATCAGATAGTCACTATTTTGCAAGATCGACTTAATCAGGTATCTAGAGATCAGGTTCTGGACAATGCTGCAGTTCAATTCTGTGCCCGCAAAGTCTCTGCTGTTTCAGGAGATGTTCGCAAAGCACTGGATGTTT|GCAGCATCACAGGACATGGCCCCCTCAGCCACCTAGCTGGGGCCCATCTAGGAGTGGCATCTTTTTTGGTGCCCTGAAGGCCAGCTCTGGACCTTCCCAGGAAAAGTGCCAGCTCACAGAACTGCTTGACCAAAGGACCGGCTCTTGAGACATCCCCCAACCCACCTGGCCCCCAGCTAGGGTGGGGGC	10	0.8923939874809559	0.906469012371692	0.508223502075231	Y	Y	3.50322408685375	3.2829255041685297	3.2829255041685297	0	0.0	0.00295857988165671	Y	0.00295857988165671	N	Y	2731	1940	ENSG00000094804	ENSG00000131759	+	-	17	17	38459171	38513094	coding	utr5p	CDC6	RARA	38443885	38465444	+	+	0.0	38451708	38487109	38450755,38451704	38465538,38487293	38450710,38451608	38465535,38487109	+	-	N	-	-	N	SA830-R1
11944	GATTGCAACTATCATGGTGCTGTTGTGTTTTGCACTTACCCTGTGTTCTGCCTTTTGGTGGCATAACAAGGGACTTGCACTTATCTTCTGCATTTTGCAGTCTTTGGCATTGACGTGGTACAGCCTTTCCTTCATACCATTTGCAAG|ACGGATGTTTCCAGTCCTAAAGATTAGTGTCACAGGGTTGGACCCCAATGCCATGTACTCCCTCCTGCTGGACTTTGTCCCTACGGACAGTCACCGCTGGAAGTACGTCAACGGGGAATGGGTGCCCGCTGGCAAGCCAGAGGTCTCCAGCCACA	12	0.718418847777766	0.655609029561634	0.879448075335653	N	Y	3.716171579866991	3.58064844605001	3.58064844605001	0	0.9932197301362792	0.0	Y	0.0	N	Y	710	236	ENSG00000213064	ENSG00000143178	+	-	1	1	168212378	168283664	coding	coding	SFT2D2	TBX19	168195176	168250278	+	+	0.0	168208398	168260398	168204420,168205862,168206008,168208398	168260552	168204401,168205827,168205950,168208369	168260398	+	-	N	-	-	N	SA830-R1
25517	GGCTTCCCAGAGTGCTTGCTACTGGCTGAAAGGTGTCCGCTACTCTGATATCGGCACTCTGGCCTGGATGATCACTCTGAGCGACGGCCTCCATAATTTCATCGATGGCCTGGCCATCGGTGCTTCCTTCACTGTGTCAGTTTTCCAAGGCATCAGCACCTCGGTGGCCATCCTCTGTGAGGAGTTCCCACATGAGCTAG|CTGTCCCCTTTCCTCCAACCCAACGGCTTACTTTCAAGGAAGTATTTGAGAATGGGAAACCTAAAGTTGATGTTTTAAAAAACCATTTGGTAAAGGAAGGACGACTGGAAGAGGAAGTAGCCTTAAAGATAATCAATGA	8	0.8294508583386071	0.8973804939717671	0.509817929035459	N	Y	3.700409212917549	3.403852479555161	3.403852479555161	13	0.0	0.0	Y	0.0	N	Y	7704	536	ENSG00000104635	ENSG00000120910	+	-	8	8	22291642	22398652	coding	coding	SLC39A14	PPP3CC	22224762	22298332	+	+	0.0	22273793	22332467	22273793	22332596	22273594	22332467	+	-	N	-	-	N	SA830-R1
19123	TGTCAGTTACGTGGGTAAAGTTGCCACAGGAAGATATGGACCATCACTTGGTGCAGCCCTGAAAGCCATTATCGCCATGGATACAGCAGGAATGATCCTGGGATGGAAATTTTTTGATCATGCGGCACATCTTGGGGGAGCTCTTTTTGGAAT|GATCTCCCTCTACACCTGGCGCCTCGCCTGCTGCCTGCTGGGACATGGCCTGGCCTGCTCAGCTGACCTGCTGCCACTTCTAGGCAGCCGTCATGTCACTTTGCTACAACTTCAAGCTAAGACAGGCAATGTTTTGGGAGATGAATCTGTTTTCTGACTGGCCAGGGATGTGCTGCAGTCCCCTCCCA	16	0.7965710233516841	0.437634175483157	0.5827707555018321	Y	Y	3.31319590126568	3.11761290642523	3.11761290642523	0	0.0	0.0	Y	0.0	N	N	2987	683	ENSG00000175193	ENSG00000180834	+	-	3	3	183602721	183543382	coding	upstream	PARL	MAP6D1	183547173	183533664	-	-	0.0	183551280	183544520	183551377,183558407	183544520	183551280,183558358	183544333	-	+	N	-	-	N	SA830-R1
28398	AGCCTGGCCTGGCTATTGAGCTTCACGAGCATGAGGTCATTAACATGGGTCTGTGTGGAGTAGCCGGGGTGGCGGAATGACTTCGAGGCCTTGATCCTCTGAGCTCTCCTGTCGCCCAGCGTATCACTGCCCAGGTGCACGGTGTACTCATTCATCTTGCAGTGGGCGGCAGTGAGCACCCAGCGCTCATTGACCAGGACGCCTCCGCAGTGGAGCTGATTGCCACTGAGCAGGGCCACCTGCCATGGGTGGGAGCCTCTTGCACATGGGGCGCCATCAATAATCTTGTCACCCTGGGCT|GCCCAGGCTCCCCCCAGCAAGAGCAGGAACATCCACGTCTTGGCCGCACGAGGTCGGGGGCGTCCCATGGTGAGGTCTGGGAAATGGAGAGGGCGGGG…	26	0.0847064384134167	0.434993876812087	0.8275001500432501	Y	Y	3.44615838200292	3.30232144676095	3.30232144676095	0	0.991012857517712	0.0	Y	0.0	N	Y	1004	512	ENSG00000169035	ENSG00000129455	-	+	19	19	51487320	51504958	coding	coding	KLK7	KLK8	51479729	51499264	-	-	0.0	51485170	51504354	51483743,51485170,51485584	51504430	51483594,51485023,51485583	51504356	+	-	N	-	-	N	SA830-R1
24164	CCGAGACGCGCCTGGCGCGGATCCTAAATCCCGACAGCTTTATAGAGCCCAGGCCTGGCAGGCTCCCAGAACTTGAAGCCACCAGACCCCACATGGAACCAAAGGCCTCCTGTCCAGCTGCTGCACCCTTGATGGAGAGAAAATTCCATGTTCTTGTGGGTGTCACGGGGAGTGTCGCAGCCCTGAAGTTGCCTCTTCTGGTGTCAAAGCTTTTGGACATTCCTGGG|GTCAGAAGTTGAGTAGCAGGGGCCTAGGAGGGCTCGAAGCCTTCACAGCGATGGCAGAGAAGCGACCCCTGAGAACCCTGGGGCCTGTGATGTATGGCAAGCTGCCCCGCTTAGAGACAGACTCCGGG	8	0.790779827548633	0.8881084761410241	0.6161337208926739	N	Y	3.38296880644625	3.40525627168563	3.38296880644625	1	0.0	0.0	Y	0.0	N	Y	335	4097	ENSG00000138621	ENSG00000167173	+	-	15	15	75409803	75504510	coding	utr5p	PPCDC	C15orf39	75315896	75487984	+	+	0.0	75320794	75498340	75315967,75320794	75498450	75315948,75320588	75498340	+	-	N	-	-	N	SA830-R1
23660	ATACTCTGCAAAGCATGAATAATCATTTGGAAGCAGTGCTGAAAGAGAAGAGATCCCTTAGGCAAAGACTGTTGAAACCCATGTGCCAGGAAAACTTACCTATTGAAGCTGTTTATCACAGATATATGGTACATTTGCTGGAGTTGGCTGTGACTTTCATTGAGAGATTAGAAACCCACCTTGAAACAATTAGAAATATTCCTCATTTAGCTGCAAATCTAAAGAAAATG|GGTGGCTCCAGTTGTGGTGTTTGGCGCCAGAATTAAACCACCACCATGTCGAGCAAAAAGGCAAAGACGAAGACCACCAAGAAATGCCCTCAGTGCACAATATCCAATGTGTTTGCCATGTTTGACCAGTCACAGATTCAGGAGTTCAAAGAGGCCTTCAACATGATT…	74	0.440380682936085	0.8521387577718771	0.544838038579405	Y	Y	3.18512133297314	3.62361669590707	3.18512133297314	6	0.0	0.0	Y	0.0	N	N	4322	0	ENSG00000137814	ENSG00000260490	+	-	15	15	42862192	42864628	coding	upstream	HAUS2	RP11-265N6.3	42841008	42864125	+	+	0.0	42856055	42864080	42853600,42856055	42864326	42853480,42855947	42864080	+	-	N	-	-	N	SA830-R1
11138	CAAGGAATTAGTAACAGGAACTGAGGCGATAGAATTGGCGCATGCGTACGAGACATGTCATGCTGCCCAAGGACATAGCCAAGCTGGTCCCTAAAACCCATCTGATGTCTGAATCTGAATGGAGGAATCTTGGCGTTCAGCAGAGTCAGGGATGGGTCCATTATATGATCCATGAACCA|GGGACACACTCAGGACACCAACACCTTCTTTCTGTGCCGGACACTGCGCTCCCTAGGGGTCCAGGTTTGCCGAGTCTCAGTTGTACCTGATGAGGTAGCCACCATTGCAGCTGAGGTCACTTCTTTCTCCAACCGCTTCACCCATGTCCTCACAGCAGGGGGCATCGGCCCCACTCATGATGATGTGACCTTTGAGGCAGTGGCACAGGCCTTTGGAGA…	7	0.5908691389490289	0.911858720615176	0.397741682127047	Y	Y	3.472331195140661	3.38805025981237	3.38805025981237	0	0.99442686948913	0.0	Y	0.00240963855421683	N	Y	8464	3273	ENSG00000173207	ENSG00000160688	+	-	1	1	154951725	154965587	coding	coding	CKS1B	FLAD1	154947129	154955814	+	+	0.0	154950590	154960581	154947388,154950589	154960814	154947337,154950463	154960580	+	-	N	-	-	N	SA830-R1
4117	GTCGACTGGATTGTTCAGTATGACCCTCCGGATGACCCTAAGGAATATATTCATCGTGTGGGTAGAACAGCCAGAGGCCTAAATGGGAGAGGGCATGCCTTGCTCATTTTGCGCCCAGAAGAATTGGGTTTTCTTCGCTACTTGAAACAATCCAAG|GATCCATGGAAAGCTCCTCCTCCTTCCTGTTCCCCTGGATGCCAAGCGATGGGCCTGAGACCCTGGCTTTGCCATGTGGATGCTCCCCCTCAGGACTTTGGATGTGCAGTGATTGCTACAAAAAGGGCAATGAAGATGCCTGGACCACAGCCACACAGTCTCCATCACAGCAGTGGTATTCTGTGGAATGAGTAC	11	0.7019213826357611	0.938684523564361	0.293296845505743	Y	Y	3.59065766465419	3.24677397765015	3.24677397765015	7	0.0	0.0	Y	0.0	N	N	11928	0	ENSG00000088205	ENSG00000236255	+	-	2	2	118589955	118599234	coding	intron	DDX18	AC009404.2	118572226	118591513	+	+	0.0	118583958	118597551	118583175,118583958	118597745	118583134,118583845	118597551	+	-	N	-	-	N	SA830-R1
11674	GTAGAAAGTGTCTCCCTCCTGTTTGATCTCCACTGCTGGCTTGGACGCTGCAGCCACAGCAATCTTCCTCAGCATCACATTCACCCCCAGCACTTTGAGCAATTCCTCGAAGTTTTCCGATCGGATGATTTTCCAGTTGCCAGAGAAGTTGGGCATGGTGGCGGCGCGGGAGGCGGTCCCCGTAGACTCCTAGGCTGGAGCACTGGACACTGTCTTTTAGTCAAAAGAGACGTCGCCGTCGCCGGGTCGTCAGGTT|TGGGTGCACCTTTCTTGTTGCTTGAGGGCACTTATGGTCTCTGTGGGCCAAATCTCCTCATAAGCTATCTGACCGTCAGGTGCTGGTCTCCCAGGAGTCCCAGGGAATTGATTCCAAAGCTGGGAAGAGGCAGTCCCTGCGG…	70	0.641000159571876	0.5013900353100321	0.390817486914661	Y	Y	3.3571972208926297	3.36617336972692	3.3571972208926297	4	0.0	0.0109451360073767	Y	0.0109451360073767	N	N	8902	0	ENSG00000143320	ENSG00000223356	-	+	1	1	156675608	156682966	utr5p	intron	CRABP2	RP11-66D17.5	156669398	156682004	-	-	0.0	156675338	156682004	156670844,156675338	156682228	156670759,156675169	156682004	+	-	N	-	-	N	SA830-R1
4594	CCACACACCCAATCCGCCTGGGGCTTGCTCTTAACTTTTCTGTATTTTACTATGAGATTCTTAATAACCCAGAGCTTGCCTGCACGCTGGCTAAAAC|GCCACTTTGGAGATTTGTTAATGATACCAAAGACAAAAGAATGTTAGTTTATAAATCTGAAGATATCAAGAATGTTTCACGTTTGCAGTCTCCAAAAGTGTGTGGTTATTTAAAAGTGGATAATGAAGAGTTGCTCCCAAAAGGGTTAGTAGACAGAGAACCACCTGAAGAGCTTGTTCATCGAGT	2	0.8971879313082671	0.23314135635549896	0.397982490086867	Y	Y	3.57233464462502	3.4064131326349	3.4064131326349	0	0.0	0.0	Y	0.0	N	Y	26125	1619	ENSG00000134308	ENSG00000151694	+	-	2	2	9771143	9695921	coding	coding	YWHAQ	ADAM17	9724101	9628615	-	-	0.0	9728294	9668083	9728391	9666373,9668083,9675963	9728295	9666361,9667915,9675963	-	+	N	-	-	N	SA830-R1
26958	CCTGGCGGCATGATCATCACGGGCTTCATGCTCCAGTTCTACAGGACGATGCCGGCGGTGATCTTCTGGCAGTGGGTGAACCAGTCCTTCAATGCCTTAGTCAACTACACCAACAGGAATGCGGCTTCCCCCACATCAGTCAG|GATAAGGAAGCCTGTGTGGGTACCAACAATCAAAGCTACATCTGTGACACAGGACACTGCTGTGGACAGTCTCAGTGCTGCAACTACTACTATGAACTCTGGTGGTTCTGGCTGGTGTGGACCATCATCATCATCCTGAGCTGCTGCTGTGTTTGCCACCACCGCCGAGCCAAGCACCGCCTTCAGGCCCAGCAGCGGCAACATGAAATCAACCTGATCGCTTACCGAGAAGCCCACAATTACTCAGCGCTGCCA…	6	0.0777810157739864	0.8834442657283449	0.584931331369655	Y	Y	3.59061781186084	3.59425138750382	3.59061781186084	0	0.0	0.0	Y	0.0	N	Y	795	1061	ENSG00000156398	ENSG00000166272	+	-	10	10	104498951	104576021	coding	coding	SFXN2	WBP1L	104474297	104503727	+	+	0.0	104488286	104557750	104486914,104488286	104557852,104569804	104486871,104488188	104557750,104569650	+	-	N	-	-	N	SA830-R1
21117	GAGAAAACCCCTAAAAAAAGGCATTGAAAAACATGGCAGTAGTAAAATAGAAACAATGAATAAGTCTCCTCATATCTCTAATTGCAGTGTAGCCAGTGATTATTTAGATTTGGATAAGATTACTGTGGAAGATGATGTTGGTGGTGTTCAAGGGAAAAGAAAAGCAGCATCTAAAGCTGCAGCACAGCAGAGGAAGATTCTTCTGGAAGGCAGTGATGGTGATAGTGCTAATGACACTGAACCAGACTTTGCACCTGG|ACTCAAATGGATGCTAAAAAGCCAAGGAAATGTGATTTGACTCCCTTCCTGGTTTTGAAAGCAAGAAAGAAACAAAAGTTCACCTCTGCGAAGGTTGGAAGTAAACTTTCGGTTCAGATCCAGAAGCCACCTTCCAATAT…	10	0.0168902550570695	0.8066257287099909	0.5977021672457211	Y	Y	3.56335849579072	3.34575370493443	3.34575370493443	0	0.0	0.0	Y	0.00188679245283008	N	Y	1057	908	ENSG00000111247	ENSG00000010219	+	-	12	12	4669214	4723325	coding	coding	RAD51AP1	DYRK4	4647950	4671370	+	+	0.0	4658002	4677121	4653070,4657344,4658002,4662149	4677214,4698183,4699592	4653051,4657258,4657853,4662149	4677122,4698103,4699496	+	-	N	-	-	N	SA830-R1
970	TTGGGGGTGTTTCTTAGCAGAGGAGGTGTCTTCAGGTGATCACTTTCTTTGTTTCAACTTCATAGTTGGCTTGAGAGTCCATCAATATAGCAGTCTCTTCAGTCTTTGTCCTTGCACTGGGGAGACATTCCTGAGGAGGGGTACTATAGGACCAG|CTTTCATAGGGAGAAAAGGCCTGGAGGAATCATGATCGTTCTCACCATGTTGTTTAGTGCAAGACCCAAGGAAAGCTAGGAGGCTGTACAGTTATCTCCCTTGATGTAATTCTAAACTATACAACCTACTACCTCAACCT	3	0.81731662973451	0.951992043052565	0.952557824815075	Y	Y	3.36720643949681	3.5167965230840297	3.36720643949681	0	0.992881274131274	0.0	Y	0.0	N	N	4434	0	ENSG00000255248	ENSG00000198975	-	+	11	11	121987031	122017301	intron	downstream	RP11-166D19.1	MIRLET7A2	121899063	122017229	-	-	0.0	121962427	122017162	121962427	122017288	121962273	122017162	+	-	N	-	-	N	SA830-R1
28399	TAAACCTTCGTGCAGTCCTGGGGGGAGATGAGCTTGACATCCACGCACATGAGGTCAGAGGGAAAGGTCACATCTGGGCTCGTGGTAGTGCCCCAGCCGGAGACAGTACAGGTGGTTCCAGGGGGTTCGCAGCGGGAGGGCAGCCTGACTTTCTTCACCATGGATGACAGCCTGGCCTGGCTATTGAGCTTCACGAGCATGAGGTCATTAACATGGGTCTGTGTGGAGTAGCCGGGGTGGCGGAATGACTTCGAGGCCTTGATCCTCTGAGCTCTCCTGTCGCCCAGCGTATCACTGCCCAGGTGCACGGTGTACTCA|CTGCCCAGGCTCCCCCCAGCAAGAGCAGGAACATCCACGTCTTGGCCGCACGAGGTCGGGGGCGTCCCATGGTGAGGTCT…	43	0.00364991609912554	0.532272041386582	0.7073747091373409	Y	Y	3.46977054206092	3.37295958784206	3.37295958784206	0	0.99154481635186	0.0	Y	0.0	N	Y	1004	512	ENSG00000169035	ENSG00000129455	-	+	19	19	51487320	51504958	coding	coding	KLK7	KLK8	51479729	51499264	-	-	0.0	51483743	51504354	51483180,51483743	51504440	51483111,51483496	51504354	+	-	N	-	-	N	SA830-R1
8780	AGAAAAAGCCCACCCCCAAAGAGTCTGGCAATAGCCAAGAACTGGCCAGGGGCCCCCAGGAGAGGACCCCCTGTGGGCCTGCTCTGCGGGAAGGCGAGGCTGCCGCTGTGGAGGGCCCGTGCCCGAGCCAGGAGTCCCTGTCCCAGGAGGAAAACCCGGAACCCACGGAGGATGAAAGGA|AGGAGCAGGAGCGGCTTCGCTTGGAGCAGGAGCGAGAGCAGGAACAGAAGAAGGCCAATAGCCTGGCCAGGCTGGCACATACCCTTCCTGTGGAGGAACCCCGCATGGAGGCGCCACCCCTGCCTCTGTCTCCACCG	20	0.7939462589785551	0.555828755184044	0.4588766821130589	Y	Y	2.94955489687844	3.00822273295264	2.94955489687844	1	0.0	0.0	Y	0.0	N	N	4225	1301	ENSG00000127804	ENSG00000070444	+	-	17	17	2415185	2304412	coding	coding	METTL16	MNT	2319343	2287354	-	-	0.0	2323551	2298748	2323730	2298748	2323551	2298636	-	+	N	-	-	N	SA830-R1
17658	ACTGGAGAAGATGATGACTATGTTGATGATTTTAATAGTACCAGCCATCGCTCAGAGAAAAGTGAGATAAGTATTGGTGAAGAGATAGAAGAAGACCTTTCTGTGGAAATAGATGACATCAATACCAGTGATAA|GAGTCACCTCTACTTTCCTGCTACCGCTGCCTGTGAGCTGAAGGGGCTGAACCATACACTCCTTTTTCTACAACCAGCTTGCATTTTTTCTGCCCACAATGAGCGGGGAATCAATGAATTTCAGCGATGTTTTCGACTCCAGTGAAGATTATTTTGTGTCAGTCAATACTTCATATTACTCAGTTGATTCTGAGATGTTACTGTG	22	0.8144452400694141	0.9881238403227328	0.420592164843285	Y	Y	3.56232542602083	3.37758638046158	3.37758638046158	0	0.992559262510975	0.0	Y	0.13687445127304698	N	Y	768	523	ENSG00000213066	ENSG00000112486	+	-	6	6	167455906	167553184	coding	utr5p	FGFR1OP	CCR6	167412670	167525295	+	+	0.0	167447459	167549526	167446130,167447458	167536711,167549631,167549825	167446105,167447363	167536711,167549526,167549728	+	-	N	-	-	N	SA830-R1
679	AGTTTTTCTGTTTCTTGAAAAGATTGTCTCTTGTTCTGAGAGTTCTAGTGGCAGAAGCTGCACAATTTGGGGGTGTTTCTTAGCAGAGGAGGTGTCTTCAGGTGATCACTTTCTTTGTTTCAACTTCATAGTTGGCTTGAGAGTCCATCAATATAGCAGTCTCTTCAGTCTTTGTCCTTGCACTGGGGAGACATTCCTGAGGAGGGGTACTATAGGACCAG|CTGAGGAGCAGAAGCGAGGAAGCCAAGTTTATGAGTTCTTCTCAATTTTGTCCAAAGACAAGTCTGTTGGGAATAAAAAATATTAAGAGAACTTAAAAAAGGAAAAAGGAAAAGGGAAAAAAAAAGGAAAGTCAAGAAGGATGAGCTGTCGTGGAATGCTG	22	0.6415225762723721	0.7283148996112959	0.7600916330451121	N	Y	3.36720643949681	3.5146370975884103	3.36720643949681	0	0.9938050370562572	0.0	Y	0.9938050370562572	N	Y	4434	203	ENSG00000255248	ENSG00000255090	-	+	11	11	121987031	122293579	intron	intron	RP11-166D19.1	RP11-820L6.1	121899063	122026130	-	-	0.0	121962427	122051044	121962427	122051188	121962207	122051044	+	-	N	-	-	N	SA830-R1
28661	GGCTCCTCCTCCGGCAACCACGGTGGGAGCGGCGGAGGAAATGGACATAAACCCGGGAATTTTAAATCCAAGCTGGGTTTCATCAACTGGGATGCCATAAACAAGGGTGCGGACGCGTCATCACTGCAGAAACGTGCAGGCAGAGACGATCAGAACTACAATTACAACCAGCATGCGTATCCCACTGCCTATGGTGGGAAGTACTCAGTCAAGACCCCTGCAAA|GGAAGAAAGCACCATTGAGAATTATGCGTCACGACCCGAGGCCTTTAACACCCCGTTCCTGAACATCGACAAATTGCGATCTGCGTTTAAGGCTGATGAGTTCCTGAACTGGCACGCCCTCTTTGAGTCTATCAAAAGGAAACTTCCTTTCCTCAACTGGGATGCCTTTCCTAA…	14	0.33024848542208696	0.7790721485906841	0.663311572717837	Y	Y	3.55128313764676	3.59681204058356	3.55128313764676	0	0.0	0.00205761316872433	Y	0.00205761316872433	N	Y	6825	58	ENSG00000161249	ENSG00000188508	+	-	19	19	36004560	35986460	coding	coding	DMKN	KRTDAP	35988122	35978226	-	-	0.0	35990860	35979742	35990931,35991482,35996667,36001142	35978368,35978661,35979387,35979605,35979742,35981258	35990861,35991435,35996620,36001086	35978283,35978614,35979343,35979564,35979704,35981258	-	+	N	-	-	N	SA830-R1
16502	CACGCCACCGCCAGGCTTCCGGCCCGCCTGGCGCAGCCTTCCCCATCCAGCTGTGGATCCGTCCTGGGATGCGTGTCCCGGCCTGCTGTCTCTCCGTCACAGAAGGGAATGTTAGAATCCCGAGAGAGAGCTGTTAAGGGTAGCGGCTCTGCAGCCGCTCACGTGGGTTGAATCTCAGCTCGTCTAGTTTTCCCATCT|TATAGGACCGAGGCATGCTGGGTAGGTATGTGCCTCCACAGCAGCTAATAATCTCTCCCATCTGAGGTGGTGGTGGCTGGACTCCAGGGGTCACATAGATCTCATAGCCCTAAGAGAAAGA	11	0.8502370625155559	0.647653362902899	0.488584436867281	N	Y	3.5157236005207904	3.6491271616355	3.5157236005207904	0	0.9917613636363628	0.0	Y	0.0	N	Y	576	4953	ENSG00000137404	ENSG00000137337	-	+	6	6	30659197	30685666	intron	coding	NRM	MDC1	30655824	30667584	-	-	0.0	30659058	30670330	30659060	30670426	30658863	30670332	+	-	N	-	-	N	SA830-R1
12051	GCCCCGAGGCGGTAGCTTCAGAGCCTCCAGTGCCTGTGGGGCTGGAGGTGAAGTTGGGGGCCCTGGTGCTGCTGCTGGTGCTCACCCTCCTCTGCAGCCTGGTGCCCATCTGTGTGCTGCGCCGGCCAGGAGCTAACCATGAAGGCTCAGCTTCCCGCCAGAAAGCCCTGAGCCTAGTAAGCTGTTTCGCGGGGGGCGTCTTTTTGGCCACTTGTCTCCTGGACCTGCTGCCTGACTACCTGGCTGCCATAGATGAGGCCCTGGCAGCCTTGCACGTGACG|TTACAGGCCCAAAAACTGCGACTGGCATACACAAGGAGCTCTCATTATGGTGGGTCTCTGCCCAATGTTAACCAGATTGGCTCTGGCCTGGCCGAGTTCCAGAGCCCCCTCCACTCA…	12	0.119751738589979	0.88625041641846	0.42255039652385706	Y	Y	3.56914214935951	3.43681151080804	3.43681151080804	0	0.9959914989524952	0.00188323917137467	Y	0.17424878421406895	N	Y	4110	2062	ENSG00000143570	ENSG00000160741	+	-	1	1	153940188	153931101	coding	coding	SLC39A1	CRTC2	153931575	153920145	-	-	0.0	153934696	153927642	153934826,153935154	153926792,153927465,153927642	153934696,153935005	153926763,153927349,153927541	-	+	N	-	-	N	SA830-R1
910	CGTCCCTGTTGCCTTTTCTCACTTCCGGTTTGACGTGGAGTGTGGGGATGAAGTCCTGTACTGCTATGAAGTGCAGTTGGAAAGCAAGGTGCGGCGGAAAGGCCTGGGGAAGTTCCTCATACAGATCCTGCAGCTCATGGCCAACAGCACACAGATGAAGAAGGTTATGTTAACAGTATTTAAACACAATCATGGTGCCTACCAGTTCTTCAGAGAAGCGTTGCA|GAATTGGCCGTTGGGCTTACCTCCTGCTTCGTGACCTTCCTCCTGCCAGCGGGCTGGATCCTGTCACACCTGGAGACCTACAGGAGGCCAGAGTGAAGGGGTCCGTTCTGTCCCTCACACTGTGACCTGACCAGCCCCACCGGCCCATCCTGGTCATGTTACTGCATTTGTGG…	35	0.4508969400796761	0.80653637083793	0.40833267948193497	N	Y	3.86529765513778	3.5514509715161	3.5514509715161	0	0.0	0.0	Y	0.0	N	N	827	563	ENSG00000110583	ENSG00000256100	+	-	11	11	63724800	63755818	coding	intron	NAA40	AP000721.4	63706431	63742092	+	+	0.0	63721521	63743697	63720037,63720311,63721521	63743903	63719975,63720228,63721444	63743697	+	-	N	-	-	N	SA830-R1
9366	AGGGGTGGGGTAAGGTTGAGGGGGAAGGAAACAGACAGGGGGAGAGGAAGGGCCTGGTAGAGGAGGGGATCTTTCTTGTCATTCAAGTTAGGGCAGCCACGAATGTCCCAAATCTGTTGGAGATGTCAGAATGCAGGGACCGCCAGGTGGGCACGGAGGCTCGAGCCTTGGCGTCACCCACGTCGTCTGTGCAGTGGACAGACAGGCACTGCAAGTGGCTGCCAGGCTGGGATGCTGAGGCCTTGTTTGCAGGGAGGTCGTGGG|CGGGACCACAGAAGCTCAAGCCCTTCTTGCAGGCAGTGTTCCTAGAAGGACTGGAGGGGAAGCTACTTCTCCGGACACCTGGGGTCAGCAGAACAGGCCTCTCCAGTGGGCCAGTGGTGGAAAGGTCAAGGATT…	11	0.120587045057416	0.881297552575619	0.785767703526771	Y	Y	3.2038455805864303	3.5597647729410897	3.2038455805864303	0	0.0	0.0	Y	0.0	N	N	689	3841	ENSG00000169184	ENSG00000180957	-	+	22	22	28197486	28316122	coding	downstream	MN1	PITPNB	28144265	28202413	-	-	0.0	28147084	28202379	28147084	28202584	28146821	28202379	+	-	N	-	-	N	SA830-R1
8766	GGTTGCTCCTGGACGCCACCAACAACTTTAGCTATGTTTTCTACATGTCCAGCTTCTTCCTCATCTCAGCTGCCCTCTTCATGGGTGGCAGCTTCTACGCCCTGCAGAAGAAGGAGCAAGGCAAGCAGGCTGTCGCGGCGGATGCCCTGGAGCGGGATCTTTTCTTGGAAGCCAAAGACGGTCCTGGGAAGCAACGGTCCCCTGAGATCAT|GACACTCACAGCCTAAGCCACCTCTACCCCTACGTTGTCAAATGCGATGGGAGTGTGGCTAGACCACCTCCTTCCCTGGTGCTTTGTTTCCTGTAACCACGAGCAATCTATCACACACCCGCTTCCTGATAATCTCCGAGAAGGAATCGGCCGAAGGGCT	6	0.5638677762978679	0.557602788402803	0.608655896286126	Y	Y	3.55128313764676	3.4614567406359305	3.4614567406359305	0	0.0	0.0	Y	0.0	N	N	559	2390	ENSG00000170190	ENSG00000125449	+	-	17	17	73102257	73126360	coding	upstream	SLC16A5	ARMC7	73083822	73106047	+	+	0.0	73100275	73105111	73100275	73105231	73100065	73105111	+	-	N	-	-	N	SA830-R1
1121	TTTGTCTACTGTTGTTACTGACAAGCTTTTTGTAATTGATGCTTTGTATTCAGATAATATAAGCAAGGAAAACTGTGTTTTCAGAAGCTCACTGATTGGCATAGTTTGTGGTGTTTTCTATCCCAGTTCTTTGGCTTTTACTAAAAATGGACGCCTGGCAACCAAG|CTCAAAATGGAAAATCATAAATCCAATAATAAGGAAAACATAACAATTGTTGATATATCCAGAAAAATTAACCAGCTTCCAGAAGCAGAAAGGAATCTACTTGAAAATGGATCGGTTTATGTTGGATTAAATGCTGCTCTTTGTGGCCTCATAGCAAACAGTCTTTTTCGACGCATCTTGAATGTGACAAAGGCTCGCATAGCTGCTGGCTTACCAATGGCAGGGATACC	30	0.23740355315932	0.664273362422119	0.654934173193454	Y	Y	3.48639814491089	2.9423140180167	2.9423140180167	0	0.0	0.00251889168765751	Y	0.0205456587053504	N	Y	1878	1621	ENSG00000171204	ENSG00000171202	+	-	11	11	85347580	85367591	coding	utr5p	TMEM126B	TMEM126A	85339629	85359011	+	+	0.0	85346822	85361293	85345323,85346822,85347090	85361385,85365244	85345271,85346711,85347090	85361294,85365107	+	-	N	-	-	N	SA830-R1
24517	CTGTTGTTTGCCATAGAAGAAACAGAAGGATTTGGACAAGAGTAACTTCTGAGAACTTGCACCATGAATGGGCAAGAACTTATTTGCAATGTTTGTCCTTCTCTGCCTGTTGCACATCTTGTAAAATTGGACAATGGCTCTTTAGAGAGTTATCTGAGT|ACACTCCTGGAAGGAGAACCAAATCCTTCCTCACTGAAGAGCAGCTACTGTGGAATGAAACTTTGGAGTTAGATCATCGTTGAATCCAGCAAGCTACAGTGCCTGGGAGAAACAGCATTTATAAAGTATCGAGGTTACCGATACTTCCCTGAAGCTACCGGAGATAACGTTATGTGCGTGTTCAGCACAGTAATGTGGCACAGGGTTCACTAAACGGCAGCATGTTTTAACAGAAGTTA…	1	0.0926801700614331	0.489885716397493	0.596284898780678	Y	Y	3.56488607910057	3.38759559906577	3.38759559906577	6	0.0	0.0	Y	0.00212314225053056	N	N	1236	2973	ENSG00000078747	ENSG00000125971	+	-	20	20	33099198	33128762	utr3p	upstream	ITCH	DYNLRB1	32951041	33104214	+	+	0.0	33095713	33102984	33095713	33103294	33095570	33102984	+	-	N	-	-	N	SA830-R1
8631	TCGGCTTCTTCAAGGACGTGGAGTCGGACTCTGCCAAGCAGTTTTTGCAGGCAGCAGAGGCCATCGATGACATACCATTTGGGATCACTTCCAACAGTGACGTGTTCTCCAAATACCAGCTCGACAAAGATGGGGTTGTCCTCTTTAAGAAG|GGTGACCTGGAGCAGGTGGGGCGCTTCATCCGGACTCGGAAAGTCTCCCTGGCCACCATCCACCCCTCAGGCCTGGCCGCCTTGCATGAAGCCGTGCTCTCTGGAAACCTGGAATGCGTGAAGCTGCTGGTCAAATACGGGGCTGACATTCACCAGCGAGATGAGGCGGG	10	0.6159882699178859	0.659495085983357	0.541053126496273	Y	Y	3.72448538129198	3.5748554449114103	3.5748554449114103	0	0.0	0.0	Y	0.0	N	N	95561	77	ENSG00000185624	ENSG00000182676	+	-	17	17	79818570	79792926	coding	coding	P4HB	PPP1R27	79801035	79791368	-	-	0.0	79813018	79792709	79813155,79813338	79792529,79792709	79813018,79813329	79792440,79792640	-	+	N	-	-	N	SA830-R1
8787	CTGCATCTTATCTGGACCAGATTTCTAGATATTATATTACAAGAGCCAAATTGGTTTCTAAAATAGCTAAATATCCCCATGTGGAGGACTATCGCCGCACCGTGACAGAGATTGATGAGAAAGAATATATCAGCCTTCGGCTCATCATATCAGAGCTGAGGAATCAATAT|GATCTGGTGGCTTGGGTCACAGCCAGCTTCCTGCACATTCCCCATGCCGAGGACATCCCAAACACAGTGACTCTGGGGAACAGAGTTGGCTTCTTGCTCCGACCCT	1	0.129785401395291	0.28396676905100604	0.29589920664352004	Y	Y	3.5676145660496603	3.5314325343077404	3.5314325343077404	0	0.0	0.0	Y	0.0130100129418979	N	Y	10797	1889	ENSG00000131467	ENSG00000131480	+	-	17	17	40995523	41002724	coding	coding	PSME3	AOC2	40976402	40996617	+	+	0.0	40991397	41002099	40991029,40991183,40991397	41002204	40991002,40991129,40991311	41002099	+	-	N	-	-	N	SA830-R1
407	GGGCTTATGAAGCTGAGTCACCATCCCCACCTCCTCCTCCGTCTCCACCTCTTGAACCAGTGCCAAAGACTGAGCCTGAACCTCCTTCTGTCAAGAGCTCAAGTGGAGAAAACAAAAGAAAACGAAAACGCGTACTAAAATCTAAAACTTACCTGGATGGGGAAGGCTGCATAG|ACTTTATATTCAGAGCACCAATCAAATTAAGCAAGCCTGGGGAACTTCGTGAGGAATATGAAAGCTTGAGAAAGCTGAGAGAAGAAAAGTTACAAGAGGAAAAACCCTCTGAAGATCAAATCCACAAGCTGTTACCAGAGGATACAGAAACAGGGAAAAGGAAAATG	6	0.478367179056728	0.8834442657283449	0.36801711842814105	N	Y	3.42424163912411	3.53039946453785	3.42424163912411	0	0.0	0.0	Y	0.0	N	Y	627	1515	ENSG00000077514	ENSG00000166439	+	-	11	11	74380162	74553458	coding	coding	POLD3	RNF169	74204896	74459913	+	+	0.0	74347320	74500671	74345740,74347320	74500744,74521320	74345646,74347242	74500671,74521229	+	-	N	-	-	N	SA830-R1
1167	TCCCTGGCCACTCGGGCCCCATCACTAGCATCGCCTTCTCTGAGAATGGTTACTACCTGGCTACAGCGGCTGATGACTCCTCTGTCAAGCTCTGGGATCTGCGCAAGCTTAAGAACTTTAAGACTTTGCAGCTGGATAACAACTTTGAGGTAAAGTCACTGATCTTTGACCAGAGTGGTACCTACCTGGCTCTTGGGGGCACGGATGTCCAGATCTACATCTGCAAACAATGGACGGAGATTCTTCACTTTA|CAGAGCCCCACGATGTCGGCCAACGCCACACTGAAGCCACTCTGCCCCATCCTGGAGCAGATGAGCCGTCTCCAGAGCCACAGCAACACCAGCATCCGCTACATCGACCACGCGGCCGTGCTGCTGCACGGGCTGGCCTCGCTGCT…	43	0.347958138889307	0.911614468728575	0.858018307911459	N	Y	3.5397463357327204	3.48337348351473	3.48337348351473	3	0.0	0.010008160130562	Y	0.0300484807756924	N	Y	10872	743	ENSG00000110107	ENSG00000183134	+	-	11	11	60674060	60623444	coding	utr5p	PRPF19	PTGDR2	60658202	60618413	-	-	0.0	60665318	60621204	60665423,60665721	60621204,60623344	60665321,60665573	60620959,60623342	-	+	N	-	-	N	SA830-R1
10393	AATATCTGAAAAATATCTTAATGGGAAACCACCTTGCGTGGGTTCAAGAAGAGTGGAACTCCAGGAAAAACTGGTGGCCAGGCTTTCATTTCAGCTACTTTTGGGCAAAAAGTGATTGGAAGGAAGATACAGCTTTGGCCTGTGAGAAAGCTTTTGTGGCTGGTTTACTGTTAGGAAAAGG|AGTGCTCGCCCTACGCAGCCCACCTCTACGACGCCGAAAACACCCAGACGCCTCTCCGGAATCTCCCGGGCCTCTGCTCTGATTACTGCTCTGCCTTCCATTCTAACTGTCACTCAGCCATTTCCCTGCTGACCAATGACCGCGGCCTCCAGGAGTCTCATGGAAGGGACGGTACCCGCTTCTGCCACCTCCTGGACCTTCCTGACAAGGACTATTG…	4	0.382752892262936	0.890108811202458	0.674094705378246	Y	Y	3.15678909433978	3.3603897161581404	3.15678909433978	1	0.0	0.0	Y	0.0	N	Y	1070	147	ENSG00000143498	ENSG00000143512	+	-	1	1	222763275	222721445	coding	coding	TAF1A	HHIPL2	222731244	222695602	-	-	0.0	222734706	222717531	222732114,222734860,222736527	222717530	222732114,222734706,222736515	222717309	-	+	N	-	-	N	SA830-R1
29097	CGGGAAAGTTGAACTAATAAAGTTTGTACGAGTTCAGTGGAGGAGACCGCAAGTTGAGTGGAGGAGGCGGCGGTGGGGCCCCGGACCAGGTGCCTCCATGGCAGGCTCTGAAGAGCTGGGGCTCCGGGAAGACACGCTGAGGGTCCTAGCTGCCTTCCTTAGGCGTGGTGAGGCTGCCGGGTCTCCTGTTCCAACTCCACCTAG|GTGTCCTGTGGCCAGGCGGAAAGCAGTGAGAAGCCCAACGCTGAGGACATGACATCCAAAGATTACTACTTTGACTCCTACGCACACTTTGGCATCCACGAGGAGATGCTGAAGGACGAGGTGCGCACCCTCACTTACCGCAACTCCATGTTTCATAACC	7	0.108076920968339	0.901540312341228	0.702648192762759	Y	Y	3.612079893993029	3.44040523365767	3.44040523365767	0	0.0	0.0	Y	0.0	N	Y	2593	34917	ENSG00000126453	ENSG00000126457	+	-	19	19	50177172	50192286	coding	coding	BCL2L12	PRMT1	50168399	50179043	+	+	0.0	50170056	50183744	50169324,50170056	50183845,50185224	50169236,50169942	50183744,50185167	+	-	N	-	-	N	SA830-R1
2823	CCTGGAGAAATGTGCCACGTGCTCCCAGCCCATCCTGGACCGGATCCTGCGGGCTATGGGGAAGGCCTACCACCCTGGCTGCTTCACCTGCGTGGTGTGTCACCGCGGCCTCGACGGCATCCCCTTCACAGTGGATGCTACGAGCCAGATCCACTGCATTGAGGACTTTCACAGG|CCCCCTCAGACCGTGCCATGGGTGACAGTGATGACGAGTACGATCGAAGGCGCAGGGACAAGTTCAGAAGAGAGCGCAGCGACTACGACCGTTCCCGCGAGAGAGATGAAAGACGTCGAGGGGA	10	0.35689141705128496	0.5767689862936279	0.6292507461834821	Y	Y	3.61464054707278	3.4048855493250496	3.4048855493250496	3	0.0	0.0	Y	0.0	N	Y	4858	15835	ENSG00000087077	ENSG00000087087	+	-	7	7	100471076	100486285	coding	coding	TRIP6	SRRT	100464760	100472733	+	+	0.0	100469343	100473194	100469343,100470246	100473292	100469170,100470246	100473195	+	-	N	-	-	N	SA830-R1
18522	TCTCAACCAATGCGTCCGTCATTATTGAACAGCTCATGATATTCCTGCTCAGCAGAATTGCACAGCAGTTGTTGGTAGCAAGTCAAGTCCCAGACTCTGAGAGTGTGACAGATTGCCCCCACAGCGCTGCTTCTCCAGTGCTGGGGCAGCATGCCGAGTGCCCCTGTTCGTGGTGACTGAC|ACATGAAATTCTGAATGAGCAGTAATTCACTGCTCACATGTCCAAGGGAAAACAGGCTCTTTTCCTGGGACTTGTACAGGAGGCTTGGAGAGAGTCACTTCCCAGGGTCTGGCTGTATTGAGTTTGCAGATTTAGGTTGTAACTCAT	5	0.764220302258388	0.768750673001322	0.5763835003349599	Y	Y	3.47804449069255	3.49338270211891	3.47804449069255	0	0.993217955875359	0.0	Y	0.0	N	N	277	0	ENSG00000147119	ENSG00000230844	-	+	X	X	46457843	46407671	utr3p	intron	CHST7	ZNF674-AS1	46433219	46404928	+	+	0.0	46457195	46406075	46457375	46406075	46457195	46405949	-	+	N	-	-	N	SA830-R1
1199	GGCGACATCAGACAGACAGAACCAAGACATCTGAGGGGCAACCAGGAGGTGCGTGTGGCTGCAGAGCACACAGACTTGTCTTTGGACAAAATTGAGAAGAACTCATAAACTTGGCTTCCTCGCTTCTGCTCCTCAG|GCAGTACATACAGCTTCGCTGAGGTCTGTGTGTCAAACTTACTGAGAGGAGGACATCGTGGAGACTTATCGTTAATTAGCAATGCTTATGCATGCAAACCTTGGTCAGATGATGTTGTGTTTGGAGAAAAGAGAGAAGAGAATTGAATAAGTACATGACCCCTTGGAAGCTGTTTTCAGTTGAGGATTTTGTTGTGTTGATGTTCCTTTCAGCTGGTCCTATAGTACCCCTC	34	0.744631993793987	0.992023328804746	0.938522288472635	N	Y	3.5146370975884103	3.64656650855576	3.5146370975884103	0	0.992666985493384	0.0	Y	0.486688984536904	N	Y	203	4434	ENSG00000255090	ENSG00000255248	+	-	11	11	122293579	121987031	intron	intron	RP11-820L6.1	RP11-166D19.1	122026130	121899063	-	-	0.0	122051044	121987031	122051106,122073544	121962448,121987031	122051044,122073472	121962408,121986841	-	+	N	-	-	N	SA830-R1
27521	TGGACACTCCTGGCGTGCTGGCTCCTCGGATTGAAAGTGTGGAGACAGGCCTGAAGCTGGCCCTGTGTGGAACGGTGCTGGACCACCTGGTCGGGGAGGAGACCATGGCTGACTACCTGCTGTACACCCTCAACAAACACCAGCGCTTTG|GGTGGACCAGGTGCTCTGAGGCTGGCGTACAGACACAGCACGTGCGACGGAGTGGTGTTGGTCCGACACCACGGGGCATGGGGATACGTGTGCAACCAGGAGTGGACGCTGGCAGAGGCCTCTGTCGTGTGCAGGCAGCTGGGCTGCGGCCCTGCCGTGGG	11	0.757622192845482	0.8386475198102321	0.9043906090059672	Y	Y	3.3112577428018906	3.50376264308368	3.3112577428018906	0	0.0	0.00320512820512842	Y	0.00320512820512842	N	Y	344	193	ENSG00000148824	ENSG00000214279	+	-	10	10	135234811	135337062	coding	utr5p	MTG1	RP11-108K14.4	135207598	135267432	+	+	0.0	135216277	135269741	135215749,135216276	135269895	135215686,135216196	135269740	+	-	N	-	-	N	SA830-R1
24883	CCAAGGTGGAAGAGGAAATTGTCACTCTGCGCCAGGTCCTGGCAGCCAAGGAGAGGCACTGTGGAGAGCTCAAGAGGAGGCTGGGCCTCTCCACCCTGGGGGAGCTGAAACAGAACCTGTCCAGGAGCTGGCATGACGTGCAGGTCTCTAGCGC|AATAGCCTAACATGGCAGACCAGAGACAGCGCTCACTGTCTACCTCTGGGGAGTCATTGTACCACGTCCTTGGGTTGGACAAGAACGCAACCTCAGATGACATTAAAAAGTCCTATCGGAAGCTTGCCTTGAAATATCACCCCGACAAGAACCCCGACAACCCGGAGGCCGCGGACAAGTTTAAGGAGATCAA	22	0.91663517149741	0.561510280858929	0.5917370342202249	Y	Y	3.67952553980864	3.72824693801095	3.67952553980864	0	0.0	0.0	Y	0.00934841021047905	N	Y	9563	5033	ENSG00000101150	ENSG00000101152	+	-	20	20	62522898	62567384	coding	utr5p	TPD52L2	DNAJC5	62496596	62526518	+	+	0.0	62505169	62559688	62500794,62505169	62559805,62560739	62500790,62505021	62559688,62560665	+	-	N	-	-	N	SA830-R1
12078	GCCTCCAGTGCCTGTGGGGCTGGAGGTGAAGTTGGGGGCCCTGGTGCTGCTGCTGGTGCTCACCCTCCTCTGCAGCCTGGTGCCCATCTGTGTGCTGCGCCGGCCAGGAGCTAACCATGAAGGCTCAGCTTCCCGCCAGAAAGCCCTGAGCCTAGTAAGCTGTTTCGCGGGGGGCGTCTTTTTGGCCACTTGTCTCCTGGACCTGCTGCCTGACTACCTGGCTGCCATAGATGAGGCCCTGGCAGCCTTGCACGTGAC|GGGGACTCCTCTCCAGGTTTCTCTAAGGAGATTGCAGCAGCCCTGGCCGGAGTGCCTGGCTTTGAGGTGTCAGCAGCTGGATTGGAGCTAGGGCTTGGGCTAGAAGATGAGCTGCGCATGG	2	0.246184284554145	0.28606268666575296	0.5	Y	Y	3.5204207511572005	3.5184919402632304	3.5184919402632304	0	0.991757285776425	0.0438451500652459	Y	0.0438451500652459	N	Y	4110	2062	ENSG00000143570	ENSG00000160741	+	-	1	1	153940188	153931101	coding	coding	SLC39A1	CRTC2	153931575	153920145	-	-	0.0	153934696	153920805	153934826,153935094	153920805,153920934	153934697,153935005	153920686,153920934	-	+	N	-	-	N	SA830-R1
28291	TCTGGAAGCCAACCTGGCTGTCCTGAAGCTGTACCAGTTCAACCCAGCCTTCTTTCAGACCACGGTCACCGCCCAGATCCTGCTGAAGGCCCTCACCAACTTGCCGCACACAGACTTCACCCTGTGCAAGTGCATGATCGACCAGGCACATCAAGAAGAACGGCCAATCCGACAGATTTTGTACCTCGGGGACCTGCTGGAGACCTGCCATTTCCAGGCCTTCTGG|ACCTTCACGGCATGGTGCAACTCCCACCTGCGGAAGGCAGGCACACAGATCGAGAACATTGATGAGGACTTCCGAGACGGGCTCAAGCTCATGCTGCTCCTGGAGGTCATATCAGGGGAGCGGTTACCTAAGCCGGAGCGGGGGAAGATGAGAGTGCACAAAATCAACAATG…	29	0.6679384257087	0.5849168507061391	0.5734010742091871	Y	Y	3.41592783769912	3.6659225983548303	3.41592783769912	0	0.9950364997442692	0.00233644859813098	Y	0.00729994885386143	N	Y	11119	31727	ENSG00000178982	ENSG00000130402	+	-	19	19	39127595	39222223	coding	coding	EIF3K	ACTN4	39109735	39138289	+	+	0.0	39116742	39191240	39111075,39114837,39116742	39191354,39191727	39111046,39114717,39116668	39191240,39191642	+	-	N	-	-	N	SA830-R1
24762	GGTTCTAAAGAGTGGTGAGTCAGAAGAGACGTCAGGCAGCAAGCGACTTGGGCCATGGCCTCTGACCTAGACTTCTCACCTCCGGAGGTGCCCGAGCCCACTTTCCTGGAGAACCTGCTACGGTACGGACTCTTCCTGGGAGCCATCTTCCAGCTCATCTGTGTGCTGGCCATCATCGTACCCATTCCCAAGTCCCACGAGGCG|AACAGAGAACAGAAGCTCAGAGAAGTGAAGCAACTTGCCCAGCTATGAGAGACAGAGCCAGGATTTGAAACCAGATGAGGACGCTGAGGCCCAGAGAGGGAAAGCCACTTGCCTAGGGACACACAGCGGGGAGAGGTGGAGCAGG	25	0.971732147618402	0.5942230180599051	0.40886444918759296	Y	Y	3.6000045358490698	3.18758870009704	3.18758870009704	0	0.0	0.0	Y	0.0	N	Y	2711	2349	ENSG00000101363	ENSG00000197122	+	-	20	20	35945663	36034453	coding	utr5p	MANBAL	SRC	35918041	35973088	+	+	0.0	35929816	35993607	35929816	35993680,36011087	35929613	35993607,36011022	+	-	N	-	-	N	SA830-R1
12071	CAGGCATTAGACAGAAAGCTGGAAGTTGAAATGGTGGAGTCCAACTTGCCTGGACCAGCTTAATGGTTCTGCTCCTGGTAACGTTTTTATCCATGGATGACTTGCTTGGGTATGGAGAGTCGGCTTGACTACACTGTGTGGAGCAAGTTTTAAAGAAGCAAAGGACTCAGAATTCATGATTGAAGAAATGCAGGCAGACCTGTTATCCTAAACTAGGGTTTTTAATGACCACAACAAGCAAGCATGCAGCTTACTGCTTGAAAG|ACAGACCATGGATTCTTACAGTGCACCAGAGTCAACTCCTAGTGCATCCTCAAGACCTGAAGATTACTTTATAGGTGCCACTCCTCTGCAGAAACGATTAGAATCGGTCAGGAAGCAGAGTTCATTTATCCTGA…	14	0.0623145469511118	0.905973049770785	0.628486760941913	Y	Y	3.35823029066252	3.69209541149257	3.35823029066252	0	0.995698327898425	0.0063137445361825	Y	0.0	N	Y	16795	1661	ENSG00000234741	ENSG00000120334	+	-	1	1	173838020	173793858	intron	utr5p	GAS5	CENPL	173833038	173768688	-	-	0.0	173833395	173780444	173833442,173833644,173833842,173834420,173834685,173835032,173835344,173835668	173776656,173780444	173833395,173833622,173833813,173834367,173834648,173834995,173835315,173835666	173776600,173780270	-	+	N	-	-	N	SA830-R1
3017	TCCAGGAGCGTCTTTCTCAGGAATGCCCGATCAAGGAGGTGGTGCTTTATGTCAAAGAAGAAATGAAGAGGAATGATCTTCCAGAAACAGCAGTGATTGGTCTTCTGTGGACATGTATAATGAACGCTGTTGAGTGGAACAAGAAGGAAGAACTTGTTGCAGAGCAGGCTCTGAAGCACCTGAAG|TTGGTTAGTCTGCTGCTAATTGGAATTGCTGCGTGGGGCATTGGCTTCGGGCTGATTTCCAGTCTCCGAGTGGTCGGCGTGGTCATTGCAGTGGGCATCTTCTTGTTCCTGATTGCTTTAGTGGGTCTGATTGGAGCTGTAAAACATCATCAGGTGTTGCTATTTTTTTATATGATTATTCTGTTACTTGTATTTATTGTTCAGTTTTCTGTA…	56	0.496358326406454	0.8432242723486351	0.778202522017132	Y	Y	3.4937534244795	3.4571608175836404	3.4571608175836404	0	0.0	0.0	Y	0.0	N	Y	7604	1304	ENSG00000136261	ENSG00000106537	+	-	7	7	16746148	16824161	coding	coding	BZW2	TSPAN13	16685756	16793160	+	+	0.0	16736686	16815836	16734629,16736686	16816003,16816735	16734592,16736540	16815836,16816667	+	-	N	-	-	N	SA830-R1
25621	CGTACCACAAATATAAGGCAAAGAGGAACTGCTGGCCACGAGTACGGGGTGTGGCCATGAATCCTGTGGAGCATCCTTTTGGAGGTGGCAACCACCAGCACATCGGCAAGCCCTCCACCATCCGCAGAGATGCCCCTGCTGGCCGCAAAGTGGGTCTCATTGCTGCCCGCCGGACTGGACGTCTCCGGGGAACCAAGACTGTGCAGGAGAAAGAGAACTAGTGCTGAGGGCCTCAATAAA|GCCAAATAGTTGCATCACATGTATCTAATCCGAGAGTCTCATGCTTCTGGTAGCTCCTCAGTGACCAGCTCCTGCTCACTGCCCTCAGAAAGCCCAACCCTCAGGCAATGGCGGCCTTGTTCCTGTCTGCCCCACCCCAGGCCGAGGTGACCTTCGAG…	22	0.3556158876935471	0.8426578487442851	0.516825358764421	Y	Y	3.40744620240479	3.6759318169590096	3.40744620240479	0	0.0	0.0163272106293473	Y	0.0	N	Y	181377	750	ENSG00000161016	ENSG00000196378	+	-	8	8	146017972	146012730	utr3p	utr5p	RPL8	ZNF34	146015150	145997611	-	-	0.0	146015170	146005665	146015347,146015801	146003549,146003910,146005665	146015170,146015740	146003478,146003824,146005613	-	+	N	-	-	N	SA830-R1
25062	CTGGAGGGACAGACAGTTGATCATAGTGGAGCTGGTGAGAGGAAGCTGCACCCAAAAGCCATGGCCGGGAACCTGGATCTGACTGCAGGGAAACAGAAGCGTGGTGGGCGCTGGGCGATGATGGAATTTCTAACAAATGCTTTGTTTCTGCTAAAGCTAACTTGCGCTTCCATCTCTGGCATCTCCTCCACTTCCCAG|ATGAGGACGCAAGCAAGCGCACTCTTCAGATGTCACTTCTCACGGGAGGCCTCTGTGATTGCAGAAGGAAAGGCCCCAGCAGAACTCACCATCTGCCGCCTGAGGCTCCACCACCTCGAAGACATCCTTGCAAGATCCACAGACTGGCCCAGACCAGGAGGTTTCTGTCTTCTTCTTGTGTCTTCTTCACTCTCCTGGAC…	12	0.5843307199062919	0.8995542349654729	0.645418369226093	Y	Y	3.33416770265723	3.6669556681247206	3.33416770265723	0	0.0	0.0	Y	0.0	N	N	17565	0	ENSG00000160932	ENSG00000177335	+	-	8	8	144105249	144141359	downstream	upstream	LY6E	C8orf31	144099399	144120626	+	+	0.0	144105292	144113354	144105292	144113580	144105095	144113354	+	-	N	-	-	N	SA830-R1
8402	CGGGTGGTTGCTGCCGAAATGGGCAAGTTCATGAAACCTGGGAAGGTGGTGCTTGTCCTGGCTGGACGCTACTCCGGACGCAAAGCTGTCATCGTGAAGGTACTCTGTGGATATCCCCTTGGACAAAACTGTCGTCAATAAGGATGTCTTCAGAGATCCTGCTCTTAAACGCAAGGCCCGACGGGAGGCCAAGGTCAAGTTTGAAGAGAG|GCCCTCCACGCCCTTCAGGAGGAGCAGGCCAGACTCAAGATGAGGCTGTGGGACCTGCAGCAGCTGAGAAAGGAGCTCGGGGACTCCCCCAAAGACAAGGTAAGGTGGGAGATCTGGTGTTGTTTGGTAAAAACGAGCTGGCGAGGCCGGG	118	0.164820402967947	0.981423796910215	0.662477074564615	Y	Y	3.2693225627147204	3.28655907981151	3.2693225627147204	0	0.0	0.0	Y	0.0	N	Y	41414	1346	ENSG00000131469	ENSG00000068079	+	-	17	17	41154976	41166473	coding	coding	RPL27	IFI35	41150290	41158742	+	+	0.0	41154800	41164196	41150488,41150848,41154800	41164344	41150473,41150766,41154690	41164196	+	-	N	-	-	N	SA830-R1
28452	CCCGCCTCCTCCTCCTCAGCCGCCTCGTCCCCGTCCTCGGGCCGCGCCCCCGGCGCCGCGCCCTCCGCCGCCGCCAAGAGCCACCGCTGTCCCTTCCCGGACTGCGCCAAAGCCTACTACAAGTCCTCGCACCTAAAGTCGCACCTGCGGACGCACACAG|TGAAGGCTGCACCAGACGCATCTGTACCTGCCCTGTGCGGTCTGTCTGTGGCACGGGTTCTGAGGATTCCGAGTCTGAAGGTGGTGGTGTTGAAGCTGCATGGGATGGTTGCGAAACTGCTCTGCAAGATCTCGGCCTGTCCATGGCCCCCTCAGTGACGGGGCTGGGTTACGACCCCTACAACCCTGAGCTGCCCAAGCCCCCCGCGCAGAGGGAGAATGGCACCCTGGGCCTGG	7	0.64440066553319	0.502434191415675	0.316515440359888	Y	Y	3.55401162459584	3.6272104187567	3.55401162459584	0	0.0	0.0	Y	0.0	N	Y	4648	2002	ENSG00000129911	ENSG00000079313	+	-	19	19	1863567	1848452	coding	intron	KLF16	REXO1	1852399	1815248	-	-	0.0	1863040	1830865	1863199	1828630,1830865	1863040	1828556,1830705	-	+	N	-	-	N	SA830-R1
11880	CACCTACCACCGGCTCCTCGATAAAGTGGAGCTGATGCTGCCCGAGAAATTGAGGCCGTTGTACAACCATCCAGCAGGTCCCAGAACAGTTTTCTTCTGGGCTCCAATTATGAAATGG|AAGACCTATTTGGAGACTGCTTCCTGTCACCATAAAATCCTGAACATTTGTCTTGAACATGAACACTCCAAAAGAAGAATTCCAGGACTGGCCCATAGTCAGAATAGCAGCTCATTTACCAGACCTCATTGTCTATGGACATTTCTCCCCAGAGCGACCCT	6	0.3434917347877069	0.4200626754618521	0.36801711842814105	Y	Y	3.51832410639388	3.66745018166468	3.51832410639388	0	0.991555690072639	0.0795702179176757	Y	0.0795702179176757	N	Y	1225	121	ENSG00000143158	ENSG00000143199	+	-	1	1	167906278	167883453	coding	utr5p	MPC2	ADCY10	167885967	167778625	-	-	0.0	167893735	167874436	167893775,167905047	167874436	167893735,167904971	167874276	-	+	N	-	-	N	SA830-R1
1124	TGATCCTGCCATGATCTCCTCTGATACCTCCTACCTGTCCTCTAGAGGAAGAATGATTAAATGGTTCTGGGATTCAGCTGAGGAGGGCTACAGGACCTACCACATGGATGAGTATGATGAGGACAAGAACCCCAGTGGCATCATTAACTTGGGCACCAGTGAGAACAAACTCTGCTTTGACCTGCTGTCCTGGCGG|GAGTGTGAGGAAGAGGCTGTCTGTGTCATTATGTGTGCGTCGGTCAAGTATAATATCCGGGGTCCTGCCCTCATCCCAAGAATGAAGACCAAGCACCGAATCTACTATAT	3	0.5908691389490289	0.691108066217027	0.30031665204441604	Y	Y	3.49424793801946	3.38796632142635	3.38796632142635	0	0.0	0.0	Y	0.0032573289902279	N	Y	56	4808	ENSG00000110455	ENSG00000151348	+	-	11	11	44105772	44266979	coding	coding	ACCS	EXT2	44087475	44117099	+	+	0.0	44092865	44129233	44089465,44092865	44129304	44089337,44092806	44129233	+	-	N	-	-	N	SA830-R1
15284	ACTTCCCACATCTGATTCGCTCCATCAATGACCCGGAGCATCCACTGACGCTAGAGGAGTTGAACGTAGTAGAGCAGGTGCGGGTTCAGGTTAGCGACCCCGAGAGTACAGTGGCTGTGGCTTTCACACCAACCATTCCGCACTGCAGCATGGCCACCCTTATTGGTCTGTCCATCAAGGTCAAGCTTCTGCGCTCCCTTCCTCAGCGTTTCA|AGACGGTCCCGGACGCGATGACCCTGAACGGCGGCGGCAGCGGAGCGGGCGGGAGCCGCGGTGGGGGCCAGGAGCGCGAGCGCCGTCGGGGCAGCACACCCTGGGGCCCCGCCCCGCCGCTGCACCGCCGCAGCATGCCGGTGGAC	24	0.723534433557639	0.7411601264350541	0.503893981159863	Y	Y	3.35356364524965	3.35100299216991	3.35100299216991	0	0.993169710806697	0.0	Y	0.918036529680365	N	Y	3853	213	ENSG00000166595	ENSG00000166592	+	-	16	16	66968326	66959547	coding	utr5p	FAM96B	RRAD	66965959	66955582	-	-	0.0	66967517	66959097	66967642,66967978	66959099	66967519,66967890	66958955	-	+	N	-	-	N	SA830-R1
450	TTGCAGTCCTCTTCAACATCATCATCATTTTCCTCATGTTCTTCAACACCTTCGTCTTCCAGGCTGGCCTGGTCAACCTCCTATTCCATAAGTTCAAAGGGACCATCATCCTGACAGCTGTGTACTTTGCCCTCAGCATCTCCCTTCATGTCTGGGTCATGAACTTACGCTGGAAAAACTCCAACAGCTTCATATGGACAGATGGACTTCAAATGCTGTTTGTATTCCAGAGACTAG|GTAAACGGTTGTCCTCCACCCCGCTGGAAATCCTGTTCTTTCTGAACGGGTGGTATAATGCTACCTATTTCCTGCTGGAACTTTTCATATTTCTGTATAAAGGTGTCCTGCTACCATATCCAACAGCTAACCTAGTACTGGATGTGGTGATGCTCCTCCTT…	18	0.0327278825547097	0.7441875127292009	0.628226141778494	Y	Y	3.63552422018169	3.5167965230840297	3.5167965230840297	0	0.0	0.0	Y	0.0439755634272806	N	Y	2164	988	ENSG00000149483	ENSG00000187049	+	-	11	11	61136683	61166335	coding	coding	TMEM138	TMEM216	61129473	61159159	+	+	0.0	61135470	61160703	61133688,61135470	61160804,61161448,61165265	61133528,61135395	61160703,61161356,61165246	+	-	N	-	-	N	SA830-R1
30460	AGTTGGAATAGATTTGACTGTATTAAATGTTGGCGAGAGACTCTCTTTGATACATTAAAAAAACTGTTTGCAGAAGCAGTTCTGTGGAAGAGACTGGAATAATTATGGCCGGAAAACAAGTACCCGTTTTAA|ATCTTTCACCAGGCATCAGGGAATCAAAGATGACTGAAACGTGCTTTTGACCTTACTCAACCCTCTGCTGAGGGAGATGGAGGCAGAAACAGACTATCAGAATGCCACATGGTAAGTTTGTGATCAAGATATGCACAAAGTAGGAGG	4	0.966355809503243	0.540609442198896	0.14307786758047	Y	Y	3.5319270478477	3.31063524818594	3.31063524818594	0	0.0	0.0	Y	0.0	N	N	1594	841	ENSG00000164338	ENSG00000214944	+	-	5	5	72877794	73237818	utr3p	upstream	UTP15	ARHGEF28	72861268	72921983	+	+	0.0	72876083	72910002	72876083	72910111	72875984	72910002	+	-	N	-	-	N	SA830-R1
11342	GGCGGCCCGGGAGTGGAATCTTCCCCCAAATGCGCCCGCCTGCATGGAACGGCAGTTGGAGGCTGCGCGGTACCGGTCCGATGGGGCGCTTCTCCTCGGGGCCTCCAGCCTGAGTGGGCGCTGCTGGGCCGGCTCCCTCTGGCTTTTTAAGGACCCCTGTGCCGCCCCCAACGAAGGCTTCTGCTCCGCCGGAGTCCAAACGGAGGCTGGAGTGGCTGACCTCACTTGGGTTGGGGAGAGAGGTATTCTAGTGGCCTCCGATTCAG|GTGCTGCCCATAAACTCGTGTGTTATTTCACCAACTGGGCACACAGTCGGCCAGGCCCTGCCTCGATCTTGCCCCATGACCTGGACCCCTTTCTCTGCACCCACCTGATATTTGCCTTTGCCTCAATGAACA…	13	0.224188496330578	0.43392111589797	0.229829825105213	N	Y	3.52105259334297	3.4451253122330296	3.4451253122330296	0	0.995641991829835	0.0	Y	0.363730807155938	N	Y	3624	2040	ENSG00000116455	ENSG00000085465	+	-	1	1	111991998	111970399	coding	coding	WDR77	OVGP1	111982512	111956936	-	-	0.0	111991241	111969263	111991426,111991756	111968061,111969263	111991241,111991677	111968038,111969059	-	+	N	-	-	N	SA830-R1
9406	TGGAGGTAGCCGCCAGGATTGCCATGAGAAAATCAGAGTGCTTTCTCAGCAGGCAGCTTCTGTGGTTAAGCAGGAAGGGGGTGACAATGACCTCATAGAGCGTATCCAGGTTGATGCCTACTTCAGTCCCATTCACTCCCAGTTGGATCATTTACTGGATCCTTCTTCTTTCACTGGTCGTGCCTCCCAG|CAGGGCAGATGATTCTGGACCAGATGAAGCCTGAGGAGCCTTCCAGCTCTAAGATAGCAGGATAGGAGACTTCTAAGATTGGAGCTGCAGAAGACTTGCCAGCCCACCAGCACAATGTCAGAAGGAAGA	11	0.7500751675727428	0.960300039670814	0.673060247543305	Y	Y	3.42936294528359	3.3822971114671296	3.3822971114671296	0	0.992272286821705	0.0	Y	0.0	N	Y	8448	3432	ENSG00000239900	ENSG00000100359	+	-	22	22	40764823	40806122	coding	utr5p	ADSL	SGSM3	40742507	40766595	+	+	0.0	40761060	40796700	40760369,40761057	40766692,40796805	40760354,40760884	40766690,40796700	+	-	N	-	-	N	SA830-R1
8790	TGAAACCGAGGCCCCGGGAGGATATAAGTTCTATTTGCAGAATCGCAGTCTGCCTCAGTCAGATCCTGTATTAAAAGTAACTCTAGCAGTGTCTGATCTTCAAAAGTCCTTGAACTACTGGTGTAATCTACTGGGAATGAAAATTTATGAAAAAGATGAAGAAAAGCAAAGGGCTTTGCTGGGCTATGCTGATAACCAG|GACCCTTGAACATCTGTGAAGAAATGACTATTCTGCATGGAGGCTTCTTGCTGGCCGAGCAGCTGTTCCACCCTAAGGCACTGGCAGAATTAACAAAGTCTGACTGGGAACGTGTTGGACGGCCCATCGTGGAGGCCTTAAGGGAGATCTCCTCGGCTGCAGCACACTCCCAGCCCTTTGCCTGGAAGAAGAAAGCCCT…	9	0.7249046817457401	0.74488152935554	0.486577683720694	Y	Y	3.23318038376614	3.5110433747387795	3.23318038376614	0	0.0	0.0	Y	0.0	N	Y	2963	4938	ENSG00000167699	ENSG00000179409	+	-	17	17	685581	657239	coding	coding	GLOD4	GEMIN4	660337	647654	-	-	0.0	674565	651272	674701,679076	651272	674565,679015	651064	-	+	N	-	-	N	SA830-R1
21592	GAACAAGGATGATTCTGCCTCCAAATTGGCCCCAGAGGAAGAGGCAGGAGGGGCTGGCACACCCGTGATCACGGAGATTTTCAGCCTGGGTGGAACCCGCTTCCGAGATACAGCAGTCTGGTTGCCA|AGAGATCCAAGCCTCCTAAAGGCCAAGGAGCTGAGCACCATCTAGAAAGAATCCGACGCAGCCATCAGAAGCATAATGCTATTTTGGCTTCCATTAAGTCAAGTGAGCGGGATCGCTTGAAAGCTGAGTGGGACCAGCACAATGACTGCAAGATTTTGGACAGCCTTGTGCGAGCAAGAATCAAGGATGCTGTGCAAGGGTTTATCATTAACATTGAAGAAAGACGAAATAAGTAAGGCTCACAAACCTGG	7	0.53546784986784	0.6518569102450611	0.760051320793936	Y	Y	3.782584155912701	3.38652267650252	3.38652267650252	0	0.0	0.0	Y	0.0	N	Y	2843	133	ENSG00000141644	ENSG00000172361	+	-	18	18	47808144	47792892	coding	intron	MBD1	CCDC11	47793252	47753563	-	-	0.0	47799047	47788589	47799108,47799233	47788591	47799049,47799194	47788341	-	+	N	-	-	N	SA831
16995	TCAGACCTCTGGGCCGTCCCCATTCTTCCCCTCTCTACAACCCTCTCTCCTCAGCGCTTCTTCTTTCTTGGTTTGATCCTGACTGCTGTCATGGCGTGCCCTCTGGAGAAGGCCCTGGATGTGATGGTGTCCACCTTCCACAAGTACTCGGGCAAAGAGGGTGACAAGTTCAAGCTCAACAAGTCAGAACTAAAGGAGCTGCTGACCCGGGAGCTGCCCAGCTTCTTGGGGAAAAGGACAGATGAAGCTGCTTTCCAGAAGCTGATGAGCAACTTGGACAGCAACAGGGACAACGAGGTGGACTTCCAAGAGTACTGTGTCTTCCTGTCCTGCATCGCCATGATGT|GGACAGAGATCAGGGAAATAAAGGCAGAAGGCAGTGAGAGGGAGGCTATGCC…	9	2.3609840527192598e-08	0.784594844838119	0.663548315970894	Y	Y	3.66016945000958	3.00868674126906	3.00868674126906	0	0.0	0.0	Y	0.0	N	N	11200	60	ENSG00000196154	ENSG00000196420	+	-	1	1	153522612	153514241	coding	utr5p	S100A4	S100A5	153516089	153509623	-	-	0.0	153516285	153513947	153516399,153517285,153518266	153509912,153512681,153513947	153516285,153517130,153518229	153509912,153512530,153513861	-	+	N	-	-	N	SA831
7862	GAAGTCAACATTTCCCCAAGCCTCCACTCCAGCTCTCCACTGGATATCAGCATCAAAGGCCAGATGATTCGTGACCTTCTGAATCTGGCAGGTTTTGTCCTGCCCAATGCAGAGGATATCATTTCCAGCCCCAGCAGCTGCAGCAGCTCCACCACCAGCCTGCCCACCTCCCCTGGGGACAAATGTCGAATGGCTCCAGAGCATGTCACTGCACAGAAGATGAAGAAAGCCTATTATCTGACCCAGAAAATTCCTGATCAGG|TGCTTTACAAGGCCAAGTACGGTCCAATGTGGATGTCCTACTTAGGGCCTCAGATGCACGTGAACCTGGCCAGTGCCCCGCTCTTGGAGCAAGTGATGCGGCAAGAGGGCAAGTACCCAGTACGGAACGACATGGA…	9	0.423679741574988	0.603155573673642	0.620984889590873	Y	Y	3.48743121468078	3.82232940528072	3.48743121468078	1	0.0	0.0	Y	0.0	N	Y	2003	248	ENSG00000135912	ENSG00000135929	+	-	2	2	219620139	219680016	coding	coding	TTLL4	CYP27A1	219575568	219646472	+	+	0.0	219616529	219674300	219614110,219614869,219616529,219617486	219674421	219614091,219614732,219616427,219617486	219674301	+	-	N	-	-	N	SA831
46547	AGCTGTCCCGGCACTCAAAGGGCCTGCAAATCTTGGGCCAGACGCTTCGGGCCTCCATGCGTGAGCTGGGCCTCCTCATCTTTTTCCTCTTCATCGGTGTGGTCCTCTTTTCCAGCGCCGTCTACTTTGCCGAAGTTGACCGGGTGGACTCCCATTTCACTAGCATCCCTGAGTCCTTCTGGTGGGCGGTAGTCACCATGACTACAGTTGG|TGGAGCTTAGAAGAGACGCCCCAACTCTGGAGTCACGACCCGCAGCGGCAGCCCTGTCTCTGCTCTTCCAGGCCGCCTCGAGCGCCGCACGGCGGGCCATGTCTCCGGCTCAGGAAACCTACAGCTCCTCGCCGCACCCGCTCCGCCGGCTCGACCGCTTCCGCCCGCTGGAGGCGACTTGGGGTGG…	7	0.338550391309758	0.709357902590573	0.439444448507366	Y	Y	3.67849247003875	3.64656650855576	3.64656650855576	0	0.0	0.0	Y	0.0	N	N	98	33	ENSG00000104848	ENSG00000225950	+	-	19	19	49576198	49568333	coding	coding	KCNA7	AC008687.1	49570675	49559050	-	-	0.0	49573612	49559809	49573822	49559809	49573612	49559598	-	+	N	-	-	N	SA831
34468	CAGGCTCCACAGTGGTAGACTCAGGGGTTCCAGGCCCAGTCAGAGGAGTGGTGTCAGTGCTGTTCCTCAGCATTTCTGGAGGCTCCGTTTCTGGCAGGAAATCATAATCTAGGTACTCATATTCGGTGGCCTGTCTCCGGTCCCGGGCAAGCAGGGGACCCAAGGCTTTCTCGGCTTCATCTGCCCAGGTGTCCCACAGCTGCAAGCTGTTGCCAGGGCCCAGTAGGATCAGCAACAGGAGGAGTTGCAGAGGCATGGCAC|CACACTGGCCGTGTCTGTGGTTTTCTTGGGGATGCTGATCAGGTCGCACTTCTTGTTTGCAGTGGGCTTGCTATCCAGAATGTTCTTCTTGACCACCTTGAGATCCCTGTTTTTGCCTGGAATGTACCCGTGCTTCA…	175	0.35146677714746005	0.899928127489951	0.662804555798842	Y	Y	3.35926336043241	3.3948364779275098	3.35926336043241	1	0.0	0.0	Y	0.0	N	Y	2733	10583	ENSG00000110876	ENSG00000110880	-	+	12	12	109027735	109125372	coding	coding	SELPLG	CORO1C	109015686	109038885	-	-	0.0	109018088	109042381	109018088	109042622	109017828	109042381	+	-	N	-	-	N	SA831
7760	GAGATCTGTGGGGCTGTGGTGTCTGTCCGCTTTCAGGAAGACATTATTTCAATATGGAATAAGACTGCCAGTGACCAAGCAACCACAGCCCGAATCCGGGACACACTTCGGCGAGTGCTTAACCTACCTCCCAACACCATTATGGAATACAAAACTCACACCGACAGCATCAA|GTATGACGCTGGGCGGGATGGCTTCATCGACCTGATGGAGCTGAAGCTGATGATGGAGAAGCTGGGGGCCCCCCAGACCCACCTGGGCCTGAAGAGCATGATCAAGGAGGTGGATGAGGACTTCGATGGCAAGCTCAGCTTCCGGGAGGTACCTGCCTG	9	0.799962457846953	0.27190336845578195	0.655181241791172	Y	Y	3.4152256374964702	3.54040868314203	3.4152256374964702	0	0.0	0.0	Y	0.0	N	Y	6515	101	ENSG00000135930	ENSG00000115468	+	-	2	2	233448354	233547491	coding	coding	EIF4E2	EFHD1	233414762	233470767	+	+	0.0	233431924	233527512	233431691,233431924	233527670	233431656,233431788	233527512	+	-	N	-	-	N	SA831
48775	CCAAAATTGATTCTCTGTGGACAGACATGAGGATTTTAAATTCCTTCTTTGGCAGGAAGAATAACTGCCTGACAGAAGGGTGACCCAATGTGTTTCCCTGTTAGCAGGTTCGCAGTGGTGGCTTCTTTCCTCAGCATCAGCAGCAGCAGCAGCAGCTGGAAAGCATTCCTATTGAACCACTTCACGTCCAATACCGGGAGAG|CAGCTCCCATGGTTTCTCCTTCCTTGGTCTGTGCAGAGTCATTACCGCAGTATGTGAGGATCCTTTACCCTACGTTGCTAGCCAGTTTCTTTCCACGTTGCTGAGAGTCCCAGTTTATTCATCACACTGGGTGGATCTCGGTTCCTCACCCCTGAGGCTGCCAAAAACGAGGTAGTGGGGCATGCCTTCTCACAAG…	54	0.981978814855528	0.8079589989789719	0.447277999831909	N	Y	3.79040344379773	3.3184850412945	3.3184850412945	0	0.0	0.0	Y	0.0	N	N	0	0	ENSG00000248105	ENSG00000248400	+	-	5	5	82121003	82272963	downstream	intron	CTD-2218K11.3	ST13P12	82120703	82264707	+	+	0.0	82158755	82271163	82158755	82271391	82158554	82271163	+	-	N	-	-	N	SA831
34736	GATTATTTAGATTTGGATAAGATTACTGTGGAAGATGATGTTGGTGGTGTTCAAGGGAAAAGAAAAGCAGCATCTAAAGCTGCAGCACAGCAGAGGAAGATTCTTCTGGAAGGCAGTGATGGTGATAGTGCTAATGACACTGAACCAGACTTTGCACCT|GAACACCAGTGTTACTTCACTCCCCTTTGTGGACACCAAGGGGAAGAAGAATACGGTAAGCTTCCCACACATTAGCAAGAAAGTCCTGCTGAAGTCATCCCTGCTGTATCAGGTGAGTGCAGACGGACTGGACCCTGAGAAGGCAGGTGAAAGACCTGGTTTTAGTCCAAAGCCAGTTTTAGAAAGGCCCAGGATAGTGGG	14	0.6000132770265141	0.677660438983399	0.772976344145914	Y	Y	3.56335849579072	3.4210491438586	3.4210491438586	0	0.0	0.00277008310249305	Y	0.0	N	Y	1193	1346	ENSG00000111247	ENSG00000010219	+	-	12	12	4669214	4723325	coding	intron	RAD51AP1	DYRK4	4647950	4671370	+	+	0.0	4658002	4699496	4657344,4658001	4699367,4699695	4657335,4657853	4699367,4699496	+	-	N	-	-	N	SA831
46923	AGCCCGAAGGATGACCTTCGGGACATGTTTTATAAGATTCTCCACGGCTTCAAAGACCAAGTTGGGGAAGATAACTGGCAGCAGTTCTCTGAGCAATTCCCGCCGCTGCTCAAGGAGAGGCTGGCGGCTTTCTATGGGGTCTAGGTGATCATGGAGACTGCCAGGTTTCTGTCTGCGTCGTCGTCGGAGGGATTACTGGGGAGTGCGCTGCATCCGGAAGTCGCTGTGCCCTGGTTGAGGGGGGTTAGGGAGGAGTGAGTGGGACTCAAATCCAGATGCCTTCCCCGTCCGTCCGTCCGTCCGTCCATCCGTCCACTTGCCCTCCTGGCAG|CCGGCCCAGCCCTGTTGAAGCACCAGCAACTACACTCCAGACCCGTGCTGACCCTGCTGGCGGATGA…	2	0.000165996112932449	0.949864562341019	0.8012880355953309	Y	Y	3.2739493553342403	3.47911741325579	3.2739493553342403	0	0.0	0.0	Y	0.00634881422924904	N	N	7124	875	ENSG00000105576	ENSG00000132004	+	-	19	19	12834825	12807457	utr3p	coding	TNPO2	FBXW9	12810008	12798867	-	-	0.0	12811891	12800924	12812057,12812267,12812437	12800688,12800924	12811891,12812140,12812412	12800618,12800776	-	+	N	-	-	N	SA831
2033	TTTTGTCTACTGTTGTTACTGACAAGCTTTTTGTAATTGATGCTTTGTATTCAGATAATATAAGCAAGGAAAACTGTGTTTTCAGAAGCTCACTGATTGGCATAGTTTGTGGTGTTTTCTATCCCAGTTCTTTGGCTTTTACTAAAAATGGACGCCTGGCAACCAA|GAATCTACTTGAAAATGGATCGGTTTATGTTGGATTAAATGCTGCTCTTTGTGGCCTCATAGCAAACAGTCTTTTTCGACGCATCTTGAATGTGACAAAGGCTCGCATAGCTGCTGGCTTACCAATGGCAGGGATACCTTTTCTTACAACAGACTTAACTTACA	30	0.234776840465296	0.7432008486372951	0.9356761407991802	Y	Y	3.48639814491089	3.2629469197535097	3.2629469197535097	0	0.0	0.0	Y	0.00302114803625386	N	Y	2381	2091	ENSG00000171204	ENSG00000171202	+	-	11	11	85347580	85367591	coding	coding	TMEM126B	TMEM126A	85339629	85359011	+	+	0.0	85346822	85365107	85345323,85346822	85365270	85345270,85346711	85365107	+	-	N	-	-	N	SA831
34091	ACTCCAAAAATAGTGATGTTCACCATTGATATTGGGGAGGCTCCAAAAGGACAAGATATGGAAACAGAAGCTCACCAGAACAAGCTAGAAGAAATGATCAATGAGCTAGCAGTGGCGATGACAGCTGTAAAGCACGAACAGGAATACATGGAAGTCCGGGAGAGAATACACAGAGCCA|TCCGCAACCATCCCTCTGTTCATGCGAAACAAAGATGTCGCTGCAGAAGCGGTCACAGGTAGTGGCAAAACACTCGCTTTTGTCATCCCCATCCTGGAAATTCTTCTGAGAAGAGAAGAGAAGTTAAAAAAGAGTCAGGTTGGAGCCATAATCATCACCCCCACTCGAGAGCTGGCCATTCAAATAGACGAGGTCCTGTCGCATTTCACGAAGCACTTCC…	4	0.0362447630288489	0.552493838019071	0.24031743571811395	Y	Y	3.46657804679541	3.51001030496889	3.46657804679541	0	0.0	0.00236966824644547	Y	0.0359976569572394	N	Y	28598	2725	ENSG00000086598	ENSG00000111364	+	-	12	12	124083116	124105482	coding	coding	TMED2	DDX55	124069078	124086624	+	+	0.0	124074996	124090478	124071486,124074996	124090528,124090706,124092070,124092159	124071419,124074889	124090478,124090620,124091979,124092147	+	-	N	-	-	N	SA831
38766	AAGATTGAAATGTGGGACAGCATGCAAGAAGGAAAAAGTTACAAAGGAAATGCAAAGAAGCCCCAGGAGGAAGACAGTCCTGGGCCTTCCACTTCATCTGTCCTGAAACGGAAATCGGACAGAAAGCCTTTGCGGGGAGG|AGAACATGGTCCAAGACAATTCCTGGGAAAGTTCAGTTCTTCTCAAGTGAGGGTTCTGACACATCTGTACCAATTCCAGTAGTGCCACTACGGGGTGTGGACGACTCCTACCCGCCCCAGAAGAAGTCCTTCATGATGCTCAAGTACATGCACGACCACTACTTGGACAAGTATGAATGGTTTATGAGAGCAGATGATGACGTGTACATCAAAGG	20	0.49106301308371	0.5462165000549821	0.744412079093481	Y	Y	3.33896748681929	3.5203902459336605	3.33896748681929	1	0.0	0.0	Y	0.0	N	Y	5616	3270	ENSG00000131871	ENSG00000131873	+	-	15	15	101817705	101792137	coding	coding	VIMP	CHSY1	101811022	101715928	-	-	0.0	101814625	101775782	101814700,101814856	101775782,101791343	101814627,101814797	101775570,101791342	-	+	N	-	-	N	SA831
28741	ATAAACTTCTTGTTCTATTAAAGTACCGTGTGCAGTTTAAATTGATTAGAAATCATTCCCATTATTGACATGCAGTACTGTGAAAAGAGTTACTGGAGCAGCTACATCACATCTGAGTTCTCCACAGCAAAAATCTACGGCTTAAGAGCTGAGTTGGGGATAACCAAAAGGGACTGAAGAGTTTGTACGG|AGACAGGGTCTTGCTTTGTTGCCCAGGCTGGTATTGAAATCCTGAACTCAAGTGATCCTCCTGTCTCAGTCCCCCAAAGTGCTGGGATTAAAGACGTGAGCCACCAATCCTGGCCTGCTACAAAATCATATACAGCATAATCAGAAAATAAAATGGAAATAAGGGGAGAAGAAATTGGAACAAAAGGAGAAGGAGG	9	0.17480376755546	0.6564358347931011	0.603504723054214	Y	Y	3.3619172994679904	3.4770512737160097	3.3619172994679904	0	0.0	0.0	Y	0.0	N	N	4610	0	ENSG00000163655	ENSG00000240489	+	-	3	3	155658457	155705965	utr3p	upstream	GMPS	SETP14	155588325	155705093	+	+	0.0	155655670	155686051	155655670	155686246	155655481	155686051	+	-	N	-	-	N	SA831
46318	AGGGCGATGGCGGTGCTGCCAAACATCATGACCTGCAGCGCCGTCTTGCCGAAGCGGTTGAGGGCGTCGGGATGCACCAGCTCCCGGTGCAGAAGGCGGCGCACCTCCTGCACGTCGCCCCGGGCCGCCGCCCCACTCAGCCGGTCGCCGGCGCGAACCTCCTCCAGCAGCATGTCGACACTGGCGGCC|GGGAAAGACTTAATACTCCAAATCACGACGTTTCTCTCCGGCACATACTTGGCGCTGCCCACACTGGTCTTGAATCTGGGGGAGTCGGCATCGCTGGGTACAGGCACAGATATCTCCACACCGTTGGCCACTGACTGTTTCTTAAACTGCCCCTTGGCCTGTCAGGGGAGCGAGCATGGGGCACGAAGAAT	5	0.134069671006386	0.833076305534188	0.507076242524646	Y	Y	3.63080414160633	3.41319935075004	3.41319935075004	0	0.0	0.0	Y	0.0	N	Y	931	6925	ENSG00000129355	ENSG00000129354	-	+	19	19	10679735	10697991	utr5p	coding	CDKN2D	AP1M2	10677138	10683347	-	-	0.0	10679344	10687874	10678093,10679345	10688048	10678062,10679189	10687875	+	-	N	-	-	N	SA831
23861	TCTTCGATCTGATTCGCTCCATCAATGACCCGGAGCATCCACTGACGCTAGAGGAGTTGAACGTAGTAGAGCAGGTGCGGGTTCAGGTTAGCGACCCCGAGAGTACAGTGGCTGTGGCTTTCACACCAACCATTCCGCACTGCAGCATGGCCACCCTTATTGGTCTGTCCATCAAGGTCAAGCTTCTGCGCTCCCTTCCTCAGCGTTTCAAGA|CGGTCCCGGACGCGATGACCCTGAACGGCGGCGGCAGCGGAGCGGGCGGGAGCCGCGGTGGGGGCCAGGAGCGCGAGCGCCGTCGGGGCAGCACACCCTGGGGCCCCGCCCCGCCGCTGCACCGCCGCAGCATGCCGGTGGACGAGCGCGACCTGCAGGCGGCGCTGACCCCGGGTGCCCTGACG…	33	0.9845176054968678	0.888926027949235	0.661153684736001	Y	Y	3.38912318237562	3.2739892081275896	3.2739892081275896	1	0.963054866280673	0.0	Y	0.984166371263146	N	Y	5597	336	ENSG00000166595	ENSG00000166592	+	-	16	16	66968326	66959547	coding	utr5p	FAM96B	RRAD	66965959	66955582	-	-	0.0	66967517	66959097	66966728,66967642,66967969,66968131	66959096	66966728,66967517,66967890,66968126	66958908	-	+	N	-	-	N	SA831
42339	GGAGGATGAGAGGTTCCAGAGGCTTCTGAAGCAAGCTGAGAAGCAGGCTGAACAGTCCAAAGAAGAGCAGAAGCAAGGTCTGAATGCAGAGAAGTTGATGAGGCAAGTCTCCAAGGACGTGTGTCGGCTCCGGGAGCAGAGCCAGAAGGTGCCTCGGCAGGTGCAGTCCTTCAG|CCTCATTCCATAAGGGGATGCTGAGGTTGCTGGAAAAAACTAGAGCCTGACGTATGTTAGGAAGAAATTATTTTAATTTTACTAAAGCCAAAAGATAACCATAGAGCTGGTTGCCTGCCAGGTCCC	3	0.8183816603320329	0.8373843002179701	0.264659350327276	N	Y	3.43312450200257	3.5899953172448904	3.43312450200257	0	0.0	0.0	Y	0.0	N	N	1909	0	ENSG00000151718	ENSG00000238596	+	-	4	4	184241930	184250554	coding	downstream	WWC2	snoU13	184020446	184250451	+	+	0.0	184233621	184257283	184210788,184233621	184257371	184210761,184233494	184257283	+	-	N	-	-	N	SA831
19027	TCTGCTCCTCAAACTCCTCCCCAACCTTGAAGTTAATCTCTGTGGTGCGCACGGTGGTGGAGGTTTTGATGTAGAAAGTGTCTCCCTCCTGTTTGATCTCCACTGCTGGCTTGGACGCTGCAGCCACAGCAATCTTCCTCAGCATCACATTCACCCCCAGCACTTTGAGCAATTCCTCGAAGTTTTCCGATCGGATGATTTTCCAGTTGCCAGAGAAGTTGGGCATGGTGGCGGCGCGGGAGGCGGTCCCCGTAGACTCCTAGGCTGGAGCACTGGACACTGT|TGGGTGCACCTTTCTTGTTGCTTGAGGGCACTTATGGTCTCTGTGGGCCAAATCTCCTCATAAGCTATCTGACCGTCAGGTGCTGGTCTCCCAGGAGTCCCAGGGAATTGATTCC…	4	0.00125640366038266	0.25078021723198296	0.354430909734384	Y	Y	3.57592836747465	3.36617336972692	3.36617336972692	0	0.0	0.0	Y	0.00876178615904666	N	N	12851	0	ENSG00000143320	ENSG00000223356	-	+	1	1	156675608	156682966	utr5p	intron	CRABP2	RP11-66D17.5	156669398	156682004	-	-	0.0	156675295	156682004	156670844,156675295	156682141	156670707,156675169	156682004	+	-	N	-	-	N	SA831
40223	CGACAGCGGTCCGGACGCCGCCCGAACATGGACTCCGCCGGCCAAGATATCAACCTGAATTCTCCTAACAAAGGTCTGCTGTCTGACTCCATGACGGATGTTCCTGTCGACACAGGTGTGGCTGCCCGGACTCCTGCTGTTGAGGGTCTGACAGAGGCTGAGGAGGAGGAGCTCAGGGCTGAGCTTACCAAG|AATAGCCTAACATGGCAGACCAGAGACAGCGCTCACTGTCTACCTCTGGGGAGTCATTGTACCACGTCCTTGGGTTGGACAAGAACGCAACCTCAGATGACATTAAAAAGTCCTATCGGAAGCTTGCCTTGAAATATCACCCCGACAAGAACCCCGACAACCCGGAGGCCGCGGACAAGTTTAAGGAGATCAACAACGCGCACGCC…	16	0.0825976501729497	0.5516048858480761	0.38255134213599	Y	Y	3.210167790385149	3.72824693801095	3.210167790385149	0	0.99480415667466	0.0	Y	0.0075939248601119	N	Y	10329	5760	ENSG00000101150	ENSG00000101152	+	-	20	20	62522898	62567384	coding	utr5p	TPD52L2	DNAJC5	62496596	62526518	+	+	0.0	62500794	62559688	62496737,62500794	62559805,62560770	62496692,62500649	62559688,62560665	+	-	N	-	-	N	SA831
46127	CAAATTCATGAAGCGAATTGCTGCTTGTCAGGAGCAGATTTTGAGGTATTCCTGGAGTGGAGAGCCACTCTTTTTGACCTGCCCTACATCAGAAGTCACCGAGCTCCCAGCCTGCAGCCAGTGTGGAGGCCAAAGGATATTTGAGTTTCAGCTTATGCCAGCACTGGTCAGCATGCTCAAGAGTGCTAATTTAG|CTGCCCGAAACCATGTTAATAGAATGTGCCTGGCAGCTGATGTTCCTCTTATTGAAAGTGGAACAGCTGGGTATCTTGGACAAGTAACTACTATCAAAAAGGGTGTGACCGAGTGTTATGAGTGTCATCCTAAGCCGACCCAGAGAACCTTT	16	0.8449094248689529	0.85305663732542	0.294370807998163	Y	Y	3.6027330227981604	3.59681204058356	3.59681204058356	0	0.993440012134082	0.0	Y	0.0	N	Y	2345	4329	ENSG00000126249	ENSG00000126261	+	-	19	19	34917287	34960853	coding	coding	PDCD2L	UBA2	34895289	34919264	+	+	0.0	34912572	34925773	34904752,34912572	34925873,34929600	34904708,34912424	34925773,34929550	+	-	N	-	-	N	SA831
45964	GACCTCATTAACTTGGCCAAGAAGAGGACCAACATCATTCCTGTGATCGAGGATGCTCGACACCCACACAAATACCGCATGCTCATCGCAATGGTGGATGTGATCTTTGCTGATGTGGCCCAGCCAGACCAGACCCGGATTGTGGCCCTGAATGCCCACACCTTCCTGCGTAATGGAGGACACTTTGTGATTTCCATTAAGGCCAACTGCATTGACTCCACAGCCTCAGCCGAGGCCGTGTTTGCCTCCGAAGTGAAAAAGATGCAACAGGAGAACATGAAGCCGCAGGAGCAGTTGACCCTTGAGCCATATGAAAGAGACCATGCCGTGGTCGTGGGAGTGTACAGG|TATTGCCTGATGTGCGGCTACTGCCTCGGAGGCTGCCCCTGGCCTTCCGG…	6	0.0006320799030356429	0.39330163109934896	0.622037317176429	Y	Y	3.50848272165904	3.4246428667082296	3.4246428667082296	0	0.0	0.0151146846173024	Y	0.0151146846173024	N	Y	38532	1262	ENSG00000105202	ENSG00000105204	+	-	19	19	40337054	40324841	coding	coding	FBL	DYRK1B	40325094	40315993	-	-	0.0	40325308	40321423	40325202,40325453,40327308,40328438	40321203,40321422	40325202,40325308,40327196,40328351	40321099,40321304	-	+	N	-	-	N	SA831
27168	AGTATTTGGAGGCTGGGTGTGGCAGCTCATGCCTGTAATCCGAGCACTTTGGGAGGCCAAAGCAGGTGGATCTCTTGAGGTCAGGAGTTCGAGCCAGCCTGACCAACATTAGCCAGGCATGGTGGCGGGTGCCTGTAATCCCAGCTACTCGGGACGCTGATGCTGATCTAGGAGAACTGCTTGAACCCAGGAGGCGGAGGTTGCACTGAGCCGAGATCATGCCACTGGATTCCAGCCTGAGCAACACAATGAGACT|CACTTTTGGAGCTCCCATGCTGCACACCAAAATGTCACAGGACTTCAGGTAAACATGTGGTTCTTGTCCATCCCATGGCCACAAAAATTTACGCTCACAGATGCTTTAAAGAGTGAGCAAAGCAGGGTTTTACTGGGTGAAA…	45	6.22096009609187e-06	0.4321296182143121	0.576852726042856	Y	Y	3.56016600052522	3.4131594979566904	3.4131594979566904	0	0.840151151631478	0.0	Y	0.8518474088291751	N	N	0	0	ENSG00000234147	ENSG00000216548	-	+	6	6	141174061	141244048	intron	downstream	RP3-460G2.2	RP11-471B18.1	141167095	141243593	-	-	0.0	141167441	141219325	141167441	141219555	141167186	141219325	+	-	N	-	-	N	SA831
13574	CTCTGGTGGCTGGAATTGACCGCTACCCCCGCAAAGTGACAGCTGCCATGGGCAAGAAGAAGATCGCCAAGAGATCAAAGATAAAATCTTTTGTGAAAGTGTATAACTACAATCACCTAATGCCCACAAGGTACTCTGTGGATATCCCCTTGGACAAAACTGTCGTCAATAAGGATGTCTTCAGAGATCCTGCTCTTAAACGCAAGGCCCGACGGGAGGCCAAGGTCAAGTTTGAAGAGAG|GCCCTCCACGCCCTTCAGGAGGAGCAGGCCAGACTCAAGATGAGGCTGTGGGACCTGCAGCAGCTGAGAAAGGAGCTCGGGGACTCCCCCAAAGACAAGGTCCCATTTTCAGTGCCCAAGATCCCCCTGGTATTCCGAGGACACACCCAGCAGGACC…	357	0.8429084528711229	0.944178333253022	0.611443700793759	Y	Y	3.2693225627147204	3.28655907981151	3.2693225627147204	0	0.0	0.0	Y	0.0	N	Y	58947	3009	ENSG00000131469	ENSG00000068079	+	-	17	17	41154976	41166473	coding	coding	RPL27	IFI35	41150290	41158742	+	+	0.0	41154800	41164196	41152119,41154800	41164294,41165207	41151990,41154690	41164196,41165064	+	-	N	-	-	N	SA831
45768	GGCACCCCAGGCATGCGCCACTCGCTCCCCAACTCCCGTATCATGATCCACCAGCCCTCAGGAGGCGCCCGGGGCCAAGCCACAGACATTGCCATCCAGGCAGAGGAGATCATGAAGCTCAAGAAGCAGCTCTATAACATCTACGCCAAGCACACCAAACAGAGCCTGCAGGTGATCG|GTACCGCCAATGGCTTTTGGCGGGGGCGTTCCCCAACCCTGCCCTCTCTCATGACCCCGCTCCGGGATTATGGCCGGGACTGGGCTGCTGGCGCTGCGGACGCTGCCAGGGCCCAGCTGGGTGCGAGGCTCGGGCCCTTCCGTGCTGAGCCGCCTGCAGGAC	12	0.684156570238392	0.9057340764776208	0.7064803822666371	Y	Y	3.65591337975064	3.34831435801417	3.34831435801417	0	0.0	0.0	Y	0.0460157126823793	N	N	7200	1258	ENSG00000125656	ENSG00000125652	+	-	19	19	6368915	6375261	coding	utr5p	CLPP	ALKBH7	6361463	6372444	+	+	0.0	6366374	6372763	6364650,6366374	6372924	6364579,6366269	6372763	+	-	N	-	-	N	SA831
2075	GAGGGTGTTTCCTGATAAGCACGTGTTCCTTAACTCACCCATCCACCTGGAGATCCTTTCACACCGAGCGGAAGACAGAACCAGCCACAGGTTTCATCGACGGTGACTTGATTGAGAGTTTCCTGGATATTAGCCGCCCCAAGATGCAGGAGGTGGTGGCAAACCTACAG|ACGCCGACTGGGCCCCCACGTCTGCCTCTCTGGGTTTGGGAGTGGCTGCTGCCCTGGCTGGGCGCCCTCTATGGGTGGTGGGCACTGCACCCTGCCCCTCTGCTCCTTCGGCTGTGGGAGTGGCATCTGCATCGCTCCCAATGTCTGCTCCTGCCAGGATGGAGAGCAAGGGGCCACCTGCCCAGAAACCCATGGACCATGTGGGGAGTACGGCTGTGACCTTACCTG…	9	0.0415802966377719	0.978621018689728	0.5499406462029821	Y	Y	3.51782959285392	3.10344090351795	3.10344090351795	0	0.0	0.0199476511916242	Y	0.0199476511916242	N	Y	25322	685	ENSG00000167986	ENSG00000167992	+	-	11	11	61110068	61062896	coding	coding	DDB1	VWCE	61066923	61025762	-	-	0.0	61068281	61059048	61068450	61058399,61058825,61059048	61068281	61058329,61058736,61058954	-	+	N	-	-	N	SA831
4770	TACGACAACATCCATTTCATGAAAGCCTTTCAGAAGATTGTGGTTCTCTTTTATAAAGCTGATGTTCTGAGCGAAGAAGCAATACTGAAATGGTATAAGGAAGCACATGTTGCTAAAGGCAAAAGTGTTTTTCTTGACCAGATGAAGAAATTTGTTGAGTGGTTACAAAATGCAGAAGAAG|TTGGTTAGTCTGCTGCTAATTGGAATTGCTGCGTGGGGCATTGGCTTCGGGCTGATTTCCAGTCTCCGAGTGGTCGGCGTGGTCATTGCAGTGGGCATCTTCTTGTTCCTGATTGCTTTAGTGGGTC	13	0.608908186371598	0.97792595082844	0.5101410040408789	Y	Y	3.1710543832029	3.4571608175836404	3.1710543832029	0	0.0	0.0	Y	0.0	N	Y	10024	2012	ENSG00000136261	ENSG00000106537	+	-	7	7	16746148	16824161	coding	coding	BZW2	TSPAN13	16685756	16793160	+	+	0.0	16744294	16815836	16737811,16744294	16815941	16737754,16744172	16815836	+	-	N	-	-	N	SA831
38832	ACGTCCTGTTCACCTCGAGAGAGAGAGAGAGAGAGCACCTTTCTTCCGTCTGTTCACTCTGCGGCCTCTGGAATCCCAGCTCTTCTCTCTCAGAAGAAGCCTTCTCTTCCTCCTGCCTGTAGGTGTCCCAGAAGTGAGAAGGCAGCCTTCGAAGTCCTGGGCATTGG|TGACGGGGGTCTTGCTAGGTTGCCAAGGCTGGTCTTGAACTCCTGACTTCAAGCAGTCCTCCCACCTCAGCCTCCTAGGGTGTCCGGATTACAGGCATGAGCCACTGTGCCCGGCCCCCTATCACGATATCCATAAGA	8	0.564062484879655	0.869037127950354	0.6179846888932039	Y	Y	3.61041498203738	3.59169073442408	3.59169073442408	0	0.0	0.0	Y	0.0177133655394526	N	N	4186	0	ENSG00000104142	ENSG00000251161	+	-	15	15	41196173	41201540	utr3p	intron	VPS18	RP11-540O11.1	41186628	41199009	+	+	0.0	41196029	41201027	41196029	41201155	41195865	41201027	+	-	N	-	-	N	SA831
49769	GAACGAGTCAACCGGATCGGTGACTGTGGAGGGCGAGCTGAGCCCTAGTTTGTAGTGTTTTATCTTATCTACACATGGGGGACTGAAGAGTTCGAGAGATCCAAGAGGAAGAATCCAGCTGCCTATGAAAATGACAAATGAGCAACGCATCCGGATGACGGTTCCCTGTCTCTGAAAGACCTTTCTCTGGAAGAGGAGTCTGCATTGTAGTGTCTCAAAGACACAATAAACTTCCTATG|ATAGATGGCTCCCCAATACCAGAAGTGAGTTCGGCAAAGAGAAGGCCACGGAGAATGACCCCATTTTGGAGAGGGGTTTCCCTCAGGCCTATTGGAGCCTCCTGCCGGGATGATTCTGAGTGTATCACAAGGCTATGCAGAAAAAGACGCTGTTCCTTA…	11	1.1691944427435e-05	0.27306161552411	0.625788116062567	Y	Y	3.56488607910057	3.716171579866991	3.56488607910057	0	0.995380523066927	0.0021929824561403	Y	0.0021929824561403	N	N	11701	432	ENSG00000164405	ENSG00000164406	+	-	5	5	132203723	132210738	utr3p	coding	UQCRQ	LEAP2	132202252	132208014	+	+	0.0	132203372	132209642	132202379,132203372	132209781,132210177	132202345,132203180	132209642,132210102	+	-	N	-	-	N	SA831
36921	TTGTTGGTGGCTCATGGCATTTCAGAGAAAAGGTCATGAGGTGGTTTTGGACTGTGGTTTCCAGTCTGACCCAGGAGGAGTTGGCTCGGCTACTTCAGTTCACAACAGGCTCCTCTCAGCTACCACCTGGAGGCTTTGCCGCCCTCTGTCCCTCATTTCAGATTATTGCCGCTCCGACCCATAGCACGCTGCCTACTGCACACACATG|GAGGAACGTCTGCGGGGGACAGTGCTGCCCAGGATGGACAACAGCAAACAGCACCAACCACTGTATCAAACCCGTTTGCGAGCCGCCGTGCCAGAACCGGGGCTCCTGCAGCCGCCCGCAGCTCTGTGTCTGC	9	0.994240616229584	0.382337488826246	0.47725169482098	N	Y	3.30016202126533	3.43681151080804	3.30016202126533	0	0.0	0.0	Y	0.0	N	Y	2099	1278	ENSG00000119682	ENSG00000119681	+	-	14	14	75179818	75079306	coding	coding	KIAA0317	LTBP2	75119880	74964873	-	-	0.0	75130602	75070408	75130777,75131570	75052821,75070408	75130602,75131539	75052780,75070338	-	+	N	-	-	N	SA831
13510	GGCCATGAGAGAACTTGTTAAAAAGGGTTTCAATCCACCTGTTCTTGTTTTTGTTCAGTCCATTGAAAGGGCTAAAGAACTTTTTCATGAGCTCATATATGAAGGTATTAATGTGGATGTTATTCATGCAGAGAGAACACAACAACA|GCTTCATGTTTCCTGTTGCAGGTGGGATAAGACCCCCTCAAGCAGGCCTGATGCCGATGCAGCAACAAGGATTTCCTATGGTCTCTGTCATGCAGCCTAATATGCAAGGCATTATGGGAATGAATTACAGCTCTCAGATGTCCCAAGGACCTATTGCTATGCAGGCAGGAATACCAATGGGACCAATGCCAGCAGCGGGAATGCCTTACCTAGGACAAGCACCCTTCCTGGGCATGCGTCCTCCAGGCCCA…	10	0.434971225571438	0.775383191385512	0.458208622905475	Y	Y	3.5156701673583	3.55025006787687	3.5156701673583	0	0.993214034382226	0.0	Y	0.0	N	Y	1546	1181	ENSG00000141141	ENSG00000006114	+	-	17	17	36003493	35969544	coding	coding	DDX52	SYNRG	35969787	35874900	-	-	0.0	35981443	35960450	35981565,35984407	35946657,35956391,35960450,35969327	35981444,35984390	35946564,35956270,35960410,35969327	-	+	N	-	-	N	SA831
13425	TCTTTGATGCTCTTGATCAGGCAGTTGAAAATCAAAGAGGTCACTCTGGGGAAGTTATATGAAGCCTACAGTAAAGTCTGTCGCAAACAGCAGGTGGCGGCTGTGGACCAGTCAGAGTGTTTGTCACTTTCAGGGCTCTTGGAAGCCAGGGGCATTTTAGGATTAAAGAGAAACAAGGAAACCCGTTTGACAAA|GCATCACAGGACATGGCCCCCTCAGCCACCTAGCTGGGGCCCATCTAGGAGTGGCATCTTTTTTGGTGCCCTGAAGGCCAGCTCTGGACCTTCCCAGGAAAAGTGCCAGCTCACAGAACTGCTTGACCAAAGGACCGGCTCTTGAGACATCCCC	21	0.5385008839202801	0.98961687193624	0.805083150609744	Y	Y	3.0553513475014102	3.25360004855864	3.0553513475014102	0	0.0	0.0	Y	0.0	N	Y	3299	2703	ENSG00000094804	ENSG00000131759	+	-	17	17	38459171	38513094	coding	utr5p	CDC6	RARA	38443885	38465444	+	+	0.0	38457860	38487109	38457282,38457859	38474700,38487261	38457229,38457720	38474700,38487109	+	-	N	-	-	N	SA831
19356	GCTGCTGGTGCTCACCCTCCTCTGCAGCCTGGTGCCCATCTGTGTGCTGCGCCGGCCAGGAGCTAACCATGAAGGCTCAGCTTCCCGCCAGAAAGCCCTGAGCCTAGTAAGCTGTTTCGCGGGGGGCGTCTTTTTGGCCACTTGTCTCCTGGACCTGCTGCCTGACTACCTGGCTGCCATAGATGAGGCCCTGGCAGCCTTGCACGTGACG|GGCGTCCCCCTGGATACCAGTAAACTGTCCACTGACCAGCGGTTACCCCCATACCCATACAGCTCCCCAAGTCTGGTTCTGCCTACCCAGCCCCACACCCCAAAGTCTCTACAGCAGCCAGGGCTGCCCTCTCAGTCTTGTTCAGTGCAGTCCTCAGGTGGGCAGCCCCCAGGCAGGCAGTCTCATT…	11	0.7679734791762429	0.7058236757842399	0.573250431763224	Y	Y	3.56914214935951	3.58064844605001	3.56914214935951	1	0.995271788710144	0.0	Y	0.0259884742896558	N	Y	4752	2512	ENSG00000143570	ENSG00000160741	+	-	1	1	153940188	153931101	coding	coding	SLC39A1	CRTC2	153931575	153920145	-	-	0.0	153934696	153921860	153934826,153935084	153921860	153934696,153935005	153921647	-	+	N	-	-	N	SA831
31193	CTCTTCATGAGTCCTGCAGTGCTAAGCAAATGTCAGAAATTGGTGTATTAGACTATTTATCTTTGATCTTCTGAATGGATTGCTGTCATGGACACGGACACGGATCTTCATCTGGTTCATTGTATTTATATGTGAGGGATGGATGGCTGCGGGGCTCCAA|ATTCAAGAAGAACCTTAATCAGGGGAAATACAAAGAAAACCATGTCTAGATACATCATAGTCAAACTTATGAAAATGAAAAATAAAGAAAAAATATTGAAAGCATCCAGAGGAAAATAACGCATGACATATAAGCAAAAAATGATTCAAATGACTGTGAACATCTCATCAGAAACTGTGGGGGCCAATGACATTTTCACGGTGTTGAAAGAAAAAACAACTGTCA	3	0.05085246272464298	0.522262681307571	0.128758059107954	Y	Y	3.4174554210089703	3.1467798757356	3.1467798757356	0	0.0	0.0	Y	0.0	N	N	1917	287	ENSG00000120158	ENSG00000243754	+	-	9	9	4861064	4885917	utr3p	downstream	RCL1	RP11-125K10.4	4792869	4860454	+	+	0.0	4860901	4892405	4860901	4892629	4860743	4892405	+	-	N	-	-	N	SA831
18743	AGCAGGATCAAGGTGAAAAGGAGAACCCCATGCGGGAACTTCGCATCCGCAAACTCTGTCTCAACATCTGTGTTGGGGAGAGTGGAGACAGACTGACGCGAGCAGCCAAGGTGTTGGAGCAGCTCACAGGGCAGACCCCTGTGTTTTCCAAAGCTAGATACACTGTCAGATCCTTTGGCATCCGGAGAAATGAAAAGATTGCTGTCCACTGCACAGTTCGAGGGGCCAAGGCAGAAGAAATCTTGGAGAAGGGTCTAAAGGTGCGGGAGTATGAGTTAAGAAAAAACAACTTCTCAGATACTGGAAACTTTGGTTTTGGGATCCAGGAACACATCGATCTGGGTATCAAATATGACCCAAGCATTGGTATCTACGGCCTGGACTTCTATGTG|CTATTG…	321	5.23046325500231e-06	0.787219624360999	0.436779751226796	N	Y	3.80041266240192	3.32320511986986	3.32320511986986	0	0.99364215402432	0.00817602779386195	Y	0.987284308048639	N	Y	76176	15376	ENSG00000142676	ENSG00000011007	+	-	1	1	24022915	24088549	coding	coding	RPL11	TCEB3	24018269	24069645	+	+	0.0	24021281	24075511	24019249,24020403,24021281	24075567,24076431	24019097,24020297,24021150	24075511,24076332	+	-	N	-	-	N	SA831
29873	GGAGAAGCCAAACGTAAAGACACCAGGAGTTTCTCGGGCCCAGCTGTGGCTGCTGCCGGGGAGCCCCAAGCCTTGGCGGGTCCTTGCGGCGAATAGGAGTCTGGTCAGGCGTCAGGCTAGTCCGACGAAGAGTGGAGAATTTCAAGATTGTGGAGTTGGACTGAATGCTGCACAGTTCAAACAGCTGCTTATTTCGGCTGTGAAGGACCTGTTTGGGGAG|ATTGCAGGCCTAAGTCTACCTCTTCCTCCCAAAAAATTGATTGGTAACATGGATCGTGAATTCATAGCTGAAAGGCAGAAAGGTCTTCAGAACTATCTCAACGTGATCACAACAAATCATATCTTGTCTAATTGTGAGCTGGTTAAGAAGTTTTTAGATCCAAACAACTATTCCGCAA…	11	0.0358074629429197	0.5697075682534251	0.263786860578533	Y	Y	3.58064844605001	3.5361526128830896	3.5361526128830896	0	0.0	0.00210970464135019	Y	0.00210970464135019	N	Y	772	1496	ENSG00000163684	ENSG00000168297	+	-	3	3	58305816	58411748	coding	coding	RPP14	PXK	58291974	58318607	+	+	0.0	58296318	58368241	58292144,58296318	58368427,58376374	58292010,58296234	58368241,58376309	+	-	N	-	-	N	SA831
36918	GTGTCAATCACGTAGCCCCGCCCCTACTAGCTCCGCCCACAGCTGTGTCCGGAAGCAGCAAGCGTGCCTGGGCAGAGACCCCCAGAGTGTAAAGAGGTCCTGGGACAGGCTTTGCACGTTCCACAAGAG|TGTCTCGCTGTGTCGTCTAGACTGGAGTGCAGTGGTGTGATCATGGCTCAACTCCTAGGCTCAAGCGATCCTCCTGCCTCAGCCTCCGGAGTAGCTGCTGGGACTGCAGGAACGTGCCACCATGCCTGGCTCAAACACAAAGTTTTTTCATAAAACTCACTTGGCGGCAAAATTCTACCTTACCTGAAGTTATTTACGGGGTTTTTAATTTCCAC	17	0.906262752001318	0.6003336030196149	0.443603455753146	Y	Y	3.6000045358490698	3.24669003926412	3.24669003926412	0	0.992270531400966	0.0	Y	0.6444444444444439	N	N	1997	699	ENSG00000100949	ENSG00000157379	-	+	14	14	24740945	24769039	utr5p	intron	RABGGTA	DHRS1	24734744	24759804	-	-	0.0	24740516	24767820	24740516	24768034	24740427	24767820	+	-	N	-	-	N	SA831
23924	GGCTATGGAGGTGGTGGCAGTGGTGGTGGTGGCCGAGGAGGATTTCCCAGTGGAGGTGGTGGCGGTGGAGGACAGCAGCGAGCTGGTGACTGGAAGTGTCCTAATCCCACCTGTGAGAATATGAACTTCTCTTGGAGGAATGAATGCAACCAGTGTAAGGCCCCTAAACCAGATGGCCCAGGAGGGGGACCAGGTGGCTCTCACATGGGGGGTAACTACGGGGATGATCGTCGTGGTGGCAGAGGAGGCTATGATCGAGGCGGCTACCGGGGCCGCGGCGGGGACCGTGGAGGCTTCCGAGGGGGCCGGGGTGGTGGGGACAGAGGTGGCTTTGGCCCTGGCAAGATGGATTCCA|GGCCCATGTCGCGCAGCACGTTAGCGGTGAGCTCGGCGCCGTA…	69	8.364957072085561e-06	0.654811581647329	0.5970018795751679	N	Y	3.39380340815762	3.4952810077893504	3.39380340815762	1	0.0	0.00575819672131139	Y	0.00575819672131139	N	Y	30878	6	ENSG00000089280	ENSG00000261359	+	-	16	16	31203127	31214773	coding	coding	FUS	AC106782.18	31191431	31213206	+	+	0.0	31202431	31213781	31201719,31202163,31202430	31213307,31214023	31201613,31202063,31202284	31213307,31213781	+	-	N	-	-	N	SA831
30131	GAGCTACGAGACAATGTGATTACACCTCGAGACACAACAATGACCTTCACATGCTTTGTGTTTTTTGACATGTTCAATGCACTAAGTTCCAGATCCCAG|GAACTGACCAACACTGGATGAATTTGACCATTTCTTAGGAGACTGGAATGTTAAGTTTCTATAAATGAATGAACCAGTTCTCTCTTGTTTGGAGCAATGCTGAAATTCCAAGAGGCAGCTAAGTGTGTGAGTGGATCAACAGCCATTTCCACTTATCCAAAGACCTTGATTGCAAGA	6	0.430928329354435	0.565966681686531	0.8749478247988001	Y	Y	3.46873747229103	3.40169305405954	3.40169305405954	9	0.979870911278854	0.0	Y	0.00361010830324915	N	Y	3409	220	ENSG00000017260	ENSG00000114670	+	-	3	3	130735556	131069309	coding	utr5p	ATP2C1	NEK11	130569439	130745694	+	+	0.0	130717233	130748457	130716597,130717233	130748633	130716595,130717138	130748457	+	-	N	-	-	N	SA831
31415	TATGTTACCCAGAGAACTTTCCAAACAAGTACCTAAAACTCATCTGATGTCTGAAGAGGAGTGGAGGAGACTTGGTGTCCAACAGAGTCTAGGCTGGGTTCATTACATGATTCATGAGCCAG|GCAGAAAATATATACTGAAGACATGGCCTTTGGAGCTTCAACTTTTCCACCTCAGTATTTATCTTCTGAGATAACTCTTCATCCATATGCCTATTCTCCTTATACCCTTGACTCCACACAGAATGTTTACTCAGTGCCTGGCTCCCAGTATCTTTATAACCAACCCAGTTGTTACCGAGGTTTTCAAACAGTGAAGCATCGAAATGA	5	0.383771298359266	0.8199387184861671	0.645255460809826	Y	Y	3.6052936758779	3.59681204058356	3.59681204058356	1	0.0	0.0030303030303029397	Y	0.0030303030303029397	N	Y	12343	2302	ENSG00000123975	ENSG00000187742	+	-	9	9	91931618	91974557	coding	coding	CKS2	SECISBP2	91926113	91933421	+	+	0.0	91930212	91940342	91930212	91940548	91930119	91940342	+	-	N	-	-	N	SA831
26850	GGTCGGGTCCGCGGCCTGCGCTGTAGCGGTCGCCGCCGTTCCCTGGAAGTAGCAACTTCCCTACCCCACCCCAGTCCTGGTCCCCGTCCAGCCGCTGACGTGAAGATGAGCAGCTCAGAGGAGGTGTCCTGGATTTCCTGGTTCTGTGGGCTCCGTGGCAATGAATTCTTCTGTGAA|ACAACATGCAGGCCATCTATGTGGCCTTGGGGGAGGCAGTAGAGCTGCCATGTCCCTCACCACCTACTCTACATGGGGACGAACACCTGTCATGGTTCTGCAGCCCTGCAGCAGGCTCCTTCACCACCCTGGTAGCCCAAGTCCAAGTGGGCAGGCCAGCCCCAGAC	6	0.239118700773348	0.836749915457363	0.722602856939726	N	Y	3.418448637985509	3.5597647729410897	3.418448637985509	0	0.0	0.0	Y	0.0	N	Y	13698	67	ENSG00000204435	ENSG00000204424	+	-	6	6	31638120	31685581	coding	coding	CSNK2B	LY6G6F	31633013	31674640	+	+	0.0	31634680	31675235	31633985,31634680	31675401	31633892,31634598	31675235	+	-	N	-	-	N	SA831
49896	TGTCTCTGAAAGACCTTTCTCTGGAAGAGGAGTCTGCATTGTAGTGTCTCAAAGACACAATAAACTTCCTATGGTCTGCACTGTTGTGATATTACATTTTT|ATAGATGGCTCCCCAATACCAGAAGTGAGTTCGGCAAAGAGAAGGCCACGGAGAATGACCCCATTTTGGAGAGGGGTTTCCCTCAGGCCTATTGGAGCCTCCTGCCGGGATGATTCTGAGTGTATCACAAGGCTATGCAGAAAAAGACGCTGTTCCTTAAGTGTGGCCCAGGAATGATGTACATACCAGGGAAAGAAAGGACAGCAGTCACCTCCGACAATGCTCCGTTCTATGGAATATTGATTAACTGCATTTTGGC	87	0.7446912125978571	0.984125083880831	0.71216727701102	Y	Y	3.4048855493250496	3.716171579866991	3.4048855493250496	0	0.990126436466361	0.0	Y	0.0027700831024931602	N	N	11701	432	ENSG00000164405	ENSG00000164406	+	-	5	5	132203723	132210738	utr3p	coding	UQCRQ	LEAP2	132202252	132208014	+	+	0.0	132203400	132209642	132203400	132209781,132210220	132203347	132209642,132210102	+	-	N	-	-	N	SA831
38983	TCAGAGTGACCCTAGTGGAAATTACGGGGGATGGAAGGCCACATGCATTGGAAATAATAGCGCTGCAGCTGTGTCAATGTTGAAACAAGACTATAAAGAAGGAGAAATGACCTTGAAGTCAGCACTTGCTTTAGCTATCAAAGTACTAAATAAGACCATGGATGTTAGTAAACTCTCTGCTGAAAAAGTG|CAGATGGACGTTTTGAAGGGACCAGTACGAAAACAGTCATCAGGTACAATGGCACTGTCACCTGGACTCCACCGGCAAACTACAAAAGTTCCTGTACCATAGATGTCACGTTTT	10	0.2135372923287769	0.253724586957856	0.491628098562183	Y	Y	3.52936639476796	3.4655144718019804	3.4655144718019804	0	0.0	0.0	Y	0.00327868852459012	N	Y	18520	1513	ENSG00000041357	ENSG00000169684	+	-	15	15	78841604	78887611	coding	coding	PSMA4	CHRNA5	78832747	78857862	+	+	0.0	78839040	78882147	78838106,78839040,78841133	78882262	78838043,78838917,78841132	78882149	+	-	N	-	-	N	SA831
14959	GCTGCCGAGAATCGATCGGGGATGTCAGCAGGCCGGTGGTGATCCTCCTCCGAGCGGTAGTAGAGGAGATATCGAGGGGCACTGCCTGCCCGCTGCTGGTACCAGGACACACCGTAGTCCCTGATGGTGACGTGCTGGGGGCTGAGCGTGCAGGAGAGTTGAGCCACTTGGCCTGGGAAGACCAGCAGTGCATCCAGCTGGGCCAGGACTGTCTGGGAAACT|GGCTGGCCGGGAGGCCGCGCTGCGGCTTCCCCGAGGCATGGTGGCGGCGGTGGGACCCGGGCGACCTTAGAGACGGCGGCAGCGGTGCTGTCGCGGGGACAAATGCCGCAGCGCTTGTCACAGCCGGCGCAAAA	9	0.267060296868646	0.7115283236843091	0.5858139731759449	Y	Y	3.38230645903694	3.15206901576442	3.15206901576442	1	0.0	0.0	Y	0.0	N	Y	71	6498	ENSG00000128218	ENSG00000250479	-	+	22	22	24096655	24110630	intron	coding	VPREB3	CHCHD10	24094930	24108021	-	-	0.0	24095385	24110021	24095387	24110142	24095166	24110023	+	-	N	-	-	N	SA831
18776	GTGTAACCAGCTGGGAGCCAGCCGGCAGGACGCTGTGAGTTGGCGTGCTAGTGGGATGGCAGATGAGGAAGAAGACCCCACG|GCTATCAATATGACGGCTGAAGAAACAGTGAATGTAAAAGAGGTTGAAATCATTAAGCTAATTTTGGACTTCCTGAATTCAAAGAAGCTTCACATTAGTATGCTGGCCCTGGAGAAGGAAAGTGGAGTCATAAATGGCCTGTTTTCAGATGATATGCTTTTCCTGAGGCAGCTAATACTTGA	6	0.8456140952747969	0.3851973900202639	0.438244701328694	N	Y	3.5110433747387795	3.5010341561346	3.5010341561346	0	0.0	0.0	Y	0.0	N	Y	539	2226	ENSG00000197780	ENSG00000085433	+	-	1	1	109618624	109584850	coding	utr5p	TAF13	WDR47	109605121	109512836	-	-	0.0	109618543	109566143	109618615	109560223,109566143	109618543	109560209,109565977	-	+	N	-	-	N	SA831
42357	CTTAATAGCCACAGGTCTTTTTCTTGTTGGATAATTCTCCACCAAAATTTTCTCCTTGCAAAAGGGAAACTTCACCTTCAGCTGTAAATGTCAGGAAATGGGGTACATTGCTGAGAAAGCCTGGGAATCACTGCTCTTGTAAG|CTGAGGTCCCCGCCTGGCGCTCCGGCTGGCAGAGCGGCTGGCCGGCGACCGGCGGTCCCGGGCGGGCGGCGGACTCGGCGGCACTGCGCGCGGCAGCCTCCGCATCAGCAGCCGCCGCGGCAGCAGCACCAGCAGCGCACCCGCCTCTCAGTCGGCCGTGGCCTCCATTGCTCTCCCCACTGCCGCCA	7	0.549673516281328	0.3703469443205611	0.285036084149217	N	Y	3.62361669590707	3.21075977977757	3.21075977977757	0	0.993028056281068	0.0	Y	0.0	N	N	687	635	ENSG00000109265	ENSG00000174799	-	+	4	4	57194791	56899270	utr5p	downstream	KIAA1211	CEP135	57036361	56815037	+	+	0.0	57045450	56915465	57045568	56915465	57045450	56915278	-	+	N	-	-	N	SA831
46822	CTCCGGGAAGACACGCTGAGGGTCCTAGCTGCCTTCCTTAGGCGTGGTGAGGCTGCCGGGTCTCCTGTTCCAACTCCACCTAGGCCCAGCTACTCCAGACTTCTATGCTTTGGTGGCCCAGCGGCTGGAACAGCTGGTCCAAGAGCAGCTGAAATCTCCGCCCAGCCCAG|GTGTCCTGTGGCCAGGCGGAAAGCAGTGAGAAGCCCAACGCTGAGGACATGACATCCAAAGATTACTACTTTGACTCCTACGCACACTTTGGCATCCACGAGGAGATGCTGAAGGACGAGGTGCGCACCCTCACTTACCGCAACTCCATGTTTCATAACCGGCACCTCTTCAAGGACAAGGTGGTGCTGGACGTCGGCTCGGGCACCGGCATCCTCTGCATGT	10	0.651513839171203	0.960761305246693	0.931916030011715	Y	Y	3.2829653569618795	3.44040523365767	3.2829653569618795	0	0.0	0.0	Y	0.0	N	Y	3061	48012	ENSG00000126453	ENSG00000126457	+	-	19	19	50177172	50192286	coding	coding	BCL2L12	PRMT1	50168399	50179043	+	+	0.0	50172194	50183744	50170056,50172194	50183845,50185287	50169974,50172108	50183744,50185167	+	-	N	-	-	N	SA831
42888	ACTCTGGAAGGTGGCTCTGCATTTTTGGGATCCTCCAGCGGAAGAAGGATGTGATTTGCAAGAAATACACCCTGTAGACCTTGAATCTGCAGAAAGCAGCTCCGAGCCCCAGACCAGCTCTCAGGATGACTTTG|CACAAATCCTGAAGAGCCCGTGGGCGTGGACTGCTCATCTGTAAAGAAAGTGGAGACATGACCTTGAGATTTGGCTGACCCAGCAATGCTGGGGCCTTCGCAAGTCTGATGTTCCAGGACTCCAGTGCCTGTTGGTGTGGACGGAGG	7	0.720644761021835	0.62384118185723	0.354197026230409	Y	Y	3.36654409208751	3.57063922744582	3.36654409208751	1	0.0	0.0	Y	0.0035460992907802	N	Y	8923	171	ENSG00000163950	ENSG00000174137	+	-	4	4	1714282	1686029	coding	utr5p	SLBP	FAM53A	1694527	1619642	-	-	0.0	1696501	1670632	1695440,1696567,1697979	1670631	1695440,1696501,1697929	1670493	-	+	N	-	-	N	SA831
36363	TTTGTTTTGAAATCTAAATGCAGCCTTGATAATGTCGGTGCTTCCATCGATGGGGTGGGTGGCAGAGTGAAAAGCTCCCTGGATCAACATCTCCTGACTTGCTGTCTCTCTGAGCTCTGCATTTCCCAGTCGGCTGGGCAGAGGCGAGCCATCTCACCTCCTCCTGTCTCCACATTTAGAAAATGGGGCCAGTTCTTCCTGTTTTCCCTGTAAGAG|CACGTTCCAAGCATCGTCCTAGGCACTGAGGATACAGCAGTGAATAAAACTGAGTGCTGGGTAGGAAGTCAATAACCAAGCTAGTAAATAACTGTATATTGTCAAGCACTGGTAAGTACAAGGGAGAGCAGAGCAAGCAATGGGCCTGATGAGGCTTGCTTTGTCTCCTCTGCACTCCCACA…	14	0.708588255640667	0.8469678223544341	0.208280455304863	Y	Y	3.44768596531277	3.81401560385573	3.44768596531277	0	0.0	0.0	Y	0.0	N	N	2	6454	ENSG00000258572	ENSG00000182512	+	-	14	14	95984248	96011061	downstream	intron	RP11-1070N10.3	GLRX5	95982473	95999840	+	+	0.0	95990216	96000030	95990216	96000258	95990001	96000030	+	-	N	-	-	N	SA831
45210	GGCCCGATCTGCCCACCGTGACTGTGAGGACGTGGCCAAGGCCGCCCTGCGGGACCTGGGTTGTCATGTCGAGCTCCGAGAGCTGTGGACAGGCCAGAGGGGCAACCTGGCGCCATGACCCCAGGCCCAGTCTGGGCCGTGACTCTGGG|ACCGAGTCTCCTGCCATTCCGAGCAGGCCTGGTATGGGTAATGGTGTGAAGGAAGGCCCGGTGCGATTGCATGAGGATGCTGAGGCTGTCCTGTCCTCGTCCGTCTCATCAAAGCGTGACCACAGGCAAGTGCTCAGCTCCCTGCTGTC	9	0.8463810766143779	0.6877132185373249	0.4591038090942101	Y	Y	3.3619172994679904	3.7423443930047298	3.3619172994679904	0	0.0	0.0033444816053512802	Y	0.0033444816053512802	N	Y	3875	381	ENSG00000105676	ENSG00000181035	+	-	19	19	19170563	19223704	utr3p	utr5p	ARMC6	SLC25A42	19144384	19174803	+	+	0.0	19168467	19206900	19168467,19170075	19207014,19212613	19168320,19170075	19206901,19212590	+	-	N	-	-	N	SA831
49770	ACGAGTCAACCGGATCGGTGACTGTGGAGGGCGAGCTGAGCCCTAGTTTGTAGTGTTTTATCTTATCTACACATGGGGGACTGAAGAGTTCGAGAGATCCAAGAGGAAGAATCCAGCTGCCTATGAAAATGACAAATGAGCAACGCATCCGGATGACGGTTCCCTGTCTCTGAAAGACCTTTCTCTGGAAGAGGAGTCTGCATTGTAGTGTCTCAAAGACACAATAAACTTCCTATG|ATAGATGGCTCCCCAATACCAGAAGTGAGTTCGGCAAAGAGAAGGCCACGGAGAATGACCCCATTTTGGAGAGGGGTTTCCCTCAGGCCTATTGGAGCCTCCTGCCGGGATGATTCTGAGTGTATCACAAGGCTATGCAGAAAAAGACGCTGTTCCTTAAG…	11	0.414690240940175	0.27306161552411	0.625788116062567	Y	Y	3.56488607910057	3.716171579866991	3.56488607910057	0	0.9957890464473248	0.0	Y	0.0	N	N	11701	432	ENSG00000164405	ENSG00000164406	+	-	5	5	132203723	132210738	utr3p	coding	UQCRQ	LEAP2	132202252	132208014	+	+	0.0	132203372	132209642	132202379,132203372	132209781,132210222	132202336,132203180	132209642,132210102	+	-	N	-	-	N	SA831
44517	GTTCCTATCAACTCATGTTGCCAGAGGCCATTGCCATTGTTTGCTCACCAAAGCATAAAGACACTGGCATCTTCAGGCTCACCAATGCTGGCATGCTTGAGGTTTCTGCTTGTAAAAAAAAGGGCTTTCATCCACACACCAAGGAGCCCAGGCTGTTCAGT|GTTCTTACGTCTGTTGCTAGATTATCGTCCAAAAGTGTTAATGCCCAAGTGACTGACATCAACTCCAAGGGATTGGAATTGAGGAAGACTGTTACTACAGTTGAGACTCAGAACTTGGAAGGCCTGCATCATGATGGCCAATTCTGCCATAAGCCCTGTCCTCCAGGTGAAAGGAAAGCTAGGGACT	14	0.517638906465421	0.8644469117434008	0.519058924188207	Y	Y	3.40637327984155	3.59528445727371	3.40637327984155	0	0.0	0.0	Y	0.00905871255939783	N	Y	1120	1212	ENSG00000138134	ENSG00000026103	+	-	10	10	90734910	90775542	coding	coding	STAMBPL1	FAS	90639491	90750414	+	+	0.0	90682193	90762786	90681152,90682193	90762951,90767477	90681092,90682094	90762786,90767457	+	-	N	-	-	N	SA831
3327	GTTTGGGGCTTTAGGAAAGCCTGGGTTGGGTGGAGCAGAACCATCTTGGAGAAGATGACAGTTCCCTGTCCTCCCGGAGATGCCTGGGTGTGTTAGCAGAGGTGACACGTGTCTGACAGAGACGGGAGCTCTGAGTGTCCACGGGTGAAGAAGTGAGTGTCCACGGGTGAAGAA|GAACGTCACCAAGGAAGATGTGTGTTCATCAGACTGCCGTGAAGGAGAACCCCGGGGAGGACCCTGGCGGCGGGGGAGCTGCGGAGGCCGCGGAGTCCGATGTTGAGGGAGAAAAGGGCGAGGCGGCGGCAAGTGTTCCAGGGCCTGGTGGGGCCCAGGTCAAGGCAGTAAACCTGCGGCCACCGTAACCACTGCAGA	10	0.955783045589394	0.752872279835895	0.466546475721285	Y	Y	3.19715683832375	3.7308075910906897	3.19715683832375	0	0.0	0.0	Y	0.0	N	N	1406	0	ENSG00000178234	ENSG00000213188	+	-	7	7	151819425	151826771	utr3p	intron	GALNT11	YBX1P4	151722759	151825964	+	+	0.0	151818989	151826093	151818989	151826290	151818816	151826093	+	-	N	-	-	N	SA831
31124	GAGGATGAAGACCTCCTGAGTGAGCTGGAACTTGCAGACAGGGACGGGCAGCCGGGCTGCACGACAGCCACATGCCCCATTCAGGGAGCCCCAGACTCTGGTAAATGCTCTGCTTCCTCCTGCCTGGATACTTCTAATGACCCTGACGACCTGGACGTGCTCAGAACCCGGCATGCCAGGCACACCCGGAAGCGGAGGCGGCTGGTGTGAGCAGCAG|CCTGCCTGCTGAGGCCATGTCGGACTACGAGAACGATGACGAGTGCTGGAGCGTCCTGGAGGGCTTCCGGGTGACGCTCACCTCGGTCATCGACCCCTCACGCATCACACCTTACCTGCGGCAGTGCAAGGTCCTGAACCCCGATGA	21	0.518679820849036	0.38900528238429904	0.542522501873182	Y	Y	3.28336658454601	3.66016945000958	3.28336658454601	0	0.0	0.0	Y	0.0	N	Y	5607	1642	ENSG00000165684	ENSG00000187796	+	-	9	9	139293249	139268133	utr3p	utr5p	SNAPC4	CARD9	139270029	139256355	-	-	0.0	139270801	139266546	139270933,139272078	139266546	139270801,139271995	139266406	-	+	N	-	-	N	SA831
18994	TTGGAGATGGAGTTGAATGAGCACAGCCTAGTGATCGATACACTGAAGGAGGTAGATGAAACTCGTAAGTGCTACCGCATGGTTGGAGGAGTGCTGGTGGAGCGAACTGTCAAAGAGGTGCTGCCCGCTTTGGAGAACAACAAGGAGCAG|GCCGGTGCCCCGCGGGTGAGCTGGAGACCTCAGACGTGGTAACTGTGGTGCTGGGCCAGGACGCAAAACTGCCCTGCTTCTACCGAGGGGACTCCGGCGAGCAAGTGGGGCAAGTGGCATGGGCTCGGGTGGACGCGGGCGAAGGCGCCCAGGAACTAGCGCTACTGCACTCCAAATACGGGCTTCATGTGAGCCCGGCTTACGAGG	27	0.6585370716112061	0.8600779205195258	0.33801834370095296	N	Y	3.31422897103557	3.3539742204035803	3.31422897103557	0	0.0	0.0	Y	0.0	N	Y	8720	462	ENSG00000143256	ENSG00000143217	+	-	1	1	161087901	161059389	coding	coding	PFDN2	PVRL4	161070346	161040785	-	-	0.0	161071838	161049739	161071961,161072097	161049739	161071838,161072077	161049533	-	+	N	-	-	N	SA831
30093	AAACAGCAGAGGAGCAGGGGGGCCCTGTGCCCCCGCCAGTTGCACCCGGCGGACCCGGCTTGGGCGGTGCTCCGGGGGGGCGGCGGGAGCCCAAGAAGTACGCAGTGACCGACGACTACCAGTTGTCCAAGCAGGTGCTGGGCCTGGGTGTGAACGGCAAAGTGCTGGAGTGCTTCCATCGGCGCACTGGACAGAAGTGTGCCCTGAAG|AGCATCAGATGAAATCAACTGCTGAGAGAGGGAAGTGAGTGCTGTGTTGGCACCGCTGCCAGAAACTCTTGAGAATGAGCATCGTGTGCCACTTATCCACTGCTTGCCGACTTCAGTAGCAAGAGCCTCCAGAATGCTCATGGATAAACATCATCTTTGTGGCCACACATTGTTTTATGAGCTGAGTCA…	57	0.835062950748687	0.783189721442333	0.447226250634636	Y	Y	3.7297745213208	3.23057053032324	3.23057053032324	0	0.0	0.0	Y	0.0	N	N	6879	0	ENSG00000114738	ENSG00000266067	+	-	3	3	50686720	50712594	coding	upstream	MAPKAPK3	MIR4787	50648951	50712511	+	+	0.0	50655215	50708802	50655215	50708996	50655007	50708802	+	-	N	-	-	N	SA831
7794	AAGTGGAGTCCGAGCTGAGATCCATCTGCACCACGGTGCTGGAATTGTTGGATAAATATTTAATAGCCAATGCAACTAATCCAGAGAGTAAGGTCTTCTATCTGAAAATGAAGGGTGATTACTTCCGGTACCTTGCTGAAGTTGCGTGTGGTGATGATCGAAAAC|CAGCATTCGGTAAGAAAAAGAGATCTACAGACTTCAACACATGTAGAAACACTACTAACTTTTTCAGCTTTGAAAAGGCATTTTAAATTATACCTGACATCAAGTACTGAACGTTTTTCACAAAATTTCAAGGTCGTGGTGGTGGATGGTAAAAAC	3	0.7042069272478759	0.251415635059414	0.569905969859552	Y	Y	3.59165088163073	3.47655676017605	3.47655676017605	0	0.0	0.00310559006211175	Y	0.00310559006211175	N	N	33081	1947	ENSG00000134308	ENSG00000151694	+	-	2	2	9771143	9695921	coding	coding	YWHAQ	ADAM17	9724101	9628615	-	-	0.0	9731521	9683358	9731644,9770328	9676957,9683358	9731521,9770288	9676879,9683282	-	+	N	-	-	N	SA831
41575	TGTAATGTATGAGAGTTTGCGGCAACTAATCCTCGCGTCTCAGAGTTCAGATGCTGATGCTGTTTTCTCAGCAATGGATTTGGCATTTGCAATTGACCTGTGTAAAGAAGAAGGTGGAGGACA|GAGATCATCTTCAGACACCAACGAAAGTGAAATAAAGTCAAATGAAGAGCCACTCCTAAGAAAGAGTTCTCGCCGGTTTGTCATCTTTCCAATCCAGTACCCTGATATTTGGAAAATGTATAAACAGGCACAGGCTTCCTTCTGGACAGCAGAAGAGGTCGACTTATCAAAGGATCTCCCTCACTGGAACAAGCTTAAAGCAGATGAGAAGTACTTCATCTCTCACATCTTAGCCTTTTTTGCAGCCAGTGATGGAATTGT	4	0.14317110610520498	0.331922807237024	0.746588713968121	Y	Y	3.48912663185998	3.37295958784206	3.37295958784206	0	0.0	0.0	Y	0.018815331010453	N	Y	9008	2267	ENSG00000104517	ENSG00000048392	+	-	8	8	103425069	103251346	coding	coding	UBR5	RRM2B	103264501	103216730	-	-	0.0	103274143	103244532	103274242	103238262,103244532,103250787	103274144	103238159,103244377,103250787	-	+	N	-	-	N	SA831
42733	TCCAGGCCTCAGCTTCCTCAGCAGCTAGTACTACAGGTGAGTGAGTGCCACTATGCTTGGATAAACATTTTATTTTAAATTTTTTTGTAGAGATGTGGTCTTGCTATGTTGCCCAAGCTGATCTTCAACTCCTGGCCTCAAGGGATCCTCCCGCTTCAGCCTCCCAAAGCATTGGGCTTACAG|GGGCGCCTAGTAACTACCAGGTTCAACGCTCCCAGGTGGCCGACATGTGATGTGCTCTACTGTTTGGGCTGGGGATATTAGCTCAACAAACTCTGGCCACAAGGATCACGCGGATATTCTTGGGGATGCCTAGCGAAATGCGCTGTACCTAGGCCTCGAACTCTCGCCTGCTCTCCGGTGGGCGGTCTCGAACTCCAGCCTGCTCTCCGGCAGCC…	20	0.40374060169329	0.687468515183644	0.6805700924964699	N	Y	3.42254622194492	3.59681204058356	3.42254622194492	0	0.994548023658576	0.0	Y	0.0	N	N	5072	991	ENSG00000164134	ENSG00000172007	+	-	4	4	140341187	140397763	coding	upstream	NAA15	RAB33B	140222609	140374386	+	+	0.0	140325644	140374335	140325644	140374587	140325462	140374335	+	-	N	-	-	N	SA831
23749	CGACTGTGGCAGAGTTGAAGGCTGTTTTAAAGGACACCTTGGAAAAAAAGGGGGTATTAGGGCATTTAAAAGCAAGGATCCGAGCTGAAGTTTTCAATGCCCTAGATGATGACCGTGAACCCCGACCATCATTGTCTCATGAAAACCTTCTAATTAATGAATTAATTCGAGAGTATTTAGAATTCAACAAATATAAGTATACAGCATCTGTCCTCATAGCAG|GGGACCAACAAGGCACCATGGCGCAGAAGGGCCAACTCAGTGACGATGAGAAGTTCCTCTTTGTGGACAAAAACTTCATCAACAGCCCAGTGGCCCAGGCTGACTGGGCCGCCAAGAGACTCGTCTGGGTCCCCTCGGAGAAGCAGGGCTTCGAGGCAGCCAGCATTAAGGAGGAG…	10	0.879791765958839	0.8904360532933709	0.8052546403186709	Y	Y	3.41952156054875	3.3116284651624706	3.3116284651624706	12	0.0	0.0024813895781638	Y	0.0024813895781638	N	Y	3385	1078	ENSG00000133393	ENSG00000133392	+	-	16	16	15982482	15950890	coding	utr5p	FOPNL	MYH11	15959577	15796992	-	-	0.0	15977865	15932126	15978062,15982438	15932126	15977865,15982415	15931947	-	+	N	-	-	N	SA831
49417	TCTCTGGAACTTCTTCCTTCCTCCTGCCTCTGCACAAATGTGACGGCAGCAGCTGAAGCCAACATCTTGCGACCATGAGAGAAAAACCTGGAGAACGGACGAGTCCTCAACCCTGACTTCAGACCAACCTACACCCACCTCTGGACGTGGGGCTAA|TAGAGACGTCATCTAAGAGGAGCTTGCAAGTCCAGAGGGCTTCCTGAAGGAAGTGAGCTGAGAATAATATGAAATTAACCAGACCAAGGGCCATTCCAGGAAGAGAGAATGGTACGTGAAACTGCCCAGGAG	24	0.600878080886606	0.828238611162927	0.5079672213347679	Y	Y	3.53039946453785	3.61464054707277	3.53039946453785	0	0.0	0.0	Y	0.0	N	N	742	4712	ENSG00000113761	ENSG00000160867	+	-	5	5	176508190	176525145	utr3p	upstream	ZNF346	FGFR4	176449697	176513887	+	+	0.0	176506605	176513157	176506605	176513271	176506450	176513157	+	-	N	-	-	N	SA831
19135	GATCTGAGAGCCATGTCGGCCAGCAGCCTCTTGGAGCAGAGACCAAAAGGTCAAGGAAACAAAGTACAAAATGGATCTGTACATCAAAAGGATGGATTAAACGATGATGATTTTGAACCTTACTTGAGTCCACAGGCAAGGCCC|GTACACTAAGATGAAGACGGCCACCAACATCTACATCTTCAACCTGGCCTTAGCCGATGCGCTGGCCACCAGCACGCTGCCTTTCCAGAGTGCCAAGTACCTGATGGAGACGTGGCCCTTCGGCGAGCTGCTCTGCAAGGCTGTGCTCTCCATCGACTACTACAATATGTTCACCAGCATCTTCACGCTCACCATGATGAGTGTTGACCGC	14	0.410192696699089	0.7950294347179658	0.22225180839183487	Y	Y	3.65488030998075	3.75594733445854	3.65488030998075	0	0.0	0.0374336766541822	Y	0.0374336766541822	N	Y	11331	269	ENSG00000198492	ENSG00000116329	+	-	1	1	29096287	29190208	coding	coding	YTHDF2	OPRD1	29063133	29138654	+	+	0.0	29064850	29185466	29063659,29064194,29064850	29185676	29063636,29064170,29064771	29185466	+	-	N	-	-	N	SA831
32723	TCCCTGCCGCAGAGTGCTTAGATGAGTACGAAGATGATGAAGCAGGGCAGAAAGAGCGGAAACGAGAAGATGCAATTACACAACAGAACACTATTCAGAATGAAGCTGTAAACTTACTAGATCCAGGCAGTTCCTATCTGCTACAGGAGCCACCTAGAACAGTTTCAGGCAGATATAAAAG|AAGGCAGAAGAAATCAGAGAGAAGGATGGAGTGGGGAAAAGAAGAGGGAGGCTGACAGAGAAGCTTAAAGAAATGCTTTCAGATGGCAACAAAAGCCAAAATAGACAAATGGGATTTAATTAAACGAAAGAGTTTCTGCACAGCAAAATAAACTATCATCAGCGTGAACAGGCAACCTACCGAATGGGAGAAAATTCTCACAATCTACCCATTTGAC…	5	0.903713457442834	0.716973229623465	0.618514919344699	N	N	3.4367716580146896	2.7988478051353103	2.7988478051353103	3	0.0	0.0	Y	0.0	N	N	2272	0	ENSG00000177425	ENSG00000257894	+	-	12	12	80084877	79897176	coding	intron	PAWR	RP1-78O14.1	79968759	79734985	-	-	0.0	80007355	79787705	80007389,80014987,80083522	79787705	80007355,80014856,80083509	79787484	-	+	N	-	-	N	SA831
41514	GACTGAAATACTATTTTTCACAAAGACTGAAGAAACCATCCTTGTAAGTTCAAGCTACGAAAATAAACGGCCTAATTCCAGCCACCTCTTTGTGAAAATAGAAGATCCTAAAATACTACAAATGGTGAATGTGGCCAAGAAGATCTCATCAGATGCTACAAACTTTACCATAAATCTGGTGACTGATGAAGAAGGAGAAACAAATGTGACTATTCAACTCTGGGATTCTGAAG|TATAGGTTTACCAGCTTTAGGTTAGCACCTAAAAGCTGCATAATCGGAATCATATCTGCAATCTGGGTTTTGTCAAAATAGTACTATAGAATAAATGGGAGAAAGAAGAAAGCAAGCTAAATGGGAAACCGTGAATGAATGGAGGACGAAAGAAGAAAAAGGCAA…	20	0.0852921221884227	0.7360732196141371	0.8517978930005279	Y	Y	3.39487633072086	3.3561641511227407	3.3561641511227407	0	0.9957171899706352	0.0	Y	0.0	N	N	481	3287	ENSG00000253598	ENSG00000133731	+	-	8	8	82608409	82598928	coding	upstream	SLC10A5	IMPA1	82605842	82570196	-	-	0.0	82606883	82598948	82607115	82598948	82606883	82598708	-	+	N	-	-	N	SA831
2103	GAGGCTGCAGGCGAGAAACACAGCTGATATCATCTTTTATTGTGTGTTGTTATTTGCCTAGCATTATAAATTAAGGAGGAATAGTAACAAAGAGCTTGAAGACATGCACAGCTCACAGGCCCCGGGTGGAGGCTGGCGACATCAGACAGACAGAACCAAGACATCTGAGGGGCAACCAGGAGGTGCGTGTGGCTGCAGAGCACACAGACTTGTCTTTGGACAAAATTGAGAAGAACTCATAAACTTGGCTTCCTCGCTTCTGCTCCTCAG|TTGTGTTGATGTTCCTTTCAGCTGGTCCTATAGTACCCCTCCTCAGGAATGTCTCCCCAGTGCAAGGACAAAGACTGAAGAGACTGCTATATTGATGGACTCTCAAGCCAACTATGAAGTTGAAACAA…	175	1.4429320366784601e-05	0.8938991843174151	0.602794003638781	N	Y	3.5146370975884103	3.45720067037699	3.45720067037699	0	0.996302279662538	0.0	Y	0.974115957637767	N	Y	250	4752	ENSG00000255090	ENSG00000255248	+	-	11	11	122293579	121987031	intron	intron	RP11-820L6.1	RP11-166D19.1	122026130	121899063	-	-	0.0	122051044	121962448	122051106,122073678	121962448	122051044,122073472	121962101	-	+	N	-	-	N	SA831
11247	TCAGCAGGTGCACAAAGTGCCATCCGTACCAAACAGGGCAGAAGAAGTCTTAATTCTGGATCACTTAAAGATGCCAGGCAAACAACATCCACCTTCTGCATTGCCTCAAAAGCAAAAGGGCTGACAAACTGAAGACTTGTACATTCAGTCATTATTACTGTTTGTTGATC|AATAAATAAGAGAAGAGATGCAGGCATTTTTGAATACTAGATACTATAATCCATACAAGAACATCTTCATGTTCTGAAGCCATATGTTGAAATTCATTGTTCCTCATGTTTCCTCTCCATGCTTTTAATATTCATTTAACATGACTGGGTACTATGGCTCATTACTTTTCACA	7	0.203657594127305	0.517404963091086	0.6661922079422161	Y	Y	3.4246428667082407	3.17784060131804	3.17784060131804	5	0.0	0.0	Y	0.0	N	N	1408	7587	ENSG00000108506	ENSG00000108510	-	+	17	17	60005377	60142643	coding	utr3p	INTS2	MED13	59942731	60019966	-	-	0.0	60004023	60023381	60004023	60023553	60003868	60023381	+	-	N	-	-	N	SA831
33423	CGGTGCCCGCCCCCGTTGAGTTCAAAAGGACGCGCGGAGCGGCGCCGGCCCTTCACCAGCAGCCCGTCCGACTGGAAAGATCTGCCTCTTCTCCAAGAAACTCAACCACTAGTGACAATGACCAGCCTCCTGACTACTCCTTCTCCAAGAGAAGAACTGATGACCACCCCAATTTTACAGCCCACTGAGGCCCTGTCCCCAGAAGATGGAGCCAGCACAGCACTCATTGCAG|GTCATCGTGATGTCAGGTCATGAGACCATCCGAGTGCTGGAAGTCGGAGTGGATGCCCAACTCCCTGCTGAGGAAGAGAGCAAAGGACTGGAGGGTGTGG	3	0.7042069272478759	0.5541376989053579	0.908828493255265	Y	Y	3.4722913423473	3.50120199000394	3.4722913423473	0	0.99003003003003	0.0	Y	0.0	N	Y	2066	619	ENSG00000170545	ENSG00000184271	+	-	12	12	51664202	51611477	coding	utr5p	SMAGP	POU6F1	51639133	51580719	-	-	0.0	51640535	51598151	51640615,51663100,51664118	51598151	51640535,51663029,51664040	51598065	-	+	N	-	-	N	SA831
4718	GACGAGACCATGGTCATCGGCAACTATCGTACCCAGATGTGGGATAAGCAGAAGGAGGTCTTCCTGCCCTCGACCCCTGGCCTGGGCATGCACGTGGAAGTGAAGGACCCCGACGGCAAGGTGGTGCTGTCCCGGCAGTACGGCTCGGAGGGCCGCTTCACGTTCACCTCCCACACGCCCGGTGACCATCAAATCTGTCTGCACTCCAATTCTACCAGGATGGCTCTCTTCGCTGGTGGCAAACTG|GTCGCGAGAATCAGGTGCGTCAGCGGCGTCCGGGAACGCCGGAAGAGCCAGTGGAGCGGCTCTGTAGTCCAAAGTACCCCGTCGACCCCAGCACGGCCGCTCCACCGCCTCCTACTAGACCCAGTCCTAGGGACTGCGCAG	13	0.243774639646345	0.9150022865127192	0.34522959620243	Y	Y	3.68783934123363	3.418448637985509	3.418448637985509	0	0.9929260802807628	0.0	Y	0.0	N	N	3371	15882	ENSG00000158604	ENSG00000136271	+	-	7	7	44621886	44614650	coding	utr5p	TMED4	DDX56	44617493	44605016	-	-	0.0	44621048	44613788	44621173,44621422,44621664	44613788	44621048,44621322,44621646	44613655	-	+	N	-	-	N	SA831
13508	GAGCTAAGAACTGTTGAGAGTGAAGCTGCATCTTATCTGGACCAGATTTCTAGATATTATATTACAAGAGCCAAATTGGTTTCTAAAATAGCTAAATATCCCCATGTGGAGGACTATCGCCGCACCGTGACAGAGATTGATGAGAAAGAATATATCAGCCTTCGGCTCATCATATCAGAGCTGAGGAATCAATAT|GGCTGAAAAACTGGGTGGTAGCTGAAGACGTGGTGTTTAAACCTGTGGCTGCCCCCTGGAACCCGGAGCACTGGCTACAGCGCCCACAGCTGACTCGGCAGGTCCTGGGAAAGGAGGACCTGACAGCTTTTTCCTTGGGAAGCCCCCTACCCCGCTACCTCTACCTGGCTAGCAACCAGACTAATGCGTGGGGTCACCAGCGC…	36	0.46992253106556	0.982238543951354	0.508272318296513	Y	Y	3.5676145660496603	3.18871505582277	3.18871505582277	0	0.0	0.0	Y	0.0	N	Y	12418	2841	ENSG00000131467	ENSG00000131480	+	-	17	17	40995523	41002724	coding	coding	PSME3	AOC2	40976402	40996617	+	+	0.0	40991397	41001103	40991029,40991183,40991397	41001351	40990977,40991129,40991311	41001103	+	-	N	-	-	N	SA831
21589	AAAATGGGTGGCTATCCAGAGTGTGTCTGCGTGGCCGGAGAAGAGAGGCGAAATCAGGAGGATGATGGAAGTTGCTGCTGCAGATGTTAAGCAGTTGGGGGGCTCTGTGGAACTGGTGGATATCGGAAAACAAAA|GGCTGCGTCCCTGCTGGCTGTGCTGCTGCTGCTGCTGGAGCGCGGCATGTTCTCCTCACCCTCCCCGCCCCCGGCGCTGTTAGAGAAAGTCTTCCAGTACATTGACCTCCATCAGGATGAATTTGTGCAGACGCTGAAGGAGTGGGTGGCCATC	7	0.8050845379193621	0.26350309609969297	0.549608940986112	Y	Y	3.1950906987839707	2.66185809845556	2.66185809845556	2	0.0	0.00344827586206886	Y	0.00344827586206886	N	Y	4481	307	ENSG00000133313	ENSG00000150656	+	-	18	18	72188366	72254448	coding	coding	CNDP2	CNDP1	72163051	72201675	+	+	0.0	72168707	72223573	72168706	72201926,72223701,72226566	72168590	72201926,72223573,72226558	+	-	N	-	-	N	SA831
39884	TTGCTGAGGGCCTTTCTGGTTCTCTAGTTCAGGAACCTTTTCAGCTGGCTACTGAGAAGAGAGCCAAAGAGCGGCAGGAGCTGGAGAAGAGAATGGCTGAGGTAGAAGCCCAGAAAGCCCAGCAGTTGGAGGAGGCCAGACTACAGGAGGAAGAGCAGAAAAAAGAGGAGCTGGCCAGGCTACGGAGAGAACTG|CTAGAAAGACTTGAGTTAGACAAGCAGCAGCACACGCCTCCCTACCTCATGGCGACAGAAAATGGAGCAGTTGAGCTGGGAATTCAGAACCCATCAACAGACAAGGCACCTAAAGGTCCCACAGGTGAAAGACCCCTGGCTGCAGGGAAAGACCCTGGCCCCCCAGACCCAAAGAAAGCTCCGGATCCAC	20	0.8877263103455121	0.4933535560538701	0.8137130482845559	N	Y	3.2216342342823	3.4571608175836404	3.2216342342823	0	0.0	0.0130963773069036	Y	0.0130963773069036	N	Y	26725	665	ENSG00000088325	ENSG00000101306	+	-	20	20	30389608	30422492	coding	utr5p	TPX2	MYLK2	30327074	30407111	+	+	0.0	30386355	30407336	30385318,30386355	30407435,30408018	30385313,30386168	30407336,30407929	+	-	N	-	-	N	SA831
40665	GTAATATATGACATTGCCAGTCAAGCACACTTGCACCTAAAGCATGAAATTAAGGATGCAGACACTCAGGGCGTGTGTCTTGCACAGCCAGCCAGCCTGGGAAAATGAAGCCAACTGGGAGAGAGATTTGAAGGACTCTGGTTCTAGGCATGCGCACTTCTCCA|GGCTATTAGTGAAAGATGGTGGATCGCTTGGCAAACAGTGAAGCAAATACTAGACGTATAAGTATAGTGGAAAACTGTTTTGGAGCAGCTGGTCAACCTTTAACTATACCTGGACGAGTTCTTATTGGAGAAGGAGTATTGACTAAGTTGT	8	0.948098089399572	0.9062449708022272	0.28252356750151003	Y	Y	3.76170048280379	3.64553343878587	3.64553343878587	1	0.0	0.00316455696202544	Y	0.00316455696202544	N	Y	1127	1586	ENSG00000156170	ENSG00000175895	+	-	8	8	96128683	96168912	utr3p	utr5p	NDUFAF6	PLEKHF2	95907995	96146032	+	+	0.0	96087980	96166259	96060786,96087979	96146258,96166404	96060742,96087861	96146258,96166259	+	-	N	-	-	N	SA831
18879	ATATCAGTTATGAGCAAAGTTGTTACTGATTTCTTGTATCTCCCAGGATTCCTGTTGCTTTACCCACAACAGACAAGTGACTGAAAACTCCTGAGGCATTTCCTGGACTAGAATGGGTAGTGAAGACCCATGTCAG|GAGGACGAAGAGGTCCCAACAGGACATCTTACTGTCGAAATCCGCTCTGTGAGCCGGGATCCTCGGGGGGCTCTAGTGGAAGCCACACTTCCAGTGCATCGGTGACCAGTGTTCGTTCCCGCACCAGGAGCAGTTCTGGAACAGGCCTCTCCAGCCCTCCTCTGGCCACCCAAACTGTTGTGCCTCTACAGCACTGCAA	8	0.232459891294536	0.869037127950354	0.509979122454853	Y	Y	3.53871326596283	3.56488607910057	3.53871326596283	0	0.992668942577031	0.0	Y	0.0	N	Y	14717	1355	ENSG00000121774	ENSG00000121775	+	-	1	1	32526451	32568467	intron	coding	KHDRBS1	TMEM39B	32479430	32537632	+	+	0.0	32510991	32540552	32508320,32510991	32540678,32541275	32508269,32510932	32540552,32541204	+	-	N	-	-	N	SA831
13004	CAACCAGCAGCTGGTGGACATTATTGAGAAAGTGAAACCTGAGATCCGGCTGTTGATTGAGAAATGTAACACGGTCAAAATGTGGGTACAGCTCCTGATTCCCAGGATAGAAGATGGAAACAACTTTGGGGTGTCCATTCAGGAGGAAACAGTTGCAGAGCTAAGAACTGTTGAGAGTGAAGCTGCATCTTATCTGGACCAGATTTCTAGATATTATATTACAAGAGCCAAATTGGTTTCTAAAATAGCTAAATATCCCCATGTGGAGGACTATCGCCGCACCGTGACAGAGATTGATGAGAAAGAATATATCAGCCTTCGGCTCATCATATCAGAGCTGAGGAATCAATAT|GGCTGAAAAACTGGGTGGTAGCTGAAGACGTGGTGTTTAAACCTGT…	27	6.8429241456905e-07	0.892771183153097	0.604535277793981	Y	Y	3.5676145660496603	3.18871505582277	3.18871505582277	0	0.0	0.0	Y	0.0	N	Y	12418	2841	ENSG00000131467	ENSG00000131480	+	-	17	17	40995523	41002724	coding	coding	PSME3	AOC2	40976402	40996617	+	+	0.0	40991397	41001103	40990222,40990816,40991029,40991183,40991397	41001326	40990150,40990748,40990962,40991129,40991311	41001103	+	-	N	-	-	N	SA831
36751	CTGGGCCAGGCGCCGGGGCAGGAAGGGAGGCGGCCGCCGTGCCATTCTTAAAGGCGCCCGAGTGTAGGCGACAGGCCGCTGACGGCCGGAAGGAAAATGAGTGAGTCTTTGGTTGTTTGTGATGTTGCCGAAGATTTAGTGGAAAAGCTGAGAAAGTTTCGTTTTCGCAAAGAAACGAACAACGCTGCTATTATAA|GTATATGAGTAGACCAGTGATGAGTGGCCCAGGACTCTATGACCCTACAACCATCATGAATGCAGATATTCTAGCATATTGTCAGAAGGAAGGATGGTGCAAATTAGCTTTTTATCTTCTAGCATTTTT	13	0.446956633126396	0.7368623668553791	0.590477366735929	N	Y	3.41319935075004	3.47758982994594	3.41319935075004	0	0.0	0.0	Y	0.0	N	Y	3001	8001	ENSG00000197045	ENSG00000100528	+	-	14	14	54955914	54908149	coding	coding	GMFB	CNIH	54941202	54893654	-	-	0.0	54950389	54897122	54950485,54955741	54897122	54950389,54955643	54897004	-	+	N	-	-	N	SA831
28664	CTCACTCCGGGAGCTCAGGCTCCAAGTCGGGAGGCGACAAGATGTTCTCCCTCAAGAAGTGGAACGCGGTGGCCATGTGGAGCTGGGACGTGGAGTGCGATACGTGCGCCATCTGCAGGGTCCAGGTGATGG|GCCACAGGACTCACTGTAAATCCCTTGGACGTTGTCTCACCCGGGAAGGGAAAGCAGCCAGCAGCCCTCCAGCCCTCTTGTGCTTTCCCTGGGAGTGCGCCCCGTGCTCAGCCATGGTGGACATGGGGGCCCTGGACAACCTGATCGCCAACACCGCCTACCTGCAGGCCCGGAAGC	8	0.885578805954153	0.7955541017228721	0.725872699585187	Y	Y	3.60785432895764	3.6523196569010095	3.60785432895764	21	0.0	0.0	Y	0.0	N	N	4016	552	ENSG00000114125	ENSG00000114124	+	-	3	3	141466402	141537332	coding	utr5p	RNF7	GRK7	141457046	141496990	+	+	0.0	141457358	141497014	141457358	141497190	141457239	141497014	+	-	N	-	-	N	SA831
49906	AACGGTGAAGGACTATGAAGCTGGCCAACTGTATGGGCTGGAGAAGTTCTGGGCCTTCTTGAAATATTCCAAAGCCAAAAATTTGGACATTGACCCCAAACTGCAAGAATACCTCGGCAAATTCCGACGTCTTGAAGACTTCCGAGTAGAT|GACACAGAATTTCCAGGTGTTGTGGTGCGACCAATTGGTGAATTTCGTAGTTCCATAGATTACCAATATCAGCTTCTGCGGTGCAATGTTGACCTTTTAAAAATTATCCAGCTGGGCCTTACATTCACAAATGAGAAGGGAGAGTATCCTTCTGGAATCAATACTTG	13	0.846134604879248	0.889955898183298	0.583879085746114	Y	Y	3.74913061111987	3.5565722776755897	3.5565722776755897	0	0.0	0.0295418215034566	Y	0.0295418215034566	N	Y	14237	2378	ENSG00000155506	ENSG00000155508	+	-	5	5	154197167	154256353	coding	coding	LARP1	CNOT8	154092462	154237113	+	+	0.0	154191200	154244752	154190916,154191200	154244918	154190907,154191073	154244752	+	-	N	-	-	N	SA831
4722	ACAGAGTGTGGATCATTTTGCTAAATACTTCACTGACGCAGGTCTTAAGGAGCTTTCCGACTTCCTCCGAGTCCAGCAGTCCCTGGGCACCAGGAAGGAACTGCAGAAGGAGCTCCAGGAGCGTCTTTCTCAGGAATGCCCGATCAAGGAGGTGGTGCTTTATGTCAAAGAAGAAATGAAGAGGAATGATCTTCCAGAAACAGCAGTGATTGGTCTTCTGTGGACATGTATAATGAACGCTGTTGAGTGGAACAAGAAGGAAGAACTTGTTGCAGAGCAGGCTCTGAAGCACCTGAAG|TTGGTTAGTCTGCTGCTAATTGGAATTGCTGCGTGGGGCATTGGCTTCGGGCTGATTTCCAGTCTCCGAGTGGTCGGCGTGGTCATTGCAGTGGGCATCT…	62	0.000131511230369671	0.59173151190367	0.6206798955434689	Y	Y	3.4937534244795	3.4571608175836404	3.4571608175836404	0	0.0	0.0	Y	0.0	N	Y	10024	2012	ENSG00000136261	ENSG00000106537	+	-	7	7	16746148	16824161	coding	coding	BZW2	TSPAN13	16685756	16793160	+	+	0.0	16736686	16815836	16734629,16736686	16816003,16816716	16734479,16736540	16815836,16816667	+	-	N	-	-	N	SA831
49405	TCTTTTAGTCCTGCTATACAGCTGCACCTTGTACATCAAGCTCCATGTAATGTTCCTCCTTACCTCTCAAAGAATGAATCAAACCTTGGGGACCTCTTACTGGGCTTTCTTAAATATTATGCTACAGAATTTGA|GTTATCAGACCAGGATGAAGAGGGAAAGATCAAGCAGGAGTATATCATATCTGACCCCTCCTTTTCCATGGTGACAGTCCAAAGGGAAGATAGTGGGATAACCTGGGAAACCAATTCAAGTAGATCTTCTACTCCTTGG	11	0.872544676700391	0.923913196170992	0.625788116062567	Y	Y	3.2668017624283303	3.27291628556435	3.2668017624283303	1	0.0	0.0	Y	0.0	N	Y	1157	6282	ENSG00000164329	ENSG00000164309	+	-	5	5	78982471	79096063	coding	coding	PAPD4	CMYA5	78907943	78985700	+	+	0.0	78964851	79024738	78964851	79024853	78964741	79024738	+	-	N	-	-	N	SA831
7916	ATGAGGGTTTACACTGTGATTTTGCTTGCCTGATGTTCAAACACCTGGTACACAAACCATCGGAGGAGAGAGTAAGAGAAATAATTATCAATGCTGTTCGGATAGAACAGGAGTTCCTCACTGAGGCCTTGCCTGTGAAGCTCATTGGGATGAATTGCACTCTAATGAAGCAATACATTGAGTTTGTGGCAGACAGACTTATGCTGGAACTGGGTTTTAGCAAG|TCTTCCAGGATCTCAACCAGTTCTCTCACTGCAGAGTCTGGAGAAGCCCAGCCCTCATTGTGAAGGGAGAGCCACCGTGGTGCTCACAGCAAGACACCCAGAGTCCCTTCCAGACAGGGACACCCCTGGAGCGACCCTGTTTCAGAATGAAGTTATCTGGGTGGGAACTCACCA…	32	0.707332610857102	0.8176101807629742	0.447912651276964	Y	Y	3.50425715662364	3.4618274629965096	3.4618274629965096	9	0.980905342535224	0.01662514056402	Y	0.0	N	Y	31723	1759	ENSG00000171848	ENSG00000163009	+	-	2	2	10271545	10351851	coding	coding	RRM2	C2orf48	10262455	10281509	+	+	0.0	10269281	10350437	10267347,10269079,10269281	10350645	10267343,10268975,10269168	10350437	+	-	N	-	-	N	SA831
6775	GGAAATGATCGTGTGCGGAACCTGCAAAGTGAGGTGGAGGGAGTTAAGAATATTATGACCCAGAATGTGGAGCGGATCCTGGCCCGGGGGGAAAACTTGGAACATCTCCGCAACAAGACAGAGGATCTGGAAGCCACA|GCAGGAATAGAGTTGGAGCGGTGCCAGCAGCAGGCGAACGAGGTGACGGAAATTATGCGTAACAACTTCGGCAAGGTCCTGGAGCGTGGTGTGAAGCTGGCCGAACTGCAGCAGCGTTCAGACCAACTCCTGGATATGAGCTCAACCTTCAACAAGACTACACAGAACCTGGCCCAGAAGAAGTGCTGGGAGAACATCCGTTACCGGATCTGCGTGGGGCTGGTGGTGGTTGG	11	0.408150984319445	0.652538775937171	0.822067048216497	Y	Y	3.52567938596249	3.49268050191626	3.49268050191626	0	0.992773102695964	0.0	Y	0.9638655134798192	N	Y	2484	106	ENSG00000118640	ENSG00000168899	+	-	2	2	85809154	85820535	coding	coding	VAMP8	VAMP5	85788685	85811531	+	+	0.0	85806290	85818848	85806290	85818985,85820165	85806163	85818848,85820071	+	-	N	-	-	N	SA831
30104	AGCAGCCTTTCCAGTTTTCACAAGAAGACATGCCCCGAGTGCGGAAGAGGATTTACAAGGAGCTATGTGAGTGCCGGCTCATGGACTGAAACTCAGCAGGGACTCTGGGAAGTCTGACCAAGTTGGAGCAGATG|CAATTCTCCGATCTTTACATCCGAACACCCTCAAAGTGCCGAGCTTGGCGGGTCCACCTCCCCACTCCGAAGCTTCCCCGAGGGCGGAGTGAGGACTCCACTTGTGTCTCCCACGCACCGCGTACAGCTTCCGTAACACCATCCTCCCAGAGAAG	9	0.95632991319498	0.6181820619366291	0.441040764762271	Y	Y	3.49168728493972	3.52936639476796	3.49168728493972	0	0.0	0.0	Y	0.0	N	N	2153	0	ENSG00000119231	ENSG00000225578	+	-	3	3	196661585	196669405	utr3p	intron	SENP5	NCBP2-AS1	196594727	196666748	+	+	0.0	196657839	196668688	196657839	196668842	196657727	196668688	+	-	N	-	-	N	SA831
18886	GATTCTCCTATCGGGGTCACAGGGACGCTAAGATTGCTACCTGGACTTTCGTTGACCATGCTGTCCCGGGTGGTACTTTCCGCCGCCGCCACAGCGGCCCCCTCTCTGAAGAATGCAGCCTTCCTAGGTCCAGG|CTTTCATCCATCCCAGGGGAATCACTTACCTATGCCAGCACAACTTTCAAACTCTCAGAAGAAAAGAGCAATCACTTGGCTGAGAACCATTCTGCAGACTTTGACCCCATTGTCTATGCTCAAATTAAAGTAACAAACTAACTCAGCTTTTCCAATGAGGCTTGAATCCATTTCCTCTCATCTCAGCCCTATCTTCACACATCACTTTCACTTTTTTACAAATTTTGGACCACCACCTGTGTGAAACTGCAGTCGGAGTTGTTT…	14	1.56615708538746e-07	0.7893043636772841	0.722200429416717	Y	Y	3.5597647729410897	3.43614916339873	3.43614916339873	0	0.0	0.009459743535841893	Y	0.0020120724346076604	N	Y	26229	341	ENSG00000116459	ENSG00000143110	+	-	1	1	112005395	112021134	coding	coding	ATP5F1	C1orf162	111991486	112016414	+	+	0.0	111992495	112020605	111992203,111992495	112020966	111992107,111992459	112020605	+	-	N	-	-	N	SA831
42511	CAGAAGTTTTATATAGACCCATATAAGCTGCTGCCACTGCAGAGGTTTTTACCTCGACCTCCAGGTGAGAAAGGACCTCCAAGAGGTGGTGGCAGGGGAGGCCGAGGAGGAGGAAGAGGAGGAGGTGGCAGAGGTGGTGGCAGAGGCGGTGGTTTTAGAGGTGGAAGAGGAGGTGGAGGTGGGGGCTTCAGAGGAGGAAGAGGTGGTGGTTTCAGAGG|TATGATAAGTATTATCAGCAACATAATAGTTCTGGGCATCTTCATTAAGTACAAGGAACTTCGGACACCCACAAATGCAATTATTATTAACCTGGCTGTTACTGATATAGGGGTCAGTAGCATTGGCTATCCCATGTCTGCTGCCTCAGATCTGTA	12	0.545354007154524	0.993249896449152	0.627742562228198	Y	Y	2.98098634482147	3.4722913423473	2.98098634482147	0	0.0	0.0	Y	0.0	N	Y	5092	287	ENSG00000109534	ENSG00000180245	+	-	4	4	110745893	110765760	coding	coding	GAR1	RRH	110736666	110749150	+	+	0.0	110745189	110754295	110740216,110743644,110745189,110745574	110754451	110740211,110743503,110745121,110745574	110754296	+	-	N	-	-	N	SA831
34773	GGTGTTGCTGCCTTTCTATGACCCTGACACCAGCATCATTTACTTATGTGGAAAGGGTGACAGCAGTATTCGCTATTTTGAGATCACGGATGAATCCCCGTACGTCCACTACCTCAACACATTCAGCAGCAAGGAGCCTCAGAGAGGGATGGGTTACATGCCCAAGAGGGGACTTGATGTTAACAAATGTGAGATTGCCAG|GTGCCATGCCTCTGCAACTCCTCCTGTTGCTGATCCTACTGGGCCCTGGCAACAGCTTGCAGCTGTGGGACACCTGGGCAGATGAAGCCGAGAAAGCCTTGGGTCCCCTGCTTGCCCGGGACCGGAGACAGGCCACCGAATATGAGTACCTAGATTATGATT	19	0.23425654378456	0.93877541611723	0.707463935217496	Y	Y	3.52105259334297	3.35926336043241	3.35926336043241	9	0.0	0.0027472527472527397	Y	0.0027472527472527397	N	Y	10583	2733	ENSG00000110880	ENSG00000110876	+	-	12	12	109125372	109027735	coding	coding	CORO1C	SELPLG	109038885	109015686	-	-	0.0	109046048	109018088	109046193,109048136	109018088	109046048,109048082	109017944	-	+	N	-	-	N	SA831
2043	AGACAGACAGAACCAAGACATCTGAGGGGCAACCAGGAGGTGCGTGTGGCTGCAGAGCACACAGACTTGTCTTTGGACAAAATTGAGAAGAACTCATAAACTTGGCTTCCTCGCTTCTGCTCCTCAG|TTGTGTTGATGTTCCTTTCAGCTGGTCCTATAGTACCCCTCCTCAGGAATGTCTCCCCAGTGCAAGGACAAAGACTGAAGAGACTGCTATATTGATGGACTCTCAAGCCAACTATGAAGTTGAAACAAAGAAAGTGATCACCTGAAGACACCTCCTCTGCTAAGAAACACCCCCAAATTGTGCAGCTTCTGCCAC	179	0.0145530513131498	0.804397895728706	0.6103103333998929	N	Y	3.5146370975884103	3.45720067037699	3.45720067037699	0	0.992150362009702	0.0	Y	0.9686014480388092	N	Y	250	4752	ENSG00000255090	ENSG00000255248	+	-	11	11	122293579	121987031	intron	intron	RP11-820L6.1	RP11-166D19.1	122026130	121899063	-	-	0.0	122051044	121962448	122051106,122073535	121962448	122051044,122073472	121962254	-	+	N	-	-	N	SA831
7516	TGGGTGACAACATTGGCTACATTACCTTTGTGCTGTTCCCTCGTCACACCAATGCCAGTGCTCGAGACAACACCATCAACCTGATCCACACGTTCCGGGACTACCTGCACTACCACATCAAGTGCTCTAAGGCCTATATTCACACACGTATGCGGGCGAAAACGTCTGACTTCCTCAAGGTGCTGAACCGCGCACGCCCAGATGCCGAGAAAAAAGAAATGAAAACAATCACG|CATGCCGGCTGCCGCTCCAGGACTCCCCTGTCCCCAGGACCAAGATGACGCCCAACAGCACTGGCGAGGTGCCCAGCCC	7	0.740370350234967	0.560592380091759	0.614436225485785	N	Y	3.04277212824767	3.40740634961144	3.04277212824767	0	0.0	0.0	Y	0.0	N	Y	14224	379	ENSG00000163466	ENSG00000179921	+	-	2	2	219119079	219128582	coding	utr5p	ARPC2	GPBAR1	219081817	219124219	+	+	0.0	219114644	219127403	219110269,219114187,219114644,219118614	219127477	219110240,219114087,219114544,219118614	219127404	+	-	N	-	-	N	SA831
46883	ACAAAGGTGTTGGGTCGCGGCCTCTCGGTCTTCATCAGCTGGCATTCTGCTACGGAGAAGTTGTTTAAGGGGGGTAGAGTCTGATCAGGGGCCTCGGGCCTCTCCTTGTACCCAATGAAGGAGCCGTCGCTCTTCAGCAGGAAGTACCGTGGCCTCCAGGTCTTGATGTATTCA|CTCTTGGTGCTGGTGACCTGGCTGTCCTGGGCCTCGGGCACAAGGGCAGCTGCGCCCAGTCTCTTGATGATGCTGACTTTAGACAAGGACTCCGGCTTCCTCTCAAGCCCAGACCGTGAGGAAAGCGCCAGGCGCCGCAGTGTCGGGGCAGCAGCCGTTGTCGCTGAGCTTGTGGCCTT	20	0.550521509957299	0.982651392271796	0.6763665640894739	N	Y	3.87464452633266	3.1380156463633195	3.1380156463633195	0	0.0	0.0	Y	0.0	N	Y	7583	1205	ENSG00000105221	ENSG00000160392	-	+	19	19	40791443	40854434	coding	coding	AKT2	C19orf47	40736224	40825443	-	-	0.0	40762961	40827935	40761176,40762960	40828112	40761131,40762833	40827934	+	-	N	-	-	N	SA831
7476	CTATCGGGAGAAAGTGGAGTCCGAGCTGAGATCCATCTGCACCACGGTGCTGGAATTGTTGGATAAATATTTAATAGCCAATGCAACTAATCCAGAGAGTAAGGTCTTCTATCTGAAAATGAAGGGTGATTACTTCCGGTACCTTGCTGAAGTTGCGTGTGGTGATGATCGAAAAC|TTTTCCTGAGTGTTCTCATGACATGAAAGCTGGCTTCCCCCAGAGTGTGTGATTCAAGAGGAAACAAGCAAGCAAGAGAGCACCTGAGATGGAGGACAGAGTTTCTTGTGTCCTAACCTCAGAAGTGACATCACTTCGGCTGCATGCTAGTGGTCACAGACCAACTATGGCCCAGTGTAGAAGAGGAAGCAGGCATCATTGGGGGCCATCTTGGAGGCTGGG…	25	0.428958129630791	0.8991105143241429	0.6337666946198389	Y	Y	3.59165088163073	3.4655144718019804	3.4655144718019804	0	0.0	0.0	Y	0.0	N	N	33081	1947	ENSG00000134308	ENSG00000151694	+	-	2	2	9771143	9695921	coding	upstream	YWHAQ	ADAM17	9724101	9628615	-	-	0.0	9731521	9699330	9731644,9770339	9699330	9731521,9770288	9699095	-	+	N	-	-	N	SA831
18344	GATGGTATTTGGGTAAACCCCAGCTCAGCCTAGGAGGGTAGGCAGACTCCCATAAACCCAGAGGGACCCAAGAGAACTGGCCCTGGGGCAGGTGTAGTCCACTCTCCTCCCAAAGTTCTCGAAGCCCTCCGTCCAGCAGCTCCTCCTCAAGTTCCACGTGCCC|ACTTGTTGACATTACGTTTCAGGGTCTCTAGCTGCTGACGTTCAGGAGCTGTGATCATCTCCTCTATTTCTTGTAACTGTGCTTCCTCTGCACCAGTAGCCTGCATAGATGCAATGATGGCTTCTACCCTCTGAGATTTTTCTAGTAGACGC	1	0.7852452546884449	0.830129136889848	0.889434030193383	Y	Y	3.20227814448323	3.5497555543369104	3.20227814448323	0	0.993441872085276	0.0	Y	0.0	N	Y	990	2036	ENSG00000186364	ENSG00000186141	-	+	1	1	145590461	145611025	coding	intron	NUDT17	POLR3C	145586115	145592605	-	-	0.0	145588635	145594039	145587818,145588470,145588633	145594187	145587773,145588378,145588610	145594037	+	-	N	-	-	N	SA831
19105	CAACGATCCCTCGGCGGCGATGTCGGCCGCCGGTGCCCGAGGCCTGCGGGCCACCTACCACCGGCTCCTCGATAAAGTGGAGCTGATGCTGCCCGAGAAATTGAGGCCGTTGTACAACCATCCAGCAGGTCCCAGAACAGTTTTCTTCTGGGCTCCAATTATGAAATGG|AAGACCTATTTGGAGACTGCTTCCTGTCACCATAAAATCCTGAACATTTGTCTTGAACATGAACACTCCAAAAGAAGAATTCCAGGACTGGCCCATAGTCAGAATAGCAGCTCATTTACCAGACCTCATTGTCTATGGACATTTCTCCCCAGAGCGACCCTTTATGGATTATTTTGACGGAGTCCTGATGTTTGTTGATATTTCAGGC	7	0.877548478140008	0.7685691722315259	0.375013099575409	Y	Y	3.51832410639388	3.66745018166468	3.51832410639388	0	0.994098494098494	0.0557590557590558	Y	0.0557590557590558	N	Y	1668	188	ENSG00000143158	ENSG00000143199	+	-	1	1	167906278	167883453	coding	utr5p	MPC2	ADCY10	167885967	167778625	-	-	0.0	167893735	167874436	167893775,167905098	167874436	167893735,167904971	167874229	-	+	N	-	-	N	SA831
45542	CCAGCACCGGCTCCTCCTCCGGCAACCACGGTGGGAGCGGCGGAGGAAATGGACATAAACCCGGGAATTTTAAATCCAAGCTGGGTTTCATCAACTGGGATGCCATAAACAAGGGTGCGGACGCGTCATCACTGCAGAAACGTGCAGGCAGAGACGATCAGAACTACAATTACAACCAGCATGCGTATCCCACTGCCTATGGTGGGAAGTACTCAGTCAAGACCCCTGCAAAGG|AAGAAAGCACCATTGAGAATTATGCGTCACGACCCGAGGCCTTTAACACCCCGTTCCTGAACATCGACAAATTGCGATCTGCGTTTAAGGCTGATGAGTTCCTGAACTGGCACGCCCTCTTTGAGTCTA	16	0.2166294704022589	0.94725966958311	0.612008813676583	Y	Y	3.56385300933068	3.62617734898681	3.56385300933068	0	0.0	0.0	Y	0.0	N	Y	9608	74	ENSG00000161249	ENSG00000188508	+	-	19	19	36004560	35986460	coding	coding	DMKN	KRTDAP	35988122	35978226	-	-	0.0	35990860	35979742	35989799,35990931,35991482,35996667,36001150	35979387,35979605,35979741	35989799,35990860,35991435,35996620,36001086	35979355,35979564,35979704	-	+	N	-	-	N	SA831
49897	GCGGGGCCTGCTCCCGCCGGCACCATGGCCAAGACCGTGGCCTATTTCTACGACCCCGACGTGGGCAACTTCCACTACGGAGCTGGACACCCTATGAAGCCCCATCGCCTGGCATTGACCCATAGCCTGGTCCTGCATTACGGTCTCTATAAGAAGATGATCC|TGGAGAGATTTACCAGCATGAGAATTAAGAAGGAGAAGGAAAAGCCCAATTCTGCTCATAGAAATTCTTCTGCATCATATGGGGATGATCCCACAGCACAGTCATTGCAAGATGTTTCAGATG	8	0.64068152682095	0.75049243368995	0.569503129708627	Y	Y	3.8552884365336	3.14887652049892	3.14887652049892	1	0.991898246508598	0.0	Y	0.0277895810316987	N	Y	4608	21256	ENSG00000171720	ENSG00000131504	+	-	5	5	141016437	140998622	coding	coding	HDAC3	DIAPH1	141000443	140894583	-	-	0.0	141016115	140966764	141009692,141016197,141016381	140966763	141009692,141016115,141016303	140966663	-	+	N	-	-	N	SA831
42826	ATAAAAGGAGAATTATCTGGGCATTTTGAAGACTTACTGTTGGCCATAGTTAATTGTGTGAGGAACACGCCGGCCTTTTTAGCCGAAAGACTGCATCGAGCCTTGAAGGGTATTGGAACTGATGAGTTTACTCTGAACCGAATAATGGTGTCCAGATCAGAAATTGACCTTTTGGACATTCGAACAGAGTTCAAGAAGCATTATGGCTATTCCCTATATTCAGCAATTAAA|TTCTGTCTTCCTGAGGCTGCTGTTTCTGGGCATGGCCAGGGGATCTTCAGACTTTACAAACCAGTTGTGCAGAGCCAGGCATTTCAATAAGGAACAAAATGCTGAGTAACAACATGAAGTCAGAGTGTTGCTTGCCAAGAGCTGGGAGGCCTGGGTGGTTTCCCAAT…	10	0.778645391250896	0.882667799648778	0.707367980459714	N	Y	3.3571972208926297	3.27654986120733	3.27654986120733	0	0.0	0.0	Y	0.0	N	N	14545	0	ENSG00000138772	ENSG00000251442	+	-	4	4	79531597	79603853	coding	intron	ANXA3	RP11-792D21.2	79472673	79567057	+	+	0.0	79525553	79567156	79518568,79522722,79525553	79567389	79518520,79522664,79525431	79567156	+	-	N	-	-	N	SA831
1245	AGGTGCTACAGGGGCAACCTGGTTTCCATCCACAACTTCAATATTAATTATCGAATCCAGTGTTCTGTCAGCGCGCTCAACCAGGGTCAAGTCTGGATTGGAGGCAGGATCACAGGCTCGGGTCGCTGCAGACGCTTTCAGTGGGTTGACGGCAGCCGCTGGAACTTTGCATACTGGGCTGCTCACCAGCCCTGGTCCCGCGGTGGTCACTGCGTGGCCCTGTGTACCCGA|GAGAATGATGCCCCCCATCTGGAGAGCCTAGAGACACAGGCAGACCTAGGCCAGGATCTGGATAGTTCAAAGGAGCAGGAGAGAGACTTGGCTCTGACGGAGGAGGTGATTCAGGCAGAGGGAGAGGAGGTC	10	0.43357327396689294	0.843994685735078	0.566672225064674	Y	Y	3.2048786503563305	3.33676820853032	3.2048786503563305	3	0.0	0.0178571428571429	Y	0.0103021978021978	N	Y	224	48	ENSG00000254979	ENSG00000156575	+	-	11	11	57191532	57148623	intron	coding	RP11-872D17.8	PRG3	57154838	57144242	-	-	0.0	57155227	57147280	57155338,57156169	57147280,57148121	57155228,57156050	57147158,57148121	-	+	N	-	-	N	SA831
18119	GTAGTCCTGGCATTGGCTGAAAAGTATGGCCGATCTCCAGCTCAGATCTTGCTCAGGTGGCAGGTCCAGCGGAAAGTGATCTGCATCCCCAAAAGTATCACTCCTTCTCGAATCCTTCAGAACATCA|AGGCTCTATTCCGTTCGCTGGTTCGCCACCTCAGGGGAACGATGGCCATGGAGTCCACAGCCACTGCCGCCGTCGCCGCGGAGCTGGTTTCTGCCGACAAAATTGAAGATGTTCCTGCTCCTTCTACATCTGCAGATAAAGTGGAGAGAGGTAAGAAGTATGGAGAGACAGCTAATGAGTGT	12	0.694683898067422	0.728739368488475	0.894202665329366	Y	Y	3.35356364524965	3.74913061111987	3.35356364524965	0	0.0	0.026771653543307003	Y	0.0	N	Y	7538	17448	ENSG00000117448	ENSG00000132780	+	-	1	1	46035721	46084566	coding	utr5p	AKR1A1	NASP	46016215	46049518	+	+	0.0	46034671	46049780	46034356,46034669	46049877,46056942,46070641	46034317,46034599	46049778,46056895,46070608	+	-	N	-	-	N	SA831
34259	ACCGAGGTCTCACCACTCCCGCCCTGGCCTCTCGCCTCGTTTTCCGCCCTCCAAACGGACGGCTCTGAGGCCAGCCCTTCCCGGCTGTATACAGGGCCCCAGCGCCCCGCCGGCTCGCTTTTCCCTGCTTCCCTGAAAGCAGCCGGGAGCCGCACGGCTTACTCACCATAGTGGCTAGGGATTAGGAGGCGAAGGCGACAGGAGCAGACACCGGGTCCCGGTTACCGTCCCCGACAAGCTAAGAGTCGAG|TCAGCTCCTGACAGAAGAGGTTCAGTGAGGGCGAACCCCGCCCAGTGGCTCCAACGCCATAGAAGCCAGAAACAAACAACCCCGCCCCTGCGCCGCCCTGACACCCGCTGCCGGGGGCTCCGGCAGAAACTCACCATGTTTTCCCGGG…	26	0.63819192962739	0.7572590897083341	0.242817583186931	Y	Y	3.42424163912411	3.5429693362217702	3.42424163912411	0	0.995959546688779	0.0	Y	0.458579256296441	N	N	378243	23858	ENSG00000123416	ENSG00000167552	-	+	12	12	49525180	49583107	utr5p	intron	TUBA1B	TUBA1A	49521565	49578579	-	-	0.0	49525164	49582066	49525164	49582312	49524915	49582066	+	-	N	-	-	N	SA831
46715	AACTTCCGCTTCCGGTTCCTAGCGTTAACTGCGACCGGGGTTCAGCGCTCGGGTGAGGAGCTGGTGGCGTCGGCAGGTTCGAGGCGATTCG|AGGCCGAGTGTACTACTTCAACCACATCACTAACGCCAGCCAGTGGGAGCGGCCCAGCGGCAACAGCAGCAGTGGTGGCAAAAACGGGCAGGGGGAGCCTGCCAGGGTCCGCTGCTCGCACCTGCTGGTGAAGCACAGCCAGTCACGGCGGCCCTCGTCCTGGCGGCAGGAGAAGATCACCCGGACCAAGGAGGAGGCCCTGGAGCTGATCAACGGCTACATCCAGAAGATCAAGTCGGG	79	0.961427789319247	0.370530397683908	0.568633990161101	N	Y	3.36819965647335	3.77530342425761	3.36819965647335	0	0.0	0.0	Y	0.0	N	Y	9895	3892	ENSG00000198258	ENSG00000127445	+	-	19	19	9940791	9960358	utr5p	coding	UBL5	PIN1	9938568	9945933	+	+	0.0	9938660	9949112	9938658	9948751,9949324,9958730	9938582	9948750,9949112,9958706	+	-	N	-	-	N	SA831
40276	CCGCCCGCTCGGCTCCCATAGCGCCCGCGACAGCGGTCCGGACGCCGCCCGAACATGGACTCCGCCGGCCAAGATATCAACCTGAATTCTCCTAACAAAGGTCTGCTGTCTGACTCCATGACGGATGTTCCTGTCGACACAGGTGTGGCTGCCCGGACTCCTGCTGTTGAGGGTCTGACAGAGGCTGAGGAGGAGGAGCTCAGGGCTGAGCTTACCAAGGTGGAAGAGGAAATTGTCACTCTGCGCCAGGTCCTGGCAGCCAAGGAGAGGCACTGTGGAGAGCTCAAGAGGAGGCTGGGCCTCTCCACCCTGGGGGAGCTGAAACAGAACCTGTCCAGGAGCTGGCATGACGTGCAGGTCTCTAGCGC|GAGATTTGTTATGAGGAATTGGCCCACGTC…	9	4.05516437294906e-10	0.7928487734881391	0.531830517004555	Y	Y	3.67952553980864	3.5110433747387795	3.5110433747387795	0	0.9944851833249622	0.0	Y	0.0	N	N	10329	5760	ENSG00000101150	ENSG00000101152	+	-	20	20	62522898	62567384	coding	intron	TPD52L2	DNAJC5	62496596	62526518	+	+	0.0	62505169	62557895	62496737,62500794,62505169	62558075	62496667,62500649,62505021	62557895	+	-	N	-	-	N	SA831
46865	TGCCCCCACGACTGCAGGCTGTGACTGATGACCACATCCGGATGCACAAGGTGCTGCGGGAATCAGGCCTGAAGTACGTGGCTGTGATGCCGCCACACAT|AGGGCATCATGGTGGGAGGCTTGAAGAGGAAACACTCTGATTTGGAAGAGGAGGAGGAGAGGTGGGAGTGGAGTCCAGCAGGCCTTCAGAGCTACCAGCAAGCCCTGCTCCGCATCTCCCTAGACAAAGTCCAGCGCAGCCTGGGCCCCCGAGCACCCAGCCTCCGCAGGCA	3	0.30275304538428804	0.586939582190409	0.924245615205772	Y	Y	3.782089642372741	3.37295958784206	3.37295958784206	2	0.0	0.0	Y	0.0	N	Y	4882	1155	ENSG00000090013	ENSG00000167565	+	-	19	19	40971725	40950282	coding	intron	BLVRB	SERTAD3	40953693	40946749	-	-	0.0	40957271	40947993	40957372	40947995	40957273	40947824	-	+	N	-	-	N	SA831
22070	GGCAGTCGTTTCACTCTGGTGGCTGAAAATGGCAACAGGTTCTGTCTTGATGTGTGTTACGCACGGTCTCTGGGATTTGTAGAGGCCAGTTCTCAGGTGAGTGATGTCAGGGAGGAAGACGTTCATGTTGATACTGTAAGGTAACCCTTCAGTGTCAGTGAAGAACTGGTCTACGACTGAGGCACTGTCTCGTCTATACTTTTTATGCTCTGGAATTATAGGAACTGGAGGAAGCTGAGGTGTCAGATACTTCTCCATTTCACATCTTGT|AAAGAGTGTTGGTTTAGGTGTAAATATATTGTCTTCATGCTCTTTAGGCACATTCAAAGTCTTTGATTTCTGATTTTCTGTCACATGTTTTGGTTCTGTTTTAGTGAGAAGTAAGCTGTTCTCAGAAT…	6	0.397075791526444	0.779751029463682	0.52478515188102	N	Y	3.65913638023969	3.29231222815676	3.29231222815676	1	0.0	0.0	Y	0.0	N	Y	3592	558	ENSG00000102554	ENSG00000083535	-	+	13	13	73651676	73590591	coding	coding	KLF5	PIBF1	73629114	73356197	+	+	0.0	73635999	73573133	73636268	73573133	73635999	73573014	-	+	N	-	-	N	SA831
44585	GTCATAAGGACACTTCTCCTTCCCCTCCTCGAAGCTGGTTGGCAAGGTGAAGGCCTCAGCATCAATGGCTGCACAGAGGGGCTGGAAGGCGTGAGTCCCACATGCATAGAGGTGGGTAGAATTGAGCCGCTGCAGGAACCGCACATGGTTAAAGCACTCCGT|TGTAGCAGGGATCCTAGGTGAAGGGGGTGGGTATGAATTCCTGAAACTTGAGCAGGTTCCCTGAAGCAAGAGAACTCTGGCCTAGTCAAGTTGTCCTGCTTACTGTTCAATGTGGCAGCATTTCTGTTCCTGCTTTGCCATCTCCATCTCTGGTTTGCCCAGCACTTTCCCTTTAGGTGGTGTGGTCTTTATTTTGGCTATATATACAGCTGAGGTGCTTCTTCTGTAGGGG	4	0.31057259603719106	0.9842036024155658	0.937610975661584	Y	Y	3.78105657260285	3.3619172994679904	3.3619172994679904	0	0.0	0.0	Y	0.0	N	N	1242	1965	ENSG00000095539	ENSG00000119906	-	+	10	10	102745628	102724893	coding	downstream	SEMA4G	FAM178A	102729275	102672720	+	+	0.0	102737389	102726570	102737487,102738089	102726570	102737389,102738052	102726339	-	+	N	-	-	N	SA831
31024	TGGACCAAACAATGCATCTCCAGGTGCGTGTGCCATGGAGACTTGGGGGCCTGAAGGCAGCCCTGGGCAGCCTCCTCCAGCCTCCCCTCCACCTCAGAATCTGCCTCTTCCAGGGACAGTGAGCTTCTTCTCTCCTTGTTAATCCAAACAGCATTGACCATCGATTCTGCAGGAGCAGGTGTGTTTCCT|CCTTGCTCTCGATCTGCTTCACCATCTTGGCTGCTGGAGTCTGACGAGCGGCTGTAAGGACCGATGGAAATGGATCCAAAGCACCAAACAGAGCTTCAAGACTCGCTGCTTGCTCTCTCCCTTTATAAACTGG	24	0.664414032050258	0.8971572217119129	0.428668323185959	Y	Y	3.6491271616355	3.4911927713997595	3.4911927713997595	18	0.0	0.0405735701482809	Y	0.0405735701482809	N	Y	1272	31602	ENSG00000188959	ENSG00000136810	-	+	9	9	112970469	113018920	coding	intron	C9orf152	TXN	112952328	113006091	-	-	0.0	112963754	113018692	112963753	113018809	112963565	113018691	+	-	N	-	-	N	SA831
2055	TCTTTTATTGTGTGTTGTTATTTGCCTAGCATTATAAATTAAGGAGGAATAGTAACAAAGAGCTTGAAGACATGCACAGCTCACAGGCCCCGGGTGGAGGCTGGCGACATCAGACAGACAGAACCAAGACATCTGAGGGGCAACCAGGAGGTGCGTGTGGCTGCAGAGCACACAGACTTGTCTTTGGACAAAATTGAGAAGAACTCATAAACTTGGCTTCCTCGCTTCTGCTCCTCAG|TTGTGTTGATGTTCCTTTCAGCTGGTCCTATAGTACCCCTCCTCAGGAATGTCTCCCCAGTGCAAGGACAAAGACTGAAGAGACTGCTATATTGATGGACTCTCAAGCCAACTATGAAGTTGAAACAAAGAAAGTGATCACCTGAAGACACCTCCTCTGC…	190	0.486495216176414	0.8439896013964009	0.5914408780187329	N	Y	3.5146370975884103	3.45720067037699	3.45720067037699	0	0.995806911721744	0.0	Y	0.9748414703304632	N	Y	250	4752	ENSG00000255090	ENSG00000255248	+	-	11	11	122293579	121987031	intron	intron	RP11-820L6.1	RP11-166D19.1	122026130	121899063	-	-	0.0	122051044	121962448	122051106,122073646	121962448	122051044,122073472	121962199	-	+	N	-	-	N	SA831
4698	CGCGCGGAGGAAGCGAAGGAGGCGGGAGCGGAGACCTCGCTGCGCTCATGGCGTCGCCCGGGCATTCAGATTTGGGAGAAGTAGCCCCAGAAATAAAAGCATCAGAGAGACGAACAGCTGTGGCCATTGCAGATTTGGAATGGAGAGAAATGGAAGGAGATGATTGCGAGTTCCGTTATGGAGATGGTACAAATGAGGCTCAGGACAATGATTTTCCAACAG|GTGCTGTCCTGGAGCCGAGAGCTGCCTTGCGCTTGGCGCGCCCTGCACACCTCCCCGGTCTGCGCCAAGAACCGGGCGGCCCGAGTACGCGTAAGCAAGGGGGACAAGCCGGTGACCTACGAGGAGGCACACGCGCCGCACTACATCGCCCACCGTAAAGGCTGGCTGTCGCTGCA…	21	0.617021688503454	0.964712554075764	0.608496119579775	Y	Y	3.59425138750382	3.24991303975317	3.24991303975317	0	0.995085455260297	0.0	Y	0.572434607645875	N	Y	3339	8452	ENSG00000106608	ENSG00000062582	+	-	7	7	43966010	43909492	coding	coding	URGCP	MRPS24	43915493	43906157	-	-	0.0	43921258	43908975	43921296,43921556,43927084,43946221	43906581,43908673,43908975	43921258,43921506,43927014,43946161	43906560,43908562,43908907	-	+	N	-	-	N	SA831
4771	TCCGACTTCCTCCGAGTCCAGCAGTCCCTGGGCACCAGGAAGGAACTGCAGAAGGAGCTCCAGGAGCGTCTTTCTCAGGAATGCCCGATCAAGGAGGTGGTGCTTTATGTCAAAGAAGAAATGAAGAGGAATGATCTTCCAGAAACAGCAGTGATTGGTCTTCTGTGGACATGTATAATGAACGCTGTTGAGTGGAACAAGAAGGAAGAACTTGTTGCAGAGCAGGCTCTGAAGCACCTGA|AGTTGGTTAGTCTGCTGCTAATTGGAATTGCTGCGTGGGGCATTGGCTTCGGGCTGATTTCCAGTCTCCGAGTGGTCGGCGTGGTCATTGCAGTGGGCATCTTCTTGTTCCTGATTGCTTTAGTGGGTCTGATTGGAGCTGTAAAACATCATCAGGT…	96	0.6637616009926569	0.8663143301904571	0.608581066684581	Y	Y	3.4937534244795	3.4152256374964702	3.4152256374964702	0	0.0	0.0	Y	0.0	N	Y	10024	2012	ENSG00000136261	ENSG00000106537	+	-	7	7	16746148	16824161	coding	intron	BZW2	TSPAN13	16685756	16793160	+	+	0.0	16736686	16815836	16734629,16736684	16816004	16734534,16736540	16815834	+	-	N	-	-	N	SA831
40224	ACTCCTGCTGTTGAGGGTCTGACAGAGGCTGAGGAGGAGGAGCTCAGGGCTGAGCTTACCAAGGTGGAAGAGGAAATTGTCACTCTGCGCCAGGTCCTGGCAGCCAAGGAGAGGCACTGTGGAGAGCTCAAGAGGAGGCTGGGCCTCTCCACCCTGGGGGAGCTGAAACAGAACCTGTCCAGGAGCTGGCATGACGTGCAGGTCTCTAGCGC|AATAGCCTAACATGGCAGACCAGAGACAGCGCTCACTGTCTACCTCTGGGGAGTCATTGTACCACGTCCTTGGGTTGGACAAGAACGCAACCTCAGATGACATTAAAAAGTCCTATCGGAAGCTTGCCTTGAAATATCACCCCGACAAGAACCCCGACAACCCGGAGGCCGCGGACAAGTTTAAGG…	21	0.370672536072637	0.3976591948252861	0.34907878765878403	Y	Y	3.67952553980864	3.72824693801095	3.67952553980864	0	0.99529376369966	0.0	Y	0.0069841406283578395	N	Y	10329	5760	ENSG00000101150	ENSG00000101152	+	-	20	20	62522898	62567384	coding	utr5p	TPD52L2	DNAJC5	62496596	62526518	+	+	0.0	62505169	62559688	62500794,62505169	62559805,62560772	62500732,62505021	62559688,62560665	+	-	N	-	-	N	SA831
17423	GATGATATTATTAGTACTGAATTTATCCATAAACTCGAAGCTCTGCTGCAAAGAGCCTATCGTCTCCAAGAGGAGTTTGAAGCTACCCTTGGGGCATCTGATCCTAATTCCCTTGCTGATGATATTGATAAAGATACAGATATCACCATGAAGGGTAATGTGGAAGACTTTGGCCTGCGAGACACCTTGAGCATCGCATCCACGGATTCCTTTGCTTCCGCAGCAGA|GGTGCAAATATATACAGAGCTTCATAATCAGCCCAAGACCACATAGAGCAAACATGAATGATATTTCCCAAAAGGCTGAGATTAAAGAAATGCTTGCTTCTGATGATGAGGAAGATGTATCTTCTAAAGTAGAAAAGGCTTATGTTCCAAAATTAACAGGAACTGTGAAGG…	4	0.408105000927623	0.7664560789516041	0.280680235442576	Y	Y	3.51529944499772	3.5597647729410897	3.51529944499772	0	0.0	0.0	Y	0.0	N	Y	479	153	ENSG00000180488	ENSG00000162614	+	-	1	1	78344106	78409580	coding	utr5p	FAM73A	NEXN	78245309	78354198	+	+	0.0	78309092	78381740	78279552,78280916,78309091	78354444,78381818,78383723,78383877	78279550,78280793,78308992	78354444,78381740,78383645,78383810	+	-	N	-	-	N	SA831
19157	GAGGTTTTGATGTAGAAAGTGTCTCCCTCCTGTTTGATCTCCACTGCTGGCTTGGACGCTGCAGCCACAGCAATCTTCCTCAGCATCACATTCACCCCCAGCACTTTGAGCAATTCCTCGAAGTTTTCCGATCGGATGATTTTCCAGTTGCCAGAGAAGTTGGGCATGGTGGCGGCGCGGGAGGCGGTCCCCGTAGACTCCTAGGCTGGAGCACTGGACACTGTCTTTTAGTCAAAAGAGACGTCGCCGTCGCCGGGTCGTCAGGTT|TGGGTGCACCTTTCTTGTTGCTTGAGGGCACTTATGGTCTCTGTGGGCCAAATCTCCTCATAAGCTATCTGACCGTCAGGTGCTGGTCTCCCAGGAGTCCCAGGGAATTGATTCCAAAGCTGGGAAGAGGC…	67	0.841363916829322	0.5153137730193429	0.22084232152956304	Y	Y	3.3571972208926297	3.36617336972692	3.3571972208926297	4	0.0	0.0134529147982063	Y	0.0134529147982063	N	N	12851	0	ENSG00000143320	ENSG00000223356	-	+	1	1	156675608	156682966	utr5p	intron	CRABP2	RP11-66D17.5	156669398	156682004	-	-	0.0	156675338	156682004	156670844,156675338	156682181	156670748,156675169	156682004	+	-	N	-	-	N	SA831
45507	CCTATAACGGCGTTGCCCTGCGGCCCTGGGACGGCAACTCTGATGACCGGGTCTTGTTGGATCTGTCTGCCTTCCTCAAGACCATTGCACTGAATGGTGTGGAGGACGTGCGAACCGTGCTGGAGCACTATGCCCTGGAGGATGACCCGCTGGCGGCTTTCAAACAGCGGCAAAGCCGGCTAGAGC|AGACACGGCCCGCTGGCGTCTTCGAGCTGCAGATCCACTCTTTCGGGCCGGGTCCAGGCCCTGGGGCCCCGCGGTCCCCCTGCAGCGCCCGGCTCCCCTGCCGCCTCTTCTTCAGAGTCTGCCTGAAGCCTGGGCTCTCAGAGGAGGCCGCCGAGTCCCCGTGCGCCCTGGG	2	0.187386798127973	0.5091115284094461	0.742459075058156	Y	Y	3.30165909935164	3.59528445727371	3.30165909935164	1	0.0	0.00278551532033433	Y	0.00278551532033433	N	Y	6256	388	ENSG00000105197	ENSG00000090932	+	-	19	19	39981528	39999118	coding	coding	TIMM50	DLL3	39971052	39989557	+	+	0.0	39979285	39989832	39978857,39979283	39989683,39989987	39978777,39979179	39989682,39989832	+	-	N	-	-	N	SA831
18644	GCCTTGGACAGTTCCCAGACACGCCGGTTGGTGGCCTCCGGGATCTTCTGTTCTGAGCCCTCATCCTCAGTTGCCTTCTTCTCCGGGGAGCGGTAAATGCACATGGGATTCATGGGAATGTCCCGCGGCTTGGCTGTGCAGATGTCCACAGGGCTCCCGTGACAGGTCACGCAGTCCCAGAAGCCAATGAGCAGCAAGGACAAAAGATAAACCTTCCTG|AATGTCAATGTAAGGTCCTCAGCCGGAACCTTGTTTTGTGGTTCTGGTTGTCCATTTTCTGCTTGTTTACTTGTATTCAGTTTGCTTTTCATGTCCAGAGAACACTGGTTTTCCTTTGAAAGAGAAGGA	11	0.356073615754359	0.545265930130707	0.550268600834138	N	Y	3.45976132345673	3.72721386824106	3.45976132345673	18	0.0	0.0415139601519292	Y	0.0337842340241222	N	Y	89	2256	ENSG00000117601	ENSG00000135870	-	+	1	1	173886516	173991435	intron	coding	SERPINC1	RC3H1	173872947	173900352	-	-	0.0	173884057	173910403	173884060	173910515	173883842	173910406	+	-	N	-	-	N	SA831
19331	ACAGCAGGTGCAGATGGCAGGAGCTCCAAGCCAGCAGCAGCCAATGCTCAGTGGGGTACAAATGGCTCAGGCAGGTCAACCAGGGAAAATGCCAAGTGGAATAAAAACCAACATCAAGTCGGCTTCCATGCATCCCTACCAGCG|AGTCCTTAGCCAGGATGGAGGCTGTTGTGAACTTGTACCAAGAGGTGATGAAGCACGCAGATCCCCGGATCCAGGGCTACCCTCTGATGGGGTCCCCCTTGCTAATGACCTCCATTCTCCTGACCTACGTGTACTTCGTTCTCTCACTTGGGCCTCGCATCATGGCTAATCGGAAGCCCTTCCAGCTCCGTGGCTTCATGATTGTCTACAACTTCTCACTGGTGGCACTCTC	9	0.5993175295643031	0.9957247438626898	0.860803441988235	Y	Y	3.56488607910057	3.762733552573681	3.56488607910057	0	0.993073975832596	0.00265251989389925	Y	0.9584438549955792	N	Y	3718	5170	ENSG00000159479	ENSG00000066322	+	-	1	1	43855479	43833697	coding	utr5p	MED8	ELOVL1	43849588	43829068	-	-	0.0	43850717	43831294	43850777,43851723	43831047,43831294	43850717,43851649	43830876,43831235	-	+	N	-	-	N	SA831
40093	CAGCGGTCCGGACGCCGCCCGAACATGGACTCCGCCGGCCAAGATATCAACCTGAATTCTCCTAACAAAGGTCTGCTGTCTGACTCCATGACGGATGTTCCTGTCGACACAGGTGTGGCTGCCCGGACTCCTGCTGTTGAGGGTCTGACAGAGGCTGAGGAGGAGGAGCTCAGGGCTGAGCTTACCAAG|ATCTTTAAGTCTTCTGAGGAGCATGGACCTGCTAGACTGCAAGCTGCTGCATTCTGAGGAGCAGGGACCTGCTAAACTGCAAGCTGCCGCAGGCGGAGATTTTTGCCTGTTTGGTTTATTTTGTTACCACTGAGTCCCCAGCTCTGAGAACAGAGCGA	5	0.8962318474151899	0.691937028549161	0.3547445391901741	Y	Y	3.210167790385149	3.63655728995158	3.210167790385149	0	0.993689073184926	0.0	Y	0.0	N	N	10329	5760	ENSG00000101150	ENSG00000101152	+	-	20	20	62522898	62567384	coding	intron	TPD52L2	DNAJC5	62496596	62526518	+	+	0.0	62500794	62550498	62496737,62500794	62550653	62496695,62500649	62550498	+	-	N	-	-	N	SA831
49777	GCTCAACCAGGTGGACCACTTCAGGTTCAACCGGGCAGCGCTCATCAACGTGGGCTTCCTGGAGAGCAGCAACAGCACGGACTACATTGCCATGCACGACGTTGACCTGCTCCCTCTCAACGAGGAGCTGGACTATGGCTTTCCTGAGGCTGGGCCCTTCCACGTGGCCTCCCCGGAGCTCCACCCTCTCTACCACTACAAGACCTATGTCGGCGGCATCCTGCTGCTCTCCAAGCAGCACTACCGGCTG|CCTGGCTTTTGTCTCTGCCATTTCTACTAAAACCACTCTGCTCAAGGCTGTCATCAGTGTCTCCACTGCCCAGCCCTGGACTGTCAGAGCCACTCCGGGACATCTGCACCAGATGCATGAGTTTCCTGATACAGCGAAATCTCAGCAG…	18	0.13441697617067	0.8579145556619381	0.52563321961327	Y	Y	3.46653819400206	3.2823030095525803	3.2823030095525803	0	0.0	0.0	Y	0.0	N	N	945	0	ENSG00000027847	ENSG00000247679	+	-	5	5	177037348	177046755	coding	intron	B4GALT7	RP11-1277A3.1	177027101	177038254	+	+	0.0	177034528	177045917	177031542,177034528	177046096	177031519,177034303	177045917	+	-	N	-	-	N	SA831
13511	CAAGCTTCTTGGGCCAAGTCAGCAGGTGCCAAGTCTAGTGGTGGCAGGGAAGACTTGGAGTCATCTGGACTGCAGAGAAGGAACTCCTCTGAAGCAAGCTCCGGAGACTTCTTAGATCTGAAGGGAGAAGGTGATATTCATG|GATAAAGTGGCCAGTGTGTACGAAGCCCCGGGCTTTTTCCTGGACCTGGAGCCCATCCCGGGAGCCTTGGACGCTGTGCGGGAGATGAACGACCTACCGGACACGCAGGTCTTCATCTGCACCAGCCCCCTGCTGAAGTACCAC	10	0.82181303415402	0.867160643605033	0.23128740312376306	Y	Y	3.43101850966944	3.5240772547391304	3.43101850966944	0	0.0	0.0	Y	0.0105020366099035	N	N	27129	8439	ENSG00000189159	ENSG00000125458	+	-	17	17	73164376	73127890	coding	coding	HN1	NT5C	73131343	73126320	-	-	0.0	73142761	73127376	73142779,73143748,73144639	73127200,73127376	73142761,73143651,73144624	73127163,73127276	-	+	N	-	-	N	SA831
23585	GAAAGAGTGTTAGCTCAGTTGCGAGCTGCCTTGTACGGTATTCATGACATATTCTTTGTAATGGATGCAGCTGAAAGAATGTCTATTCTACATCATGATCGAGAAGTTCGCAAAGAGAAAATGCTCAGGCAAATGG|CACTCCAGGAATAGGAACTACAAAGCTGAATTTGCATCATGCCGACTGGAGGCTGTACCATTGGAGTTTGGGGACTATCACCCTCTGAAACCCATAACTTTGTGATCCTGAGTCATGTCCATTTGTCACAAAAACTAAGCATCCCCTGCAGATGGTTAAGTCTC	7	0.9672724499577272	0.8393656266692421	0.571456050668549	Y	Y	3.34425662684812	3.56232542602083	3.34425662684812	0	0.0	0.0	Y	0.0	N	Y	1235	1602	ENSG00000103540	ENSG00000103544	+	-	16	16	19564730	19718115	coding	coding	CCP110	C16orf62	19535133	19566562	+	+	0.0	19556532	19576173	19556220,19556532,19557139	19576272,19580627	19556219,19556416,19557139	19576174,19580566	+	-	N	-	-	N	SA831
28883	CGAGAGAATTTCAAGATTGTGGAGTTGGACTGAATGCTGCACAGTTCAAACAGCTGCTTATTTCGGCTGTGAAGGACCTGTTTGGGGAGG|AATATATTATTCGAGTGCAAAGAGGAATTTCTGTGGAAAACAGCTGGCAGATTGTTAGAAGATACAGTGACTTTGATTTGCTTAACAACAGCTTACAGATTGCAGGCCTAAGTCTACCTCTTCCTCCCAAAAAATTGATTGGTAACATGGATCGTGAATTCATAGCTGAAAGGCAGAA	7	0.3342679501481149	0.543111234357676	0.80094181708115	Y	Y	3.53937561337214	3.43681151080804	3.43681151080804	0	0.0	0.0	Y	0.0037174721189592295	N	Y	772	1496	ENSG00000163684	ENSG00000168297	+	-	3	3	58305816	58411748	coding	coding	RPP14	PXK	58291974	58318607	+	+	0.0	58296318	58351601	58292378,58296318,58302242	58351651,58355205,58368320	58292375,58296234,58302242	58351602,58355158,58368241	+	-	N	-	-	N	SA831
18942	GAGCACAGCGGCATCTACGTCTGCCATGTCAGCAATGAGTTCTCCTCAAGGGATTCTCAGGTCACTGTGGATGTTCTTGACCCCCAGGAAGACTCTGGGAAGCAGGTGGACCTAGTGTCAGCCTCGGTGGTGGTGGTGGGTGTGATCGCCGCACTCTTGTTCTGCCTTCTGGTGGTGGTGGTGGTGCTCATGTCCCGATACCATCGGCGCAAGGCCCAGCAGATGACCCAGAAATATGAGGAGGAGCTGACCCTGACCAGGGAGAACTCCATCCGGAGGCTGCATTCCCATCACACGGACCCCAGGAGCCAG|GAGGCTGTAGGAGTGCAATTGGAACCTGAGCGCTTGGTCAAGATCCTAGAGGTGCTTCGGGAACTCCCTGTCCCAAACTACAGGAC…	11	0.000405116936663119	0.6591106677492441	0.519378115378864	Y	Y	3.38912318237562	3.76951977068882	3.38912318237562	0	0.0	0.0	Y	0.0	N	Y	462	1193	ENSG00000143217	ENSG00000186517	+	-	1	1	161059389	161039760	coding	coding	PVRL4	ARHGAP30	161040785	161016736	-	-	0.0	161043510	161024495	161043585,161044163,161044479	161023175,161024263,161024495	161043510,161044007,161044401	161023100,161024156,161024413	-	+	N	-	-	N	SA831
13564	GGCTTATCGAAGTGGTGGCTACAAAAAGGCCAGAGCTGTGTTTAAAAGTTTACAGGAGAGCCGACCATTTTCAGTTGACTTTTTCAGGAAAATGATTCAGTTTGAAAAGGAGCAAGAATCCTGCAATATGGCGAACATAAGAGAATATTATGAGAGAGCTTTGAGAGAGTTTGGATCCGCAGATTCTG|CCCGTGGAACACAGAGCATTCCTAATGACAGTCCTGCCCGGGGTGAGGGCACCCATTCTGAAGAGGAAGGCTTTGCCATGGATGAGGAGGACTCTGATGGAGAACTGAATACCTGGGAGCTGTCAGAAGGGACAAACTGTCCACCCAAGGAACAGCCTGGCGATCTTTTTAATGAGGACTGGGACTCGGAGTTGAAAGCAGATCAAGGGA…	30	0.540899165497747	0.8772999413721949	0.5841024597367851	Y	Y	3.29227237536341	3.7574444125448494	3.29227237536341	2	0.0	0.0	Y	0.0	N	Y	1693	4317	ENSG00000108651	ENSG00000172301	+	-	17	17	30228784	30186356	coding	coding	UTP6	C17orf79	30187923	30178883	-	-	0.0	30192385	30180049	30192457,30195131,30200444	30180049	30192385,30195065,30200397	30179832	-	+	N	-	-	N	SA831
36795	ACTGCCCTATCCAAAAAGACAAGACCTATAGCTACCTGAATAAACTACCAGTGAAAAGCGAATATCCCTCTATAAAACTGGTGGTGGAGTGGCAACTTCAGGATGACAAAAACCAAAGTCTCTTCTGCTGGGAAATCCCAGTACAGATC|GCTCTGAGGACTGCTCAGCTGGCCCAGGCCCCCCTCCCCAGCAGCTGCCCCAGAACCATGGAGAGTCTGAGTGAACTACAGAACCCGCTGCTGCCCAGGAGCCCTGCCCATCTCCATGGCCCCTATCCCTACCCGGAGACCCCACCCAGCTGGTCCTGCCAGGAAAAGCTCTACTCCTACCTCCTAGGTGGCGCTG	10	0.771238715238951	0.6297203876026689	0.525103721252176	N	Y	3.4315223707792097	2.9893705042633503	2.9893705042633503	0	0.0	0.0	Y	0.0	N	Y	5792	98	ENSG00000119655	ENSG00000183379	+	-	14	14	74960880	74892805	coding	utr5p	NPC2	SYNDIG1L	74942895	74872596	-	-	0.0	74947405	74876504	74947482,74951187	74876504	74947405,74951118	74876309	-	+	N	-	-	N	SA831
1643	GTCACCGGCAAATGAGCAGCCAGCAGCTGCGGACGCCTCCGGGAGCGCAACGCTTTCGCGGCGCGTCCGGAGTCCCGTGGGCCCAGCCCTGAGCCGCGCCGGCGCTGGGGTCTTCTCTGCGTGCAGGACCCGGCGGCCACGGAGCTTCAGCCTGACAGCCCGGTGGCCTCGCCTCCGCTGTCTCCTCGGAAGAAGCGGGGGAACTGGGAACCCGCCGGGCGCCAGAGGTCTGCGAAGCTGGGCTTGGATGAAGTGGAT|ACACACAGTCACATTCCAGTGTGACAAATACTCCTTCACCAGGAGACAGCGCTACCACTCCGGGATCTTGAAGACTCTCTACAGAGAGCCTAGGCCTGGCAGTCTTCACAGATGACACCCAAC	6	0.8821951079536059	0.906272962636092	0.167624655007974	Y	Y	3.51952501003312	3.32523140661629	3.32523140661629	0	0.0	0.0	Y	0.0	N	N	86	4124	ENSG00000149150	ENSG00000134809	-	+	11	11	57283259	57298276	utr5p	utr3p	SLC43A1	TIMM10	57252007	57295936	-	-	0.0	57283179	57296002	57283179	57296096	57282922	57296002	+	-	N	-	-	N	SA831
24172	GTGGGTCCCTGCCGGCCGGCGGCGGGCGCAGACAGCGGCGGGCGCAGGACGTGCACTATGGCTCGGGGCTCGCTGCGCCGGTTGCTGCGGCTCCTCGTGCTGGGGCTCTGGCTGGCGTTGCTGCGCTCCGTGGCCGGGGAGCAAGCGCCAG|ACAGAGGTGTTCCAGGCCTTGCAGCGGCTCCATATGACCATCTTCTCCCAGAGCGTCTCACCATGTGGGAAGTTTCTGGCGGCTGGCAACAATTACGGGCAGATTGCCATCTTCAGGTACCCTCTGCCGCTGTCCACCCATTAGCCCTGGCACTTGGCCCTCATGGGACGGATGCCCCCGTTTCTGACTCCTGGGTCCCCTCCGCTGTCCCTGCAGCTT	11	0.740691951634604	0.521360656155136	0.426749568236776	Y	Y	3.35823029066252	3.76951977068882	3.35823029066252	0	0.0	0.0	Y	0.0	N	Y	11516	3503	ENSG00000006327	ENSG00000131652	+	-	16	16	3072384	3077756	coding	coding	TNFRSF12A	THOC6	3068446	3074028	+	+	0.0	3070492	3075709	3070492	3075927	3070346	3075709	+	-	N	-	-	N	SA831
13427	CATATCCCAAGTCATCTCAGAAGTTGATGGTAACAGGATGACCTTGAGCCAAGAAGGAGCACAAGATTCCTTCCCTCTTCAGCAGAAGATCTTGGTTTGCTCTTTGATGCTCTTGATCAGGCAGTTGAAAATCAAAGAGGTCACTCTGGGGA|AGCATCACAGGACATGGCCCCCTCAGCCACCTAGCTGGGGCCCATCTAGGAGTGGCATCTTTTTTGGTGCCCTGAAGGCCAGCTCTGGACCTTCCCAGGAAAAGTGCCAGCTCACAGAACTGCTTGACCAAAGGACCGGCTCTTGAGACATCCCCCAACCCACCTGGCCCCCAGCTAGGGTGGGGGCTCCAGGAGACTGAGATTAGCCTGCCCTCTTTGGACAGCAGCTCCAGGACAGGGCGGGTG…	27	0.313552611557801	0.896052690628448	0.742645161946878	Y	Y	3.404223201915741	3.26294691975352	3.26294691975352	10	0.0	0.0023923444976075	Y	0.0220819692772601	N	Y	3299	2703	ENSG00000094804	ENSG00000131759	+	-	17	17	38459171	38513094	coding	utr5p	CDC6	RARA	38443885	38465444	+	+	0.0	38457282	38487109	38457280	38474700,38487371	38457142	38474699,38487109	+	-	N	-	-	N	SA831
44728	TTCACCTGGAGGACAGGGCTTATGGCAGAATTGGCCATCATGATGCAGGCCTTCCAAGTTCTGAGTCTCAACTGTAGTAACAGTCTTCCTCAATTCCAATCCCTTGGAGTTGATGTCAGTCACTTGGGCATTAACACTTTTGGACGATAATCTAGCAACAGACGTAAGA|ACTAGCAACCCTTGGTGTCCGCAGCCCGTGTGGGACGGCGACTGCGACGGCTGCCCCCGTGGCTGCCGTGTGGCCTTGGCATCCGTCCGGCTGCTGCAACCCGGGCCGCGGTGGCTTTTGCTGGAAGGCGTTGCAGCG	9	0.7971215443991801	0.648709356205177	0.680038314820686	Y	Y	3.64656650855576	3.53871326596283	3.53871326596283	0	0.0	0.0	Y	0.00324675324675328	N	Y	1212	1120	ENSG00000026103	ENSG00000138134	-	+	10	10	90775542	90734910	coding	intron	FAS	STAMBPL1	90750414	90639491	+	+	0.0	90762786	90640395	90762951,90767461	90640397	90762788,90767457	90640271	-	+	N	-	-	N	SA831
38543	TCATTGCTGTACATTGGCTGGGATAAGCACTATGGCTTTCAGCTCTATCAGAGTGACCCTAGTGGAAATTACGGGGGATGGAAGGCCACATGCATTGGAAATAATAGCGCTGCAGCTGTGTCAATGTTGAAACAAGACTATAAAGAAGGAGAAATGACCTTGAAGTCAGCACTTGCTTTAGCTATCAAAGTACTAAATAAGACCATGGATGTTAGTAAACTCTCTGCTGAAAA|AGGATTATCTGAACCTTCTTCTATTGCAAAACATGAAGATAGTTTGCTTAAGGATTTATTTCAAGACTACGAAAGATGGGTTCGTCCTGTGGAACACCTGAATGACAAAATAAAAATAAAATTTGGACTTGCAATATCTCAATTGGTGGATGTGGATGAGAAAAA…	33	0.3703000948624121	0.9052985350578	0.33338157844793603	Y	Y	3.5167965230840297	3.5827145855897897	3.5167965230840297	0	0.0	0.0	Y	0.0110924828446662	N	Y	18520	1513	ENSG00000041357	ENSG00000169684	+	-	15	15	78841604	78887611	coding	coding	PSMA4	CHRNA5	78832747	78857862	+	+	0.0	78839040	78873153	78838106,78839038	78858167,78873304,78879031,78880680	78837996,78838917	78858166,78873153,78878987,78880656	+	-	N	-	-	N	SA831
7884	AAGTATGAGATGCGCAGCCACGGCCCCACCCACAGCCTGGTCATCCATGACGTTCGACCTGAGGACCAAGGCACTTACTGCTGCCAGGCCGGCCAGGACAGCACCCACACACGGCTGCTGGTAGAGGG|ACCCGCTACATCAGCACGGAGCTGGGCATCAGGCAGAGGCTGCTGGTGGCGGTGCTGACCTCTCAGACCACGCTGCCCACGCTGGGCGTGGCCGTGAACCGCACGCTGGGGCACCGGCTGGAGCGTGTGGTGTTCCTGACGGGCGCACGGGGCC	12	0.974601383433546	0.5882654936992321	0.5144433871307439	Y	Y	3.28399842673177	3.33784113109357	3.28399842673177	7	0.992215106007067	0.0191033568904593	Y	0.634109982332156	N	Y	948	28472	ENSG00000124006	ENSG00000123989	+	-	2	2	220436581	220408509	coding	coding	OBSL1	CHPF	220415451	220403669	-	-	0.0	220416251	220406911	220415564,220416355	220406910	220415564,220416251	220406757	-	+	N	-	-	N	SA831
13579	GCTGCGGAATTTCTCGGCACCTACCTGTAGTATGGGGCACTTGGTTTGGTTGCAGAGTAAGAAGGTGGAAGAATGAGCTGTACTTGGTTAAGCAGTTGAAACCTTTTTTGAGCAGGATCTGTAAAAGCATAATTGAATTTGTTTCACCCCCGTGGATTCCAGTGGGCCCGACAGCGCAACAG|ACTATAGACCAGTTTGAATATGATGGTTGTGACAATTGTGATGCATATCTACAAATGAAGGGTAACCGAGAGATGGTATATGACTGCACTAGCTCTTCCTTTGATGGGTAACTTTAAGCCAGGTGTATATGCGGTGTCAGTCACTGGTCGCCTGCCCCAAGGAATCGTGCGGGAGCTGAAAAGTCGAGGAGTGGCCTACAAATCCAGAGACACAGC	15	0.660240794785509	0.974885507673462	0.538911387365393	Y	Y	3.4451253122330296	3.418448637985509	3.418448637985509	0	0.994519265195957	0.0	Y	0.0	N	Y	5483	10474	ENSG00000108375	ENSG00000213246	+	-	17	17	56494956	56430454	utr5p	coding	RNF43	SUPT4H1	56429861	56422539	-	-	0.0	56494378	56428869	56494559	56423674,56424602,56428869	56494378	56423620,56424549,56428763	-	+	N	-	-	N	SA831
[truncated: 1,275 more rows]
[truncated: 22 more columns]
