# Supplementary material for: CLK-dependent exon recognition and conjoined gene formation revealed with a novel small molecule inhibitor
Source: Nat Commun. 2017 Feb 23;8:7. doi: 10.1038/s41467-016-0008-7 (PMC5431906; doi:10.1038/s41467-016-0008-7)
Supplement: Supplementary file 5 — ∆AS events from MISO from KH-CB19 treated HCT116 cells. Columns: event_type (MISO AS event type; text), event_name (MISO AS event name; text), sample*_posterior_mean (posterior PSI estimate; float), sample*_ci_low (lower bound of 95% confidence interval for PSI; float), sample*_ci_high (upper bound of 95% confidence interval for PSI; float), diff (difference between sample1 and sample2 PSI; float), bayes_factor (Bayes factor for comparison; float), isoforms (names of events considered; text), sample*_counts (counts for each read type; text), sample*_assigned_counts (inferred assignments of reads to isoforms; text), chrom (chromosome name; text), strand (chromosome strand of event; text), mRNA_starts (start coordinates of mRNA entries in event; text), mRNA_ends (end coordinates of mRNA entries in event; text), Gene (gene name of event; text), sample* (sample/library id; text), KH-CB19_concentration (T3 concentration, μM; float). [file 41467_2016_8_MOESM5_ESM.txt]

event_type	event_name	sample1_posterior_mean	sample1_ci_low	sample1_ci_high	sample2_posterior_mean	sample2_ci_low	sample2_ci_high	diff	bayes_factor	isoforms	sample1_counts	sample1_assigned_counts	sample2_counts	sample2_assigned_counts	chrom	strand	mRNA_starts	mRNA_ends	Gene	sample1	sample2	KH-CB19_concentration
A3SS	chr20:33681775:33682370:-@chr20:33678139|33678188:33677903:-	0.5	0.32	0.69	0.92	0.77	1.0	-0.42	90.34	('chr20:33681775:33682370:-@chr20:33678139|33678188:33677903:-.A.coreAndExt_chr20:33681775:33682370:-@chr20:33678139|33678188:33677903:-.A.up', 'chr20:33681775:33682370:-@chr20:33678139|33678188:33677903:-.B.core_chr20:33681775:33682370:-@chr20:33678139|33678188:33677903:-.B.up')	(0,0):2991,(0,1):2,(1,0):23,(1,1):583	0:376,1:232	(0,0):3106,(1,0):48,(1,1):549	0:596,1:1	chr20	-	(34214489, 34214489)	(34218956, 34218956)	CPNE1	SA618	SA612	0.20
A3SS	chr3:42572426:42572491:-@chr3:42565153|42569944:42564463:-	0.4	0.36	0.44	0.55	0.49	0.61	-0.15	32.17	('chr3:42572426:42572491:-@chr3:42565153|42569944:42564463:-.A.coreAndExt_chr3:42572426:42572491:-@chr3:42565153|42569944:42564463:-.A.up', 'chr3:42572426:42572491:-@chr3:42565153|42569944:42564463:-.B.core_chr3:42572426:42572491:-@chr3:42565153|42569944:42564463:-.B.up')	(0,0):187,(0,1):47,(1,0):1168,(1,1):262	0:1281,1:196	(0,0):235,(0,1):27,(1,0):1367,(1,1):231	0:1503,1:122	chr3	-	(42589459, 42589459)	(42597487, 42597487)	SEC22C	SA618	SA612	0.20
A3SS	chr11:118394202:118394597:-@chr11:118393465|118393973:118393282:-	0.69	0.65	0.73	0.8	0.76	0.84	-0.11	66.31	('chr11:118394202:118394597:-@chr11:118393465|118393973:118393282:-.A.coreAndExt_chr11:118394202:118394597:-@chr11:118393465|118393973:118393282:-.A.up', 'chr11:118394202:118394597:-@chr11:118393465|118393973:118393282:-.B.core_chr11:118394202:118394597:-@chr11:118393465|118393973:118393282:-.B.up')	(0,0):5831,(0,1):46,(1,0):1620,(1,1):1546	0:2658,1:554	(0,0):4497,(0,1):38,(1,0):1393,(1,1):996	0:2225,1:202	chr11	-	(118888072, 118888072)	(118889387, 118889387)	RPS25	SA618	SA612	0.20
A3SS	chr17:39756178:39756237:-@chr17:39755422|39755746:39755313:-	0.17	0.11	0.24	0.58	0.4	0.77	-0.41	1326910.58	('chr17:39756178:39756237:-@chr17:39755422|39755746:39755313:-.A.coreAndExt_chr17:39756178:39756237:-@chr17:39755422|39755746:39755313:-.A.up', 'chr17:39756178:39756237:-@chr17:39755422|39755746:39755313:-.B.core_chr17:39756178:39756237:-@chr17:39755422|39755746:39755313:-.B.up')	(0,0):3882,(0,1):14,(1,0):82,(1,1):19	0:84,1:31	(0,0):2773,(0,1):3,(1,0):131,(1,1):9	0:134,1:9	chr17	-	(42399787, 42399787)	(42400711, 42400711)	SLC25A39	SA618	SA612	0.20
A3SS	chr2:38830175:38830351:-@chr2:38829819|38829992:38829544:-	0.45	0.38	0.53	0.81	0.7	0.95	-0.36	1000000000000.0	('chr2:38830175:38830351:-@chr2:38829819|38829992:38829544:-.A.coreAndExt_chr2:38830175:38830351:-@chr2:38829819|38829992:38829544:-.A.up', 'chr2:38830175:38830351:-@chr2:38829819|38829992:38829544:-.B.core_chr2:38830175:38830351:-@chr2:38829819|38829992:38829544:-.B.up')	(0,0):3179,(0,1):2,(1,0):195,(1,1):649	0:506,1:340	(0,0):2452,(1,0):282,(1,1):532	0:722,1:92	chr2	-	(38976040, 38976040)	(38976847, 38976847)	SRSF7	SA618	SA612	0.20
A3SS	chr12:56197756:56200612:-@chr12:56197474|56197509:56197319:-	0.84	0.62	0.97	0.26	0.05	0.61	0.58	222.28	('chr12:56197756:56200612:-@chr12:56197474|56197509:56197319:-.A.coreAndExt_chr12:56197756:56200612:-@chr12:56197474|56197509:56197319:-.A.up', 'chr12:56197756:56200612:-@chr12:56197474|56197509:56197319:-.B.core_chr12:56197756:56200612:-@chr12:56197474|56197509:56197319:-.B.up')	(0,0):151,(0,1):1,(1,0):10,(1,1):70	0:77,1:4	(0,0):129,(0,1):3,(1,0):1,(1,1):90	0:12,1:82	chr12	-	(57911052, 57911052)	(57914345, 57914345)	DDIT3	SA618	SA612	0.20
A5SS	chr9:74959197:74959620|74959317:+@chr9:74963258:74963337:+	0.09	0.02	0.25	0.56	0.25	0.85	-0.47	20.61	('chr9:74959197:74959620|74959317:+@chr9:74963258:74963337:+.A.coreAndExt_chr9:74959197:74959620|74959317:+@chr9:74963258:74963337:+.A.dn', 'chr9:74959197:74959620|74959317:+@chr9:74963258:74963337:+.B.core_chr9:74959197:74959620|74959317:+@chr9:74963258:74963337:+.B.dn')	(0,0):681,(0,1):6,(1,0):3	0:3,1:6	(0,0):594,(0,1):1,(1,0):10	0:10,1:1	chr9		(75769377, 75769377)	(75773517, 75773517)	ANXA1	SA618	SA612	0.20
A5SS	chr1:206006981:206010330|206007163:+@chr1:206023260:206023983:+	0.32	0.23	0.44	0.83	0.67	0.97	-0.51	13034231.41	('chr1:206006981:206010330|206007163:+@chr1:206023260:206023983:+.A.coreAndExt_chr1:206006981:206010330|206007163:+@chr1:206023260:206023983:+.A.dn', 'chr1:206006981:206010330|206007163:+@chr1:206023260:206023983:+.B.core_chr1:206006981:206010330|206007163:+@chr1:206023260:206023983:+.B.dn')	(0,0):637,(0,1):2,(1,0):78,(1,1):54	0:90,1:44	(0,0):584,(1,0):183,(1,1):45	0:224,1:4	chr1		(207940358, 207940358)	(207957360, 207957360)	CD46	SA618	SA612	0.20
A5SS	chr16:73256144:73256089|73256023:-@chr16:73251844:73252850:-	0.55	0.42	0.69	0.83	0.68	0.95	-0.28	52.61	('chr16:73256144:73256089|73256023:-@chr16:73251844:73252850:-.A.dn_chr16:73256144:73256089|73256023:-@chr16:73251844:73252850:-.A.coreAndExt', 'chr16:73256144:73256089|73256023:-@chr16:73251844:73252850:-.B.dn_chr16:73256144:73256089|73256023:-@chr16:73251844:73252850:-.B.core')	(0,0):565,(1,0):71,(1,1):1714	0:986,1:799	(0,0):496,(0,1):1,(1,0):94,(1,1):1383	0:1391,1:87	chr16		(74694343, 74694343)	(74698643, 74698643)	RFWD3	SA618	SA612	0.20
A5SS	chr16:29920034:29923479|29920352:+@chr16:29924043:29925105:+	0.12	0.11	0.14	0.25	0.22	0.28	-0.13	1000000000000.0	('chr16:29920034:29923479|29920352:+@chr16:29924043:29925105:+.A.coreAndExt_chr16:29920034:29923479|29920352:+@chr16:29924043:29925105:+.A.dn', 'chr16:29920034:29923479|29920352:+@chr16:29924043:29925105:+.B.core_chr16:29920034:29923479|29920352:+@chr16:29924043:29925105:+.B.dn')	(0,0):344,(0,1):124,(1,0):323,(1,1):800	0:419,1:828	(0,0):312,(0,1):97,(1,0):545,(1,1):655	0:730,1:567	chr16		(30012533, 30012533)	(30017604, 30017604)	INO80E	SA618	SA612	0.20
A5SS	chr19:55573218:55573512|55573381:+@chr19:55573591:55573865:+	0.99	0.96	1.0	0.87	0.8	0.92	0.12	210.04	('chr19:55573218:55573512|55573381:+@chr19:55573591:55573865:+.A.coreAndExt_chr19:55573218:55573512|55573381:+@chr19:55573591:55573865:+.A.dn', 'chr19:55573218:55573512|55573381:+@chr19:55573591:55573865:+.B.core_chr19:55573218:55573512|55573381:+@chr19:55573591:55573865:+.B.dn')	(0,0):399,(1,0):221,(1,1):109	0:330	(0,0):318,(0,1):10,(1,0):165,(1,1):83	0:235,1:23	chr19		(50881406, 50881406)	(50882053, 50882053)	NR1H2	SA618	SA612	0.20
A5SS	chr19:54297183:54298656|54297242:+@chr19:54299703:54299804:+	0.31	0.18	0.51	0.83	0.6	0.99	-0.52	64.12	('chr19:54297183:54298656|54297242:+@chr19:54299703:54299804:+.A.coreAndExt_chr19:54297183:54298656|54297242:+@chr19:54299703:54299804:+.A.dn', 'chr19:54297183:54298656|54297242:+@chr19:54299703:54299804:+.B.core_chr19:54297183:54298656|54297242:+@chr19:54299703:54299804:+.B.dn')	(0,0):1922,(0,1):3,(1,0):274,(1,1):8	0:278,1:7	(0,0):1971,(1,0):600,(1,1):3	0:603	chr19		(49605371, 49605371)	(49607992, 49607992)	SNRNP70	SA618	SA612	0.20
A5SS	chr19:19542642:19542496|19542395:-@chr19:19541908:19542108:-	0.9	0.7	0.99	0.42	0.24	0.61	0.48	687.7	('chr19:19542642:19542496|19542395:-@chr19:19541908:19542108:-.A.dn_chr19:19542642:19542496|19542395:-@chr19:19541908:19542108:-.A.coreAndExt', 'chr19:19542642:19542496|19542395:-@chr19:19541908:19542108:-.B.dn_chr19:19542642:19542496|19542395:-@chr19:19541908:19542108:-.B.core')	(0,0):50,(1,0):18,(1,1):13	0:27,1:4	(0,0):63,(0,1):9,(1,0):15,(1,1):14	0:19,1:19	chr19		(19680908, 19680908)	(19681642, 19681642)	PBX4	SA618	SA612	0.20
A5SS	chr19:1391018:1391254|1391240:+@chr19:1391348:1392937:+	0.73	0.7	0.77	0.84	0.8	0.87	-0.11	3925.23	('chr19:1391018:1391254|1391240:+@chr19:1391348:1392937:+.A.coreAndExt_chr19:1391018:1391254|1391240:+@chr19:1391348:1392937:+.A.dn', 'chr19:1391018:1391254|1391240:+@chr19:1391348:1392937:+.B.core_chr19:1391018:1391254|1391240:+@chr19:1391348:1392937:+.B.dn')	(0,0):6442,(0,1):41,(1,0):770,(1,1):4554	0:3836,1:1529	(0,0):5587,(0,1):32,(1,0):768,(1,1):3631	0:3804,1:627	chr19		(1440018, 1440018)	(1441937, 1441937)	RPS15	SA618	SA612	0.20
A5SS	chr11:47273623:47273706|47273703:+@chr11:47274024:47274182:+	0.49	0.34	0.64	0.83	0.71	0.94	-0.34	33.88	('chr11:47273623:47273706|47273703:+@chr11:47274024:47274182:+.A.coreAndExt_chr11:47273623:47273706|47273703:+@chr11:47274024:47274182:+.A.dn', 'chr11:47273623:47273706|47273703:+@chr11:47274024:47274182:+.B.core_chr11:47273623:47273706|47273703:+@chr11:47274024:47274182:+.B.dn')	(0,0):108,(0,1):15,(1,0):14,(1,1):13	0:20,1:22	(0,0):121,(0,1):3,(1,0):22,(1,1):15	0:36,1:4	chr11		(47317047, 47317047)	(47317606, 47317606)	MADD	SA618	SA612	0.20
A5SS	chr11:47273623:47273703|47273694:+@chr11:47274024:47274182:+	0.72	0.5	0.89	0.25	0.07	0.47	0.47	33.8	('chr11:47273623:47273703|47273694:+@chr11:47274024:47274182:+.A.coreAndExt_chr11:47273623:47273703|47273694:+@chr11:47274024:47274182:+.A.dn', 'chr11:47273623:47273703|47273694:+@chr11:47274024:47274182:+.B.core_chr11:47273623:47273703|47273694:+@chr11:47274024:47274182:+.B.dn')	(0,0):117,(0,1):5,(1,0):17,(1,1):11	0:25,1:8	(0,0):134,(0,1):9,(1,0):3,(1,1):15	0:8,1:19	chr11		(47317047, 47317047)	(47317606, 47317606)	MADD	SA618	SA612	0.20
A5SS	chr21:39641088:39641043|39639626:-@chr21:39638933:39639070:-	0.05	0.04	0.07	0.15	0.12	0.21	-0.1	106486.71	('chr21:39641088:39641043|39639626:-@chr21:39638933:39639070:-.A.dn_chr21:39641088:39641043|39639626:-@chr21:39638933:39639070:-.A.coreAndExt', 'chr21:39641088:39641043|39639626:-@chr21:39638933:39639070:-.B.dn_chr21:39641088:39641043|39639626:-@chr21:39638933:39639070:-.B.core')	(0,0):1855,(0,1):1,(1,0):245,(1,1):86	0:251,1:81	(0,0):1638,(0,1):2,(1,0):406,(1,1):49	0:411,1:46	chr21		(40717063, 40717063)	(40719218, 40719218)	HMGN1	SA618	SA612	0.20
A5SS	chr17:8051410:8051219|8050783:-@chr17:8050534:8050682:-	0.2	0.16	0.24	0.39	0.33	0.46	-0.19	48092.55	('chr17:8051410:8051219|8050783:-@chr17:8050534:8050682:-.A.dn_chr17:8051410:8051219|8050783:-@chr17:8050534:8050682:-.A.coreAndExt', 'chr17:8051410:8051219|8050783:-@chr17:8050534:8050682:-.B.dn_chr17:8051410:8051219|8050783:-@chr17:8050534:8050682:-.B.core')	(0,0):1586,(0,1):6,(1,0):157,(1,1):271	0:219,1:215	(0,0):1282,(0,1):7,(1,0):242,(1,1):200	0:323,1:126	chr17		(8109809, 8109809)	(8110685, 8110685)	AURKB	SA618	SA612	0.20
A5SS	chr17:8051410:8051219|8050793:-@chr17:8050534:8050682:-	0.5	0.43	0.58	0.71	0.62	0.8	-0.21	131.02	('chr17:8051410:8051219|8050793:-@chr17:8050534:8050682:-.A.dn_chr17:8051410:8051219|8050793:-@chr17:8050534:8050682:-.A.coreAndExt', 'chr17:8051410:8051219|8050793:-@chr17:8050534:8050682:-.B.dn_chr17:8051410:8051219|8050793:-@chr17:8050534:8050682:-.B.core')	(0,0):1345,(0,1):6,(1,0):398,(1,1):271	0:524,1:151	(0,0):1056,(0,1):7,(1,0):468,(1,1):200	0:610,1:65	chr17		(8109809, 8109809)	(8110685, 8110685)	AURKB	SA618	SA612	0.20
A5SS	chrX:23711838:23712441|23711921:+@chrX:23713366:23713467:+	0.09	0.08	0.12	0.19	0.15	0.24	-0.1	135.34	('chrX:23711838:23712441|23711921:+@chrX:23713366:23713467:+.A.coreAndExt_chrX:23711838:23712441|23711921:+@chrX:23713366:23713467:+.A.dn', 'chrX:23711838:23712441|23711921:+@chrX:23713366:23713467:+.B.core_chrX:23711838:23712441|23711921:+@chrX:23713366:23713467:+.B.dn')	(0,0):1039,(0,1):108,(1,0):213,(1,1):3	0:214,1:110	(0,0):1192,(0,1):57,(1,0):257,(1,1):3	0:257,1:60	chrX		(23801917, 23801917)	(23803546, 23803546)	SAT1	SA618	SA612	0.20
A5SS	chr6:35544702:35545040|35544777:+@chr6:35545136:35545284:+	0.1	0.08	0.11	0.22	0.19	0.25	-0.12	1000000000000.0	('chr6:35544702:35545040|35544777:+@chr6:35545136:35545284:+.A.coreAndExt_chr6:35544702:35545040|35544777:+@chr6:35545136:35545284:+.A.dn', 'chr6:35544702:35545040|35544777:+@chr6:35545136:35545284:+.B.core_chr6:35544702:35545040|35544777:+@chr6:35545136:35545284:+.B.dn')	(0,0):6739,(0,1):22,(1,0):306,(1,1):605	0:358,1:575	(0,0):5000,(0,1):21,(1,0):458,(1,1):378	0:545,1:312	chr6		(35436724, 35436724)	(35437306, 35437306)	RPL10A	SA618	SA612	0.20
A5SS	chr6:35544702:35545288|35544782:+@chr6:35545934:35546307:+	0.71	0.67	0.75	0.84	0.79	0.89	-0.13	442.31	('chr6:35544702:35545288|35544782:+@chr6:35545934:35546307:+.A.coreAndExt_chr6:35544702:35545288|35544782:+@chr6:35545934:35546307:+.A.dn', 'chr6:35544702:35545288|35544782:+@chr6:35545934:35546307:+.B.core_chr6:35544702:35545288|35544782:+@chr6:35545934:35546307:+.B.dn')	(0,0):15573,(0,1):3,(1,0):2573,(1,1):1897	0:3904,1:569	(0,0):11865,(0,1):3,(1,0):2299,(1,1):1392	0:3420,1:274	chr6		(35436724, 35436724)	(35438329, 35438329)	RPL10A	SA618	SA612	0.20
A5SS	chr10:101363671:101363443|101363163:-@chr10:101362290:101362346:-	0.09	0.06	0.13	0.21	0.16	0.27	-0.12	76.89	('chr10:101363671:101363443|101363163:-@chr10:101362290:101362346:-.A.dn_chr10:101363671:101363443|101363163:-@chr10:101362290:101362346:-.A.coreAndExt', 'chr10:101363671:101363443|101363163:-@chr10:101362290:101362346:-.B.dn_chr10:101363671:101363443|101363163:-@chr10:101362290:101362346:-.B.core')	(0,0):397,(0,1):47,(1,0):36,(1,1):73	0:40,1:116	(0,0):564,(0,1):43,(1,0):78,(1,1):56	0:98,1:79	chr10		(101372300, 101372300)	(101373681, 101373681)	SLC25A28	SA618	SA612	0.20
A5SS	chr10:102740616:102740801|102740757:+@chr10:102742937:102744150:+	0.16	0.12	0.21	0.28	0.23	0.33	-0.12	25.1	('chr10:102740616:102740801|102740757:+@chr10:102742937:102744150:+.A.coreAndExt_chr10:102740616:102740801|102740757:+@chr10:102742937:102744150:+.A.dn', 'chr10:102740616:102740801|102740757:+@chr10:102742937:102744150:+.B.core_chr10:102740616:102740801|102740757:+@chr10:102742937:102744150:+.B.dn')	(0,0):272,(0,1):167,(1,0):46,(1,1):1335	0:229,1:1319	(0,0):347,(0,1):174,(1,0):94,(1,1):1523	0:580,1:1211	chr10		(102750626, 102750626)	(102754160, 102754160)	C10orf2	SA618	SA612	0.20
AFE	23189@uc010mgy.1@uc003zgl.1	0.3	0.19	0.44	0.65	0.46	0.83	-0.35	45.05	('23189@uc010mgy.1@uc003zgl.1.A.0', '23189@uc010mgy.1@uc003zgl.1.B.0_23189@uc010mgy.1@uc003zgl.1.B.1_23189@uc010mgy.1@uc003zgl.1.B.2_23189@uc010mgy.1@uc003zgl.1.B.3_23189@uc010mgy.1@uc003zgl.1.B.4_23189@uc010mgy.1@uc003zgl.1.B.5')	(0,0):1480,(0,1):14,(1,0):25	0:25,1:14	(0,0):1632,(0,1):4,(1,0):36	0:36,1:4	chr9		(732382, 470294)	(734835, 677009)	KANK1	SA618	SA612	0.20
AFE	55684@uc004cjn.1@uc004cjh.1uc004cji.1uc010nbr.1uc004cjj.1	0.22	0.19	0.25	0.35	0.3	0.39	-0.13	147647.53	('55684@uc004cjn.1@uc004cjh.1uc004cji.1uc010nbr.1uc004cjj.1.A.0', '55684@uc004cjn.1@uc004cjh.1uc004cji.1uc010nbr.1uc004cjj.1.B.0')	(0,0):3440,(0,1):154,(1,0):245	0:245,1:154	(0,0):4007,(0,1):139,(1,0):425	0:425,1:139	chr9		(139729623, 139702192)	(139732114, 139702778)	C9orf86	SA618	SA612	0.20
AFE	57704@uc003zxx.1@uc003zxw.1	0.71	0.66	0.75	0.58	0.53	0.63	0.13	40.82	('57704@uc003zxx.1@uc003zxw.1.B.0', '57704@uc003zxx.1@uc003zxw.1.A.0')	(0,0):1886,(0,1):86,(1,0):358	0:358,1:86	(0,0):2296,(0,1):137,(1,0):323	0:323,1:137	chr9		(35748343, 35738034)	(35749225, 35738629)	GBA2	SA618	SA612	0.20
AFE	221955@uc003spz.1@uc003sqc.1	0.06	0.03	0.09	0.19	0.13	0.25	-0.13	3263.16	('221955@uc003spz.1@uc003sqc.1.A.0', '221955@uc003spz.1@uc003sqc.1.B.2_221955@uc003spz.1@uc003sqc.1.B.1_221955@uc003spz.1@uc003sqc.1.B.0')	(0,0):743,(0,1):69,(1,0):11	0:11,1:69	(0,0):892,(0,1):64,(1,0):42	0:42,1:64	chr7		(6461358, 6470111)	(6462434, 6487585)	DAGLB	SA618	SA612	0.20
AFE	3475@uc003vgk.1@uc003vgh.1	0.13	0.07	0.2	0.31	0.23	0.4	-0.18	38.97	('3475@uc003vgk.1@uc003vgh.1.A.0', '3475@uc003vgk.1@uc003vgh.1.B.0_3475@uc003vgk.1@uc003vgh.1.B.1')	(0,0):1452,(0,1):60,(1,0):13	0:13,1:60	(0,0):1676,(0,1):49,(1,0):34	0:34,1:49	chr7		(112107432, 112063226)	(112108170, 112090837)	IFRD1	SA618	SA612	0.20
AFE	54606@uc003tlf.1@uc003tlg.1uc010kyg.1	0.11	0.07	0.16	0.3	0.2	0.42	-0.19	103.98	('54606@uc003tlf.1@uc003tlg.1uc010kyg.1.B.0', '54606@uc003tlf.1@uc003tlg.1uc010kyg.1.A.0')	(0,0):525,(0,1):25,(1,0):66	0:66,1:25	(0,0):557,(0,1):16,(1,0):144	0:144,1:16	chr7		(44613435, 44613182)	(44614137, 44613357)	DDX56	SA618	SA612	0.20
AFE	10142@uc003ull.1@uc003uli.1	0.89	0.85	0.92	0.79	0.75	0.84	0.1	22.38	('10142@uc003ull.1@uc003uli.1.B.0', '10142@uc003ull.1@uc003uli.1.A.0')	(0,0):1830,(0,1):33,(1,0):528	0:528,1:33	(0,0):1782,(0,1):48,(1,0):361	0:361,1:48	chr7		(91630162, 91721303)	(91632549, 91722630)	AKAP9	SA618	SA612	0.20
AFE	27430@uc003lzm.1@uc003lzk.1uc003lzl.1	0.2	0.12	0.31	0.03	0.0	0.08	0.17	34.61	('27430@uc003lzm.1@uc003lzk.1uc003lzl.1.A.0', '27430@uc003lzm.1@uc003lzk.1uc003lzl.1.B.0')	(0,0):2911,(0,1):34,(1,0):18	0:18,1:34	(0,0):2162,(0,1):22	0:0,1:22	chr5		(162944463, 162932585)	(162944680, 162932755)	MAT2B	SA618	SA612	0.20
AFE	54540@uc003mhv.1@uc003mhs.2	0.15	0.11	0.2	0.26	0.23	0.31	-0.11	20.39	('54540@uc003mhv.1@uc003mhs.2.B.2_54540@uc003mhv.1@uc003mhs.2.B.1_54540@uc003mhv.1@uc003mhs.2.B.0', '54540@uc003mhv.1@uc003mhs.2.A.5_54540@uc003mhv.1@uc003mhs.2.A.4_54540@uc003mhv.1@uc003mhs.2.A.3_54540@uc003mhv.1@uc003mhs.2.A.2_54540@uc003mhv.1@uc003mhs.2.A.1_54540@uc003mhv.1@uc003mhs.2.A.0')	(0,0):337,(0,1):155,(1,0):38,(1,1):27	0:46,1:174	(0,0):619,(0,1):230,(1,0):117,(1,1):51	0:129,1:269	chr5		(176965906, 176958283)	(176981538, 176966148)	FAM193B	SA618	SA612	0.20
AFE	63925@uc002xqv.1@uc002xqx.1	0.29	0.22	0.36	0.49	0.41	0.57	-0.2	56.08	('63925@uc002xqv.1@uc002xqx.1.A.0', '63925@uc002xqv.1@uc002xqx.1.B.0')	(0,0):1618,(0,1):92,(1,0):51	0:51,1:92	(0,0):1798,(0,1):68,(1,0):93	0:93,1:68	chr20		(44582328, 44598090)	(44583343, 44598864)	ZNF335	SA618	SA612	0.20
AFE	57148@uc002xiz.1@uc002xiy.1	0.17	0.12	0.22	0.3	0.23	0.37	-0.13	20.82	('57148@uc002xiz.1@uc002xiy.1.A.0_57148@uc002xiz.1@uc002xiy.1.A.1_57148@uc002xiz.1@uc002xiy.1.A.2', '57148@uc002xiz.1@uc002xiy.1.B.0')	(0,0):507,(0,1):69,(1,0):72	0:72,1:69	(0,0):464,(0,1):49,(1,0):113	0:113,1:49	chr20		(37121573, 37117046)	(37128276, 37117261)	RALGAPB	SA618	SA612	0.20
AFE	1912@uc001bxe.1@uc009vuh.1	0.29	0.25	0.33	0.43	0.38	0.47	-0.14	1508496.77	('1912@uc001bxe.1@uc009vuh.1.B.1_1912@uc001bxe.1@uc009vuh.1.B.0', '1912@uc001bxe.1@uc009vuh.1.A.1_1912@uc001bxe.1@uc009vuh.1.A.0')	(0,0):2132,(0,1):279,(1,0):168	0:168,1:279	(0,0):3748,(0,1):236,(1,0):263	0:263,1:236	chr1		(33840967, 33799691)	(33896216, 33815499)	PHC2	SA618	SA612	0.20
AFE	114883@uc001ctb.1@uc001csv.1	0.06	0.04	0.09	0.21	0.15	0.26	-0.15	12199755.85	('114883@uc001ctb.1@uc001csv.1.A.0', '114883@uc001ctb.1@uc001csv.1.B.0_114883@uc001ctb.1@uc001csv.1.B.1_114883@uc001ctb.1@uc001csv.1.B.2_114883@uc001ctb.1@uc001csv.1.B.3_114883@uc001ctb.1@uc001csv.1.B.4_114883@uc001ctb.1@uc001csv.1.B.5_114883@uc001ctb.1@uc001csv.1.B.6')	(0,0):793,(0,1):143,(1,0):16	0:16,1:143	(0,0):852,(0,1):100,(1,0):48	0:48,1:100	chr1		(52225296, 52082546)	(52226452, 52215867)	OSBPL9	SA618	SA612	0.20
AFE	114883@uc001ctb.1@uc001csz.1	0.11	0.06	0.17	0.3	0.2	0.4	-0.19	31.5	('114883@uc001ctb.1@uc001csz.1.A.0', '114883@uc001ctb.1@uc001csz.1.B.0_114883@uc001ctb.1@uc001csz.1.B.1_114883@uc001ctb.1@uc001csz.1.B.2_114883@uc001ctb.1@uc001csz.1.B.3')	(0,0):616,(0,1):39,(1,0):16	0:16,1:39	(0,0):648,(0,1):29,(1,0):48	0:48,1:29	chr1		(52225296, 52195493)	(52226452, 52215867)	OSBPL9	SA618	SA612	0.20
AFE	1912@uc001bxf.1@uc009vuh.1	0.42	0.36	0.48	0.57	0.51	0.63	-0.15	50.4	('1912@uc001bxf.1@uc009vuh.1.B.1_1912@uc001bxf.1@uc009vuh.1.B.0', '1912@uc001bxf.1@uc009vuh.1.A.1_1912@uc001bxf.1@uc009vuh.1.A.0')	(0,0):2091,(0,1):110,(1,0):168	0:168,1:110	(0,0):3713,(0,1):92,(1,0):263	0:263,1:92	chr1		(33840967, 33799786)	(33896216, 33815499)	PHC2	SA618	SA612	0.20
AFE	9453@uc001hwx.1@uc001hwy.1	0.71	0.67	0.74	0.6	0.56	0.64	0.11	62.29	('9453@uc001hwx.1@uc001hwy.1.A.0_9453@uc001hwx.1@uc001hwy.1.A.1_9453@uc001hwx.1@uc001hwy.1.A.2', '9453@uc001hwx.1@uc001hwy.1.B.0_9453@uc001hwx.1@uc001hwy.1.B.1')	(0,0):250,(0,1):160,(1,0):734	0:734,1:160	(0,0):236,(0,1):173,(1,0):497	0:497,1:173	chr1		(235491869, 235492331)	(235507844, 235498649)	GGPS1	SA618	SA612	0.20
AFE	55283@uc001dko.1@uc001dks.2	0.36	0.27	0.49	0.63	0.55	0.71	-0.27	120.39	('55283@uc001dko.1@uc001dks.2.A.0', '55283@uc001dko.1@uc001dks.2.B.5_55283@uc001dko.1@uc001dks.2.B.4_55283@uc001dko.1@uc001dks.2.B.3_55283@uc001dko.1@uc001dks.2.B.2_55283@uc001dko.1@uc001dks.2.B.1_55283@uc001dko.1@uc001dks.2.B.0')	(0,0):484,(0,1):43,(1,0):38	0:38,1:43	(0,0):715,(0,1):41,(1,0):114	0:114,1:41	chr1		(85487982, 85499781)	(85489203, 85514169)	MCOLN3	SA618	SA612	0.20
AFE	114883@uc001ctb.1@uc001csy.1	0.05	0.03	0.07	0.15	0.11	0.19	-0.1	20796.18	('114883@uc001ctb.1@uc001csy.1.A.0', '114883@uc001ctb.1@uc001csy.1.B.0_114883@uc001ctb.1@uc001csy.1.B.1_114883@uc001ctb.1@uc001csy.1.B.2_114883@uc001ctb.1@uc001csy.1.B.3_114883@uc001ctb.1@uc001csy.1.B.4')	(0,0):531,(0,1):124,(1,0):16	0:16,1:124	(0,0):577,(0,1):100,(1,0):48	0:48,1:100	chr1		(52225296, 52195493)	(52226452, 52215867)	OSBPL9	SA618	SA612	0.20
AFE	89796@uc001gww.1uc001gwx.2@uc001gwu.2	0.67	0.4	0.97	0.23	0.14	0.36	0.44	21.57	('89796@uc001gww.1uc001gwx.2@uc001gwu.2.B.0', '89796@uc001gww.1uc001gwx.2@uc001gwu.2.A.0')	(0,0):202,(0,1):1,(1,0):55	0:55,1:1	(0,0):332,(0,1):10,(1,0):64	0:64,1:10	chr1		(201617450, 201708996)	(201618553, 201709204)	NAV1	SA618	SA612	0.20
AFE	80003@uc001hvk.1@uc001hvl.2	0.01	0.0	0.04	0.16	0.09	0.25	-0.15	6455.35	('80003@uc001hvk.1@uc001hvl.2.A.0', '80003@uc001hvk.1@uc001hvl.2.B.0')	(0,0):730,(0,1):24	0:0,1:24	(0,0):1176,(0,1):21,(1,0):20	0:20,1:21	chr1		(233192978, 233431072)	(233194264, 233431459)	PCNXL2	SA618	SA612	0.20
AFE	56997@uc001hqo.1@uc001hqn.1	0.49	0.36	0.63	0.23	0.15	0.32	0.26	55.57	('56997@uc001hqo.1@uc001hqn.1.B.0_56997@uc001hqo.1@uc001hqn.1.B.1', '56997@uc001hqo.1@uc001hqn.1.A.0_56997@uc001hqo.1@uc001hqn.1.A.1')	(0,0):445,(0,1):18,(1,0):44	0:44,1:18	(0,0):556,(0,1):34,(1,0):25	0:25,1:34	chr1		(227127938, 227165105)	(227149263, 227169850)	ADCK3	SA618	SA612	0.20
AFE	83858@uc001afw.1uc001afx.1@uc001afv.1	0.25	0.21	0.3	0.43	0.37	0.49	-0.18	335.33	('83858@uc001afw.1uc001afx.1@uc001afv.1.A.0', '83858@uc001afw.1uc001afx.1@uc001afv.1.B.0')	(0,0):418,(0,1):99,(1,0):198	0:198,1:99	(0,0):749,(0,1):90,(1,0):420	0:420,1:90	chr1		(1413217, 1407164)	(1414125, 1407469)	ATAD3B	SA618	SA612	0.20
AFE	9295@uc001dew.1@uc001des.1	0.08	0.06	0.09	0.18	0.15	0.21	-0.1	1000000000000.0	('9295@uc001dew.1@uc001des.1.A.0', '9295@uc001dew.1@uc001des.1.B.0_9295@uc001dew.1@uc001des.1.B.1')	(0,0):3807,(0,1):250,(1,0):96	0:96,1:250	(0,0):3934,(0,1):193,(1,0):194	0:194,1:193	chr1		(70697231, 70671365)	(70698060, 70687522)	SRSF11	SA618	SA612	0.20
AFE	9019@uc009wvi.1@uc001gen.2uc001geo.1uc001gep.1uc001geq.1	0.39	0.35	0.43	0.28	0.24	0.32	0.11	63.31	('9019@uc009wvi.1@uc001gen.2uc001geo.1uc001gep.1uc001geq.1.A.0_9019@uc009wvi.1@uc001gen.2uc001geo.1uc001gep.1uc001geq.1.A.1', '9019@uc009wvi.1@uc001gen.2uc001geo.1uc001gep.1uc001geq.1.B.0')	(0,0):739,(0,1):139,(1,0):739	0:739,1:139	(0,0):722,(0,1):158,(1,0):524	0:524,1:158	chr1		(167734295, 167691208)	(167741725, 167691479)	MPZL1	SA618	SA612	0.20
AFE	80205@uc002ehg.1@uc002eha.1uc002ehb.1uc002ehc.1	0.51	0.46	0.55	0.39	0.36	0.43	0.12	62.23	('80205@uc002ehg.1@uc002eha.1uc002ehb.1uc002ehc.1.B.0', '80205@uc002ehg.1@uc002eha.1uc002ehb.1uc002ehc.1.A.0')	(0,0):1037,(0,1):173,(1,0):352	0:352,1:173	(0,0):1410,(0,1):267,(1,0):346	0:346,1:267	chr16		(53189838, 53337632)	(53191453, 53338537)	CHD9	SA618	SA612	0.20
AFE	80205@uc002ehg.1@uc002egz.1	0.49	0.44	0.53	0.38	0.34	0.42	0.11	21.23	('80205@uc002ehg.1@uc002egz.1.B.0_80205@uc002ehg.1@uc002egz.1.B.1', '80205@uc002ehg.1@uc002egz.1.A.0')	(0,0):1144,(0,1):173,(1,0):352	0:352,1:173	(0,0):1573,(0,1):267,(1,0):346	0:346,1:267	chr16		(53133072, 53337632)	(53191453, 53338537)	CHD9	SA618	SA612	0.20
AFE	80205@uc002ehg.1@uc002egy.1	0.5	0.45	0.55	0.39	0.35	0.43	0.11	28.34	('80205@uc002ehg.1@uc002egy.1.B.0_80205@uc002ehg.1@uc002egy.1.B.1', '80205@uc002ehg.1@uc002egy.1.A.0')	(0,0):1249,(0,1):173,(1,0):355	0:355,1:173	(0,0):1789,(0,1):267,(1,0):349	0:349,1:267	chr16		(53088945, 53337632)	(53191453, 53338537)	CHD9	SA618	SA612	0.20
AFE	79791@uc002fjv.1@uc002fjw.1	0.03	0.01	0.05	0.18	0.13	0.24	-0.15	1000000000000.0	('79791@uc002fjv.1@uc002fjw.1.A.0', '79791@uc002fjv.1@uc002fjw.1.B.0')	(0,0):393,(0,1):92,(1,0):7	0:7,1:92	(0,0):571,(0,1):66,(1,0):41	0:41,1:66	chr16		(87393901, 87417011)	(87394561, 87417363)	FBXO31	SA618	SA612	0.20
AFE	338692@uc001okg.1@uc001okc.1	0.32	0.25	0.38	0.54	0.46	0.61	-0.22	284587.4	('338692@uc001okg.1@uc001okc.1.A.0_338692@uc001okg.1@uc001okc.1.A.1', '338692@uc001okg.1@uc001okc.1.B.0_338692@uc001okg.1@uc001okc.1.B.1_338692@uc001okg.1@uc001okc.1.B.2_338692@uc001okg.1@uc001okc.1.B.3')	(0,0):653,(0,1):69,(1,0):108	0:108,1:69	(0,0):1052,(0,1):53,(1,0):210	0:210,1:53	chr11		(67065543, 67056819)	(67067359, 67057917)	ANKRD13D	SA618	SA612	0.20
AFE	4054@uc001oeh.1@uc001oej.1	0.1	0.07	0.14	0.26	0.21	0.33	-0.16	367400.34	('4054@uc001oeh.1@uc001oej.1.A.0', '4054@uc001oeh.1@uc001oej.1.B.0')	(0,0):1836,(0,1):60,(1,0):44	0:44,1:60	(0,0):3190,(0,1):61,(1,0):151	0:151,1:61	chr11		(65315391, 65325100)	(65316569, 65325430)	LTBP3	SA618	SA612	0.20
AFE	2017@uc001opx.1@uc001opu.2uc001opv.2uc001opw.2	0.09	0.06	0.11	0.19	0.15	0.23	-0.1	70981.34	('2017@uc001opx.1@uc001opu.2uc001opv.2uc001opw.2.A.0', '2017@uc001opx.1@uc001opu.2uc001opv.2uc001opw.2.B.0_2017@uc001opx.1@uc001opu.2uc001opv.2uc001opw.2.B.1')	(0,0):5871,(0,1):69,(1,0):92	0:92,1:69	(0,0):6637,(0,1):62,(1,0):208	0:208,1:62	chr11		(70268351, 70244612)	(70269101, 70251467)	CTTN	SA618	SA612	0.20
AFE	26580@uc001nup.2uc009yoc.1@uc001nur.2	0.96	0.93	0.98	0.8	0.74	0.86	0.16	19554045.24	('26580@uc001nup.2uc009yoc.1@uc001nur.2.A.1_26580@uc001nup.2uc009yoc.1@uc001nur.2.A.0', '26580@uc001nup.2uc009yoc.1@uc001nur.2.B.0')	(0,0):429,(0,1):8,(1,0):493	0:493,1:8	(0,0):346,(0,1):34,(1,0):338	0:338,1:34	chr11		(62472773, 62474581)	(62473787, 62474870)	BSCL2	SA618	SA612	0.20
AFE	26580@uc001nuq.1@uc001nur.2	0.95	0.91	0.97	0.78	0.71	0.83	0.17	188345.97	('26580@uc001nuq.1@uc001nur.2.A.1_26580@uc001nuq.1@uc001nur.2.A.0', '26580@uc001nuq.1@uc001nur.2.B.0')	(0,0):582,(0,1):8,(1,0):340	0:340,1:8	(0,0):431,(0,1):34,(1,0):253	0:253,1:34	chr11		(62472773, 62474581)	(62473816, 62474870)	BSCL2	SA618	SA612	0.20
AFE	26580@uc001nuo.1@uc001nur.2	0.89	0.82	0.95	0.63	0.56	0.72	0.26	662083333.14	('26580@uc001nuo.1@uc001nur.2.A.1_26580@uc001nuo.1@uc001nur.2.A.0', '26580@uc001nuo.1@uc001nur.2.B.0')	(0,0):572,(0,1):8,(1,0):350	0:350,1:8	(0,0):424,(0,1):34,(1,0):260	0:260,1:34	chr11		(62472773, 62474581)	(62473706, 62474870)	BSCL2	SA618	SA612	0.20
AFE	338692@uc001okh.1@uc001okc.1	0.29	0.22	0.36	0.52	0.45	0.6	-0.23	1896422.27	('338692@uc001okh.1@uc001okc.1.A.0_338692@uc001okh.1@uc001okc.1.A.1', '338692@uc001okh.1@uc001okc.1.B.0_338692@uc001okh.1@uc001okc.1.B.1_338692@uc001okh.1@uc001okc.1.B.2_338692@uc001okh.1@uc001okc.1.B.3')	(0,0):666,(0,1):69,(1,0):95	0:95,1:69	(0,0):1062,(0,1):53,(1,0):200	0:200,1:53	chr11		(67065544, 67056819)	(67067359, 67057917)	ANKRD13D	SA618	SA612	0.20
AFE	3177@uc001ohs.1@uc001oht.1	0.96	0.87	1.0	0.67	0.55	0.79	0.29	78296666.07	('3177@uc001ohs.1@uc001oht.1.A.1_3177@uc001ohs.1@uc001oht.1.A.0', '3177@uc001ohs.1@uc001oht.1.B.0')	(0,0):241,(0,1):1,(1,0):61	0:61,1:1	(0,0):470,(0,1):14,(1,0):49	0:49,1:14	chr11		(66136531, 66139034)	(66137012, 66139291)	SLC29A2	SA618	SA612	0.20
AFE	79684@uc001qay.1@uc001qaz.1uc001qba.1	0.14	0.1	0.19	0.28	0.22	0.35	-0.14	36.88	('79684@uc001qay.1@uc001qaz.1uc001qba.1.A.0', '79684@uc001qay.1@uc001qaz.1uc001qba.1.B.0')	(0,0):299,(0,1):75,(1,0):48	0:48,1:75	(0,0):660,(0,1):61,(1,0):92	0:92,1:61	chr11		(124644615, 124669767)	(124646138, 124670299)	C11orf61	SA618	SA612	0.20
AFE	26580@uc001nuo.1@uc001nut.2uc009yod.1	0.96	0.93	0.97	0.83	0.79	0.87	0.13	707603548604.1	('26580@uc001nuo.1@uc001nut.2uc009yod.1.A.1_26580@uc001nuo.1@uc001nut.2uc009yod.1.A.0', '26580@uc001nuo.1@uc001nut.2uc009yod.1.B.1_26580@uc001nuo.1@uc001nut.2uc009yod.1.B.0')	(0,0):673,(0,1):14,(1,0):350	0:350,1:14	(0,0):662,(0,1):48,(1,0):260	0:260,1:48	chr11		(62472773, 62474581)	(62473706, 62477008)	BSCL2	SA618	SA612	0.20
AFE	10312@uc001oni.1@uc001ong.1	0.82	0.77	0.86	0.72	0.67	0.76	0.1	25.4	('10312@uc001oni.1@uc001ong.1.A.0_10312@uc001oni.1@uc001ong.1.A.1_10312@uc001oni.1@uc001ong.1.A.2_10312@uc001oni.1@uc001ong.1.A.3', '10312@uc001oni.1@uc001ong.1.B.0_10312@uc001oni.1@uc001ong.1.B.1')	(0,0):460,(0,1):53,(1,0):338	0:338,1:53	(0,0):744,(0,1):119,(1,0):429	0:429,1:119	chr11		(67811599, 67810413)	(67815439, 67811120)	TCIRG1	SA618	SA612	0.20
AFE	6720@uc002grq.1@uc002grt.1uc002gru.1uc010cpq.1	0.48	0.43	0.54	0.63	0.57	0.69	-0.15	103.9	('6720@uc002grq.1@uc002grt.1uc002gru.1uc010cpq.1.A.6_6720@uc002grq.1@uc002grt.1uc002gru.1uc010cpq.1.A.5_6720@uc002grq.1@uc002grt.1uc002gru.1uc010cpq.1.A.4_6720@uc002grq.1@uc002grt.1uc002gru.1uc010cpq.1.A.3_6720@uc002grq.1@uc002grt.1uc002gru.1uc010cpq.1.A.2_6720@uc002grq.1@uc002grt.1uc002gru.1uc010cpq.1.A.1_6720@uc002grq.1@uc002grt.1uc002gru.1uc010cpq.1.A.0', '6720@uc002grq.1@uc002grt.1uc002gru.1u…	(0,0):1008,(0,1):87,(1,0):1753	0:1753,1:87	(0,0):1591,(0,1):63,(1,0):2329	0:2329,1:63	chr17		(17720570, 17740041)	(17724178, 17740325)	SREBF1	SA618	SA612	0.20
AFE	56919@uc002gbz.1@uc002gca.1uc010clf.1	0.18	0.14	0.24	0.35	0.28	0.43	-0.17	30.15	('56919@uc002gbz.1@uc002gca.1uc010clf.1.A.0', '56919@uc002gbz.1@uc002gca.1uc010clf.1.B.0')	(0,0):1219,(0,1):93,(1,0):47	0:47,1:93	(0,0):1205,(0,1):69,(1,0):85	0:85,1:69	chr17		(5364259, 5371891)	(5364683, 5372181)	DHX33	SA618	SA612	0.20
AFE	6720@uc002grp.1@uc002grt.1uc002gru.1uc010cpq.1	0.52	0.46	0.58	0.68	0.62	0.73	-0.16	229.55	('6720@uc002grp.1@uc002grt.1uc002gru.1uc010cpq.1.A.1_6720@uc002grp.1@uc002grt.1uc002gru.1uc010cpq.1.A.0', '6720@uc002grp.1@uc002grt.1uc002gru.1uc010cpq.1.B.0')	(0,0):2273,(0,1):87,(1,0):291	0:291,1:87	(0,0):3213,(0,1):63,(1,0):405	0:405,1:63	chr17		(17720862, 17740041)	(17721688, 17740325)	SREBF1	SA618	SA612	0.20
AFE	55578@uc001uwd.1@uc001uwg.1uc001uwj.1uc001uwk.1	0.27	0.2	0.35	0.5	0.39	0.63	-0.23	50.16	('55578@uc001uwd.1@uc001uwg.1uc001uwj.1uc001uwk.1.A.0', '55578@uc001uwd.1@uc001uwg.1uc001uwj.1uc001uwk.1.B.1_55578@uc001uwd.1@uc001uwg.1uc001uwj.1uc001uwk.1.B.0')	(0,0):2160,(0,1):34,(1,0):139	0:139,1:34	(0,0):2255,(0,1):20,(1,0):223	0:223,1:20	chr13		(37596148, 37625625)	(37597106, 37633850)	FAM48A	SA618	SA612	0.20
AFE	23597@uc004dan.1@uc004dar.1	0.9	0.87	0.93	0.78	0.72	0.83	0.12	54.9	('23597@uc004dan.1@uc004dar.1.B.2_23597@uc004dan.1@uc004dar.1.B.1_23597@uc004dan.1@uc004dar.1.B.0', '23597@uc004dan.1@uc004dar.1.A.0')	(0,0):1874,(0,1):26,(1,0):252	0:252,1:26	(0,0):1717,(0,1):51,(1,0):184	0:184,1:51	chrX		(23748933, 23724745)	(23761407, 23725124)	ACOT9	SA618	SA612	0.20
AFE	64743@uc004dkl.2@uc004dkh.1	0.24	0.14	0.39	0.68	0.43	0.92	-0.44	36.81	('64743@uc004dkl.2@uc004dkh.1.A.0', '64743@uc004dkl.2@uc004dkh.1.B.0_64743@uc004dkl.2@uc004dkh.1.B.1')	(0,0):242,(0,1):11,(1,0):64	0:64,1:11	(0,0):200,(0,1):2,(1,0):73	0:73,1:2	chrX		(48456604, 48455895)	(48457345, 48456425)	WDR13	SA618	SA612	0.20
AFE	6452@uc003gfm.2@uc003gfl.2	0.11	0.06	0.19	0.31	0.24	0.39	-0.2	185.61	('6452@uc003gfm.2@uc003gfl.2.A.0', '6452@uc003gfm.2@uc003gfl.2.B.0_6452@uc003gfm.2@uc003gfl.2.B.1_6452@uc003gfm.2@uc003gfl.2.B.2_6452@uc003gfm.2@uc003gfl.2.B.3')	(0,0):404,(0,1):59,(1,0):12	0:12,1:59	(0,0):510,(0,1):67,(1,0):49	0:49,1:67	chr4		(2828052, 2820541)	(2829045, 2825300)	SH3BP2	SA618	SA612	0.20
AFE	25854@uc003iyv.2@uc010isj.1	0.14	0.05	0.3	0.8	0.44	1.0	-0.66	49.44	('25854@uc003iyv.2@uc010isj.1.B.0_25854@uc003iyv.2@uc010isj.1.B.1_25854@uc003iyv.2@uc010isj.1.B.2_25854@uc003iyv.2@uc010isj.1.B.3', '25854@uc003iyv.2@uc010isj.1.A.0')	(0,0):71,(0,1):7,(1,0):12	0:12,1:7	(0,0):60,(1,0):16	0:16	chr4		(187065637, 187077154)	(187073199, 187077344)	FAM149A	SA618	SA612	0.20
AFE	6452@uc003gfm.2@uc003gfi.2	0.08	0.04	0.15	0.34	0.21	0.52	-0.26	414.61	('6452@uc003gfm.2@uc003gfi.2.A.0', '6452@uc003gfm.2@uc003gfi.2.B.0_6452@uc003gfm.2@uc003gfi.2.B.1')	(0,0):505,(0,1):14,(1,0):12	0:12,1:14	(0,0):680,(0,1):9,(1,0):49	0:49,1:9	chr4		(2828052, 2794750)	(2829045, 2822480)	SH3BP2	SA618	SA612	0.20
AFE	1665@uc003gqv.1@uc003gqw.1	0.53	0.48	0.57	0.69	0.65	0.72	-0.16	1000000000000.0	('1665@uc003gqv.1@uc003gqw.1.B.0', '1665@uc003gqv.1@uc003gqw.1.A.0')	(0,0):1990,(0,1):218,(1,0):405	0:405,1:218	(0,0):1677,(0,1):189,(1,0):687	0:687,1:189	chr4		(24538674, 24534487)	(24540773, 24535822)	DHX15	SA618	SA612	0.20
AFE	84162@uc003ien.2@uc003iej.1	0.21	0.04	0.52	0.74	0.47	0.91	-0.53	142.69	('84162@uc003ien.2@uc003iej.1.A.0', '84162@uc003ien.2@uc003iej.1.B.0')	(0,0):1344,(0,1):6,(1,0):1	0:1,1:6	(0,0):2401,(0,1):2,(1,0):11	0:11,1:2	chr4		(123260362, 123130314)	(123260563, 123130492)	KIAA1109	SA618	SA612	0.20
AFE	85358@uc010hbg.1@uc003bnf.1	0.36	0.28	0.44	0.55	0.47	0.64	-0.19	20.41	('85358@uc010hbg.1@uc003bnf.1.A.0', '85358@uc010hbg.1@uc003bnf.1.B.0_85358@uc010hbg.1@uc003bnf.1.B.1')	(0,0):428,(0,1):31,(1,0):292	0:292,1:31	(0,0):918,(0,1):32,(1,0):693	0:693,1:32	chr22		(51158612, 51135951)	(51160865, 51137231)	SHANK3	SA618	SA612	0.20
AFE	51586@uc002zst.1@uc002zss.1	0.29	0.22	0.36	0.48	0.42	0.54	-0.19	48.78	('51586@uc002zst.1@uc002zss.1.A.0', '51586@uc002zst.1@uc002zss.1.B.0')	(0,0):1703,(0,1):80,(1,0):60	0:60,1:80	(0,0):2354,(0,1):96,(1,0):169	0:169,1:96	chr22		(20927965, 20908526)	(20929519, 20909435)	MED15	SA618	SA612	0.20
AFE	55615@uc003bfh.1@uc003bfb.1uc003bfc.1uc003bfd.1	0.05	0.03	0.08	0.16	0.1	0.21	-0.11	38.44	('55615@uc003bfh.1@uc003bfb.1uc003bfc.1uc003bfd.1.A.0', '55615@uc003bfh.1@uc003bfb.1uc003bfc.1uc003bfd.1.B.0')	(0,0):591,(0,1):92,(1,0):16	0:16,1:92	(0,0):683,(0,1):62,(1,0):39	0:39,1:62	chr22		(45126764, 45098083)	(45127701, 45098488)	PRR5	SA618	SA612	0.20
AFE	7514@uc002sbh.1@uc010fcl.1	0.69	0.63	0.75	0.55	0.49	0.61	0.14	25.78	('7514@uc002sbh.1@uc010fcl.1.A.0', '7514@uc002sbh.1@uc010fcl.1.B.1_7514@uc002sbh.1@uc010fcl.1.B.0')	(0,0):6677,(0,1):59,(1,0):260	0:260,1:59	(0,0):7169,(0,1):87,(1,0):202	0:202,1:87	chr2		(61721029, 61760907)	(61721878, 61764245)	XPO1	SA618	SA612	0.20
AFE	2335@uc002vez.1@uc00964.uc002vfl.1	0.18	0.08	0.39	0.68	0.4	0.91	-0.5	24.67	('2335@uc002vez.1@uc00972.uc002vfl.1.A.5_2335@uc002vez.1@uc00971.uc002vfl.1.A.4_2335@uc002vez.1@uc00970.uc002vfl.1.A.3_2335@uc002vez.1@uc00969.uc002vfl.1.A.2_2335@uc002vez.1@uc00968.uc002vfl.1.A.1_2335@uc002vez.1@uc00967.uc002vfl.1.A.0', '2335@uc002vez.1@uc00973.uc002vfl.1.B.0')	(0,0):198,(0,1):6,(1,0):23	0:23,1:6	(0,0):290,(0,1):1,(1,0):63	0:63,1:1	chr2		(216243853, 216300378)	(216257006, 216300791)		SA618	SA612	0.20
AFE	340371@uc003yzw.1uc010mfl.1@uc010mfm.1	0.86	0.77	0.94	0.64	0.56	0.73	0.22	25.58	('340371@uc003yzw.1uc010mfl.1@uc010mfm.1.B.6_340371@uc003yzw.1uc010mfl.1@uc010mfm.1.B.5_340371@uc003yzw.1uc010mfl.1@uc010mfm.1.B.4_340371@uc003yzw.1uc010mfl.1@uc010mfm.1.B.3_340371@uc003yzw.1uc010mfl.1@uc010mfm.1.B.2_340371@uc003yzw.1uc010mfl.1@uc010mfm.1.B.1_340371@uc003yzw.1uc010mfl.1@uc010mfm.1.B.0', '340371@uc003yzw.1uc010mfl.1@uc010mfm.1.A.0')	(0,0):160,(0,1):8,(1,0):119	0:119,1:8	(0,0):267,(0,1):31,(1,0):133	0:133,1:31	chr8		(144921055, 144919795)	(144922401, 144920246)	NRBP2	SA618	SA612	0.20
AFE	340371@uc003yzw.1uc010mfl.1@uc003yzy.1	0.85	0.76	0.93	0.64	0.56	0.73	0.21	33.69	('340371@uc003yzw.1uc010mfl.1@uc003yzy.1.B.7_340371@uc003yzw.1uc010mfl.1@uc003yzy.1.B.6_340371@uc003yzw.1uc010mfl.1@uc003yzy.1.B.5_340371@uc003yzw.1uc010mfl.1@uc003yzy.1.B.4_340371@uc003yzw.1uc010mfl.1@uc003yzy.1.B.3_340371@uc003yzw.1uc010mfl.1@uc003yzy.1.B.2_340371@uc003yzw.1uc010mfl.1@uc003yzy.1.B.1_340371@uc003yzw.1uc010mfl.1@uc003yzy.1.B.0', '340371@uc003yzw.1uc010mfl.1@uc003yzy.1.A.0')	(0,0):186,(0,1):8,(1,0):119	0:119,1:8	(0,0):297,(0,1):31,(1,0):133	0:133,1:31	chr8		(144921055, 144919795)	(144924200, 144920246)	NRBP2	SA618	SA612	0.20
AFE	79618@uc003xhf.1uc003xhg.1@uc010lvd.1uc003xhc.2uc003xhd.2	0.7	0.58	0.81	0.92	0.85	0.97	-0.22	32.8	('79618@uc003xhf.1uc003xhg.1@uc010lvd.1uc003xhc.2uc003xhd.2.A.0', '79618@uc003xhf.1uc003xhg.1@uc010lvd.1uc003xhc.2uc003xhd.2.B.0_79618@uc003xhf.1uc003xhg.1@uc010lvd.1uc003xhc.2uc003xhd.2.B.1')	(0,0):77,(0,1):16,(1,0):68	0:68,1:16	(0,0):98,(0,1):4,(1,0):97	0:97,1:4	chr8		(28827560, 28747921)	(28828036, 28821407)	HMBOX1	SA618	SA612	0.20
AFE	1936@uc003yyq.1@uc003yyu.1	0.09	0.08	0.1	0.19	0.16	0.22	-0.1	1000000000000.0	('1936@uc003yyq.1@uc003yyu.1.A.0', '1936@uc003yyq.1@uc003yyu.1.B.1_1936@uc003yyq.1@uc003yyu.1.B.0')	(0,0):5712,(0,1):196,(1,0):865	0:865,1:196	(0,0):9509,(0,1):120,(1,0):1306	0:1306,1:120	chr8		(144671161, 144668899)	(144672630, 144679583)	EEF1D	SA618	SA612	0.20
AFE	7919@uc003rge.1@uc003rgh.1	0.21	0.2	0.23	0.38	0.36	0.4	-0.17	1000000000000.0	('7919@uc003rge.1@uc003rgh.1.A.0', '7919@uc003rge.1@uc003rgh.1.B.1_7919@uc003rge.1@uc003rgh.1.B.0')	(0,0):16998,(0,1):1465,(1,0):769	0:769,1:1465	(0,0):15061,(0,1):1100,(1,0):1325	0:1325,1:1100	chr6		(31500557, 31508099)	(31501774, 31510225)	ATP6V1G2-DDX39B,DDX39B	SA618	SA612	0.20
AFE	7919@uc003ntr.1@uc003ntv.1	0.23	0.22	0.25	0.39	0.37	0.4	-0.16	1000000000000.0	('7919@uc003ntr.1@uc003ntv.1.A.0', '7919@uc003ntr.1@uc003ntv.1.B.3_7919@uc003ntr.1@uc003ntv.1.B.2_7919@uc003ntr.1@uc003ntv.1.B.1_7919@uc003ntr.1@uc003ntv.1.B.0')	(0,0):16451,(0,1):2059,(1,0):769	0:769,1:2059	(0,0):14520,(0,1):1696,(1,0):1325	0:1325,1:1696	chr6		(31500557, 31508099)	(31501774, 31514627)	ATP6V1G2-DDX39B	SA618	SA612	0.20
AFE	7919@uc003ryg.1@uc003ryi.1	0.19	0.18	0.2	0.33	0.31	0.34	-0.14	1000000000000.0	('7919@uc003ryg.1@uc003ryi.1.A.0', '7919@uc003ryg.1@uc003ryi.1.B.1_7919@uc003ryg.1@uc003ryi.1.B.0')	(0,0):16346,(0,1):2117,(1,0):769	0:769,1:2117	(0,0):14422,(0,1):1739,(1,0):1325	0:1325,1:1739	chr6		(31500557, 31508099)	(31501774, 31510225)	ATP6V1G2-DDX39B,DDX39B	SA618	SA612	0.20
AFE	7919@uc003rge.1@uc003rgj.1	0.6	0.58	0.62	0.44	0.43	0.46	0.16	1000000000000.0	('7919@uc003rge.1@uc003rgj.1.B.0', '7919@uc003rge.1@uc003rgj.1.A.0')	(0,0):16661,(0,1):769,(1,0):1705	0:1705,1:769	(0,0):14538,(0,1):1325,(1,0):1539	0:1539,1:1325	chr6		(31508099, 31500557)	(31509780, 31501774)	ATP6V1G2-DDX39B,DDX39B	SA618	SA612	0.20
AFE	7919@uc003ryg.1@uc003ryj.1	0.21	0.2	0.23	0.38	0.36	0.4	-0.17	1000000000000.0	('7919@uc003ryg.1@uc003ryj.1.A.0', '7919@uc003ryg.1@uc003ryj.1.B.1_7919@uc003ryg.1@uc003ryj.1.B.0')	(0,0):16998,(0,1):1465,(1,0):769	0:769,1:1465	(0,0):15061,(0,1):1100,(1,0):1325	0:1325,1:1100	chr6		(31500557, 31508099)	(31501774, 31510225)	ATP6V1G2-DDX39B,DDX39B	SA618	SA612	0.20
AFE	7919@uc003ntr.1@uc003ntt.1	0.19	0.18	0.2	0.33	0.31	0.34	-0.14	1000000000000.0	('7919@uc003ntr.1@uc003ntt.1.A.0', '7919@uc003ntr.1@uc003ntt.1.B.1_7919@uc003ntr.1@uc003ntt.1.B.0')	(0,0):16346,(0,1):2117,(1,0):769	0:769,1:2117	(0,0):14422,(0,1):1739,(1,0):1325	0:1325,1:1739	chr6		(31500557, 31508099)	(31501774, 31510225)	ATP6V1G2-DDX39B,DDX39B	SA618	SA612	0.20
AFE	7919@uc003ryg.1@uc003rym.1	0.11	0.1	0.11	0.21	0.2	0.23	-0.1	1000000000000.0	('7919@uc003ryg.1@uc003rym.1.A.0', '7919@uc003ryg.1@uc003rym.1.B.1_7919@uc003ryg.1@uc003rym.1.B.0')	(0,0):17010,(0,1):1402,(1,0):769	0:769,1:1402	(0,0):15068,(0,1):1056,(1,0):1325	0:1325,1:1056	chr6		(31500557, 31508099)	(31501774, 31509925)	ATP6V1G2-DDX39B,DDX39B	SA618	SA612	0.20
AFE	4439@uc003nwy.1@uc003rjk.1	0.74	0.67	0.8	0.91	0.87	0.93	-0.17	825622172633.25	('4439@uc003nwy.1@uc003rjk.1.A.0', '4439@uc003nwy.1@uc003rjk.1.B.0')	(0,0):637585,(0,1):47,(1,0):134	0:134,1:47	(0,0):618581,(0,1):37,(1,0):366	0:366,1:37	chr6		(31723115, 3224217)	(31726070, 3227164)	MSH5,MSH5-SAPCD1	SA618	SA612	0.20
AFE	7919@uc003rge.1@uc003rgk.1	0.11	0.1	0.11	0.21	0.2	0.23	-0.1	1000000000000.0	('7919@uc003rge.1@uc003rgk.1.A.0', '7919@uc003rge.1@uc003rgk.1.B.1_7919@uc003rge.1@uc003rgk.1.B.0')	(0,0):17010,(0,1):1402,(1,0):769	0:769,1:1402	(0,0):15068,(0,1):1056,(1,0):1325	0:1325,1:1056	chr6		(31500557, 31508099)	(31501774, 31509925)	ATP6V1G2-DDX39B,DDX39B	SA618	SA612	0.20
AFE	7919@uc003ntr.1@uc003ntx.1	0.11	0.1	0.11	0.21	0.2	0.23	-0.1	1000000000000.0	('7919@uc003ntr.1@uc003ntx.1.A.0', '7919@uc003ntr.1@uc003ntx.1.B.1_7919@uc003ntr.1@uc003ntx.1.B.0')	(0,0):17010,(0,1):1402,(1,0):769	0:769,1:1402	(0,0):15068,(0,1):1056,(1,0):1325	0:1325,1:1056	chr6		(31500557, 31508099)	(31501774, 31509925)	ATP6V1G2-DDX39B,DDX39B	SA618	SA612	0.20
AFE	7919@uc003rge.1@uc003rgg.1	0.19	0.18	0.2	0.33	0.31	0.34	-0.14	1000000000000.0	('7919@uc003rge.1@uc003rgg.1.A.0', '7919@uc003rge.1@uc003rgg.1.B.1_7919@uc003rge.1@uc003rgg.1.B.0')	(0,0):16346,(0,1):2117,(1,0):769	0:769,1:2117	(0,0):14422,(0,1):1739,(1,0):1325	0:1325,1:1739	chr6		(31500557, 31508099)	(31501774, 31510225)	ATP6V1G2-DDX39B,DDX39B	SA618	SA612	0.20
AFE	7919@uc003ntr.1@uc003ntu.1	0.21	0.2	0.23	0.38	0.36	0.4	-0.17	1000000000000.0	('7919@uc003ntr.1@uc003ntu.1.A.0', '7919@uc003ntr.1@uc003ntu.1.B.1_7919@uc003ntr.1@uc003ntu.1.B.0')	(0,0):16998,(0,1):1465,(1,0):769	0:769,1:1465	(0,0):15061,(0,1):1100,(1,0):1325	0:1325,1:1100	chr6		(31500557, 31508099)	(31501774, 31510225)	ATP6V1G2-DDX39B,DDX39B	SA618	SA612	0.20
AFE	55780@uc003qxi.1@uc010kky.1	0.08	0.05	0.12	0.22	0.17	0.28	-0.14	2365751.83	('55780@uc003qxi.1@uc010kky.1.A.0', '55780@uc003qxi.1@uc010kky.1.B.0_55780@uc003qxi.1@uc010kky.1.B.1_55780@uc003qxi.1@uc010kky.1.B.2')	(0,0):485,(0,1):65,(1,0):23	0:23,1:65	(0,0):428,(0,1):66,(1,0):79	0:79,1:66	chr6		(170167111, 170153960)	(170168267, 170156535)	C6orf70	SA618	SA612	0.20
AFE	7919@uc003rge.1@uc003rgi.1	0.23	0.22	0.25	0.39	0.37	0.4	-0.16	1000000000000.0	('7919@uc003rge.1@uc003rgi.1.A.0', '7919@uc003rge.1@uc003rgi.1.B.3_7919@uc003rge.1@uc003rgi.1.B.2_7919@uc003rge.1@uc003rgi.1.B.1_7919@uc003rge.1@uc003rgi.1.B.0')	(0,0):16451,(0,1):2059,(1,0):769	0:769,1:2059	(0,0):14520,(0,1):1696,(1,0):1325	0:1325,1:1696	chr6		(31500557, 31508099)	(31501774, 31514627)	ATP6V1G2-DDX39B	SA618	SA612	0.20
AFE	7919@uc003ryg.1@uc003ryk.1	0.23	0.22	0.25	0.39	0.37	0.4	-0.16	1000000000000.0	('7919@uc003ryg.1@uc003ryk.1.A.0', '7919@uc003ryg.1@uc003ryk.1.B.3_7919@uc003ryg.1@uc003ryk.1.B.2_7919@uc003ryg.1@uc003ryk.1.B.1_7919@uc003ryg.1@uc003ryk.1.B.0')	(0,0):16451,(0,1):2059,(1,0):769	0:769,1:2059	(0,0):14520,(0,1):1696,(1,0):1325	0:1325,1:1696	chr6		(31500557, 31508099)	(31501774, 31514627)	ATP6V1G2-DDX39B	SA618	SA612	0.20
AFE	7919@uc003ntr.1@uc003ntw.1	0.6	0.58	0.63	0.44	0.43	0.46	0.16	1000000000000.0	('7919@uc003ntr.1@uc003ntw.1.B.0', '7919@uc003ntr.1@uc003ntw.1.A.0')	(0,0):16661,(0,1):769,(1,0):1704	0:1704,1:769	(0,0):14538,(0,1):1325,(1,0):1539	0:1539,1:1325	chr6		(31508099, 31500557)	(31509778, 31501774)	ATP6V1G2-DDX39B,DDX39B	SA618	SA612	0.20
AFE	7919@uc003ryg.1@uc003ryl.1	0.6	0.59	0.63	0.44	0.43	0.46	0.16	1000000000000.0	('7919@uc003ryg.1@uc003ryl.1.B.0', '7919@uc003ryg.1@uc003ryl.1.A.0')	(0,0):16661,(0,1):769,(1,0):1704	0:1704,1:769	(0,0):14538,(0,1):1325,(1,0):1539	0:1539,1:1325	chr6		(31508099, 31500557)	(31509778, 31501774)	ATP6V1G2-DDX39B,DDX39B	SA618	SA612	0.20
AFE	347918@uc001ujw.1@uc001ujr.1	0.77	0.53	0.96	0.25	0.12	0.4	0.52	171.6	('347918@uc001ujw.1@uc001ujr.1.A.0', '347918@uc001ujw.1@uc001ujr.1.B.0_347918@uc001ujw.1@uc001ujr.1.B.1')	(0,0):135,(1,0):18	0:18	(0,0):249,(0,1):7,(1,0):15	0:15,1:7	chr12		(132589112, 132568858)	(132589849, 132588715)	EP400NL	SA618	SA612	0.20
AFE	283638@uc001ypt.1@uc001ypr.1	0.38	0.31	0.44	0.65	0.58	0.73	-0.27	1000000000000.0	('283638@uc001ypt.1@uc001ypr.1.A.0_283638@uc001ypt.1@uc001ypr.1.A.1', '283638@uc001ypt.1@uc001ypr.1.B.0_283638@uc001ypt.1@uc001ypr.1.B.1_283638@uc001ypt.1@uc001ypr.1.B.2')	(0,0):3331,(0,1):62,(1,0):352	0:352,1:62	(0,0):5953,(0,1):37,(1,0):672	0:672,1:37	chr14		(105354381, 105331654)	(105359472, 105344300)	KIAA0284	SA618	SA612	0.20
ALE	7248@uc004ccc.1@uc004cca.1uc004ccb.2	0.56	0.51	0.62	0.74	0.68	0.79	-0.18	104485.38	('7248@uc004ccc.1@uc004cca.1uc004ccb.2.B.0', '7248@uc004ccc.1@uc004cca.1uc004ccb.2.A.0')	(0,0):489,(0,1):78,(1,0):754	0:754,1:78	(0,0):728,(0,1):49,(1,0):1050	0:1050,1:49	chr9		(135766736, 135785198)	(135772141, 135786079)	TSC1	SA618	SA612	0.20
ALE	7248@uc004ccd.1uc004cce.1@uc004ccc.1	0.8	0.71	0.89	0.44	0.34	0.55	0.36	173782314.98	('7248@uc004ccd.1uc004cce.1@uc004ccc.1.B.0', '7248@uc004ccd.1uc004cce.1@uc004ccc.1.A.0')	(0,0):217,(0,1):10,(1,0):78	0:78,1:10	(0,0):207,(0,1):33,(1,0):49	0:49,1:33	chr9		(135785198, 135786389)	(135786079, 135786955)	TSC1	SA618	SA612	0.20
ALE	155435@uc003wme.2@uc010lqj.1uc010lqk.1uc003wmg.2	0.45	0.39	0.52	0.66	0.59	0.73	-0.21	4465186.28	('155435@uc003wme.2@uc010lqj.1uc010lqk.1uc003wmg.2.B.0', '155435@uc003wme.2@uc010lqj.1uc010lqk.1uc003wmg.2.A.0')	(0,0):2468,(0,1):51,(1,0):1219	0:1219,1:51	(0,0):4139,(0,1):38,(1,0):2257	0:2257,1:38	chr7		(155567687, 155493467)	(155574179, 155493869)	RBM33	SA618	SA612	0.20
ALE	89122@uc003usf.1@uc003usd.1uc003use.1	0.71	0.67	0.75	0.57	0.53	0.62	0.14	11411.11	('89122@uc003usf.1@uc003usd.1uc003use.1.B.0', '89122@uc003usf.1@uc003usd.1uc003use.1.A.0')	(0,0):203,(0,1):99,(1,0):631	0:631,1:99	(0,0):275,(0,1):142,(1,0):495	0:495,1:142	chr7		(99488036, 99498787)	(99490369, 99499797)	TRIM4	SA618	SA612	0.20
ALE	94239@uc003tma.2uc003tmb.2uc003tmc.2uc003tmd.2@uc003tlz.2	0.41	0.4	0.43	0.52	0.5	0.54	-0.11	1000000000000.0	('94239@uc003tma.2uc003tmb.2uc003tmc.2uc003tmd.2@uc003tlz.2.B.0', '94239@uc003tma.2uc003tmb.2uc003tmc.2uc003tmd.2@uc003tlz.2.A.0')	(0,0):3658,(0,1):1273,(1,0):3611	0:3611,1:1273	(0,0):3563,(0,1):897,(1,0):3914	0:3914,1:897	chr7		(44866488, 44873213)	(44869762, 44874161)	H2AFV	SA618	SA612	0.20
ALE	140890@uc003jum.2@uc003jun.1uc010iwy.1uc003juo.1	0.93	0.91	0.94	0.83	0.81	0.85	0.1	1000000000000.0	('140890@uc003jum.2@uc003jun.1uc010iwy.1uc003juo.1.B.0', '140890@uc003jum.2@uc003jun.1uc010iwy.1uc003juo.1.A.0')	(0,0):2898,(0,1):65,(1,0):1099	0:1099,1:65	(0,0):4573,(0,1):216,(1,0):1419	0:1419,1:216	chr5		(65474547, 65451893)	(65476714, 65453566)	SREK1	SA618	SA612	0.20
ALE	51150@uc001adj.1@uc001adi.2	0.9	0.89	0.92	0.79	0.77	0.81	0.11	1000000000000.0	('51150@uc001adj.1@uc001adi.2.B.0', '51150@uc001adj.1@uc001adi.2.A.0')	(0,0):5080,(0,1):121,(1,0):1841	0:1841,1:121	(0,0):4446,(0,1):245,(1,0):1463	0:1463,1:245	chr1		(1152288, 1158104)	(1153184, 1158737)	SDF4	SA618	SA612	0.20
ALE	51742@uc001hwq.1uc001hwr.1@uc001hwn.1uc001hwp.1	0.09	0.08	0.1	0.19	0.17	0.22	-0.1	1000000000000.0	('51742@uc001hwq.1uc001hwr.1@uc001hwn.1uc001hwp.1.A.0', '51742@uc001hwq.1uc001hwr.1@uc001hwn.1uc001hwp.1.B.0')	(0,0):2765,(0,1):304,(1,0):271	0:271,1:304	(0,0):2305,(0,1):169,(1,0):360	0:360,1:169	chr1		(235330210, 235294949)	(235331967, 235295312)		SA618	SA612	0.20
ALE	90529@uc001bjf.2@uc001bja.1uc001bjb.1uc001bjc.1uc001bjd.1	0.97	0.94	0.99	0.87	0.8	0.92	0.1	22.09	('90529@uc001bjf.2@uc001bja.1uc001bjb.1uc001bjc.1uc001bjd.1.B.0', '90529@uc001bjf.2@uc001bja.1uc001bjb.1uc001bjc.1uc001bjd.1.A.0')	(0,0):94,(0,1):2,(1,0):154	0:154,1:2	(0,0):117,(0,1):15,(1,0):161	0:161,1:15	chr1		(24683489, 24695213)	(24685109, 24696329)	C1orf201	SA618	SA612	0.20
ALE	4678@uc001cok.1@uc001coi.1uc001coh.1uc001coj.1uc001col.1	0.47	0.44	0.5	0.58	0.54	0.61	-0.11	68929.59	('4678@uc001cok.1@uc001coi.1uc001coh.1uc001coj.1uc001col.1.A.0', '4678@uc001cok.1@uc001coi.1uc001coh.1uc001coj.1uc001col.1.B.0')	(0,0):14063,(0,1):261,(1,0):1011	0:1011,1:261	(0,0):12198,(0,1):218,(1,0):1321	0:1321,1:218	chr1		(46072154, 46083733)	(46075186, 46084567)	NASP	SA618	SA612	0.20
ALE	2582@uc009vqq.1@uc001bia.1	0.84	0.79	0.89	0.71	0.65	0.76	0.13	44.87	('2582@uc009vqq.1@uc001bia.1.B.0', '2582@uc009vqq.1@uc001bia.1.A.0')	(0,0):2587,(0,1):27,(1,0):281	0:281,1:27	(0,0):2004,(0,1):56,(1,0):262	0:262,1:56	chr1		(24122209, 24124577)	(24123272, 24125220)	GALE	SA618	SA612	0.20
ALE	9869@uc001evw.2@uc001evv.1	0.52	0.45	0.59	0.7	0.63	0.76	-0.18	26.27	('9869@uc001evw.2@uc001evv.1.B.0', '9869@uc001evw.2@uc001evv.1.A.0')	(0,0):1966,(0,1):79,(1,0):120	0:120,1:79	(0,0):1992,(0,1):49,(1,0):162	0:162,1:49	chr1		(150936726, 150917394)	(150937213, 150917794)	SETDB1	SA618	SA612	0.20
ALE	9869@uc001evw.2@uc001evu.1	0.52	0.45	0.59	0.7	0.63	0.76	-0.18	47.81	('9869@uc001evw.2@uc001evu.1.B.0', '9869@uc001evw.2@uc001evu.1.A.0')	(0,0):1965,(0,1):79,(1,0):121	0:121,1:79	(0,0):1990,(0,1):49,(1,0):164	0:164,1:49	chr1		(150936723, 150917394)	(150937211, 150917794)	SETDB1	SA618	SA612	0.20
ALE	55283@uc001dkr.2@uc001dko.1uc001dkp.1uc001dkq.1	0.21	0.16	0.26	0.32	0.27	0.37	-0.11	20.62	('55283@uc001dkr.2@uc001dko.1uc001dkp.1uc001dkq.1.A.0', '55283@uc001dkr.2@uc001dko.1uc001dkp.1uc001dkq.1.B.0')	(0,0):333,(0,1):169,(1,0):69	0:69,1:169	(0,0):541,(0,1):172,(1,0):127	0:127,1:172	chr1		(85490234, 85483765)	(85491967, 85484940)	MCOLN3	SA618	SA612	0.20
ALE	51150@uc001adj.1@uc001adh.2uc009vjv.1	0.92	0.9	0.93	0.81	0.79	0.83	0.11	1000000000000.0	('51150@uc001adj.1@uc001adh.2uc009vjv.1.B.0', '51150@uc001adj.1@uc001adh.2uc009vjv.1.A.0')	(0,0):5110,(0,1):121,(1,0):1811	0:1811,1:121	(0,0):4477,(0,1):245,(1,0):1432	0:1432,1:245	chr1		(1152288, 1158104)	(1153068, 1158737)	SDF4	SA618	SA612	0.20
ALE	90835@uc002dzp.2@uc002dzm.1uc002dzn.1uc002dzo.1	0.16	0.06	0.3	0.7	0.44	0.91	-0.54	52.44	('90835@uc002dzp.2@uc002dzm.1uc002dzn.1uc002dzo.1.A.0', '90835@uc002dzp.2@uc002dzm.1uc002dzn.1uc002dzo.1.B.0')	(0,0):74,(0,1):10,(1,0):7	0:7,1:10	(0,0):73,(0,1):2,(1,0):23	0:23,1:2	chr16		(30771360, 30768752)	(30771774, 30768975)	C16orf93	SA618	SA612	0.20
ALE	8558@uc010cip.1@uc010cio.1uc002foh.2uc002fof.1uc002foe.1	0.27	0.24	0.3	0.42	0.39	0.45	-0.15	1000000000000.0	('8558@uc010cip.1@uc010cio.1uc002foh.2uc002fof.1uc002foe.1.A.0', '8558@uc010cip.1@uc010cio.1uc002foh.2uc002fof.1uc002foe.1.B.0')	(0,0):722,(0,1):366,(1,0):183	0:183,1:366	(0,0):1016,(0,1):512,(1,0):500	0:500,1:512	chr16		(89759682, 89762003)	(89760640, 89762762)	CDK10	SA618	SA612	0.20
ALE	55692@uc010bqq.1@uc002cge.1	0.1	0.07	0.13	0.21	0.16	0.26	-0.11	57.76	('55692@uc010bqq.1@uc002cge.1.A.0', '55692@uc010bqq.1@uc002cge.1.B.0_55692@uc010bqq.1@uc002cge.1.B.1')	(0,0):1618,(0,1):150,(1,0):40	0:40,1:150	(0,0):1693,(0,1):126,(1,0):84	0:84,1:126	chr16		(277241, 238974)	(278401, 240134)	LUC7L	SA618	SA612	0.20
ALE	29123@uc002fnd.1@uc002fna.1	0.38	0.35	0.41	0.51	0.48	0.53	-0.13	1000000000000.0	('29123@uc002fnd.1@uc002fna.1.B.0', '29123@uc002fnd.1@uc002fna.1.A.0')	(0,0):13600,(0,1):646,(1,0):440	0:440,1:646	(0,0):21332,(0,1):711,(1,0):834	0:834,1:711	chr16		(89343886, 89353070)	(89346124, 89355078)	ANKRD11	SA618	SA612	0.20
ALE	55692@uc010bqq.1@uc002cga.1	0.78	0.72	0.84	0.63	0.57	0.69	0.15	20.4	('55692@uc010bqq.1@uc002cga.1.B.0', '55692@uc010bqq.1@uc002cga.1.A.0')	(0,0):1623,(0,1):40,(1,0):145	0:145,1:40	(0,0):1671,(0,1):84,(1,0):148	0:148,1:84	chr16		(238970, 277241)	(240134, 278401)	LUC7L	SA618	SA612	0.20
ALE	8558@uc010cip.1@uc002fog.2uc002fod.1	0.27	0.24	0.32	0.43	0.4	0.46	-0.16	1000000000000.0	('8558@uc010cip.1@uc002fog.2uc002fod.1.A.0', '8558@uc010cip.1@uc002fog.2uc002fod.1.B.0')	(0,0):811,(0,1):277,(1,0):183	0:183,1:277	(0,0):1148,(0,1):380,(1,0):500	0:500,1:380	chr16		(89759682, 89762137)	(89760640, 89762762)	CDK10	SA618	SA612	0.20
ALE	58513@uc002neb.1uc002nec.1@uc002ndx.1	0.33	0.3	0.38	0.45	0.4	0.49	-0.12	42.24	('58513@uc002neb.1uc002nec.1@uc002ndx.1.A.0', '58513@uc002neb.1uc002nec.1@uc002ndx.1.B.0')	(0,0):914,(0,1):179,(1,0):359	0:359,1:179	(0,0):1256,(0,1):140,(1,0):456	0:456,1:140	chr19		(16511442, 16466059)	(16513296, 16466662)	EPS15L1	SA618	SA612	0.20
ALE	57139@uc002mrq.1@uc002mrp.1	0.67	0.42	0.89	0.22	0.15	0.33	0.45	159.45	('57139@uc002mrq.1@uc002mrp.1.A.0', '57139@uc002mrq.1@uc002mrp.1.B.0')	(0,0):517,(0,1):1,(1,0):34	0:34,1:1	(0,0):1041,(0,1):20,(1,0):67	0:67,1:20	chr19		(11527139, 11505001)	(11527733, 11505196)	RGL3	SA618	SA612	0.20
ALE	56848@uc002pjr.1uc002pjs.1uc002pjt.1uc002pjv.1@uc002pjw.2	0.63	0.5	0.75	0.9	0.8	0.97	-0.27	91.44	('56848@uc002pjr.1uc002pjs.1uc002pjt.1uc002pjv.1@uc002pjw.2.A.0', '56848@uc002pjr.1uc002pjs.1uc002pjt.1uc002pjv.1@uc002pjw.2.B.0')	(0,0):40,(0,1):13,(1,0):362	0:362,1:13	(0,0):59,(0,1):3,(1,0):463	0:463,1:3	chr19		(49131938, 49133691)	(49133662, 49133973)	SPHK2	SA618	SA612	0.20
ALE	89849@uc001otc.1@uc009ytj.1	0.26	0.16	0.37	0.54	0.45	0.64	-0.28	57.13	('89849@uc001otc.1@uc009ytj.1.A.0', '89849@uc001otc.1@uc009ytj.1.B.1_89849@uc001otc.1@uc009ytj.1.B.0')	(0,0):647,(0,1):41,(1,0):16	0:16,1:41	(0,0):817,(0,1):43,(1,0):59	0:59,1:43	chr11		(72528801, 72539774)	(72530043, 72554715)	ATG16L2	SA618	SA612	0.20
ALE	54014@uc002yxm.1@uc002yxl.1	0.44	0.41	0.47	0.6	0.57	0.64	-0.16	1000000000000.0	('54014@uc002yxm.1@uc002yxl.1.B.0_54014@uc002yxm.1@uc002yxl.1.B.1', '54014@uc002yxm.1@uc002yxl.1.A.0')	(0,0):1650,(0,1):287,(1,0):803	0:803,1:287	(0,0):2120,(0,1):202,(1,0):1105	0:1105,1:202	chr21		(40562148, 40668365)	(40569341, 40670508)	BRWD1	SA618	SA612	0.20
ALE	54014@uc002yxm.1@uc010goc.1uc002yxk.1	0.7	0.65	0.75	0.49	0.44	0.55	0.21	1000000000000.0	('54014@uc002yxm.1@uc010goc.1uc002yxk.1.A.0', '54014@uc002yxm.1@uc010goc.1uc002yxk.1.B.0')	(0,0):2677,(0,1):109,(1,0):287	0:287,1:109	(0,0):3568,(0,1):184,(1,0):202	0:202,1:184	chr21		(40668365, 40557404)	(40670508, 40559343)	BRWD1	SA618	SA612	0.20
ALE	54093@uc002yuy.1uc002yuz.1uc002yva.1@uc002yuv.1	0.09	0.07	0.12	0.2	0.15	0.26	-0.11	54.91	('54093@uc002yuy.1uc002yuz.1uc002yva.1@uc002yuv.1.B.0_54093@uc002yuy.1uc002yuz.1uc002yva.1@uc002yuv.1.B.1', '54093@uc002yuy.1uc002yuz.1uc002yva.1@uc002yuv.1.A.0')	(0,0):181,(0,1):61,(1,0):96	0:96,1:61	(0,0):264,(0,1):42,(1,0):167	0:167,1:42	chr21		(37406839, 37415982)	(37408549, 37416254)	SETD4	SA618	SA612	0.20
ALE	51747@uc002isq.2@uc002isr.1	0.21	0.19	0.23	0.31	0.29	0.33	-0.1	1000000000000.0	('51747@uc002isq.2@uc002isr.1.A.0', '51747@uc002isq.2@uc002isr.1.B.1_51747@uc002isq.2@uc002isr.1.B.0')	(0,0):1260,(0,1):1164,(1,0):403	0:403,1:1164	(0,0):1799,(0,1):1111,(1,0):668	0:668,1:1111	chr17		(48828108, 48827862)	(48828977, 48830072)	LUC7L3	SA618	SA612	0.20
ALE	57213@uc010adj.1@uc001vdl.2uc001vdm.2	0.97	0.9	0.99	0.79	0.69	0.89	0.18	130.12	('57213@uc010adj.1@uc001vdl.2uc001vdm.2.B.0', '57213@uc010adj.1@uc001vdl.2uc001vdm.2.A.0')	(0,0):343,(0,1):1,(1,0):379	0:379,1:1	(0,0):325,(0,1):9,(1,0):294	0:294,1:9	chr13		(50486842, 50495241)	(50489296, 50495716)	SPRYD7	SA618	SA612	0.20
ALE	54880@uc004deq.2@uc004den.2uc004dem.2uc004dep.2uc004deo.2	0.58	0.53	0.63	0.68	0.65	0.72	-0.1	61.75	('54880@uc004deq.2@uc004den.2uc004dem.2uc004dep.2uc004deo.2.A.0', '54880@uc004deq.2@uc004den.2uc004dem.2uc004dep.2uc004deo.2.B.0')	(0,0):648,(0,1):134,(1,0):579	0:579,1:134	(0,0):1242,(0,1):163,(1,0):1126	0:1126,1:163	chrX		(39931174, 39910499)	(39934433, 39911653)	BCOR	SA618	SA612	0.20
ALE	441024@uc003hhr.2@uc003hhp.1	0.54	0.48	0.6	0.69	0.63	0.75	-0.15	39.95	('441024@uc003hhr.2@uc003hhp.1.A.0', '441024@uc003hhr.2@uc003hhp.1.B.0')	(0,0):692,(0,1):108,(1,0):212	0:212,1:108	(0,0):969,(0,1):53,(1,0):195	0:195,1:53	chr4		(75025772, 75167414)	(75027969, 75168814)	MTHFD2L	SA618	SA612	0.20
ALE	11078@uc003atq.1uc003atr.1@uc003atx.1	0.12	0.09	0.16	0.28	0.23	0.33	-0.16	300689870.21	('11078@uc003atq.1uc003atr.1@uc003atx.1.A.0', '11078@uc003atq.1uc003atr.1@uc003atx.1.B.0')	(0,0):5819,(0,1):127,(1,0):40	0:40,1:127	(0,0):5909,(0,1):156,(1,0):147	0:147,1:156	chr22		(38119192, 38167657)	(38122510, 38169113)	TRIOBP	SA618	SA612	0.20
ALE	1454@uc003avq.1@uc003avn.1	0.88	0.84	0.92	0.75	0.7	0.8	0.13	169.96	('1454@uc003avq.1@uc003avn.1.A.0', '1454@uc003avq.1@uc003avn.1.B.0_1454@uc003avq.1@uc003avn.1.B.1')	(0,0):766,(0,1):26,(1,0):296	0:296,1:26	(0,0):1082,(0,1):66,(1,0):302	0:302,1:66	chr22		(38692244, 38687936)	(38693161, 38689325)	CSNK1E	SA618	SA612	0.20
ALE	1454@uc003avp.1@uc003avn.1	0.11	0.07	0.15	0.23	0.18	0.29	-0.12	191.96	('1454@uc003avp.1@uc003avn.1.B.0_1454@uc003avp.1@uc003avn.1.B.1', '1454@uc003avp.1@uc003avn.1.A.0')	(0,0):758,(0,1):133,(1,0):26	0:26,1:133	(0,0):1056,(0,1):132,(1,0):66	0:66,1:132	chr22		(38687936, 38692211)	(38689325, 38692692)	CSNK1E	SA618	SA612	0.20
ALE	11078@uc003ats.1@uc003atx.1	0.11	0.08	0.15	0.27	0.23	0.32	-0.16	1000000000000.0	('11078@uc003ats.1@uc003atx.1.A.0', '11078@uc003ats.1@uc003atx.1.B.0')	(0,0):5819,(0,1):127,(1,0):40	0:40,1:127	(0,0):5909,(0,1):156,(1,0):147	0:147,1:156	chr22		(38119192, 38167657)	(38122577, 38169113)	TRIOBP	SA618	SA612	0.20
ALE	6936@uc002snp.2@uc010ffs.1uc002snn.1uc002sno.1uc010fft.1	0.19	0.16	0.22	0.3	0.25	0.35	-0.11	46.19	('6936@uc002snp.2@uc010ffs.1uc002snn.1uc002sno.1uc010fft.1.B.0', '6936@uc002snp.2@uc010ffs.1uc002snn.1uc002sno.1uc010fft.1.A.0')	(0,0):1431,(0,1):180,(1,0):229	0:229,1:180	(0,0):1559,(0,1):102,(1,0):233	0:233,1:102	chr2		(75889294, 75928924)	(75891909, 75929549)	GCFC2	SA618	SA612	0.20
ALE	3431@uc010fxj.1uc002vqi.2uc010fxk.1@uc002vqg.2uc002vqh.2	0.67	0.4	0.87	0.16	0.03	0.42	0.51	157.4	('3431@uc010fxj.1uc002vqi.2uc010fxk.1@uc002vqg.2uc002vqh.2.B.0', '3431@uc010fxj.1uc002vqi.2uc010fxk.1@uc002vqg.2uc002vqh.2.A.0')	(0,0):38,(0,1):3,(1,0):8	0:8,1:3	(0,0):46,(0,1):7,(1,0):1	0:1,1:7	chr2		(231033646, 231041189)	(231033953, 231041440)	SP110	SA618	SA612	0.20
ALE	257218@uc003qlg.1@uc003qle.1	0.06	0.04	0.09	0.19	0.15	0.23	-0.13	1000000000000.0	('257218@uc003qlg.1@uc003qle.1.A.0', '257218@uc003qlg.1@uc003qle.1.B.0')	(0,0):150,(0,1):87,(1,0):27	0:27,1:87	(0,0):361,(0,1):113,(1,0):129	0:129,1:113	chr6		(146224392, 146205944)	(146231772, 146207576)	SHPRH	SA618	SA612	0.20
ALE	257218@uc003qlg.1@uc010kht.1uc003qld.1uc003qlf.1	0.07	0.04	0.1	0.18	0.14	0.21	-0.11	450586.81	('257218@uc003qlg.1@uc010kht.1uc003qld.1uc003qlf.1.A.0', '257218@uc003qlg.1@uc010kht.1uc003qld.1uc003qlf.1.B.0')	(0,0):136,(0,1):101,(1,0):27	0:27,1:101	(0,0):321,(0,1):153,(1,0):129	0:129,1:153	chr6		(146224392, 146205944)	(146231772, 146207923)	SHPRH	SA618	SA612	0.20
ALE	4673@uc001syc.1uc001syb.1uc001sya.1@uc001sxx.1uc001sxy.1uc001sxz.1	0.38	0.34	0.42	0.51	0.45	0.57	-0.13	24.83	('4673@uc001syc.1uc001syb.1uc001sya.1@uc001sxx.1uc001sxy.1uc001sxz.1.B.0', '4673@uc001syc.1uc001syb.1uc001sya.1@uc001sxx.1uc001sxy.1uc001sxz.1.A.0')	(0,0):2333,(0,1):126,(1,0):3338	0:3338,1:126	(0,0):2342,(0,1):74,(1,0):3289	0:3289,1:74	chr12		(76439956, 76443342)	(76442244, 76443565)	NAP1L1	SA618	SA612	0.20
ALE	8091@uc001ssu.1@uc001ssw.1	0.26	0.18	0.34	0.45	0.37	0.56	-0.19	64.46	('8091@uc001ssu.1@uc001ssw.1.B.0', '8091@uc001ssu.1@uc001ssw.1.A.0')	(0,0):249,(0,1):25,(1,0):112	0:112,1:25	(0,0):596,(0,1):26,(1,0):288	0:288,1:26	chr12		(66345163, 66308500)	(66352634, 66309227)	HMGA2	SA618	SA612	0.20
ALE	2065@uc001sjg.1@uc001sjh.1uc009zok.1uc001sjk.1uc001sjl.1	0.38	0.33	0.43	0.57	0.51	0.63	-0.19	11336.71	('2065@uc001sjg.1@uc001sjh.1uc009zok.1uc001sjk.1uc001sjl.1.B.0', '2065@uc001sjg.1@uc001sjh.1uc009zok.1uc001sjk.1uc001sjl.1.A.0')	(0,0):915,(0,1):119,(1,0):271	0:271,1:119	(0,0):992,(0,1):71,(1,0):350	0:350,1:71	chr12		(56495313, 56478779)	(56497128, 56479401)	ERBB3	SA618	SA612	0.20
ALE	9904@uc001tvm.1@uc009zwi.1	0.21	0.18	0.24	0.33	0.29	0.37	-0.12	2974.05	('9904@uc001tvm.1@uc009zwi.1.B.0_9904@uc001tvm.1@uc009zwi.1.B.1', '9904@uc001tvm.1@uc009zwi.1.A.0')	(0,0):341,(0,1):348,(1,0):116,(1,1):1	0:116,1:349	(0,0):592,(0,1):314,(1,0):199,(1,1):1	0:200,1:314	chr12		(114254547, 114259862)	(114261126, 114261126)	RBM19	SA618	SA612	0.20
ALE	219790@uc001jlx.2@uc001jlv.1uc001jlw.1	0.63	0.57	0.7	0.86	0.8	0.91	-0.23	163684383353.51	('219790@uc001jlx.2@uc001jlv.1uc001jlw.1.B.0', '219790@uc001jlx.2@uc001jlv.1uc001jlw.1.A.0')	(0,0):227,(0,1):51,(1,0):309	0:309,1:51	(0,0):275,(0,1):16,(1,0):356	0:356,1:16	chr10		(63952953, 63997909)	(63958202, 63999524)	RTKN2	SA618	SA612	0.20
ALE	55717@uc001lfd.1@uc009xzm.1	0.13	0.1	0.16	0.25	0.22	0.3	-0.12	99973636.88	('55717@uc001lfd.1@uc009xzm.1.A.0', '55717@uc001lfd.1@uc009xzm.1.B.0')	(0,0):223,(0,1):362,(1,0):51	0:51,1:362	(0,0):308,(0,1):335,(1,0):114	0:114,1:335	chr10		(122665388, 122668068)	(122666367, 122669036)	WDR11	SA618	SA612	0.20
ALE	55717@uc001lfd.1@uc009xzn.1	0.12	0.09	0.15	0.25	0.21	0.3	-0.13	180133.72	('55717@uc001lfd.1@uc009xzn.1.A.0', '55717@uc001lfd.1@uc009xzn.1.B.0')	(0,0):239,(0,1):346,(1,0):51	0:51,1:346	(0,0):324,(0,1):319,(1,0):114	0:114,1:319	chr10		(122665388, 122668070)	(122666367, 122668997)	WDR11	SA618	SA612	0.20
ALE	53905@uc001zuu.2@uc001zus.1uc001zut.1uc010bee.1	0.58	0.45	0.72	0.33	0.25	0.42	0.25	27.38	('53905@uc001zuu.2@uc001zus.1uc001zut.1uc010bee.1.A.0', '53905@uc001zuu.2@uc001zus.1uc001zut.1uc010bee.1.B.0')	(0,0):153,(0,1):18,(1,0):31	0:31,1:18	(0,0):280,(0,1):66,(1,0):39	0:39,1:66	chr15		(45444484, 45456977)	(45445417, 45457774)	DUOX1	SA618	SA612	0.20
ALE	54878@uc010bhk.1@uc0742.uc010bhj.1	0.71	0.43	0.91	0.23	0.14	0.38	0.48	30.25	('54878@uc010bhk.1@uc0746.uc010bhj.1.B.0', '54878@uc010bhk.1@uc0745.uc010bhj.1.A.0')	(0,0):219,(0,1):1,(1,0):334	0:334,1:1	(0,0):218,(0,1):11,(1,0):335	0:335,1:11	chr15		(65737998, 65744298)	(65739344, 65744440)		SA618	SA612	0.20
ALE	51199@uc001wyo.1@uc001wyi.1	0.66	0.6	0.74	0.84	0.77	0.9	-0.18	35.18	('51199@uc001wyo.1@uc001wyi.1.B.0', '51199@uc001wyo.1@uc001wyi.1.A.0')	(0,0):363,(0,1):38,(1,0):854	0:854,1:38	(0,0):392,(0,1):16,(1,0):996	0:996,1:16	chr14		(51186481, 51193951)	(51190390, 51194469)	NIN	SA618	SA612	0.20
ALE	7597@uc001xhf.1uc001xhg.1@uc001xhc.2	0.38	0.33	0.43	0.51	0.45	0.56	-0.13	23.19	('7597@uc001xhf.1uc001xhg.1@uc001xhc.2.A.0', '7597@uc001xhf.1uc001xhg.1@uc001xhc.2.B.0')	(0,0):3170,(0,1):151,(1,0):279	0:279,1:151	(0,0):3046,(0,1):104,(1,0):322	0:322,1:104	chr14		(64953555, 64915826)	(64954775, 64916356)	ZBTB25	SA618	SA612	0.20
MXE	chr20:47330847:47330908:+@chr20:47331696:47331762:+@chr20:47332683:47332947:+@chr20:47338989:47339639:+	0.22	0.16	0.28	0.48	0.39	0.58	-0.26	38421368.91	('chr20:47330847:47330908:+@chr20:47331696:47331762:+@chr20:47332683:47332947:+@chr20:47338989:47339639:+.B.up_chr20:47330847:47330908:+@chr20:47331696:47331762:+@chr20:47332683:47332947:+@chr20:47338989:47339639:+.B.mxe2_chr20:47330847:47330908:+@chr20:47331696:47331762:+@chr20:47332683:47332947:+@chr20:47338989:47339639:+.B.dn', 'chr20:47330847:47330908:+@chr20:47331696:47331762:+@chr20:4733268…	(0,0):4695,(0,1):5,(1,0):58,(1,1):792	0:244,1:611	(0,0):7077,(0,1):7,(1,0):103,(1,1):586	0:382,1:314	chr20		(47897440, 47897440)	(47906232, 47906232)	ZNFX1-AS1	SA618	SA612	0.20
MXE	chrX:48317817:48318615:+@chrX:48318893:48318962:+@chrX:48319147:48319415:+@chrX:48319646:48319751:+	0.12	0.09	0.15	0.25	0.19	0.3	-0.13	186.77	('chrX:48317817:48318615:+@chrX:48318893:48318962:+@chrX:48319147:48319415:+@chrX:48319646:48319751:+.B.up_chrX:48317817:48318615:+@chrX:48318893:48318962:+@chrX:48319147:48319415:+@chrX:48319646:48319751:+.B.mxe2_chrX:48317817:48318615:+@chrX:48318893:48318962:+@chrX:48319147:48319415:+@chrX:48319646:48319751:+.B.dn', 'chrX:48317817:48318615:+@chrX:48318893:48318962:+@chrX:48319147:48319415:+@ch…	(0,0):4154,(0,1):273,(1,0):45,(1,1):61	0:49,1:330	(0,0):3262,(0,1):134,(1,0):57,(1,1):50	0:66,1:175	chrX		(48432873, 48432873)	(48434807, 48434807)	RBM3	SA618	SA612	0.20
MXE	chr8:144750661:144750988:-@chr8:144746028:144746255:-@chr8:144745960:144745973:-@chr8:144740042:144740165:-	0.22	0.14	0.31	0.56	0.44	0.68	-0.34	12588.08	('chr8:144750661:144750988:-@chr8:144746028:144746255:-@chr8:144745960:144745973:-@chr8:144740042:144740165:-.A.dn_chr8:144750661:144750988:-@chr8:144746028:144746255:-@chr8:144745960:144745973:-@chr8:144740042:144740165:-.A.mxe1_chr8:144750661:144750988:-@chr8:144746028:144746255:-@chr8:144745960:144745973:-@chr8:144740042:144740165:-.A.up', 'chr8:144750661:144750988:-@chr8:144746028:144746255:-…	(0,0):6680,(0,1):15,(1,0):27,(1,1):124	0:50,1:116	(0,0):10829,(0,1):15,(1,0):67,(1,1):76	0:119,1:39	chr8		(144668899, 144668899)	(144679845, 144679845)	EEF1D	SA618	SA612	0.20
MXE	chr8:144750661:144750988:-@chr8:144745960:144746255:-@chr8:144743921:144744042:-@chr8:144742304:144743394:-	0.33	0.24	0.43	0.55	0.45	0.65	-0.22	37.49	('chr8:144750661:144750988:-@chr8:144745960:144746255:-@chr8:144743921:144744042:-@chr8:144742304:144743394:-.A.dn_chr8:144750661:144750988:-@chr8:144745960:144746255:-@chr8:144743921:144744042:-@chr8:144742304:144743394:-.A.mxe1_chr8:144750661:144750988:-@chr8:144745960:144746255:-@chr8:144743921:144744042:-@chr8:144742304:144743394:-.A.up', 'chr8:144750661:144750988:-@chr8:144745960:144746255:-…	(0,0):2573,(0,1):10,(1,0):41,(1,1):870	0:351,1:570	(0,0):5579,(0,1):11,(1,0):98,(1,1):1180	0:717,1:572	chr8		(144671161, 144671161)	(144679845, 144679845)	EEF1D	SA618	SA612	0.20
RI	chr9:138864286:138864410:+@chr9:138864776:138864833:+	0.29	0.17	0.48	0.72	0.51	0.93	-0.43	52.62	('chr9:138864286:138864410:+@chr9:138864776:138864833:+.A.withRI', 'chr9:138864286:138864410:+@chr9:138864776:138864833:+.B.up_chr9:138864286:138864410:+@chr9:138864776:138864833:+.B.dn')	(0,0):552,(0,1):1,(1,0):67,(1,1):19	0:70,1:17	(0,0):415,(0,1):1,(1,0):107,(1,1):5	0:112,1:1	chr9		(139744465, 139744465)	(139745012, 139745012)	PHPT1	SA618	SA612	0.20
RI	chr9:129925034:129925234:-@chr9:129924462:129924746:-	0.16	0.11	0.21	0.41	0.33	0.5	-0.25	20426584.52	('chr9:129925034:129925234:-@chr9:129924462:129924746:-.A.withRI', 'chr9:129925034:129925234:-@chr9:129924462:129924746:-.B.dn_chr9:129925034:129925234:-@chr9:129924462:129924746:-.B.up')	(0,0):1732,(0,1):8,(1,0):51,(1,1):320	0:114,1:265	(0,0):1412,(0,1):7,(1,0):105,(1,1):246	0:197,1:161	chr9		(130884641, 130884641)	(130885413, 130885413)	PTGES2	SA618	SA612	0.20
RI	chr9:133375111:133375270:+@chr9:133375468:133375623:+	0.16	0.04	0.39	0.62	0.33	0.88	-0.46	22.02	('chr9:133375111:133375270:+@chr9:133375468:133375623:+.A.withRI', 'chr9:133375111:133375270:+@chr9:133375468:133375623:+.B.up_chr9:133375111:133375270:+@chr9:133375468:133375623:+.B.dn')	(0,0):67,(0,1):4,(1,0):2,(1,1):4	0:3,1:7	(0,0):56,(0,1):1,(1,0):9,(1,1):3	0:12,1:1	chr9		(134385290, 134385290)	(134385802, 134385802)	POMT1	SA618	SA612	0.20
RI	chr9:134776661:134776776:-@chr9:134776210:134776321:-	0.04	0.02	0.06	0.15	0.09	0.22	-0.11	63.39	('chr9:134776661:134776776:-@chr9:134776210:134776321:-.A.withRI', 'chr9:134776661:134776776:-@chr9:134776210:134776321:-.B.dn_chr9:134776661:134776776:-@chr9:134776210:134776321:-.B.up')	(0,0):103,(0,1):35,(1,0):9,(1,1):1	0:9,1:36	(0,0):87,(0,1):23,(1,0):30,(1,1):3	0:30,1:26	chr9		(135786389, 135786389)	(135786955, 135786955)	TSC1	SA618	SA612	0.20
RI	chr9:138864286:138864410:+@chr9:138864779:138864833:+	0.2	0.12	0.3	0.62	0.42	0.85	-0.42	8761.71	('chr9:138864286:138864410:+@chr9:138864779:138864833:+.A.withRI', 'chr9:138864286:138864410:+@chr9:138864779:138864833:+.B.up_chr9:138864286:138864410:+@chr9:138864779:138864833:+.B.dn')	(0,0):547,(0,1):6,(1,0):67,(1,1):19	0:69,1:23	(0,0):413,(0,1):3,(1,0):107,(1,1):5	0:112,1:3	chr9		(139744465, 139744465)	(139745012, 139745012)	PHPT1	SA618	SA612	0.20
RI	chr7:142671763:142671891:+@chr7:142672211:142672307:+	0.13	0.08	0.2	0.37	0.24	0.52	-0.24	24.87	('chr7:142671763:142671891:+@chr7:142672211:142672307:+.A.withRI', 'chr7:142671763:142671891:+@chr7:142672211:142672307:+.B.up_chr7:142671763:142671891:+@chr7:142672211:142672307:+.B.dn')	(0,0):609,(0,1):21,(1,0):36,(1,1):19	0:42,1:34	(0,0):499,(0,1):12,(1,0):69,(1,1):10	0:72,1:19	chr7		(142961641, 142961641)	(142962185, 142962185)	GSTK1	SA618	SA612	0.20
RI	chr5:178976628:178976717:-@chr5:178975733:178975825:-	0.2	0.16	0.26	0.37	0.3	0.45	-0.17	61.96	('chr5:178976628:178976717:-@chr5:178975733:178975825:-.A.withRI', 'chr5:178976628:178976717:-@chr5:178975733:178975825:-.B.dn_chr5:178976628:178976717:-@chr5:178975733:178975825:-.B.up')	(0,0):3072,(0,1):44,(1,0):342,(1,1):2	0:342,1:46	(0,0):3305,(0,1):33,(1,0):626,(1,1):3	0:626,1:36	chr5		(179043127, 179043127)	(179044111, 179044111)	HNRNPH1	SA618	SA612	0.20
RI	chr20:205434:205520:-@chr20:204609:204727:-	0.16	0.1	0.25	0.43	0.28	0.61	-0.27	53.04	('chr20:205434:205520:-@chr20:204609:204727:-.A.withRI', 'chr20:205434:205520:-@chr20:204609:204727:-.B.dn_chr20:205434:205520:-@chr20:204609:204727:-.B.up')	(0,0):47,(0,1):15,(1,0):52,(1,1):1	0:53,1:15	(0,0):66,(0,1):10,(1,0):131	0:131,1:10	chr20		(256609, 256609)	(257520, 257520)	C20orf96	SA618	SA612	0.20
RI	chr20:61835383:61835535:+@chr20:61836441:61836620:+	0.27	0.19	0.38	0.54	0.43	0.68	-0.27	76.41	('chr20:61835383:61835535:+@chr20:61836441:61836620:+.A.withRI', 'chr20:61835383:61835535:+@chr20:61836441:61836620:+.B.up_chr20:61835383:61835535:+@chr20:61836441:61836620:+.B.dn')	(0,0):254,(0,1):14,(1,0):70,(1,1):20	0:74,1:30	(0,0):263,(0,1):12,(1,0):166,(1,1):18	0:179,1:17	chr20		(62364939, 62364939)	(62366176, 62366176)	ZGPAT	SA618	SA612	0.20
RI	chr20:60769542:60769707:+@chr20:60770274:60770338:+	0.13	0.09	0.18	0.35	0.25	0.48	-0.22	1400.94	('chr20:60769542:60769707:+@chr20:60770274:60770338:+.A.withRI', 'chr20:60769542:60769707:+@chr20:60770274:60770338:+.B.up_chr20:60769542:60769707:+@chr20:60770274:60770338:+.B.dn')	(0,0):515,(0,1):9,(1,0):78,(1,1):49	0:85,1:51	(0,0):494,(0,1):5,(1,0):149,(1,1):34	0:166,1:22	chr20		(61299097, 61299097)	(61299893, 61299893)	SLCO4A1	SA618	SA612	0.20
RI	chr20:61835383:61835571:+@chr20:61836441:61836620:+	0.34	0.24	0.47	0.65	0.51	0.81	-0.31	27.03	('chr20:61835383:61835571:+@chr20:61836441:61836620:+.A.withRI', 'chr20:61835383:61835571:+@chr20:61836441:61836620:+.B.up_chr20:61835383:61835571:+@chr20:61836441:61836620:+.B.dn')	(0,0):258,(0,1):10,(1,0):66,(1,1):24	0:74,1:26	(0,0):269,(0,1):6,(1,0):156,(1,1):28	0:179,1:11	chr20		(62364939, 62364939)	(62366176, 62366176)	ZGPAT	SA618	SA612	0.20
RI	chr1:113044039:113044127:+@chr1:113044364:113044485:+	0.05	0.03	0.08	0.18	0.11	0.27	-0.13	257.36	('chr1:113044039:113044127:+@chr1:113044364:113044485:+.A.withRI', 'chr1:113044039:113044127:+@chr1:113044364:113044485:+.B.up_chr1:113044039:113044127:+@chr1:113044364:113044485:+.B.dn')	(0,0):122,(0,1):40,(1,0):13,(1,1):4	0:14,1:43	(0,0):143,(0,1):26,(1,0):37,(1,1):3	0:38,1:28	chr1		(113242516, 113242516)	(113242962, 113242962)	MOV10	SA618	SA612	0.20
RI	chr1:1246239:1246336:-@chr1:1245699:1245772:-	0.03	0.01	0.04	0.13	0.08	0.21	-0.1	2850.9	('chr1:1246239:1246336:-@chr1:1245699:1245772:-.A.withRI', 'chr1:1246239:1246336:-@chr1:1245699:1245772:-.B.dn_chr1:1246239:1246336:-@chr1:1245699:1245772:-.B.up')	(0,0):374,(0,1):40,(1,0):20	0:20,1:40	(0,0):322,(0,1):16,(1,0):49	0:49,1:16	chr1		(1255836, 1255836)	(1256473, 1256473)	CPSF3L	SA618	SA612	0.20
RI	chr1:31821337:31821763:+@chr1:31822866:31822989:+	0.09	0.07	0.12	0.19	0.16	0.23	-0.1	1713996210.84	('chr1:31821337:31821763:+@chr1:31822866:31822989:+.A.withRI', 'chr1:31821337:31821763:+@chr1:31822866:31822989:+.B.up_chr1:31821337:31821763:+@chr1:31822866:31822989:+.B.dn')	(0,0):617,(0,1):155,(1,0):82,(1,1):71	0:87,1:221	(0,0):544,(0,1):125,(1,0):163,(1,1):79	0:180,1:187	chr1		(32048750, 32048750)	(32050402, 32050402)	TINAGL1	SA618	SA612	0.20
RI	chr1:27549050:27549210:+@chr1:27549467:27549563:+	0.15	0.06	0.28	0.55	0.31	0.79	-0.4	20.41	('chr1:27549050:27549210:+@chr1:27549467:27549563:+.A.withRI', 'chr1:27549050:27549210:+@chr1:27549467:27549563:+.B.up_chr1:27549050:27549210:+@chr1:27549467:27549563:+.B.dn')	(0,0):34,(0,1):11,(1,0):7,(1,1):2	0:7,1:13	(0,0):26,(0,1):3,(1,0):23,(1,1):3	0:24,1:5	chr1		(27676463, 27676463)	(27676976, 27676976)	SYTL1	SA618	SA612	0.20
RI	chr16:82773049:82773165:-@chr16:82772853:82772970:-	0.3	0.21	0.39	0.56	0.46	0.66	-0.26	69.81	('chr16:82773049:82773165:-@chr16:82772853:82772970:-.A.withRI', 'chr16:82773049:82773165:-@chr16:82772853:82772970:-.B.dn_chr16:82773049:82773165:-@chr16:82772853:82772970:-.B.up')	(0,0):105,(0,1):36,(1,0):40,(1,1):10	0:43,1:43	(0,0):138,(0,1):29,(1,0):98,(1,1):8	0:99,1:36	chr16		(84215352, 84215352)	(84215664, 84215664)	TAF1C	SA618	SA612	0.20
RI	chr16:29920034:29920352:+@chr16:29923390:29923479:+	0.35	0.27	0.44	0.7	0.56	0.82	-0.35	22350.84	('chr16:29920034:29920352:+@chr16:29923390:29923479:+.A.withRI', 'chr16:29920034:29920352:+@chr16:29923390:29923479:+.B.up_chr16:29920034:29920352:+@chr16:29923390:29923479:+.B.dn')	(0,0):263,(0,1):16,(1,0):312,(1,1):40	0:328,1:40	(0,0):217,(0,1):7,(1,0):537,(1,1):30	0:555,1:19	chr16		(30012533, 30012533)	(30015978, 30015978)	INO80E	SA618	SA612	0.20
RI	chr16:1334024:1334148:+@chr16:1334229:1334319:+	0.08	0.02	0.18	0.66	0.35	0.94	-0.58	5618.51	('chr16:1334024:1334148:+@chr16:1334229:1334319:+.A.withRI', 'chr16:1334024:1334148:+@chr16:1334229:1334319:+.B.up_chr16:1334024:1334148:+@chr16:1334229:1334319:+.B.dn')	(0,0):28,(0,1):10,(1,0):1,(1,1):1	0:1,1:11	(0,0):23,(0,1):1,(1,0):7,(1,1):1	0:8,1:1	chr16		(1394023, 1394023)	(1394318, 1394318)	BAIAP3	SA618	SA612	0.20
RI	chr16:29920034:29920352:+@chr16:29923377:29923479:+	0.52	0.39	0.68	0.83	0.7	0.94	-0.31	20.63	('chr16:29920034:29920352:+@chr16:29923377:29923479:+.A.withRI', 'chr16:29920034:29920352:+@chr16:29923377:29923479:+.B.up_chr16:29920034:29920352:+@chr16:29923377:29923479:+.B.dn')	(0,0):275,(0,1):4,(1,0):312,(1,1):40	0:336,1:20	(0,0):221,(0,1):3,(1,0):537,(1,1):30	0:563,1:7	chr16		(30012533, 30012533)	(30015978, 30015978)	INO80E	SA618	SA612	0.20
RI	chr16:86347506:86347584:-@chr16:86346301:86346399:-	0.02	0.01	0.03	0.12	0.07	0.19	-0.1	161.88	('chr16:86347506:86347584:-@chr16:86346301:86346399:-.A.withRI', 'chr16:86347506:86347584:-@chr16:86346301:86346399:-.B.dn_chr16:86347506:86347584:-@chr16:86346301:86346399:-.B.up')	(0,0):250,(0,1):30,(1,0):30	0:30,1:30	(0,0):179,(0,1):14,(1,0):76	0:76,1:14	chr16		(87788800, 87788800)	(87790083, 87790083)	KLHDC4	SA618	SA612	0.20
RI	chr16:66423859:66423949:-@chr16:66423632:66423719:-	0.06	0.02	0.11	0.24	0.14	0.37	-0.18	21.56	('chr16:66423859:66423949:-@chr16:66423632:66423719:-.A.withRI', 'chr16:66423859:66423949:-@chr16:66423632:66423719:-.B.dn_chr16:66423859:66423949:-@chr16:66423632:66423719:-.B.up')	(0,0):57,(0,1):22,(1,0):7,(1,1):4	0:7,1:26	(0,0):70,(0,1):15,(1,0):24,(1,1):1	0:24,1:16	chr16		(67866131, 67866131)	(67866448, 67866448)	CENPT	SA618	SA612	0.20
RI	chr3:49024072:49026553:+@chr3:49026647:49026730:+	0.09	0.06	0.12	0.25	0.2	0.3	-0.16	1000000000000.0	('chr3:49024072:49026553:+@chr3:49026647:49026730:+.A.withRI', 'chr3:49024072:49026553:+@chr3:49026647:49026730:+.B.up_chr3:49024072:49026553:+@chr3:49026647:49026730:+.B.dn')	(0,0):462,(0,1):145,(1,0):33,(1,1):5357	0:528,1:5007	(0,0):547,(0,1):126,(1,0):102,(1,1):5718	0:1414,1:4532	chr3		(49049068, 49049068)	(49051726, 49051726)	WDR6	SA618	SA612	0.20
RI	chr3:48707527:48707858:-@chr3:48707131:48707261:-	0.36	0.28	0.45	0.71	0.6	0.81	-0.35	5839872372.91	('chr3:48707527:48707858:-@chr3:48707131:48707261:-.A.withRI', 'chr3:48707527:48707858:-@chr3:48707131:48707261:-.B.dn_chr3:48707527:48707858:-@chr3:48707131:48707261:-.B.up')	(0,0):305,(0,1):15,(1,0):73,(1,1):165	0:107,1:146	(0,0):295,(0,1):7,(1,0):135,(1,1):150	0:243,1:49	chr3		(48732127, 48732127)	(48732854, 48732854)	IP6K2	SA618	SA612	0.20
RI	chr3:50302995:50303114:-@chr3:50302605:50302729:-	0.22	0.17	0.29	0.49	0.37	0.65	-0.27	503.92	('chr3:50302995:50303114:-@chr3:50302605:50302729:-.A.withRI', 'chr3:50302995:50303114:-@chr3:50302605:50302729:-.B.dn_chr3:50302995:50303114:-@chr3:50302605:50302729:-.B.up')	(0,0):1989,(0,1):19,(1,0):76,(1,1):57	0:93,1:59	(0,0):1581,(0,1):8,(1,0):93,(1,1):29	0:106,1:24	chr3		(50327601, 50327601)	(50328110, 50328110)	IFRD2	SA618	SA612	0.20
RI	chr3:185343534:185344047:+@chr3:185344581:185344706:+	0.08	0.06	0.11	0.22	0.18	0.27	-0.14	1000000000000.0	('chr3:185343534:185344047:+@chr3:185344581:185344706:+.A.withRI', 'chr3:185343534:185344047:+@chr3:185344581:185344706:+.B.up_chr3:185343534:185344047:+@chr3:185344581:185344706:+.B.dn')	(0,0):394,(0,1):177,(1,0):39,(1,1):44	0:44,1:216	(0,0):354,(0,1):114,(1,0):89,(1,1):68	0:102,1:169	chr3		(183860840, 183860840)	(183862012, 183862012)	EIF2B5	SA618	SA612	0.20
RI	chr3:187985047:187985179:+@chr3:187986353:187986534:+	0.29	0.25	0.33	0.43	0.38	0.5	-0.14	94.11	('chr3:187985047:187985179:+@chr3:187986353:187986534:+.A.withRI', 'chr3:187985047:187985179:+@chr3:187986353:187986534:+.B.up_chr3:187985047:187985179:+@chr3:187986353:187986534:+.B.dn')	(0,0):1776,(0,1):16,(1,0):729,(1,1):247	0:798,1:194	(0,0):1772,(0,1):16,(1,0):964,(1,1):207	0:1050,1:137	chr3		(186502353, 186502353)	(186503840, 186503840)	EIF4A2	SA618	SA612	0.20
RI	chr3:101547119:101547212:+@chr3:101547715:101547789:+	0.06	0.04	0.09	0.2	0.14	0.29	-0.14	78.04	('chr3:101547119:101547212:+@chr3:101547715:101547789:+.A.withRI', 'chr3:101547119:101547212:+@chr3:101547715:101547789:+.B.up_chr3:101547119:101547212:+@chr3:101547715:101547789:+.B.dn')	(0,0):249,(0,1):45,(1,0):70	0:70,1:45	(0,0):193,(0,1):18,(1,0):108,(1,1):1	0:108,1:19	chr3		(100064429, 100064429)	(100065099, 100065099)	NIT2	SA618	SA612	0.20
RI	chr3:48707527:48707858:-@chr3:48707131:48707278:-	0.48	0.36	0.6	0.85	0.72	0.96	-0.37	276238.89	('chr3:48707527:48707858:-@chr3:48707131:48707278:-.A.withRI', 'chr3:48707527:48707858:-@chr3:48707131:48707278:-.B.dn_chr3:48707527:48707858:-@chr3:48707131:48707278:-.B.up')	(0,0):316,(0,1):4,(1,0):73,(1,1):165	0:150,1:92	(0,0):300,(0,1):2,(1,0):133,(1,1):152	0:265,1:22	chr3		(48732127, 48732127)	(48732854, 48732854)	IP6K2	SA618	SA612	0.20
RI	chr3:12546261:12546372:+@chr3:12548069:12548158:+	0.03	0.01	0.04	0.13	0.08	0.21	-0.1	485.62	('chr3:12546261:12546372:+@chr3:12548069:12548158:+.A.withRI', 'chr3:12546261:12546372:+@chr3:12548069:12548158:+.B.up_chr3:12546261:12546372:+@chr3:12548069:12548158:+.B.dn')	(0,0):82,(0,1):27,(1,0):32,(1,1):2	0:32,1:29	(0,0):79,(0,1):15,(1,0):100,(1,1):1	0:100,1:16	chr3		(12571261, 12571261)	(12573158, 12573158)	TSEN2	SA618	SA612	0.20
RI	chr3:48707527:48707858:-@chr3:48707131:48707244:-	0.39	0.3	0.5	0.78	0.62	0.92	-0.39	1609.52	('chr3:48707527:48707858:-@chr3:48707131:48707244:-.A.withRI', 'chr3:48707527:48707858:-@chr3:48707131:48707244:-.B.dn_chr3:48707527:48707858:-@chr3:48707131:48707244:-.B.up')	(0,0):316,(0,1):4,(1,0):73,(1,1):165	0:156,1:86	(0,0):301,(0,1):1,(1,0):135,(1,1):150	0:258,1:28	chr3		(48732127, 48732127)	(48732854, 48732854)	IP6K2	SA618	SA612	0.20
RI	chr19:55573218:55573381:+@chr19:55573591:55573865:+	0.97	0.92	1.0	0.83	0.74	0.9	0.14	35.96	('chr19:55573218:55573381:+@chr19:55573591:55573865:+.A.withRI', 'chr19:55573218:55573381:+@chr19:55573591:55573865:+.B.up_chr19:55573218:55573381:+@chr19:55573591:55573865:+.B.dn')	(0,0):403,(0,1):1,(1,0):217,(1,1):108	0:316,1:10	(0,0):316,(0,1):11,(1,0):167,(1,1):82	0:230,1:30	chr19		(50881406, 50881406)	(50882053, 50882053)	NR1H2	SA618	SA612	0.20
RI	chr19:3524690:3524798:+@chr19:3525339:3525584:+	0.19	0.15	0.24	0.36	0.29	0.44	-0.17	94.66	('chr19:3524690:3524798:+@chr19:3525339:3525584:+.A.withRI', 'chr19:3524690:3524798:+@chr19:3525339:3525584:+.B.up_chr19:3524690:3524798:+@chr19:3525339:3525584:+.B.dn')	(0,0):628,(0,1):15,(1,0):112,(1,1):160	0:150,1:137	(0,0):477,(0,1):10,(1,0):209,(1,1):160	0:266,1:113	chr19		(3573690, 3573690)	(3574584, 3574584)	HMG20B	SA618	SA612	0.20
RI	chr19:1221927:1222035:+@chr19:1222328:1222466:+	0.59	0.49	0.7	0.87	0.75	0.96	-0.28	118.44	('chr19:1221927:1222035:+@chr19:1222328:1222466:+.A.withRI', 'chr19:1221927:1222035:+@chr19:1222328:1222466:+.B.up_chr19:1221927:1222035:+@chr19:1222328:1222466:+.B.dn')	(0,0):2635,(0,1):11,(1,0):273,(1,1):75	0:306,1:53	(0,0):2154,(0,1):3,(1,0):272,(1,1):38	0:305,1:8	chr19		(1270927, 1270927)	(1271466, 1271466)	CIRBP	SA618	SA612	0.20
RI	chr19:59401956:59402142:+@chr19:59402233:59402404:+	0.22	0.19	0.25	0.32	0.29	0.37	-0.1	46.56	('chr19:59401956:59402142:+@chr19:59402233:59402404:+.A.withRI', 'chr19:59401956:59402142:+@chr19:59402233:59402404:+.B.up_chr19:59401956:59402142:+@chr19:59402233:59402404:+.B.dn')	(0,0):5676,(0,1):71,(1,0):202,(1,1):1472	0:563,1:1182	(0,0):4509,(0,1):77,(1,0):256,(1,1):1097	0:636,1:794	chr19		(54710144, 54710144)	(54710592, 54710592)	RPS9	SA618	SA612	0.20
RI	chr19:12651975:12652139:-@chr19:12651615:12651844:-	0.09	0.05	0.14	0.26	0.18	0.34	-0.17	109.71	('chr19:12651975:12652139:-@chr19:12651615:12651844:-.A.withRI', 'chr19:12651975:12652139:-@chr19:12651615:12651844:-.B.dn_chr19:12651975:12652139:-@chr19:12651615:12651844:-.B.up')	(0,0):895,(0,1):63,(1,0):14,(1,1):76	0:25,1:128	(0,0):704,(0,1):47,(1,0):34,(1,1):51	0:52,1:80	chr19		(12790615, 12790615)	(12791139, 12791139)	DHPS	SA618	SA612	0.20
RI	chr19:46631017:46631179:-@chr19:46629064:46630153:-	0.37	0.35	0.39	0.47	0.44	0.49	-0.1	427223.59	('chr19:46631017:46631179:-@chr19:46629064:46630153:-.A.withRI', 'chr19:46631017:46631179:-@chr19:46629064:46630153:-.B.dn_chr19:46631017:46631179:-@chr19:46629064:46630153:-.B.up')	(0,0):995,(0,1):378,(1,0):1273,(1,1):2882	0:2381,1:2152	(0,0):868,(0,1):238,(1,0):1242,(1,1):2282	0:2279,1:1483	chr19		(41937224, 41937224)	(41939339, 41939339)	ATP5SL	SA618	SA612	0.20
RI	chr19:44618138:44618188:-@chr19:44616145:44616241:-	0.07	0.06	0.1	0.22	0.15	0.32	-0.15	1396.8	('chr19:44618138:44618188:-@chr19:44616145:44616241:-.A.withRI', 'chr19:44618138:44618188:-@chr19:44616145:44616241:-.B.dn_chr19:44618138:44618188:-@chr19:44616145:44616241:-.B.up')	(0,0):11134,(0,1):8,(1,0):556,(1,1):42	0:564,1:42	(0,0):8601,(0,1):2,(1,0):897,(1,1):25	0:900,1:24	chr19		(39924305, 39924305)	(39926348, 39926348)	RPS16	SA618	SA612	0.20
RI	chr19:18560805:18560887:+@chr19:18561289:18561493:+	0.3	0.26	0.35	0.45	0.39	0.53	-0.15	240.23	('chr19:18560805:18560887:+@chr19:18561289:18561493:+.A.withRI', 'chr19:18560805:18560887:+@chr19:18561289:18561493:+.B.up_chr19:18560805:18560887:+@chr19:18561289:18561493:+.B.dn')	(0,0):498,(0,1):47,(1,0):302,(1,1):165	0:353,1:161	(0,0):373,(0,1):24,(1,0):342,(1,1):132	0:412,1:86	chr19		(18699805, 18699805)	(18700493, 18700493)	C19orf60	SA618	SA612	0.20
RI	chr19:10287381:10287435:-@chr19:10287062:10287229:-	0.17	0.06	0.34	0.68	0.35	0.95	-0.51	20.3	('chr19:10287381:10287435:-@chr19:10287062:10287229:-.A.withRI', 'chr19:10287381:10287435:-@chr19:10287062:10287229:-.B.dn_chr19:10287381:10287435:-@chr19:10287062:10287229:-.B.up')	(0,0):125,(0,1):8,(1,0):7,(1,1):4	0:8,1:11	(0,0):105,(0,1):1,(1,0):9	0:9,1:1	chr19		(10426062, 10426062)	(10426435, 10426435)	FDX1L	SA618	SA612	0.20
RI	chr19:3524690:3524798:+@chr19:3525368:3525584:+	0.16	0.12	0.19	0.31	0.25	0.37	-0.15	134304.64	('chr19:3524690:3524798:+@chr19:3525368:3525584:+.A.withRI', 'chr19:3524690:3524798:+@chr19:3525368:3525584:+.B.up_chr19:3524690:3524798:+@chr19:3525368:3525584:+.B.dn')	(0,0):624,(0,1):19,(1,0):117,(1,1):155	0:155,1:136	(0,0):476,(0,1):11,(1,0):217,(1,1):152	0:260,1:120	chr19		(3573690, 3573690)	(3574584, 3574584)	HMG20B	SA618	SA612	0.20
RI	chr19:1829663:1831114:-@chr19:1828507:1828686:-	0.42	0.33	0.52	0.73	0.63	0.83	-0.31	87.07	('chr19:1829663:1831114:-@chr19:1828507:1828686:-.A.withRI', 'chr19:1829663:1831114:-@chr19:1828507:1828686:-.B.dn_chr19:1829663:1831114:-@chr19:1828507:1828686:-.B.up')	(0,0):1141,(0,1):2,(1,0):96,(1,1):334	0:252,1:180	(0,0):942,(0,1):2,(1,0):236,(1,1):458	0:602,1:94	chr19		(1877507, 1877507)	(1880114, 1880114)	FAM108A1	SA618	SA612	0.20
RI	chr19:40802355:40802500:+@chr19:40802754:40802865:+	0.07	0.04	0.12	0.27	0.19	0.37	-0.2	9323.07	('chr19:40802355:40802500:+@chr19:40802754:40802865:+.A.withRI', 'chr19:40802355:40802500:+@chr19:40802754:40802865:+.B.up_chr19:40802355:40802500:+@chr19:40802754:40802865:+.B.dn')	(0,0):72,(0,1):45,(1,0):17,(1,1):11	0:17,1:56	(0,0):84,(0,1):28,(1,0):49,(1,1):6	0:52,1:31	chr19		(36110515, 36110515)	(36111025, 36111025)	HAUS5	SA618	SA612	0.20
RI	chr11:65893416:65893579:-@chr11:65893107:65893246:-	0.44	0.35	0.54	0.67	0.58	0.76	-0.23	157.43	('chr11:65893416:65893579:-@chr11:65893107:65893246:-.A.withRI', 'chr11:65893416:65893579:-@chr11:65893107:65893246:-.B.dn_chr11:65893416:65893579:-@chr11:65893107:65893246:-.B.up')	(0,0):87,(0,1):31,(1,0):77,(1,1):30	0:87,1:51	(0,0):147,(0,1):25,(1,0):151,(1,1):24	0:169,1:31	chr11		(66136531, 66136531)	(66137003, 66137003)	SLC29A2	SA618	SA612	0.20
RI	chr11:62324425:62324534:-@chr11:62322587:62322623:-	0.05	0.04	0.08	0.15	0.1	0.21	-0.1	22.55	('chr11:62324425:62324534:-@chr11:62322587:62322623:-.A.withRI', 'chr11:62324425:62324534:-@chr11:62322587:62322623:-.B.dn_chr11:62324425:62324534:-@chr11:62322587:62322623:-.B.up')	(0,0):391,(0,1):28,(1,0):275,(1,1):5	0:275,1:33	(0,0):539,(0,1):22,(1,0):568,(1,1):2	0:568,1:24	chr11		(62566011, 62566011)	(62567958, 62567958)	NXF1	SA618	SA612	0.20
RI	chr11:67566989:67567074:+@chr11:67567414:67567540:+	0.32	0.18	0.53	0.89	0.72	0.99	-0.57	42308.41	('chr11:67566989:67567074:+@chr11:67567414:67567540:+.A.withRI', 'chr11:67566989:67567074:+@chr11:67567414:67567540:+.B.up_chr11:67566989:67567074:+@chr11:67567414:67567540:+.B.dn')	(0,0):48,(0,1):8,(1,0):32,(1,1):2	0:34,1:8	(0,0):61,(1,0):94,(1,1):1	0:94,1:1	chr11		(67810413, 67810413)	(67810964, 67810964)	TCIRG1	SA618	SA612	0.20
RI	chr11:64289999:64290203:-@chr11:64288658:64289566:-	0.58	0.54	0.62	0.74	0.7	0.78	-0.16	1000000000000.0	('chr11:64289999:64290203:-@chr11:64288658:64289566:-.A.withRI', 'chr11:64289999:64290203:-@chr11:64288658:64289566:-.B.dn_chr11:64289999:64290203:-@chr11:64288658:64289566:-.B.up')	(0,0):913,(0,1):39,(1,0):980,(1,1):3357	0:2903,1:1473	(0,0):1172,(0,1):34,(1,0):1464,(1,1):3812	0:4443,1:867	chr11		(64532082, 64532082)	(64533627, 64533627)	SF1	SA618	SA612	0.20
RI	chr17:7159002:7159162:-@chr17:7158531:7158634:-	0.13	0.09	0.17	0.27	0.2	0.36	-0.14	35.25	('chr17:7159002:7159162:-@chr17:7158531:7158634:-.A.withRI', 'chr17:7159002:7159162:-@chr17:7158531:7158634:-.B.dn_chr17:7159002:7159162:-@chr17:7158531:7158634:-.B.up')	(0,0):655,(0,1):34,(1,0):57,(1,1):54	0:63,1:82	(0,0):505,(0,1):26,(1,0):89,(1,1):30	0:103,1:42	chr17		(7217807, 7217807)	(7218438, 7218438)	GPS2	SA618	SA612	0.20
RI	chr17:5270015:5270343:+@chr17:5272115:5272255:+	0.13	0.1	0.17	0.28	0.23	0.35	-0.15	382.13	('chr17:5270015:5270343:+@chr17:5272115:5272255:+.A.withRI', 'chr17:5270015:5270343:+@chr17:5272115:5272255:+.B.up_chr17:5270015:5270343:+@chr17:5272115:5272255:+.B.dn')	(0,0):495,(0,1):52,(1,0):79,(1,1):27	0:84,1:74	(0,0):373,(0,1):43,(1,0):157,(1,1):20	0:162,1:58	chr17		(5329291, 5329291)	(5331531, 5331531)	RPAIN	SA618	SA612	0.20
RI	chr17:7065995:7066345:+@chr17:7066710:7067280:+	0.17	0.15	0.2	0.33	0.3	0.36	-0.16	1000000000000.0	('chr17:7065995:7066345:+@chr17:7066710:7067280:+.A.withRI', 'chr17:7065995:7066345:+@chr17:7066710:7067280:+.B.up_chr17:7065995:7066345:+@chr17:7066710:7067280:+.B.dn')	(0,0):1494,(0,1):418,(1,0):187,(1,1):669	0:308,1:966	(0,0):1477,(0,1):337,(1,0):411,(1,1):989	0:741,1:996	chr17		(7125271, 7125271)	(7126556, 7126556)	ACADVL	SA618	SA612	0.20
RI	chr17:7065995:7066124:+@chr17:7066220:7066345:+	0.11	0.08	0.13	0.24	0.21	0.28	-0.13	1000000000000.0	('chr17:7065995:7066124:+@chr17:7066220:7066345:+.A.withRI', 'chr17:7065995:7066124:+@chr17:7066220:7066345:+.B.up_chr17:7065995:7066124:+@chr17:7066220:7066345:+.B.dn')	(0,0):483,(0,1):203,(1,0):67,(1,1):63	0:70,1:263	(0,0):441,(0,1):199,(1,0):159,(1,1):31	0:161,1:228	chr17		(7125271, 7125271)	(7125621, 7125621)	ACADVL	SA618	SA612	0.20
RI	chr17:59928590:59928649:-@chr17:59927129:59927353:-	0.1	0.1	0.11	0.2	0.19	0.21	-0.1	1000000000000.0	('chr17:59928590:59928649:-@chr17:59927129:59927353:-.A.withRI', 'chr17:59928590:59928649:-@chr17:59927129:59927353:-.B.dn_chr17:59928590:59928649:-@chr17:59927129:59927353:-.B.up')	(0,0):3994,(0,1):1005,(1,0):3497,(1,1):1396	0:3652,1:2246	(0,0):3883,(0,1):782,(1,0):5708,(1,1):1186	0:5925,1:1751	chr17		(62496667, 62496667)	(62498187, 62498187)	DDX5	SA618	SA612	0.20
RI	chr17:43406765:43406813:+@chr17:43407537:43407702:+	0.26	0.2	0.34	0.6	0.44	0.77	-0.34	212.71	('chr17:43406765:43406813:+@chr17:43407537:43407702:+.A.withRI', 'chr17:43406765:43406813:+@chr17:43407537:43407702:+.B.up_chr17:43406765:43406813:+@chr17:43407537:43407702:+.B.dn')	(0,0):572,(0,1):1,(1,0):244,(1,1):58	0:259,1:44	(0,0):495,(1,0):409,(1,1):42	0:427,1:24	chr17		(46051766, 46051766)	(46052703, 46052703)	CDK5RAP3	SA618	SA612	0.20
RI	chr17:77567965:77568034:+@chr17:77568106:77568278:+	0.05	0.01	0.1	0.2	0.13	0.29	-0.15	32.9	('chr17:77567965:77568034:+@chr17:77568106:77568278:+.A.withRI', 'chr17:77567965:77568034:+@chr17:77568106:77568278:+.B.up_chr17:77567965:77568034:+@chr17:77568106:77568278:+.B.dn')	(0,0):86,(0,1):38,(1,0):3,(1,1):13	0:6,1:48	(0,0):90,(0,1):29,(1,0):18,(1,1):18	0:21,1:44	chr17		(79974676, 79974676)	(79974989, 79974989)	ASPSCR1	SA618	SA612	0.20
RI	chr17:8051213:8051410:-@chr17:8050793:8050931:-	0.12	0.09	0.15	0.32	0.26	0.38	-0.2	1000000000000.0	('chr17:8051213:8051410:-@chr17:8050793:8050931:-.A.withRI', 'chr17:8051213:8051410:-@chr17:8050793:8050931:-.B.dn_chr17:8051213:8051410:-@chr17:8050793:8050931:-.B.up')	(0,0):953,(0,1):58,(1,0):77,(1,1):245	0:124,1:256	(0,0):703,(0,1):33,(1,0):157,(1,1):185	0:224,1:151	chr17		(8110068, 8110068)	(8110685, 8110685)	AURKB	SA618	SA612	0.20
RI	chr17:7159002:7159162:-@chr17:7158531:7158638:-	0.11	0.08	0.15	0.25	0.18	0.32	-0.14	47.53	('chr17:7159002:7159162:-@chr17:7158531:7158638:-.A.withRI', 'chr17:7159002:7159162:-@chr17:7158531:7158638:-.B.dn_chr17:7159002:7159162:-@chr17:7158531:7158638:-.B.up')	(0,0):649,(0,1):40,(1,0):52,(1,1):59	0:58,1:93	(0,0):499,(0,1):32,(1,0):88,(1,1):31	0:92,1:59	chr17		(7217807, 7217807)	(7218438, 7218438)	GPS2	SA618	SA612	0.20
RI	chr17:43407879:43408018:+@chr17:43408234:43408378:+	0.1	0.08	0.12	0.26	0.23	0.3	-0.16	1000000000000.0	('chr17:43407879:43408018:+@chr17:43408234:43408378:+.A.withRI', 'chr17:43407879:43408018:+@chr17:43408234:43408378:+.B.up_chr17:43407879:43408018:+@chr17:43408234:43408378:+.B.dn')	(0,0):450,(0,1):268,(1,0):111,(1,1):60	0:118,1:321	(0,0):469,(0,1):195,(1,0):250,(1,1):51	0:261,1:235	chr17		(46052880, 46052880)	(46053379, 46053379)	CDK5RAP3	SA618	SA612	0.20
RI	chr17:77465772:77465870:-@chr17:77465462:77465698:-	0.09	0.06	0.12	0.19	0.15	0.24	-0.1	34.19	('chr17:77465772:77465870:-@chr17:77465462:77465698:-.A.withRI', 'chr17:77465772:77465870:-@chr17:77465462:77465698:-.B.dn_chr17:77465772:77465870:-@chr17:77465462:77465698:-.B.up')	(0,0):279,(0,1):164,(1,0):31,(1,1):135	0:43,1:287	(0,0):302,(0,1):149,(1,0):67,(1,1):128	0:95,1:249	chr17		(79872170, 79872170)	(79872578, 79872578)	SIRT7	SA618	SA612	0.20
RI	chr17:7066710:7066908:+@chr17:7067176:7067280:+	0.11	0.1	0.13	0.24	0.22	0.26	-0.13	1000000000000.0	('chr17:7066710:7066908:+@chr17:7067176:7067280:+.A.withRI', 'chr17:7066710:7066908:+@chr17:7067176:7067280:+.B.up_chr17:7066710:7066908:+@chr17:7067176:7067280:+.B.dn')	(0,0):752,(0,1):449,(1,0):259,(1,1):280	0:293,1:695	(0,0):766,(0,1):371,(1,0):536,(1,1):263	0:598,1:572	chr17		(7125986, 7125986)	(7126556, 7126556)	ACADVL	SA618	SA612	0.20
RI	chr17:8133301:8133457:+@chr17:8133546:8134135:+	0.08	0.06	0.12	0.21	0.16	0.26	-0.13	16650.95	('chr17:8133301:8133457:+@chr17:8133546:8134135:+.A.withRI', 'chr17:8133301:8133457:+@chr17:8133546:8134135:+.B.up_chr17:8133301:8133457:+@chr17:8133546:8134135:+.B.dn')	(0,0):395,(0,1):170,(1,0):25,(1,1):448	0:58,1:585	(0,0):349,(0,1):136,(1,0):55,(1,1):314	0:110,1:395	chr17		(8192576, 8192576)	(8193410, 8193410)	RANGRF	SA618	SA612	0.20
RI	chr17:8073345:8073489:-@chr17:8073185:8073249:-	0.07	0.02	0.14	0.32	0.2	0.46	-0.25	130.56	('chr17:8073345:8073489:-@chr17:8073185:8073249:-.A.withRI', 'chr17:8073345:8073489:-@chr17:8073185:8073249:-.B.dn_chr17:8073345:8073489:-@chr17:8073185:8073249:-.B.up')	(0,0):45,(0,1):18,(1,0):4,(1,1):6	0:4,1:24	(0,0):72,(0,1):17,(1,0):22,(1,1):1	0:22,1:18	chr17		(8132460, 8132460)	(8132764, 8132764)	CTC1	SA618	SA612	0.20
RI	chr17:39754350:39754452:-@chr17:39753952:39754125:-	0.18	0.16	0.21	0.34	0.3	0.37	-0.16	1000000000000.0	('chr17:39754350:39754452:-@chr17:39753952:39754125:-.A.withRI', 'chr17:39754350:39754452:-@chr17:39753952:39754125:-.B.dn_chr17:39754350:39754452:-@chr17:39753952:39754125:-.B.up')	(0,0):4175,(0,1):165,(1,0):314,(1,1):414	0:391,1:502	(0,0):3372,(0,1):131,(1,0):477,(1,1):294	0:566,1:336	chr17		(42398426, 42398426)	(42398926, 42398926)	SLC25A39	SA618	SA612	0.20
RI	chr17:43407879:43408003:+@chr17:43408234:43408378:+	0.41	0.33	0.51	0.67	0.58	0.75	-0.26	161.46	('chr17:43407879:43408003:+@chr17:43408234:43408378:+.A.withRI', 'chr17:43407879:43408003:+@chr17:43408234:43408378:+.B.up_chr17:43407879:43408003:+@chr17:43408234:43408378:+.B.dn')	(0,0):694,(0,1):24,(1,0):120,(1,1):51	0:142,1:53	(0,0):637,(0,1):27,(1,0):268,(1,1):33	0:292,1:36	chr17		(46052880, 46052880)	(46053379, 46053379)	CDK5RAP3	SA618	SA612	0.20
RI	chr17:74306077:74306228:-@chr17:74304560:74305579:-	0.09	0.07	0.12	0.19	0.16	0.23	-0.1	3660.37	('chr17:74306077:74306228:-@chr17:74304560:74305579:-.A.withRI', 'chr17:74306077:74306228:-@chr17:74304560:74305579:-.B.dn_chr17:74306077:74306228:-@chr17:74304560:74305579:-.B.up')	(0,0):158,(0,1):88,(1,0):53,(1,1):845	0:127,1:859	(0,0):252,(0,1):91,(1,0):132,(1,1):1028	0:346,1:905	chr17		(76792965, 76792965)	(76794633, 76794633)	USP36	SA618	SA612	0.20
RI	chr17:70638871:70638971:-@chr17:70638735:70638795:-	0.03	0.01	0.06	0.2	0.12	0.32	-0.17	199.4	('chr17:70638871:70638971:-@chr17:70638735:70638795:-.A.withRI', 'chr17:70638871:70638971:-@chr17:70638735:70638795:-.B.dn_chr17:70638871:70638971:-@chr17:70638735:70638795:-.B.up')	(0,0):264,(0,1):38,(1,0):3,(1,1):1	0:3,1:39	(0,0):218,(0,1):24,(1,0):19,(1,1):1	0:19,1:25	chr17		(73127140, 73127140)	(73127376, 73127376)	NT5C	SA618	SA612	0.20
RI	chr13:114042912:114042975:+@chr13:114045464:114045525:+	0.02	0.01	0.04	0.43	0.14	0.76	-0.41	22.73	('chr13:114042912:114042975:+@chr13:114045464:114045525:+.A.withRI', 'chr13:114042912:114042975:+@chr13:114045464:114045525:+.B.up_chr13:114042912:114042975:+@chr13:114045464:114045525:+.B.dn')	(0,0):200,(0,1):13,(1,0):116	0:116,1:13	(0,0):172,(0,1):1,(1,0):196	0:196,1:1	chr13		(115024810, 115024810)	(115027423, 115027423)	CDC16	SA618	SA612	0.20
RI	chrX:152829154:152829259:-@chrX:152828819:152829052:-	0.03	0.01	0.05	0.14	0.08	0.21	-0.11	133.56	('chrX:152829154:152829259:-@chrX:152828819:152829052:-.A.withRI', 'chrX:152829154:152829259:-@chrX:152828819:152829052:-.B.dn_chrX:152829154:152829259:-@chrX:152828819:152829052:-.B.up')	(0,0):112,(0,1):93,(1,0):5,(1,1):73	0:6,1:165	(0,0):115,(0,1):53,(1,0):18,(1,1):49	0:24,1:96	chrX		(153175625, 153175625)	(153176065, 153176065)	ARHGAP4	SA618	SA612	0.20
RI	chr4:2904631:2904734:-@chr4:2904125:2904258:-	0.32	0.24	0.42	0.6	0.48	0.73	-0.28	101.7	('chr4:2904631:2904734:-@chr4:2904125:2904258:-.A.withRI', 'chr4:2904631:2904734:-@chr4:2904125:2904258:-.B.dn_chr4:2904631:2904734:-@chr4:2904125:2904258:-.B.up')	(0,0):646,(0,1):18,(1,0):110,(1,1):27	0:124,1:31	(0,0):562,(0,1):14,(1,0):200,(1,1):13	0:207,1:20	chr4		(2934327, 2934327)	(2934936, 2934936)	MFSD10	SA618	SA612	0.20
RI	chr4:2904631:2904734:-@chr4:2904125:2904320:-	0.27	0.2	0.35	0.55	0.44	0.66	-0.28	8145.26	('chr4:2904631:2904734:-@chr4:2904125:2904320:-.A.withRI', 'chr4:2904631:2904734:-@chr4:2904125:2904320:-.B.dn_chr4:2904631:2904734:-@chr4:2904125:2904320:-.B.up')	(0,0):640,(0,1):24,(1,0):77,(1,1):60	0:93,1:68	(0,0):560,(0,1):16,(1,0):158,(1,1):55	0:185,1:44	chr4		(2934327, 2934327)	(2934936, 2934936)	MFSD10	SA618	SA612	0.20
RI	chr4:2904627:2904734:-@chr4:2904125:2904283:-	0.24	0.18	0.31	0.53	0.42	0.63	-0.29	76099.64	('chr4:2904627:2904734:-@chr4:2904125:2904283:-.A.withRI', 'chr4:2904627:2904734:-@chr4:2904125:2904283:-.B.dn_chr4:2904627:2904734:-@chr4:2904125:2904283:-.B.up')	(0,0):641,(0,1):23,(1,0):86,(1,1):51	0:94,1:66	(0,0):560,(0,1):16,(1,0):176,(1,1):37	0:190,1:39	chr4		(2934327, 2934327)	(2934936, 2934936)	MFSD10	SA618	SA612	0.20
RI	chr22:19680252:19680401:+@chr22:19680985:19681090:+	0.06	0.03	0.08	0.17	0.11	0.23	-0.11	338.19	('chr22:19680252:19680401:+@chr22:19680985:19681090:+.A.withRI', 'chr22:19680252:19680401:+@chr22:19680985:19681090:+.B.up_chr22:19680252:19680401:+@chr22:19680985:19681090:+.B.dn')	(0,0):101,(0,1):45,(1,0):25,(1,1):7	0:25,1:52	(0,0):133,(0,1):30,(1,0):60,(1,1):6	0:60,1:36	chr22		(21350252, 21350252)	(21351090, 21351090)	LZTR1	SA618	SA612	0.20
RI	chr2:27738550:27738652:-@chr2:27737355:27737972:-	0.18	0.14	0.23	0.3	0.25	0.36	-0.12	54.52	('chr2:27738550:27738652:-@chr2:27737355:27737972:-.A.withRI', 'chr2:27738550:27738652:-@chr2:27737355:27737972:-.B.dn_chr2:27738550:27738652:-@chr2:27737355:27737972:-.B.up')	(0,0):351,(0,1):10,(1,0):91,(1,1):443	0:156,1:388	(0,0):299,(0,1):7,(1,0):144,(1,1):425	0:261,1:315	chr2		(27883851, 27883851)	(27885148, 27885148)	SUPT7L	SA618	SA612	0.20
RI	chr2:219807099:219808278:+@chr2:219808674:219808841:+	0.37	0.25	0.54	0.71	0.57	0.86	-0.34	23.06	('chr2:219807099:219808278:+@chr2:219808674:219808841:+.A.withRI', 'chr2:219807099:219808278:+@chr2:219808674:219808841:+.B.up_chr2:219807099:219808278:+@chr2:219808674:219808841:+.B.dn')	(0,0):225,(0,1):8,(1,0):27,(1,1):180	0:102,1:113	(0,0):244,(0,1):5,(1,0):69,(1,1):213	0:235,1:52	chr2		(220098855, 220098855)	(220100597, 220100597)	ANKZF1	SA618	SA612	0.20
RI	chr2:219781222:219781314:+@chr2:219781392:219781452:+	0.1	0.03	0.21	0.56	0.28	0.82	-0.46	172.85	('chr2:219781222:219781314:+@chr2:219781392:219781452:+.A.withRI', 'chr2:219781222:219781314:+@chr2:219781392:219781452:+.B.up_chr2:219781222:219781314:+@chr2:219781392:219781452:+.B.dn')	(0,0):78,(0,1):14,(1,0):5	0:5,1:14	(0,0):59,(0,1):2,(1,0):7	0:7,1:2	chr2		(220072978, 220072978)	(220073208, 220073208)	ZFAND2B	SA618	SA612	0.20
RI	chr2:37322225:37322438:+@chr2:37323282:37323340:+	0.1	0.07	0.14	0.33	0.23	0.47	-0.23	889.83	('chr2:37322225:37322438:+@chr2:37323282:37323340:+.A.withRI', 'chr2:37322225:37322438:+@chr2:37323282:37323340:+.B.up_chr2:37322225:37322438:+@chr2:37323282:37323340:+.B.dn')	(0,0):81,(0,1):23,(1,0):51,(1,1):26	0:51,1:49	(0,0):60,(0,1):8,(1,0):103,(1,1):21	0:109,1:23	chr2		(37468721, 37468721)	(37469836, 37469836)	C2orf56	SA618	SA612	0.20
RI	chr2:74609763:74609917:-@chr2:74609386:74609570:-	0.29	0.25	0.34	0.51	0.45	0.58	-0.22	1000000000000.0	('chr2:74609763:74609917:-@chr2:74609386:74609570:-.A.withRI', 'chr2:74609763:74609917:-@chr2:74609386:74609570:-.B.dn_chr2:74609763:74609917:-@chr2:74609386:74609570:-.B.up')	(0,0):1253,(0,1):94,(1,0):179,(1,1):243	0:226,1:290	(0,0):1085,(0,1):63,(1,0):287,(1,1):215	0:394,1:171	chr2		(74755878, 74755878)	(74756409, 74756409)	AUP1	SA618	SA612	0.20
RI	chr8:145620909:145621242:-@chr8:145619808:145620323:-	0.09	0.07	0.12	0.23	0.18	0.28	-0.14	262695002217.04	('chr8:145620909:145621242:-@chr8:145619808:145620323:-.A.withRI', 'chr8:145620909:145621242:-@chr8:145619808:145620323:-.B.dn_chr8:145620909:145621242:-@chr8:145619808:145620323:-.B.up')	(0,0):1831,(0,1):14,(1,0):49,(1,1):577	0:115,1:525	(0,0):1349,(0,1):19,(1,0):104,(1,1):468	0:212,1:379	chr8		(145649000, 145649000)	(145650434, 145650434)	VPS28	SA618	SA612	0.20
RI	chr8:23479566:23480271:+@chr8:23481780:23481836:+	0.42	0.38	0.47	0.58	0.52	0.64	-0.16	34.22	('chr8:23479566:23480271:+@chr8:23481780:23481836:+.A.withRI', 'chr8:23479566:23480271:+@chr8:23481780:23481836:+.B.up_chr8:23479566:23480271:+@chr8:23481780:23481836:+.B.dn')	(0,0):319,(0,1):12,(1,0):632,(1,1):542	0:884,1:302	(0,0):282,(0,1):4,(1,0):789,(1,1):507	0:1090,1:210	chr8		(23423621, 23423621)	(23425891, 23425891)	SLC25A37	SA618	SA612	0.20
RI	chr8:145621874:145622399:-@chr8:145621137:145621231:-	0.55	0.42	0.69	0.85	0.73	0.94	-0.3	37.79	('chr8:145621874:145622399:-@chr8:145621137:145621231:-.A.withRI', 'chr8:145621874:145622399:-@chr8:145621137:145621231:-.B.dn_chr8:145621874:145622399:-@chr8:145621137:145621231:-.B.up')	(0,0):611,(0,1):15,(1,0):53,(1,1):11	0:61,1:18	(0,0):438,(0,1):5,(1,0):97,(1,1):17	0:113,1:6	chr8		(145650329, 145650329)	(145651591, 145651591)	VPS28	SA618	SA612	0.20
RI	chr8:133896064:133896316:+@chr8:133898766:133898972:+	0.06	0.05	0.09	0.17	0.13	0.23	-0.11	8410.41	('chr8:133896064:133896316:+@chr8:133898766:133898972:+.A.withRI', 'chr8:133896064:133896316:+@chr8:133898766:133898972:+.B.up_chr8:133896064:133896316:+@chr8:133898766:133898972:+.B.dn')	(0,0):286,(0,1):1,(1,0):57,(1,1):102	0:63,1:97	(0,0):285,(1,0):113,(1,1):74	0:125,1:62	chr8		(133826882, 133826882)	(133829790, 133829790)	PHF20L1	SA618	SA612	0.20
RI	chr8:145551907:145551970:-@chr8:145551458:145551589:-	0.32	0.26	0.4	0.54	0.45	0.64	-0.22	82.54	('chr8:145551907:145551970:-@chr8:145551458:145551589:-.A.withRI', 'chr8:145551907:145551970:-@chr8:145551458:145551589:-.B.dn_chr8:145551907:145551970:-@chr8:145551458:145551589:-.B.up')	(0,0):303,(0,1):42,(1,0):212,(1,1):6	0:213,1:47	(0,0):362,(0,1):29,(1,0):373,(1,1):7	0:378,1:31	chr8		(145580650, 145580650)	(145581162, 145581162)	FBXL6	SA618	SA612	0.20
RI	chr8:145621874:145622399:-@chr8:145621137:145621242:-	0.14	0.1	0.18	0.34	0.28	0.41	-0.2	14899037645.92	('chr8:145621874:145622399:-@chr8:145621137:145621242:-.A.withRI', 'chr8:145621874:145622399:-@chr8:145621137:145621242:-.B.dn_chr8:145621874:145622399:-@chr8:145621137:145621242:-.B.up')	(0,0):501,(0,1):125,(1,0):50,(1,1):14	0:52,1:137	(0,0):370,(0,1):73,(1,0):97,(1,1):17	0:103,1:84	chr8		(145650329, 145650329)	(145651591, 145651591)	VPS28	SA618	SA612	0.20
RI	chr8:145551068:145551181:-@chr8:145550768:145550999:-	0.15	0.1	0.2	0.32	0.27	0.38	-0.17	3256250.68	('chr8:145551068:145551181:-@chr8:145550768:145550999:-.A.withRI', 'chr8:145551068:145551181:-@chr8:145550768:145550999:-.B.dn_chr8:145551068:145551181:-@chr8:145550768:145550999:-.B.up')	(0,0):307,(0,1):105,(1,0):36,(1,1):120	0:52,1:209	(0,0):375,(0,1):114,(1,0):109,(1,1):153	0:150,1:226	chr8		(145579960, 145579960)	(145580373, 145580373)	FBXL6	SA618	SA612	0.20
RI	chr6:43114558:43114703:-@chr6:43114282:43114408:-	0.07	0.04	0.12	0.25	0.15	0.36	-0.18	38.04	('chr6:43114558:43114703:-@chr6:43114282:43114408:-.A.withRI', 'chr6:43114558:43114703:-@chr6:43114282:43114408:-.B.dn_chr6:43114558:43114703:-@chr6:43114282:43114408:-.B.up')	(0,0):36,(0,1):46,(1,0):9,(1,1):7	0:9,1:53	(0,0):55,(0,1):24,(1,0):24,(1,1):10	0:25,1:33	chr6		(43006304, 43006304)	(43006725, 43006725)	CUL7	SA618	SA612	0.20
RI	chr6:163904442:163904741:+@chr6:163905689:163911167:+	0.31	0.13	0.53	0.87	0.67	0.99	-0.56	2391.26	('chr6:163904442:163904741:+@chr6:163905689:163911167:+.A.withRI', 'chr6:163904442:163904741:+@chr6:163905689:163911167:+.B.up_chr6:163904442:163904741:+@chr6:163905689:163911167:+.B.dn')	(0,0):184,(0,1):3,(1,0):9,(1,1):168	0:45,1:135	(0,0):216,(1,0):32,(1,1):178	0:196,1:14	chr6		(163984452, 163984452)	(163991177, 163991177)	QKI	SA618	SA612	0.20
RI	chr6:35544702:35544777:+@chr6:35545136:35545284:+	0.18	0.16	0.19	0.36	0.33	0.41	-0.18	1000000000000.0	('chr6:35544702:35544777:+@chr6:35545136:35545284:+.A.withRI', 'chr6:35544702:35544777:+@chr6:35545136:35545284:+.B.up_chr6:35544702:35544777:+@chr6:35545136:35545284:+.B.dn')	(0,0):6274,(0,1):22,(1,0):771,(1,1):605	0:854,1:544	(0,0):4399,(0,1):21,(1,0):1059,(1,1):378	0:1195,1:263	chr6		(35436724, 35436724)	(35437306, 35437306)	RPL10A	SA618	SA612	0.20
RI	chr6:35544702:35544777:+@chr6:35545143:35545284:+	0.27	0.24	0.3	0.46	0.4	0.52	-0.19	1000000000000.0	('chr6:35544702:35544777:+@chr6:35545143:35545284:+.A.withRI', 'chr6:35544702:35544777:+@chr6:35545143:35545284:+.B.up_chr6:35544702:35544777:+@chr6:35545143:35545284:+.B.dn')	(0,0):6277,(0,1):19,(1,0):944,(1,1):432	0:1066,1:329	(0,0):4403,(0,1):17,(1,0):1150,(1,1):287	0:1294,1:160	chr6		(35436724, 35436724)	(35437306, 35437306)	RPL10A	SA618	SA612	0.20
RI	chr6:43518686:43518875:+@chr6:43519649:43519726:+	0.05	0.03	0.08	0.17	0.11	0.25	-0.12	60.93	('chr6:43518686:43518875:+@chr6:43519649:43519726:+.A.withRI', 'chr6:43518686:43518875:+@chr6:43519649:43519726:+.B.up_chr6:43518686:43518875:+@chr6:43519649:43519726:+.B.dn')	(0,0):69,(0,1):22,(1,0):22,(1,1):24	0:22,1:46	(0,0):89,(0,1):14,(1,0):55,(1,1):18	0:59,1:28	chr6		(43410708, 43410708)	(43411748, 43411748)	ABCC10	SA618	SA612	0.20
RI	chr12:52393151:52393257:-@chr12:52391170:52392172:-	0.11	0.07	0.17	0.31	0.23	0.41	-0.2	156.57	('chr12:52393151:52393257:-@chr12:52391170:52392172:-.A.withRI', 'chr12:52393151:52393257:-@chr12:52391170:52392172:-.B.dn_chr12:52393151:52393257:-@chr12:52391170:52392172:-.B.up')	(0,0):21,(0,1):18,(1,0):21,(1,1):141	0:43,1:137	(0,0):44,(0,1):14,(1,0):53,(1,1):121	0:93,1:95	chr12		(54104903, 54104903)	(54106990, 54106990)	CALCOCO1	SA618	SA612	0.20
RI	chr12:122027371:122027470:+@chr12:122028942:122029069:+	0.08	0.06	0.11	0.22	0.15	0.3	-0.14	144.09	('chr12:122027371:122027470:+@chr12:122028942:122029069:+.A.withRI', 'chr12:122027371:122027470:+@chr12:122028942:122029069:+.B.up_chr12:122027371:122027470:+@chr12:122028942:122029069:+.B.dn')	(0,0):132,(0,1):36,(1,0):102,(1,1):7	0:102,1:43	(0,0):120,(0,1):19,(1,0):157,(1,1):2	0:158,1:20	chr12		(123461418, 123461418)	(123463116, 123463116)	OGFOD2	SA618	SA612	0.20
RI	chr10:57789785:57790150:-@chr10:57789454:57789620:-	0.11	0.09	0.13	0.21	0.19	0.24	-0.1	1000000000000.0	('chr10:57789785:57790150:-@chr10:57789454:57789620:-.A.withRI', 'chr10:57789785:57790150:-@chr10:57789454:57789620:-.B.dn_chr10:57789785:57790150:-@chr10:57789454:57789620:-.B.up')	(0,0):1552,(0,1):827,(1,0):163,(1,1):272	0:185,1:1077	(0,0):1256,(0,1):616,(1,0):272,(1,1):231	0:318,1:801	chr10		(58119448, 58119448)	(58120144, 58120144)	ZWINT	SA618	SA612	0.20
RI	chr15:72919892:72920035:-@chr15:72919628:72919710:-	0.18	0.12	0.24	0.36	0.28	0.45	-0.18	26.23	('chr15:72919892:72920035:-@chr15:72919628:72919710:-.A.withRI', 'chr15:72919892:72920035:-@chr15:72919628:72919710:-.B.dn_chr15:72919892:72920035:-@chr15:72919628:72919710:-.B.up')	(0,0):114,(0,1):47,(1,0):45,(1,1):6	0:45,1:53	(0,0):140,(0,1):35,(1,0):87,(1,1):5	0:89,1:38	chr15		(75132575, 75132575)	(75132982, 75132982)	ULK3	SA618	SA612	0.20
RI	chr14:76815919:76816024:-@chr14:76814825:76814965:-	0.06	0.04	0.1	0.2	0.14	0.28	-0.14	75.79	('chr14:76815919:76816024:-@chr14:76814825:76814965:-.A.withRI', 'chr14:76815919:76816024:-@chr14:76814825:76814965:-.B.dn_chr14:76815919:76816024:-@chr14:76814825:76814965:-.B.up')	(0,0):65,(0,1):32,(1,0):35,(1,1):4	0:36,1:35	(0,0):101,(0,1):21,(1,0):87,(1,1):3	0:87,1:24	chr14		(77745072, 77745072)	(77746271, 77746271)	POMT2	SA618	SA612	0.20
RI	chr14:19895395:19895519:+@chr14:19895637:19895902:+	0.13	0.1	0.17	0.24	0.19	0.28	-0.11	38.7	('chr14:19895395:19895519:+@chr14:19895637:19895902:+.A.withRI', 'chr14:19895395:19895519:+@chr14:19895637:19895902:+.B.up_chr14:19895395:19895519:+@chr14:19895637:19895902:+.B.dn')	(0,0):226,(0,1):181,(1,0):51,(1,1):93	0:60,1:265	(0,0):210,(0,1):149,(1,0):87,(1,1):93	0:103,1:226	chr14		(20825555, 20825555)	(20826062, 20826062)	PARP2	SA618	SA612	0.20
SE	chr7:43645573:43645805:-@chr7:43638349:43639532:-@chr7:43637136:43637906:-	0.11	0.08	0.13	0.21	0.17	0.25	-0.1	12018.16	('chr7:43645573:43645805:-@chr7:43638349:43639532:-@chr7:43637136:43637906:-.A.dn_chr7:43645573:43645805:-@chr7:43638349:43639532:-@chr7:43637136:43637906:-.A.se_chr7:43645573:43645805:-@chr7:43638349:43639532:-@chr7:43637136:43637906:-.A.up', 'chr7:43645573:43645805:-@chr7:43638349:43639532:-@chr7:43637136:43637906:-.B.dn_chr7:43645573:43645805:-@chr7:43638349:43639532:-@chr7:43637136:43637906:-…	(0,0):1035,(0,1):16,(1,0):81,(1,1):502	0:135,1:464	(0,0):948,(0,1):9,(1,0):119,(1,1):378	0:218,1:288	chr7		(43670611, 43670611)	(43679280, 43679280)	C7orf44	SA618	SA612	0.20
SE	chr7:65694679:65694830:-@chr7:65679177:65679354:-@chr7:65675796:65675972:-	0.18	0.12	0.26	0.43	0.33	0.54	-0.25	226.64	('chr7:65694679:65694830:-@chr7:65679177:65679354:-@chr7:65675796:65675972:-.A.dn_chr7:65694679:65694830:-@chr7:65679177:65679354:-@chr7:65675796:65675972:-.A.se_chr7:65694679:65694830:-@chr7:65679177:65679354:-@chr7:65675796:65675972:-.A.up', 'chr7:65694679:65694830:-@chr7:65679177:65679354:-@chr7:65675796:65675972:-.B.dn_chr7:65694679:65694830:-@chr7:65679177:65679354:-@chr7:65675796:65675972:-…	(0,0):321,(0,1):46,(1,0):27,(1,1):20	0:32,1:61	(0,0):377,(0,1):27,(1,0):53,(1,1):14	0:57,1:37	chr7		(66038361, 66038361)	(66057395, 66057395)	LOC493754	SA618	SA612	0.20
SE	chr7:65694679:65694830:-@chr7:65679177:65679351:-@chr7:65675796:65675972:-	0.17	0.11	0.24	0.4	0.29	0.52	-0.23	51.48	('chr7:65694679:65694830:-@chr7:65679177:65679351:-@chr7:65675796:65675972:-.A.dn_chr7:65694679:65694830:-@chr7:65679177:65679351:-@chr7:65675796:65675972:-.A.se_chr7:65694679:65694830:-@chr7:65679177:65679351:-@chr7:65675796:65675972:-.A.up', 'chr7:65694679:65694830:-@chr7:65679177:65679351:-@chr7:65675796:65675972:-.B.dn_chr7:65694679:65694830:-@chr7:65679177:65679351:-@chr7:65675796:65675972:-…	(0,0):323,(0,1):46,(1,0):25,(1,1):20	0:29,1:62	(0,0):383,(0,1):27,(1,0):47,(1,1):14	0:55,1:33	chr7		(66038361, 66038361)	(66057395, 66057395)	LOC493754	SA618	SA612	0.20
SE	chr7:2565158:2565377:+@chr7:2573276:2573323:+@chr7:2575114:2575159:+	0.74	0.45	0.95	0.23	0.06	0.44	0.51	90.68	('chr7:2565158:2565377:+@chr7:2573276:2573323:+@chr7:2575114:2575159:+.A.up_chr7:2565158:2565377:+@chr7:2573276:2573323:+@chr7:2575114:2575159:+.A.se_chr7:2565158:2565377:+@chr7:2573276:2573323:+@chr7:2575114:2575159:+.A.dn', 'chr7:2565158:2565377:+@chr7:2573276:2573323:+@chr7:2575114:2575159:+.B.up_chr7:2565158:2565377:+@chr7:2573276:2573323:+@chr7:2575114:2575159:+.B.dn')	(0,0):40,(0,1):1,(1,0):11,(1,1):9	0:18,1:3	(0,0):76,(0,1):6,(1,0):3,(1,1):8	0:5,1:12	chr7		(2598632, 2598632)	(2608633, 2608633)	IQCE	SA618	SA612	0.20
SE	chr5:60175744:60175973:-@chr5:60134211:60134249:-@chr5:60130764:60130814:-	0.75	0.37	0.99	0.08	0.01	0.26	0.67	673.37	('chr5:60175744:60175973:-@chr5:60134211:60134249:-@chr5:60130764:60130814:-.A.dn_chr5:60175744:60175973:-@chr5:60134211:60134249:-@chr5:60130764:60130814:-.A.se_chr5:60175744:60175973:-@chr5:60134211:60134249:-@chr5:60130764:60130814:-.A.up', 'chr5:60175744:60175973:-@chr5:60134211:60134249:-@chr5:60130764:60130814:-.B.dn_chr5:60175744:60175973:-@chr5:60134211:60134249:-@chr5:60130764:60130814:-…	(0,0):52,(1,0):3	0:3	(0,0):84,(0,1):15,(1,0):1	0:1,1:15	chr5		(60095007, 60095007)	(60140216, 60140216)	ELOVL7	SA618	SA612	0.20
SE	chr20:48163051:48163141:-@chr20:48146616:48146755:-@chr20:48131070:48134198:-	0.64	0.57	0.7	0.46	0.4	0.53	0.18	101.16	('chr20:48163051:48163141:-@chr20:48146616:48146755:-@chr20:48131070:48134198:-.A.dn_chr20:48163051:48163141:-@chr20:48146616:48146755:-@chr20:48131070:48134198:-.A.se_chr20:48163051:48163141:-@chr20:48146616:48146755:-@chr20:48131070:48134198:-.A.up', 'chr20:48163051:48163141:-@chr20:48146616:48146755:-@chr20:48131070:48134198:-.B.dn_chr20:48163051:48163141:-@chr20:48146616:48146755:-@chr20:4813…	(0,0):2341,(0,1):15,(1,0):298,(1,1):9182	0:6534,1:2961	(0,0):2855,(0,1):18,(1,0):211,(1,1):9143	0:4977,1:4395	chr20		(48697663, 48697663)	(48729734, 48729734)	UBE2V1	SA618	SA612	0.20
SE	chr20:48165429:48165902:-@chr20:48146616:48146764:-@chr20:48131070:48134198:-	0.85	0.77	0.94	0.63	0.55	0.71	0.22	2863901.04	('chr20:48165429:48165902:-@chr20:48146616:48146764:-@chr20:48131070:48134198:-.A.dn_chr20:48165429:48165902:-@chr20:48146616:48146764:-@chr20:48131070:48134198:-.A.se_chr20:48165429:48165902:-@chr20:48146616:48146764:-@chr20:48131070:48134198:-.A.up', 'chr20:48165429:48165902:-@chr20:48146616:48146764:-@chr20:48131070:48134198:-.B.dn_chr20:48165429:48165902:-@chr20:48146616:48146764:-@chr20:4813…	(0,0):2325,(1,0):346,(1,1):9211	0:7930,1:1627	(0,0):2853,(0,1):2,(1,0):254,(1,1):9168	0:6016,1:3408	chr20		(48697663, 48697663)	(48732495, 48732495)	UBE2V1	SA618	SA612	0.20
SE	chr20:17897557:17899013:+@chr20:17916809:17916941:+@chr20:17918582:17919765:+	0.87	0.82	0.92	0.97	0.93	0.99	-0.1	51.97	('chr20:17897557:17899013:+@chr20:17916809:17916941:+@chr20:17918582:17919765:+.A.up_chr20:17897557:17899013:+@chr20:17916809:17916941:+@chr20:17918582:17919765:+.A.se_chr20:17897557:17899013:+@chr20:17916809:17916941:+@chr20:17918582:17919765:+.A.dn', 'chr20:17897557:17899013:+@chr20:17916809:17916941:+@chr20:17918582:17919765:+.B.up_chr20:17897557:17899013:+@chr20:17916809:17916941:+@chr20:1791…	(0,0):1406,(0,1):19,(1,0):239,(1,1):2108	0:2017,1:349	(0,0):1503,(0,1):3,(1,0):218,(1,1):1702	0:1868,1:55	chr20		(17949557, 17949557)	(17971765, 17971765)	C20orf72	SA618	SA612	0.20
SE	chr1:93577502:93577681:-@chr1:93575522:93577419:-@chr1:93563739:93564040:-	0.37	0.22	0.56	0.87	0.66	0.99	-0.5	26.27	('chr1:93577502:93577681:-@chr1:93575522:93577419:-@chr1:93563739:93564040:-.A.dn_chr1:93577502:93577681:-@chr1:93575522:93577419:-@chr1:93563739:93564040:-.A.se_chr1:93577502:93577681:-@chr1:93575522:93577419:-@chr1:93563739:93564040:-.A.up', 'chr1:93577502:93577681:-@chr1:93575522:93577419:-@chr1:93563739:93564040:-.B.dn_chr1:93577502:93577681:-@chr1:93575522:93577419:-@chr1:93563739:93564040:-…	(0,0):62,(0,1):5,(1,0):22,(1,1):1	0:22,1:6	(0,0):110,(1,0):65,(1,1):4	0:69	chr1		(93791151, 93791151)	(93805093, 93805093)	LOC100131564	SA618	SA612	0.20
SE	chr1:179285770:179286045:+@chr1:179287994:179288269:+@chr1:179289332:179289779:+	0.33	0.19	0.5	0.84	0.6	0.98	-0.51	125.45	('chr1:179285770:179286045:+@chr1:179287994:179288269:+@chr1:179289332:179289779:+.A.up_chr1:179285770:179286045:+@chr1:179287994:179288269:+@chr1:179289332:179289779:+.A.se_chr1:179285770:179286045:+@chr1:179287994:179288269:+@chr1:179289332:179289779:+.A.dn', 'chr1:179285770:179286045:+@chr1:179287994:179288269:+@chr1:179289332:179289779:+.B.up_chr1:179285770:179286045:+@chr1:179287994:17928826…	(0,0):46,(0,1):16,(1,0):14,(1,1):16	0:22,1:24	(0,0):35,(1,0):12,(1,1):14	0:23,1:3	chr1		(181019147, 181019147)	(181023156, 181023156)	MR1	SA618	SA612	0.20
SE	chr16:29919751:29919862:+@chr16:29920034:29923479:+@chr16:29924043:29925105:+	0.13	0.12	0.15	0.25	0.23	0.28	-0.12	1000000000000.0	('chr16:29919751:29919862:+@chr16:29920034:29923479:+@chr16:29924043:29925105:+.A.up_chr16:29919751:29919862:+@chr16:29920034:29923479:+@chr16:29924043:29925105:+.A.se_chr16:29919751:29919862:+@chr16:29920034:29923479:+@chr16:29924043:29925105:+.A.dn', 'chr16:29919751:29919862:+@chr16:29920034:29923479:+@chr16:29924043:29925105:+.B.up_chr16:29919751:29919862:+@chr16:29920034:29923479:+@chr16:2992…	(0,0):725,(0,1):38,(1,0):380,(1,1):765	0:479,1:704	(0,0):630,(0,1):29,(1,0):594,(1,1):629	0:776,1:476	chr16		(30012250, 30012250)	(30017604, 30017604)	INO80E	SA618	SA612	0.20
SE	chr16:29971951:29972321:+@chr16:29973994:29974149:+@chr16:29982551:29983070:+	0.16	0.03	0.37	0.58	0.35	0.77	-0.42	23.7	('chr16:29971951:29972321:+@chr16:29973994:29974149:+@chr16:29982551:29983070:+.A.up_chr16:29971951:29972321:+@chr16:29973994:29974149:+@chr16:29982551:29983070:+.A.se_chr16:29971951:29972321:+@chr16:29973994:29974149:+@chr16:29982551:29983070:+.A.dn', 'chr16:29971951:29972321:+@chr16:29973994:29974149:+@chr16:29982551:29983070:+.B.up_chr16:29971951:29972321:+@chr16:29973994:29974149:+@chr16:2998…	(0,0):180,(0,1):3,(1,0):2,(1,1):56	0:12,1:49	(0,0):191,(0,1):3,(1,0):12,(1,1):50	0:45,1:20	chr16		(30064450, 30064450)	(30075569, 30075569)	ALDOA	SA618	SA612	0.20
SE	chr3:9820527:9820697:+@chr3:9827305:9827393:+@chr3:9829627:9829795:+	0.04	0.02	0.07	0.16	0.1	0.26	-0.12	51.85	('chr3:9820527:9820697:+@chr3:9827305:9827393:+@chr3:9829627:9829795:+.A.up_chr3:9820527:9820697:+@chr3:9827305:9827393:+@chr3:9829627:9829795:+.A.se_chr3:9820527:9820697:+@chr3:9827305:9827393:+@chr3:9829627:9829795:+.A.dn', 'chr3:9820527:9820697:+@chr3:9827305:9827393:+@chr3:9829627:9829795:+.B.up_chr3:9820527:9820697:+@chr3:9827305:9827393:+@chr3:9829627:9829795:+.B.dn')	(0,0):5324,(0,1):1,(1,0):6,(1,1):322	0:15,1:314	(0,0):4582,(0,1):1,(1,0):18,(1,1):194	0:62,1:151	chr3		(9845527, 9845527)	(9854795, 9854795)		SA618	SA612	0.20
SE	chr3:48313221:48313323:-@chr3:48312613:48312730:-@chr3:48311569:48311729:-	0.15	0.08	0.24	0.49	0.32	0.73	-0.34	47.77	('chr3:48313221:48313323:-@chr3:48312613:48312730:-@chr3:48311569:48311729:-.A.dn_chr3:48313221:48313323:-@chr3:48312613:48312730:-@chr3:48311569:48311729:-.A.se_chr3:48313221:48313323:-@chr3:48312613:48312730:-@chr3:48311569:48311729:-.A.up', 'chr3:48313221:48313323:-@chr3:48312613:48312730:-@chr3:48311569:48311729:-.B.dn_chr3:48313221:48313323:-@chr3:48312613:48312730:-@chr3:48311569:48311729:-…	(0,0):109,(0,1):17,(1,0):12,(1,1):27	0:15,1:41	(0,0):129,(0,1):6,(1,0):23,(1,1):12	0:27,1:14	chr3		(48336565, 48336565)	(48338319, 48338319)	NME6	SA618	SA612	0.20
SE	chr3:48313221:48313323:-@chr3:48312613:48312652:-@chr3:48311569:48311729:-	0.5	0.37	0.65	0.79	0.65	0.91	-0.29	22.92	('chr3:48313221:48313323:-@chr3:48312613:48312652:-@chr3:48311569:48311729:-.A.dn_chr3:48313221:48313323:-@chr3:48312613:48312652:-@chr3:48311569:48311729:-.A.se_chr3:48313221:48313323:-@chr3:48312613:48312652:-@chr3:48311569:48311729:-.A.up', 'chr3:48313221:48313323:-@chr3:48312613:48312652:-@chr3:48311569:48311729:-.B.dn_chr3:48313221:48313323:-@chr3:48312613:48312652:-@chr3:48311569:48311729:-…	(0,0):90,(0,1):15,(1,0):31,(1,1):29	0:48,1:27	(0,0):113,(0,1):5,(1,0):39,(1,1):13	0:50,1:7	chr3		(48336565, 48336565)	(48338319, 48338319)	NME6	SA618	SA612	0.20
SE	chr3:48313221:48313323:-@chr3:48312613:48312669:-@chr3:48311569:48311729:-	0.19	0.1	0.32	0.55	0.38	0.75	-0.36	68.62	('chr3:48313221:48313323:-@chr3:48312613:48312669:-@chr3:48311569:48311729:-.A.dn_chr3:48313221:48313323:-@chr3:48312613:48312669:-@chr3:48311569:48311729:-.A.se_chr3:48313221:48313323:-@chr3:48312613:48312669:-@chr3:48311569:48311729:-.A.up', 'chr3:48313221:48313323:-@chr3:48312613:48312669:-@chr3:48311569:48311729:-.B.dn_chr3:48313221:48313323:-@chr3:48312613:48312669:-@chr3:48311569:48311729:-…	(0,0):111,(0,1):15,(1,0):10,(1,1):29	0:14,1:40	(0,0):133,(0,1):5,(1,0):19,(1,1):13	0:25,1:12	chr3		(48336565, 48336565)	(48338319, 48338319)	NME6	SA618	SA612	0.20
SE	chr19:45811874:45812192:+@chr19:45814846:45814970:+@chr19:45817092:45817238:+	0.2	0.12	0.28	0.39	0.31	0.48	-0.19	23.1	('chr19:45811874:45812192:+@chr19:45814846:45814970:+@chr19:45817092:45817238:+.A.up_chr19:45811874:45812192:+@chr19:45814846:45814970:+@chr19:45817092:45817238:+.A.se_chr19:45811874:45812192:+@chr19:45814846:45814970:+@chr19:45817092:45817238:+.A.dn', 'chr19:45811874:45812192:+@chr19:45814846:45814970:+@chr19:45817092:45817238:+.B.up_chr19:45811874:45812192:+@chr19:45814846:45814970:+@chr19:4581…	(0,0):386,(0,1):39,(1,0):17,(1,1):38	0:23,1:71	(0,0):661,(0,1):47,(1,0):54,(1,1):44	0:70,1:75	chr19		(41120034, 41120034)	(41125398, 41125398)	LTBP4	SA618	SA612	0.20
SE	chr11:822843:823026:+@chr11:824535:824591:+@chr11:826063:826807:+	0.31	0.23	0.39	0.58	0.47	0.68	-0.27	140.24	('chr11:822843:823026:+@chr11:824535:824591:+@chr11:826063:826807:+.A.up_chr11:822843:823026:+@chr11:824535:824591:+@chr11:826063:826807:+.A.se_chr11:822843:823026:+@chr11:824535:824591:+@chr11:826063:826807:+.A.dn', 'chr11:822843:823026:+@chr11:824535:824591:+@chr11:826063:826807:+.B.up_chr11:822843:823026:+@chr11:824535:824591:+@chr11:826063:826807:+.B.dn')	(0,0):3454,(0,1):46,(1,0):38,(1,1):690	0:206,1:568	(0,0):2836,(0,1):21,(1,0):60,(1,1):651	0:370,1:362	chr11		(832843, 832843)	(836807, 836807)	CD151	SA618	SA612	0.20
SE	chr11:70863089:70863220:+@chr11:70864727:70866132:+@chr11:70867089:70868968:+	0.19	0.12	0.28	0.5	0.39	0.62	-0.31	42292.34	('chr11:70863089:70863220:+@chr11:70864727:70866132:+@chr11:70867089:70868968:+.A.up_chr11:70863089:70863220:+@chr11:70864727:70866132:+@chr11:70867089:70868968:+.A.se_chr11:70863089:70863220:+@chr11:70864727:70866132:+@chr11:70867089:70868968:+.A.dn', 'chr11:70863089:70863220:+@chr11:70864727:70866132:+@chr11:70867089:70868968:+.B.up_chr11:70863089:70863220:+@chr11:70864727:70866132:+@chr11:7086…	(0,0):143,(0,1):26,(1,0):25,(1,1):107	0:46,1:112	(0,0):153,(0,1):16,(1,0):84,(1,1):145	0:151,1:94	chr11		(71185441, 71185441)	(71191320, 71191320)	NADSYN1	SA618	SA612	0.20
SE	chr11:124252267:124252764:+@chr11:124253404:124253542:+@chr11:124253690:124254447:+	0.67	0.5	0.81	0.3	0.18	0.43	0.37	76.46	('chr11:124252267:124252764:+@chr11:124253404:124253542:+@chr11:124253690:124254447:+.A.up_chr11:124252267:124252764:+@chr11:124253404:124253542:+@chr11:124253690:124254447:+.A.se_chr11:124252267:124252764:+@chr11:124253404:124253542:+@chr11:124253690:124254447:+.A.dn', 'chr11:124252267:124252764:+@chr11:124253404:124253542:+@chr11:124253690:124254447:+.B.up_chr11:124252267:124252764:+@chr11:1242…	(0,0):100,(0,1):10,(1,0):27,(1,1):43	0:56,1:24	(0,0):110,(0,1):26,(1,0):15,(1,1):61	0:32,1:70	chr11		(124747057, 124747057)	(124749237, 124749237)	ROBO3	SA618	SA612	0.20
SE	chr11:77917536:77917630:-@chr11:77881757:77881889:-@chr11:77867279:77867377:-	0.93	0.82	0.99	0.63	0.47	0.78	0.3	69.18	('chr11:77917536:77917630:-@chr11:77881757:77881889:-@chr11:77867279:77867377:-.A.dn_chr11:77917536:77917630:-@chr11:77881757:77881889:-@chr11:77867279:77867377:-.A.se_chr11:77917536:77917630:-@chr11:77881757:77881889:-@chr11:77867279:77867377:-.A.up', 'chr11:77917536:77917630:-@chr11:77881757:77881889:-@chr11:77867279:77867377:-.B.dn_chr11:77917536:77917630:-@chr11:77881757:77881889:-@chr11:7786…	(0,0):168,(0,1):1,(1,0):100,(1,1):1	0:101,1:1	(0,0):174,(0,1):7,(1,0):64,(1,1):2	0:65,1:8	chr11		(78189631, 78189631)	(78239982, 78239982)	NARS2	SA618	SA612	0.20
SE	chr17:75689945:75690019:+@chr17:75690205:75690319:+@chr17:75692949:75694007:+	0.17	0.11	0.24	0.34	0.27	0.43	-0.17	54.96	('chr17:75689945:75690019:+@chr17:75690205:75690319:+@chr17:75692949:75694007:+.A.up_chr17:75689945:75690019:+@chr17:75690205:75690319:+@chr17:75692949:75694007:+.A.se_chr17:75689945:75690019:+@chr17:75690205:75690319:+@chr17:75692949:75694007:+.A.dn', 'chr17:75689945:75690019:+@chr17:75690205:75690319:+@chr17:75692949:75694007:+.B.up_chr17:75689945:75690019:+@chr17:75690205:75690319:+@chr17:7569…	(0,0):366,(0,1):42,(1,0):24,(1,1):769	0:133,1:702	(0,0):420,(0,1):32,(1,0):51,(1,1):792	0:343,1:532	chr17		(78075350, 78075350)	(78079412, 78079412)	GAA	SA618	SA612	0.20
SE	chr17:70777790:70778887:-@chr17:70777023:70777145:-@chr17:70775422:70775868:-	0.54	0.4	0.69	0.25	0.13	0.39	0.29	21.04	('chr17:70777790:70778887:-@chr17:70777023:70777145:-@chr17:70775422:70775868:-.A.dn_chr17:70777790:70778887:-@chr17:70777023:70777145:-@chr17:70775422:70775868:-.A.se_chr17:70777790:70778887:-@chr17:70777023:70777145:-@chr17:70775422:70775868:-.A.up', 'chr17:70777790:70778887:-@chr17:70777023:70777145:-@chr17:70775422:70775868:-.B.dn_chr17:70777790:70778887:-@chr17:70777023:70777145:-@chr17:7077…	(0,0):251,(0,1):19,(1,0):28,(1,1):78	0:64,1:61	(0,0):171,(0,1):21,(1,0):10,(1,1):96	0:37,1:90	chr17		(73263827, 73263827)	(73267292, 73267292)	MIF4GD	SA618	SA612	0.20
SE	chr13:110094733:110095029:-@chr13:110094413:110094530:-@chr13:110092663:110092869:-	0.07	0.04	0.11	0.18	0.13	0.24	-0.11	34.91	('chr13:110094733:110095029:-@chr13:110094413:110094530:-@chr13:110092663:110092869:-.A.dn_chr13:110094733:110095029:-@chr13:110094413:110094530:-@chr13:110092663:110092869:-.A.se_chr13:110094733:110095029:-@chr13:110094413:110094530:-@chr13:110092663:110092869:-.A.up', 'chr13:110094733:110095029:-@chr13:110094413:110094530:-@chr13:110092663:110092869:-.B.dn_chr13:110094733:110095029:-@chr13:1100…	(0,0):348,(0,1):111,(1,0):12,(1,1):69	0:18,1:174	(0,0):388,(0,1):95,(1,0):34,(1,1):77	0:50,1:156	chr13		(111294662, 111294662)	(111297028, 111297028)	CARS2	SA618	SA612	0.20
SE	chrX:23711211:23711747:+@chrX:23711838:23712441:+@chrX:23713366:23713467:+	0.45	0.39	0.53	0.76	0.64	0.87	-0.31	6280.51	('chrX:23711211:23711747:+@chrX:23711838:23712441:+@chrX:23713366:23713467:+.A.up_chrX:23711211:23711747:+@chrX:23711838:23712441:+@chrX:23713366:23713467:+.A.se_chrX:23711211:23711747:+@chrX:23711838:23712441:+@chrX:23713366:23713467:+.A.dn', 'chrX:23711211:23711747:+@chrX:23711838:23712441:+@chrX:23713366:23713467:+.B.up_chrX:23711211:23711747:+@chrX:23711838:23712441:+@chrX:23713366:23713467:+…	(0,0):1454,(0,1):1,(1,0):267,(1,1):438	0:479,1:227	(0,0):1514,(1,0):312,(1,1):307	0:563,1:56	chrX		(23801290, 23801290)	(23803546, 23803546)	SAT1	SA618	SA612	0.20
SE	chrX:13662565:13662672:-@chrX:13662084:13662225:-@chrX:13647911:13648022:-	0.1	0.04	0.19	0.5	0.3	0.71	-0.4	25027.55	('chrX:13662565:13662672:-@chrX:13662084:13662225:-@chrX:13647911:13648022:-.A.dn_chrX:13662565:13662672:-@chrX:13662084:13662225:-@chrX:13647911:13648022:-.A.se_chrX:13662565:13662672:-@chrX:13662084:13662225:-@chrX:13647911:13648022:-.A.up', 'chrX:13662565:13662672:-@chrX:13662084:13662225:-@chrX:13647911:13648022:-.B.dn_chrX:13662565:13662672:-@chrX:13662084:13662225:-@chrX:13647911:13648022:-…	(0,0):54,(0,1):19,(1,0):7	0:7,1:19	(0,0):120,(0,1):7,(1,0):23,(1,1):1	0:24,1:7	chrX		(13737990, 13737990)	(13752751, 13752751)	TRAPPC2	SA618	SA612	0.20
SE	chr4:15686408:15686845:-@chr4:15649667:15649722:-@chr4:15644025:15644230:-	0.96	0.88	0.99	0.73	0.6	0.85	0.23	24.85	('chr4:15686408:15686845:-@chr4:15649667:15649722:-@chr4:15644025:15644230:-.A.dn_chr4:15686408:15686845:-@chr4:15649667:15649722:-@chr4:15644025:15644230:-.A.se_chr4:15686408:15686845:-@chr4:15649667:15649722:-@chr4:15644025:15644230:-.A.up', 'chr4:15686408:15686845:-@chr4:15649667:15649722:-@chr4:15644025:15644230:-.B.dn_chr4:15686408:15686845:-@chr4:15649667:15649722:-@chr4:15644025:15644230:-…	(0,0):106,(0,1):1,(1,0):74,(1,1):143	0:213,1:5	(0,0):138,(0,1):7,(1,0):53,(1,1):139	0:169,1:30	chr4		(16034927, 16034927)	(16077747, 16077747)	PROM1	SA618	SA612	0.20
SE	chr2:231635206:231635279:+@chr2:231635464:231635651:+@chr2:231639864:231640069:+	0.75	0.65	0.84	0.52	0.44	0.61	0.23	29.95	('chr2:231635206:231635279:+@chr2:231635464:231635651:+@chr2:231639864:231640069:+.A.up_chr2:231635206:231635279:+@chr2:231635464:231635651:+@chr2:231639864:231640069:+.A.se_chr2:231635206:231635279:+@chr2:231635464:231635651:+@chr2:231639864:231640069:+.A.dn', 'chr2:231635206:231635279:+@chr2:231635464:231635651:+@chr2:231639864:231640069:+.B.up_chr2:231635206:231635279:+@chr2:231635464:23163565…	(0,0):1869,(0,1):1,(1,0):480,(1,1):316	0:691,1:106	(0,0):1384,(0,1):2,(1,0):289,(1,1):267	0:441,1:117	chr2		(231926962, 231926962)	(231931825, 231931825)	PSMD1	SA618	SA612	0.20
SE	chr8:144750661:144750988:-@chr8:144745960:144746255:-@chr8:144743921:144744051:-	0.4	0.28	0.55	0.81	0.69	0.91	-0.41	785.54	('chr8:144750661:144750988:-@chr8:144745960:144746255:-@chr8:144743921:144744051:-.A.dn_chr8:144750661:144750988:-@chr8:144745960:144746255:-@chr8:144743921:144744051:-.A.se_chr8:144750661:144750988:-@chr8:144745960:144746255:-@chr8:144743921:144744051:-.A.up', 'chr8:144750661:144750988:-@chr8:144745960:144746255:-@chr8:144743921:144744051:-.B.dn_chr8:144750661:144750988:-@chr8:144745960:14474625…	(0,0):2264,(0,1):8,(1,0):38,(1,1):64	0:63,1:47	(0,0):5008,(0,1):6,(1,0):93,(1,1):41	0:127,1:13	chr8		(144672778, 144672778)	(144679845, 144679845)	EEF1D	SA618	SA612	0.20
SE	chr8:144750661:144750988:-@chr8:144742621:144743394:-@chr8:144740042:144740162:-	0.4	0.36	0.44	0.61	0.56	0.65	-0.21	1000000000000.0	('chr8:144750661:144750988:-@chr8:144742621:144743394:-@chr8:144740042:144740162:-.A.dn_chr8:144750661:144750988:-@chr8:144742621:144743394:-@chr8:144740042:144740162:-.A.se_chr8:144750661:144750988:-@chr8:144742621:144743394:-@chr8:144740042:144740162:-.A.up', 'chr8:144750661:144750988:-@chr8:144742621:144743394:-@chr8:144740042:144740162:-.B.dn_chr8:144750661:144750988:-@chr8:144742621:14474339…	(0,0):5983,(0,1):170,(1,0):580,(1,1):113	0:622,1:241	(0,0):10018,(0,1):109,(1,0):792,(1,1):68	0:836,1:133	chr8		(144668899, 144668899)	(144679845, 144679845)	EEF1D	SA618	SA612	0.20
SE	chr8:144750661:144750988:-@chr8:144746028:144746255:-@chr8:144743921:144744051:-	0.38	0.24	0.54	0.78	0.64	0.88	-0.4	134.26	('chr8:144750661:144750988:-@chr8:144746028:144746255:-@chr8:144743921:144744051:-.A.dn_chr8:144750661:144750988:-@chr8:144746028:144746255:-@chr8:144743921:144744051:-.A.se_chr8:144750661:144750988:-@chr8:144746028:144746255:-@chr8:144743921:144744051:-.A.up', 'chr8:144750661:144750988:-@chr8:144746028:144746255:-@chr8:144743921:144744051:-.B.dn_chr8:144750661:144750988:-@chr8:144746028:14474625…	(0,0):2275,(0,1):8,(1,0):27,(1,1):64	0:53,1:46	(0,0):5034,(0,1):6,(1,0):67,(1,1):41	0:98,1:16	chr8		(144672778, 144672778)	(144679845, 144679845)	EEF1D	SA618	SA612	0.20
SE	chr8:124207929:124208108:+@chr8:124209702:124209934:+@chr8:124210491:124210639:+	0.57	0.45	0.69	0.84	0.72	0.94	-0.27	36.13	('chr8:124207929:124208108:+@chr8:124209702:124209934:+@chr8:124210491:124210639:+.A.up_chr8:124207929:124208108:+@chr8:124209702:124209934:+@chr8:124210491:124210639:+.A.se_chr8:124207929:124208108:+@chr8:124209702:124209934:+@chr8:124210491:124210639:+.A.dn', 'chr8:124207929:124208108:+@chr8:124209702:124209934:+@chr8:124210491:124210639:+.B.up_chr8:124207929:124208108:+@chr8:124209702:12420993…	(0,0):131,(0,1):13,(1,0):79,(1,1):35	0:101,1:26	(0,0):131,(0,1):4,(1,0):80,(1,1):11	0:89,1:6	chr8		(124138748, 124138748)	(124141458, 124141458)	WDR67	SA618	SA612	0.20
SE	chr6:35544131:35544194:+@chr6:35544702:35545288:+@chr6:35545934:35546307:+	0.57	0.54	0.61	0.7	0.65	0.74	-0.13	107978.72	('chr6:35544131:35544194:+@chr6:35544702:35545288:+@chr6:35545934:35546307:+.A.up_chr6:35544131:35544194:+@chr6:35544702:35545288:+@chr6:35545934:35546307:+.A.se_chr6:35544131:35544194:+@chr6:35544702:35545288:+@chr6:35545934:35546307:+.A.dn', 'chr6:35544131:35544194:+@chr6:35544702:35545288:+@chr6:35545934:35546307:+.B.up_chr6:35544131:35544194:+@chr6:35544702:35545288:+@chr6:35545934:35546307:+…	(0,0):18916,(0,1):2,(1,0):2573,(1,1):1897	0:3643,1:829	(0,0):14924,(1,0):2301,(1,1):1391	0:3271,1:421	chr6		(35436153, 35436153)	(35438329, 35438329)	RPL10A	SA618	SA612	0.20
SE	chr12:55368049:55368433:-@chr12:55352791:55352997:-@chr12:55351800:55351898:-	0.49	0.44	0.53	0.36	0.32	0.39	0.13	64603.17	('chr12:55368049:55368433:-@chr12:55352791:55352997:-@chr12:55351800:55351898:-.A.dn_chr12:55368049:55368433:-@chr12:55352791:55352997:-@chr12:55351800:55351898:-.A.se_chr12:55368049:55368433:-@chr12:55352791:55352997:-@chr12:55351800:55351898:-.A.up', 'chr12:55368049:55368433:-@chr12:55352791:55352997:-@chr12:55351800:55351898:-.B.dn_chr12:55368049:55368433:-@chr12:55352791:55352997:-@chr12:5535…	(0,0):7002,(0,1):17,(1,0):585,(1,1):1637	0:1418,1:821	(0,0):7253,(0,1):18,(1,0):462,(1,1):1778	0:1092,1:1166	chr12		(57065533, 57065533)	(57082166, 57082166)	PTGES3	SA618	SA612	0.20
SE	chr14:95899554:95899658:+@chr14:95915778:95915845:+@chr14:95918337:95918595:+	0.38	0.28	0.49	0.76	0.62	0.9	-0.38	102.32	('chr14:95899554:95899658:+@chr14:95915778:95915845:+@chr14:95918337:95918595:+.A.up_chr14:95899554:95899658:+@chr14:95915778:95915845:+@chr14:95918337:95918595:+.A.se_chr14:95899554:95899658:+@chr14:95915778:95915845:+@chr14:95918337:95918595:+.A.dn', 'chr14:95899554:95899658:+@chr14:95915778:95915845:+@chr14:95918337:95918595:+.B.up_chr14:95899554:95899658:+@chr14:95915778:95915845:+@chr14:9591…	(0,0):507,(0,1):22,(1,0):42,(1,1):164	0:109,1:119	(0,0):388,(0,1):4,(1,0):46,(1,1):91	0:113,1:28	chr14		(96829801, 96829801)	(96848842, 96848842)	C14orf129	SA618	SA612	0.20
SE	chr14:55197710:55198083:+@chr14:55200426:55200512:+@chr14:55203712:55205274:+	0.93	0.88	0.96	0.77	0.69	0.83	0.16	196.15	('chr14:55197710:55198083:+@chr14:55200426:55200512:+@chr14:55203712:55205274:+.A.up_chr14:55197710:55198083:+@chr14:55200426:55200512:+@chr14:55203712:55205274:+.A.se_chr14:55197710:55198083:+@chr14:55200426:55200512:+@chr14:55203712:55205274:+.A.dn', 'chr14:55197710:55198083:+@chr14:55200426:55200512:+@chr14:55203712:55205274:+.B.up_chr14:55197710:55198083:+@chr14:55200426:55200512:+@chr14:5520…	(0,0):335,(0,1):10,(1,0):144,(1,1):3	0:146,1:11	(0,0):544,(0,1):32,(1,0):120,(1,1):25	0:135,1:42	chr14		(56127957, 56127957)	(56135521, 56135521)	KTN1	SA618	SA612	0.20
A3SS	chr2:219229117:219229439:-@chr2:219224789|219225267:219224668:-	0.51	0.42	0.6	0.79	0.65	0.92	-0.28	32.13	('chr2:219229117:219229439:-@chr2:219224789|219225267:219224668:-.A.coreAndExt_chr2:219229117:219229439:-@chr2:219224789|219225267:219224668:-.A.up', 'chr2:219229117:219229439:-@chr2:219224789|219225267:219224668:-.B.core_chr2:219229117:219229439:-@chr2:219224789|219225267:219224668:-.B.up')	(0,0):356,(0,1):8,(1,0):201,(1,1):189	0:302,1:96	(0,0):361,(0,1):1,(1,0):218,(1,1):142	0:348,1:13	chr2	-	(219516424, 219516424)	(219521195, 219521195)	ZNF142	SA619	SA612	0.50
A3SS	chr2:219229117:219229439:-@chr2:219224789|219225038:219224668:-	0.23	0.16	0.31	0.51	0.38	0.65	-0.28	468.95	('chr2:219229117:219229439:-@chr2:219224789|219225038:219224668:-.A.coreAndExt_chr2:219229117:219229439:-@chr2:219224789|219225038:219224668:-.A.up', 'chr2:219229117:219229439:-@chr2:219224789|219225038:219224668:-.B.core_chr2:219229117:219229439:-@chr2:219224789|219225038:219224668:-.B.up')	(0,0):512,(0,1):8,(1,0):45,(1,1):189	0:88,1:154	(0,0):507,(0,1):1,(1,0):72,(1,1):142	0:156,1:59	chr2	-	(219516424, 219516424)	(219521195, 219521195)	ZNF142	SA619	SA612	0.50
A3SS	chr6:99979812:99980255:-@chr6:99969283|99971025:99969169:-	0.17	0.09	0.27	0.6	0.4	0.79	-0.43	105.42	('chr6:99979812:99980255:-@chr6:99969283|99971025:99969169:-.A.coreAndExt_chr6:99979812:99980255:-@chr6:99969283|99971025:99969169:-.A.up', 'chr6:99979812:99980255:-@chr6:99969283|99971025:99969169:-.B.core_chr6:99979812:99980255:-@chr6:99969283|99971025:99969169:-.B.up')	(0,0):179,(0,1):4,(1,0):21,(1,1):23	0:22,1:26	(0,0):350,(0,1):4,(1,0):73,(1,1):14	0:85,1:6	chr6	-	(99862448, 99862448)	(99873534, 99873534)	PNISR	SA619	SA612	0.50
A3SS	chr6:42311921:42312154:-@chr6:42308608|42308644:42308397:-	0.18	0.06	0.35	0.59	0.42	0.76	-0.41	85.09	('chr6:42311921:42312154:-@chr6:42308608|42308644:42308397:-.A.coreAndExt_chr6:42311921:42312154:-@chr6:42308608|42308644:42308397:-.A.up', 'chr6:42311921:42312154:-@chr6:42308608|42308644:42308397:-.B.core_chr6:42311921:42312154:-@chr6:42308608|42308644:42308397:-.B.up')	(0,0):56,(0,1):15,(1,0):4,(1,1):23	0:13,1:29	(0,0):59,(0,1):8,(1,0):16,(1,1):17	0:24,1:17	chr6	-	(42200419, 42200419)	(42204176, 42204176)	TRERF1	SA619	SA612	0.50
A3SS	chr6:99979812:99980255:-@chr6:99969287|99971025:99969169:-	0.12	0.07	0.2	0.36	0.26	0.5	-0.24	31.74	('chr6:99979812:99980255:-@chr6:99969287|99971025:99969169:-.A.coreAndExt_chr6:99979812:99980255:-@chr6:99969287|99971025:99969169:-.A.up', 'chr6:99979812:99980255:-@chr6:99969287|99971025:99969169:-.B.core_chr6:99979812:99980255:-@chr6:99969287|99971025:99969169:-.B.up')	(0,0):172,(0,1):11,(1,0):21,(1,1):23	0:30,1:25	(0,0):338,(0,1):16,(1,0):73,(1,1):14	0:78,1:25	chr6	-	(99862448, 99862448)	(99873534, 99873534)	PNISR	SA619	SA612	0.50
AFE	9314@uc004bdf.1@uc004bdg.1uc004bdh.1	0.45	0.4	0.5	0.6	0.53	0.66	-0.15	20.92	('9314@uc004bdf.1@uc004bdg.1uc004bdh.1.A.0', '9314@uc004bdf.1@uc004bdg.1uc004bdh.1.B.1_9314@uc004bdf.1@uc004bdg.1uc004bdh.1.B.0')	(0,0):200,(0,1):127,(1,0):422	0:422,1:127	(0,0):175,(0,1):71,(1,0):419	0:419,1:71	chr9		(110249576, 110251211)	(110250728, 110251755)	KLF4	SA619	SA612	0.50
AFE	54882@uc003lfw.1@uc003lft.1uc003lfu.1	0.48	0.36	0.6	0.23	0.16	0.33	0.25	29.87	('54882@uc003lfw.1@uc003lft.1uc003lfu.1.B.0', '54882@uc003lfw.1@uc003lft.1uc003lfu.1.A.0')	(0,0):3168,(0,1):24,(1,0):39	0:39,1:24	(0,0):3374,(0,1):47,(1,0):24	0:24,1:47	chr5		(139838749, 139889604)	(139838940, 139889766)	ANKHD1,ANKHD1-EIF4EBP3	SA619	SA612	0.50
AFE	2778@uc002yad.1@uc002yae.1	0.9	0.87	0.93	0.78	0.73	0.82	0.12	314545.46	('2778@uc002yad.1@uc002yae.1.A.0_2778@uc002yad.1@uc002yae.1.A.1_2778@uc002yad.1@uc002yae.1.A.2', '2778@uc002yad.1@uc002yae.1.B.0')	(0,0):4453,(0,1):30,(1,0):1057	0:1057,1:30	(0,0):3936,(0,1):71,(1,0):920	0:920,1:71	chr20		(57472495, 57478036)	(57478846, 57478640)	GNAS	SA619	SA612	0.50
AFE	114883@uc001ctb.1@uc001csv.1	0.06	0.03	0.1	0.21	0.15	0.26	-0.15	7520.5	('114883@uc001ctb.1@uc001csv.1.A.0', '114883@uc001ctb.1@uc001csv.1.B.0_114883@uc001ctb.1@uc001csv.1.B.1_114883@uc001ctb.1@uc001csv.1.B.2_114883@uc001ctb.1@uc001csv.1.B.3_114883@uc001ctb.1@uc001csv.1.B.4_114883@uc001ctb.1@uc001csv.1.B.5_114883@uc001ctb.1@uc001csv.1.B.6')	(0,0):612,(0,1):97,(1,0):12	0:12,1:97	(0,0):852,(0,1):100,(1,0):48	0:48,1:100	chr1		(52225296, 52082546)	(52226452, 52215867)	OSBPL9	SA619	SA612	0.50
AFE	178@uc001dsn.1@uc001dsm.1	0.87	0.61	0.99	0.4	0.22	0.6	0.47	300.56	('178@uc001dsn.1@uc001dsm.1.A.0', '178@uc001dsn.1@uc001dsm.1.B.0_178@uc001dsn.1@uc001dsm.1.B.1')	(0,0):113,(1,0):11	0:11	(0,0):162,(0,1):7,(1,0):13	0:13,1:7	chr1		(100326766, 100316531)	(100327269, 100318259)	AGL	SA619	SA612	0.50
AFE	81609@uc001eyp.2@uc001eyn.1	0.67	0.62	0.72	0.53	0.48	0.59	0.14	80.83	('81609@uc001eyp.2@uc001eyn.1.A.0_81609@uc001eyp.2@uc001eyn.1.A.1', '81609@uc001eyp.2@uc001eyn.1.B.0')	(0,0):323,(0,1):99,(1,0):352	0:352,1:99	(0,0):384,(0,1):128,(1,0):251	0:251,1:128	chr1		(151611364, 151584662)	(151630903, 151584988)	SNX27	SA619	SA612	0.50
AFE	114883@uc001ctb.1@uc001csz.1	0.1	0.05	0.17	0.3	0.2	0.4	-0.2	293.31	('114883@uc001ctb.1@uc001csz.1.A.0', '114883@uc001ctb.1@uc001csz.1.B.0_114883@uc001ctb.1@uc001csz.1.B.1_114883@uc001ctb.1@uc001csz.1.B.2_114883@uc001ctb.1@uc001csz.1.B.3')	(0,0):462,(0,1):30,(1,0):12	0:12,1:30	(0,0):648,(0,1):29,(1,0):48	0:48,1:29	chr1		(52225296, 52195493)	(52226452, 52215867)	OSBPL9	SA619	SA612	0.50
AFE	114883@uc001ctb.1@uc001csy.1	0.04	0.02	0.07	0.15	0.11	0.19	-0.11	1598.23	('114883@uc001ctb.1@uc001csy.1.A.0', '114883@uc001ctb.1@uc001csy.1.B.0_114883@uc001ctb.1@uc001csy.1.B.1_114883@uc001ctb.1@uc001csy.1.B.2_114883@uc001ctb.1@uc001csy.1.B.3_114883@uc001ctb.1@uc001csy.1.B.4')	(0,0):397,(0,1):95,(1,0):12	0:12,1:95	(0,0):577,(0,1):100,(1,0):48	0:48,1:100	chr1		(52225296, 52195493)	(52226452, 52215867)	OSBPL9	SA619	SA612	0.50
AFE	55697@uc002ezl.1@uc002ezn.1	0.39	0.33	0.44	0.56	0.47	0.65	-0.17	24.8	('55697@uc002ezl.1@uc002ezn.1.B.4_55697@uc002ezl.1@uc002ezn.1.B.3_55697@uc002ezl.1@uc002ezn.1.B.2_55697@uc002ezl.1@uc002ezn.1.B.1_55697@uc002ezl.1@uc002ezn.1.B.0', '55697@uc002ezl.1@uc002ezn.1.A.1_55697@uc002ezl.1@uc002ezn.1.A.0')	(0,0):3242,(0,1):77,(1,0):696	0:696,1:77	(0,0):2995,(0,1):32,(1,0):579	0:579,1:32	chr16		(70796784, 70732540)	(70835061, 70765462)	VAC14	SA619	SA612	0.50
AFE	653319@uc002ers.1@uc002ert.1	0.67	0.61	0.72	0.51	0.44	0.57	0.16	75.26	('653319@uc002ers.1@uc002ert.1.B.1_653319@uc002ers.1@uc002ert.1.B.0', '653319@uc002ers.1@uc002ert.1.A.0')	(0,0):167,(0,1):87,(1,0):184	0:184,1:87	(0,0):189,(0,1):110,(1,0):119	0:119,1:110	chr16		(67213944, 67212102)	(67217943, 67213455)	KIAA0895L	SA619	SA612	0.50
AFE	22879@uc002ffa.1@uc002fez.1	0.58	0.54	0.63	0.74	0.68	0.79	-0.16	38721.83	('22879@uc002ffa.1@uc002fez.1.A.0', '22879@uc002ffa.1@uc002fez.1.B.0_22879@uc002ffa.1@uc002fez.1.B.1')	(0,0):613,(0,1):109,(1,0):530	0:530,1:109	(0,0):538,(0,1):57,(1,0):554	0:554,1:57	chr16		(77227865, 77224836)	(77229051, 77225530)	MON1B	SA619	SA612	0.50
AFE	11051@uc002eiz.1@uc002eja.1	0.52	0.48	0.56	0.63	0.59	0.67	-0.11	46.26	('11051@uc002eiz.1@uc002eja.1.B.0', '11051@uc002eiz.1@uc002eja.1.A.0')	(0,0):828,(0,1):192,(1,0):414	0:414,1:192	(0,0):873,(0,1):145,(1,0):498	0:498,1:145	chr16		(56484999, 56481701)	(56485261, 56481908)	NUDT21	SA619	SA612	0.50
AFE	79791@uc002fjv.1@uc002fjw.1	0.05	0.03	0.08	0.18	0.13	0.24	-0.13	25015.33	('79791@uc002fjv.1@uc002fjw.1.A.0', '79791@uc002fjv.1@uc002fjw.1.B.0')	(0,0):561,(0,1):104,(1,0):15	0:15,1:104	(0,0):571,(0,1):66,(1,0):41	0:41,1:66	chr16		(87393901, 87417011)	(87394561, 87417363)	FBXO31	SA619	SA612	0.50
AFE	84859@uc003fyk.1@uc003fyj.1	0.74	0.65	0.83	0.52	0.43	0.6	0.22	82.91	('84859@uc003fyk.1@uc003fyj.1.A.0_84859@uc003fyk.1@uc003fyj.1.A.1_84859@uc003fyk.1@uc003fyj.1.A.2_84859@uc003fyk.1@uc003fyj.1.A.3', '84859@uc003fyk.1@uc003fyj.1.B.0')	(0,0):665,(0,1):17,(1,0):175	0:175,1:17	(0,0):504,(0,1):40,(1,0):152	0:152,1:40	chr3		(197556435, 197518145)	(197562693, 197518411)	LRCH3	SA619	SA612	0.50
AFE	57018@uc003fbe.1@uc003fbi.1	0.16	0.14	0.19	0.28	0.26	0.31	-0.12	1000000000000.0	('57018@uc003fbe.1@uc003fbi.1.A.0', '57018@uc003fbe.1@uc003fbi.1.B.3_57018@uc003fbe.1@uc003fbi.1.B.2_57018@uc003fbe.1@uc003fbi.1.B.1_57018@uc003fbe.1@uc003fbi.1.B.0')	(0,0):682,(0,1):392,(1,0):179	0:179,1:392	(0,0):1244,(0,1):512,(1,0):480	0:480,1:512	chr3		(156869966, 156874800)	(156872455, 156878482)	CCNL1	SA619	SA612	0.50
AFE	622@uc003fxv.1@uc003fxu.1	0.36	0.19	0.57	0.86	0.63	0.99	-0.5	165.85	('622@uc003fxv.1@uc003fxu.1.A.0', '622@uc003fxv.1@uc003fxu.1.B.1_622@uc003fxv.1@uc003fxu.1.B.0')	(0,0):830,(0,1):8,(1,0):22	0:22,1:8	(0,0):739,(1,0):32	0:32	chr3		(197260360, 197273232)	(197261027, 197300194)	BDH1	SA619	SA612	0.50
AFE	22907@uc010hjr.1@uc003cru.1	0.63	0.55	0.71	0.81	0.73	0.88	-0.18	37.02	('22907@uc010hjr.1@uc003cru.1.A.0', '22907@uc010hjr.1@uc003cru.1.B.0_22907@uc010hjr.1@uc003cru.1.B.1_22907@uc010hjr.1@uc003cru.1.B.2')	(0,0):445,(0,1):40,(1,0):147	0:147,1:40	(0,0):375,(0,1):16,(1,0):150	0:150,1:16	chr3		(47866476, 47844651)	(47866737, 47852201)	DHX30	SA619	SA612	0.50
AFE	57018@uc003fbe.1@uc003fbd.1uc003fbf.1	0.23	0.2	0.27	0.37	0.33	0.41	-0.14	250556932.97	('57018@uc003fbe.1@uc003fbd.1uc003fbf.1.A.0', '57018@uc003fbe.1@uc003fbd.1uc003fbf.1.B.0')	(0,0):891,(0,1):183,(1,0):179	0:179,1:183	(0,0):1503,(0,1):253,(1,0):480	0:480,1:253	chr3		(156869966, 156877581)	(156872455, 156878482)	CCNL1	SA619	SA612	0.50
AFE	27032@uc003enu.1@uc003enk.1uc003enn.1	0.04	0.02	0.06	0.15	0.1	0.22	-0.11	140.47	('27032@uc003enu.1@uc003enk.1uc003enn.1.A.0', '27032@uc003enu.1@uc003enk.1uc003enn.1.B.0_27032@uc003enu.1@uc003enk.1uc003enn.1.B.1')	(0,0):2625,(0,1):46,(1,0):20	0:20,1:46	(0,0):2718,(0,1):28,(1,0):54	0:54,1:28	chr3		(130681746, 130613022)	(130682939, 130649370)	ATP2C1	SA619	SA612	0.50
AFE	56917@uc002pgp.1@uc002pgs.1uc002pgt.1uc002pgu.1uc002pgv.1uc010eld.1	0.31	0.15	0.53	0.82	0.59	0.97	-0.51	26.6	('56917@uc002pgp.1@uc002pgs.1uc002pgt.1uc002pgu.1uc002pgv.1uc010eld.1.B.0', '56917@uc002pgp.1@uc002pgs.1uc002pgt.1uc002pgu.1uc002pgv.1uc010eld.1.A.0')	(0,0):202,(0,1):7,(1,0):16	0:16,1:7	(0,0):182,(1,0):17	0:17	chr19		(47922327, 47917974)	(47922785, 47918195)	MEIS3	SA619	SA612	0.50
AFE	472@uc009yxt.1@uc009yxr.1	0.61	0.28	0.93	0.14	0.05	0.31	0.47	32.49	('472@uc009yxt.1@uc009yxr.1.B.0_472@uc009yxt.1@uc009yxr.1.B.1_472@uc009yxt.1@uc009yxr.1.B.2', '472@uc009yxt.1@uc009yxr.1.A.0')	(0,0):290,(1,0):8	0:8	(0,0):752,(0,1):4,(1,0):6	0:6,1:4	chr11		(108093559, 108175402)	(108098423, 108175579)	ATM	SA619	SA612	0.50
AFE	23181@uc002zjr.2@uc002zjp.1	0.11	0.04	0.25	0.66	0.27	0.95	-0.55	41.95	('23181@uc002zjr.2@uc002zjp.1.A.0', '23181@uc002zjr.2@uc002zjp.1.B.0')	(0,0):1433,(0,1):4,(1,0):14	0:14,1:4	(0,0):1320,(1,0):30	0:30	chr21		(47972824, 47924226)	(47974205, 47924402)	DIP2A	SA619	SA612	0.50
AFE	9212@uc010cnu.1@uc002gkm.1uc002gkn.1	0.68	0.4	0.94	0.2	0.11	0.31	0.48	53.56	('9212@uc010cnu.1@uc002gkm.1uc002gkn.1.A.4_9212@uc010cnu.1@uc002gkm.1uc002gkn.1.A.3_9212@uc010cnu.1@uc002gkm.1uc002gkn.1.A.2_9212@uc010cnu.1@uc002gkm.1uc002gkn.1.A.1_9212@uc010cnu.1@uc002gkm.1uc002gkn.1.A.0', '9212@uc010cnu.1@uc002gkm.1uc002gkn.1.B.1_9212@uc010cnu.1@uc002gkm.1uc002gkn.1.B.0')	(0,0):2740,(0,1):1,(1,0):429	0:429,1:1	(0,0):2250,(0,1):10,(1,0):304	0:304,1:10	chr17		(8109809, 8113495)	(8113567, 8113883)	AURKB	SA619	SA612	0.50
AFE	29@uc002fsf.1@uc002fsd.1	0.21	0.08	0.42	0.73	0.42	0.98	-0.52	23.96	('29@uc002fsf.1@uc002fsd.1.A.0', '29@uc002fsf.1@uc002fsd.1.B.0')	(0,0):3377,(0,1):4,(1,0):20	0:20,1:4	(0,0):2878,(1,0):19	0:19	chr17		(915086, 1082961)	(915829, 1083131)	ABR	SA619	SA612	0.50
AFE	1665@uc003gqv.1@uc003gqw.1	0.57	0.52	0.61	0.69	0.65	0.72	-0.12	15367.57	('1665@uc003gqv.1@uc003gqw.1.B.0', '1665@uc003gqv.1@uc003gqw.1.A.0')	(0,0):1544,(0,1):183,(1,0):404	0:404,1:183	(0,0):1677,(0,1):189,(1,0):687	0:687,1:189	chr4		(24538674, 24534487)	(24540773, 24535822)	DHX15	SA619	SA612	0.50
AFE	170960@uc003gaf.2@uc010ibe.1	0.16	0.11	0.22	0.38	0.31	0.48	-0.22	8256.7	('170960@uc003gaf.2@uc010ibe.1.B.1_170960@uc003gaf.2@uc010ibe.1.B.0', '170960@uc003gaf.2@uc010ibe.1.A.0')	(0,0):980,(0,1):27,(1,0):453	0:453,1:27	(0,0):1546,(0,1):31,(1,0):1776	0:1776,1:31	chr4		(433779, 467770)	(493442, 467998)		SA619	SA612	0.50
AFE	27332@uc002sic.1@uc002shw.2uc002shy.1	0.78	0.73	0.82	0.66	0.63	0.69	0.12	951.34	('27332@uc002sic.1@uc002shw.2uc002shy.1.B.0_27332@uc002sic.1@uc002shw.2uc002shy.1.B.1', '27332@uc002sic.1@uc002shw.2uc002shy.1.A.0_27332@uc002sic.1@uc002shw.2uc002shy.1.A.1_27332@uc002sic.1@uc002shw.2uc002shy.1.A.2_27332@uc002sic.1@uc002shw.2uc002shy.1.A.3_27332@uc002sic.1@uc002shw.2uc002shy.1.A.4_27332@uc002sic.1@uc002shw.2uc002shy.1.A.5')	(0,0):1113,(0,1):62,(1,0):820	0:820,1:62	(0,0):2330,(0,1):195,(1,0):1427	0:1427,1:195	chr2		(71558889, 71623151)	(71577401, 71629217)	ZNF638	SA619	SA612	0.50
AFE	27332@uc002sic.1@uc002sia.1	0.74	0.69	0.79	0.61	0.57	0.64	0.13	59.68	('27332@uc002sic.1@uc002sia.1.B.0_27332@uc002sic.1@uc002sia.1.B.1', '27332@uc002sic.1@uc002sia.1.A.0_27332@uc002sic.1@uc002sia.1.A.1_27332@uc002sic.1@uc002sia.1.A.2_27332@uc002sic.1@uc002sia.1.A.3_27332@uc002sic.1@uc002sia.1.A.4_27332@uc002sic.1@uc002sia.1.A.5')	(0,0):1122,(0,1):62,(1,0):811	0:811,1:62	(0,0):2350,(0,1):195,(1,0):1407	0:1407,1:195	chr2		(71558889, 71623151)	(71577401, 71629217)	ZNF638	SA619	SA612	0.50
AFE	5378@uc002urn.1@uc002urg.2uc002urh.2uc002uri.2uc002urk.2	0.57	0.5	0.63	0.7	0.65	0.75	-0.13	36.5	('5378@uc002urn.1@uc002urg.2uc002urh.2uc002uri.2uc002urk.2.A.0_5378@uc002urn.1@uc002urg.2uc002urh.2uc002uri.2uc002urk.2.A.1', '5378@uc002urn.1@uc002urg.2uc002urh.2uc002uri.2uc002urk.2.B.0_5378@uc002urn.1@uc002urg.2uc002urh.2uc002uri.2uc002urk.2.B.1')	(0,0):507,(0,1):70,(1,0):167	0:167,1:70	(0,0):927,(0,1):87,(1,0):373	0:373,1:87	chr2		(190718655, 190648811)	(190719854, 190656667)	PMS1	SA619	SA612	0.50
AFE	27332@uc002sic.1@uc002sib.1	0.79	0.75	0.83	0.67	0.64	0.71	0.12	1040.99	('27332@uc002sic.1@uc002sib.1.B.0', '27332@uc002sic.1@uc002sib.1.A.0_27332@uc002sic.1@uc002sib.1.A.1_27332@uc002sic.1@uc002sib.1.A.2_27332@uc002sic.1@uc002sib.1.A.3_27332@uc002sic.1@uc002sib.1.A.4_27332@uc002sic.1@uc002sib.1.A.5')	(0,0):1069,(0,1):62,(1,0):810	0:810,1:62	(0,0):2235,(0,1):195,(1,0):1401	0:1401,1:195	chr2		(71575883, 71623151)	(71577401, 71629217)	ZNF638	SA619	SA612	0.50
AFE	65065@uc002uzt.2uc002uzs.2@uc002uzq.2	0.22	0.07	0.48	0.83	0.62	0.98	-0.61	6806.29	('65065@uc002uzt.2uc002uzs.2@uc002uzq.2.A.0', '65065@uc002uzt.2uc002uzs.2@uc002uzq.2.B.0_65065@uc002uzt.2uc002uzs.2@uc002uzq.2.B.1')	(0,0):90,(0,1):5,(1,0):2	0:2,1:5	(0,0):270,(0,1):1,(1,0):18	0:18,1:1	chr2		(204000473, 203879648)	(204000975, 203881158)	NBEAL1	SA619	SA612	0.50
AFE	27332@uc002sic.1@uc002shx.1uc002shz.1	0.78	0.73	0.82	0.66	0.63	0.69	0.12	1848.97	('27332@uc002sic.1@uc002shx.1uc002shz.1.B.0_27332@uc002sic.1@uc002shx.1uc002shz.1.B.1', '27332@uc002sic.1@uc002shx.1uc002shz.1.A.0_27332@uc002sic.1@uc002shx.1uc002shz.1.A.1_27332@uc002sic.1@uc002shx.1uc002shz.1.A.2_27332@uc002sic.1@uc002shx.1uc002shz.1.A.3_27332@uc002sic.1@uc002shx.1uc002shz.1.A.4_27332@uc002sic.1@uc002shx.1uc002shz.1.A.5')	(0,0):1100,(0,1):62,(1,0):833	0:833,1:62	(0,0):2325,(0,1):195,(1,0):1432	0:1432,1:195	chr2		(71558889, 71623151)	(71577401, 71629217)	ZNF638	SA619	SA612	0.50
AFE	27332@uc002sid.1@uc002shx.1uc002shz.1	0.67	0.64	0.69	0.57	0.55	0.59	0.1	1838307.71	('27332@uc002sid.1@uc002shx.1uc002shz.1.B.0_27332@uc002sid.1@uc002shx.1uc002shz.1.B.1', '27332@uc002sid.1@uc002shx.1uc002shz.1.A.0_27332@uc002sid.1@uc002shx.1uc002shz.1.A.1_27332@uc002sid.1@uc002shx.1uc002shz.1.A.2')	(0,0):1949,(0,1):361,(1,0):833	0:833,1:361	(0,0):4807,(0,1):917,(1,0):1432	0:1432,1:917	chr2		(71558889, 71645352)	(71577401, 71654544)	ZNF638	SA619	SA612	0.50
AFE	55074@uc003ymj.1uc010mch.1@uc003ymh.1	0.82	0.74	0.89	0.62	0.54	0.69	0.2	257.59	('55074@uc003ymj.1uc010mch.1@uc003ymh.1.A.0', '55074@uc003ymj.1uc010mch.1@uc003ymh.1.B.0_55074@uc003ymj.1uc010mch.1@uc003ymh.1.B.1')	(0,0):250,(0,1):13,(1,0):166	0:166,1:13	(0,0):382,(0,1):43,(1,0):186	0:186,1:43	chr8		(107718610, 107670094)	(107719373, 107691520)	OXR1	SA619	SA612	0.50
AFE	6890@uc003sfz.1@uc003ocg.1	0.78	0.74	0.82	0.67	0.63	0.71	0.11	52.35	('6890@uc003sfz.1@uc003ocg.1.B.0', '6890@uc003sfz.1@uc003ocg.1.A.0')	(0,0):757577,(0,1):97,(1,0):350	0:350,1:97	(0,0):684420,(0,1):153,(1,0):312	0:312,1:153	chr6		(32820816, 4061871)	(32821748, 4062803)	TAP1	SA619	SA612	0.50
AFE	55832@uc001sto.2@uc001stn.2	0.2	0.14	0.28	0.51	0.35	0.68	-0.31	117.85	('55832@uc001sto.2@uc001stn.2.B.0', '55832@uc001sto.2@uc001stn.2.A.0')	(0,0):2370,(0,1):26,(1,0):175	0:175,1:26	(0,0):2951,(0,1):9,(1,0):251	0:251,1:9	chr12		(67663061, 67692730)	(67663565, 67692875)	CAND1	SA619	SA612	0.50
AFE	121512@uc001rlc.1@uc001rla.1	0.18	0.13	0.25	0.34	0.29	0.39	-0.16	232.3	('121512@uc001rlc.1@uc001rla.1.A.0', '121512@uc001rlc.1@uc001rla.1.B.0_121512@uc001rlc.1@uc001rla.1.B.1_121512@uc001rlc.1@uc001rla.1.B.2_121512@uc001rlc.1@uc001rla.1.B.3_121512@uc001rlc.1@uc001rla.1.B.4_121512@uc001rlc.1@uc001rla.1.B.5_121512@uc001rlc.1@uc001rla.1.B.6_121512@uc001rlc.1@uc001rla.1.B.7_121512@uc001rlc.1@uc001rla.1.B.8')	(0,0):213,(0,1):68,(1,0):31	0:31,1:68	(0,0):479,(0,1):143,(1,0):152	0:152,1:143	chr12		(32795634, 32655094)	(32798982, 32761029)	FGD4	SA619	SA612	0.50
AFE	4839@uc009zeq.1@uc001qph.1	0.24	0.19	0.28	0.38	0.32	0.45	-0.14	40.79	('4839@uc009zeq.1@uc001qph.1.B.1_4839@uc009zeq.1@uc001qph.1.B.0', '4839@uc009zeq.1@uc001qph.1.A.0')	(0,0):3789,(0,1):149,(1,0):130	0:130,1:149	(0,0):3062,(0,1):84,(1,0):144	0:144,1:84	chr12		(6676982, 6672481)	(6677480, 6672678)	NOP2	SA619	SA612	0.50
AFE	121512@uc001rlc.1@uc001rky.1	0.17	0.11	0.24	0.32	0.27	0.38	-0.15	25.54	('121512@uc001rlc.1@uc001rky.1.A.0', '121512@uc001rlc.1@uc001rky.1.B.0_121512@uc001rlc.1@uc001rky.1.B.1_121512@uc001rlc.1@uc001rky.1.B.2_121512@uc001rlc.1@uc001rky.1.B.3_121512@uc001rlc.1@uc001rky.1.B.4_121512@uc001rlc.1@uc001rky.1.B.5_121512@uc001rlc.1@uc001rky.1.B.6')	(0,0):224,(0,1):57,(1,0):31	0:31,1:57	(0,0):502,(0,1):120,(1,0):152	0:152,1:120	chr12		(32795634, 32655094)	(32798982, 32754357)	FGD4	SA619	SA612	0.50
AFE	9886@uc001jll.1@uc009xpe.1	0.82	0.54	0.99	0.25	0.1	0.46	0.57	208.99	('9886@uc001jll.1@uc009xpe.1.A.0', '9886@uc001jll.1@uc009xpe.1.B.1_9886@uc001jll.1@uc009xpe.1.B.0')	(0,0):16,(1,0):15	0:15	(0,0):24,(0,1):4,(1,0):11	0:11,1:4	chr10		(62647970, 62671109)	(62648943, 62701612)	RHOBTB1	SA619	SA612	0.50
AFE	9236@uc002acw.1@uc002acy.2	0.59	0.51	0.66	0.35	0.29	0.41	0.24	435802.23	('9236@uc002acw.1@uc002acy.2.B.8_9236@uc002acw.1@uc002acy.2.B.7_9236@uc002acw.1@uc002acy.2.B.6_9236@uc002acw.1@uc002acy.2.B.5_9236@uc002acw.1@uc002acy.2.B.4_9236@uc002acw.1@uc002acy.2.B.3_9236@uc002acw.1@uc002acy.2.B.2_9236@uc002acw.1@uc002acy.2.B.1_9236@uc002acw.1@uc002acy.2.B.0', '9236@uc002acw.1@uc002acy.2.A.5_9236@uc002acw.1@uc002acy.2.A.4_9236@uc002acw.1@uc002acy.2.A.3_9236@uc002acw.1@uc002a…	(0,0):175,(0,1):49,(1,0):134	0:134,1:49	(0,0):227,(0,1):109,(1,0):113	0:113,1:109	chr15		(55681563, 55663991)	(55790782, 55700574)		SA619	SA612	0.50
ALE	11168@uc003zly.2@uc003zlv.2uc003zlw.2	0.54	0.49	0.58	0.73	0.7	0.77	-0.19	1000000000000.0	('11168@uc003zly.2@uc003zlv.2uc003zlw.2.B.0', '11168@uc003zly.2@uc003zlv.2uc003zlw.2.A.0')	(0,0):1051,(0,1):160,(1,0):517	0:517,1:160	(0,0):1889,(0,1):120,(1,0):929	0:929,1:120	chr9		(15464065, 15470644)	(15465578, 15471309)	PSIP1	SA619	SA612	0.50
ALE	11168@uc003zlz.2uc003zma.2@uc003zlv.2uc003zlw.2	0.51	0.47	0.56	0.71	0.67	0.75	-0.2	1000000000000.0	('11168@uc003zlz.2uc003zma.2@uc003zlv.2uc003zlw.2.B.0', '11168@uc003zlz.2uc003zma.2@uc003zlv.2uc003zlw.2.A.0')	(0,0):1058,(0,1):149,(1,0):517	0:517,1:149	(0,0):1887,(0,1):112,(1,0):929	0:929,1:112	chr9		(15464065, 15470642)	(15465578, 15471229)	PSIP1	SA619	SA612	0.50
ALE	89122@uc003usf.1@uc003usd.1uc003use.1	0.69	0.65	0.73	0.57	0.53	0.62	0.12	39.36	('89122@uc003usf.1@uc003usd.1uc003use.1.B.0', '89122@uc003usf.1@uc003usd.1uc003use.1.A.0')	(0,0):239,(0,1):116,(1,0):678	0:678,1:116	(0,0):275,(0,1):142,(1,0):495	0:495,1:142	chr7		(99488036, 99498787)	(99490369, 99499797)	TRIM4	SA619	SA612	0.50
ALE	79027@uc003urc.1uc0561.uc010lgd.1	0.26	0.24	0.28	0.41	0.38	0.44	-0.15	1000000000000.0	('79027@uc003urc.1uc0565.uc010lgd.1.B.0', '79027@uc003urc.1uc0564.uc010lgd.1.A.0')	(0,0):467,(0,1):503,(1,0):1082	0:1082,1:503	(0,0):728,(0,1):377,(1,0):1621	0:1621,1:377	chr7		(99169868, 99161486)	(99174077, 99162328)		SA619	SA612	0.50
ALE	55973@uc003vei.1uc003vej.1@uc003vel.1	0.73	0.69	0.77	0.84	0.81	0.86	-0.11	111.75	('55973@uc003vei.1uc003vej.1@uc003vel.1.A.0', '55973@uc003vei.1uc003vej.1@uc003vel.1.B.0')	(0,0):507,(0,1):124,(1,0):390	0:390,1:124	(0,0):832,(0,1):118,(1,0):693	0:693,1:118	chr7		(107258773, 107269267)	(107260923, 107271165)	BCAP29	SA619	SA612	0.50
ALE	55814@uc003msj.1@uc003kbn.1	0.42	0.37	0.47	0.16	0.14	0.18	0.26	1000000000000.0	('55814@uc003msj.1@uc003kbn.1.A.0', '55814@uc003msj.1@uc003kbn.1.B.0')	(0,0):452760,(0,1):148,(1,0):180	0:180,1:148	(0,0):471654,(0,1):633,(1,0):207	0:207,1:633	chr5		(1468400, 70805292)	(1471468, 70807178)	BDP1	SA619	SA612	0.50
ALE	51742@uc001hwq.1uc001hwr.1@uc001hwn.1uc001hwp.1	0.05	0.04	0.06	0.19	0.17	0.22	-0.14	1000000000000.0	('51742@uc001hwq.1uc001hwr.1@uc001hwn.1uc001hwp.1.A.0', '51742@uc001hwq.1uc001hwr.1@uc001hwn.1uc001hwp.1.B.0')	(0,0):2390,(0,1):213,(1,0):103	0:103,1:213	(0,0):2305,(0,1):169,(1,0):360	0:360,1:169	chr1		(235330210, 235294949)	(235331967, 235295312)		SA619	SA612	0.50
ALE	79830@uc001byl.1@uc001bym.1uc001byn.1uc001byo.1uc009vut.1	0.39	0.36	0.42	0.26	0.23	0.28	0.13	1000000000000.0	('79830@uc001byl.1@uc001bym.1uc001byn.1uc001byo.1uc009vut.1.A.0', '79830@uc001byl.1@uc001bym.1uc001byn.1uc001byo.1uc009vut.1.B.0')	(0,0):833,(0,1):493,(1,0):425	0:425,1:493	(0,0):1092,(0,1):761,(1,0):351	0:351,1:761	chr1		(35562918, 35578578)	(35566700, 35581455)	ZMYM1	SA619	SA612	0.50
ALE	10026@uc001dhl.1@uc001dhk.1uc009wbx.1	0.82	0.76	0.87	0.96	0.93	0.98	-0.14	281493.5	('10026@uc001dhl.1@uc001dhk.1uc009wbx.1.B.0', '10026@uc001dhl.1@uc001dhk.1uc009wbx.1.A.0')	(0,0):362,(0,1):25,(1,0):438	0:438,1:25	(0,0):431,(0,1):8,(1,0):766	0:766,1:8	chr1		(77554667, 77619221)	(77558175, 77620306)	PIGK	SA619	SA612	0.50
ALE	51742@uc001hwt.2@uc001hwn.1uc001hwp.1	0.06	0.05	0.07	0.18	0.16	0.21	-0.12	1000000000000.0	('51742@uc001hwt.2@uc001hwn.1uc001hwp.1.A.0', '51742@uc001hwt.2@uc001hwn.1uc001hwp.1.B.0')	(0,0):2654,(0,1):213,(1,0):195	0:195,1:213	(0,0):3189,(0,1):169,(1,0):515	0:515,1:169	chr1		(235343475, 235294949)	(235346108, 235295312)		SA619	SA612	0.50
ALE	1130@uc009xga.1@uc001hxi.1uc001hxj.1	0.38	0.22	0.57	0.75	0.61	0.86	-0.37	47.7	('1130@uc009xga.1@uc001hxi.1uc001hxj.1.B.0', '1130@uc009xga.1@uc001hxi.1uc001hxj.1.A.0')	(0,0):40,(0,1):15,(1,0):18	0:18,1:15	(0,0):181,(0,1):8,(1,0):53	0:53,1:8	chr1		(235824346, 235900854)	(235826378, 235901894)	LYST	SA619	SA612	0.50
ALE	9910@uc001gjx.1uc003026.uc001gkh.2	0.18	0.05	0.45	0.68	0.5	0.87	-0.5	32.46	('9910@uc001gjx.1uc003030.uc001gkh.2.B.0', '9910@uc001gjx.1uc003029.uc001gkh.2.A.0')	(0,0):34,(0,1):6,(1,0):4	0:4,1:6	(0,0):144,(0,1):3,(1,0):36	0:36,1:3	chr1		(174958986, 174927028)	(174959760, 174927327)		SA619	SA612	0.50
ALE	10772@uc009vqz.1uc009vra.1@uc009vqw.1uc009vqx.1	0.36	0.35	0.38	0.47	0.45	0.48	-0.11	1000000000000.0	('10772@uc009vqz.1uc009vra.1@uc009vqw.1uc009vqx.1.A.0', '10772@uc009vqz.1uc009vra.1@uc009vqw.1uc009vqx.1.B.0')	(0,0):947,(0,1):1786,(1,0):2026	0:2026,1:1786	(0,0):1223,(0,1):1594,(1,0):2808	0:2808,1:1594	chr1		(24295573, 24292939)	(24297929, 24294213)	SRSF10	SA619	SA612	0.50
ALE	5930@uc002dmg.1@uc002dmh.1uc002dmi.1uc010bxr.1uc002dmk.1	0.77	0.7	0.84	0.94	0.9	0.97	-0.17	94574.81	('5930@uc002dmg.1@uc002dmh.1uc002dmi.1uc010bxr.1uc002dmk.1.B.0', '5930@uc002dmg.1@uc002dmh.1uc002dmi.1uc010bxr.1uc002dmk.1.A.0')	(0,0):1577,(0,1):21,(1,0):486	0:486,1:21	(0,0):4268,(0,1):14,(1,0):1459	0:1459,1:14	chr16		(24582197, 24560266)	(24584183, 24560722)	RBBP6	SA619	SA612	0.50
ALE	285343@uc003cnb.2uc003cnc.2@uc010him.1uc003cnd.2uc003cne.2	0.22	0.18	0.26	0.41	0.37	0.46	-0.19	1000000000000.0	('285343@uc003cnb.2uc003cnc.2@uc010him.1uc003cnd.2uc003cne.2.B.0', '285343@uc003cnb.2uc003cnc.2@uc010him.1uc003cnd.2uc003cne.2.A.0')	(0,0):258,(0,1):260,(1,0):96	0:96,1:260	(0,0):404,(0,1):213,(1,0):193	0:193,1:213	chr3		(44448934, 44399709)	(44450940, 44401294)	C3orf23	SA619	SA612	0.50
ALE	581@uc002plf.1uc002plg.1uc002plh.1@uc002plk.1uc002pll.1uc002plm.1	0.47	0.43	0.52	0.6	0.54	0.65	-0.13	45.7	('581@uc002plf.1uc002plg.1uc002plh.1@uc002plk.1uc002pll.1uc002plm.1.A.0', '581@uc002plf.1uc002plg.1uc002plh.1@uc002plk.1uc002pll.1uc002plm.1.B.0')	(0,0):1256,(0,1):162,(1,0):472	0:472,1:162	(0,0):1050,(0,1):89,(1,0):431	0:431,1:89	chr19		(49464067, 49464789)	(49464519, 49465055)	BAX	SA619	SA612	0.50
ALE	9409@uc001nbu.1@uc001nbt.1	0.07	0.04	0.14	0.59	0.26	0.88	-0.52	40.86	('9409@uc001nbu.1@uc001nbt.1.B.0', '9409@uc001nbu.1@uc001nbt.1.A.0')	(0,0):43,(0,1):12,(1,0):27	0:27,1:12	(0,0):45,(0,1):1,(1,0):36	0:36,1:1	chr11		(45931220, 45931725)	(45931728, 45931863)	PEX16	SA619	SA612	0.50
ALE	9702@uc001pfo.1@uc001pfp.1uc001pfq.1uc001pfr.1	0.8	0.75	0.86	0.65	0.6	0.7	0.15	232.16	('9702@uc001pfo.1@uc001pfp.1uc001pfq.1uc001pfr.1.B.0', '9702@uc001pfo.1@uc001pfp.1uc001pfq.1uc001pfr.1.A.0')	(0,0):403,(0,1):36,(1,0):191	0:191,1:36	(0,0):936,(0,1):121,(1,0):290	0:290,1:121	chr11		(95564190, 95555035)	(95565854, 95556379)	CEP57	SA619	SA612	0.50
ALE	51111@uc001onq.1@uc009yse.1uc001onm.1uc001onn.1uc009ysf.1	0.12	0.09	0.17	0.37	0.24	0.52	-0.25	113.63	('51111@uc001onq.1@uc009yse.1uc001onm.1uc001onn.1uc009ysf.1.B.0', '51111@uc001onq.1@uc009yse.1uc001onm.1uc001onn.1uc009ysf.1.A.0')	(0,0):146,(0,1):28,(1,0):310	0:310,1:28	(0,0):188,(0,1):9,(1,0):393	0:393,1:9	chr11		(67923507, 67933213)	(67926638, 67933415)	SUV420H1	SA619	SA612	0.50
ALE	51585@uc001ozy.2@uc001ozx.2	0.58	0.51	0.64	0.44	0.39	0.49	0.14	21.45	('51585@uc001ozy.2@uc001ozx.2.A.0', '51585@uc001ozy.2@uc001ozx.2.B.0')	(0,0):1688,(0,1):87,(1,0):192	0:192,1:87	(0,0):3251,(0,1):174,(1,0):219	0:219,1:174	chr11		(82868231, 82895721)	(82869913, 82896835)	PCF11	SA619	SA612	0.50
ALE	54014@uc002yxm.1@uc002yxl.1	0.23	0.2	0.26	0.6	0.57	0.64	-0.37	1000000000000.0	('54014@uc002yxm.1@uc002yxl.1.B.0_54014@uc002yxm.1@uc002yxl.1.B.1', '54014@uc002yxm.1@uc002yxl.1.A.0')	(0,0):747,(0,1):293,(1,0):304	0:304,1:293	(0,0):2120,(0,1):202,(1,0):1105	0:1105,1:202	chr21		(40562148, 40668365)	(40569341, 40670508)	BRWD1	SA619	SA612	0.50
ALE	54014@uc002yxm.1@uc010goc.1uc002yxk.1	0.82	0.78	0.86	0.49	0.44	0.55	0.33	1000000000000.0	('54014@uc002yxm.1@uc010goc.1uc002yxk.1.A.0', '54014@uc002yxm.1@uc010goc.1uc002yxk.1.B.0')	(0,0):1144,(0,1):56,(1,0):293	0:293,1:56	(0,0):3568,(0,1):184,(1,0):202	0:202,1:184	chr21		(40668365, 40557404)	(40670508, 40559343)	BRWD1	SA619	SA612	0.50
ALE	94104@uc002yqq.1@uc002yql.1uc002yqm.1uc002yqn.1	0.86	0.81	0.89	0.75	0.72	0.78	0.11	21261.1	('94104@uc002yqq.1@uc002yql.1uc002yqm.1uc002yqn.1.B.0', '94104@uc002yqq.1@uc002yql.1uc002yqm.1uc002yqn.1.A.0')	(0,0):1037,(0,1):45,(1,0):348	0:348,1:45	(0,0):2326,(0,1):161,(1,0):621	0:621,1:161	chr21		(34106210, 34127723)	(34107378, 34128679)	GCFC1	SA619	SA612	0.50
ALE	94104@uc002yqr.2@uc002yqq.1	0.2	0.15	0.27	0.35	0.3	0.4	-0.15	85.85	('94104@uc002yqr.2@uc002yqq.1.B.0', '94104@uc002yqr.2@uc002yqq.1.A.0')	(0,0):399,(0,1):106,(1,0):45	0:45,1:106	(0,0):840,(0,1):176,(1,0):161	0:161,1:176	chr21		(34127723, 34131667)	(34128679, 34132305)	GCFC1	SA619	SA612	0.50
ALE	6605@uc002hva.2@uc002huz.1	0.17	0.13	0.22	0.31	0.26	0.36	-0.14	29.0	('6605@uc002hva.2@uc002huz.1.A.0', '6605@uc002hva.2@uc002huz.1.B.0')	(0,0):3128,(0,1):229,(1,0):48	0:48,1:229	(0,0):2893,(0,1):196,(1,0):88	0:88,1:196	chr17		(38796827, 38790421)	(38798811, 38792354)	SMARCE1	SA619	SA612	0.50
ALE	672@uc002ide.1uc0102528.uc002idb.1	0.48	0.44	0.51	0.59	0.56	0.61	-0.11	367599.52	('672@uc002ide.1uc0102531.uc002idb.1.A.0', '672@uc002ide.1uc0102532.uc002idb.1.B.0')	(0,0):838,(0,1):307,(1,0):689	0:689,1:307	(0,0):1860,(0,1):544,(1,0):1909	0:1909,1:544	chr17		(41243452, 41196314)	(41246877, 41197819)		SA619	SA612	0.50
ALE	672@uc002idd.2@uc0022533.uc002idb.1	0.45	0.42	0.49	0.56	0.54	0.59	-0.11	1000000000000.0	('672@uc002idd.2@uc0022536.uc002idb.1.A.0', '672@uc002idd.2@uc0022537.uc002idb.1.B.0')	(0,0):837,(0,1):307,(1,0):690	0:690,1:307	(0,0):1859,(0,1):544,(1,0):1910	0:1910,1:544	chr17		(41243120, 41196314)	(41246877, 41197819)		SA619	SA612	0.50
ALE	9912@uc002gnt.1@uc002gns.2	0.68	0.53	0.82	0.95	0.83	1.0	-0.27	546.86	('9912@uc002gnt.1@uc002gns.2.B.1_9912@uc002gnt.1@uc002gns.2.B.0', '9912@uc002gnt.1@uc002gns.2.A.0')	(0,0):298,(0,1):8,(1,0):184	0:184,1:8	(0,0):313,(1,0):150	0:150	chr17		(12890418, 12862034)	(12894960, 12862360)	ARHGAP44	SA619	SA612	0.50
ALE	3897@uc010nuo.1@uc004fjb.1uc004fjc.1	0.34	0.21	0.49	0.84	0.55	0.98	-0.5	42.64	('3897@uc010nuo.1@uc004fjb.1uc004fjc.1.B.0', '3897@uc010nuo.1@uc004fjb.1uc004fjc.1.A.0')	(0,0):567,(0,1):9,(1,0):175	0:175,1:9	(0,0):546,(1,0):134	0:134	chrX		(153127387, 153134016)	(153128349, 153134182)	L1CAM	SA619	SA612	0.50
ALE	54885@uc004emm.2@uc004emo.1	0.19	0.11	0.28	0.53	0.47	0.59	-0.34	1000000000000.0	('54885@uc004emm.2@uc004emo.1.A.0', '54885@uc004emm.2@uc004emo.1.B.0')	(0,0):97,(0,1):60,(1,0):15	0:15,1:60	(0,0):311,(0,1):119,(1,0):153	0:153,1:119	chrX		(106070400, 106116800)	(106073313, 106119377)	TBC1D8B	SA619	SA612	0.50
ALE	55285@uc004emz.1@uc004emy.1	0.26	0.16	0.41	0.61	0.51	0.7	-0.35	60.81	('55285@uc004emz.1@uc004emy.1.B.0', '55285@uc004emz.1@uc004emy.1.A.0')	(0,0):34,(0,1):18,(1,0):18	0:18,1:18	(0,0):245,(0,1):28,(1,0):136	0:136,1:28	chrX		(106307650, 106310369)	(106308988, 106310923)	RBM41	SA619	SA612	0.50
ALE	132789@uc003gwz.1@uc003gwy.1uc010iga.1	0.13	0.11	0.15	0.23	0.21	0.26	-0.1	1000000000000.0	('132789@uc003gwz.1@uc003gwy.1uc010iga.1.A.0', '132789@uc003gwz.1@uc003gwy.1uc010iga.1.B.0')	(0,0):236,(0,1):252,(1,0):208	0:208,1:252	(0,0):339,(0,1):299,(1,0):507	0:507,1:299	chr4		(44705263, 44704168)	(44709943, 44705159)	GNPDA2	SA619	SA612	0.50
ALE	55589@uc003hlj.1uc003hll.1@uc003hlk.1	0.72	0.65	0.78	0.88	0.83	0.91	-0.16	512.06	('55589@uc003hlj.1uc003hll.1@uc003hlk.1.B.0', '55589@uc003hlj.1uc003hll.1@uc003hlk.1.A.0')	(0,0):125,(0,1):41,(1,0):279	0:279,1:41	(0,0):234,(0,1):29,(1,0):559	0:559,1:29	chr4		(79831764, 79799888)	(79833341, 79800594)	BMP2K	SA619	SA612	0.50
ALE	85378@uc003bkd.1@uc003bka.1uc003bkb.1uc010har.1	0.05	0.03	0.09	0.38	0.17	0.7	-0.33	24.2	('85378@uc003bkd.1@uc003bka.1uc003bkb.1uc010har.1.A.0', '85378@uc003bkd.1@uc003bka.1uc003bkb.1uc010har.1.B.0')	(0,0):1733,(0,1):12,(1,0):69	0:69,1:12	(0,0):1750,(0,1):2,(1,0):101	0:101,1:2	chr22		(50661416, 50656118)	(50662685, 50656256)	TUBGCP6	SA619	SA612	0.50
ALE	6936@uc002snp.2@uc010ffs.1uc002snn.1uc002sno.1uc010fft.1	0.11	0.08	0.13	0.3	0.25	0.35	-0.19	1000000000000.0	('6936@uc002snp.2@uc010ffs.1uc002snn.1uc002sno.1uc010fft.1.B.0', '6936@uc002snp.2@uc010ffs.1uc002snn.1uc002sno.1uc010fft.1.A.0')	(0,0):671,(0,1):130,(1,0):84	0:84,1:130	(0,0):1559,(0,1):102,(1,0):233	0:233,1:102	chr2		(75889294, 75928924)	(75891909, 75929549)	GCFC2	SA619	SA612	0.50
ALE	6672@uc002vqq.1uc002vqr.1uc002vqv.1@uc002vqu.1uc010fxp.1	0.11	0.09	0.14	0.27	0.22	0.32	-0.16	236959592.18	('6672@uc002vqq.1uc002vqr.1uc002vqv.1@uc002vqu.1uc010fxp.1.B.0', '6672@uc002vqq.1uc002vqr.1uc002vqv.1@uc002vqu.1uc010fxp.1.A.0')	(0,0):259,(0,1):96,(1,0):99	0:99,1:96	(0,0):575,(0,1):80,(1,0):238	0:238,1:80	chr2		(231407551, 231334730)	(231410317, 231335232)	SP100	SA619	SA612	0.50
ALE	51455@uc002tae.1@uc002tac.1uc002tad.1	0.14	0.11	0.18	0.26	0.23	0.31	-0.12	22186.18	('51455@uc002tae.1@uc002tac.1uc002tad.1.B.0', '51455@uc002tae.1@uc002tac.1uc002tad.1.A.0')	(0,0):1374,(0,1):304,(1,0):64	0:64,1:304	(0,0):1998,(0,1):292,(1,0):131	0:131,1:292	chr2		(100016938, 100055036)	(100017815, 100055772)	REV1	SA619	SA612	0.50
ALE	23301@uc002sca.2@uc010fcq.1	0.06	0.01	0.16	0.29	0.14	0.47	-0.23	21.79	('23301@uc002sca.2@uc010fcq.1.A.0', '23301@uc002sca.2@uc010fcq.1.B.0')	(0,0):115,(0,1):17,(1,0):1	0:1,1:17	(0,0):240,(0,1):14,(1,0):10	0:10,1:14	chr2		(62998474, 63053222)	(62999239, 63053716)	EHBP1	SA619	SA612	0.50
ALE	51776@uc002uhy.1@uc002uhz.1	0.38	0.36	0.41	0.58	0.56	0.61	-0.2	1000000000000.0	('51776@uc002uhy.1@uc002uhz.1.A.0', '51776@uc002uhy.1@uc002uhz.1.B.0')	(0,0):784,(0,1):522,(1,0):1052	0:1052,1:522	(0,0):835,(0,1):436,(1,0):2008	0:2008,1:436	chr2		(174085878, 174130778)	(174091873, 174132737)	ZAK	SA619	SA612	0.50
ALE	5150@uc003xvr.1@uc003xvp.1uc003xvq.1	0.06	0.04	0.08	0.16	0.13	0.2	-0.1	107953997732.67	('5150@uc003xvr.1@uc003xvp.1uc003xvq.1.A.0', '5150@uc003xvr.1@uc003xvp.1uc003xvq.1.B.0')	(0,0):182,(0,1):115,(1,0):49	0:49,1:115	(0,0):224,(0,1):89,(1,0):120	0:120,1:89	chr8		(66634052, 66631313)	(66635856, 66631730)	PDE7A	SA619	SA612	0.50
ALE	54904@uc003xlj.1@uc003xlh.1uc003xli.1uc010lwe.1	0.59	0.53	0.64	0.42	0.37	0.47	0.17	78.62	('54904@uc003xlj.1@uc003xlh.1uc003xli.1uc010lwe.1.A.0', '54904@uc003xlj.1@uc003xlh.1uc003xli.1uc010lwe.1.B.0')	(0,0):596,(0,1):86,(1,0):269	0:269,1:86	(0,0):1156,(0,1):163,(1,0):260	0:260,1:163	chr8		(38173935, 38132561)	(38175556, 38133400)	WHSC1L1	SA619	SA612	0.50
ALE	5108@uc003wyh.2@uc003wyi.2uc003wyj.2uc003wyk.2	0.07	0.03	0.11	0.18	0.14	0.23	-0.11	186.64	('5108@uc003wyh.2@uc003wyi.2uc003wyj.2uc003wyk.2.B.0', '5108@uc003wyh.2@uc003wyi.2uc003wyj.2uc003wyk.2.A.0')	(0,0):1946,(0,1):26,(1,0):15	0:15,1:26	(0,0):6678,(0,1):63,(1,0):127	0:127,1:63	chr8		(17885146, 17812979)	(17887457, 17813402)	PCM1	SA619	SA612	0.50
ALE	51105@uc003ytr.1uc010mdv.1uc003ytv.1@uc003ytt.1	0.44	0.39	0.5	0.59	0.55	0.64	-0.15	3109.14	('51105@uc003ytr.1uc010mdv.1uc003ytv.1@uc003ytt.1.B.0', '51105@uc003ytr.1uc010mdv.1uc003ytv.1@uc003ytt.1.A.0')	(0,0):863,(0,1):148,(1,0):169	0:169,1:148	(0,0):1506,(0,1):189,(1,0):402	0:402,1:189	chr8		(133858026, 133823291)	(133861052, 133825439)	PHF20L1	SA619	SA612	0.50
ALE	93663@uc010kff.1@uc003qbr.1	0.22	0.16	0.3	0.45	0.32	0.61	-0.23	24.69	('93663@uc010kff.1@uc003qbr.1.B.0', '93663@uc010kff.1@uc003qbr.1.A.0')	(0,0):849,(0,1):24,(1,0):516	0:516,1:24	(0,0):1359,(0,1):12,(1,0):738	0:738,1:12	chr6		(129898240, 129929038)	(129899749, 129929197)	ARHGAP18	SA619	SA612	0.50
ALE	257218@uc003qlg.1@uc003qle.1	0.07	0.04	0.1	0.19	0.15	0.23	-0.12	1115.12	('257218@uc003qlg.1@uc003qle.1.A.0', '257218@uc003qlg.1@uc003qle.1.B.0')	(0,0):72,(0,1):56,(1,0):19	0:19,1:56	(0,0):361,(0,1):113,(1,0):129	0:129,1:113	chr6		(146224392, 146205944)	(146231772, 146207576)	SHPRH	SA619	SA612	0.50
ALE	257218@uc003qlg.1@uc010kht.1uc003qld.1uc003qlf.1	0.07	0.04	0.1	0.18	0.14	0.21	-0.11	41.01	('257218@uc003qlg.1@uc010kht.1uc003qld.1uc003qlf.1.A.0', '257218@uc003qlg.1@uc010kht.1uc003qld.1uc003qlf.1.B.0')	(0,0):62,(0,1):66,(1,0):19	0:19,1:66	(0,0):321,(0,1):153,(1,0):129	0:129,1:153	chr6		(146224392, 146205944)	(146231772, 146207923)	SHPRH	SA619	SA612	0.50
ALE	4673@uc001syc.1uc001syb.1uc001sya.1@uc001sxx.1uc001sxy.1uc001sxz.1	0.36	0.32	0.41	0.51	0.45	0.57	-0.15	215.72	('4673@uc001syc.1uc001syb.1uc001sya.1@uc001sxx.1uc001sxy.1uc001sxz.1.B.0', '4673@uc001syc.1uc001syb.1uc001sya.1@uc001sxx.1uc001sxy.1uc001sxz.1.A.0')	(0,0):2343,(0,1):120,(1,0):2946	0:2946,1:120	(0,0):2342,(0,1):74,(1,0):3289	0:3289,1:74	chr12		(76439956, 76443342)	(76442244, 76443565)	NAP1L1	SA619	SA612	0.50
ALE	8091@uc001ssu.1@uc001ssw.1	0.2	0.13	0.3	0.45	0.37	0.56	-0.25	122.8	('8091@uc001ssu.1@uc001ssw.1.B.0', '8091@uc001ssu.1@uc001ssw.1.A.0')	(0,0):231,(0,1):19,(1,0):59	0:59,1:19	(0,0):596,(0,1):26,(1,0):288	0:288,1:26	chr12		(66345163, 66308500)	(66352634, 66309227)	HMGA2	SA619	SA612	0.50
ALE	160518@uc001rkk.1@uc009zjq.1	0.17	0.13	0.21	0.33	0.28	0.39	-0.16	36044071.1	('160518@uc001rkk.1@uc009zjq.1.B.0', '160518@uc001rkk.1@uc009zjq.1.A.0')	(0,0):434,(0,1):162,(1,0):72	0:72,1:162	(0,0):562,(0,1):122,(1,0):135	0:135,1:122	chr12		(31537719, 31604636)	(31539234, 31605410)	DENND5B	SA619	SA612	0.50
ALE	117177@uc001svl.1@uc001svm.1uc001svp.1uc001svt.1	0.53	0.43	0.63	0.82	0.75	0.87	-0.29	457165941.92	('117177@uc001svl.1@uc001svm.1uc001svp.1uc001svt.1.B.0', '117177@uc001svl.1@uc001svm.1uc001svp.1uc001svt.1.A.0')	(0,0):369,(0,1):29,(1,0):188	0:188,1:29	(0,0):514,(0,1):23,(1,0):614	0:614,1:23	chr12		(70209144, 70188921)	(70216984, 70190424)	RAB3IP	SA619	SA612	0.50
ALE	8091@uc009zqq.1@uc001ssw.1	0.07	0.04	0.12	0.31	0.22	0.43	-0.24	3268256.31	('8091@uc009zqq.1@uc001ssw.1.B.0', '8091@uc009zqq.1@uc001ssw.1.A.0')	(0,0):810,(0,1):17,(1,0):59	0:59,1:17	(0,0):2365,(0,1):13,(1,0):288	0:288,1:13	chr12		(66345163, 66236371)	(66352634, 66236697)	HMGA2	SA619	SA612	0.50
ALE	8091@uc001ssv.1@uc001ssw.1	0.1	0.07	0.16	0.31	0.23	0.41	-0.21	272383.76	('8091@uc001ssv.1@uc001ssw.1.B.0', '8091@uc001ssv.1@uc001ssw.1.A.0')	(0,0):225,(0,1):21,(1,0):59	0:59,1:21	(0,0):588,(0,1):26,(1,0):288	0:288,1:26	chr12		(66345163, 66308839)	(66352634, 66309307)	HMGA2	SA619	SA612	0.50
ALE	117177@uc001svl.1@uc001svn.1uc001svq.1	0.57	0.47	0.66	0.82	0.76	0.87	-0.25	728.59	('117177@uc001svl.1@uc001svn.1uc001svq.1.B.1_117177@uc001svl.1@uc001svn.1uc001svq.1.B.0', '117177@uc001svl.1@uc001svn.1uc001svq.1.A.0')	(0,0):340,(0,1):29,(1,0):217	0:217,1:29	(0,0):483,(0,1):23,(1,0):645	0:645,1:23	chr12		(70206744, 70188921)	(70216984, 70190424)	RAB3IP	SA619	SA612	0.50
ALE	160518@uc001rkk.1@uc001rkh.1uc001rki.1	0.14	0.12	0.17	0.25	0.22	0.29	-0.11	29229884.12	('160518@uc001rkk.1@uc001rkh.1uc001rki.1.B.0', '160518@uc001rkk.1@uc001rkh.1uc001rki.1.A.0')	(0,0):357,(0,1):162,(1,0):241	0:241,1:162	(0,0):475,(0,1):122,(1,0):375	0:375,1:122	chr12		(31535157, 31604636)	(31540720, 31605410)	DENND5B	SA619	SA612	0.50
ALE	4673@uc001syc.1uc001syb.1uc001sya.1@uc001sxw.1	0.41	0.36	0.45	0.54	0.48	0.6	-0.13	29.75	('4673@uc001syc.1uc001syb.1uc001sya.1@uc001sxw.1.B.0_4673@uc001syc.1uc001syb.1uc001sya.1@uc001sxw.1.B.1', '4673@uc001syc.1uc001syb.1uc001sya.1@uc001sxw.1.A.0')	(0,0):2906,(0,1):120,(1,0):2383	0:2383,1:120	(0,0):3066,(0,1):74,(1,0):2565	0:2565,1:74	chr12		(76439956, 76443342)	(76442244, 76443565)	NAP1L1	SA619	SA612	0.50
ALE	4673@uc001syc.1uc001syb.1uc001sya.1@uc001sxv.1	0.4	0.36	0.44	0.53	0.48	0.59	-0.13	42.07	('4673@uc001syc.1uc001syb.1uc001sya.1@uc001sxv.1.B.0_4673@uc001syc.1uc001syb.1uc001sya.1@uc001sxv.1.B.1', '4673@uc001syc.1uc001syb.1uc001sya.1@uc001sxv.1.A.0')	(0,0):3023,(0,1):120,(1,0):2266	0:2266,1:120	(0,0):3204,(0,1):74,(1,0):2427	0:2427,1:74	chr12		(76439956, 76443342)	(76442244, 76443565)	NAP1L1	SA619	SA612	0.50
ALE	51134@uc001tdf.2@uc001tdd.1uc001tde.1	0.46	0.36	0.56	0.16	0.11	0.2	0.3	866507746.33	('51134@uc001tdf.2@uc001tdd.1uc001tde.1.A.0', '51134@uc001tdf.2@uc001tdd.1uc001tde.1.B.0')	(0,0):409,(0,1):31,(1,0):84	0:84,1:31	(0,0):782,(0,1):83,(1,0):48	0:48,1:83	chr12		(94762178, 94702056)	(94763812, 94702693)	CCDC41	SA619	SA612	0.50
ALE	121512@uc001rkz.1uc001rla.1@uc001rlc.1	0.11	0.07	0.17	0.29	0.22	0.38	-0.18	72.04	('121512@uc001rkz.1uc001rla.1@uc001rlc.1.B.0', '121512@uc001rkz.1uc001rla.1@uc001rlc.1.A.0')	(0,0):47,(0,1):23,(1,0):31	0:31,1:23	(0,0):168,(0,1):33,(1,0):152	0:152,1:33	chr12		(32795634, 32793210)	(32798982, 32793673)	FGD4	SA619	SA612	0.50
ALE	118924@uc001kjb.1@uc001kiz.1uc001kja.1	0.05	0.02	0.09	0.23	0.15	0.31	-0.18	193.04	('118924@uc001kjb.1@uc001kiz.1uc001kja.1.A.0', '118924@uc001kjb.1@uc001kiz.1uc001kja.1.B.0')	(0,0):243,(0,1):50,(1,0):6	0:6,1:50	(0,0):386,(0,1):51,(1,0):37	0:37,1:51	chr10		(95448837, 95428329)	(95451850, 95429625)	FRA10AC1	SA619	SA612	0.50
ALE	219790@uc001jlx.2@uc001jlv.1uc001jlw.1	0.57	0.47	0.68	0.86	0.8	0.91	-0.29	4648.2	('219790@uc001jlx.2@uc001jlv.1uc001jlw.1.B.0', '219790@uc001jlx.2@uc001jlv.1uc001jlw.1.A.0')	(0,0):98,(0,1):25,(1,0):118	0:118,1:25	(0,0):275,(0,1):16,(1,0):356	0:356,1:16	chr10		(63952953, 63997909)	(63958202, 63999524)	RTKN2	SA619	SA612	0.50
ALE	56647@uc001ljc.2@uc001ljd.2	0.53	0.5	0.57	0.66	0.63	0.7	-0.13	1824873578.57	('56647@uc001ljc.2@uc001ljd.2.A.0', '56647@uc001ljc.2@uc001ljd.2.B.0')	(0,0):1199,(0,1):224,(1,0):910	0:910,1:224	(0,0):1140,(0,1):165,(1,0):1164	0:1164,1:165	chr10		(127529824, 127541694)	(127531376, 127542264)	BCCIP	SA619	SA612	0.50
ALE	7582@uc001jaf.1uc001jag.1@uc009xmg.1	0.26	0.22	0.32	0.55	0.49	0.6	-0.29	1000000000000.0	('7582@uc001jaf.1uc001jag.1@uc009xmg.1.A.0', '7582@uc001jaf.1uc001jag.1@uc009xmg.1.B.0')	(0,0):44,(0,1):103,(1,0):147	0:147,1:103	(0,0):81,(0,1):102,(1,0):492	0:492,1:102	chr10		(43084555, 43077042)	(43090147, 43078571)	ZNF33B	SA619	SA612	0.50
ALE	55717@uc001lfd.1@uc009xzm.1	0.15	0.12	0.18	0.25	0.22	0.3	-0.1	37.0	('55717@uc001lfd.1@uc009xzm.1.A.0', '55717@uc001lfd.1@uc009xzm.1.B.0')	(0,0):260,(0,1):407,(1,0):71	0:71,1:407	(0,0):308,(0,1):335,(1,0):114	0:114,1:335	chr10		(122665388, 122668068)	(122666367, 122669036)	WDR11	SA619	SA612	0.50
ALE	55717@uc001lfd.1@uc009xzn.1	0.15	0.12	0.18	0.25	0.21	0.3	-0.1	53.2	('55717@uc001lfd.1@uc009xzn.1.A.0', '55717@uc001lfd.1@uc009xzn.1.B.0')	(0,0):280,(0,1):387,(1,0):71	0:71,1:387	(0,0):324,(0,1):319,(1,0):114	0:114,1:319	chr10		(122665388, 122668070)	(122666367, 122668997)	WDR11	SA619	SA612	0.50
ALE	7581@uc001izg.1@uc001izi.1	0.33	0.28	0.39	0.7	0.65	0.75	-0.37	1000000000000.0	('7581@uc001izg.1@uc001izi.1.A.0', '7581@uc001izg.1@uc001izi.1.B.0')	(0,0):64,(0,1):78,(1,0):255	0:255,1:78	(0,0):155,(0,1):63,(1,0):1015	0:1015,1:63	chr10		(38343303, 38353016)	(38348995, 38354026)	ZNF33A	SA619	SA612	0.50
ALE	143279@uc001khk.2@uc001khl.2uc009xty.1uc001khn.1	0.37	0.25	0.5	0.64	0.54	0.74	-0.27	41.59	('143279@uc001khk.2@uc001khl.2uc009xty.1uc001khn.1.B.0', '143279@uc001khk.2@uc001khl.2uc009xty.1uc001khn.1.A.0')	(0,0):74,(0,1):23,(1,0):32	0:32,1:23	(0,0):226,(0,1):21,(1,0):94	0:94,1:21	chr10		(93272021, 93221852)	(93274520, 93222967)	HECTD2	SA619	SA612	0.50
ALE	7581@uc001izh.1@uc001izi.1	0.33	0.28	0.39	0.71	0.65	0.76	-0.38	1000000000000.0	('7581@uc001izh.1@uc001izi.1.A.0', '7581@uc001izh.1@uc001izi.1.B.0')	(0,0):64,(0,1):78,(1,0):255	0:255,1:78	(0,0):155,(0,1):63,(1,0):1015	0:1015,1:63	chr10		(38343306, 38353016)	(38348995, 38354026)	ZNF33A	SA619	SA612	0.50
ALE	54816@uc002adx.1uc002ady.1@uc002adt.1uc002adu.1uc002adv.1uc010bfq.1	0.19	0.15	0.22	0.32	0.28	0.36	-0.13	267527129.27	('54816@uc002adx.1uc002ady.1@uc002adt.1uc002adu.1uc002adv.1uc010bfq.1.B.0', '54816@uc002adx.1uc002ady.1@uc002adt.1uc002adu.1uc002adv.1uc010bfq.1.A.0')	(0,0):323,(0,1):336,(1,0):88	0:88,1:336	(0,0):746,(0,1):343,(1,0):189	0:189,1:343	chr15		(56922374, 56991558)	(56924320, 56993270)	ZNF280D	SA619	SA612	0.50
ALE	51199@uc001wyo.1@uc001wyi.1	0.59	0.48	0.69	0.84	0.77	0.9	-0.25	45.85	('51199@uc001wyo.1@uc001wyi.1.B.0', '51199@uc001wyo.1@uc001wyi.1.A.0')	(0,0):199,(0,1):23,(1,0):358	0:358,1:23	(0,0):392,(0,1):16,(1,0):996	0:996,1:16	chr14		(51186481, 51193951)	(51190390, 51194469)	NIN	SA619	SA612	0.50
ALE	57697@uc001wwc.2@uc001wwd.2uc010anf.1uc001wwe.2uc010ang.1	0.74	0.41	0.95	0.21	0.09	0.37	0.53	33.64	('57697@uc001wwc.2@uc001wwd.2uc010anf.1uc001wwe.2uc010ang.1.B.0', '57697@uc001wwc.2@uc001wwd.2uc010anf.1uc001wwe.2uc010ang.1.A.0')	(0,0):403,(0,1):1,(1,0):9	0:9,1:1	(0,0):1065,(0,1):12,(1,0):8	0:8,1:12	chr14		(45669073, 45636153)	(45670093, 45636626)	FANCM	SA619	SA612	0.50
ALE	54813@uc001wvt.2@uc001wvq.1uc001wvr.1	0.29	0.23	0.34	0.48	0.43	0.53	-0.19	831149.4	('54813@uc001wvt.2@uc001wvq.1uc001wvr.1.B.0', '54813@uc001wvt.2@uc001wvq.1uc001wvr.1.A.0')	(0,0):137,(0,1):109,(1,0):100	0:100,1:109	(0,0):244,(0,1):143,(1,0):307	0:307,1:143	chr14		(45393527, 45412934)	(45398394, 45415138)	KLHL28	SA619	SA612	0.50
MXE	chr20:47330847:47330908:+@chr20:47331696:47331762:+@chr20:47332683:47332947:+@chr20:47338989:47339639:+	0.28	0.22	0.34	0.48	0.39	0.58	-0.2	563.42	('chr20:47330847:47330908:+@chr20:47331696:47331762:+@chr20:47332683:47332947:+@chr20:47338989:47339639:+.B.up_chr20:47330847:47330908:+@chr20:47331696:47331762:+@chr20:47332683:47332947:+@chr20:47338989:47339639:+.B.mxe2_chr20:47330847:47330908:+@chr20:47331696:47331762:+@chr20:47332683:47332947:+@chr20:47338989:47339639:+.B.dn', 'chr20:47330847:47330908:+@chr20:47331696:47331762:+@chr20:4733268…	(0,0):6582,(0,1):8,(1,0):80,(1,1):826	0:295,1:619	(0,0):7077,(0,1):7,(1,0):103,(1,1):586	0:382,1:314	chr20		(47897440, 47897440)	(47906232, 47906232)	ZNFX1-AS1	SA619	SA612	0.50
MXE	chr3:102775629:102775813:+@chr3:102777985:102778328:+@chr3:102781123:102781538:+@chr3:102786971:102788225:+	0.58	0.54	0.62	0.69	0.65	0.73	-0.11	5374.49	('chr3:102775629:102775813:+@chr3:102777985:102778328:+@chr3:102781123:102781538:+@chr3:102786971:102788225:+.B.up_chr3:102775629:102775813:+@chr3:102777985:102778328:+@chr3:102781123:102781538:+@chr3:102786971:102788225:+.B.mxe2_chr3:102775629:102775813:+@chr3:102777985:102778328:+@chr3:102781123:102781538:+@chr3:102786971:102788225:+.B.dn', 'chr3:102775629:102775813:+@chr3:102777985:102778328:+…	(0,0):1616,(0,1):262,(1,0):384,(1,1):26	0:399,1:273	(0,0):1809,(0,1):172,(1,0):407,(1,1):52	0:439,1:192	chr3		(101292939, 101292939)	(101305535, 101305535)	PCNP	SA619	SA612	0.50
MXE	chr12:21551086:21551177:+@chr12:21551318:21551352:+@chr12:21552145:21552310:+@chr12:21552584:21552762:+	0.66	0.37	0.94	0.14	0.06	0.28	0.52	171.37	('chr12:21551086:21551177:+@chr12:21551318:21551352:+@chr12:21552145:21552310:+@chr12:21552584:21552762:+.B.up_chr12:21551086:21551177:+@chr12:21551318:21551352:+@chr12:21552145:21552310:+@chr12:21552584:21552762:+.B.mxe2_chr12:21551086:21551177:+@chr12:21551318:21551352:+@chr12:21552145:21552310:+@chr12:21552584:21552762:+.B.dn', 'chr12:21551086:21551177:+@chr12:21551318:21551352:+@chr12:2155214…	(0,0):136,(1,0):13,(1,1):17	0:21,1:9	(0,0):163,(0,1):6,(1,0):5,(1,1):24	0:7,1:28	chr12		(21659819, 21659819)	(21661495, 21661495)	GOLT1B	SA619	SA612	0.50
RI	chr5:178976628:178976717:-@chr5:178975733:178975825:-	0.21	0.16	0.26	0.37	0.3	0.45	-0.16	32.27	('chr5:178976628:178976717:-@chr5:178975733:178975825:-.A.withRI', 'chr5:178976628:178976717:-@chr5:178975733:178975825:-.B.dn_chr5:178976628:178976717:-@chr5:178975733:178975825:-.B.up')	(0,0):3322,(0,1):41,(1,0):341,(1,1):4	0:342,1:44	(0,0):3305,(0,1):33,(1,0):626,(1,1):3	0:626,1:36	chr5		(179043127, 179043127)	(179044111, 179044111)	HNRNPH1	SA619	SA612	0.50
RI	chr20:42685062:42685133:-@chr20:42684884:42684985:-	0.07	0.02	0.18	0.41	0.19	0.69	-0.34	23.15	('chr20:42685062:42685133:-@chr20:42684884:42684985:-.A.withRI', 'chr20:42685062:42685133:-@chr20:42684884:42684985:-.B.dn_chr20:42685062:42685133:-@chr20:42684884:42684985:-.B.up')	(0,0):104,(0,1):14,(1,0):2,(1,1):1	0:2,1:15	(0,0):96,(0,1):5,(1,0):9	0:9,1:5	chr20		(43251470, 43251470)	(43251719, 43251719)	ADA	SA619	SA612	0.50
RI	chr16:28900292:28900437:+@chr16:28901178:28901367:+	0.07	0.05	0.09	0.17	0.12	0.22	-0.1	341.52	('chr16:28900292:28900437:+@chr16:28901178:28901367:+.A.withRI', 'chr16:28900292:28900437:+@chr16:28901178:28901367:+.B.up_chr16:28900292:28900437:+@chr16:28901178:28901367:+.B.dn')	(0,0):550,(0,1):34,(1,0):45,(1,1):91	0:50,1:120	(0,0):466,(0,1):27,(1,0):70,(1,1):46	0:76,1:67	chr16		(28992791, 28992791)	(28993866, 28993866)	SPNS1	SA619	SA612	0.50
RI	chr3:187985047:187985179:+@chr3:187986353:187986534:+	0.29	0.25	0.33	0.43	0.38	0.5	-0.14	523.64	('chr3:187985047:187985179:+@chr3:187986353:187986534:+.A.withRI', 'chr3:187985047:187985179:+@chr3:187986353:187986534:+.B.up_chr3:187985047:187985179:+@chr3:187986353:187986534:+.B.dn')	(0,0):2021,(0,1):33,(1,0):822,(1,1):255	0:888,1:222	(0,0):1772,(0,1):16,(1,0):964,(1,1):207	0:1050,1:137	chr3		(186502353, 186502353)	(186503840, 186503840)	EIF4A2	SA619	SA612	0.50
RI	chr19:1221927:1222035:+@chr19:1222328:1222466:+	0.55	0.45	0.65	0.87	0.75	0.96	-0.32	83.01	('chr19:1221927:1222035:+@chr19:1222328:1222466:+.A.withRI', 'chr19:1221927:1222035:+@chr19:1222328:1222466:+.B.up_chr19:1221927:1222035:+@chr19:1222328:1222466:+.B.dn')	(0,0):2626,(0,1):17,(1,0):287,(1,1):76	0:328,1:52	(0,0):2154,(0,1):3,(1,0):272,(1,1):38	0:305,1:8	chr19		(1270927, 1270927)	(1271466, 1271466)	CIRBP	SA619	SA612	0.50
RI	chr17:5270015:5270343:+@chr17:5272115:5272255:+	0.15	0.12	0.19	0.28	0.23	0.35	-0.13	191.86	('chr17:5270015:5270343:+@chr17:5272115:5272255:+.A.withRI', 'chr17:5270015:5270343:+@chr17:5272115:5272255:+.B.up_chr17:5270015:5270343:+@chr17:5272115:5272255:+.B.dn')	(0,0):427,(0,1):66,(1,0):130,(1,1):46	0:135,1:107	(0,0):373,(0,1):43,(1,0):157,(1,1):20	0:162,1:58	chr17		(5329291, 5329291)	(5331531, 5331531)	RPAIN	SA619	SA612	0.50
RI	chr17:7065995:7066345:+@chr17:7066710:7067280:+	0.23	0.21	0.26	0.33	0.3	0.36	-0.1	1000000000000.0	('chr17:7065995:7066345:+@chr17:7066710:7067280:+.A.withRI', 'chr17:7065995:7066345:+@chr17:7066710:7067280:+.B.up_chr17:7065995:7066345:+@chr17:7066710:7067280:+.B.dn')	(0,0):1682,(0,1):497,(1,0):350,(1,1):1080	0:621,1:1306	(0,0):1477,(0,1):337,(1,0):411,(1,1):989	0:741,1:996	chr17		(7125271, 7125271)	(7126556, 7126556)	ACADVL	SA619	SA612	0.50
RI	chr13:40734184:40734467:-@chr13:40732629:40733051:-	0.09	0.06	0.14	0.23	0.16	0.31	-0.14	31.7	('chr13:40734184:40734467:-@chr13:40732629:40733051:-.A.withRI', 'chr13:40734184:40734467:-@chr13:40732629:40733051:-.B.dn_chr13:40734184:40734467:-@chr13:40732629:40733051:-.B.up')	(0,0):123,(0,1):2,(1,0):26,(1,1):133	0:32,1:129	(0,0):125,(0,1):1,(1,0):48,(1,1):100	0:66,1:83	chr13		(41834629, 41834629)	(41836467, 41836467)	MTRF1	SA619	SA612	0.50
RI	chr13:114042912:114042975:+@chr13:114045464:114045525:+	0.02	0.01	0.04	0.43	0.14	0.76	-0.41	20.81	('chr13:114042912:114042975:+@chr13:114045464:114045525:+.A.withRI', 'chr13:114042912:114042975:+@chr13:114045464:114045525:+.B.up_chr13:114042912:114042975:+@chr13:114045464:114045525:+.B.dn')	(0,0):206,(0,1):15,(1,0):135	0:135,1:15	(0,0):172,(0,1):1,(1,0):196	0:196,1:1	chr13		(115024810, 115024810)	(115027423, 115027423)	CDC16	SA619	SA612	0.50
RI	chr4:15296957:15297869:+@chr4:15299272:15299828:+	0.18	0.14	0.24	0.38	0.31	0.45	-0.2	41268.68	('chr4:15296957:15297869:+@chr4:15299272:15299828:+.A.withRI', 'chr4:15296957:15297869:+@chr4:15299272:15299828:+.B.up_chr4:15296957:15297869:+@chr4:15299272:15299828:+.B.dn')	(0,0):106,(0,1):15,(1,0):59,(1,1):267	0:119,1:222	(0,0):116,(0,1):24,(1,0):132,(1,1):250	0:223,1:183	chr4		(15687859, 15687859)	(15690730, 15690730)	FAM200B	SA619	SA612	0.50
RI	chr2:99385539:99385695:-@chr2:99385139:99385241:-	0.15	0.08	0.26	0.42	0.31	0.56	-0.27	41.2	('chr2:99385539:99385695:-@chr2:99385139:99385241:-.A.withRI', 'chr2:99385539:99385695:-@chr2:99385139:99385241:-.B.dn_chr2:99385539:99385695:-@chr2:99385139:99385241:-.B.up')	(0,0):45,(0,1):19,(1,0):18,(1,1):5	0:19,1:23	(0,0):50,(0,1):16,(1,0):75,(1,1):12	0:82,1:21	chr2		(100018707, 100018707)	(100019263, 100019263)	REV1	SA619	SA612	0.50
RI	chr2:219781222:219781314:+@chr2:219781392:219781452:+	0.09	0.03	0.2	0.56	0.28	0.82	-0.47	80.8	('chr2:219781222:219781314:+@chr2:219781392:219781452:+.A.withRI', 'chr2:219781222:219781314:+@chr2:219781392:219781452:+.B.up_chr2:219781222:219781314:+@chr2:219781392:219781452:+.B.dn')	(0,0):87,(0,1):12,(1,0):3	0:3,1:12	(0,0):59,(0,1):2,(1,0):7	0:7,1:2	chr2		(220072978, 220072978)	(220073208, 220073208)	ZFAND2B	SA619	SA612	0.50
RI	chr8:144533378:144533488:+@chr8:144533902:144534096:+	0.47	0.35	0.61	0.78	0.61	0.93	-0.31	20.86	('chr8:144533378:144533488:+@chr8:144533902:144534096:+.A.withRI', 'chr8:144533378:144533488:+@chr8:144533902:144534096:+.B.up_chr8:144533378:144533488:+@chr8:144533902:144534096:+.B.dn')	(0,0):44,(0,1):11,(1,0):83,(1,1):23	0:99,1:18	(0,0):47,(0,1):4,(1,0):107,(1,1):11	0:116,1:6	chr8		(144462235, 144462235)	(144462953, 144462953)	RHPN1	SA619	SA612	0.50
RI	chr12:124175204:124175268:+@chr12:124175401:124175523:+	0.61	0.3	0.93	0.08	0.03	0.16	0.53	222.22	('chr12:124175204:124175268:+@chr12:124175401:124175523:+.A.withRI', 'chr12:124175204:124175268:+@chr12:124175401:124175523:+.B.up_chr12:124175204:124175268:+@chr12:124175401:124175523:+.B.dn')	(0,0):54,(0,1):1,(1,0):7	0:7,1:1	(0,0):57,(0,1):14,(1,0):4,(1,1):1	0:4,1:15	chr12		(125609251, 125609251)	(125609570, 125609570)	AACS	SA619	SA612	0.50
RI	chr15:82990208:82990583:-@chr15:82989706:82990071:-	0.38	0.29	0.49	0.71	0.59	0.83	-0.33	147.07	('chr15:82990208:82990583:-@chr15:82989706:82990071:-.A.withRI', 'chr15:82990208:82990583:-@chr15:82989706:82990071:-.B.dn_chr15:82990208:82990583:-@chr15:82989706:82990071:-.B.up')	(0,0):439,(0,1):23,(1,0):44,(1,1):290	0:152,1:205	(0,0):372,(0,1):10,(1,0):72,(1,1):230	0:244,1:68	chr15		(85188702, 85188702)	(85189579, 85189579)	WDR73	SA619	SA612	0.50
SE	chr7:43645573:43645805:-@chr7:43638349:43639532:-@chr7:43637136:43637906:-	0.1	0.07	0.12	0.21	0.17	0.25	-0.11	29851239.82	('chr7:43645573:43645805:-@chr7:43638349:43639532:-@chr7:43637136:43637906:-.A.dn_chr7:43645573:43645805:-@chr7:43638349:43639532:-@chr7:43637136:43637906:-.A.se_chr7:43645573:43645805:-@chr7:43638349:43639532:-@chr7:43637136:43637906:-.A.up', 'chr7:43645573:43645805:-@chr7:43638349:43639532:-@chr7:43637136:43637906:-.B.dn_chr7:43645573:43645805:-@chr7:43638349:43639532:-@chr7:43637136:43637906:-…	(0,0):898,(0,1):13,(1,0):58,(1,1):401	0:81,1:391	(0,0):948,(0,1):9,(1,0):119,(1,1):378	0:218,1:288	chr7		(43670611, 43670611)	(43679280, 43679280)	C7orf44	SA619	SA612	0.50
SE	chr7:43645573:43645805:-@chr7:43637308:43637906:-@chr7:43614580:43615765:-	0.2	0.15	0.25	0.43	0.35	0.52	-0.23	149659080.64	('chr7:43645573:43645805:-@chr7:43637308:43637906:-@chr7:43614580:43615765:-.A.dn_chr7:43645573:43645805:-@chr7:43637308:43637906:-@chr7:43614580:43615765:-.A.se_chr7:43645573:43645805:-@chr7:43637308:43637906:-@chr7:43614580:43615765:-.A.up', 'chr7:43645573:43645805:-@chr7:43637308:43637906:-@chr7:43614580:43615765:-.B.dn_chr7:43645573:43645805:-@chr7:43637308:43637906:-@chr7:43614580:43615765:-…	(0,0):2326,(0,1):16,(1,0):55,(1,1):536	0:202,1:405	(0,0):3127,(0,1):13,(1,0):104,(1,1):432	0:309,1:240	chr7		(43648055, 43648055)	(43679280, 43679280)	C7orf44	SA619	SA612	0.50
SE	chr7:43645573:43645805:-@chr7:43637136:43637906:-@chr7:43614580:43615765:-	0.19	0.15	0.24	0.39	0.32	0.47	-0.2	10794.61	('chr7:43645573:43645805:-@chr7:43637136:43637906:-@chr7:43614580:43615765:-.A.dn_chr7:43645573:43645805:-@chr7:43637136:43637906:-@chr7:43614580:43615765:-.A.se_chr7:43645573:43645805:-@chr7:43637136:43637906:-@chr7:43614580:43615765:-.A.up', 'chr7:43645573:43645805:-@chr7:43637136:43637906:-@chr7:43614580:43615765:-.B.dn_chr7:43645573:43645805:-@chr7:43637136:43637906:-@chr7:43614580:43615765:-…	(0,0):2312,(0,1):16,(1,0):69,(1,1):536	0:149,1:472	(0,0):3111,(0,1):13,(1,0):120,(1,1):432	0:290,1:275	chr7		(43648055, 43648055)	(43679280, 43679280)	C7orf44	SA619	SA612	0.50
SE	chr5:137694575:137694806:-@chr5:137693141:137693235:-@chr5:137692072:137692117:-	0.47	0.33	0.66	0.85	0.67	0.98	-0.38	77.68	('chr5:137694575:137694806:-@chr5:137693141:137693235:-@chr5:137692072:137692117:-.A.dn_chr5:137694575:137694806:-@chr5:137693141:137693235:-@chr5:137692072:137692117:-.A.se_chr5:137694575:137694806:-@chr5:137693141:137693235:-@chr5:137692072:137692117:-.A.up', 'chr5:137694575:137694806:-@chr5:137693141:137693235:-@chr5:137692072:137692117:-.B.dn_chr5:137694575:137694806:-@chr5:137693141:13769323…	(0,0):113,(0,1):6,(1,0):31,(1,1):41	0:50,1:28	(0,0):69,(0,1):1,(1,0):37,(1,1):19	0:56,1:1	chr5		(137664173, 137664173)	(137666907, 137666907)	CDC25C	SA619	SA612	0.50
SE	chr20:48146616:48146764:-@chr20:48134069:48134198:-@chr20:48131060:48132858:-	0.59	0.55	0.64	0.47	0.42	0.52	0.12	24.1	('chr20:48146616:48146764:-@chr20:48134069:48134198:-@chr20:48131060:48132858:-.A.dn_chr20:48146616:48146764:-@chr20:48134069:48134198:-@chr20:48131060:48132858:-.A.se_chr20:48146616:48146764:-@chr20:48134069:48134198:-@chr20:48131060:48132858:-.A.up', 'chr20:48146616:48146764:-@chr20:48134069:48134198:-@chr20:48131060:48132858:-.B.dn_chr20:48146616:48146764:-@chr20:48134069:48134198:-@chr20:4813…	(0,0):2783,(0,1):9,(1,0):526,(1,1):11584	0:7702,1:4417	(0,0):2594,(0,1):14,(1,0):328,(1,1):9070	0:4802,1:4610	chr20		(48697653, 48697653)	(48713357, 48713357)	UBE2V1,TMEM189-UBE2V1	SA619	SA612	0.50
SE	chr20:48163051:48163141:-@chr20:48146616:48146755:-@chr20:48131070:48134198:-	0.62	0.56	0.68	0.46	0.4	0.53	0.16	30.86	('chr20:48163051:48163141:-@chr20:48146616:48146755:-@chr20:48131070:48134198:-.A.dn_chr20:48163051:48163141:-@chr20:48146616:48146755:-@chr20:48131070:48134198:-.A.se_chr20:48163051:48163141:-@chr20:48146616:48146755:-@chr20:48131070:48134198:-.A.up', 'chr20:48163051:48163141:-@chr20:48146616:48146755:-@chr20:48131070:48134198:-.B.dn_chr20:48163051:48163141:-@chr20:48146616:48146755:-@chr20:4813…	(0,0):3067,(0,1):14,(1,0):358,(1,1):11614	0:7620,1:4366	(0,0):2855,(0,1):18,(1,0):211,(1,1):9143	0:4977,1:4395	chr20		(48697663, 48697663)	(48729734, 48729734)	UBE2V1	SA619	SA612	0.50
SE	chr20:48165429:48165902:-@chr20:48146616:48146764:-@chr20:48131070:48134198:-	0.84	0.77	0.91	0.63	0.55	0.71	0.21	312.15	('chr20:48165429:48165902:-@chr20:48146616:48146764:-@chr20:48131070:48134198:-.A.dn_chr20:48165429:48165902:-@chr20:48146616:48146764:-@chr20:48131070:48134198:-.A.se_chr20:48165429:48165902:-@chr20:48146616:48146764:-@chr20:48131070:48134198:-.A.up', 'chr20:48165429:48165902:-@chr20:48146616:48146764:-@chr20:48131070:48134198:-.B.dn_chr20:48165429:48165902:-@chr20:48146616:48146764:-@chr20:4813…	(0,0):3037,(0,1):3,(1,0):444,(1,1):11654	0:10925,1:1176	(0,0):2853,(0,1):2,(1,0):254,(1,1):9168	0:6016,1:3408	chr20		(48697663, 48697663)	(48732495, 48732495)	UBE2V1	SA619	SA612	0.50
SE	chr1:33274924:33275089:-@chr1:33262630:33262755:-@chr1:33259781:33259891:-	0.91	0.87	0.94	0.79	0.74	0.84	0.12	22.29	('chr1:33274924:33275089:-@chr1:33262630:33262755:-@chr1:33259781:33259891:-.A.dn_chr1:33274924:33275089:-@chr1:33262630:33262755:-@chr1:33259781:33259891:-.A.se_chr1:33274924:33275089:-@chr1:33262630:33262755:-@chr1:33259781:33259891:-.A.up', 'chr1:33274924:33275089:-@chr1:33262630:33262755:-@chr1:33259781:33259891:-.B.dn_chr1:33274924:33275089:-@chr1:33262630:33262755:-@chr1:33259781:33259891:-…	(0,0):233,(0,1):15,(1,0):604,(1,1):53	0:649,1:23	(0,0):262,(0,1):41,(1,0):495,(1,1):55	0:534,1:57	chr1		(33487194, 33487194)	(33502502, 33502502)	AK2	SA619	SA612	0.50
SE	chr1:111307766:111309159:-@chr1:111295433:111296960:-@chr1:111293996:111294268:-	0.67	0.62	0.72	0.81	0.77	0.84	-0.14	17214.43	('chr1:111307766:111309159:-@chr1:111295433:111296960:-@chr1:111293996:111294268:-.A.dn_chr1:111307766:111309159:-@chr1:111295433:111296960:-@chr1:111293996:111294268:-.A.se_chr1:111307766:111309159:-@chr1:111295433:111296960:-@chr1:111293996:111294268:-.A.up', 'chr1:111307766:111309159:-@chr1:111295433:111296960:-@chr1:111293996:111294268:-.B.dn_chr1:111307766:111309159:-@chr1:111295433:11129696…	(0,0):143,(0,1):87,(1,0):508,(1,1):216	0:662,1:149	(0,0):287,(0,1):73,(1,0):816,(1,1):228	0:998,1:119	chr1		(111492473, 111492473)	(111507636, 111507636)	LRIF1	SA619	SA612	0.50
SE	chr1:33274924:33275089:-@chr1:33262626:33262755:-@chr1:33259781:33259891:-	0.88	0.84	0.93	0.73	0.67	0.79	0.15	74.26	('chr1:33274924:33275089:-@chr1:33262626:33262755:-@chr1:33259781:33259891:-.A.dn_chr1:33274924:33275089:-@chr1:33262626:33262755:-@chr1:33259781:33259891:-.A.se_chr1:33274924:33275089:-@chr1:33262626:33262755:-@chr1:33259781:33259891:-.A.up', 'chr1:33274924:33275089:-@chr1:33262626:33262755:-@chr1:33259781:33259891:-.B.dn_chr1:33274924:33275089:-@chr1:33262626:33262755:-@chr1:33259781:33259891:-…	(0,0):374,(0,1):18,(1,0):463,(1,1):50	0:505,1:26	(0,0):387,(0,1):42,(1,0):370,(1,1):54	0:409,1:57	chr1		(33487194, 33487194)	(33502502, 33502502)	AK2	SA619	SA612	0.50
SE	chr3:53321311:53321449:-@chr3:53313247:53313354:-@chr3:53301139:53301897:-	0.87	0.8	0.93	0.69	0.61	0.77	0.18	81.23	('chr3:53321311:53321449:-@chr3:53313247:53313354:-@chr3:53301139:53301897:-.A.dn_chr3:53321311:53321449:-@chr3:53313247:53313354:-@chr3:53301139:53301897:-.A.se_chr3:53321311:53321449:-@chr3:53313247:53313354:-@chr3:53301139:53301897:-.A.up', 'chr3:53321311:53321449:-@chr3:53313247:53313354:-@chr3:53301139:53301897:-.B.dn_chr3:53321311:53321449:-@chr3:53313247:53313354:-@chr3:53301139:53301897:-…	(0,0):643,(0,1):7,(1,0):240,(1,1):1193	0:1311,1:129	(0,0):760,(0,1):20,(1,0):185,(1,1):1172	0:1035,1:342	chr3		(53326099, 53326099)	(53346409, 53346409)	DCP1A	SA619	SA612	0.50
SE	chr3:72980039:72980320:-@chr3:72976200:72976294:-@chr3:72974121:72974243:-	0.94	0.86	0.99	0.63	0.45	0.81	0.31	35.12	('chr3:72980039:72980320:-@chr3:72976200:72976294:-@chr3:72974121:72974243:-.A.dn_chr3:72980039:72980320:-@chr3:72976200:72976294:-@chr3:72974121:72974243:-.A.se_chr3:72980039:72980320:-@chr3:72976200:72976294:-@chr3:72974121:72974243:-.A.up', 'chr3:72980039:72980320:-@chr3:72976200:72976294:-@chr3:72974121:72974243:-.B.dn_chr3:72980039:72980320:-@chr3:72976200:72976294:-@chr3:72974121:72974243:-…	(0,0):290,(1,0):69,(1,1):97	0:147,1:19	(0,0):224,(0,1):3,(1,0):40,(1,1):111	0:124,1:30	chr3		(72891431, 72891431)	(72897630, 72897630)	SHQ1	SA619	SA612	0.50
SE	chr11:74789386:74789516:+@chr11:74790332:74790425:+@chr11:74792712:74792899:+	0.95	0.92	0.98	0.85	0.81	0.89	0.1	58400.94	('chr11:74789386:74789516:+@chr11:74790332:74790425:+@chr11:74792712:74792899:+.A.up_chr11:74789386:74789516:+@chr11:74790332:74790425:+@chr11:74792712:74792899:+.A.se_chr11:74789386:74789516:+@chr11:74790332:74790425:+@chr11:74792712:74792899:+.A.dn', 'chr11:74789386:74789516:+@chr11:74790332:74790425:+@chr11:74792712:74792899:+.B.up_chr11:74789386:74789516:+@chr11:74790332:74790425:+@chr11:7479…	(0,0):31412,(0,1):5,(1,0):2378,(1,1):3013	0:5170,1:226	(0,0):27395,(0,1):6,(1,0):1750,(1,1):2485	0:3883,1:358	chr11		(75111738, 75111738)	(75115251, 75115251)	RPS3	SA619	SA612	0.50
SE	chr11:47239368:47239576:+@chr11:47239674:47239853:+@chr11:47240046:47240145:+	0.52	0.38	0.65	0.86	0.73	0.96	-0.34	90.61	('chr11:47239368:47239576:+@chr11:47239674:47239853:+@chr11:47240046:47240145:+.A.up_chr11:47239368:47239576:+@chr11:47239674:47239853:+@chr11:47240046:47240145:+.A.se_chr11:47239368:47239576:+@chr11:47239674:47239853:+@chr11:47240046:47240145:+.A.dn', 'chr11:47239368:47239576:+@chr11:47239674:47239853:+@chr11:47240046:47240145:+.B.up_chr11:47239368:47239576:+@chr11:47239674:47239853:+@chr11:4724…	(0,0):94,(0,1):13,(1,0):52,(1,1):21	0:62,1:24	(0,0):86,(0,1):2,(1,0):66,(1,1):20	0:86,1:2	chr11		(47282792, 47282792)	(47283569, 47283569)	NR1H3	SA619	SA612	0.50
SE	chr17:16059401:16059608:-@chr17:16042640:16042758:-@chr17:16038501:16038678:-	0.3	0.16	0.48	0.05	0.01	0.1	0.25	292.41	('chr17:16059401:16059608:-@chr17:16042640:16042758:-@chr17:16038501:16038678:-.A.dn_chr17:16059401:16059608:-@chr17:16042640:16042758:-@chr17:16038501:16038678:-.A.se_chr17:16059401:16059608:-@chr17:16042640:16042758:-@chr17:16038501:16038678:-.A.up', 'chr17:16059401:16059608:-@chr17:16042640:16042758:-@chr17:16038501:16038678:-.B.dn_chr17:16059401:16059608:-@chr17:16042640:16042758:-@chr17:1603…	(0,0):52,(0,1):9,(1,0):11,(1,1):32	0:19,1:33	(0,0):77,(0,1):28,(1,0):2,(1,1):28	0:5,1:53	chr17		(16097776, 16097776)	(16118883, 16118883)	NCOR1	SA619	SA612	0.50
SE	chr17:67935972:67936034:-@chr17:67928436:67928700:-@chr17:67911058:67912552:-	0.12	0.06	0.2	0.32	0.21	0.45	-0.2	33.37	('chr17:67935972:67936034:-@chr17:67928436:67928700:-@chr17:67911058:67912552:-.A.dn_chr17:67935972:67936034:-@chr17:67928436:67928700:-@chr17:67911058:67912552:-.A.se_chr17:67935972:67936034:-@chr17:67928436:67928700:-@chr17:67911058:67912552:-.A.up', 'chr17:67935972:67936034:-@chr17:67928436:67928700:-@chr17:67911058:67912552:-.B.dn_chr17:67935972:67936034:-@chr17:67928436:67928700:-@chr17:6791…	(0,0):316,(0,1):15,(1,0):12,(1,1):446	0:38,1:435	(0,0):327,(0,1):7,(1,0):26,(1,1):365	0:145,1:253	chr17		(70399463, 70399463)	(70424439, 70424439)	LOC100499467	SA619	SA612	0.50
SE	chr4:13238067:13238445:-@chr4:13234112:13237034:-@chr4:13230665:13230789:-	0.53	0.39	0.69	0.2	0.15	0.26	0.33	46951.92	('chr4:13238067:13238445:-@chr4:13234112:13237034:-@chr4:13230665:13230789:-.A.dn_chr4:13238067:13238445:-@chr4:13234112:13237034:-@chr4:13230665:13230789:-.A.se_chr4:13238067:13238445:-@chr4:13234112:13237034:-@chr4:13230665:13230789:-.A.up', 'chr4:13238067:13238445:-@chr4:13234112:13237034:-@chr4:13230665:13230789:-.B.dn_chr4:13238067:13238445:-@chr4:13234112:13237034:-@chr4:13230665:13230789:-…	(0,0):31,(0,1):8,(1,0):173,(1,1):17	0:184,1:14	(0,0):56,(0,1):32,(1,0):119,(1,1):23	0:124,1:50	chr4		(13621567, 13621567)	(13629347, 13629347)	BOD1L	SA619	SA612	0.50
SE	chr6:26534389:26534730:+@chr6:26536078:26536314:+@chr6:26536850:26536992:+	0.86	0.63	0.99	0.42	0.21	0.67	0.44	71.16	('chr6:26534389:26534730:+@chr6:26536078:26536314:+@chr6:26536850:26536992:+.A.up_chr6:26534389:26534730:+@chr6:26536078:26536314:+@chr6:26536850:26536992:+.A.se_chr6:26534389:26534730:+@chr6:26536078:26536314:+@chr6:26536850:26536992:+.A.dn', 'chr6:26534389:26534730:+@chr6:26536078:26536314:+@chr6:26536850:26536992:+.B.up_chr6:26534389:26534730:+@chr6:26536078:26536314:+@chr6:26536850:26536992:+…	(0,0):11,(1,0):18,(1,1):7	0:24,1:1	(0,0):24,(0,1):5,(1,0):9,(1,1):10	0:15,1:9	chr6		(26426410, 26426410)	(26429013, 26429013)	BTN2A3P	SA619	SA612	0.50
SE	chr6:38778725:38778930:-@chr6:38762646:38762710:-@chr6:38760128:38760268:-	0.77	0.72	0.82	0.62	0.56	0.67	0.15	108.8	('chr6:38778725:38778930:-@chr6:38762646:38762710:-@chr6:38760128:38760268:-.A.dn_chr6:38778725:38778930:-@chr6:38762646:38762710:-@chr6:38760128:38760268:-.A.se_chr6:38778725:38778930:-@chr6:38762646:38762710:-@chr6:38760128:38760268:-.A.up', 'chr6:38778725:38778930:-@chr6:38762646:38762710:-@chr6:38760128:38760268:-.B.dn_chr6:38778725:38778930:-@chr6:38762646:38762710:-@chr6:38760128:38760268:-…	(0,0):1335,(0,1):25,(1,0):374,(1,1):401	0:665,1:135	(0,0):1310,(0,1):38,(1,0):255,(1,1):354	0:439,1:208	chr6		(38652150, 38652150)	(38670952, 38670952)	GLO1	SA619	SA612	0.50
SE	chr6:38778725:38778930:-@chr6:38762646:38762713:-@chr6:38760128:38760268:-	0.78	0.73	0.82	0.63	0.58	0.69	0.15	46.5	('chr6:38778725:38778930:-@chr6:38762646:38762713:-@chr6:38760128:38760268:-.A.dn_chr6:38778725:38778930:-@chr6:38762646:38762713:-@chr6:38760128:38760268:-.A.se_chr6:38778725:38778930:-@chr6:38762646:38762713:-@chr6:38760128:38760268:-.A.up', 'chr6:38778725:38778930:-@chr6:38762646:38762713:-@chr6:38760128:38760268:-.B.dn_chr6:38778725:38778930:-@chr6:38762646:38762713:-@chr6:38760128:38760268:-…	(0,0):1307,(0,1):26,(1,0):402,(1,1):400	0:698,1:130	(0,0):1287,(0,1):41,(1,0):278,(1,1):351	0:483,1:187	chr6		(38652150, 38652150)	(38670952, 38670952)	GLO1	SA619	SA612	0.50
SE	chr12:55368049:55368433:-@chr12:55352791:55352997:-@chr12:55351800:55351898:-	0.5	0.46	0.55	0.36	0.32	0.39	0.14	346746745.22	('chr12:55368049:55368433:-@chr12:55352791:55352997:-@chr12:55351800:55351898:-.A.dn_chr12:55368049:55368433:-@chr12:55352791:55352997:-@chr12:55351800:55351898:-.A.se_chr12:55368049:55368433:-@chr12:55352791:55352997:-@chr12:55351800:55351898:-.A.up', 'chr12:55368049:55368433:-@chr12:55352791:55352997:-@chr12:55351800:55351898:-.B.dn_chr12:55368049:55368433:-@chr12:55352791:55352997:-@chr12:5535…	(0,0):8880,(0,1):13,(1,0):744,(1,1):2039	0:1812,1:984	(0,0):7253,(0,1):18,(1,0):462,(1,1):1778	0:1092,1:1166	chr12		(57065533, 57065533)	(57082166, 57082166)	PTGES3	SA619	SA612	0.50
SE	chr10:92972426:92972720:+@chr10:92990221:92990317:+@chr10:92998242:92998297:+	0.45	0.32	0.61	0.83	0.73	0.93	-0.38	7158681.28	('chr10:92972426:92972720:+@chr10:92990221:92990317:+@chr10:92998242:92998297:+.A.up_chr10:92972426:92972720:+@chr10:92990221:92990317:+@chr10:92998242:92998297:+.A.se_chr10:92972426:92972720:+@chr10:92990221:92990317:+@chr10:92998242:92998297:+.A.dn', 'chr10:92972426:92972720:+@chr10:92990221:92990317:+@chr10:92998242:92998297:+.B.up_chr10:92972426:92972720:+@chr10:92990221:92990317:+@chr10:9299…	(0,0):556,(0,1):4,(1,0):44,(1,1):148	0:129,1:67	(0,0):569,(0,1):5,(1,0):122,(1,1):150	0:245,1:32	chr10		(92982446, 92982446)	(93008317, 93008317)	PCGF5	SA619	SA612	0.50
A3SS	chr20:44425132:44425268:-@chr20:44420812|44421004:44420433:-	0.13	0.06	0.22	0.41	0.26	0.6	-0.28	31.02	('chr20:44425132:44425268:-@chr20:44420812|44421004:44420433:-.A.coreAndExt_chr20:44425132:44425268:-@chr20:44420812|44421004:44420433:-.A.up', 'chr20:44425132:44425268:-@chr20:44420812|44421004:44420433:-.B.core_chr20:44425132:44425268:-@chr20:44420812|44421004:44420433:-.B.up')	(0,0):424,(0,1):1,(1,0):9,(1,1):135	0:19,1:126	(0,0):468,(0,1):1,(1,0):24,(1,1):100	0:58,1:67	chr20	-	(44987026, 44987026)	(44991861, 44991861)	SLC35C2	SA620	SA612	1.0
A3SS	chr20:44425132:44425268:-@chr20:44420809|44421004:44420433:-	0.15	0.08	0.25	0.48	0.3	0.71	-0.33	22.46	('chr20:44425132:44425268:-@chr20:44420809|44421004:44420433:-.A.coreAndExt_chr20:44425132:44425268:-@chr20:44420809|44421004:44420433:-.A.up', 'chr20:44425132:44425268:-@chr20:44420809|44421004:44420433:-.B.core_chr20:44425132:44425268:-@chr20:44420809|44421004:44420433:-.B.up')	(0,0):424,(0,1):1,(1,0):11,(1,1):133	0:25,1:120	(0,0):467,(0,1):2,(1,0):28,(1,1):96	0:83,1:43	chr20	-	(44987026, 44987026)	(44991861, 44991861)	SLC35C2	SA620	SA612	1.0
A3SS	chr1:40086245:40086566:-@chr1:40085919|40086006:40085807:-	0.01	0.0	0.04	0.15	0.07	0.24	-0.14	85.3	('chr1:40086245:40086566:-@chr1:40085919|40086006:40085807:-.A.coreAndExt_chr1:40086245:40086566:-@chr1:40085919|40086006:40085807:-.A.up', 'chr1:40086245:40086566:-@chr1:40085919|40086006:40085807:-.B.core_chr1:40086245:40086566:-@chr1:40085919|40086006:40085807:-.B.up')	(0,0):118,(0,1):48,(1,1):16	0:0,1:64	(0,0):112,(0,1):38,(1,0):9,(1,1):8	0:9,1:46	chr1	-	(40313220, 40313220)	(40313979, 40313979)	TRIT1	SA620	SA612	1.0
A3SS	chr17:23995203:23995332:-@chr17:23994456|23994804:23994309:-	0.13	0.08	0.2	0.34	0.23	0.46	-0.21	21.62	('chr17:23995203:23995332:-@chr17:23994456|23994804:23994309:-.A.coreAndExt_chr17:23995203:23995332:-@chr17:23994456|23994804:23994309:-.A.up', 'chr17:23995203:23995332:-@chr17:23994456|23994804:23994309:-.B.core_chr17:23995203:23995332:-@chr17:23994456|23994804:23994309:-.B.up')	(0,0):651,(0,1):11,(1,0):30,(1,1):48	0:32,1:57	(0,0):508,(0,1):12,(1,0):49,(1,1):17	0:54,1:24	chr17	-	(26970182, 26970182)	(26971205, 26971205)	KIAA0100	SA620	SA612	1.0
A3SS	chr2:219229117:219229439:-@chr2:219224789|219225267:219224668:-	0.48	0.39	0.58	0.79	0.65	0.92	-0.31	139.73	('chr2:219229117:219229439:-@chr2:219224789|219225267:219224668:-.A.coreAndExt_chr2:219229117:219229439:-@chr2:219224789|219225267:219224668:-.A.up', 'chr2:219229117:219229439:-@chr2:219224789|219225267:219224668:-.B.core_chr2:219229117:219229439:-@chr2:219224789|219225267:219224668:-.B.up')	(0,0):351,(0,1):6,(1,0):157,(1,1):160	0:244,1:79	(0,0):361,(0,1):1,(1,0):218,(1,1):142	0:348,1:13	chr2	-	(219516424, 219516424)	(219521195, 219521195)	ZNF142	SA620	SA612	1.0
A3SS	chr6:99979812:99980255:-@chr6:99969283|99971025:99969169:-	0.17	0.08	0.29	0.6	0.4	0.79	-0.43	44.84	('chr6:99979812:99980255:-@chr6:99969283|99971025:99969169:-.A.coreAndExt_chr6:99979812:99980255:-@chr6:99969283|99971025:99969169:-.A.up', 'chr6:99979812:99980255:-@chr6:99969283|99971025:99969169:-.B.core_chr6:99979812:99980255:-@chr6:99969283|99971025:99969169:-.B.up')	(0,0):175,(0,1):5,(1,0):16,(1,1):15	0:18,1:18	(0,0):350,(0,1):4,(1,0):73,(1,1):14	0:85,1:6	chr6	-	(99862448, 99862448)	(99873534, 99873534)	PNISR	SA620	SA612	1.0
A3SS	chr6:99979812:99980255:-@chr6:99969287|99971025:99969169:-	0.1	0.05	0.18	0.36	0.26	0.5	-0.26	395.0	('chr6:99979812:99980255:-@chr6:99969287|99971025:99969169:-.A.coreAndExt_chr6:99979812:99980255:-@chr6:99969287|99971025:99969169:-.A.up', 'chr6:99979812:99980255:-@chr6:99969287|99971025:99969169:-.B.core_chr6:99979812:99980255:-@chr6:99969287|99971025:99969169:-.B.up')	(0,0):167,(0,1):13,(1,0):15,(1,1):16	0:15,1:29	(0,0):338,(0,1):16,(1,0):73,(1,1):14	0:78,1:25	chr6	-	(99862448, 99862448)	(99873534, 99873534)	PNISR	SA620	SA612	1.0
A5SS	chr3:48707858:48707527|48707131:-@chr3:48705820:48706677:-	0.39	0.32	0.46	0.6	0.52	0.69	-0.21	114.53	('chr3:48707858:48707527|48707131:-@chr3:48705820:48706677:-.A.dn_chr3:48707858:48707527|48707131:-@chr3:48705820:48706677:-.A.coreAndExt', 'chr3:48707858:48707527|48707131:-@chr3:48705820:48706677:-.B.dn_chr3:48707858:48707527|48707131:-@chr3:48705820:48706677:-.B.core')	(0,0):427,(0,1):49,(1,0):108,(1,1):425	0:300,1:282	(0,0):414,(0,1):29,(1,0):145,(1,1):359	0:382,1:151	chr3		(48730816, 48730816)	(48732854, 48732854)	IP6K2	SA620	SA612	1.0
A5SS	chr11:82556105:82556588|82556195:+@chr11:82557118:82558685:+	0.18	0.12	0.26	0.35	0.29	0.42	-0.17	27.7	('chr11:82556105:82556588|82556195:+@chr11:82557118:82558685:+.A.coreAndExt_chr11:82556105:82556588|82556195:+@chr11:82557118:82558685:+.A.dn', 'chr11:82556105:82556588|82556195:+@chr11:82557118:82558685:+.B.core_chr11:82556105:82556588|82556195:+@chr11:82557118:82558685:+.B.dn')	(0,0):52,(0,1):25,(1,0):25,(1,1):391	0:106,1:335	(0,0):167,(0,1):37,(1,0):107,(1,1):877	0:389,1:632	chr11		(82878457, 82878457)	(82881037, 82881037)	PCF11	SA620	SA612	1.0
A5SS	chr11:47273623:47273703|47273694:+@chr11:47274024:47274182:+	0.71	0.45	0.89	0.25	0.07	0.47	0.46	38.08	('chr11:47273623:47273703|47273694:+@chr11:47274024:47274182:+.A.coreAndExt_chr11:47273623:47273703|47273694:+@chr11:47274024:47274182:+.A.dn', 'chr11:47273623:47273703|47273694:+@chr11:47274024:47274182:+.B.core_chr11:47273623:47273703|47273694:+@chr11:47274024:47274182:+.B.dn')	(0,0):114,(0,1):3,(1,0):10,(1,1):10	0:15,1:8	(0,0):134,(0,1):9,(1,0):3,(1,1):15	0:8,1:19	chr11		(47317047, 47317047)	(47317606, 47317606)	MADD	SA620	SA612	1.0
AFE	79027@uc010lgd.1@uc003urc.1uc010lfz.1uc010lga.1uc003urh.1	0.4	0.36	0.46	0.54	0.5	0.59	-0.14	206.63	('79027@uc010lgd.1@uc003urc.1uc010lfz.1uc010lga.1uc003urh.1.A.0_79027@uc010lgd.1@uc003urc.1uc010lfz.1uc010lga.1uc003urh.1.A.1_79027@uc010lgd.1@uc003urc.1uc010lfz.1uc010lga.1uc003urh.1.A.2', '79027@uc010lgd.1@uc003urc.1uc010lfz.1uc010lga.1uc003urh.1.B.0_79027@uc010lgd.1@uc003urc.1uc010lfz.1uc010lga.1uc003urh.1.B.1')	(0,0):1465,(0,1):99,(1,0):816	0:816,1:99	(0,0):1740,(0,1):112,(1,0):1643	0:1643,1:112	chr7		(99168971, 99156045)	(99174077, 99158318)	ZNF655	SA620	SA612	1.0
AFE	79027@uc003urk.1@uc003urc.1uc010lfz.1uc010lga.1uc003urh.1	0.35	0.3	0.4	0.49	0.44	0.54	-0.14	1873.19	('79027@uc003urk.1@uc003urc.1uc010lfz.1uc010lga.1uc003urh.1.A.0_79027@uc003urk.1@uc003urc.1uc010lfz.1uc010lga.1uc003urh.1.A.1', '79027@uc003urk.1@uc003urc.1uc010lfz.1uc010lga.1uc003urh.1.B.0_79027@uc003urk.1@uc003urc.1uc010lfz.1uc010lga.1uc003urh.1.B.1')	(0,0):1410,(0,1):99,(1,0):871	0:871,1:99	(0,0):1633,(0,1):112,(1,0):1750	0:1750,1:112	chr7		(99167822, 99156045)	(99174077, 99158318)	ZNF655	SA620	SA612	1.0
AFE	63925@uc002xqy.2@uc002xqx.1	0.4	0.34	0.47	0.57	0.5	0.63	-0.17	25.5	('63925@uc002xqy.2@uc002xqx.1.A.0', '63925@uc002xqy.2@uc002xqx.1.B.0')	(0,0):425,(0,1):100,(1,0):108	0:108,1:100	(0,0):386,(0,1):68,(1,0):142	0:142,1:68	chr20		(44596373, 44598090)	(44597497, 44598864)	ZNF335	SA620	SA612	1.0
AFE	9777@uc002wxk.2@uc002wxj.2	0.11	0.02	0.28	0.71	0.31	0.97	-0.6	23.18	('9777@uc002wxk.2@uc002wxj.2.A.0_9777@uc002wxk.2@uc002wxj.2.A.1', '9777@uc002wxk.2@uc002wxj.2.B.0')	(0,0):310,(0,1):8,(1,0):2	0:2,1:8	(0,0):350,(1,0):3	0:3	chr20		(30697539, 30697309)	(30720929, 30697558)	TM9SF4	SA620	SA612	1.0
AFE	63925@uc002xqx.1@uc002xqw.1	0.37	0.29	0.45	0.19	0.15	0.25	0.18	216.81	('63925@uc002xqx.1@uc002xqw.1.A.0', '63925@uc002xqx.1@uc002xqw.1.B.1_63925@uc002xqx.1@uc002xqw.1.B.0')	(0,0):246,(0,1):41,(1,0):100	0:100,1:41	(0,0):229,(0,1):66,(1,0):68	0:68,1:66	chr20		(44598090, 44599849)	(44598864, 44600833)	ZNF335	SA620	SA612	1.0
AFE	57148@uc002xiz.1@uc002xiy.1	0.16	0.12	0.2	0.3	0.23	0.37	-0.14	41.5	('57148@uc002xiz.1@uc002xiy.1.A.0_57148@uc002xiz.1@uc002xiy.1.A.1_57148@uc002xiz.1@uc002xiy.1.A.2', '57148@uc002xiz.1@uc002xiy.1.B.0')	(0,0):461,(0,1):77,(1,0):77	0:77,1:77	(0,0):464,(0,1):49,(1,0):113	0:113,1:49	chr20		(37121573, 37117046)	(37128276, 37117261)	RALGAPB	SA620	SA612	1.0
AFE	81888@uc001cjn.1uc001cjo.1@uc001cjp.1	0.49	0.25	0.73	0.94	0.83	0.99	-0.45	57.29	('81888@uc001cjn.1uc001cjo.1@uc001cjp.1.A.0', '81888@uc001cjn.1uc001cjo.1@uc001cjp.1.B.1_81888@uc001cjn.1uc001cjo.1@uc001cjp.1.B.0')	(0,0):30,(0,1):6,(1,0):6	0:6,1:6	(0,0):41,(1,0):19	0:19	chr1		(43919266, 43919057)	(43919634, 43919918)	HYI	SA620	SA612	1.0
AFE	26523@uc001bzk.1@uc001bzl.1	0.89	0.81	0.95	0.67	0.57	0.77	0.22	20.38	('26523@uc001bzk.1@uc001bzl.1.A.0_26523@uc001bzk.1@uc001bzl.1.A.1_26523@uc001bzk.1@uc001bzl.1.A.2', '26523@uc001bzk.1@uc001bzl.1.B.0')	(0,0):247,(0,1):5,(1,0):181	0:181,1:5	(0,0):249,(0,1):19,(1,0):144	0:144,1:19	chr1		(36335409, 36348810)	(36358278, 36349047)	EIF2C1	SA620	SA612	1.0
AFE	114883@uc001ctb.1@uc001csv.1	0.06	0.03	0.11	0.21	0.15	0.26	-0.15	302.62	('114883@uc001ctb.1@uc001csv.1.A.0', '114883@uc001ctb.1@uc001csv.1.B.0_114883@uc001ctb.1@uc001csv.1.B.1_114883@uc001ctb.1@uc001csv.1.B.2_114883@uc001ctb.1@uc001csv.1.B.3_114883@uc001ctb.1@uc001csv.1.B.4_114883@uc001ctb.1@uc001csv.1.B.5_114883@uc001ctb.1@uc001csv.1.B.6')	(0,0):472,(0,1):79,(1,0):9	0:9,1:79	(0,0):852,(0,1):100,(1,0):48	0:48,1:100	chr1		(52225296, 52082546)	(52226452, 52215867)	OSBPL9	SA620	SA612	1.0
AFE	56997@uc009xer.1@uc001hqn.1	0.41	0.34	0.49	0.64	0.54	0.73	-0.23	44.51	('56997@uc009xer.1@uc001hqn.1.A.0_56997@uc009xer.1@uc001hqn.1.A.1_56997@uc009xer.1@uc001hqn.1.A.2_56997@uc009xer.1@uc001hqn.1.A.3', '56997@uc009xer.1@uc001hqn.1.B.0_56997@uc009xer.1@uc001hqn.1.B.1')	(0,0):828,(0,1):54,(1,0):146	0:146,1:54	(0,0):873,(0,1):25,(1,0):171	0:171,1:25	chr1		(227170595, 227127938)	(227172356, 227149263)	ADCK3	SA620	SA612	1.0
AFE	9295@uc001dew.1@uc001des.1	0.08	0.06	0.11	0.18	0.15	0.21	-0.1	17495248.36	('9295@uc001dew.1@uc001des.1.A.0', '9295@uc001dew.1@uc001des.1.B.0_9295@uc001dew.1@uc001des.1.B.1')	(0,0):2398,(0,1):126,(1,0):51	0:51,1:126	(0,0):3934,(0,1):193,(1,0):194	0:194,1:193	chr1		(70697231, 70671365)	(70698060, 70687522)	SRSF11	SA620	SA612	1.0
AFE	9019@uc009wvi.1@uc001gen.2uc001geo.1uc001gep.1uc001geq.1	0.43	0.38	0.48	0.28	0.24	0.32	0.15	82472.59	('9019@uc009wvi.1@uc001gen.2uc001geo.1uc001gep.1uc001geq.1.A.0_9019@uc009wvi.1@uc001gen.2uc001geo.1uc001gep.1uc001geq.1.A.1', '9019@uc009wvi.1@uc001gen.2uc001geo.1uc001gep.1uc001geq.1.B.0')	(0,0):675,(0,1):117,(1,0):740	0:740,1:117	(0,0):722,(0,1):158,(1,0):524	0:524,1:158	chr1		(167734295, 167691208)	(167741725, 167691479)	MPZL1	SA620	SA612	1.0
AFE	622@uc003fxv.1@uc003fxr.1	0.13	0.07	0.2	0.32	0.23	0.42	-0.19	20.52	('622@uc003fxv.1@uc003fxr.1.A.0', '622@uc003fxv.1@uc003fxr.1.B.2_622@uc003fxv.1@uc003fxr.1.B.1_622@uc003fxv.1@uc003fxr.1.B.0')	(0,0):591,(0,1):58,(1,0):13	0:13,1:58	(0,0):678,(0,1):44,(1,0):32	0:32,1:44	chr3		(197260360, 197273232)	(197261027, 197282858)	BDH1	SA620	SA612	1.0
AFE	54681@uc010hkm.1@uc003cvh.1uc003cvg.1	0.65	0.59	0.71	0.8	0.74	0.86	-0.15	72.0	('54681@uc010hkm.1@uc003cvh.1uc003cvg.1.B.0', '54681@uc010hkm.1@uc003cvh.1uc003cvg.1.A.0')	(0,0):553,(0,1):70,(1,0):187	0:187,1:70	(0,0):534,(0,1):34,(1,0):200	0:200,1:34	chr3		(49027341, 49038506)	(49028043, 49039061)	P4HTM	SA620	SA612	1.0
AFE	8893@uc003fmr.1@uc010hxs.1uc003fmp.1	0.73	0.63	0.81	0.48	0.38	0.57	0.25	347.63	('8893@uc003fmr.1@uc010hxs.1uc003fmp.1.B.0', '8893@uc003fmr.1@uc010hxs.1uc003fmp.1.A.0')	(0,0):3966,(0,1):19,(1,0):96	0:96,1:19	(0,0):3554,(0,1):42,(1,0):70	0:70,1:42	chr3		(183852810, 183860964)	(183853368, 183861353)	EIF2B5	SA620	SA612	1.0
AFE	57018@uc003fbe.1@uc003fbi.1	0.13	0.11	0.16	0.28	0.26	0.31	-0.15	1000000000000.0	('57018@uc003fbe.1@uc003fbi.1.A.0', '57018@uc003fbe.1@uc003fbi.1.B.3_57018@uc003fbe.1@uc003fbi.1.B.2_57018@uc003fbe.1@uc003fbi.1.B.1_57018@uc003fbe.1@uc003fbi.1.B.0')	(0,0):545,(0,1):314,(1,0):113	0:113,1:314	(0,0):1244,(0,1):512,(1,0):480	0:480,1:512	chr3		(156869966, 156874800)	(156872455, 156878482)	CCNL1	SA620	SA612	1.0
AFE	8893@uc003fmr.1@uc003fmq.1	0.88	0.83	0.92	0.74	0.68	0.8	0.14	27.07	('8893@uc003fmr.1@uc003fmq.1.B.0_8893@uc003fmr.1@uc003fmq.1.B.1_8893@uc003fmr.1@uc003fmq.1.B.2_8893@uc003fmr.1@uc003fmq.1.B.3_8893@uc003fmr.1@uc003fmq.1.B.4', '8893@uc003fmr.1@uc003fmq.1.A.0')	(0,0):3241,(0,1):19,(1,0):821	0:821,1:19	(0,0):2908,(0,1):42,(1,0):716	0:716,1:42	chr3		(183852810, 183860964)	(183858009, 183861353)	EIF2B5	SA620	SA612	1.0
AFE	57018@uc003fbe.1@uc003fbd.1uc003fbf.1	0.19	0.15	0.23	0.37	0.33	0.41	-0.18	1000000000000.0	('57018@uc003fbe.1@uc003fbd.1uc003fbf.1.A.0', '57018@uc003fbe.1@uc003fbd.1uc003fbf.1.B.0')	(0,0):709,(0,1):150,(1,0):113	0:113,1:150	(0,0):1503,(0,1):253,(1,0):480	0:480,1:253	chr3		(156869966, 156877581)	(156872455, 156878482)	CCNL1	SA620	SA612	1.0
AFE	5682@uc001mlj.1@uc001mlk.1	0.7	0.34	0.94	0.18	0.09	0.33	0.52	21.47	('5682@uc001mlj.1@uc001mlk.1.A.2_5682@uc001mlj.1@uc001mlk.1.A.1_5682@uc001mlj.1@uc001mlk.1.A.0', '5682@uc001mlj.1@uc001mlk.1.B.0')	(0,0):1441,(1,0):204	0:204	(0,0):1259,(0,1):6,(1,0):191	0:191,1:6	chr11		(14539426, 14541843)	(14541909, 14541948)	PSMA1	SA620	SA612	1.0
AFE	57558@uc001ozc.2@uc001ozd.2	0.89	0.71	0.99	0.5	0.34	0.67	0.39	25.19	('57558@uc001ozc.2@uc001ozd.2.B.0_57558@uc001ozc.2@uc001ozd.2.B.1_57558@uc001ozc.2@uc001ozd.2.B.2_57558@uc001ozc.2@uc001ozd.2.B.3', '57558@uc001ozc.2@uc001ozd.2.A.0_57558@uc001ozc.2@uc001ozd.2.A.1')	(0,0):125,(1,0):20	0:20	(0,0):134,(0,1):10,(1,0):25	0:25,1:10	chr11		(77907292, 77899858)	(77911854, 77917081)	USP35	SA620	SA612	1.0
AFE	23277@uc010ckc.1@uc002fuy.1	0.52	0.48	0.56	0.62	0.58	0.66	-0.1	23.64	('23277@uc010ckc.1@uc002fuy.1.A.2_23277@uc010ckc.1@uc002fuy.1.A.1_23277@uc010ckc.1@uc002fuy.1.A.0', '23277@uc010ckc.1@uc002fuy.1.B.1_23277@uc010ckc.1@uc002fuy.1.B.0')	(0,0):13667,(0,1):191,(1,0):1233	0:1233,1:191	(0,0):13902,(0,1):126,(1,0):1229	0:1229,1:126	chr17		(2597194, 2607656)	(2598395, 2614927)	KIAA0664	SA620	SA612	1.0
AFE	81624@uc001vhu.1@uc001vht.1uc001vhw.1uc010aed.1uc010aee.1	0.62	0.47	0.77	0.9	0.81	0.97	-0.28	97.5	('81624@uc001vhu.1@uc001vht.1uc001vhw.1uc010aed.1uc010aee.1.B.0', '81624@uc001vhu.1@uc001vht.1uc001vhw.1uc010aed.1uc010aee.1.A.1_81624@uc001vhu.1@uc001vht.1uc001vhw.1uc010aed.1uc010aee.1.A.0')	(0,0):333,(0,1):11,(1,0):35	0:35,1:11	(0,0):682,(0,1):5,(1,0):95	0:95,1:5	chr13		(60737721, 60584667)	(60738119, 60587343)	DIAPH3	SA620	SA612	1.0
AFE	7543@uc010nfz.1@uc004dbf.1	0.71	0.33	0.98	0.15	0.07	0.26	0.56	42.04	('7543@uc010nfz.1@uc004dbf.1.B.0_7543@uc010nfz.1@uc004dbf.1.B.1_7543@uc010nfz.1@uc004dbf.1.B.2', '7543@uc010nfz.1@uc004dbf.1.A.0')	(0,0):661,(1,0):8	0:8	(0,0):1197,(0,1):11,(1,0):17	0:17,1:11	chrX		(24169808, 24225829)	(24190917, 24225972)	ZFX	SA620	SA612	1.0
AFE	1665@uc003gqv.1@uc003gqw.1	0.48	0.43	0.53	0.69	0.65	0.72	-0.21	1000000000000.0	('1665@uc003gqv.1@uc003gqw.1.B.0', '1665@uc003gqv.1@uc003gqw.1.A.0')	(0,0):1277,(0,1):165,(1,0):255	0:255,1:165	(0,0):1677,(0,1):189,(1,0):687	0:687,1:189	chr4		(24538674, 24534487)	(24540773, 24535822)	DHX15	SA620	SA612	1.0
AFE	170960@uc003gaf.2@uc010ibe.1	0.16	0.11	0.22	0.38	0.31	0.48	-0.22	70168.93	('170960@uc003gaf.2@uc010ibe.1.B.1_170960@uc003gaf.2@uc010ibe.1.B.0', '170960@uc003gaf.2@uc010ibe.1.A.0')	(0,0):926,(0,1):25,(1,0):405	0:405,1:25	(0,0):1546,(0,1):31,(1,0):1776	0:1776,1:31	chr4		(433779, 467770)	(493442, 467998)		SA620	SA612	1.0
AFE	23327@uc010dpn.1@uc002lhd.1	0.53	0.44	0.62	0.33	0.25	0.41	0.2	32.29	('23327@uc010dpn.1@uc002lhd.1.B.0_23327@uc010dpn.1@uc002lhd.1.B.1_23327@uc010dpn.1@uc002lhd.1.B.2_23327@uc010dpn.1@uc002lhd.1.B.3_23327@uc010dpn.1@uc002lhd.1.B.4_23327@uc010dpn.1@uc002lhd.1.B.5_23327@uc010dpn.1@uc002lhd.1.B.6', '23327@uc010dpn.1@uc002lhd.1.A.0_23327@uc010dpn.1@uc002lhd.1.A.1')	(0,0):2228,(0,1):35,(1,0):140	0:140,1:35	(0,0):2316,(0,1):48,(1,0):83	0:83,1:48	chr18		(55816565, 56033231)	(55989718, 56050551)	NEDD4L	SA620	SA612	1.0
AFE	55683@uc002swo.2@uc002swq.1	0.39	0.34	0.44	0.27	0.23	0.31	0.12	30.8	('55683@uc002swo.2@uc002swq.1.B.5_55683@uc002swo.2@uc002swq.1.B.4_55683@uc002swo.2@uc002swq.1.B.3_55683@uc002swo.2@uc002swq.1.B.2_55683@uc002swo.2@uc002swq.1.B.1_55683@uc002swo.2@uc002swq.1.B.0', '55683@uc002swo.2@uc002swq.1.A.1_55683@uc002swo.2@uc002swq.1.A.0')	(0,0):1978,(0,1):94,(1,0):535	0:535,1:94	(0,0):1889,(0,1):138,(1,0):463	0:463,1:138	chr2		(97279225, 97270516)	(97302965, 97271248)	KANSL3	SA620	SA612	1.0
AFE	56947@uc002vpa.1@uc002vos.1uc002vou.1	0.05	0.02	0.09	0.21	0.14	0.28	-0.16	2434.13	('56947@uc002vpa.1@uc002vos.1uc002vou.1.A.0', '56947@uc002vpa.1@uc002vos.1uc002vou.1.B.0_56947@uc002vpa.1@uc002vos.1uc002vou.1.B.1_56947@uc002vpa.1@uc002vos.1uc002vou.1.B.2')	(0,0):1711,(0,1):113,(1,0):10	0:10,1:113	(0,0):1665,(0,1):75,(1,0):34	0:34,1:75	chr2		(228211441, 228189978)	(228212100, 228194499)	MFF	SA620	SA612	1.0
AFE	9687@uc002rbm.2@uc002rbk.1	0.17	0.06	0.36	0.68	0.46	0.88	-0.51	1333.64	('9687@uc002rbm.2@uc002rbk.1.B.0_9687@uc002rbm.2@uc002rbk.1.B.1', '9687@uc002rbm.2@uc002rbk.1.A.0_9687@uc002rbm.2@uc002rbk.1.A.1_9687@uc002rbm.2@uc002rbk.1.A.2')	(0,0):33,(0,1):11,(1,0):2	0:2,1:11	(0,0):30,(0,1):4,(1,0):10	0:10,1:4	chr2		(11674242, 11682816)	(11696897, 11706782)	GREB1	SA620	SA612	1.0
AFE	2260@uc003xlt.2@uc011716.uc003xlv.1	0.49	0.44	0.54	0.64	0.59	0.69	-0.15	783.8	('2260@uc003xlt.2@uc011724.uc003xlv.1.B.1_2260@uc003xlt.2@uc011723.uc003xlv.1.B.0', '2260@uc003xlt.2@uc011722.uc003xlv.1.A.3_2260@uc003xlt.2@uc011721.uc003xlv.1.A.2_2260@uc003xlt.2@uc011720.uc003xlv.1.A.1_2260@uc003xlt.2@uc011719.uc003xlv.1.A.0')	(0,0):1180,(0,1):119,(1,0):288,(1,1):73	0:324,1:156	(0,0):1243,(0,1):83,(1,0):353,(1,1):49	0:382,1:103	chr8		(38314874, 38285439)	(38326352, 38315052)		SA620	SA612	1.0
AFE	6890@uc003sfz.1@uc003ocg.1	0.82	0.78	0.86	0.67	0.63	0.71	0.15	13333915.87	('6890@uc003sfz.1@uc003ocg.1.B.0', '6890@uc003sfz.1@uc003ocg.1.A.0')	(0,0):675149,(0,1):70,(1,0):314	0:314,1:70	(0,0):684420,(0,1):153,(1,0):312	0:312,1:153	chr6		(32820816, 4061871)	(32821748, 4062803)	TAP1	SA620	SA612	1.0
AFE	55780@uc003qxi.1@uc010kky.1	0.1	0.06	0.14	0.22	0.17	0.28	-0.12	20.22	('55780@uc003qxi.1@uc010kky.1.A.0', '55780@uc003qxi.1@uc010kky.1.B.0_55780@uc003qxi.1@uc010kky.1.B.1_55780@uc003qxi.1@uc010kky.1.B.2')	(0,0):376,(0,1):60,(1,0):27	0:27,1:60	(0,0):428,(0,1):66,(1,0):79	0:79,1:66	chr6		(170167111, 170153960)	(170168267, 170156535)	C6orf70	SA620	SA612	1.0
AFE	121512@uc001rlc.1@uc001rla.1	0.15	0.1	0.22	0.34	0.29	0.39	-0.19	26462.15	('121512@uc001rlc.1@uc001rla.1.A.0', '121512@uc001rlc.1@uc001rla.1.B.0_121512@uc001rlc.1@uc001rla.1.B.1_121512@uc001rlc.1@uc001rla.1.B.2_121512@uc001rlc.1@uc001rla.1.B.3_121512@uc001rlc.1@uc001rla.1.B.4_121512@uc001rlc.1@uc001rla.1.B.5_121512@uc001rlc.1@uc001rla.1.B.6_121512@uc001rlc.1@uc001rla.1.B.7_121512@uc001rlc.1@uc001rla.1.B.8')	(0,0):159,(0,1):71,(1,0):25	0:25,1:71	(0,0):479,(0,1):143,(1,0):152	0:152,1:143	chr12		(32795634, 32655094)	(32798982, 32761029)	FGD4	SA620	SA612	1.0
AFE	121512@uc001rlc.1@uc001rky.1	0.14	0.09	0.19	0.32	0.27	0.38	-0.18	12106.88	('121512@uc001rlc.1@uc001rky.1.A.0', '121512@uc001rlc.1@uc001rky.1.B.0_121512@uc001rlc.1@uc001rky.1.B.1_121512@uc001rlc.1@uc001rky.1.B.2_121512@uc001rlc.1@uc001rky.1.B.3_121512@uc001rlc.1@uc001rky.1.B.4_121512@uc001rlc.1@uc001rky.1.B.5_121512@uc001rlc.1@uc001rky.1.B.6')	(0,0):167,(0,1):63,(1,0):25	0:25,1:63	(0,0):502,(0,1):120,(1,0):152	0:152,1:120	chr12		(32795634, 32655094)	(32798982, 32754357)	FGD4	SA620	SA612	1.0
AFE	9236@uc002acw.1@uc002acy.2	0.55	0.46	0.64	0.35	0.29	0.41	0.2	43.62	('9236@uc002acw.1@uc002acy.2.B.8_9236@uc002acw.1@uc002acy.2.B.7_9236@uc002acw.1@uc002acy.2.B.6_9236@uc002acw.1@uc002acy.2.B.5_9236@uc002acw.1@uc002acy.2.B.4_9236@uc002acw.1@uc002acy.2.B.3_9236@uc002acw.1@uc002acy.2.B.2_9236@uc002acw.1@uc002acy.2.B.1_9236@uc002acw.1@uc002acy.2.B.0', '9236@uc002acw.1@uc002acy.2.A.5_9236@uc002acw.1@uc002acy.2.A.4_9236@uc002acw.1@uc002acy.2.A.3_9236@uc002acw.1@uc002a…	(0,0):178,(0,1):44,(1,0):103	0:103,1:44	(0,0):227,(0,1):109,(1,0):113	0:113,1:109	chr15		(55681563, 55663991)	(55790782, 55700574)		SA620	SA612	1.0
AFE	5371@uc002awx.1@uc002aww.1	0.36	0.32	0.4	0.48	0.44	0.52	-0.12	427.09	('5371@uc002awx.1@uc002aww.1.A.0', '5371@uc002awx.1@uc002aww.1.B.0')	(0,0):251,(0,1):334,(1,0):257	0:257,1:334	(0,0):322,(0,1):256,(1,0):326	0:326,1:256	chr15		(74315169, 74290345)	(74315749, 74290817)	PML	SA620	SA612	1.0
ALE	11168@uc003zly.2@uc003zlv.2uc003zlw.2	0.55	0.49	0.6	0.73	0.7	0.77	-0.18	1000000000000.0	('11168@uc003zly.2@uc003zlv.2uc003zlw.2.B.0', '11168@uc003zly.2@uc003zlv.2uc003zlw.2.A.0')	(0,0):866,(0,1):110,(1,0):371	0:371,1:110	(0,0):1889,(0,1):120,(1,0):929	0:929,1:120	chr9		(15464065, 15470644)	(15465578, 15471309)	PSIP1	SA620	SA612	1.0
ALE	11168@uc003zlz.2uc003zma.2@uc003zlv.2uc003zlw.2	0.52	0.46	0.57	0.71	0.67	0.75	-0.19	33703758456.3	('11168@uc003zlz.2uc003zma.2@uc003zlv.2uc003zlw.2.B.0', '11168@uc003zlz.2uc003zma.2@uc003zlv.2uc003zlw.2.A.0')	(0,0):868,(0,1):105,(1,0):371	0:371,1:105	(0,0):1887,(0,1):112,(1,0):929	0:929,1:112	chr9		(15464065, 15470642)	(15465578, 15471229)	PSIP1	SA620	SA612	1.0
ALE	158399@uc004bff.2@uc004bfg.2	0.65	0.48	0.82	0.94	0.88	0.97	-0.29	25.81	('158399@uc004bff.2@uc004bfg.2.A.0', '158399@uc004bff.2@uc004bfg.2.B.0')	(0,0):551,(0,1):8,(1,0):31	0:31,1:8	(0,0):1033,(0,1):4,(1,0):140	0:140,1:4	chr9		(114303937, 114338645)	(114306712, 114340124)	ZNF483	SA620	SA612	1.0
ALE	89122@uc003usf.1@uc003usd.1uc003use.1	0.7	0.65	0.74	0.57	0.53	0.62	0.13	82.81	('89122@uc003usf.1@uc003usd.1uc003use.1.B.0', '89122@uc003usf.1@uc003usd.1uc003use.1.A.0')	(0,0):201,(0,1):92,(1,0):558	0:558,1:92	(0,0):275,(0,1):142,(1,0):495	0:495,1:142	chr7		(99488036, 99498787)	(99490369, 99499797)	TRIM4	SA620	SA612	1.0
ALE	55975@uc003svp.2uc003svq.2@uc003svr.2uc003svs.2uc003svt.1	0.28	0.21	0.36	0.59	0.48	0.71	-0.31	2002537.13	('55975@uc003svp.2uc003svq.2@uc003svr.2uc003svs.2uc003svt.1.B.0', '55975@uc003svp.2uc003svq.2@uc003svr.2uc003svs.2uc003svt.1.A.0')	(0,0):697,(0,1):36,(1,0):178	0:178,1:36	(0,0):874,(0,1):18,(1,0):336	0:336,1:18	chr7		(23213634, 23165380)	(23215038, 23165662)	KLHL7	SA620	SA612	1.0
ALE	79027@uc003urc.1uc0561.uc010lgd.1	0.23	0.21	0.25	0.41	0.38	0.44	-0.18	1000000000000.0	('79027@uc003urc.1uc0565.uc010lgd.1.B.0', '79027@uc003urc.1uc0564.uc010lgd.1.A.0')	(0,0):504,(0,1):448,(1,0):800	0:800,1:448	(0,0):728,(0,1):377,(1,0):1621	0:1621,1:377	chr7		(99169868, 99161486)	(99174077, 99162328)		SA620	SA612	1.0
ALE	55973@uc003vei.1uc003vej.1@uc003vel.1	0.73	0.68	0.77	0.84	0.81	0.86	-0.11	12246.63	('55973@uc003vei.1uc003vej.1@uc003vel.1.A.0', '55973@uc003vei.1uc003vej.1@uc003vel.1.B.0')	(0,0):397,(0,1):107,(1,0):328	0:328,1:107	(0,0):832,(0,1):118,(1,0):693	0:693,1:118	chr7		(107258773, 107269267)	(107260923, 107271165)	BCAP29	SA620	SA612	1.0
ALE	64924@uc003jvg.1@uc003jvh.1uc003jvk.1	0.51	0.47	0.55	0.4	0.36	0.44	0.11	79.27	('64924@uc003jvg.1@uc003jvh.1uc003jvk.1.A.0', '64924@uc003jvg.1@uc003jvh.1uc003jvk.1.B.0')	(0,0):2701,(0,1):227,(1,0):331	0:331,1:227	(0,0):2991,(0,1):282,(1,0):260	0:260,1:282	chr5		(68399789, 68425274)	(68400567, 68425880)	SLC30A5	SA620	SA612	1.0
ALE	55814@uc003msj.1@uc003kbn.1	0.43	0.37	0.5	0.16	0.14	0.18	0.27	1000000000000.0	('55814@uc003msj.1@uc003kbn.1.A.0', '55814@uc003msj.1@uc003kbn.1.B.0')	(0,0):395279,(0,1):109,(1,0):141	0:141,1:109	(0,0):471654,(0,1):633,(1,0):207	0:207,1:633	chr5		(1468400, 70805292)	(1471468, 70807178)	BDP1	SA620	SA612	1.0
ALE	51742@uc001hwq.1uc001hwr.1@uc001hwn.1uc001hwp.1	0.06	0.05	0.08	0.19	0.17	0.22	-0.13	1000000000000.0	('51742@uc001hwq.1uc001hwr.1@uc001hwn.1uc001hwp.1.A.0', '51742@uc001hwq.1uc001hwr.1@uc001hwn.1uc001hwp.1.B.0')	(0,0):2040,(0,1):157,(1,0):91	0:91,1:157	(0,0):2305,(0,1):169,(1,0):360	0:360,1:169	chr1		(235330210, 235294949)	(235331967, 235295312)		SA620	SA612	1.0
ALE	79830@uc001byl.1@uc001bym.1uc001byn.1uc001byo.1uc009vut.1	0.47	0.43	0.5	0.26	0.23	0.28	0.21	1000000000000.0	('79830@uc001byl.1@uc001bym.1uc001byn.1uc001byo.1uc009vut.1.A.0', '79830@uc001byl.1@uc001bym.1uc001byn.1uc001byo.1uc009vut.1.B.0')	(0,0):735,(0,1):342,(1,0):399	0:399,1:342	(0,0):1092,(0,1):761,(1,0):351	0:351,1:761	chr1		(35562918, 35578578)	(35566700, 35581455)	ZMYM1	SA620	SA612	1.0
ALE	51742@uc001hwt.2@uc001hwn.1uc001hwp.1	0.06	0.05	0.08	0.18	0.16	0.21	-0.12	1000000000000.0	('51742@uc001hwt.2@uc001hwn.1uc001hwp.1.A.0', '51742@uc001hwt.2@uc001hwn.1uc001hwp.1.B.0')	(0,0):2268,(0,1):157,(1,0):145	0:145,1:157	(0,0):3189,(0,1):169,(1,0):515	0:515,1:169	chr1		(235343475, 235294949)	(235346108, 235295312)		SA620	SA612	1.0
ALE	9204@uc001byi.2uc001byj.2uc001byk.2@uc001byh.1	0.3	0.24	0.37	0.45	0.4	0.51	-0.15	56.26	('9204@uc001byi.2uc001byj.2uc001byk.2@uc001byh.1.B.0', '9204@uc001byi.2uc001byj.2uc001byk.2@uc001byh.1.A.0')	(0,0):353,(0,1):127,(1,0):65	0:65,1:127	(0,0):649,(0,1):159,(1,0):157	0:157,1:159	chr1		(35451767, 35482851)	(35454536, 35485203)	ZMYM6	SA620	SA612	1.0
ALE	10772@uc009vqz.1uc009vra.1@uc009vqw.1uc009vqx.1	0.36	0.34	0.38	0.47	0.45	0.48	-0.11	1000000000000.0	('10772@uc009vqz.1uc009vra.1@uc009vqw.1uc009vqx.1.A.0', '10772@uc009vqz.1uc009vra.1@uc009vqw.1uc009vqx.1.B.0')	(0,0):737,(0,1):1388,(1,0):1566	0:1566,1:1388	(0,0):1223,(0,1):1594,(1,0):2808	0:2808,1:1594	chr1		(24295573, 24292939)	(24297929, 24294213)	SRSF10	SA620	SA612	1.0
ALE	285343@uc003cnb.2uc003cnc.2@uc010him.1uc003cnd.2uc003cne.2	0.22	0.18	0.26	0.41	0.37	0.46	-0.19	1000000000000.0	('285343@uc003cnb.2uc003cnc.2@uc010him.1uc003cnd.2uc003cne.2.B.0', '285343@uc003cnb.2uc003cnc.2@uc010him.1uc003cnd.2uc003cne.2.A.0')	(0,0):199,(0,1):194,(1,0):70	0:70,1:194	(0,0):404,(0,1):213,(1,0):193	0:193,1:213	chr3		(44448934, 44399709)	(44450940, 44401294)	C3orf23	SA620	SA612	1.0
ALE	91869@uc003dgj.1uc003dgk.1@uc010hms.1	0.86	0.82	0.89	0.75	0.71	0.79	0.11	71.34	('91869@uc003dgj.1uc003dgk.1@uc010hms.1.A.0', '91869@uc003dgj.1uc003dgk.1@uc010hms.1.B.0')	(0,0):157,(0,1):50,(1,0):419	0:419,1:50	(0,0):148,(0,1):86,(1,0):356	0:356,1:86	chr3		(53124810, 53123689)	(53126086, 53124663)	RFT1	SA620	SA612	1.0
ALE	9711@uc003fyg.1@uc003fyc.2uc003fyd.2	0.43	0.39	0.46	0.53	0.48	0.57	-0.1	27.49	('9711@uc003fyg.1@uc003fyc.2uc003fyd.2.B.0', '9711@uc003fyg.1@uc003fyc.2uc003fyd.2.A.0')	(0,0):1036,(0,1):224,(1,0):1207	0:1207,1:224	(0,0):1100,(0,1):151,(1,0):1222	0:1222,1:151	chr3		(197398259, 197427331)	(197402067, 197428017)	KIAA0226	SA620	SA612	1.0
ALE	27032@uc003enk.1uc01174.uc003ent.1	0.49	0.43	0.55	0.63	0.58	0.68	-0.14	20.01	('27032@uc003enk.1uc01177.uc003ent.1.A.0', '27032@uc003enk.1uc01178.uc003ent.1.B.0')	(0,0):278,(0,1):85,(1,0):385	0:385,1:85	(0,0):509,(0,1):81,(1,0):653	0:653,1:81	chr3		(130720064, 130734996)	(130721994, 130735555)		SA620	SA612	1.0
ALE	51585@uc001ozy.2@uc001ozx.2	0.58	0.51	0.65	0.44	0.39	0.49	0.14	20.45	('51585@uc001ozy.2@uc001ozx.2.A.0', '51585@uc001ozy.2@uc001ozx.2.B.0')	(0,0):1399,(0,1):69,(1,0):154	0:154,1:69	(0,0):3251,(0,1):174,(1,0):219	0:219,1:174	chr11		(82868231, 82895721)	(82869913, 82896835)	PCF11	SA620	SA612	1.0
ALE	54014@uc002yxm.1@uc002yxl.1	0.22	0.19	0.25	0.6	0.57	0.64	-0.38	1000000000000.0	('54014@uc002yxm.1@uc002yxl.1.B.0_54014@uc002yxm.1@uc002yxl.1.B.1', '54014@uc002yxm.1@uc002yxl.1.A.0')	(0,0):622,(0,1):236,(1,0):239	0:239,1:236	(0,0):2120,(0,1):202,(1,0):1105	0:1105,1:202	chr21		(40562148, 40668365)	(40569341, 40670508)	BRWD1	SA620	SA612	1.0
ALE	54014@uc002yxm.1@uc010goc.1uc002yxk.1	0.85	0.8	0.89	0.49	0.44	0.55	0.36	1000000000000.0	('54014@uc002yxm.1@uc010goc.1uc002yxk.1.A.0', '54014@uc002yxm.1@uc010goc.1uc002yxk.1.B.0')	(0,0):941,(0,1):38,(1,0):236	0:236,1:38	(0,0):3568,(0,1):184,(1,0):202	0:202,1:184	chr21		(40668365, 40557404)	(40670508, 40559343)	BRWD1	SA620	SA612	1.0
ALE	94104@uc002yqq.1@uc002yql.1uc002yqm.1uc002yqn.1	0.87	0.82	0.91	0.75	0.72	0.78	0.12	4971.45	('94104@uc002yqq.1@uc002yql.1uc002yqm.1uc002yqn.1.B.0', '94104@uc002yqq.1@uc002yql.1uc002yqm.1uc002yqn.1.A.0')	(0,0):828,(0,1):31,(1,0):265	0:265,1:31	(0,0):2326,(0,1):161,(1,0):621	0:621,1:161	chr21		(34106210, 34127723)	(34107378, 34128679)	GCFC1	SA620	SA612	1.0
ALE	94104@uc002yqr.2@uc002yqq.1	0.17	0.12	0.23	0.35	0.3	0.4	-0.18	75.4	('94104@uc002yqr.2@uc002yqq.1.B.0', '94104@uc002yqr.2@uc002yqq.1.A.0')	(0,0):273,(0,1):92,(1,0):31	0:31,1:92	(0,0):840,(0,1):176,(1,0):161	0:161,1:176	chr21		(34127723, 34131667)	(34128679, 34132305)	GCFC1	SA620	SA612	1.0
ALE	672@uc002ide.1uc0102528.uc002idb.1	0.47	0.43	0.51	0.59	0.56	0.61	-0.12	1853009578.15	('672@uc002ide.1uc0102531.uc002idb.1.A.0', '672@uc002ide.1uc0102532.uc002idb.1.B.0')	(0,0):828,(0,1):259,(1,0):567	0:567,1:259	(0,0):1860,(0,1):544,(1,0):1909	0:1909,1:544	chr17		(41243452, 41196314)	(41246877, 41197819)		SA620	SA612	1.0
ALE	672@uc002idd.2@uc0022533.uc002idb.1	0.45	0.41	0.48	0.56	0.54	0.59	-0.11	53524.91	('672@uc002idd.2@uc0022536.uc002idb.1.A.0', '672@uc002idd.2@uc0022537.uc002idb.1.B.0')	(0,0):827,(0,1):259,(1,0):568	0:568,1:259	(0,0):1859,(0,1):544,(1,0):1910	0:1910,1:544	chr17		(41243120, 41196314)	(41246877, 41197819)		SA620	SA612	1.0
ALE	55285@uc004emz.1@uc004emy.1	0.29	0.18	0.45	0.61	0.51	0.7	-0.32	24.65	('55285@uc004emz.1@uc004emy.1.B.0', '55285@uc004emz.1@uc004emy.1.A.0')	(0,0):29,(0,1):16,(1,0):19	0:19,1:16	(0,0):245,(0,1):28,(1,0):136	0:136,1:28	chrX		(106307650, 106310369)	(106308988, 106310923)	RBM41	SA620	SA612	1.0
ALE	23244@uc003guw.2@uc010ifo.1uc003guv.2	0.76	0.71	0.81	0.88	0.85	0.91	-0.12	130.15	('23244@uc003guw.2@uc010ifo.1uc003guv.2.B.0', '23244@uc003guw.2@uc010ifo.1uc003guv.2.A.0')	(0,0):4204,(0,1):49,(1,0):1064	0:1064,1:49	(0,0):8915,(0,1):59,(1,0):2924	0:2924,1:59	chr4		(39824483, 39899591)	(39827108, 39900148)	PDS5A	SA620	SA612	1.0
ALE	91351@uc003irt.1@uc003irq.2	0.26	0.18	0.35	0.09	0.05	0.12	0.17	64.85	('91351@uc003irt.1@uc003irq.2.A.0', '91351@uc003irt.1@uc003irq.2.B.0')	(0,0):367,(0,1):56,(1,0):26	0:26,1:56	(0,0):1279,(0,1):175,(1,0):22	0:22,1:175	chr4		(169389899, 169277886)	(169391988, 169279427)	DDX60L	SA620	SA612	1.0
ALE	6936@uc002snp.2@uc010ffs.1uc002snn.1uc002sno.1uc010fft.1	0.1	0.07	0.12	0.3	0.25	0.35	-0.2	1000000000000.0	('6936@uc002snp.2@uc010ffs.1uc002snn.1uc002sno.1uc010fft.1.B.0', '6936@uc002snp.2@uc010ffs.1uc002snn.1uc002sno.1uc010fft.1.A.0')	(0,0):591,(0,1):119,(1,0):68	0:68,1:119	(0,0):1559,(0,1):102,(1,0):233	0:233,1:102	chr2		(75889294, 75928924)	(75891909, 75929549)	GCFC2	SA620	SA612	1.0
ALE	6672@uc002vqq.1uc002vqr.1uc002vqv.1@uc002vqu.1uc010fxp.1	0.13	0.1	0.17	0.27	0.22	0.32	-0.14	105394.95	('6672@uc002vqq.1uc002vqr.1uc002vqv.1@uc002vqu.1uc010fxp.1.B.0', '6672@uc002vqq.1uc002vqr.1uc002vqv.1@uc002vqu.1uc010fxp.1.A.0')	(0,0):251,(0,1):72,(1,0):82	0:82,1:72	(0,0):575,(0,1):80,(1,0):238	0:238,1:80	chr2		(231407551, 231334730)	(231410317, 231335232)	SP100	SA620	SA612	1.0
ALE	51454@uc002uqc.2uc002uqe.2@uc002uqd.1uc010fru.1uc002uqf.1uc002uqg.1	0.83	0.76	0.88	0.96	0.93	0.98	-0.13	300.81	('51454@uc002uqc.2uc002uqe.2@uc002uqd.1uc010fru.1uc002uqf.1uc002uqg.1.B.0', '51454@uc002uqc.2uc002uqe.2@uc002uqd.1uc010fru.1uc002uqf.1uc002uqg.1.A.0')	(0,0):376,(0,1):20,(1,0):238	0:238,1:20	(0,0):838,(0,1):10,(1,0):539	0:539,1:10	chr2		(189458667, 189405908)	(189460652, 189406837)	GULP1	SA620	SA612	1.0
ALE	51454@uc002uqc.2uc002uqe.2@uc002uqh.1	0.48	0.37	0.6	0.8	0.7	0.89	-0.32	130.17	('51454@uc002uqc.2uc002uqe.2@uc002uqh.1.B.0', '51454@uc002uqc.2uc002uqe.2@uc002uqh.1.A.0')	(0,0):356,(0,1):20,(1,0):170	0:170,1:20	(0,0):764,(0,1):10,(1,0):394	0:394,1:10	chr2		(189452582, 189405908)	(189459786, 189406837)	GULP1	SA620	SA612	1.0
ALE	5495@uc002rtt.1uc002rtv.1@uc002rtw.1	0.35	0.31	0.4	0.48	0.43	0.52	-0.13	28.23	('5495@uc002rtt.1uc002rtv.1@uc002rtw.1.B.0', '5495@uc002rtt.1uc002rtv.1@uc002rtw.1.A.0')	(0,0):69,(0,1):162,(1,0):212	0:212,1:162	(0,0):94,(0,1):154,(1,0):336	0:336,1:154	chr2		(44459455, 44457552)	(44461742, 44458611)	PPM1B	SA620	SA612	1.0
ALE	51776@uc002uhy.1@uc002uhz.1	0.36	0.33	0.38	0.58	0.56	0.61	-0.22	1000000000000.0	('51776@uc002uhy.1@uc002uhz.1.A.0', '51776@uc002uhy.1@uc002uhz.1.B.0')	(0,0):640,(0,1):511,(1,0):930	0:930,1:511	(0,0):835,(0,1):436,(1,0):2008	0:2008,1:436	chr2		(174085878, 174130778)	(174091873, 174132737)	ZAK	SA620	SA612	1.0
ALE	5150@uc003xvr.1@uc003xvp.1uc003xvq.1	0.05	0.04	0.08	0.16	0.13	0.2	-0.11	20984080.98	('5150@uc003xvr.1@uc003xvp.1uc003xvq.1.A.0', '5150@uc003xvr.1@uc003xvp.1uc003xvq.1.B.0')	(0,0):168,(0,1):81,(1,0):31	0:31,1:81	(0,0):224,(0,1):89,(1,0):120	0:120,1:89	chr8		(66634052, 66631313)	(66635856, 66631730)	PDE7A	SA620	SA612	1.0
ALE	54904@uc003xlj.1@uc003xlh.1uc003xli.1uc010lwe.1	0.66	0.6	0.72	0.42	0.37	0.47	0.24	1000000000000.0	('54904@uc003xlj.1@uc003xlh.1uc003xli.1uc010lwe.1.A.0', '54904@uc003xlj.1@uc003xlh.1uc003xli.1uc010lwe.1.B.0')	(0,0):565,(0,1):63,(1,0):269	0:269,1:63	(0,0):1156,(0,1):163,(1,0):260	0:260,1:163	chr8		(38173935, 38132561)	(38175556, 38133400)	WHSC1L1	SA620	SA612	1.0
ALE	51105@uc003ytr.1uc010mdv.1uc003ytv.1@uc003ytt.1	0.45	0.39	0.51	0.59	0.55	0.64	-0.14	231.27	('51105@uc003ytr.1uc010mdv.1uc003ytv.1@uc003ytt.1.B.0', '51105@uc003ytr.1uc010mdv.1uc003ytv.1@uc003ytt.1.A.0')	(0,0):705,(0,1):117,(1,0):136	0:136,1:117	(0,0):1506,(0,1):189,(1,0):402	0:402,1:189	chr8		(133858026, 133823291)	(133861052, 133825439)	PHF20L1	SA620	SA612	1.0
ALE	51105@uc003ytq.1@uc003ytt.1	0.77	0.68	0.86	0.94	0.9	0.97	-0.17	93.81	('51105@uc003ytq.1@uc003ytt.1.B.0', '51105@uc003ytq.1@uc003ytt.1.A.0')	(0,0):1230,(0,1):13,(1,0):136	0:136,1:13	(0,0):2288,(0,1):8,(1,0):402	0:402,1:8	chr8		(133858026, 133811018)	(133861052, 133812175)	PHF20L1	SA620	SA612	1.0
ALE	257218@uc003qlg.1@uc003qle.1	0.05	0.02	0.09	0.19	0.15	0.23	-0.14	124226.29	('257218@uc003qlg.1@uc003qle.1.A.0', '257218@uc003qlg.1@uc003qle.1.B.0')	(0,0):84,(0,1):46,(1,0):11	0:11,1:46	(0,0):361,(0,1):113,(1,0):129	0:129,1:113	chr6		(146224392, 146205944)	(146231772, 146207576)	SHPRH	SA620	SA612	1.0
ALE	257218@uc003qlg.1@uc010kht.1uc003qld.1uc003qlf.1	0.05	0.03	0.09	0.18	0.14	0.21	-0.13	451735351.13	('257218@uc003qlg.1@uc010kht.1uc003qld.1uc003qlf.1.A.0', '257218@uc003qlg.1@uc010kht.1uc003qld.1uc003qlf.1.B.0')	(0,0):74,(0,1):56,(1,0):11	0:11,1:56	(0,0):321,(0,1):153,(1,0):129	0:129,1:153	chr6		(146224392, 146205944)	(146231772, 146207923)	SHPRH	SA620	SA612	1.0
ALE	4673@uc001syc.1uc001syb.1uc001sya.1@uc001sxx.1uc001sxy.1uc001sxz.1	0.36	0.31	0.41	0.51	0.45	0.57	-0.15	68.37	('4673@uc001syc.1uc001syb.1uc001sya.1@uc001sxx.1uc001sxy.1uc001sxz.1.B.0', '4673@uc001syc.1uc001syb.1uc001sya.1@uc001sxx.1uc001sxy.1uc001sxz.1.A.0')	(0,0):1863,(0,1):87,(1,0):2076	0:2076,1:87	(0,0):2342,(0,1):74,(1,0):3289	0:3289,1:74	chr12		(76439956, 76443342)	(76442244, 76443565)	NAP1L1	SA620	SA612	1.0
ALE	160518@uc001rkk.1@uc009zjq.1	0.21	0.17	0.26	0.33	0.28	0.39	-0.12	25.92	('160518@uc001rkk.1@uc009zjq.1.B.0', '160518@uc001rkk.1@uc009zjq.1.A.0')	(0,0):383,(0,1):135,(1,0):80	0:80,1:135	(0,0):562,(0,1):122,(1,0):135	0:135,1:122	chr12		(31537719, 31604636)	(31539234, 31605410)	DENND5B	SA620	SA612	1.0
ALE	117177@uc001svl.1@uc001svm.1uc001svp.1uc001svt.1	0.51	0.41	0.62	0.82	0.75	0.87	-0.31	233134942533.18	('117177@uc001svl.1@uc001svm.1uc001svp.1uc001svt.1.B.0', '117177@uc001svl.1@uc001svm.1uc001svp.1uc001svt.1.A.0')	(0,0):263,(0,1):25,(1,0):154	0:154,1:25	(0,0):514,(0,1):23,(1,0):614	0:614,1:23	chr12		(70209144, 70188921)	(70216984, 70190424)	RAB3IP	SA620	SA612	1.0
ALE	8091@uc001ssv.1@uc001ssw.1	0.1	0.07	0.15	0.31	0.23	0.41	-0.21	120846.42	('8091@uc001ssv.1@uc001ssw.1.B.0', '8091@uc001ssv.1@uc001ssw.1.A.0')	(0,0):191,(0,1):27,(1,0):74	0:74,1:27	(0,0):588,(0,1):26,(1,0):288	0:288,1:26	chr12		(66345163, 66308839)	(66352634, 66309307)	HMGA2	SA620	SA612	1.0
ALE	117177@uc001svl.1@uc001svn.1uc001svq.1	0.54	0.45	0.64	0.82	0.76	0.87	-0.28	1832.51	('117177@uc001svl.1@uc001svn.1uc001svq.1.B.1_117177@uc001svl.1@uc001svn.1uc001svq.1.B.0', '117177@uc001svl.1@uc001svn.1uc001svq.1.A.0')	(0,0):243,(0,1):25,(1,0):174	0:174,1:25	(0,0):483,(0,1):23,(1,0):645	0:645,1:23	chr12		(70206744, 70188921)	(70216984, 70190424)	RAB3IP	SA620	SA612	1.0
ALE	160518@uc001rkk.1@uc001rkh.1uc001rki.1	0.15	0.12	0.17	0.25	0.22	0.29	-0.1	220184664.58	('160518@uc001rkk.1@uc001rkh.1uc001rki.1.B.0', '160518@uc001rkk.1@uc001rkh.1uc001rki.1.A.0')	(0,0):327,(0,1):135,(1,0):211	0:211,1:135	(0,0):475,(0,1):122,(1,0):375	0:375,1:122	chr12		(31535157, 31604636)	(31540720, 31605410)	DENND5B	SA620	SA612	1.0
ALE	4673@uc001syc.1uc001syb.1uc001sya.1@uc001sxw.1	0.4	0.35	0.46	0.54	0.48	0.6	-0.14	32.63	('4673@uc001syc.1uc001syb.1uc001sya.1@uc001sxw.1.B.0_4673@uc001syc.1uc001syb.1uc001sya.1@uc001sxw.1.B.1', '4673@uc001syc.1uc001syb.1uc001sya.1@uc001sxw.1.A.0')	(0,0):2246,(0,1):87,(1,0):1693	0:1693,1:87	(0,0):3066,(0,1):74,(1,0):2565	0:2565,1:74	chr12		(76439956, 76443342)	(76442244, 76443565)	NAP1L1	SA620	SA612	1.0
ALE	4673@uc001syc.1uc001syb.1uc001sya.1@uc001sxv.1	0.39	0.34	0.45	0.53	0.48	0.59	-0.14	22.63	('4673@uc001syc.1uc001syb.1uc001sya.1@uc001sxv.1.B.0_4673@uc001syc.1uc001syb.1uc001sya.1@uc001sxv.1.B.1', '4673@uc001syc.1uc001syb.1uc001sya.1@uc001sxv.1.A.0')	(0,0):2332,(0,1):87,(1,0):1607	0:1607,1:87	(0,0):3204,(0,1):74,(1,0):2427	0:2427,1:74	chr12		(76439956, 76443342)	(76442244, 76443565)	NAP1L1	SA620	SA612	1.0
ALE	144455@uc001syn.2@uc009zse.1uc001sym.2	0.52	0.48	0.56	0.64	0.6	0.69	-0.12	115.93	('144455@uc001syn.2@uc009zse.1uc001sym.2.B.0', '144455@uc001syn.2@uc009zse.1uc001sym.2.A.0')	(0,0):1958,(0,1):168,(1,0):945	0:945,1:168	(0,0):2154,(0,1):109,(1,0):1048	0:1048,1:109	chr12		(77415026, 77439402)	(77417965, 77440108)	E2F7	SA620	SA612	1.0
ALE	121512@uc001rkx.2@uc001rlc.1	0.15	0.09	0.23	0.37	0.3	0.44	-0.22	79648.4	('121512@uc001rkx.2@uc001rlc.1.B.0', '121512@uc001rkx.2@uc001rlc.1.A.0')	(0,0):157,(0,1):37,(1,0):25	0:25,1:37	(0,0):480,(0,1):67,(1,0):152	0:152,1:67	chr12		(32795634, 32734894)	(32798982, 32735887)	FGD4	SA620	SA612	1.0
ALE	51134@uc001tdf.2@uc001tdd.1uc001tde.1	0.34	0.25	0.44	0.16	0.11	0.2	0.18	50.4	('51134@uc001tdf.2@uc001tdd.1uc001tde.1.A.0', '51134@uc001tdf.2@uc001tdd.1uc001tde.1.B.0')	(0,0):331,(0,1):34,(1,0):55	0:55,1:34	(0,0):782,(0,1):83,(1,0):48	0:48,1:83	chr12		(94762178, 94702056)	(94763812, 94702693)	CCDC41	SA620	SA612	1.0
ALE	219790@uc001jlx.2@uc001jlv.1uc001jlw.1	0.57	0.46	0.68	0.86	0.8	0.91	-0.29	33088620.97	('219790@uc001jlx.2@uc001jlv.1uc001jlw.1.B.0', '219790@uc001jlx.2@uc001jlv.1uc001jlw.1.A.0')	(0,0):95,(0,1):22,(1,0):102	0:102,1:22	(0,0):275,(0,1):16,(1,0):356	0:356,1:16	chr10		(63952953, 63997909)	(63958202, 63999524)	RTKN2	SA620	SA612	1.0
ALE	7582@uc001jaf.1uc001jag.1@uc009xmg.1	0.24	0.19	0.28	0.55	0.49	0.6	-0.31	1000000000000.0	('7582@uc001jaf.1uc001jag.1@uc009xmg.1.A.0', '7582@uc001jaf.1uc001jag.1@uc009xmg.1.B.0')	(0,0):31,(0,1):107,(1,0):132	0:132,1:107	(0,0):81,(0,1):102,(1,0):492	0:492,1:102	chr10		(43084555, 43077042)	(43090147, 43078571)	ZNF33B	SA620	SA612	1.0
ALE	7581@uc001izg.1@uc001izi.1	0.23	0.19	0.27	0.7	0.65	0.75	-0.47	1000000000000.0	('7581@uc001izg.1@uc001izi.1.A.0', '7581@uc001izg.1@uc001izi.1.B.0')	(0,0):64,(0,1):99,(1,0):191	0:191,1:99	(0,0):155,(0,1):63,(1,0):1015	0:1015,1:63	chr10		(38343303, 38353016)	(38348995, 38354026)	ZNF33A	SA620	SA612	1.0
ALE	7581@uc001izh.1@uc001izi.1	0.23	0.19	0.27	0.71	0.65	0.76	-0.48	1000000000000.0	('7581@uc001izh.1@uc001izi.1.A.0', '7581@uc001izh.1@uc001izi.1.B.0')	(0,0):64,(0,1):99,(1,0):191	0:191,1:99	(0,0):155,(0,1):63,(1,0):1015	0:1015,1:63	chr10		(38343306, 38353016)	(38348995, 38354026)	ZNF33A	SA620	SA612	1.0
ALE	54816@uc002adx.1uc002ady.1@uc002adt.1uc002adu.1uc002adv.1uc010bfq.1	0.17	0.13	0.21	0.32	0.28	0.36	-0.15	18892385299.38	('54816@uc002adx.1uc002ady.1@uc002adt.1uc002adu.1uc002adv.1uc010bfq.1.B.0', '54816@uc002adx.1uc002ady.1@uc002adt.1uc002adu.1uc002adv.1uc010bfq.1.A.0')	(0,0):273,(0,1):254,(1,0):59	0:59,1:254	(0,0):746,(0,1):343,(1,0):189	0:189,1:343	chr15		(56922374, 56991558)	(56924320, 56993270)	ZNF280D	SA620	SA612	1.0
ALE	54813@uc001wvt.2@uc001wvq.1uc001wvr.1	0.29	0.22	0.35	0.48	0.43	0.53	-0.19	27095453.44	('54813@uc001wvt.2@uc001wvq.1uc001wvr.1.B.0', '54813@uc001wvt.2@uc001wvq.1uc001wvr.1.A.0')	(0,0):98,(0,1):73,(1,0):67	0:67,1:73	(0,0):244,(0,1):143,(1,0):307	0:307,1:143	chr14		(45393527, 45412934)	(45398394, 45415138)	KLHL28	SA620	SA612	1.0
MXE	chr1:153925461:153925589:+@chr1:153946188:153946239:+@chr1:153962407:153962434:+@chr1:153964023:153964153:+	0.27	0.19	0.37	0.54	0.43	0.65	-0.27	40.75	('chr1:153925461:153925589:+@chr1:153946188:153946239:+@chr1:153962407:153962434:+@chr1:153964023:153964153:+.A.up_chr1:153925461:153925589:+@chr1:153946188:153946239:+@chr1:153962407:153962434:+@chr1:153964023:153964153:+.A.mxe1_chr1:153925461:153925589:+@chr1:153946188:153946239:+@chr1:153962407:153962434:+@chr1:153964023:153964153:+.A.dn', 'chr1:153925461:153925589:+@chr1:153946188:153946239:+…	(0,0):3797,(0,1):53,(1,0):27,(1,1):20	0:32,1:68	(0,0):3445,(0,1):30,(1,0):46,(1,1):21	0:58,1:39	chr1		(155658837, 155658837)	(155697529, 155697529)	DAP3	SA620	SA612	1.0
MXE	chr16:74238977:74239146:-@chr16:74235682:74235861:-@chr16:74234152:74234234:-@chr16:74232963:74233122:-	0.78	0.73	0.82	0.91	0.87	0.95	-0.13	251016.77	('chr16:74238977:74239146:-@chr16:74235682:74235861:-@chr16:74234152:74234234:-@chr16:74232963:74233122:-.A.dn_chr16:74238977:74239146:-@chr16:74235682:74235861:-@chr16:74234152:74234234:-@chr16:74232963:74233122:-.A.mxe1_chr16:74238977:74239146:-@chr16:74235682:74235861:-@chr16:74234152:74234234:-@chr16:74232963:74233122:-.A.up', 'chr16:74238977:74239146:-@chr16:74235682:74235861:-@chr16:7423415…	(0,0):1342,(0,1):76,(1,0):428,(1,1):143	0:531,1:116	(0,0):1223,(0,1):20,(1,0):382,(1,1):150	0:526,1:26	chr16		(75675462, 75675462)	(75681645, 75681645)	KARS	SA620	SA612	1.0
MXE	chr3:102775629:102775813:+@chr3:102777985:102778328:+@chr3:102781123:102781538:+@chr3:102786971:102788225:+	0.56	0.52	0.6	0.69	0.65	0.73	-0.13	98210.11	('chr3:102775629:102775813:+@chr3:102777985:102778328:+@chr3:102781123:102781538:+@chr3:102786971:102788225:+.B.up_chr3:102775629:102775813:+@chr3:102777985:102778328:+@chr3:102781123:102781538:+@chr3:102786971:102788225:+.B.mxe2_chr3:102775629:102775813:+@chr3:102777985:102778328:+@chr3:102781123:102781538:+@chr3:102786971:102788225:+.B.dn', 'chr3:102775629:102775813:+@chr3:102777985:102778328:+…	(0,0):1562,(0,1):253,(1,0):344,(1,1):23	0:357,1:263	(0,0):1809,(0,1):172,(1,0):407,(1,1):52	0:439,1:192	chr3		(101292939, 101292939)	(101305535, 101305535)	PCNP	SA620	SA612	1.0
MXE	chr11:62405748:62406114:+@chr11:62406553:62406666:+@chr11:62406715:62406855:+@chr11:62406956:62408573:+	0.06	0.02	0.13	0.31	0.19	0.46	-0.25	1181.78	('chr11:62405748:62406114:+@chr11:62406553:62406666:+@chr11:62406715:62406855:+@chr11:62406956:62408573:+.B.up_chr11:62405748:62406114:+@chr11:62406553:62406666:+@chr11:62406715:62406855:+@chr11:62406956:62408573:+.B.mxe2_chr11:62405748:62406114:+@chr11:62406553:62406666:+@chr11:62406715:62406855:+@chr11:62406956:62408573:+.B.dn', 'chr11:62405748:62406114:+@chr11:62406553:62406666:+@chr11:6240671…	(0,0):2836,(0,1):40,(1,0):3,(1,1):420	0:8,1:455	(0,0):2514,(0,1):19,(1,0):14,(1,1):393	0:173,1:253	chr11		(62649172, 62649172)	(62651997, 62651997)	SLC3A2	SA620	SA612	1.0
RI	chr7:2547139:2547212:-@chr7:2545946:2546048:-	0.06	0.04	0.09	0.21	0.13	0.31	-0.15	99.95	('chr7:2547139:2547212:-@chr7:2545946:2546048:-.A.withRI', 'chr7:2547139:2547212:-@chr7:2545946:2546048:-.B.dn_chr7:2547139:2547212:-@chr7:2545946:2546048:-.B.up')	(0,0):154,(0,1):34,(1,0):101	0:101,1:34	(0,0):173,(0,1):15,(1,0):163	0:163,1:15	chr7		(2579420, 2579420)	(2580686, 2580686)	BRAT1	SA620	SA612	1.0
RI	chr16:1334024:1334148:+@chr16:1334229:1334319:+	0.14	0.04	0.3	0.66	0.35	0.94	-0.52	46.34	('chr16:1334024:1334148:+@chr16:1334229:1334319:+.A.withRI', 'chr16:1334024:1334148:+@chr16:1334229:1334319:+.B.up_chr16:1334024:1334148:+@chr16:1334229:1334319:+.B.dn')	(0,0):23,(0,1):11,(1,0):4,(1,1):3	0:4,1:14	(0,0):23,(0,1):1,(1,0):7,(1,1):1	0:8,1:1	chr16		(1394023, 1394023)	(1394318, 1394318)	BAIAP3	SA620	SA612	1.0
RI	chr3:187985047:187985179:+@chr3:187986353:187986534:+	0.26	0.22	0.3	0.43	0.38	0.5	-0.17	62015857.22	('chr3:187985047:187985179:+@chr3:187986353:187986534:+.A.withRI', 'chr3:187985047:187985179:+@chr3:187986353:187986534:+.B.up_chr3:187985047:187985179:+@chr3:187986353:187986534:+.B.dn')	(0,0):1524,(0,1):27,(1,0):617,(1,1):216	0:664,1:196	(0,0):1772,(0,1):16,(1,0):964,(1,1):207	0:1050,1:137	chr3		(186502353, 186502353)	(186503840, 186503840)	EIF4A2	SA620	SA612	1.0
RI	chr19:1829663:1831114:-@chr19:1828507:1828686:-	0.5	0.42	0.6	0.73	0.63	0.83	-0.23	40.82	('chr19:1829663:1831114:-@chr19:1828507:1828686:-.A.withRI', 'chr19:1829663:1831114:-@chr19:1828507:1828686:-.B.dn_chr19:1829663:1831114:-@chr19:1828507:1828686:-.B.up')	(0,0):904,(0,1):1,(1,0):143,(1,1):417	0:336,1:225	(0,0):942,(0,1):2,(1,0):236,(1,1):458	0:602,1:94	chr19		(1877507, 1877507)	(1880114, 1880114)	FAM108A1	SA620	SA612	1.0
RI	chr11:67566989:67567074:+@chr11:67567414:67567540:+	0.4	0.28	0.54	0.89	0.72	0.99	-0.49	334360244.91	('chr11:67566989:67567074:+@chr11:67567414:67567540:+.A.withRI', 'chr11:67566989:67567074:+@chr11:67567414:67567540:+.B.up_chr11:67566989:67567074:+@chr11:67567414:67567540:+.B.dn')	(0,0):50,(0,1):12,(1,0):72,(1,1):3	0:73,1:14	(0,0):61,(1,0):94,(1,1):1	0:94,1:1	chr11		(67810413, 67810413)	(67810964, 67810964)	TCIRG1	SA620	SA612	1.0
RI	chr17:7237510:7237552:-@chr17:7237187:7237407:-	0.03	0.01	0.08	0.19	0.12	0.28	-0.16	865.26	('chr17:7237510:7237552:-@chr17:7237187:7237407:-.A.withRI', 'chr17:7237510:7237552:-@chr17:7237187:7237407:-.B.dn_chr17:7237510:7237552:-@chr17:7237187:7237407:-.B.up')	(0,0):136,(0,1):24,(1,0):2,(1,1):21	0:2,1:45	(0,0):120,(0,1):26,(1,0):20,(1,1):34	0:25,1:55	chr17		(7296463, 7296463)	(7296828, 7296828)	PLSCR3,C17orf61-PLSCR3	SA620	SA612	1.0
RI	chr17:7065995:7066345:+@chr17:7066710:7067280:+	0.23	0.2	0.25	0.33	0.3	0.36	-0.1	7675758978.93	('chr17:7065995:7066345:+@chr17:7066710:7067280:+.A.withRI', 'chr17:7065995:7066345:+@chr17:7066710:7067280:+.B.up_chr17:7065995:7066345:+@chr17:7066710:7067280:+.B.dn')	(0,0):1527,(0,1):425,(1,0):293,(1,1):934	0:535,1:1117	(0,0):1477,(0,1):337,(1,0):411,(1,1):989	0:741,1:996	chr17		(7125271, 7125271)	(7126556, 7126556)	ACADVL	SA620	SA612	1.0
RI	chr17:77465782:77465870:-@chr17:77465462:77465698:-	0.3	0.2	0.42	0.65	0.52	0.76	-0.35	173529.4	('chr17:77465782:77465870:-@chr17:77465462:77465698:-.A.withRI', 'chr17:77465782:77465870:-@chr17:77465462:77465698:-.B.dn_chr17:77465782:77465870:-@chr17:77465462:77465698:-.B.up')	(0,0):407,(0,1):5,(1,0):30,(1,1):120	0:60,1:95	(0,0):448,(0,1):3,(1,0):73,(1,1):122	0:145,1:53	chr17		(79872170, 79872170)	(79872578, 79872578)	SIRT7	SA620	SA612	1.0
RI	chr4:15296957:15297869:+@chr4:15299272:15299828:+	0.14	0.09	0.19	0.38	0.31	0.45	-0.24	1000000000000.0	('chr4:15296957:15297869:+@chr4:15299272:15299828:+.A.withRI', 'chr4:15296957:15297869:+@chr4:15299272:15299828:+.B.up_chr4:15296957:15297869:+@chr4:15299272:15299828:+.B.dn')	(0,0):88,(0,1):15,(1,0):35,(1,1):209	0:60,1:199	(0,0):116,(0,1):24,(1,0):132,(1,1):250	0:223,1:183	chr4		(15687859, 15687859)	(15690730, 15690730)	FAM200B	SA620	SA612	1.0
RI	chr8:145621874:145622399:-@chr8:145621137:145621242:-	0.16	0.12	0.21	0.34	0.28	0.41	-0.18	1274.81	('chr8:145621874:145622399:-@chr8:145621137:145621242:-.A.withRI', 'chr8:145621874:145622399:-@chr8:145621137:145621242:-.B.dn_chr8:145621874:145622399:-@chr8:145621137:145621242:-.B.up')	(0,0):440,(0,1):101,(1,0):52,(1,1):22	0:56,1:119	(0,0):370,(0,1):73,(1,0):97,(1,1):17	0:103,1:84	chr8		(145650329, 145650329)	(145651591, 145651591)	VPS28	SA620	SA612	1.0
RI	chr8:145551068:145551181:-@chr8:145550768:145550999:-	0.19	0.15	0.23	0.32	0.27	0.38	-0.13	39.84	('chr8:145551068:145551181:-@chr8:145550768:145550999:-.A.withRI', 'chr8:145551068:145551181:-@chr8:145550768:145550999:-.B.dn_chr8:145551068:145551181:-@chr8:145550768:145550999:-.B.up')	(0,0):340,(0,1):150,(1,0):65,(1,1):142	0:88,1:269	(0,0):375,(0,1):114,(1,0):109,(1,1):153	0:150,1:226	chr8		(145579960, 145579960)	(145580373, 145580373)	FBXL6	SA620	SA612	1.0
RI	chr6:163904442:163904741:+@chr6:163905689:163911167:+	0.28	0.14	0.5	0.87	0.67	0.99	-0.59	15716.75	('chr6:163904442:163904741:+@chr6:163905689:163911167:+.A.withRI', 'chr6:163904442:163904741:+@chr6:163905689:163911167:+.B.up_chr6:163904442:163904741:+@chr6:163905689:163911167:+.B.dn')	(0,0):161,(0,1):4,(1,0):7,(1,1):142	0:33,1:120	(0,0):216,(1,0):32,(1,1):178	0:196,1:14	chr6		(163984452, 163984452)	(163991177, 163991177)	QKI	SA620	SA612	1.0
RI	chr6:35544702:35544777:+@chr6:35545136:35545284:+	0.24	0.22	0.27	0.36	0.33	0.41	-0.12	4355.24	('chr6:35544702:35544777:+@chr6:35545136:35545284:+.A.withRI', 'chr6:35544702:35544777:+@chr6:35545136:35545284:+.B.up_chr6:35544702:35544777:+@chr6:35545136:35545284:+.B.dn')	(0,0):5141,(0,1):23,(1,0):936,(1,1):524	0:1061,1:422	(0,0):4399,(0,1):21,(1,0):1059,(1,1):378	0:1195,1:263	chr6		(35436724, 35436724)	(35437306, 35437306)	RPL10A	SA620	SA612	1.0
RI	chr6:35544702:35544777:+@chr6:35545143:35545284:+	0.33	0.29	0.36	0.46	0.4	0.52	-0.13	1103.89	('chr6:35544702:35544777:+@chr6:35545143:35545284:+.A.withRI', 'chr6:35544702:35544777:+@chr6:35545143:35545284:+.B.up_chr6:35544702:35544777:+@chr6:35545143:35545284:+.B.dn')	(0,0):5146,(0,1):18,(1,0):1068,(1,1):392	0:1182,1:296	(0,0):4403,(0,1):17,(1,0):1150,(1,1):287	0:1294,1:160	chr6		(35436724, 35436724)	(35437306, 35437306)	RPL10A	SA620	SA612	1.0
RI	chr6:170734070:170734201:-@chr6:170732758:170733278:-	0.28	0.24	0.32	0.4	0.35	0.45	-0.12	45.41	('chr6:170734070:170734201:-@chr6:170732758:170733278:-.A.withRI', 'chr6:170734070:170734201:-@chr6:170732758:170733278:-.B.dn_chr6:170734070:170734201:-@chr6:170732758:170733278:-.B.up')	(0,0):499,(0,1):110,(1,0):290,(1,1):372	0:391,1:381	(0,0):457,(0,1):68,(1,0):359,(1,1):348	0:488,1:287	chr6		(170890833, 170890833)	(170892276, 170892276)	PDCD2	SA620	SA612	1.0
RI	chr12:122026311:122026367:+@chr12:122027154:122027267:+	0.7	0.36	0.91	0.18	0.1	0.32	0.52	22.31	('chr12:122026311:122026367:+@chr12:122027154:122027267:+.A.withRI', 'chr12:122026311:122026367:+@chr12:122027154:122027267:+.B.up_chr12:122026311:122026367:+@chr12:122027154:122027267:+.B.dn')	(0,0):66,(1,0):72,(1,1):1	0:73	(0,0):70,(0,1):9,(1,0):64	0:64,1:9	chr12		(123460358, 123460358)	(123461314, 123461314)	OGFOD2	SA620	SA612	1.0
SE	chr9:6483826:6483932:+@chr9:6485585:6487103:+@chr9:6487198:6487360:+	0.05	0.03	0.07	0.15	0.11	0.2	-0.1	54844.87	('chr9:6483826:6483932:+@chr9:6485585:6487103:+@chr9:6487198:6487360:+.A.up_chr9:6483826:6483932:+@chr9:6485585:6487103:+@chr9:6487198:6487360:+.A.se_chr9:6483826:6483932:+@chr9:6485585:6487103:+@chr9:6487198:6487360:+.A.dn', 'chr9:6483826:6483932:+@chr9:6485585:6487103:+@chr9:6487198:6487360:+.B.up_chr9:6483826:6483932:+@chr9:6485585:6487103:+@chr9:6487198:6487360:+.B.dn')	(0,0):168,(0,1):48,(1,0):54,(1,1):9	0:54,1:57	(0,0):293,(0,1):34,(1,0):157,(1,1):18	0:163,1:46	chr9		(6493826, 6493826)	(6497360, 6497360)	UHRF2	SA620	SA612	1.0
SE	chr7:43645573:43645805:-@chr7:43638349:43639532:-@chr7:43637136:43637906:-	0.11	0.08	0.14	0.21	0.17	0.25	-0.1	549.14	('chr7:43645573:43645805:-@chr7:43638349:43639532:-@chr7:43637136:43637906:-.A.dn_chr7:43645573:43645805:-@chr7:43638349:43639532:-@chr7:43637136:43637906:-.A.se_chr7:43645573:43645805:-@chr7:43638349:43639532:-@chr7:43637136:43637906:-.A.up', 'chr7:43645573:43645805:-@chr7:43638349:43639532:-@chr7:43637136:43637906:-.B.dn_chr7:43645573:43645805:-@chr7:43638349:43639532:-@chr7:43637136:43637906:-…	(0,0):799,(0,1):8,(1,0):60,(1,1):360	0:86,1:342	(0,0):948,(0,1):9,(1,0):119,(1,1):378	0:218,1:288	chr7		(43670611, 43670611)	(43679280, 43679280)	C7orf44	SA620	SA612	1.0
SE	chr7:43645573:43645805:-@chr7:43637308:43637906:-@chr7:43614580:43615765:-	0.16	0.12	0.21	0.43	0.35	0.52	-0.27	66621739877.87	('chr7:43645573:43645805:-@chr7:43637308:43637906:-@chr7:43614580:43615765:-.A.dn_chr7:43645573:43645805:-@chr7:43637308:43637906:-@chr7:43614580:43615765:-.A.se_chr7:43645573:43645805:-@chr7:43637308:43637906:-@chr7:43614580:43615765:-.A.up', 'chr7:43645573:43645805:-@chr7:43637308:43637906:-@chr7:43614580:43615765:-.B.dn_chr7:43645573:43645805:-@chr7:43637308:43637906:-@chr7:43614580:43615765:-…	(0,0):1965,(0,1):25,(1,0):42,(1,1):457	0:138,1:386	(0,0):3127,(0,1):13,(1,0):104,(1,1):432	0:309,1:240	chr7		(43648055, 43648055)	(43679280, 43679280)	C7orf44	SA620	SA612	1.0
SE	chr7:43645573:43645805:-@chr7:43637136:43637906:-@chr7:43614580:43615765:-	0.15	0.11	0.19	0.39	0.32	0.47	-0.24	1000000000000.0	('chr7:43645573:43645805:-@chr7:43637136:43637906:-@chr7:43614580:43615765:-.A.dn_chr7:43645573:43645805:-@chr7:43637136:43637906:-@chr7:43614580:43615765:-.A.se_chr7:43645573:43645805:-@chr7:43637136:43637906:-@chr7:43614580:43615765:-.A.up', 'chr7:43645573:43645805:-@chr7:43637136:43637906:-@chr7:43614580:43615765:-.B.dn_chr7:43645573:43645805:-@chr7:43637136:43637906:-@chr7:43614580:43615765:-…	(0,0):1959,(0,1):25,(1,0):48,(1,1):457	0:122,1:408	(0,0):3111,(0,1):13,(1,0):120,(1,1):432	0:290,1:275	chr7		(43648055, 43648055)	(43679280, 43679280)	C7orf44	SA620	SA612	1.0
SE	chr1:195353542:195353736:-@chr1:195336184:195340938:-@chr1:195331751:195331917:-	0.55	0.4	0.71	0.84	0.72	0.92	-0.29	27.63	('chr1:195353542:195353736:-@chr1:195336184:195340938:-@chr1:195331751:195331917:-.A.dn_chr1:195353542:195353736:-@chr1:195336184:195340938:-@chr1:195331751:195331917:-.A.se_chr1:195353542:195353736:-@chr1:195336184:195340938:-@chr1:195331751:195331917:-.A.up', 'chr1:195353542:195353736:-@chr1:195336184:195340938:-@chr1:195331751:195331917:-.B.dn_chr1:195353542:195353736:-@chr1:195336184:19534093…	(0,0):59,(0,1):7,(1,0):351,(1,1):8	0:356,1:10	(0,0):265,(0,1):6,(1,0):1471,(1,1):21	0:1488,1:10	chr1		(197065128, 197065128)	(197087113, 197087113)	ASPM	SA620	SA612	1.0
SE	chr1:35795661:35796071:+@chr1:35796412:35796672:+@chr1:35797295:35797435:+	0.8	0.62	0.95	0.33	0.17	0.51	0.47	66.03	('chr1:35795661:35796071:+@chr1:35796412:35796672:+@chr1:35797295:35797435:+.A.up_chr1:35795661:35796071:+@chr1:35796412:35796672:+@chr1:35797295:35797435:+.A.se_chr1:35795661:35796071:+@chr1:35796412:35796672:+@chr1:35797295:35797435:+.A.dn', 'chr1:35795661:35796071:+@chr1:35796412:35796672:+@chr1:35797295:35797435:+.B.up_chr1:35795661:35796071:+@chr1:35796412:35796672:+@chr1:35797295:35797435:+…	(0,0):349,(0,1):2,(1,0):26,(1,1):11	0:34,1:5	(0,0):362,(0,1):8,(1,0):11,(1,1):17	0:15,1:21	chr1		(36023074, 36023074)	(36024848, 36024848)	NCDN	SA620	SA612	1.0
SE	chr1:113051223:113051548:-@chr1:113049198:113049313:-@chr1:113047053:113047951:-	0.18	0.11	0.25	0.4	0.33	0.48	-0.22	337.37	('chr1:113051223:113051548:-@chr1:113049198:113049313:-@chr1:113047053:113047951:-.A.dn_chr1:113051223:113051548:-@chr1:113049198:113049313:-@chr1:113047053:113047951:-.A.se_chr1:113051223:113051548:-@chr1:113049198:113049313:-@chr1:113047053:113047951:-.A.up', 'chr1:113051223:113051548:-@chr1:113049198:113049313:-@chr1:113047053:113047951:-.B.dn_chr1:113051223:113051548:-@chr1:113049198:11304931…	(0,0):1392,(0,1):89,(1,0):22,(1,1):80	0:32,1:159	(0,0):1337,(0,1):80,(1,0):63,(1,1):84	0:97,1:130	chr1		(113245530, 113245530)	(113250025, 113250025)	RHOC	SA620	SA612	1.0
SE	chr1:1613748:1614261:-@chr1:1612275:1612692:-@chr1:1597680:1598148:-	0.39	0.2	0.64	0.06	0.01	0.19	0.33	22.77	('chr1:1613748:1614261:-@chr1:1612275:1612692:-@chr1:1597680:1598148:-.A.dn_chr1:1613748:1614261:-@chr1:1612275:1612692:-@chr1:1597680:1598148:-.A.se_chr1:1613748:1614261:-@chr1:1612275:1612692:-@chr1:1597680:1598148:-.A.up', 'chr1:1613748:1614261:-@chr1:1612275:1612692:-@chr1:1597680:1598148:-.B.dn_chr1:1613748:1614261:-@chr1:1612275:1612692:-@chr1:1597680:1598148:-.B.up')	(0,0):101,(0,1):7,(1,0):7,(1,1):3	0:7,1:10	(0,0):124,(0,1):11,(1,1):6	0:0,1:17	chr1		(1607817, 1607817)	(1624401, 1624401)	SLC35E2B	SA620	SA612	1.0
SE	chr1:111307766:111309159:-@chr1:111295433:111296960:-@chr1:111293996:111294268:-	0.65	0.6	0.7	0.81	0.77	0.84	-0.16	3307843.81	('chr1:111307766:111309159:-@chr1:111295433:111296960:-@chr1:111293996:111294268:-.A.dn_chr1:111307766:111309159:-@chr1:111295433:111296960:-@chr1:111293996:111294268:-.A.se_chr1:111307766:111309159:-@chr1:111295433:111296960:-@chr1:111293996:111294268:-.A.up', 'chr1:111307766:111309159:-@chr1:111295433:111296960:-@chr1:111293996:111294268:-.B.dn_chr1:111307766:111309159:-@chr1:111295433:11129696…	(0,0):123,(0,1):84,(1,0):428,(1,1):161	0:534,1:139	(0,0):287,(0,1):73,(1,0):816,(1,1):228	0:998,1:119	chr1		(111492473, 111492473)	(111507636, 111507636)	LRIF1	SA620	SA612	1.0
SE	chr3:122923799:122923915:-@chr3:122921183:122921287:-@chr3:122919925:122920038:-	0.08	0.0	0.26	0.47	0.31	0.64	-0.39	92.45	('chr3:122923799:122923915:-@chr3:122921183:122921287:-@chr3:122919925:122920038:-.A.dn_chr3:122923799:122923915:-@chr3:122921183:122921287:-@chr3:122919925:122920038:-.A.se_chr3:122923799:122923915:-@chr3:122921183:122921287:-@chr3:122919925:122920038:-.A.up', 'chr3:122923799:122923915:-@chr3:122921183:122921287:-@chr3:122919925:122920038:-.B.dn_chr3:122923799:122923915:-@chr3:122921183:12292128…	(0,0):18,(0,1):4,(1,1):2	0:0,1:6	(0,0):103,(0,1):9,(1,0):26,(1,1):3	0:28,1:10	chr3		(121437235, 121437235)	(121441225, 121441225)	GOLGB1	SA620	SA612	1.0
SE	chr11:70863089:70863220:+@chr11:70864727:70866132:+@chr11:70867089:70868968:+	0.24	0.17	0.32	0.5	0.39	0.62	-0.26	2081.59	('chr11:70863089:70863220:+@chr11:70864727:70866132:+@chr11:70867089:70868968:+.A.up_chr11:70863089:70863220:+@chr11:70864727:70866132:+@chr11:70867089:70868968:+.A.se_chr11:70863089:70863220:+@chr11:70864727:70866132:+@chr11:70867089:70868968:+.A.dn', 'chr11:70863089:70863220:+@chr11:70864727:70866132:+@chr11:70867089:70868968:+.B.up_chr11:70863089:70863220:+@chr11:70864727:70866132:+@chr11:7086…	(0,0):139,(0,1):25,(1,0):39,(1,1):141	0:91,1:114	(0,0):153,(0,1):16,(1,0):84,(1,1):145	0:151,1:94	chr11		(71185441, 71185441)	(71191320, 71191320)	NADSYN1	SA620	SA612	1.0
SE	chr11:808901:808958:+@chr11:809574:809905:+@chr11:811628:811860:+	0.37	0.32	0.42	0.54	0.46	0.62	-0.17	110.42	('chr11:808901:808958:+@chr11:809574:809905:+@chr11:811628:811860:+.A.up_chr11:808901:808958:+@chr11:809574:809905:+@chr11:811628:811860:+.A.se_chr11:808901:808958:+@chr11:809574:809905:+@chr11:811628:811860:+.A.dn', 'chr11:808901:808958:+@chr11:809574:809905:+@chr11:811628:811860:+.B.up_chr11:808901:808958:+@chr11:809574:809905:+@chr11:811628:811860:+.B.dn')	(0,0):687,(1,0):479,(1,1):395	0:631,1:243	(0,0):751,(0,1):2,(1,0):516,(1,1):287	0:679,1:126	chr11		(818901, 818901)	(821860, 821860)	PNPLA2	SA620	SA612	1.0
SE	chr21:26029155:26029760:+@chr21:26035755:26035857:+@chr21:26039392:26039536:+	0.18	0.1	0.29	0.52	0.36	0.72	-0.34	22.55	('chr21:26029155:26029760:+@chr21:26035755:26035857:+@chr21:26039392:26039536:+.A.up_chr21:26029155:26029760:+@chr21:26035755:26035857:+@chr21:26039392:26039536:+.A.se_chr21:26029155:26029760:+@chr21:26035755:26035857:+@chr21:26039392:26039536:+.A.dn', 'chr21:26029155:26029760:+@chr21:26035755:26035857:+@chr21:26039392:26039536:+.B.up_chr21:26029155:26029760:+@chr21:26035755:26035857:+@chr21:2603…	(0,0):324,(0,1):2,(1,0):11,(1,1):353	0:78,1:288	(0,0):536,(0,1):1,(1,0):36,(1,1):344	0:196,1:185	chr21		(27107284, 27107284)	(27117665, 27117665)	GABPA	SA620	SA612	1.0
SE	chr13:48916284:48916994:+@chr13:48923690:48924046:+@chr13:48932244:48932369:+	0.35	0.18	0.54	0.76	0.55	0.92	-0.41	22.75	('chr13:48916284:48916994:+@chr13:48923690:48924046:+@chr13:48932244:48932369:+.A.up_chr13:48916284:48916994:+@chr13:48923690:48924046:+@chr13:48932244:48932369:+.A.se_chr13:48916284:48916994:+@chr13:48923690:48924046:+@chr13:48932244:48932369:+.A.dn', 'chr13:48916284:48916994:+@chr13:48923690:48924046:+@chr13:48932244:48932369:+.B.up_chr13:48916284:48916994:+@chr13:48923690:48924046:+@chr13:4893…	(0,0):15,(0,1):8,(1,0):11,(1,1):25	0:21,1:23	(0,0):36,(0,1):2,(1,0):30,(1,1):44	0:64,1:12	chr13		(50018283, 50018283)	(50034368, 50034368)	SETDB2	SA620	SA612	1.0
SE	chr4:13238067:13238445:-@chr4:13234112:13237034:-@chr4:13230665:13230789:-	0.4	0.29	0.54	0.2	0.15	0.26	0.2	22.0	('chr4:13238067:13238445:-@chr4:13234112:13237034:-@chr4:13230665:13230789:-.A.dn_chr4:13238067:13238445:-@chr4:13234112:13237034:-@chr4:13230665:13230789:-.A.se_chr4:13238067:13238445:-@chr4:13234112:13237034:-@chr4:13230665:13230789:-.A.up', 'chr4:13238067:13238445:-@chr4:13234112:13237034:-@chr4:13230665:13230789:-.B.dn_chr4:13238067:13238445:-@chr4:13234112:13237034:-@chr4:13230665:13230789:-…	(0,0):22,(0,1):12,(1,0):135,(1,1):15	0:141,1:21	(0,0):56,(0,1):32,(1,0):119,(1,1):23	0:124,1:50	chr4		(13621567, 13621567)	(13629347, 13629347)	BOD1L	SA620	SA612	1.0
SE	chr4:120353188:120353476:+@chr4:120354673:120354825:+@chr4:120358153:120362075:+	0.7	0.51	0.88	0.23	0.1	0.37	0.47	1140.45	('chr4:120353188:120353476:+@chr4:120354673:120354825:+@chr4:120358153:120362075:+.A.up_chr4:120353188:120353476:+@chr4:120354673:120354825:+@chr4:120358153:120362075:+.A.se_chr4:120353188:120353476:+@chr4:120354673:120354825:+@chr4:120358153:120362075:+.A.dn', 'chr4:120353188:120353476:+@chr4:120354673:120354825:+@chr4:120358153:120362075:+.B.up_chr4:120353188:120353476:+@chr4:120354673:12035482…	(0,0):14,(0,1):5,(1,0):14,(1,1):8	0:19,1:8	(0,0):38,(0,1):27,(1,0):8,(1,1):38	0:18,1:55	chr4		(120133740, 120133740)	(120142627, 120142627)	USP53	SA620	SA612	1.0
SE	chr8:86319787:86319895:-@chr8:86318717:86318841:-@chr8:86316292:86316983:-	0.35	0.3	0.39	0.47	0.42	0.53	-0.12	34.69	('chr8:86319787:86319895:-@chr8:86318717:86318841:-@chr8:86316292:86316983:-.A.dn_chr8:86319787:86319895:-@chr8:86318717:86318841:-@chr8:86316292:86316983:-.A.se_chr8:86319787:86319895:-@chr8:86318717:86318841:-@chr8:86316292:86316983:-.A.up', 'chr8:86319787:86319895:-@chr8:86318717:86318841:-@chr8:86316292:86316983:-.B.dn_chr8:86319787:86319895:-@chr8:86318717:86318841:-@chr8:86316292:86316983:-…	(0,0):1138,(0,1):240,(1,0):159,(1,1):26	0:163,1:262	(0,0):1155,(0,1):146,(1,0):167,(1,1):41	0:188,1:166	chr8		(86129040, 86129040)	(86132643, 86132643)	C8orf59	SA620	SA612	1.0
SE	chr6:146098027:146098684:-@chr6:146083730:146083984:-@chr6:146048951:146049125:-	0.07	0.01	0.18	0.42	0.22	0.64	-0.35	54.6	('chr6:146098027:146098684:-@chr6:146083730:146083984:-@chr6:146048951:146049125:-.A.dn_chr6:146098027:146098684:-@chr6:146083730:146083984:-@chr6:146048951:146049125:-.A.se_chr6:146098027:146098684:-@chr6:146083730:146083984:-@chr6:146048951:146049125:-.A.up', 'chr6:146098027:146098684:-@chr6:146083730:146083984:-@chr6:146048951:146049125:-.B.dn_chr6:146098027:146098684:-@chr6:146083730:14608398…	(0,0):20,(0,1):16,(1,0):1,(1,1):8	0:1,1:24	(0,0):31,(0,1):7,(1,0):8,(1,1):13	0:14,1:14	chr6		(146007258, 146007258)	(146056991, 146056991)	EPM2A	SA620	SA612	1.0
SE	chr15:38090774:38090839:+@chr15:38095995:38096165:+@chr15:38096601:38096735:+	0.7	0.56	0.81	0.93	0.83	0.99	-0.23	28.85	('chr15:38090774:38090839:+@chr15:38095995:38096165:+@chr15:38096601:38096735:+.A.up_chr15:38090774:38090839:+@chr15:38095995:38096165:+@chr15:38096601:38096735:+.A.se_chr15:38090774:38090839:+@chr15:38095995:38096165:+@chr15:38096601:38096735:+.A.dn', 'chr15:38090774:38090839:+@chr15:38095995:38096165:+@chr15:38096601:38096735:+.B.up_chr15:38090774:38090839:+@chr15:38095995:38096165:+@chr15:3809…	(0,0):155,(0,1):8,(1,0):126,(1,1):8	0:131,1:11	(0,0):164,(0,1):1,(1,0):164,(1,1):9	0:173,1:1	chr15		(40303482, 40303482)	(40309443, 40309443)	EIF2AK4	SA620	SA612	1.0
A3SS	chr5:139916916:139917229:-@chr5:139910938|139911953:139910830:-	0.77	0.66	0.85	0.95	0.87	1.0	-0.18	21.98	('chr5:139916916:139917229:-@chr5:139910938|139911953:139910830:-.A.coreAndExt_chr5:139916916:139917229:-@chr5:139910938|139911953:139910830:-.A.up', 'chr5:139916916:139917229:-@chr5:139910938|139911953:139910830:-.B.core_chr5:139916916:139917229:-@chr5:139910938|139911953:139910830:-.B.up')	(0,0):950,(0,1):8,(1,0):280,(1,1):39	0:308,1:19	(0,0):928,(1,0):283,(1,1):38	0:315,1:6	chr5	-	(139930646, 139930646)	(139937045, 139937045)	SRA1	SA621	SA612	5.0
A3SS	chr19:45009765:45009905:-@chr19:45009347|45009467:45009152:-	0.08	0.01	0.23	0.65	0.42	0.88	-0.57	682.05	('chr19:45009765:45009905:-@chr19:45009347|45009467:45009152:-.A.coreAndExt_chr19:45009765:45009905:-@chr19:45009347|45009467:45009152:-.A.up', 'chr19:45009765:45009905:-@chr19:45009347|45009467:45009152:-.B.core_chr19:45009765:45009905:-@chr19:45009347|45009467:45009152:-.B.up')	(0,0):33,(0,1):6,(1,0):1,(1,1):14	0:2,1:19	(0,0):34,(0,1):4,(1,0):14,(1,1):2	0:16,1:4	chr19	-	(40317312, 40317312)	(40318065, 40318065)	DYRK1B	SA621	SA612	5.0
A3SS	chr17:39756178:39756237:-@chr17:39755422|39755746:39755313:-	0.23	0.16	0.33	0.58	0.4	0.77	-0.35	128.82	('chr17:39756178:39756237:-@chr17:39755422|39755746:39755313:-.A.coreAndExt_chr17:39756178:39756237:-@chr17:39755422|39755746:39755313:-.A.up', 'chr17:39756178:39756237:-@chr17:39755422|39755746:39755313:-.B.core_chr17:39756178:39756237:-@chr17:39755422|39755746:39755313:-.B.up')	(0,0):3383,(0,1):16,(1,0):124,(1,1):17	0:127,1:30	(0,0):2773,(0,1):3,(1,0):131,(1,1):9	0:134,1:9	chr17	-	(42399787, 42399787)	(42400711, 42400711)	SLC25A39	SA621	SA612	5.0
A3SS	chr2:130631294:130633384:-@chr2:130630718|130630856:130630628:-	0.2	0.15	0.25	0.09	0.06	0.13	0.11	38.08	('chr2:130631294:130633384:-@chr2:130630718|130630856:130630628:-.A.coreAndExt_chr2:130631294:130633384:-@chr2:130630718|130630856:130630628:-.A.up', 'chr2:130631294:130633384:-@chr2:130630718|130630856:130630628:-.B.core_chr2:130631294:130633384:-@chr2:130630718|130630856:130630628:-.B.up')	(0,0):708,(0,1):177,(1,0):49,(1,1):237	0:104,1:359	(0,0):666,(0,1):168,(1,0):20,(1,1):343	0:56,1:475	chr2	-	(130914158, 130914158)	(130916914, 130916914)	SMPD4	SA621	SA612	5.0
A3SS	chr6:42311921:42312154:-@chr6:42308608|42308644:42308397:-	0.2	0.03	0.42	0.59	0.42	0.76	-0.39	21.08	('chr6:42311921:42312154:-@chr6:42308608|42308644:42308397:-.A.coreAndExt_chr6:42311921:42312154:-@chr6:42308608|42308644:42308397:-.A.up', 'chr6:42311921:42312154:-@chr6:42308608|42308644:42308397:-.B.core_chr6:42311921:42312154:-@chr6:42308608|42308644:42308397:-.B.up')	(0,0):44,(0,1):9,(1,0):2,(1,1):16	0:4,1:23	(0,0):59,(0,1):8,(1,0):16,(1,1):17	0:24,1:17	chr6	-	(42200419, 42200419)	(42204176, 42204176)	TRERF1	SA621	SA612	5.0
A5SS	chr16:28754755:28755312|28754944:+@chr16:28755550:28756059:+	0.47	0.43	0.52	0.37	0.33	0.41	0.1	23.04	('chr16:28754755:28755312|28754944:+@chr16:28755550:28756059:+.A.coreAndExt_chr16:28754755:28755312|28754944:+@chr16:28755550:28756059:+.A.dn', 'chr16:28754755:28755312|28754944:+@chr16:28755550:28756059:+.B.core_chr16:28754755:28755312|28754944:+@chr16:28755550:28756059:+.B.dn')	(0,0):907,(0,1):95,(1,0):385,(1,1):701	0:696,1:485	(0,0):1110,(0,1):181,(1,0):396,(1,1):805	0:658,1:724	chr16		(28847254, 28847254)	(28848558, 28848558)	ATXN2L	SA621	SA612	5.0
A5SS	chr16:73256144:73256089|73256023:-@chr16:73251844:73252850:-	0.5	0.38	0.62	0.83	0.68	0.95	-0.33	54.76	('chr16:73256144:73256089|73256023:-@chr16:73251844:73252850:-.A.dn_chr16:73256144:73256089|73256023:-@chr16:73251844:73252850:-.A.coreAndExt', 'chr16:73256144:73256089|73256023:-@chr16:73251844:73252850:-.B.dn_chr16:73256144:73256089|73256023:-@chr16:73251844:73252850:-.B.core')	(0,0):471,(0,1):2,(1,0):55,(1,1):1432	0:884,1:605	(0,0):496,(0,1):1,(1,0):94,(1,1):1383	0:1391,1:87	chr16		(74694343, 74694343)	(74698643, 74698643)	RFWD3	SA621	SA612	5.0
A5SS	chr19:54297183:54298656|54297242:+@chr19:54299703:54299804:+	0.33	0.2	0.49	0.83	0.6	0.99	-0.5	109.38	('chr19:54297183:54298656|54297242:+@chr19:54299703:54299804:+.A.coreAndExt_chr19:54297183:54298656|54297242:+@chr19:54299703:54299804:+.A.dn', 'chr19:54297183:54298656|54297242:+@chr19:54299703:54299804:+.B.core_chr19:54297183:54298656|54297242:+@chr19:54299703:54299804:+.B.dn')	(0,0):2074,(0,1):3,(1,0):494,(1,1):16	0:496,1:17	(0,0):1971,(1,0):600,(1,1):3	0:603	chr19		(49605371, 49605371)	(49607992, 49607992)	SNRNP70	SA621	SA612	5.0
A5SS	chr17:45980643:45980978|45980813:+@chr17:45981170:45981324:+	0.41	0.28	0.57	0.85	0.62	0.97	-0.44	284.36	('chr17:45980643:45980978|45980813:+@chr17:45981170:45981324:+.A.coreAndExt_chr17:45980643:45980978|45980813:+@chr17:45981170:45981324:+.A.dn', 'chr17:45980643:45980978|45980813:+@chr17:45981170:45981324:+.B.core_chr17:45980643:45980978|45980813:+@chr17:45981170:45981324:+.B.dn')	(0,0):165,(0,1):7,(1,0):35,(1,1):50	0:66,1:26	(0,0):160,(0,1):1,(1,0):43,(1,1):21	0:64,1:1	chr17		(48625644, 48625644)	(48626325, 48626325)	SPATA20	SA621	SA612	5.0
A5SS	chr2:220078424:220078727|220078521:+@chr2:220078946:220079038:+	0.87	0.56	0.99	0.36	0.23	0.52	0.51	94.95	('chr2:220078424:220078727|220078521:+@chr2:220078946:220079038:+.A.coreAndExt_chr2:220078424:220078727|220078521:+@chr2:220078946:220079038:+.A.dn', 'chr2:220078424:220078727|220078521:+@chr2:220078946:220079038:+.B.core_chr2:220078424:220078727|220078521:+@chr2:220078946:220079038:+.B.dn')	(0,0):419,(1,0):33	0:33	(0,0):406,(0,1):10,(1,0):40	0:40,1:10	chr2		(220370180, 220370180)	(220370794, 220370794)	GMPPA	SA621	SA612	5.0
A5SS	chr6:97822599:97822469|97817932:-@chr6:97808070:97809330:-	0.38	0.2	0.61	0.79	0.58	0.95	-0.41	20.99	('chr6:97822599:97822469|97817932:-@chr6:97808070:97809330:-.A.dn_chr6:97822599:97822469|97817932:-@chr6:97808070:97809330:-.A.coreAndExt', 'chr6:97822599:97822469|97817932:-@chr6:97808070:97809330:-.B.dn_chr6:97822599:97822469|97817932:-@chr6:97808070:97809330:-.B.core')	(0,0):279,(0,1):3,(1,0):24,(1,1):12	0:30,1:9	(0,0):706,(0,1):2,(1,0):82,(1,1):15	0:96,1:3	chr6		(97701349, 97701349)	(97715878, 97715878)	MMS22L	SA621	SA612	5.0
A5SS	chr10:104931075:104930978|104930932:-@chr10:104924603:104924729:-	0.61	0.39	0.84	0.2	0.06	0.36	0.41	28.68	('chr10:104931075:104930978|104930932:-@chr10:104924603:104924729:-.A.dn_chr10:104931075:104930978|104930932:-@chr10:104924603:104924729:-.A.coreAndExt', 'chr10:104931075:104930978|104930932:-@chr10:104924603:104924729:-.B.dn_chr10:104931075:104930978|104930932:-@chr10:104924603:104924729:-.B.core')	(0,0):184,(0,1):5,(1,0):14,(1,1):3	0:16,1:6	(0,0):203,(0,1):5,(1,0):3,(1,1):7	0:4,1:11	chr10		(104934613, 104934613)	(104941085, 104941085)	NT5C2	SA621	SA612	5.0
AFE	4957@uc004bva.1@uc004bve.1	0.93	0.87	0.98	0.71	0.59	0.81	0.22	213.73	('4957@uc004bva.1@uc004bve.1.A.0_4957@uc004bva.1@uc004bve.1.A.1_4957@uc004bva.1@uc004bve.1.A.2', '4957@uc004bva.1@uc004bve.1.B.0_4957@uc004bva.1@uc004bve.1.B.1')	(0,0):552,(0,1):3,(1,0):73	0:73,1:3	(0,0):610,(0,1):16,(1,0):50	0:50,1:16	chr9		(131218432, 131219287)	(131223346, 131219716)	ODF2	SA621	SA612	5.0
AFE	4957@uc004bvh.1@uc004bvd.2	0.89	0.76	0.97	0.56	0.41	0.7	0.33	40.77	('4957@uc004bvh.1@uc004bvd.2.A.0', '4957@uc004bvh.1@uc004bvd.2.B.0_4957@uc004bvh.1@uc004bvd.2.B.1')	(0,0):5014,(0,1):3,(1,0):42	0:42,1:3	(0,0):4715,(0,1):16,(1,0):29	0:29,1:16	chr9		(131258135, 131218729)	(131258576, 131219716)	ODF2	SA621	SA612	5.0
AFE	4957@uc004bvc.1@uc004bvd.2	0.02	0.0	0.06	0.12	0.07	0.18	-0.1	127.12	('4957@uc004bvc.1@uc004bvd.2.B.0_4957@uc004bvc.1@uc004bvd.2.B.1', '4957@uc004bvc.1@uc004bvd.2.A.0_4957@uc004bvc.1@uc004bvd.2.A.1_4957@uc004bvc.1@uc004bvd.2.A.2')	(0,0):328,(0,1):108,(1,0):3	0:3,1:108	(0,0):365,(0,1):88,(1,0):16	0:16,1:88	chr9		(131218729, 131218432)	(131219716, 131222945)	ODF2	SA621	SA612	5.0
AFE	4957@uc004bva.1@uc004bvd.2	0.04	0.01	0.09	0.2	0.12	0.3	-0.16	532.22	('4957@uc004bva.1@uc004bvd.2.B.0_4957@uc004bva.1@uc004bvd.2.B.1', '4957@uc004bva.1@uc004bvd.2.A.0_4957@uc004bva.1@uc004bvd.2.A.1_4957@uc004bva.1@uc004bvd.2.A.2')	(0,0):552,(0,1):73,(1,0):3	0:3,1:73	(0,0):610,(0,1):50,(1,0):16	0:16,1:50	chr9		(131218729, 131218432)	(131219716, 131223346)	ODF2	SA621	SA612	5.0
AFE	84182@uc003tbu.1@uc003tbt.1	0.56	0.19	0.87	0.03	0.01	0.08	0.53	34.56	('84182@uc003tbu.1@uc003tbt.1.A.0', '84182@uc003tbu.1@uc003tbt.1.B.0')	(0,0):780,(1,0):3	0:3	(0,0):852,(0,1):4,(1,0):8	0:8,1:4	chr7		(30897367, 30811033)	(30898940, 30811172)	FAM188B	SA621	SA612	5.0
AFE	85007@uc003mjd.1@uc003miz.1	0.2	0.07	0.41	0.72	0.53	0.88	-0.52	45.8	('85007@uc003mjd.1@uc003miz.1.A.0', '85007@uc003mjd.1@uc003miz.1.B.0')	(0,0):802,(0,1):8,(1,0):6	0:6,1:8	(0,0):906,(0,1):3,(1,0):32	0:32,1:3	chr5		(177651449, 177659493)	(177652011, 177659786)	AGXT2L2	SA621	SA612	5.0
AFE	85007@uc003mjd.1@uc003mjc.1	0.77	0.62	0.91	0.38	0.29	0.48	0.39	5311.15	('85007@uc003mjd.1@uc003mjc.1.B.1_85007@uc003mjd.1@uc003mjc.1.B.0', '85007@uc003mjd.1@uc003mjc.1.A.0')	(0,0):753,(0,1):6,(1,0):57	0:57,1:6	(0,0):856,(0,1):32,(1,0):53	0:53,1:32	chr5		(177658406, 177651449)	(177659792, 177652011)	AGXT2L2	SA621	SA612	5.0
AFE	80307@uc002xcx.2@uc002xda.2	0.89	0.68	0.99	0.29	0.13	0.51	0.6	24008.52	('80307@uc002xcx.2@uc002xda.2.A.1_80307@uc002xcx.2@uc002xda.2.A.0', '80307@uc002xcx.2@uc002xda.2.B.6_80307@uc002xcx.2@uc002xda.2.B.5_80307@uc002xcx.2@uc002xda.2.B.4_80307@uc002xcx.2@uc002xda.2.B.3_80307@uc002xcx.2@uc002xda.2.B.2_80307@uc002xcx.2@uc002xda.2.B.1_80307@uc002xcx.2@uc002xda.2.B.0')	(0,0):67,(1,0):17	0:17	(0,0):108,(0,1):8,(1,0):7	0:7,1:8	chr20		(34149619, 34191719)	(34152834, 34195416)	FER1L4	SA621	SA612	5.0
AFE	114883@uc001ctb.1@uc001csv.1	0.07	0.03	0.12	0.21	0.15	0.26	-0.14	62.67	('114883@uc001ctb.1@uc001csv.1.A.0', '114883@uc001ctb.1@uc001csv.1.B.0_114883@uc001ctb.1@uc001csv.1.B.1_114883@uc001ctb.1@uc001csv.1.B.2_114883@uc001ctb.1@uc001csv.1.B.3_114883@uc001ctb.1@uc001csv.1.B.4_114883@uc001ctb.1@uc001csv.1.B.5_114883@uc001ctb.1@uc001csv.1.B.6')	(0,0):547,(0,1):72,(1,0):9	0:9,1:72	(0,0):852,(0,1):100,(1,0):48	0:48,1:100	chr1		(52225296, 52082546)	(52226452, 52215867)	OSBPL9	SA621	SA612	5.0
AFE	114883@uc001ctb.1@uc001csz.1	0.08	0.04	0.16	0.3	0.2	0.4	-0.22	2878.94	('114883@uc001ctb.1@uc001csz.1.A.0', '114883@uc001ctb.1@uc001csz.1.B.0_114883@uc001ctb.1@uc001csz.1.B.1_114883@uc001ctb.1@uc001csz.1.B.2_114883@uc001ctb.1@uc001csz.1.B.3')	(0,0):396,(0,1):30,(1,0):9	0:9,1:30	(0,0):648,(0,1):29,(1,0):48	0:48,1:29	chr1		(52225296, 52195493)	(52226452, 52215867)	OSBPL9	SA621	SA612	5.0
AFE	114883@uc001ctb.1@uc001css.1	0.44	0.22	0.7	0.92	0.8	1.0	-0.48	40.38	('114883@uc001ctb.1@uc001css.1.A.0', '114883@uc001ctb.1@uc001css.1.B.0_114883@uc001ctb.1@uc001css.1.B.1_114883@uc001ctb.1@uc001css.1.B.2_114883@uc001ctb.1@uc001css.1.B.3')	(0,0):616,(0,1):5,(1,0):9	0:9,1:5	(0,0):951,(0,1):1,(1,0):48	0:48,1:1	chr1		(52225296, 52042851)	(52226452, 52082893)	OSBPL9	SA621	SA612	5.0
AFE	114883@uc001ctb.1@uc001cst.1uc001csu.1uc001csw.1uc009vza.1	0.27	0.11	0.51	0.82	0.56	0.97	-0.55	29.01	('114883@uc001ctb.1@uc001cst.1uc001csu.1uc001csw.1uc009vza.1.A.0', '114883@uc001ctb.1@uc001cst.1uc001csu.1uc001csw.1uc009vza.1.B.0')	(0,0):614,(0,1):5,(1,0):9	0:9,1:5	(0,0):951,(0,1):1,(1,0):48	0:48,1:1	chr1		(52225296, 52082546)	(52226452, 52082893)	OSBPL9	SA621	SA612	5.0
AFE	114883@uc001ctb.1@uc001csy.1	0.05	0.03	0.09	0.15	0.11	0.19	-0.1	231.67	('114883@uc001ctb.1@uc001csy.1.A.0', '114883@uc001ctb.1@uc001csy.1.B.0_114883@uc001ctb.1@uc001csy.1.B.1_114883@uc001ctb.1@uc001csy.1.B.2_114883@uc001ctb.1@uc001csy.1.B.3_114883@uc001ctb.1@uc001csy.1.B.4')	(0,0):365,(0,1):61,(1,0):9	0:9,1:61	(0,0):577,(0,1):100,(1,0):48	0:48,1:100	chr1		(52225296, 52195493)	(52226452, 52215867)	OSBPL9	SA621	SA612	5.0
AFE	56997@uc001hqo.1@uc001hqn.1	0.48	0.36	0.6	0.23	0.15	0.32	0.25	28.09	('56997@uc001hqo.1@uc001hqn.1.B.0_56997@uc001hqo.1@uc001hqn.1.B.1', '56997@uc001hqo.1@uc001hqn.1.A.0_56997@uc001hqo.1@uc001hqn.1.A.1')	(0,0):485,(0,1):20,(1,0):47	0:47,1:20	(0,0):556,(0,1):34,(1,0):25	0:25,1:34	chr1		(227127938, 227165105)	(227149263, 227169850)	ADCK3	SA621	SA612	5.0
AFE	23499@uc001cdh.2@uc009vvr.1uc009vvs.1	0.54	0.17	0.89	0.01	0.0	0.05	0.53	26.61	('23499@uc001cdh.2@uc009vvr.1uc009vvs.1.B.0', '23499@uc001cdh.2@uc009vvr.1uc009vvs.1.A.0')	(0,0):8074,(1,0):7	0:7	(0,0):10127,(0,1):5,(1,0):28	0:28,1:5	chr1		(39796810, 39934287)	(39802325, 39934404)	MACF1	SA621	SA612	5.0
AFE	55697@uc002ezl.1@uc002ezn.1	0.35	0.3	0.41	0.56	0.47	0.65	-0.21	110.21	('55697@uc002ezl.1@uc002ezn.1.B.4_55697@uc002ezl.1@uc002ezn.1.B.3_55697@uc002ezl.1@uc002ezn.1.B.2_55697@uc002ezl.1@uc002ezn.1.B.1_55697@uc002ezl.1@uc002ezn.1.B.0', '55697@uc002ezl.1@uc002ezn.1.A.1_55697@uc002ezl.1@uc002ezn.1.A.0')	(0,0):2821,(0,1):77,(1,0):603	0:603,1:77	(0,0):2995,(0,1):32,(1,0):579	0:579,1:32	chr16		(70796784, 70732540)	(70835061, 70765462)	VAC14	SA621	SA612	5.0
AFE	55697@uc002ezl.1@uc010cfw.1	0.29	0.24	0.34	0.46	0.37	0.56	-0.17	37.03	('55697@uc002ezl.1@uc010cfw.1.B.4_55697@uc002ezl.1@uc010cfw.1.B.3_55697@uc002ezl.1@uc010cfw.1.B.2_55697@uc002ezl.1@uc010cfw.1.B.1_55697@uc002ezl.1@uc010cfw.1.B.0', '55697@uc002ezl.1@uc010cfw.1.A.1_55697@uc002ezl.1@uc010cfw.1.A.0')	(0,0):2968,(0,1):77,(1,0):456	0:456,1:77	(0,0):3177,(0,1):32,(1,0):397	0:397,1:32	chr16		(70817348, 70732540)	(70835061, 70765462)	VAC14	SA621	SA612	5.0
AFE	79791@uc002fjv.1@uc002fjw.1	0.04	0.03	0.07	0.18	0.13	0.24	-0.14	17629725643.75	('79791@uc002fjv.1@uc002fjw.1.A.0', '79791@uc002fjv.1@uc002fjw.1.B.0')	(0,0):494,(0,1):112,(1,0):14	0:14,1:112	(0,0):571,(0,1):66,(1,0):41	0:41,1:66	chr16		(87393901, 87417011)	(87394561, 87417363)	FBXO31	SA621	SA612	5.0
AFE	23350@uc003evl.1@uc003evh.1	0.22	0.08	0.49	0.8	0.51	0.99	-0.58	26.9	('23350@uc003evl.1@uc003evh.1.A.0', '23350@uc003evl.1@uc003evh.1.B.0')	(0,0):2037,(0,1):3,(1,0):57	0:57,1:3	(0,0):4153,(1,0):237	0:237	chr3		(142744624, 142720372)	(142746095, 142720515)	U2SURP	SA621	SA612	5.0
AFE	622@uc003fxv.1@uc003fxr.1	0.13	0.08	0.19	0.32	0.23	0.42	-0.19	24.38	('622@uc003fxv.1@uc003fxr.1.A.0', '622@uc003fxv.1@uc003fxr.1.B.2_622@uc003fxv.1@uc003fxr.1.B.1_622@uc003fxv.1@uc003fxr.1.B.0')	(0,0):493,(0,1):76,(1,0):17	0:17,1:76	(0,0):678,(0,1):44,(1,0):32	0:32,1:44	chr3		(197260360, 197273232)	(197261027, 197282858)	BDH1	SA621	SA612	5.0
AFE	7375@uc003cwp.1@uc003cwq.1uc003cwr.1	0.02	0.01	0.06	0.64	0.23	0.97	-0.62	36.94	('7375@uc003cwp.1@uc003cwq.1uc003cwr.1.A.0', '7375@uc003cwp.1@uc003cwq.1uc003cwr.1.B.0')	(0,0):881,(0,1):7,(1,0):8	0:8,1:7	(0,0):935,(1,0):15	0:15	chr3		(49348947, 49377357)	(49350296, 49377515)	USP4	SA621	SA612	5.0
AFE	57018@uc003fbe.1@uc003fbi.1	0.14	0.12	0.16	0.28	0.26	0.31	-0.14	1000000000000.0	('57018@uc003fbe.1@uc003fbi.1.A.0', '57018@uc003fbe.1@uc003fbi.1.B.3_57018@uc003fbe.1@uc003fbi.1.B.2_57018@uc003fbe.1@uc003fbi.1.B.1_57018@uc003fbe.1@uc003fbi.1.B.0')	(0,0):661,(0,1):432,(1,0):161	0:161,1:432	(0,0):1244,(0,1):512,(1,0):480	0:480,1:512	chr3		(156869966, 156874800)	(156872455, 156878482)	CCNL1	SA621	SA612	5.0
AFE	57018@uc003fbe.1@uc003fbd.1uc003fbf.1	0.21	0.18	0.25	0.37	0.33	0.41	-0.16	1000000000000.0	('57018@uc003fbe.1@uc003fbd.1uc003fbf.1.A.0', '57018@uc003fbe.1@uc003fbd.1uc003fbf.1.B.0')	(0,0):905,(0,1):188,(1,0):161	0:161,1:188	(0,0):1503,(0,1):253,(1,0):480	0:480,1:253	chr3		(156869966, 156877581)	(156872455, 156878482)	CCNL1	SA621	SA612	5.0
AFE	84864@uc003dry.1@uc003drz.1uc003dsa.1	0.2	0.16	0.25	0.37	0.29	0.47	-0.17	144.45	('84864@uc003dry.1@uc003drz.1uc003dsa.1.B.1_84864@uc003dry.1@uc003drz.1uc003dsa.1.B.0', '84864@uc003dry.1@uc003drz.1uc003dsa.1.A.0')	(0,0):1617,(0,1):54,(1,0):397	0:397,1:54	(0,0):1718,(0,1):24,(1,0):413	0:413,1:24	chr3		(97686006, 97668688)	(97691224, 97668868)	MINA	SA621	SA612	5.0
AFE	7171@uc002ndk.1@uc002ndj.1	0.56	0.52	0.61	0.68	0.64	0.72	-0.12	140.85	('7171@uc002ndk.1@uc002ndj.1.A.0_7171@uc002ndk.1@uc002ndj.1.A.1_7171@uc002ndk.1@uc002ndj.1.A.2', '7171@uc002ndk.1@uc002ndj.1.B.0')	(0,0):3337,(0,1):158,(1,0):993	0:993,1:158	(0,0):3458,(0,1):102,(1,0):1045	0:1045,1:102	chr19		(16191823, 16187325)	(16197350, 16187507)	TPM4	SA621	SA612	5.0
AFE	4054@uc001oeh.1@uc001oej.1	0.14	0.11	0.17	0.26	0.21	0.33	-0.12	43.42	('4054@uc001oeh.1@uc001oej.1.A.0', '4054@uc001oeh.1@uc001oej.1.B.0')	(0,0):2878,(0,1):89,(1,0):96	0:96,1:89	(0,0):3190,(0,1):61,(1,0):151	0:151,1:61	chr11		(65315391, 65325100)	(65316569, 65325430)	LTBP3	SA621	SA612	5.0
AFE	338692@uc001okh.1@uc001okc.1	0.36	0.3	0.42	0.52	0.45	0.6	-0.16	27.82	('338692@uc001okh.1@uc001okc.1.A.0_338692@uc001okh.1@uc001okc.1.A.1', '338692@uc001okh.1@uc001okc.1.B.0_338692@uc001okh.1@uc001okc.1.B.1_338692@uc001okh.1@uc001okc.1.B.2_338692@uc001okh.1@uc001okc.1.B.3')	(0,0):927,(0,1):81,(1,0):154	0:154,1:81	(0,0):1062,(0,1):53,(1,0):200	0:200,1:53	chr11		(67065544, 67056819)	(67067359, 67057917)	ANKRD13D	SA621	SA612	5.0
AFE	144132@uc001mdw.2@uc001mdp.1	0.72	0.63	0.81	0.91	0.85	0.97	-0.19	40.7	('144132@uc001mdw.2@uc001mdp.1.B.0_144132@uc001mdw.2@uc001mdp.1.B.1', '144132@uc001mdw.2@uc001mdp.1.A.0')	(0,0):783,(0,1):24,(1,0):96	0:96,1:24	(0,0):830,(0,1):6,(1,0):106	0:106,1:6	chr11		(6518531, 6567896)	(6520191, 6568896)	DNHD1	SA621	SA612	5.0
AFE	54014@uc010goc.1@uc002yxk.1uc002yxl.1uc002yxm.1	0.15	0.09	0.24	0.44	0.3	0.59	-0.29	136.1	('54014@uc010goc.1@uc002yxk.1uc002yxl.1uc002yxm.1.A.19_54014@uc010goc.1@uc002yxk.1uc002yxl.1uc002yxm.1.A.18_54014@uc010goc.1@uc002yxk.1uc002yxl.1uc002yxm.1.A.17_54014@uc010goc.1@uc002yxk.1uc002yxl.1uc002yxm.1.A.16_54014@uc010goc.1@uc002yxk.1uc002yxl.1uc002yxm.1.A.15_54014@uc010goc.1@uc002yxk.1uc002yxl.1uc002yxm.1.A.14_54014@uc010goc.1@uc002yxk.1uc002yxl.1uc002yxm.1.A.13_54014@uc010goc.1@uc002yxk.…	(0,0):719,(0,1):15,(1,0):197	0:197,1:15	(0,0):1252,(0,1):9,(1,0):559	0:559,1:9	chr21		(40581921, 40685369)	(40636945, 40685556)	BRWD1	SA621	SA612	5.0
AFE	23277@uc010ckc.1@uc002fuy.1	0.49	0.46	0.53	0.62	0.58	0.66	-0.13	6785.32	('23277@uc010ckc.1@uc002fuy.1.A.2_23277@uc010ckc.1@uc002fuy.1.A.1_23277@uc010ckc.1@uc002fuy.1.A.0', '23277@uc010ckc.1@uc002fuy.1.B.1_23277@uc010ckc.1@uc002fuy.1.B.0')	(0,0):15334,(0,1):227,(1,0):1318	0:1318,1:227	(0,0):13902,(0,1):126,(1,0):1229	0:1229,1:126	chr17		(2597194, 2607656)	(2598395, 2614927)	KIAA0664	SA621	SA612	5.0
AFE	672@uc002ico.1@uc002ics.1	0.77	0.69	0.85	0.91	0.87	0.94	-0.14	30.07	('672@uc002ico.1@uc002ics.1.B.1_672@uc002ico.1@uc002ics.1.B.0', '672@uc002ico.1@uc002ics.1.A.1_672@uc002ico.1@uc002ics.1.A.0')	(0,0):429,(0,1):21,(1,0):853	0:853,1:21	(0,0):914,(0,1):15,(1,0):1909	0:1909,1:15	chr17		(41243452, 41276034)	(41277468, 41277131)	BRCA1	SA621	SA612	5.0
AFE	10140@uc002isw.1@uc002isx.1	0.24	0.21	0.27	0.35	0.32	0.39	-0.11	8033322.57	('10140@uc002isw.1@uc002isx.1.A.0', '10140@uc002isw.1@uc002isx.1.B.1_10140@uc002isw.1@uc002isx.1.B.0')	(0,0):191,(0,1):222,(1,0):217,(1,1):1923	0:649,1:1713	(0,0):303,(0,1):262,(1,0):399,(1,1):2257	0:1162,1:1756	chr17		(48939587, 48940339)	(48941413, 48943706)	TOB1	SA621	SA612	5.0
AFE	10140@uc002isw.1@uc010dbv.1	0.37	0.32	0.42	0.57	0.52	0.63	-0.2	487547558519.6	('10140@uc002isw.1@uc010dbv.1.A.0', '10140@uc002isw.1@uc010dbv.1.B.2_10140@uc002isw.1@uc010dbv.1.B.1_10140@uc002isw.1@uc010dbv.1.B.0')	(0,0):399,(0,1):30,(1,0):217,(1,1):1923	0:930,1:1240	(0,0):552,(0,1):23,(1,0):399,(1,1):2257	0:1756,1:923	chr17		(48939587, 48940339)	(48941413, 48945339)	TOB1	SA621	SA612	5.0
AFE	2256@uc010cmi.1@uc002ggz.1	0.59	0.36	0.82	0.16	0.03	0.34	0.43	128.15	('2256@uc010cmi.1@uc002ggz.1.A.0_2256@uc010cmi.1@uc002ggz.1.A.1_2256@uc010cmi.1@uc002ggz.1.A.2', '2256@uc010cmi.1@uc002ggz.1.B.0')	(0,0):124,(0,1):6,(1,0):9	0:9,1:6	(0,0):132,(0,1):13,(1,0):2	0:2,1:13	chr17		(7341592, 7342689)	(7345198, 7343132)	FGF11	SA621	SA612	5.0
AFE	55578@uc001uwd.1@uc001uwg.1uc001uwj.1uc001uwk.1	0.22	0.17	0.29	0.5	0.39	0.63	-0.28	4536.39	('55578@uc001uwd.1@uc001uwg.1uc001uwj.1uc001uwk.1.A.0', '55578@uc001uwd.1@uc001uwg.1uc001uwj.1uc001uwk.1.B.1_55578@uc001uwd.1@uc001uwg.1uc001uwj.1uc001uwk.1.B.0')	(0,0):1721,(0,1):41,(1,0):127	0:127,1:41	(0,0):2255,(0,1):20,(1,0):223	0:223,1:20	chr13		(37596148, 37625625)	(37597106, 37633850)	FAM48A	SA621	SA612	5.0
AFE	84548@uc004fdp.2@uc004fdn.1	0.35	0.24	0.48	0.12	0.06	0.18	0.23	234.84	('84548@uc004fdp.2@uc004fdn.1.B.0', '84548@uc004fdp.2@uc004fdn.1.A.0')	(0,0):123,(0,1):18,(1,0):36	0:36,1:18	(0,0):134,(0,1):33,(1,0):17	0:17,1:33	chrX		(148713226, 148690314)	(148713568, 148690521)	TMEM185A	SA621	SA612	5.0
AFE	170960@uc003gaf.2@uc010ibe.1	0.17	0.12	0.24	0.38	0.31	0.48	-0.21	248.08	('170960@uc003gaf.2@uc010ibe.1.B.1_170960@uc003gaf.2@uc010ibe.1.B.0', '170960@uc003gaf.2@uc010ibe.1.A.0')	(0,0):904,(0,1):28,(1,0):506	0:506,1:28	(0,0):1546,(0,1):31,(1,0):1776	0:1776,1:31	chr4		(433779, 467770)	(493442, 467998)		SA621	SA612	5.0
AFE	6576@uc002zoy.1@uc002zoz.1	0.67	0.59	0.75	0.92	0.85	0.97	-0.25	137070.27	('6576@uc002zoy.1@uc002zoz.1.A.3_6576@uc002zoy.1@uc002zoz.1.A.2_6576@uc002zoy.1@uc002zoz.1.A.1_6576@uc002zoy.1@uc002zoz.1.A.0', '6576@uc002zoy.1@uc002zoz.1.B.0')	(0,0):562,(0,1):29,(1,0):558	0:558,1:29	(0,0):392,(0,1):4,(1,0):555	0:555,1:4	chr22		(19165240, 19166093)	(19166034, 19166285)	SLC25A1	SA621	SA612	5.0
AFE	162@uc003afh.2@uc003afj.1uc003afk.1uc003afl.1	0.18	0.14	0.23	0.39	0.29	0.49	-0.21	3832.72	('162@uc003afh.2@uc003afj.1uc003afk.1uc003afl.1.A.0', '162@uc003afh.2@uc003afj.1uc003afk.1uc003afl.1.B.1_162@uc003afh.2@uc003afj.1uc003afk.1uc003afl.1.B.0')	(0,0):8631,(0,1):60,(1,0):94	0:94,1:60	(0,0):8219,(0,1):26,(1,0):118	0:118,1:26	chr22		(29727776, 29763196)	(29728310, 29784569)	AP1B1	SA621	SA612	5.0
AFE	51586@uc002zst.1@uc002zss.1	0.32	0.27	0.38	0.48	0.42	0.54	-0.16	221.33	('51586@uc002zst.1@uc002zss.1.A.0', '51586@uc002zst.1@uc002zss.1.B.0')	(0,0):2396,(0,1):126,(1,0):113	0:113,1:126	(0,0):2354,(0,1):96,(1,0):169	0:169,1:96	chr22		(20927965, 20908526)	(20929519, 20909435)	MED15	SA621	SA612	5.0
AFE	55615@uc003bfh.1@uc003bfb.1uc003bfc.1uc003bfd.1	0.06	0.04	0.08	0.16	0.1	0.21	-0.1	26.49	('55615@uc003bfh.1@uc003bfb.1uc003bfc.1uc003bfd.1.A.0', '55615@uc003bfh.1@uc003bfb.1uc003bfc.1uc003bfd.1.B.0')	(0,0):621,(0,1):104,(1,0):20	0:20,1:104	(0,0):683,(0,1):62,(1,0):39	0:39,1:62	chr22		(45126764, 45098083)	(45127701, 45098488)	PRR5	SA621	SA612	5.0
AFE	7533@uc003ama.1@uc003alz.1	0.6	0.59	0.62	0.72	0.7	0.74	-0.12	1000000000000.0	('7533@uc003ama.1@uc003alz.1.A.0_7533@uc003ama.1@uc003alz.1.A.1', '7533@uc003ama.1@uc003alz.1.B.0')	(0,0):3174,(0,1):664,(1,0):11343	0:11343,1:664	(0,0):3216,(0,1):382,(1,0):11228	0:11228,1:382	chr22		(32340952, 32340479)	(32353590, 32340806)	YWHAH	SA621	SA612	5.0
AFE	57223@uc002rza.1@uc002rzc.1uc002rzb.1uc002rzd.1	0.57	0.53	0.62	0.46	0.43	0.49	0.11	221.58	('57223@uc002rza.1@uc002rzc.1uc002rzb.1uc002rzd.1.B.0', '57223@uc002rza.1@uc002rzc.1uc002rzb.1uc002rzd.1.A.1_57223@uc002rza.1@uc002rzc.1uc002rzb.1uc002rzd.1.A.0')	(0,0):650,(0,1):184,(1,0):297	0:297,1:184	(0,0):1059,(0,1):399,(1,0):410	0:410,1:399	chr2		(55844280, 55825552)	(55845113, 55831212)	SMEK2	SA621	SA612	5.0
AFE	7514@uc002sbh.1@uc010fcl.1	0.75	0.68	0.82	0.55	0.49	0.61	0.2	5366.92	('7514@uc002sbh.1@uc010fcl.1.A.0', '7514@uc002sbh.1@uc010fcl.1.B.1_7514@uc002sbh.1@uc010fcl.1.B.0')	(0,0):4078,(0,1):31,(1,0):179	0:179,1:31	(0,0):7169,(0,1):87,(1,0):202	0:202,1:87	chr2		(61721029, 61760907)	(61721878, 61764245)	XPO1	SA621	SA612	5.0
AFE	27332@uc002sid.1@uc002sia.1	0.62	0.59	0.65	0.52	0.5	0.54	0.1	14202105979.3	('27332@uc002sid.1@uc002sia.1.B.0_27332@uc002sid.1@uc002sia.1.B.1', '27332@uc002sid.1@uc002sia.1.A.0_27332@uc002sid.1@uc002sia.1.A.1_27332@uc002sid.1@uc002sia.1.A.2')	(0,0):1932,(0,1):362,(1,0):825	0:825,1:362	(0,0):4832,(0,1):917,(1,0):1407	0:1407,1:917	chr2		(71558889, 71645352)	(71577401, 71654544)	ZNF638	SA621	SA612	5.0
AFE	65065@uc002uzt.2uc002uzs.2@uc002uzq.2	0.09	0.01	0.29	0.83	0.62	0.98	-0.74	2546852485.69	('65065@uc002uzt.2uc002uzs.2@uc002uzq.2.A.0', '65065@uc002uzt.2uc002uzs.2@uc002uzq.2.B.0_65065@uc002uzt.2uc002uzs.2@uc002uzq.2.B.1')	(0,0):71,(0,1):8	0:0,1:8	(0,0):270,(0,1):1,(1,0):18	0:18,1:1	chr2		(204000473, 203879648)	(204000975, 203881158)	NBEAL1	SA621	SA612	5.0
AFE	6936@uc010ffs.1@uc002snn.1	0.16	0.12	0.21	0.33	0.26	0.39	-0.17	77.53	('6936@uc010ffs.1@uc002snn.1.A.4_6936@uc010ffs.1@uc002snn.1.A.3_6936@uc010ffs.1@uc002snn.1.A.2_6936@uc010ffs.1@uc002snn.1.A.1_6936@uc010ffs.1@uc002snn.1.A.0', '6936@uc010ffs.1@uc002snn.1.B.2_6936@uc010ffs.1@uc002snn.1.B.1_6936@uc010ffs.1@uc002snn.1.B.0')	(0,0):352,(0,1):139,(1,0):40	0:40,1:139	(0,0):570,(0,1):100,(1,0):72	0:72,1:100	chr2		(75917095, 75929325)	(75928498, 75937732)	GCFC2	SA621	SA612	5.0
AFE	79083@uc002vwx.1@uc002vww.1	0.73	0.66	0.8	0.54	0.47	0.61	0.19	50.21	('79083@uc002vwx.1@uc002vww.1.B.0', '79083@uc002vwx.1@uc002vww.1.A.0')	(0,0):1295,(0,1):40,(1,0):134	0:134,1:40	(0,0):1500,(0,1):77,(1,0):109	0:109,1:77	chr2		(238418730, 238426672)	(238419438, 238427291)	MLPH	SA621	SA612	5.0
AFE	27332@uc002sid.1@uc002shx.1uc002shz.1	0.67	0.64	0.69	0.57	0.55	0.59	0.1	598984643056.86	('27332@uc002sid.1@uc002shx.1uc002shz.1.B.0_27332@uc002sid.1@uc002shx.1uc002shz.1.B.1', '27332@uc002sid.1@uc002shx.1uc002shz.1.A.0_27332@uc002sid.1@uc002shx.1uc002shz.1.A.1_27332@uc002sid.1@uc002shx.1uc002shz.1.A.2')	(0,0):1923,(0,1):362,(1,0):834	0:834,1:362	(0,0):4807,(0,1):917,(1,0):1432	0:1432,1:917	chr2		(71558889, 71645352)	(71577401, 71654544)	ZNF638	SA621	SA612	5.0
AFE	4430@uc002usv.1@uc002uss.1	0.44	0.32	0.57	0.73	0.62	0.84	-0.29	20.71	('4430@uc002usv.1@uc002uss.1.A.0_4430@uc002usv.1@uc002uss.1.A.1_4430@uc002usv.1@uc002uss.1.A.2', '4430@uc002usv.1@uc002uss.1.B.0_4430@uc002usv.1@uc002uss.1.B.1')	(0,0):3855,(0,1):21,(1,0):55	0:55,1:21	(0,0):5071,(0,1):11,(1,0):107	0:107,1:11	chr2		(192266266, 192127725)	(192273904, 192141756)	MYO1B	SA621	SA612	5.0
AFE	7919@uc003rge.1@uc003rgh.1	0.28	0.27	0.3	0.38	0.36	0.4	-0.1	1000000000000.0	('7919@uc003rge.1@uc003rgh.1.A.0', '7919@uc003rge.1@uc003rgh.1.B.1_7919@uc003rge.1@uc003rgh.1.B.0')	(0,0):14767,(0,1):1259,(1,0):974	0:974,1:1259	(0,0):15061,(0,1):1100,(1,0):1325	0:1325,1:1100	chr6		(31500557, 31508099)	(31501774, 31510225)	ATP6V1G2-DDX39B,DDX39B	SA621	SA612	5.0
AFE	7919@uc003ryg.1@uc003ryj.1	0.28	0.27	0.3	0.38	0.36	0.4	-0.1	1000000000000.0	('7919@uc003ryg.1@uc003ryj.1.A.0', '7919@uc003ryg.1@uc003ryj.1.B.1_7919@uc003ryg.1@uc003ryj.1.B.0')	(0,0):14767,(0,1):1259,(1,0):974	0:974,1:1259	(0,0):15061,(0,1):1100,(1,0):1325	0:1325,1:1100	chr6		(31500557, 31508099)	(31501774, 31510225)	ATP6V1G2-DDX39B,DDX39B	SA621	SA612	5.0
AFE	6890@uc003sfz.1@uc003ocg.1	0.81	0.77	0.85	0.67	0.63	0.71	0.14	1802660.33	('6890@uc003sfz.1@uc003ocg.1.B.0', '6890@uc003sfz.1@uc003ocg.1.A.0')	(0,0):632171,(0,1):67,(1,0):292	0:292,1:67	(0,0):684420,(0,1):153,(1,0):312	0:312,1:153	chr6		(32820816, 4061871)	(32821748, 4062803)	TAP1	SA621	SA612	5.0
AFE	7919@uc003ntr.1@uc003ntu.1	0.28	0.27	0.3	0.38	0.36	0.4	-0.1	1000000000000.0	('7919@uc003ntr.1@uc003ntu.1.A.0', '7919@uc003ntr.1@uc003ntu.1.B.1_7919@uc003ntr.1@uc003ntu.1.B.0')	(0,0):14767,(0,1):1259,(1,0):974	0:974,1:1259	(0,0):15061,(0,1):1100,(1,0):1325	0:1325,1:1100	chr6		(31500557, 31508099)	(31501774, 31510225)	ATP6V1G2-DDX39B,DDX39B	SA621	SA612	5.0
AFE	667@uc003pcv.2@uc003pdf.1	0.07	0.04	0.12	0.23	0.16	0.33	-0.16	24.1	('667@uc003pcv.2@uc003pdf.1.A.0', '667@uc003pcv.2@uc003pdf.1.B.0')	(0,0):3179,(0,1):19,(1,0):20	0:20,1:19	(0,0):11818,(0,1):18,(1,0):80	0:80,1:18	chr6		(56328363, 56819205)	(56329114, 56819405)	DST	SA621	SA612	5.0
AFE	121512@uc001rlc.1@uc001rla.1	0.16	0.11	0.22	0.34	0.29	0.39	-0.18	2146.63	('121512@uc001rlc.1@uc001rla.1.A.0', '121512@uc001rlc.1@uc001rla.1.B.0_121512@uc001rlc.1@uc001rla.1.B.1_121512@uc001rlc.1@uc001rla.1.B.2_121512@uc001rlc.1@uc001rla.1.B.3_121512@uc001rlc.1@uc001rla.1.B.4_121512@uc001rlc.1@uc001rla.1.B.5_121512@uc001rlc.1@uc001rla.1.B.6_121512@uc001rlc.1@uc001rla.1.B.7_121512@uc001rlc.1@uc001rla.1.B.8')	(0,0):172,(0,1):79,(1,0):31	0:31,1:79	(0,0):479,(0,1):143,(1,0):152	0:152,1:143	chr12		(32795634, 32655094)	(32798982, 32761029)	FGD4	SA621	SA612	5.0
AFE	9169@uc001row.1@uc001rox.1uc001roz.2	0.41	0.36	0.47	0.6	0.56	0.65	-0.19	183471267.85	('9169@uc001row.1@uc001rox.1uc001roz.2.A.0', '9169@uc001row.1@uc001rox.1uc001roz.2.B.1_9169@uc001row.1@uc001rox.1uc001roz.2.B.0')	(0,0):641,(0,1):68,(1,0):1089	0:1089,1:68	(0,0):1957,(0,1):97,(1,0):3403	0:3403,1:97	chr12		(46319925, 46357890)	(46323748, 46384401)	SCAF11	SA621	SA612	5.0
AFE	121512@uc001rlc.1@uc001rky.1	0.13	0.09	0.19	0.32	0.27	0.38	-0.19	115153.24	('121512@uc001rlc.1@uc001rky.1.A.0', '121512@uc001rlc.1@uc001rky.1.B.0_121512@uc001rlc.1@uc001rky.1.B.1_121512@uc001rlc.1@uc001rky.1.B.2_121512@uc001rlc.1@uc001rky.1.B.3_121512@uc001rlc.1@uc001rky.1.B.4_121512@uc001rlc.1@uc001rky.1.B.5_121512@uc001rlc.1@uc001rky.1.B.6')	(0,0):174,(0,1):77,(1,0):31	0:31,1:77	(0,0):502,(0,1):120,(1,0):152	0:152,1:120	chr12		(32795634, 32655094)	(32798982, 32754357)	FGD4	SA621	SA612	5.0
AFE	4254@uc009zsn.1@uc001tav.1uc001taw.1	0.79	0.74	0.84	0.68	0.64	0.72	0.11	21.34	('4254@uc009zsn.1@uc001tav.1uc001taw.1.B.0', '4254@uc009zsn.1@uc001tav.1uc001taw.1.A.0')	(0,0):2039,(0,1):57,(1,0):348	0:348,1:57	(0,0):3768,(0,1):129,(1,0):446	0:446,1:129	chr12		(88974041, 88912474)	(88974238, 88912644)	KITLG	SA621	SA612	5.0
AFE	220972@uc001jcg.1@uc001jci.1uc001jch.2	0.37	0.19	0.63	0.07	0.02	0.13	0.3	29.71	('220972@uc001jcg.1@uc001jci.1uc001jch.2.A.0', '220972@uc001jcg.1@uc001jci.1uc001jch.2.B.1_220972@uc001jcg.1@uc001jci.1uc001jch.2.B.0')	(0,0):230,(0,1):6,(1,0):16	0:16,1:6	(0,0):221,(0,1):16,(1,0):5	0:5,1:16	chr10		(45956679, 46028558)	(45957652, 46030819)	MARCH8	SA621	SA612	5.0
AFE	9236@uc002acw.1@uc002acy.2	0.58	0.49	0.68	0.35	0.29	0.41	0.23	187.9	('9236@uc002acw.1@uc002acy.2.B.8_9236@uc002acw.1@uc002acy.2.B.7_9236@uc002acw.1@uc002acy.2.B.6_9236@uc002acw.1@uc002acy.2.B.5_9236@uc002acw.1@uc002acy.2.B.4_9236@uc002acw.1@uc002acy.2.B.3_9236@uc002acw.1@uc002acy.2.B.2_9236@uc002acw.1@uc002acy.2.B.1_9236@uc002acw.1@uc002acy.2.B.0', '9236@uc002acw.1@uc002acy.2.A.5_9236@uc002acw.1@uc002acy.2.A.4_9236@uc002acw.1@uc002acy.2.A.3_9236@uc002acw.1@uc002a…	(0,0):130,(0,1):32,(1,0):86	0:86,1:32	(0,0):227,(0,1):109,(1,0):113	0:113,1:109	chr15		(55681563, 55663991)	(55790782, 55700574)		SA621	SA612	5.0
AFE	9112@uc001yqz.1@uc001yqx.1	0.56	0.42	0.72	0.91	0.75	1.0	-0.35	51.26	('9112@uc001yqz.1@uc001yqx.1.A.0_9112@uc001yqz.1@uc001yqx.1.A.1_9112@uc001yqz.1@uc001yqx.1.A.2_9112@uc001yqz.1@uc001yqx.1.A.3_9112@uc001yqz.1@uc001yqx.1.A.4', '9112@uc001yqz.1@uc001yqx.1.B.0')	(0,0):1343,(0,1):11,(1,0):109	0:109,1:11	(0,0):1370,(1,0):88	0:88	chr14		(105905009, 105886186)	(105916521, 105886400)	MTA1	SA621	SA612	5.0
ALE	11168@uc003zly.2@uc003zlv.2uc003zlw.2	0.52	0.46	0.58	0.73	0.7	0.77	-0.21	1000000000000.0	('11168@uc003zly.2@uc003zlv.2uc003zlw.2.B.0', '11168@uc003zly.2@uc003zlv.2uc003zlw.2.A.0')	(0,0):937,(0,1):93,(1,0):283	0:283,1:93	(0,0):1889,(0,1):120,(1,0):929	0:929,1:120	chr9		(15464065, 15470644)	(15465578, 15471309)	PSIP1	SA621	SA612	5.0
ALE	11168@uc003zlz.2uc003zma.2@uc003zlv.2uc003zlw.2	0.5	0.44	0.56	0.71	0.67	0.75	-0.21	1000000000000.0	('11168@uc003zlz.2uc003zma.2@uc003zlv.2uc003zlw.2.B.0', '11168@uc003zlz.2uc003zma.2@uc003zlv.2uc003zlw.2.A.0')	(0,0):940,(0,1):86,(1,0):283	0:283,1:86	(0,0):1887,(0,1):112,(1,0):929	0:929,1:112	chr9		(15464065, 15470642)	(15465578, 15471229)	PSIP1	SA621	SA612	5.0
ALE	55973@uc003vei.1uc003vej.1@uc003vek.1uc003vem.1	0.41	0.36	0.45	0.62	0.59	0.65	-0.21	1000000000000.0	('55973@uc003vei.1uc003vej.1@uc003vek.1uc003vem.1.A.0', '55973@uc003vei.1uc003vej.1@uc003vek.1uc003vem.1.B.0')	(0,0):201,(0,1):216,(1,0):194	0:194,1:216	(0,0):470,(0,1):328,(1,0):693	0:693,1:328	chr7		(107258773, 107262075)	(107260923, 107263762)	BCAP29	SA621	SA612	5.0
ALE	89122@uc003usf.1@uc003usd.1uc003use.1	0.7	0.65	0.74	0.57	0.53	0.62	0.13	74.62	('89122@uc003usf.1@uc003usd.1uc003use.1.B.0', '89122@uc003usf.1@uc003usd.1uc003use.1.A.0')	(0,0):230,(0,1):95,(1,0):571	0:571,1:95	(0,0):275,(0,1):142,(1,0):495	0:495,1:142	chr7		(99488036, 99498787)	(99490369, 99499797)	TRIM4	SA621	SA612	5.0
ALE	168850@uc010lla.1@uc003vlw.1uc003vlx.1uc003vly.1	0.85	0.82	0.87	0.73	0.71	0.75	0.12	1000000000000.0	('168850@uc010lla.1@uc003vlw.1uc003vlx.1uc003vly.1.A.0', '168850@uc010lla.1@uc003vlw.1uc003vlx.1uc003vly.1.B.0')	(0,0):267,(0,1):98,(1,0):642	0:642,1:98	(0,0):528,(0,1):374,(1,0):1195	0:1195,1:374	chr7		(127013350, 127010354)	(127015088, 127011868)	ZNF800	SA621	SA612	5.0
ALE	84928@uc003vpo.2@uc003vpn.2uc010lmc.1	0.42	0.38	0.45	0.53	0.49	0.56	-0.11	3249328.69	('84928@uc003vpo.2@uc003vpn.2uc010lmc.1.B.0', '84928@uc003vpo.2@uc003vpn.2uc010lmc.1.A.0')	(0,0):2397,(0,1):298,(1,0):533	0:533,1:298	(0,0):2915,(0,1):306,(1,0):855	0:855,1:306	chr7		(129804555, 129841105)	(129806345, 129841931)	TMEM209	SA621	SA612	5.0
ALE	79027@uc003urc.1uc0561.uc010lgd.1	0.29	0.27	0.31	0.41	0.38	0.44	-0.12	1000000000000.0	('79027@uc003urc.1uc0565.uc010lgd.1.B.0', '79027@uc003urc.1uc0564.uc010lgd.1.A.0')	(0,0):472,(0,1):431,(1,0):1068	0:1068,1:431	(0,0):728,(0,1):377,(1,0):1621	0:1621,1:377	chr7		(99169868, 99161486)	(99174077, 99162328)		SA621	SA612	5.0
ALE	55973@uc003vei.1uc003vej.1@uc003vel.1	0.61	0.55	0.67	0.84	0.81	0.86	-0.23	1000000000000.0	('55973@uc003vei.1uc003vej.1@uc003vel.1.A.0', '55973@uc003vei.1uc003vej.1@uc003vel.1.B.0')	(0,0):443,(0,1):107,(1,0):194	0:194,1:107	(0,0):832,(0,1):118,(1,0):693	0:693,1:118	chr7		(107258773, 107269267)	(107260923, 107271165)	BCAP29	SA621	SA612	5.0
ALE	64924@uc003jvg.1@uc003jvh.1uc003jvk.1	0.52	0.48	0.57	0.4	0.36	0.44	0.12	723.08	('64924@uc003jvg.1@uc003jvh.1uc003jvk.1.A.0', '64924@uc003jvg.1@uc003jvh.1uc003jvk.1.B.0')	(0,0):2716,(0,1):165,(1,0):256	0:256,1:165	(0,0):2991,(0,1):282,(1,0):260	0:260,1:282	chr5		(68399789, 68425274)	(68400567, 68425880)	SLC30A5	SA621	SA612	5.0
ALE	728340@uc003jzc.2uc003jzb.2uc010ixy.1@uc003kay.1	0.23	0.15	0.31	0.09	0.06	0.12	0.14	87.92	('728340@uc003jzc.2uc003jzb.2uc010ixy.1@uc003kay.1.A.0', '728340@uc003jzc.2uc003jzb.2uc010ixy.1@uc003kay.1.B.0')	(0,0):1923,(0,1):36,(1,0):32	0:32,1:36	(0,0):2161,(0,1):103,(1,0):28	0:28,1:103	chr5		(69743061, 70350886)	(69743884, 70351284)	GTF2H2B	SA621	SA612	5.0
ALE	23567@uc003mfi.1uc003mfj.1@uc003mfk.1	0.8	0.76	0.84	0.92	0.89	0.95	-0.12	93413.32	('23567@uc003mfi.1uc003mfj.1@uc003mfk.1.A.0', '23567@uc003mfi.1uc003mfj.1@uc003mfk.1.B.1_23567@uc003mfi.1uc003mfj.1@uc003mfk.1.B.0')	(0,0):426,(0,1):66,(1,0):323	0:323,1:66	(0,0):377,(0,1):27,(1,0):391	0:391,1:27	chr5		(176491513, 176491513)	(176493745, 176508190)	ZNF346	SA621	SA612	5.0
ALE	55814@uc003msj.1@uc003kbn.1	0.44	0.39	0.49	0.16	0.14	0.18	0.28	1000000000000.0	('55814@uc003msj.1@uc003kbn.1.A.0', '55814@uc003msj.1@uc003kbn.1.B.0')	(0,0):382234,(0,1):137,(1,0):181	0:181,1:137	(0,0):471654,(0,1):633,(1,0):207	0:207,1:633	chr5		(1468400, 70805292)	(1471468, 70807178)	BDP1	SA621	SA612	5.0
ALE	728340@uc003kay.1@uc010iyk.1uc003kav.2uc003kau.2uc003kaw.2	0.31	0.22	0.41	0.09	0.06	0.13	0.22	1451731.65	('728340@uc003kay.1@uc010iyk.1uc003kav.2uc003kau.2uc003kaw.2.B.0', '728340@uc003kay.1@uc010iyk.1uc003kav.2uc003kau.2uc003kaw.2.A.0')	(0,0):439,(0,1):36,(1,0):47	0:47,1:36	(0,0):508,(0,1):103,(1,0):30	0:30,1:103	chr5		(70330800, 70350886)	(70331623, 70351284)	GTF2H2	SA621	SA612	5.0
ALE	728340@uc003jze.1@uc010iyk.1uc003kav.2uc003kau.2uc003kaw.2	0.06	0.02	0.12	0.27	0.17	0.39	-0.21	56.54	('728340@uc003jze.1@uc010iyk.1uc003kav.2uc003kau.2uc003kaw.2.A.1_728340@uc003jze.1@uc010iyk.1uc003kav.2uc003kau.2uc003kaw.2.A.0', '728340@uc003jze.1@uc010iyk.1uc003kav.2uc003kau.2uc003kaw.2.B.0')	(0,0):1606,(0,1):47,(1,0):5	0:5,1:47	(0,0):1841,(0,1):30,(1,0):22	0:22,1:30	chr5		(69729697, 70330800)	(69731379, 70331623)	GTF2H2B	SA621	SA612	5.0
ALE	728340@uc003jww.1@uc003jze.1	0.66	0.42	0.85	0.18	0.06	0.34	0.48	3399.37	('728340@uc003jww.1@uc003jze.1.A.1_728340@uc003jww.1@uc003jze.1.A.0', '728340@uc003jww.1@uc003jze.1.B.1_728340@uc003jww.1@uc003jze.1.B.0')	(0,0):1351,(0,1):5,(1,0):11	0:11,1:5	(0,0):1621,(0,1):22,(1,0):4	0:4,1:22	chr5		(68874539, 69729697)	(68876221, 69731379)		SA621	SA612	5.0
ALE	728340@uc003jze.1@uc003jzc.2uc003jzb.2uc010ixy.1	0.08	0.03	0.16	0.29	0.19	0.4	-0.21	30.45	('728340@uc003jze.1@uc003jzc.2uc003jzb.2uc010ixy.1.A.1_728340@uc003jze.1@uc003jzc.2uc003jzb.2uc010ixy.1.A.0', '728340@uc003jze.1@uc003jzc.2uc003jzb.2uc010ixy.1.B.0')	(0,0):155,(0,1):32,(1,0):5	0:5,1:32	(0,0):200,(0,1):28,(1,0):22	0:22,1:28	chr5		(69729697, 69743061)	(69731379, 69743884)	GTF2H2B	SA621	SA612	5.0
ALE	6431@uc002xkj.1@uc002xkk.1	0.52	0.48	0.56	0.66	0.61	0.7	-0.14	88.13	('6431@uc002xkj.1@uc002xkk.1.A.1_6431@uc002xkj.1@uc002xkk.1.A.0', '6431@uc002xkj.1@uc002xkk.1.B.0')	(0,0):1648,(0,1):29,(1,0):9953,(1,1):492	0:10200,1:274	(0,0):2530,(0,1):22,(1,0):14177,(1,1):554	0:14554,1:199	chr20		(42089343, 42091984)	(42092241, 42092244)	SRSF6	SA621	SA612	5.0
ALE	51742@uc001hwq.1uc001hwr.1@uc001hwn.1uc001hwp.1	0.06	0.05	0.08	0.19	0.17	0.22	-0.13	1000000000000.0	('51742@uc001hwq.1uc001hwr.1@uc001hwn.1uc001hwp.1.A.0', '51742@uc001hwq.1uc001hwr.1@uc001hwn.1uc001hwp.1.B.0')	(0,0):2126,(0,1):170,(1,0):99	0:99,1:170	(0,0):2305,(0,1):169,(1,0):360	0:360,1:169	chr1		(235330210, 235294949)	(235331967, 235295312)		SA621	SA612	5.0
ALE	81573@uc001dey.2@uc001dex.2uc009wbk.1	0.28	0.25	0.31	0.38	0.36	0.41	-0.1	71262.76	('81573@uc001dey.2@uc001dex.2uc009wbk.1.B.0', '81573@uc001dey.2@uc001dex.2uc009wbk.1.A.0')	(0,0):761,(0,1):433,(1,0):362	0:362,1:433	(0,0):1140,(0,1):474,(1,0):630	0:630,1:474	chr1		(70724685, 70818494)	(70728530, 70820399)	ANKRD13C	SA621	SA612	5.0
ALE	79830@uc001byl.1@uc001bym.1uc001byn.1uc001byo.1uc009vut.1	0.41	0.38	0.45	0.26	0.23	0.28	0.15	1000000000000.0	('79830@uc001byl.1@uc001bym.1uc001byn.1uc001byo.1uc009vut.1.A.0', '79830@uc001byl.1@uc001bym.1uc001byn.1uc001byo.1uc009vut.1.B.0')	(0,0):806,(0,1):356,(1,0):332	0:332,1:356	(0,0):1092,(0,1):761,(1,0):351	0:351,1:761	chr1		(35562918, 35578578)	(35566700, 35581455)	ZMYM1	SA621	SA612	5.0
ALE	51742@uc001hwt.2@uc001hwn.1uc001hwp.1	0.08	0.06	0.09	0.18	0.16	0.21	-0.1	1000000000000.0	('51742@uc001hwt.2@uc001hwn.1uc001hwp.1.A.0', '51742@uc001hwt.2@uc001hwn.1uc001hwp.1.B.0')	(0,0):2375,(0,1):170,(1,0):194	0:194,1:170	(0,0):3189,(0,1):169,(1,0):515	0:515,1:169	chr1		(235343475, 235294949)	(235346108, 235295312)		SA621	SA612	5.0
ALE	27252@uc001gjd.2@uc001gjc.1uc009wwf.1	0.24	0.2	0.29	0.39	0.34	0.43	-0.15	40484.63	('27252@uc001gjd.2@uc001gjc.1uc009wwf.1.B.0', '27252@uc001gjd.2@uc001gjc.1uc009wwf.1.A.0')	(0,0):800,(0,1):180,(1,0):128	0:128,1:180	(0,0):1046,(0,1):171,(1,0):240	0:240,1:171	chr1		(173754301, 173702852)	(173755840, 173703648)	KLHL20	SA621	SA612	5.0
ALE	9910@uc001gjx.1uc003026.uc001gkh.2	0.2	0.06	0.39	0.68	0.5	0.87	-0.48	2050.31	('9910@uc001gjx.1uc003030.uc001gkh.2.B.0', '9910@uc001gjx.1uc003029.uc001gkh.2.A.0')	(0,0):39,(0,1):6,(1,0):6	0:6,1:6	(0,0):144,(0,1):3,(1,0):36	0:36,1:3	chr1		(174958986, 174927028)	(174959760, 174927327)		SA621	SA612	5.0
ALE	10772@uc009vqz.1uc009vra.1@uc009vqw.1uc009vqx.1	0.36	0.34	0.38	0.47	0.45	0.48	-0.11	1000000000000.0	('10772@uc009vqz.1uc009vra.1@uc009vqw.1uc009vqx.1.A.0', '10772@uc009vqz.1uc009vra.1@uc009vqw.1uc009vqx.1.B.0')	(0,0):731,(0,1):1138,(1,0):1275	0:1275,1:1138	(0,0):1223,(0,1):1594,(1,0):2808	0:2808,1:1594	chr1		(24295573, 24292939)	(24297929, 24294213)	SRSF10	SA621	SA612	5.0
ALE	79364@uc003eix.1@uc003eiv.1	0.73	0.68	0.77	0.61	0.57	0.65	0.12	23.14	('79364@uc003eix.1@uc003eiv.1.A.0', '79364@uc003eix.1@uc003eiv.1.B.0')	(0,0):1361,(0,1):80,(1,0):1034	0:1034,1:80	(0,0):1863,(0,1):146,(1,0):1083	0:1083,1:146	chr3		(126177671, 126156444)	(126181063, 126157304)	ZXDC	SA621	SA612	5.0
ALE	80012@uc003fgm.2@uc010hws.1uc003fgl.2	0.55	0.49	0.61	0.69	0.65	0.73	-0.14	34.1	('80012@uc003fgm.2@uc010hws.1uc003fgl.2.B.0', '80012@uc003fgm.2@uc010hws.1uc003fgl.2.A.0')	(0,0):1410,(0,1):69,(1,0):774	0:774,1:69	(0,0):2568,(0,1):109,(1,0):2234	0:2234,1:109	chr3		(169805368, 169853224)	(169815172, 169854453)	PHC3	SA621	SA612	5.0
ALE	23200@uc003flc.2@uc003flb.1	0.61	0.54	0.69	0.77	0.72	0.82	-0.16	30.29	('23200@uc003flc.2@uc003flb.1.B.0', '23200@uc003flc.2@uc003flb.1.A.0')	(0,0):191,(0,1):37,(1,0):357	0:357,1:37	(0,0):483,(0,1):49,(1,0):1026	0:1026,1:49	chr3		(182635811, 182631649)	(182639421, 182632391)	ATP11B	SA621	SA612	5.0
ALE	2804@uc010hrd.1@uc003eei.2uc003eej.2uc010hrc.1	0.56	0.5	0.62	0.69	0.66	0.72	-0.13	57.73	('2804@uc010hrd.1@uc003eei.2uc003eej.2uc010hrc.1.A.0', '2804@uc010hrd.1@uc003eei.2uc003eej.2uc010hrc.1.B.0')	(0,0):342,(0,1):74,(1,0):378	0:378,1:74	(0,0):1656,(0,1):208,(1,0):1857	0:1857,1:208	chr3		(121412588, 121382048)	(121417776, 121383461)	GOLGB1	SA621	SA612	5.0
ALE	64422@uc010hqe.1@uc003dzd.1	0.33	0.21	0.49	0.1	0.06	0.15	0.23	45.12	('64422@uc010hqe.1@uc003dzd.1.A.0', '64422@uc010hqe.1@uc003dzd.1.B.0')	(0,0):863,(0,1):19,(1,0):23	0:23,1:19	(0,0):953,(0,1):79,(1,0):20	0:20,1:79	chr3		(112255057, 112251359)	(112255449, 112251627)	ATG3	SA621	SA612	5.0
ALE	5359@uc003ewa.2@uc003evx.2uc003evy.2	0.38	0.31	0.47	0.62	0.55	0.69	-0.24	74.42	('5359@uc003ewa.2@uc003evx.2uc003evy.2.B.0', '5359@uc003ewa.2@uc003evx.2uc003evy.2.A.0')	(0,0):800,(0,1):80,(1,0):52	0:52,1:80	(0,0):940,(0,1):74,(1,0):129	0:129,1:74	chr3		(146232967, 146245733)	(146233888, 146246618)	PLSCR1	SA621	SA612	5.0
ALE	27032@uc003enk.1uc01174.uc003ent.1	0.45	0.39	0.51	0.63	0.58	0.68	-0.18	2357.3	('27032@uc003enk.1uc01177.uc003ent.1.A.0', '27032@uc003enk.1uc01178.uc003ent.1.B.0')	(0,0):315,(0,1):80,(1,0):309	0:309,1:80	(0,0):509,(0,1):81,(1,0):653	0:653,1:81	chr3		(130720064, 130734996)	(130721994, 130735555)		SA621	SA612	5.0
ALE	58513@uc002neb.1uc002nec.1@uc002ndx.1	0.31	0.27	0.35	0.45	0.4	0.49	-0.14	461.84	('58513@uc002neb.1uc002nec.1@uc002ndx.1.A.0', '58513@uc002neb.1uc002nec.1@uc002ndx.1.B.0')	(0,0):1074,(0,1):199,(1,0):362	0:362,1:199	(0,0):1256,(0,1):140,(1,0):456	0:456,1:140	chr19		(16511442, 16466059)	(16513296, 16466662)	EPS15L1	SA621	SA612	5.0
ALE	51111@uc001onq.1@uc009yse.1uc001onm.1uc001onn.1uc009ysf.1	0.13	0.09	0.19	0.37	0.24	0.52	-0.24	276.87	('51111@uc001onq.1@uc009yse.1uc001onm.1uc001onn.1uc009ysf.1.B.0', '51111@uc001onq.1@uc009yse.1uc001onm.1uc001onn.1uc009ysf.1.A.0')	(0,0):110,(0,1):23,(1,0):260	0:260,1:23	(0,0):188,(0,1):9,(1,0):393	0:393,1:9	chr11		(67923507, 67933213)	(67926638, 67933415)	SUV420H1	SA621	SA612	5.0
ALE	57562@uc009yxa.1@uc001pgm.1uc001pgn.1	0.72	0.5	0.93	0.31	0.23	0.41	0.41	85.04	('57562@uc009yxa.1@uc001pgm.1uc001pgn.1.B.0', '57562@uc009yxa.1@uc001pgm.1uc001pgn.1.A.0')	(0,0):17,(0,1):3,(1,0):17	0:17,1:3	(0,0):72,(0,1):50,(1,0):37	0:37,1:50	chr11		(101868330, 101832472)	(101871793, 101834611)	KIAA1377	SA621	SA612	5.0
ALE	81930@uc001msd.2@uc001msc.2	0.16	0.05	0.32	0.49	0.4	0.58	-0.33	106.5	('81930@uc001msd.2@uc001msc.2.B.0', '81930@uc001msd.2@uc001msc.2.A.0')	(0,0):908,(0,1):21,(1,0):3	0:3,1:21	(0,0):2392,(0,1):63,(1,0):61	0:61,1:63	chr11		(28042163, 28118881)	(28042829, 28119540)	KIF18A	SA621	SA612	5.0
ALE	56980@uc009zcs.1@uc001qfj.1uc001qfk.1uc001qfl.1uc001qfm.1uc001qfn.1	0.41	0.35	0.48	0.57	0.5	0.64	-0.16	22.69	('56980@uc009zcs.1@uc001qfj.1uc001qfk.1uc001qfl.1uc001qfm.1uc001qfn.1.B.0', '56980@uc009zcs.1@uc001qfj.1uc001qfk.1uc001qfl.1uc001qfm.1uc001qfn.1.A.0')	(0,0):337,(0,1):72,(1,0):260	0:260,1:72	(0,0):387,(0,1):48,(1,0):337	0:337,1:48	chr11		(129769601, 129784227)	(129772411, 129784913)	PRDM10	SA621	SA612	5.0
ALE	51585@uc001ozy.2@uc001ozx.2	0.58	0.51	0.64	0.44	0.39	0.49	0.14	36.21	('51585@uc001ozy.2@uc001ozx.2.A.0', '51585@uc001ozy.2@uc001ozx.2.B.0')	(0,0):1719,(0,1):81,(1,0):177	0:177,1:81	(0,0):3251,(0,1):174,(1,0):219	0:219,1:174	chr11		(82868231, 82895721)	(82869913, 82896835)	PCF11	SA621	SA612	5.0
ALE	54014@uc002yxm.1@uc002yxl.1	0.28	0.25	0.32	0.6	0.57	0.64	-0.32	1000000000000.0	('54014@uc002yxm.1@uc002yxl.1.B.0_54014@uc002yxm.1@uc002yxl.1.B.1', '54014@uc002yxm.1@uc002yxl.1.A.0')	(0,0):764,(0,1):206,(1,0):288	0:288,1:206	(0,0):2120,(0,1):202,(1,0):1105	0:1105,1:202	chr21		(40562148, 40668365)	(40569341, 40670508)	BRWD1	SA621	SA612	5.0
ALE	54014@uc002yxm.1@uc010goc.1uc002yxk.1	0.79	0.74	0.84	0.49	0.44	0.55	0.3	1000000000000.0	('54014@uc002yxm.1@uc010goc.1uc002yxk.1.A.0', '54014@uc002yxm.1@uc010goc.1uc002yxk.1.B.0')	(0,0):1141,(0,1):48,(1,0):206	0:206,1:48	(0,0):3568,(0,1):184,(1,0):202	0:202,1:184	chr21		(40668365, 40557404)	(40670508, 40559343)	BRWD1	SA621	SA612	5.0
ALE	94104@uc002yqr.2@uc002yqq.1	0.2	0.15	0.25	0.35	0.3	0.4	-0.15	372312.96	('94104@uc002yqr.2@uc002yqq.1.B.0', '94104@uc002yqr.2@uc002yqq.1.A.0')	(0,0):369,(0,1):148,(1,0):60	0:60,1:148	(0,0):840,(0,1):176,(1,0):161	0:161,1:176	chr21		(34127723, 34131667)	(34128679, 34132305)	GCFC1	SA621	SA612	5.0
ALE	94104@uc002yqr.2@uc002yql.1uc002yqm.1uc002yqn.1	0.5	0.45	0.54	0.62	0.58	0.66	-0.12	45.1	('94104@uc002yqr.2@uc002yql.1uc002yqm.1uc002yqn.1.B.0', '94104@uc002yqr.2@uc002yql.1uc002yqm.1uc002yqn.1.A.0')	(0,0):1486,(0,1):148,(1,0):319	0:319,1:148	(0,0):3309,(0,1):176,(1,0):621	0:621,1:176	chr21		(34106210, 34131667)	(34107378, 34132305)	GCFC1	SA621	SA612	5.0
ALE	9931@uc010der.1@uc002jfx.2	0.27	0.23	0.31	0.42	0.38	0.46	-0.15	1264499.85	('9931@uc010der.1@uc002jfx.2.B.0', '9931@uc010der.1@uc002jfx.2.A.0')	(0,0):817,(0,1):105,(1,0):797	0:797,1:105	(0,0):1656,(0,1):159,(1,0):2345	0:2345,1:159	chr17		(65066554, 65104267)	(65074702, 65104842)	HELZ	SA621	SA612	5.0
ALE	80174@uc002ihd.1@uc002ihf.1	0.25	0.21	0.3	0.4	0.34	0.45	-0.15	61.38	('80174@uc002ihd.1@uc002ihf.1.A.0', '80174@uc002ihd.1@uc002ihf.1.B.0')	(0,0):1153,(0,1):195,(1,0):77	0:77,1:195	(0,0):1353,(0,1):164,(1,0):124	0:124,1:164	chr17		(42808333, 42827963)	(42810245, 42829632)	DBF4B	SA621	SA612	5.0
ALE	9912@uc002gnt.1@uc002gns.2	0.61	0.46	0.76	0.95	0.83	1.0	-0.34	24.4	('9912@uc002gnt.1@uc002gns.2.B.1_9912@uc002gnt.1@uc002gns.2.B.0', '9912@uc002gnt.1@uc002gns.2.A.0')	(0,0):255,(0,1):8,(1,0):128	0:128,1:8	(0,0):313,(1,0):150	0:150	chr17		(12890418, 12862034)	(12894960, 12862360)	ARHGAP44	SA621	SA612	5.0
ALE	54885@uc004emm.2@uc004emo.1	0.19	0.1	0.3	0.53	0.47	0.59	-0.34	1000000000000.0	('54885@uc004emm.2@uc004emo.1.A.0', '54885@uc004emm.2@uc004emo.1.B.0')	(0,0):80,(0,1):50,(1,0):12	0:12,1:50	(0,0):311,(0,1):119,(1,0):153	0:153,1:119	chrX		(106070400, 106116800)	(106073313, 106119377)	TBC1D8B	SA621	SA612	5.0
ALE	6002@uc010ics.1uc010ict.1@uc003ggw.1uc003ggz.1uc003gha.1uc010icv.1	0.22	0.07	0.41	0.64	0.44	0.83	-0.42	36.28	('6002@uc010ics.1uc010ict.1@uc003ggw.1uc003ggz.1uc003gha.1uc010icv.1.A.0', '6002@uc010ics.1uc010ict.1@uc003ggw.1uc003ggz.1uc003gha.1uc010icv.1.B.0')	(0,0):394,(0,1):9,(1,0):5	0:5,1:9	(0,0):477,(0,1):4,(1,0):20	0:20,1:4	chr4		(3419115, 3441182)	(3419994, 3441640)	RGS12	SA621	SA612	5.0
ALE	9662@uc010igz.1@uc003hbi.1uc003hbj.1	0.4	0.26	0.56	0.74	0.65	0.83	-0.34	214.48	('9662@uc010igz.1@uc003hbi.1uc003hbj.1.B.1_9662@uc010igz.1@uc003hbi.1uc003hbj.1.B.0', '9662@uc010igz.1@uc003hbi.1uc003hbj.1.A.0')	(0,0):195,(0,1):14,(1,0):24	0:24,1:14	(0,0):737,(0,1):18,(1,0):140	0:140,1:18	chr4		(56890667, 56831810)	(56899527, 56832746)	CEP135	SA621	SA612	5.0
ALE	55132@uc003ifx.1@uc003iga.1uc003igf.1	0.96	0.93	0.98	0.85	0.81	0.89	0.11	53749643.73	('55132@uc003ifx.1@uc003iga.1uc003igf.1.A.0', '55132@uc003ifx.1@uc003iga.1uc003igf.1.B.0')	(0,0):468,(0,1):9,(1,0):356	0:356,1:9	(0,0):867,(0,1):43,(1,0):372	0:372,1:43	chr4		(129028294, 129131011)	(129030056, 129132289)	LARP1B	SA621	SA612	5.0
ALE	6936@uc002snp.2@uc010ffs.1uc002snn.1uc002sno.1uc010fft.1	0.09	0.07	0.12	0.3	0.25	0.35	-0.21	1000000000000.0	('6936@uc002snp.2@uc010ffs.1uc002snn.1uc002sno.1uc010fft.1.B.0', '6936@uc002snp.2@uc010ffs.1uc002snn.1uc002sno.1uc010fft.1.A.0')	(0,0):675,(0,1):136,(1,0):78	0:78,1:136	(0,0):1559,(0,1):102,(1,0):233	0:233,1:102	chr2		(75889294, 75928924)	(75891909, 75929549)	GCFC2	SA621	SA612	5.0
ALE	64844@uc010for.1@uc002uax.1uc010foq.1	0.16	0.14	0.18	0.28	0.27	0.3	-0.12	1000000000000.0	('64844@uc010for.1@uc002uax.1uc010foq.1.B.0', '64844@uc010for.1@uc002uax.1uc010foq.1.A.0')	(0,0):1028,(0,1):859,(1,0):201	0:201,1:859	(0,0):1866,(0,1):1335,(1,0):643	0:643,1:1335	chr2		(160623795, 160604316)	(160625084, 160605414)	MARCH7	SA621	SA612	5.0
ALE	27332@uc010fec.1@uc03106.uc002sid.1	0.55	0.41	0.71	0.22	0.15	0.31	0.33	367.65	('27332@uc010fec.1@uc03109.uc002sid.1.A.0', '27332@uc010fec.1@uc03110.uc002sid.1.B.0')	(0,0):1547,(0,1):13,(1,0):29	0:29,1:13	(0,0):4164,(0,1):55,(1,0):27	0:27,1:55	chr2		(71622377, 71661872)	(71622796, 71662189)		SA621	SA612	5.0
ALE	699@uc002tgd.1@uc002tgc.1uc010fkb.1	0.4	0.35	0.44	0.29	0.26	0.32	0.11	287.37	('699@uc002tgd.1@uc002tgc.1uc010fkb.1.A.0', '699@uc002tgd.1@uc002tgc.1uc010fkb.1.B.0')	(0,0):6752,(0,1):136,(1,0):502	0:502,1:136	(0,0):7730,(0,1):234,(1,0):542	0:542,1:234	chr2		(111418445, 111395409)	(111419418, 111395736)	BUB1	SA621	SA612	5.0
ALE	5495@uc002rtu.1@uc002rtw.1	0.39	0.34	0.45	0.56	0.52	0.61	-0.17	184947.45	('5495@uc002rtu.1@uc002rtw.1.B.0', '5495@uc002rtu.1@uc002rtw.1.A.0')	(0,0):77,(0,1):147,(1,0):154	0:154,1:147	(0,0):93,(0,1):160,(1,0):336	0:336,1:160	chr2		(44459455, 44457132)	(44461742, 44458611)	PPM1B	SA621	SA612	5.0
ALE	5495@uc002rtt.1uc002rtv.1@uc002rtw.1	0.31	0.26	0.36	0.48	0.43	0.52	-0.17	3608557.85	('5495@uc002rtt.1uc002rtv.1@uc002rtw.1.B.0', '5495@uc002rtt.1uc002rtv.1@uc002rtw.1.A.0')	(0,0):76,(0,1):146,(1,0):154	0:154,1:146	(0,0):94,(0,1):154,(1,0):336	0:336,1:154	chr2		(44459455, 44457552)	(44461742, 44458611)	PPM1B	SA621	SA612	5.0
ALE	2744@uc002use.2uc002usg.1@uc002usf.2uc002ush.2	0.73	0.68	0.77	0.83	0.81	0.85	-0.1	3913056.33	('2744@uc002use.2uc002usg.1@uc002usf.2uc002ush.2.A.0', '2744@uc002use.2uc002usg.1@uc002usf.2uc002ush.2.B.0')	(0,0):154,(0,1):116,(1,0):337	0:337,1:116	(0,0):534,(0,1):251,(1,0):1311	0:1311,1:251	chr2		(191797442, 191827556)	(191799817, 191829776)	GLS	SA621	SA612	5.0
ALE	54904@uc003xlj.1@uc003xlh.1uc003xli.1uc010lwe.1	0.6	0.54	0.66	0.42	0.37	0.47	0.18	8002.73	('54904@uc003xlj.1@uc003xlh.1uc003xli.1uc010lwe.1.A.0', '54904@uc003xlj.1@uc003xlh.1uc003xli.1uc010lwe.1.B.0')	(0,0):785,(0,1):77,(1,0):255	0:255,1:77	(0,0):1156,(0,1):163,(1,0):260	0:260,1:163	chr8		(38173935, 38132561)	(38175556, 38133400)	WHSC1L1	SA621	SA612	5.0
ALE	444@uc003xul.1uc003xum.1uc003xun.1@uc003xuj.1	0.37	0.34	0.4	0.48	0.44	0.51	-0.11	7977.64	('444@uc003xul.1uc003xum.1uc003xun.1@uc003xuj.1.A.0', '444@uc003xul.1uc003xum.1uc003xun.1@uc003xuj.1.B.0')	(0,0):4382,(0,1):228,(1,0):3155	0:3155,1:228	(0,0):6484,(0,1):247,(1,0):5301	0:5301,1:247	chr8		(62537094, 62415820)	(62538839, 62416068)	ASPH	SA621	SA612	5.0
ALE	8091@uc001ssu.1@uc001ssw.1	0.22	0.16	0.3	0.45	0.37	0.56	-0.23	96.22	('8091@uc001ssu.1@uc001ssw.1.B.0', '8091@uc001ssu.1@uc001ssw.1.A.0')	(0,0):270,(0,1):26,(1,0):96	0:96,1:26	(0,0):596,(0,1):26,(1,0):288	0:288,1:26	chr12		(66345163, 66308500)	(66352634, 66309227)	HMGA2	SA621	SA612	5.0
ALE	117177@uc001svl.1@uc001svm.1uc001svp.1uc001svt.1	0.61	0.51	0.7	0.82	0.75	0.87	-0.21	31.44	('117177@uc001svl.1@uc001svm.1uc001svp.1uc001svt.1.B.0', '117177@uc001svl.1@uc001svm.1uc001svp.1uc001svt.1.A.0')	(0,0):278,(0,1):25,(1,0):227	0:227,1:25	(0,0):514,(0,1):23,(1,0):614	0:614,1:23	chr12		(70209144, 70188921)	(70216984, 70190424)	RAB3IP	SA621	SA612	5.0
ALE	7112@uc001tfh.1@uc001tfj.1uc001tfk.1	0.67	0.66	0.69	0.55	0.54	0.57	0.12	1000000000000.0	('7112@uc001tfh.1@uc001tfj.1uc001tfk.1.A.0', '7112@uc001tfh.1@uc001tfj.1uc001tfk.1.B.0')	(0,0):3810,(0,1):1041,(1,0):2748	0:2748,1:1041	(0,0):4634,(0,1):1745,(1,0):2743	0:2743,1:1745	chr12		(98926601, 98941351)	(98928321, 98942735)	TMPO	SA621	SA612	5.0
ALE	8091@uc001ssv.1@uc001ssw.1	0.12	0.08	0.18	0.31	0.23	0.41	-0.19	303.63	('8091@uc001ssv.1@uc001ssw.1.B.0', '8091@uc001ssv.1@uc001ssw.1.A.0')	(0,0):263,(0,1):28,(1,0):96	0:96,1:28	(0,0):588,(0,1):26,(1,0):288	0:288,1:26	chr12		(66345163, 66308839)	(66352634, 66309307)	HMGA2	SA621	SA612	5.0
ALE	117177@uc001svl.1@uc001svn.1uc001svq.1	0.63	0.53	0.71	0.82	0.76	0.87	-0.19	49.09	('117177@uc001svl.1@uc001svn.1uc001svq.1.B.1_117177@uc001svl.1@uc001svn.1uc001svq.1.B.0', '117177@uc001svl.1@uc001svn.1uc001svq.1.A.0')	(0,0):258,(0,1):25,(1,0):247	0:247,1:25	(0,0):483,(0,1):23,(1,0):645	0:645,1:23	chr12		(70206744, 70188921)	(70216984, 70190424)	RAB3IP	SA621	SA612	5.0
ALE	121512@uc001rkx.2@uc001rlc.1	0.14	0.09	0.21	0.37	0.3	0.44	-0.23	922387726.41	('121512@uc001rkx.2@uc001rlc.1.B.0', '121512@uc001rkx.2@uc001rlc.1.A.0')	(0,0):172,(0,1):48,(1,0):31	0:31,1:48	(0,0):480,(0,1):67,(1,0):152	0:152,1:67	chr12		(32795634, 32734894)	(32798982, 32735887)	FGD4	SA621	SA612	5.0
ALE	51134@uc001tdf.2@uc001tdd.1uc001tde.1	0.35	0.25	0.47	0.16	0.11	0.2	0.19	36.49	('51134@uc001tdf.2@uc001tdd.1uc001tde.1.A.0', '51134@uc001tdf.2@uc001tdd.1uc001tde.1.B.0')	(0,0):357,(0,1):26,(1,0):43	0:43,1:26	(0,0):782,(0,1):83,(1,0):48	0:48,1:83	chr12		(94762178, 94702056)	(94763812, 94702693)	CCDC41	SA621	SA612	5.0
ALE	9958@uc001sra.2@uc001srb.1uc001src.1	0.61	0.54	0.67	0.76	0.72	0.8	-0.15	41.73	('9958@uc001sra.2@uc001srb.1uc001src.1.B.0', '9958@uc001sra.2@uc001srb.1uc001src.1.A.0')	(0,0):1316,(0,1):83,(1,0):169	0:169,1:83	(0,0):3000,(0,1):97,(1,0):397	0:397,1:97	chr12		(62797973, 62728947)	(62799898, 62730463)	USP15	SA621	SA612	5.0
ALE	7582@uc001jaf.1uc001jag.1@uc009xmg.1	0.27	0.22	0.32	0.55	0.49	0.6	-0.28	1000000000000.0	('7582@uc001jaf.1uc001jag.1@uc009xmg.1.A.0', '7582@uc001jaf.1uc001jag.1@uc009xmg.1.B.0')	(0,0):65,(0,1):109,(1,0):160	0:160,1:109	(0,0):81,(0,1):102,(1,0):492	0:492,1:102	chr10		(43084555, 43077042)	(43090147, 43078571)	ZNF33B	SA621	SA612	5.0
ALE	7581@uc001izg.1@uc001izi.1	0.32	0.27	0.38	0.7	0.65	0.75	-0.38	1000000000000.0	('7581@uc001izg.1@uc001izi.1.A.0', '7581@uc001izg.1@uc001izi.1.B.0')	(0,0):74,(0,1):81,(1,0):256	0:256,1:81	(0,0):155,(0,1):63,(1,0):1015	0:1015,1:63	chr10		(38343303, 38353016)	(38348995, 38354026)	ZNF33A	SA621	SA612	5.0
ALE	7581@uc001izh.1@uc001izi.1	0.32	0.27	0.38	0.71	0.65	0.76	-0.39	1000000000000.0	('7581@uc001izh.1@uc001izi.1.A.0', '7581@uc001izh.1@uc001izi.1.B.0')	(0,0):74,(0,1):81,(1,0):256	0:256,1:81	(0,0):155,(0,1):63,(1,0):1015	0:1015,1:63	chr10		(38343306, 38353016)	(38348995, 38354026)	ZNF33A	SA621	SA612	5.0
ALE	54816@uc002adx.1uc002ady.1@uc002adt.1uc002adu.1uc002adv.1uc010bfq.1	0.17	0.14	0.21	0.32	0.28	0.36	-0.15	11078874615.69	('54816@uc002adx.1uc002ady.1@uc002adt.1uc002adu.1uc002adv.1uc010bfq.1.B.0', '54816@uc002adx.1uc002ady.1@uc002adt.1uc002adu.1uc002adv.1uc010bfq.1.A.0')	(0,0):303,(0,1):244,(1,0):59	0:59,1:244	(0,0):746,(0,1):343,(1,0):189	0:189,1:343	chr15		(56922374, 56991558)	(56924320, 56993270)	ZNF280D	SA621	SA612	5.0
ALE	54813@uc001wvt.2@uc001wvq.1uc001wvr.1	0.22	0.16	0.29	0.48	0.43	0.53	-0.26	1000000000000.0	('54813@uc001wvt.2@uc001wvq.1uc001wvr.1.B.0', '54813@uc001wvt.2@uc001wvq.1uc001wvr.1.A.0')	(0,0):142,(0,1):74,(1,0):48	0:48,1:74	(0,0):244,(0,1):143,(1,0):307	0:307,1:143	chr14		(45393527, 45412934)	(45398394, 45415138)	KLHL28	SA621	SA612	5.0
ALE	55745@uc001xcu.2@uc001xcv.1	0.41	0.37	0.45	0.51	0.48	0.55	-0.1	61.15	('55745@uc001xcu.2@uc001xcv.1.B.0', '55745@uc001xcu.2@uc001xcv.1.A.0')	(0,0):499,(0,1):288,(1,0):214	0:214,1:288	(0,0):781,(0,1):336,(1,0):373	0:373,1:336	chr14		(57755520, 57740962)	(57756792, 57742174)	MUDENG	SA621	SA612	5.0
MXE	chr20:47330847:47330908:+@chr20:47331696:47331762:+@chr20:47332683:47332947:+@chr20:47338989:47339639:+	0.23	0.17	0.29	0.48	0.39	0.58	-0.25	161.79	('chr20:47330847:47330908:+@chr20:47331696:47331762:+@chr20:47332683:47332947:+@chr20:47338989:47339639:+.B.up_chr20:47330847:47330908:+@chr20:47331696:47331762:+@chr20:47332683:47332947:+@chr20:47338989:47339639:+.B.mxe2_chr20:47330847:47330908:+@chr20:47331696:47331762:+@chr20:47332683:47332947:+@chr20:47338989:47339639:+.B.dn', 'chr20:47330847:47330908:+@chr20:47331696:47331762:+@chr20:4733268…	(0,0):5490,(0,1):11,(1,0):54,(1,1):674	0:210,1:529	(0,0):7077,(0,1):7,(1,0):103,(1,1):586	0:382,1:314	chr20		(47897440, 47897440)	(47906232, 47906232)	ZNFX1-AS1	SA621	SA612	5.0
MXE	chr1:224037625:224037693:+@chr1:224039585:224039681:+@chr1:224041187:224041310:+@chr1:224043565:224044808:+	0.82	0.68	0.95	0.51	0.39	0.63	0.31	33.56	('chr1:224037625:224037693:+@chr1:224039585:224039681:+@chr1:224041187:224041310:+@chr1:224043565:224044808:+.B.up_chr1:224037625:224037693:+@chr1:224039585:224039681:+@chr1:224041187:224041310:+@chr1:224043565:224044808:+.B.mxe2_chr1:224037625:224037693:+@chr1:224039585:224039681:+@chr1:224041187:224041310:+@chr1:224043565:224044808:+.B.dn', 'chr1:224037625:224037693:+@chr1:224039585:224039681:+…	(0,0):726,(0,1):1,(1,0):66,(1,1):3174	0:2727,1:514	(0,0):1165,(1,0):61,(1,1):5401	0:2526,1:2936	chr1		(225971002, 225971002)	(225978185, 225978185)	SRP9	SA621	SA612	5.0
MXE	chr16:4465925:4466489:+@chr16:4473639:4473740:+@chr16:4486148:4486268:+@chr16:4495486:4495612:+	0.21	0.1	0.34	0.55	0.39	0.72	-0.34	24.86	('chr16:4465925:4466489:+@chr16:4473639:4473740:+@chr16:4486148:4486268:+@chr16:4495486:4495612:+.B.up_chr16:4465925:4466489:+@chr16:4473639:4473740:+@chr16:4486148:4486268:+@chr16:4495486:4495612:+.B.mxe2_chr16:4465925:4466489:+@chr16:4473639:4473740:+@chr16:4486148:4486268:+@chr16:4495486:4495612:+.B.dn', 'chr16:4465925:4466489:+@chr16:4473639:4473740:+@chr16:4486148:4486268:+@chr16:4495486:449…	(0,0):615,(0,1):21,(1,0):7,(1,1):16	0:9,1:35	(0,0):645,(0,1):11,(1,0):18,(1,1):8	0:22,1:15	chr16		(4525924, 4525924)	(4555611, 4555611)	HMOX2	SA621	SA612	5.0
MXE	chr3:19967302:19967557:+@chr3:19987044:19987213:+@chr3:19990681:19990793:+@chr3:19992097:19992248:+	0.38	0.19	0.57	0.06	0.01	0.15	0.32	56.62	('chr3:19967302:19967557:+@chr3:19987044:19987213:+@chr3:19990681:19990793:+@chr3:19992097:19992248:+.A.up_chr3:19967302:19967557:+@chr3:19987044:19987213:+@chr3:19990681:19990793:+@chr3:19992097:19992248:+.A.mxe1_chr3:19967302:19967557:+@chr3:19987044:19987213:+@chr3:19990681:19990793:+@chr3:19992097:19992248:+.A.dn', 'chr3:19967302:19967557:+@chr3:19987044:19987213:+@chr3:19990681:19990793:+@ch…	(0,0):431,(0,1):4,(1,0):9,(1,1):114	0:45,1:82	(0,0):529,(0,1):12,(1,0):1,(1,1):130	0:20,1:123	chr3		(19992298, 19992298)	(20017244, 20017244)	RAB5A	SA621	SA612	5.0
MXE	chr14:101345894:101346126:+@chr14:101360104:101360259:+@chr14:101367791:101367894:+@chr14:101392776:101392975:+	0.44	0.29	0.61	0.14	0.07	0.24	0.3	115.86	('chr14:101345894:101346126:+@chr14:101360104:101360259:+@chr14:101367791:101367894:+@chr14:101392776:101392975:+.A.up_chr14:101345894:101346126:+@chr14:101360104:101360259:+@chr14:101367791:101367894:+@chr14:101392776:101392975:+.A.mxe1_chr14:101345894:101346126:+@chr14:101360104:101360259:+@chr14:101367791:101367894:+@chr14:101392776:101392975:+.A.dn', 'chr14:101345894:101346126:+@chr14:1013601…	(0,0):531,(0,1):13,(1,0):22,(1,1):156	0:115,1:76	(0,0):604,(0,1):21,(1,0):7,(1,1):165	0:31,1:162	chr14		(102276141, 102276141)	(102323222, 102323222)	PPP2R5C	SA621	SA612	5.0
RI	chr9:35730523:35730625:-@chr9:35730206:35730359:-	0.05	0.03	0.09	0.16	0.11	0.22	-0.11	22.2	('chr9:35730523:35730625:-@chr9:35730206:35730359:-.A.withRI', 'chr9:35730523:35730625:-@chr9:35730206:35730359:-.B.dn_chr9:35730523:35730625:-@chr9:35730206:35730359:-.B.up')	(0,0):161,(0,1):54,(1,0):10,(1,1):14	0:10,1:68	(0,0):140,(0,1):53,(1,0):34,(1,1):12	0:36,1:63	chr9		(35740206, 35740206)	(35740625, 35740625)	GBA2	SA621	SA612	5.0
RI	chr7:99871407:99871623:-@chr7:99871190:99871326:-	0.36	0.29	0.43	0.54	0.46	0.62	-0.18	32.27	('chr7:99871407:99871623:-@chr7:99871190:99871326:-.A.withRI', 'chr7:99871407:99871623:-@chr7:99871190:99871326:-.B.dn_chr7:99871407:99871623:-@chr7:99871190:99871326:-.B.up')	(0,0):218,(0,1):72,(1,0):81,(1,1):102	0:123,1:132	(0,0):157,(0,1):38,(1,0):102,(1,1):87	0:146,1:81	chr7		(100033254, 100033254)	(100033687, 100033687)	PPP1R35	SA621	SA612	5.0
RI	chr20:4110736:4110970:+@chr20:4111130:4111495:+	0.82	0.76	0.88	0.96	0.92	0.99	-0.14	22.27	('chr20:4110736:4110970:+@chr20:4111130:4111495:+.A.withRI', 'chr20:4110736:4110970:+@chr20:4111130:4111495:+.B.up_chr20:4110736:4110970:+@chr20:4111130:4111495:+.B.dn')	(0,0):142,(0,1):18,(1,0):190,(1,1):207	0:366,1:49	(0,0):143,(0,1):3,(1,0):209,(1,1):192	0:391,1:13	chr20		(4162736, 4162736)	(4163495, 4163495)	SMOX	SA621	SA612	5.0
RI	chr1:154968407:154968531:+@chr1:154968697:154968889:+	0.16	0.09	0.26	0.44	0.31	0.58	-0.28	53.5	('chr1:154968407:154968531:+@chr1:154968697:154968889:+.A.withRI', 'chr1:154968407:154968531:+@chr1:154968697:154968889:+.B.up_chr1:154968407:154968531:+@chr1:154968697:154968889:+.B.dn')	(0,0):50,(0,1):31,(1,0):14,(1,1):7	0:14,1:38	(0,0):35,(0,1):17,(1,0):31,(1,1):2	0:32,1:18	chr1		(156701783, 156701783)	(156702265, 156702265)	RRNAD1	SA621	SA612	5.0
RI	chr1:20847585:20847712:+@chr1:20848075:20848311:+	0.6	0.51	0.68	0.4	0.34	0.47	0.2	21.49	('chr1:20847585:20847712:+@chr1:20848075:20848311:+.A.withRI', 'chr1:20847585:20847712:+@chr1:20848075:20848311:+.B.up_chr1:20847585:20847712:+@chr1:20848075:20848311:+.B.dn')	(0,0):154,(0,1):28,(1,0):193,(1,1):57	0:234,1:44	(0,0):139,(0,1):61,(1,0):180,(1,1):67	0:206,1:102	chr1		(20974998, 20974998)	(20975724, 20975724)	PINK1	SA621	SA612	5.0
RI	chr16:31030691:31030849:+@chr16:31030943:31031355:+	0.24	0.2	0.3	0.45	0.4	0.51	-0.21	1000000000000.0	('chr16:31030691:31030849:+@chr16:31030943:31031355:+.A.withRI', 'chr16:31030691:31030849:+@chr16:31030943:31031355:+.B.up_chr16:31030691:31030849:+@chr16:31030943:31031355:+.B.dn')	(0,0):223,(0,1):145,(1,0):84,(1,1):401	0:178,1:452	(0,0):213,(0,1):112,(1,0):160,(1,1):357	0:328,1:301	chr16		(31123190, 31123190)	(31123854, 31123854)	BCKDK	SA621	SA612	5.0
RI	chr16:66536773:66536957:-@chr16:66536491:66536624:-	0.1	0.06	0.15	0.24	0.17	0.32	-0.14	29.5	('chr16:66536773:66536957:-@chr16:66536491:66536624:-.A.withRI', 'chr16:66536773:66536957:-@chr16:66536491:66536624:-.B.dn_chr16:66536773:66536957:-@chr16:66536491:66536624:-.B.up')	(0,0):65,(0,1):56,(1,0):15,(1,1):31	0:19,1:83	(0,0):89,(0,1):46,(1,0):38,(1,1):27	0:44,1:67	chr16		(67978990, 67978990)	(67979456, 67979456)	SLC12A4	SA621	SA612	5.0
RI	chr16:1334024:1334148:+@chr16:1334229:1334319:+	0.1	0.01	0.23	0.66	0.35	0.94	-0.56	2610.67	('chr16:1334024:1334148:+@chr16:1334229:1334319:+.A.withRI', 'chr16:1334024:1334148:+@chr16:1334229:1334319:+.B.up_chr16:1334024:1334148:+@chr16:1334229:1334319:+.B.dn')	(0,0):26,(0,1):11,(1,0):2,(1,1):1	0:2,1:12	(0,0):23,(0,1):1,(1,0):7,(1,1):1	0:8,1:1	chr16		(1394023, 1394023)	(1394318, 1394318)	BAIAP3	SA621	SA612	5.0
RI	chr3:50302995:50303114:-@chr3:50302605:50302729:-	0.26	0.19	0.33	0.49	0.37	0.65	-0.23	21.51	('chr3:50302995:50303114:-@chr3:50302605:50302729:-.A.withRI', 'chr3:50302995:50303114:-@chr3:50302605:50302729:-.B.dn_chr3:50302995:50303114:-@chr3:50302605:50302729:-.B.up')	(0,0):1822,(0,1):24,(1,0):91,(1,1):51	0:106,1:60	(0,0):1581,(0,1):8,(1,0):93,(1,1):29	0:106,1:24	chr3		(50327601, 50327601)	(50328110, 50328110)	IFRD2	SA621	SA612	5.0
RI	chr11:65893416:65893579:-@chr11:65893107:65893246:-	0.44	0.37	0.51	0.67	0.58	0.76	-0.23	120.24	('chr11:65893416:65893579:-@chr11:65893107:65893246:-.A.withRI', 'chr11:65893416:65893579:-@chr11:65893107:65893246:-.B.dn_chr11:65893416:65893579:-@chr11:65893107:65893246:-.B.up')	(0,0):190,(0,1):57,(1,0):134,(1,1):41	0:154,1:78	(0,0):147,(0,1):25,(1,0):151,(1,1):24	0:169,1:31	chr11		(66136531, 66136531)	(66137003, 66137003)	SLC29A2	SA621	SA612	5.0
RI	chr11:66814125:66814260:+@chr11:66814352:66814493:+	0.15	0.06	0.3	0.56	0.3	0.79	-0.41	20.41	('chr11:66814125:66814260:+@chr11:66814352:66814493:+.A.withRI', 'chr11:66814125:66814260:+@chr11:66814352:66814493:+.B.up_chr11:66814125:66814260:+@chr11:66814352:66814493:+.B.dn')	(0,0):101,(0,1):5,(1,0):5,(1,1):16	0:7,1:19	(0,0):88,(0,1):2,(1,0):12,(1,1):8	0:16,1:6	chr11		(67057549, 67057549)	(67057917, 67057917)	ANKRD13D	SA621	SA612	5.0
RI	chr11:67566989:67567074:+@chr11:67567414:67567540:+	0.48	0.33	0.66	0.89	0.72	0.99	-0.41	117.24	('chr11:67566989:67567074:+@chr11:67567414:67567540:+.A.withRI', 'chr11:67566989:67567074:+@chr11:67567414:67567540:+.B.up_chr11:67566989:67567074:+@chr11:67567414:67567540:+.B.dn')	(0,0):47,(0,1):9,(1,0):72	0:72,1:9	(0,0):61,(1,0):94,(1,1):1	0:94,1:1	chr11		(67810413, 67810413)	(67810964, 67810964)	TCIRG1	SA621	SA612	5.0
RI	chr11:64289999:64290203:-@chr11:64288658:64289566:-	0.63	0.6	0.67	0.74	0.7	0.78	-0.11	1752.87	('chr11:64289999:64290203:-@chr11:64288658:64289566:-.A.withRI', 'chr11:64289999:64290203:-@chr11:64288658:64289566:-.B.dn_chr11:64289999:64290203:-@chr11:64288658:64289566:-.B.up')	(0,0):1106,(0,1):65,(1,0):1410,(1,1):4233	0:4184,1:1524	(0,0):1172,(0,1):34,(1,0):1464,(1,1):3812	0:4443,1:867	chr11		(64532082, 64532082)	(64533627, 64533627)	SF1	SA621	SA612	5.0
RI	chr17:24958886:24959021:+@chr17:24959130:24959254:+	0.08	0.04	0.14	0.27	0.17	0.39	-0.19	21.8	('chr17:24958886:24959021:+@chr17:24959130:24959254:+.A.withRI', 'chr17:24958886:24959021:+@chr17:24959130:24959254:+.B.up_chr17:24958886:24959021:+@chr17:24959130:24959254:+.B.dn')	(0,0):77,(0,1):48,(1,0):10,(1,1):9	0:10,1:57	(0,0):67,(0,1):21,(1,0):20,(1,1):5	0:20,1:26	chr17		(27934760, 27934760)	(27935128, 27935128)	ANKRD13B	SA621	SA612	5.0
RI	chr17:7065995:7066345:+@chr17:7066710:7067280:+	0.22	0.19	0.24	0.33	0.3	0.36	-0.11	580920901311.64	('chr17:7065995:7066345:+@chr17:7066710:7067280:+.A.withRI', 'chr17:7065995:7066345:+@chr17:7066710:7067280:+.B.up_chr17:7065995:7066345:+@chr17:7066710:7067280:+.B.dn')	(0,0):1350,(0,1):376,(1,0):249,(1,1):888	0:431,1:1082	(0,0):1477,(0,1):337,(1,0):411,(1,1):989	0:741,1:996	chr17		(7125271, 7125271)	(7126556, 7126556)	ACADVL	SA621	SA612	5.0
RI	chr17:77465782:77465870:-@chr17:77465462:77465698:-	0.37	0.27	0.48	0.65	0.52	0.76	-0.28	31.22	('chr17:77465782:77465870:-@chr17:77465462:77465698:-.A.withRI', 'chr17:77465782:77465870:-@chr17:77465462:77465698:-.B.dn_chr17:77465782:77465870:-@chr17:77465462:77465698:-.B.up')	(0,0):452,(0,1):5,(1,0):45,(1,1):151	0:114,1:87	(0,0):448,(0,1):3,(1,0):73,(1,1):122	0:145,1:53	chr17		(79872170, 79872170)	(79872578, 79872578)	SIRT7	SA621	SA612	5.0
RI	chr4:15296957:15297183:+@chr4:15297722:15297869:+	0.18	0.13	0.23	0.34	0.26	0.43	-0.16	205.02	('chr4:15296957:15297183:+@chr4:15297722:15297869:+.A.withRI', 'chr4:15296957:15297183:+@chr4:15297722:15297869:+.B.up_chr4:15296957:15297183:+@chr4:15297722:15297869:+.B.dn')	(0,0):106,(0,1):46,(1,0):76,(1,1):77	0:90,1:109	(0,0):76,(0,1):29,(1,0):93,(1,1):35	0:104,1:53	chr4		(15687859, 15687859)	(15688771, 15688771)	FAM200B	SA621	SA612	5.0
RI	chr4:15296957:15297869:+@chr4:15299272:15299828:+	0.08	0.06	0.11	0.38	0.31	0.45	-0.3	1000000000000.0	('chr4:15296957:15297869:+@chr4:15299272:15299828:+.A.withRI', 'chr4:15296957:15297869:+@chr4:15299272:15299828:+.B.up_chr4:15296957:15297869:+@chr4:15299272:15299828:+.B.dn')	(0,0):163,(0,1):29,(1,0):37,(1,1):358	0:60,1:364	(0,0):116,(0,1):24,(1,0):132,(1,1):250	0:223,1:183	chr4		(15687859, 15687859)	(15690730, 15690730)	FAM200B	SA621	SA612	5.0
RI	chr4:15296957:15297183:+@chr4:15297653:15297869:+	0.35	0.27	0.45	0.66	0.52	0.79	-0.31	108.01	('chr4:15296957:15297183:+@chr4:15297653:15297869:+.A.withRI', 'chr4:15296957:15297183:+@chr4:15297653:15297869:+.B.up_chr4:15296957:15297183:+@chr4:15297653:15297869:+.B.dn')	(0,0):135,(0,1):17,(1,0):75,(1,1):78	0:103,1:67	(0,0):98,(0,1):7,(1,0):90,(1,1):38	0:112,1:23	chr4		(15687859, 15687859)	(15688771, 15688771)	FAM200B	SA621	SA612	5.0
RI	chr8:145551068:145551181:-@chr8:145550768:145550999:-	0.2	0.15	0.24	0.32	0.27	0.38	-0.12	40.75	('chr8:145551068:145551181:-@chr8:145550768:145550999:-.A.withRI', 'chr8:145551068:145551181:-@chr8:145550768:145550999:-.B.dn_chr8:145551068:145551181:-@chr8:145550768:145550999:-.B.up')	(0,0):418,(0,1):161,(1,0):76,(1,1):184	0:103,1:318	(0,0):375,(0,1):114,(1,0):109,(1,1):153	0:150,1:226	chr8		(145579960, 145579960)	(145580373, 145580373)	FBXL6	SA621	SA612	5.0
RI	chr6:170734070:170734201:-@chr6:170732758:170733278:-	0.22	0.19	0.25	0.4	0.35	0.45	-0.18	1000000000000.0	('chr6:170734070:170734201:-@chr6:170732758:170733278:-.A.withRI', 'chr6:170734070:170734201:-@chr6:170732758:170733278:-.B.dn_chr6:170734070:170734201:-@chr6:170732758:170733278:-.B.up')	(0,0):497,(0,1):127,(1,0):236,(1,1):385	0:311,1:437	(0,0):457,(0,1):68,(1,0):359,(1,1):348	0:488,1:287	chr6		(170890833, 170890833)	(170892276, 170892276)	PDCD2	SA621	SA612	5.0
RI	chr12:93976217:93976396:-@chr12:93975638:93975785:-	0.15	0.1	0.22	0.41	0.29	0.54	-0.26	101.9	('chr12:93976217:93976396:-@chr12:93975638:93975785:-.A.withRI', 'chr12:93976217:93976396:-@chr12:93975638:93975785:-.B.dn_chr12:93976217:93976396:-@chr12:93975638:93975785:-.B.up')	(0,0):63,(0,1):39,(1,0):33,(1,1):12	0:35,1:49	(0,0):65,(0,1):15,(1,0):58,(1,1):13	0:64,1:22	chr12		(95451507, 95451507)	(95452265, 95452265)	NR2C1	SA621	SA612	5.0
RI	chr12:122027371:122027470:+@chr12:122028942:122029069:+	0.09	0.07	0.12	0.22	0.15	0.3	-0.13	56.33	('chr12:122027371:122027470:+@chr12:122028942:122029069:+.A.withRI', 'chr12:122027371:122027470:+@chr12:122028942:122029069:+.B.up_chr12:122027371:122027470:+@chr12:122028942:122029069:+.B.dn')	(0,0):124,(0,1):43,(1,0):143,(1,1):8	0:143,1:51	(0,0):120,(0,1):19,(1,0):157,(1,1):2	0:158,1:20	chr12		(123461418, 123461418)	(123463116, 123463116)	OGFOD2	SA621	SA612	5.0
SE	chr9:36641743:36641874:+@chr9:36647238:36647360:+@chr9:36655347:36655578:+	0.55	0.5	0.61	0.73	0.68	0.79	-0.18	7360.66	('chr9:36641743:36641874:+@chr9:36647238:36647360:+@chr9:36655347:36655578:+.A.up_chr9:36641743:36641874:+@chr9:36647238:36647360:+@chr9:36655347:36655578:+.A.se_chr9:36641743:36641874:+@chr9:36647238:36647360:+@chr9:36655347:36655578:+.A.dn', 'chr9:36641743:36641874:+@chr9:36647238:36647360:+@chr9:36655347:36655578:+.B.up_chr9:36641743:36641874:+@chr9:36647238:36647360:+@chr9:36655347:36655578:+…	(0,0):575,(0,1):102,(1,0):276,(1,1):134	0:351,1:161	(0,0):696,(0,1):58,(1,0):364,(1,1):149	0:464,1:107	chr9		(36651743, 36651743)	(36665578, 36665578)	MELK	SA621	SA612	5.0
SE	chr7:5536681:5536785:-@chr7:5535713:5535820:-@chr7:5534438:5535557:-	0.8	0.78	0.83	0.7	0.67	0.73	0.1	2131782.47	('chr7:5536681:5536785:-@chr7:5535713:5535820:-@chr7:5534438:5535557:-.A.dn_chr7:5536681:5536785:-@chr7:5535713:5535820:-@chr7:5534438:5535557:-.A.se_chr7:5536681:5536785:-@chr7:5535713:5535820:-@chr7:5534438:5535557:-.A.up', 'chr7:5536681:5536785:-@chr7:5535713:5535820:-@chr7:5534438:5535557:-.B.dn_chr7:5536681:5536785:-@chr7:5535713:5535820:-@chr7:5534438:5535557:-.B.up')	(0,0):50196,(0,1):6,(1,0):3855,(1,1):45510	0:40511,1:8860	(0,0):47842,(0,1):2,(1,0):3215,(1,1):43893	0:33906,1:13204	chr7		(5567912, 5567912)	(5570259, 5570259)	ACTB	SA621	SA612	5.0
SE	chr7:27102259:27102532:+@chr7:27105218:27105510:+@chr7:27105923:27106409:+	0.55	0.45	0.66	0.28	0.19	0.39	0.27	227.56	('chr7:27102259:27102532:+@chr7:27105218:27105510:+@chr7:27105923:27106409:+.A.up_chr7:27102259:27102532:+@chr7:27105218:27105510:+@chr7:27105923:27106409:+.A.se_chr7:27102259:27102532:+@chr7:27105218:27105510:+@chr7:27105923:27106409:+.A.dn', 'chr7:27102259:27102532:+@chr7:27105218:27105510:+@chr7:27105923:27106409:+.B.up_chr7:27102259:27102532:+@chr7:27105218:27105510:+@chr7:27105923:27106409:+…	(0,0):206,(0,1):22,(1,0):62,(1,1):80	0:104,1:60	(0,0):241,(0,1):32,(1,0):27,(1,1):66	0:43,1:82	chr7		(27135734, 27135734)	(27139884, 27139884)	HOTAIRM1	SA621	SA612	5.0
SE	chr7:65694679:65694830:-@chr7:65679177:65679354:-@chr7:65675796:65675972:-	0.2	0.13	0.27	0.43	0.33	0.54	-0.23	173.86	('chr7:65694679:65694830:-@chr7:65679177:65679354:-@chr7:65675796:65675972:-.A.dn_chr7:65694679:65694830:-@chr7:65679177:65679354:-@chr7:65675796:65675972:-.A.se_chr7:65694679:65694830:-@chr7:65679177:65679354:-@chr7:65675796:65675972:-.A.up', 'chr7:65694679:65694830:-@chr7:65679177:65679354:-@chr7:65675796:65675972:-.B.dn_chr7:65694679:65694830:-@chr7:65679177:65679354:-@chr7:65675796:65675972:-…	(0,0):340,(0,1):46,(1,0):29,(1,1):19	0:33,1:61	(0,0):377,(0,1):27,(1,0):53,(1,1):14	0:57,1:37	chr7		(66038361, 66038361)	(66057395, 66057395)	LOC493754	SA621	SA612	5.0
SE	chr7:7572888:7573228:+@chr7:7573763:7573844:+@chr7:7574182:7574279:+	0.34	0.09	0.63	0.82	0.62	0.97	-0.48	20.81	('chr7:7572888:7573228:+@chr7:7573763:7573844:+@chr7:7574182:7574279:+.A.up_chr7:7572888:7573228:+@chr7:7573763:7573844:+@chr7:7574182:7574279:+.A.se_chr7:7572888:7573228:+@chr7:7573763:7573844:+@chr7:7574182:7574279:+.A.dn', 'chr7:7572888:7573228:+@chr7:7573763:7573844:+@chr7:7574182:7574279:+.B.up_chr7:7572888:7573228:+@chr7:7573763:7573844:+@chr7:7574182:7574279:+.B.dn')	(0,0):132,(0,1):4,(1,0):3,(1,1):4	0:4,1:7	(0,0):145,(0,1):1,(1,0):12,(1,1):5	0:12,1:6	chr7		(7606363, 7606363)	(7607754, 7607754)	MIOS	SA621	SA612	5.0
SE	chr7:22966400:22966559:-@chr7:22953177:22953391:-@chr7:22947403:22952307:-	0.4	0.28	0.52	0.18	0.12	0.25	0.22	59.32	('chr7:22966400:22966559:-@chr7:22953177:22953391:-@chr7:22947403:22952307:-.A.dn_chr7:22966400:22966559:-@chr7:22953177:22953391:-@chr7:22947403:22952307:-.A.se_chr7:22966400:22966559:-@chr7:22953177:22953391:-@chr7:22947403:22952307:-.A.up', 'chr7:22966400:22966559:-@chr7:22953177:22953391:-@chr7:22947403:22952307:-.B.dn_chr7:22966400:22966559:-@chr7:22953177:22953391:-@chr7:22947403:22952307:-…	(0,0):87,(0,1):30,(1,0):30,(1,1):576	0:274,1:362	(0,0):255,(0,1):55,(1,0):21,(1,1):1225	0:295,1:1006	chr7		(22980878, 22980878)	(23000034, 23000034)	FAM126A	SA621	SA612	5.0
SE	chr7:36421892:36422018:+@chr7:36423214:36423324:+@chr7:36425378:36425613:+	0.47	0.42	0.52	0.59	0.55	0.63	-0.12	56.55	('chr7:36421892:36422018:+@chr7:36423214:36423324:+@chr7:36425378:36425613:+.A.up_chr7:36421892:36422018:+@chr7:36423214:36423324:+@chr7:36425378:36425613:+.A.se_chr7:36421892:36422018:+@chr7:36423214:36423324:+@chr7:36425378:36425613:+.A.dn', 'chr7:36421892:36422018:+@chr7:36423214:36423324:+@chr7:36425378:36425613:+.B.up_chr7:36421892:36422018:+@chr7:36423214:36423324:+@chr7:36425378:36425613:+…	(0,0):502,(0,1):128,(1,0):287,(1,1):317	0:440,1:292	(0,0):834,(0,1):163,(1,0):596,(1,1):516	0:879,1:396	chr7		(36455367, 36455367)	(36459088, 36459088)	ANLN	SA621	SA612	5.0
SE	chr5:133356536:133356608:-@chr5:133355892:133355945:-@chr5:133354592:133354744:-	0.28	0.21	0.36	0.5	0.39	0.62	-0.22	21.51	('chr5:133356536:133356608:-@chr5:133355892:133355945:-@chr5:133354592:133354744:-.A.dn_chr5:133356536:133356608:-@chr5:133355892:133355945:-@chr5:133354592:133354744:-.A.se_chr5:133356536:133356608:-@chr5:133355892:133355945:-@chr5:133354592:133354744:-.A.up', 'chr5:133356536:133356608:-@chr5:133355892:133355945:-@chr5:133354592:133354744:-.B.dn_chr5:133356536:133356608:-@chr5:133355892:13335594…	(0,0):3412,(1,0):72,(1,1):312	0:155,1:229	(0,0):3042,(0,1):1,(1,0):101,(1,1):244	0:237,1:109	chr5		(133326693, 133326693)	(133328709, 133328709)	VDAC1	SA621	SA612	5.0
SE	chr5:145531666:145531746:-@chr5:145527884:145528021:-@chr5:145524066:145524227:-	0.99	0.96	1.0	0.88	0.81	0.93	0.11	58.87	('chr5:145531666:145531746:-@chr5:145527884:145528021:-@chr5:145524066:145524227:-.A.dn_chr5:145531666:145531746:-@chr5:145527884:145528021:-@chr5:145524066:145524227:-.A.se_chr5:145531666:145531746:-@chr5:145527884:145528021:-@chr5:145524066:145524227:-.A.up', 'chr5:145531666:145531746:-@chr5:145527884:145528021:-@chr5:145524066:145524227:-.B.dn_chr5:145531666:145531746:-@chr5:145527884:14552802…	(0,0):334,(1,0):296,(1,1):23	0:319	(0,0):411,(0,1):11,(1,0):331,(1,1):39	0:367,1:14	chr5		(145543873, 145543873)	(145551553, 145551553)	LARS	SA621	SA612	5.0
SE	chr5:177982863:177983023:-@chr5:177979445:177980280:-@chr5:177976488:177978385:-	0.1	0.05	0.16	0.3	0.2	0.41	-0.2	32.67	('chr5:177982863:177983023:-@chr5:177979445:177980280:-@chr5:177976488:177978385:-.A.dn_chr5:177982863:177983023:-@chr5:177979445:177980280:-@chr5:177976488:177978385:-.A.se_chr5:177982863:177983023:-@chr5:177979445:177980280:-@chr5:177976488:177978385:-.A.up', 'chr5:177982863:177983023:-@chr5:177979445:177980280:-@chr5:177976488:177978385:-.B.dn_chr5:177982863:177983023:-@chr5:177979445:17798028…	(0,0):189,(0,1):45,(1,0):8,(1,1):61	0:9,1:105	(0,0):194,(0,1):26,(1,0):22,(1,1):55	0:38,1:65	chr5		(178043882, 178043882)	(178050417, 178050417)	CLK4	SA621	SA612	5.0
SE	chr20:48165429:48165902:-@chr20:48146616:48146764:-@chr20:48131070:48134198:-	0.87	0.79	0.94	0.63	0.55	0.71	0.24	193585.27	('chr20:48165429:48165902:-@chr20:48146616:48146764:-@chr20:48131070:48134198:-.A.dn_chr20:48165429:48165902:-@chr20:48146616:48146764:-@chr20:48131070:48134198:-.A.se_chr20:48165429:48165902:-@chr20:48146616:48146764:-@chr20:48131070:48134198:-.A.up', 'chr20:48165429:48165902:-@chr20:48146616:48146764:-@chr20:48131070:48134198:-.B.dn_chr20:48165429:48165902:-@chr20:48146616:48146764:-@chr20:4813…	(0,0):2433,(0,1):1,(1,0):353,(1,1):9120	0:8228,1:1246	(0,0):2853,(0,1):2,(1,0):254,(1,1):9168	0:6016,1:3408	chr20		(48697663, 48697663)	(48732495, 48732495)	UBE2V1	SA621	SA612	5.0
SE	chr1:45844741:45844850:+@chr1:45845580:45846596:+@chr1:45851428:45851681:+	0.57	0.52	0.61	0.44	0.4	0.48	0.13	257.9	('chr1:45844741:45844850:+@chr1:45845580:45846596:+@chr1:45851428:45851681:+.A.up_chr1:45844741:45844850:+@chr1:45845580:45846596:+@chr1:45851428:45851681:+.A.se_chr1:45844741:45844850:+@chr1:45845580:45846596:+@chr1:45851428:45851681:+.A.dn', 'chr1:45844741:45844850:+@chr1:45845580:45846596:+@chr1:45851428:45851681:+.B.up_chr1:45844741:45844850:+@chr1:45845580:45846596:+@chr1:45851428:45851681:+…	(0,0):2135,(0,1):118,(1,0):1110,(1,1):17	0:1120,1:125	(0,0):2439,(0,1):184,(1,0):1016,(1,1):12	0:1022,1:190	chr1		(46072154, 46072154)	(46079094, 46079094)	NASP	SA621	SA612	5.0
SE	chr1:113051223:113051548:-@chr1:113049198:113049313:-@chr1:113047053:113047951:-	0.24	0.17	0.3	0.4	0.33	0.48	-0.16	34.37	('chr1:113051223:113051548:-@chr1:113049198:113049313:-@chr1:113047053:113047951:-.A.dn_chr1:113051223:113051548:-@chr1:113049198:113049313:-@chr1:113047053:113047951:-.A.se_chr1:113051223:113051548:-@chr1:113049198:113049313:-@chr1:113047053:113047951:-.A.up', 'chr1:113051223:113051548:-@chr1:113049198:113049313:-@chr1:113047053:113047951:-.B.dn_chr1:113051223:113051548:-@chr1:113049198:11304931…	(0,0):1313,(0,1):109,(1,0):40,(1,1):103	0:67,1:185	(0,0):1337,(0,1):80,(1,0):63,(1,1):84	0:97,1:130	chr1		(113245530, 113245530)	(113250025, 113250025)	RHOC	SA621	SA612	5.0
SE	chr1:169824140:169824267:+@chr1:169826914:169826966:+@chr1:169827349:169829273:+	0.41	0.35	0.46	0.56	0.51	0.61	-0.15	8326.71	('chr1:169824140:169824267:+@chr1:169826914:169826966:+@chr1:169827349:169829273:+.A.up_chr1:169824140:169824267:+@chr1:169826914:169826966:+@chr1:169827349:169829273:+.A.se_chr1:169824140:169824267:+@chr1:169826914:169826966:+@chr1:169827349:169829273:+.A.dn', 'chr1:169824140:169824267:+@chr1:169826914:169826966:+@chr1:169827349:169829273:+.B.up_chr1:169824140:169824267:+@chr1:169826914:16982696…	(0,0):656,(0,1):147,(1,0):129,(1,1):1345	0:646,1:975	(0,0):1212,(0,1):138,(1,0):258,(1,1):2181	0:1480,1:1097	chr1		(171557517, 171557517)	(171562650, 171562650)	PRRC2C	SA621	SA612	5.0
SE	chr1:240078656:240078952:+@chr1:240079034:240079141:+@chr1:240080334:240080511:+	0.77	0.7	0.84	0.59	0.52	0.66	0.18	33.5	('chr1:240078656:240078952:+@chr1:240079034:240079141:+@chr1:240080334:240080511:+.A.up_chr1:240078656:240078952:+@chr1:240079034:240079141:+@chr1:240080334:240080511:+.A.se_chr1:240078656:240078952:+@chr1:240079034:240079141:+@chr1:240080334:240080511:+.A.dn', 'chr1:240078656:240078952:+@chr1:240079034:240079141:+@chr1:240080334:240080511:+.B.up_chr1:240078656:240078952:+@chr1:240079034:24007914…	(0,0):212,(0,1):24,(1,0):178,(1,1):205	0:338,1:69	(0,0):233,(0,1):57,(1,0):165,(1,1):223	0:281,1:164	chr1		(242012033, 242012033)	(242013888, 242013888)	EXO1	SA621	SA612	5.0
SE	chr3:187988264:187988365:+@chr3:187988793:187988899:+@chr3:187989608:187990761:+	0.69	0.63	0.74	0.53	0.48	0.59	0.16	121.1	('chr3:187988264:187988365:+@chr3:187988793:187988899:+@chr3:187989608:187990761:+.A.up_chr3:187988264:187988365:+@chr3:187988793:187988899:+@chr3:187989608:187990761:+.A.se_chr3:187988264:187988365:+@chr3:187988793:187988899:+@chr3:187989608:187990761:+.A.dn', 'chr3:187988264:187988365:+@chr3:187988793:187988899:+@chr3:187989608:187990761:+.B.up_chr3:187988264:187988365:+@chr3:187988793:18798889…	(0,0):3591,(0,1):68,(1,0):321,(1,1):2190	0:1748,1:831	(0,0):4299,(0,1):85,(1,0):255,(1,1):2677	0:1559,1:1458	chr3		(186505570, 186505570)	(186508067, 186508067)	EIF4A2	SA621	SA612	5.0
SE	chr3:187988264:187988365:+@chr3:187988793:187988903:+@chr3:187989608:187990761:+	0.79	0.75	0.83	0.68	0.63	0.72	0.11	45.51	('chr3:187988264:187988365:+@chr3:187988793:187988903:+@chr3:187989608:187990761:+.A.up_chr3:187988264:187988365:+@chr3:187988793:187988903:+@chr3:187989608:187990761:+.A.se_chr3:187988264:187988365:+@chr3:187988793:187988903:+@chr3:187989608:187990761:+.A.dn', 'chr3:187988264:187988365:+@chr3:187988793:187988903:+@chr3:187989608:187990761:+.B.up_chr3:187988264:187988365:+@chr3:187988793:18798890…	(0,0):3445,(0,1):68,(1,0):467,(1,1):2190	0:2175,1:550	(0,0):4160,(0,1):85,(1,0):394,(1,1):2677	0:2214,1:942	chr3		(186505570, 186505570)	(186508067, 186508067)	EIF4A2	SA621	SA612	5.0
SE	chr3:50302995:50303114:-@chr3:50302850:50302907:-@chr3:50302545:50302729:-	0.86	0.79	0.92	0.98	0.96	1.0	-0.12	3602.09	('chr3:50302995:50303114:-@chr3:50302850:50302907:-@chr3:50302545:50302729:-.A.dn_chr3:50302995:50303114:-@chr3:50302850:50302907:-@chr3:50302545:50302729:-.A.se_chr3:50302995:50303114:-@chr3:50302850:50302907:-@chr3:50302545:50302729:-.A.up', 'chr3:50302995:50303114:-@chr3:50302850:50302907:-@chr3:50302545:50302729:-.B.dn_chr3:50302995:50303114:-@chr3:50302850:50302907:-@chr3:50302545:50302729:-…	(0,0):1714,(0,1):3,(1,0):196,(1,1):84	0:250,1:33	(0,0):1457,(1,0):218,(1,1):42	0:260	chr3		(50327541, 50327541)	(50328110, 50328110)	IFRD2	SA621	SA612	5.0
SE	chr19:55124212:55124469:+@chr19:55124770:55124934:+@chr19:55125801:55127695:+	0.21	0.17	0.26	0.07	0.05	0.09	0.14	1000000000000.0	('chr19:55124212:55124469:+@chr19:55124770:55124934:+@chr19:55125801:55127695:+.A.up_chr19:55124212:55124469:+@chr19:55124770:55124934:+@chr19:55125801:55127695:+.A.se_chr19:55124212:55124469:+@chr19:55124770:55124934:+@chr19:55125801:55127695:+.A.dn', 'chr19:55124212:55124469:+@chr19:55124770:55124934:+@chr19:55125801:55127695:+.B.up_chr19:55124212:55124469:+@chr19:55124770:55124934:+@chr19:5512…	(0,0):587,(0,1):241,(1,0):80,(1,1):596	0:206,1:711	(0,0):738,(0,1):338,(1,0):29,(1,1):725	0:78,1:1014	chr19		(50432400, 50432400)	(50435883, 50435883)	ATF5	SA621	SA612	5.0
SE	chr11:822843:823026:+@chr11:824535:824591:+@chr11:826063:826807:+	0.31	0.22	0.41	0.58	0.47	0.68	-0.27	197.62	('chr11:822843:823026:+@chr11:824535:824591:+@chr11:826063:826807:+.A.up_chr11:822843:823026:+@chr11:824535:824591:+@chr11:826063:826807:+.A.se_chr11:822843:823026:+@chr11:824535:824591:+@chr11:826063:826807:+.A.dn', 'chr11:822843:823026:+@chr11:824535:824591:+@chr11:826063:826807:+.B.up_chr11:822843:823026:+@chr11:824535:824591:+@chr11:826063:826807:+.B.dn')	(0,0):2940,(0,1):35,(1,0):32,(1,1):647	0:221,1:493	(0,0):2836,(0,1):21,(1,0):60,(1,1):651	0:370,1:362	chr11		(832843, 832843)	(836807, 836807)	CD151	SA621	SA612	5.0
SE	chr11:70863089:70863220:+@chr11:70864727:70866132:+@chr11:70867089:70868968:+	0.26	0.18	0.34	0.5	0.39	0.62	-0.24	45.75	('chr11:70863089:70863220:+@chr11:70864727:70866132:+@chr11:70867089:70868968:+.A.up_chr11:70863089:70863220:+@chr11:70864727:70866132:+@chr11:70867089:70868968:+.A.se_chr11:70863089:70863220:+@chr11:70864727:70866132:+@chr11:70867089:70868968:+.A.dn', 'chr11:70863089:70863220:+@chr11:70864727:70866132:+@chr11:70867089:70868968:+.B.up_chr11:70863089:70863220:+@chr11:70864727:70866132:+@chr11:7086…	(0,0):133,(0,1):22,(1,0):46,(1,1):174	0:82,1:160	(0,0):153,(0,1):16,(1,0):84,(1,1):145	0:151,1:94	chr11		(71185441, 71185441)	(71191320, 71191320)	NADSYN1	SA621	SA612	5.0
SE	chr11:113251377:113251501:-@chr11:113250449:113250732:-@chr11:113230190:113230267:-	0.1	0.04	0.21	0.49	0.23	0.79	-0.39	35.59	('chr11:113251377:113251501:-@chr11:113250449:113250732:-@chr11:113230190:113230267:-.A.dn_chr11:113251377:113251501:-@chr11:113250449:113250732:-@chr11:113230190:113230267:-.A.se_chr11:113251377:113251501:-@chr11:113250449:113250732:-@chr11:113230190:113230267:-.A.up', 'chr11:113251377:113251501:-@chr11:113250449:113250732:-@chr11:113230190:113230267:-.B.dn_chr11:113251377:113251501:-@chr11:1132…	(0,0):51,(0,1):11,(1,0):8	0:8,1:11	(0,0):71,(0,1):2,(1,0):15	0:15,1:2	chr11		(113724980, 113724980)	(113746291, 113746291)	USP28	SA621	SA612	5.0
SE	chr11:124252267:124252764:+@chr11:124253404:124253542:+@chr11:124253690:124254447:+	0.74	0.6	0.87	0.3	0.18	0.43	0.44	232366.41	('chr11:124252267:124252764:+@chr11:124253404:124253542:+@chr11:124253690:124254447:+.A.up_chr11:124252267:124252764:+@chr11:124253404:124253542:+@chr11:124253690:124254447:+.A.se_chr11:124252267:124252764:+@chr11:124253404:124253542:+@chr11:124253690:124254447:+.A.dn', 'chr11:124252267:124252764:+@chr11:124253404:124253542:+@chr11:124253690:124254447:+.B.up_chr11:124252267:124252764:+@chr11:1242…	(0,0):101,(0,1):9,(1,0):36,(1,1):47	0:69,1:23	(0,0):110,(0,1):26,(1,0):15,(1,1):61	0:32,1:70	chr11		(124747057, 124747057)	(124749237, 124749237)	ROBO3	SA621	SA612	5.0
SE	chr11:822843:823026:+@chr11:824458:824591:+@chr11:826063:826807:+	0.27	0.21	0.35	0.49	0.39	0.59	-0.22	50.07	('chr11:822843:823026:+@chr11:824458:824591:+@chr11:826063:826807:+.A.up_chr11:822843:823026:+@chr11:824458:824591:+@chr11:826063:826807:+.A.se_chr11:822843:823026:+@chr11:824458:824591:+@chr11:826063:826807:+.A.dn', 'chr11:822843:823026:+@chr11:824458:824591:+@chr11:826063:826807:+.B.up_chr11:822843:823026:+@chr11:824458:824591:+@chr11:826063:826807:+.B.dn')	(0,0):2925,(0,1):35,(1,0):47,(1,1):647	0:236,1:493	(0,0):2816,(0,1):21,(1,0):80,(1,1):651	0:376,1:376	chr11		(832843, 832843)	(836807, 836807)	CD151	SA621	SA612	5.0
SE	chr17:7430698:7430819:+@chr17:7430941:7431059:+@chr17:7431203:7431313:+	0.77	0.71	0.83	0.91	0.86	0.95	-0.14	38.31	('chr17:7430698:7430819:+@chr17:7430941:7431059:+@chr17:7431203:7431313:+.A.up_chr17:7430698:7430819:+@chr17:7430941:7431059:+@chr17:7431203:7431313:+.A.se_chr17:7430698:7430819:+@chr17:7430941:7431059:+@chr17:7431203:7431313:+.A.dn', 'chr17:7430698:7430819:+@chr17:7430941:7431059:+@chr17:7431203:7431313:+.B.up_chr17:7430698:7430819:+@chr17:7430941:7431059:+@chr17:7431203:7431313:+.B.dn')	(0,0):927,(0,1):28,(1,0):339,(1,1):10	0:343,1:34	(0,0):800,(0,1):12,(1,0):378,(1,1):6	0:383,1:13	chr17		(7489974, 7489974)	(7490589, 7490589)	MPDU1	SA621	SA612	5.0
SE	chr13:51928659:51928743:+@chr13:51933032:51933110:+@chr13:51933194:51934062:+	0.49	0.39	0.59	0.72	0.64	0.79	-0.23	46.04	('chr13:51928659:51928743:+@chr13:51933032:51933110:+@chr13:51933194:51934062:+.A.up_chr13:51928659:51928743:+@chr13:51933032:51933110:+@chr13:51933194:51934062:+.A.se_chr13:51928659:51928743:+@chr13:51933032:51933110:+@chr13:51933194:51934062:+.A.dn', 'chr13:51928659:51928743:+@chr13:51933032:51933110:+@chr13:51933194:51934062:+.B.up_chr13:51928659:51928743:+@chr13:51933032:51933110:+@chr13:5193…	(0,0):299,(0,1):14,(1,0):81,(1,1):1250	0:689,1:656	(0,0):574,(0,1):18,(1,0):205,(1,1):2073	0:1753,1:543	chr13		(53030658, 53030658)	(53036061, 53036061)	CKAP2	SA621	SA612	5.0
SE	chrX:153295013:153295098:+@chrX:153295632:153295721:+@chrX:153301076:153301627:+	0.36	0.17	0.56	0.9	0.58	1.0	-0.54	59.62	('chrX:153295013:153295098:+@chrX:153295632:153295721:+@chrX:153301076:153301627:+.A.up_chrX:153295013:153295098:+@chrX:153295632:153295721:+@chrX:153301076:153301627:+.A.se_chrX:153295013:153295098:+@chrX:153295632:153295721:+@chrX:153301076:153301627:+.A.dn', 'chrX:153295013:153295098:+@chrX:153295632:153295721:+@chrX:153301076:153301627:+.B.up_chrX:153295013:153295098:+@chrX:153295632:15329572…	(0,0):119,(0,1):9,(1,0):8,(1,1):24	0:18,1:23	(0,0):120,(1,0):12,(1,1):13	0:23,1:2	chrX		(153641819, 153641819)	(153648433, 153648433)	TAZ	SA621	SA612	5.0
SE	chr4:15686408:15686845:-@chr4:15649667:15649722:-@chr4:15644025:15644230:-	0.97	0.91	0.99	0.73	0.6	0.85	0.24	182.53	('chr4:15686408:15686845:-@chr4:15649667:15649722:-@chr4:15644025:15644230:-.A.dn_chr4:15686408:15686845:-@chr4:15649667:15649722:-@chr4:15644025:15644230:-.A.se_chr4:15686408:15686845:-@chr4:15649667:15649722:-@chr4:15644025:15644230:-.A.up', 'chr4:15686408:15686845:-@chr4:15649667:15649722:-@chr4:15644025:15644230:-.B.dn_chr4:15686408:15686845:-@chr4:15649667:15649722:-@chr4:15644025:15644230:-…	(0,0):122,(1,0):61,(1,1):143	0:199,1:5	(0,0):138,(0,1):7,(1,0):53,(1,1):139	0:169,1:30	chr4		(16034927, 16034927)	(16077747, 16077747)	PROM1	SA621	SA612	5.0
SE	chr2:219229117:219229439:-@chr2:219224668:219225267:-@chr2:219223326:219223493:-	0.24	0.2	0.29	0.37	0.32	0.42	-0.13	34.29	('chr2:219229117:219229439:-@chr2:219224668:219225267:-@chr2:219223326:219223493:-.A.dn_chr2:219229117:219229439:-@chr2:219224668:219225267:-@chr2:219223326:219223493:-.A.se_chr2:219229117:219229439:-@chr2:219224668:219225267:-@chr2:219223326:219223493:-.A.up', 'chr2:219229117:219229439:-@chr2:219224668:219225267:-@chr2:219223326:219223493:-.B.dn_chr2:219229117:219229439:-@chr2:219224668:21922526…	(0,0):317,(0,1):81,(1,0):148,(1,1):151	0:184,1:196	(0,0):404,(0,1):78,(1,0):254,(1,1):157	0:320,1:169	chr2		(219515082, 219515082)	(219521195, 219521195)	ZNF142	SA621	SA612	5.0
SE	chr2:27208382:27208454:-@chr2:27208046:27208203:-@chr2:27207128:27207880:-	0.83	0.74	0.91	0.64	0.57	0.73	0.19	32.18	('chr2:27208382:27208454:-@chr2:27208046:27208203:-@chr2:27207128:27207880:-.A.dn_chr2:27208382:27208454:-@chr2:27208046:27208203:-@chr2:27207128:27207880:-.A.se_chr2:27208382:27208454:-@chr2:27208046:27208203:-@chr2:27207128:27207880:-.A.up', 'chr2:27208382:27208454:-@chr2:27208046:27208203:-@chr2:27207128:27207880:-.B.dn_chr2:27208382:27208454:-@chr2:27208046:27208203:-@chr2:27207128:27207880:-…	(0,0):619,(0,1):4,(1,0):262,(1,1):1169	0:1222,1:213	(0,0):594,(0,1):15,(1,0):211,(1,1):1120	0:933,1:413	chr2		(27353624, 27353624)	(27354950, 27354950)	PREB	SA621	SA612	5.0
SE	chr2:227913252:227913340:+@chr2:227920186:227920344:+@chr2:227925474:227925533:+	0.36	0.24	0.53	0.82	0.61	0.97	-0.46	61.23	('chr2:227913252:227913340:+@chr2:227920186:227920344:+@chr2:227925474:227925533:+.A.up_chr2:227913252:227913340:+@chr2:227920186:227920344:+@chr2:227925474:227925533:+.A.se_chr2:227913252:227913340:+@chr2:227920186:227920344:+@chr2:227925474:227925533:+.A.dn', 'chr2:227913252:227913340:+@chr2:227920186:227920344:+@chr2:227925474:227925533:+.B.up_chr2:227913252:227913340:+@chr2:227920186:22792034…	(0,0):339,(0,1):12,(1,0):62	0:62,1:12	(0,0):633,(0,1):1,(1,0):81	0:81,1:1	chr2		(228205008, 228205008)	(228217289, 228217289)	MFF	SA621	SA612	5.0
SE	chr2:173931481:173931811:+@chr2:173932229:173932465:+@chr2:173936200:173936575:+	0.28	0.24	0.32	0.17	0.14	0.2	0.11	6831.57	('chr2:173931481:173931811:+@chr2:173932229:173932465:+@chr2:173936200:173936575:+.A.up_chr2:173931481:173931811:+@chr2:173932229:173932465:+@chr2:173936200:173936575:+.A.se_chr2:173931481:173931811:+@chr2:173932229:173932465:+@chr2:173936200:173936575:+.A.dn', 'chr2:173931481:173931811:+@chr2:173932229:173932465:+@chr2:173936200:173936575:+.B.up_chr2:173931481:173931811:+@chr2:173932229:17393246…	(0,0):256,(0,1):264,(1,0):173,(1,1):207	0:234,1:410	(0,0):257,(0,1):297,(1,0):102,(1,1):171	0:132,1:438	chr2		(174223235, 174223235)	(174228329, 174228329)	CDCA7	SA621	SA612	5.0
SE	chr2:230452942:230453088:-@chr2:230433366:230433491:-@chr2:230431732:230432534:-	0.38	0.34	0.43	0.51	0.47	0.56	-0.13	3613.49	('chr2:230452942:230453088:-@chr2:230433366:230433491:-@chr2:230431732:230432534:-.A.dn_chr2:230452942:230453088:-@chr2:230433366:230433491:-@chr2:230431732:230432534:-.A.se_chr2:230452942:230453088:-@chr2:230433366:230433491:-@chr2:230431732:230432534:-.A.up', 'chr2:230452942:230453088:-@chr2:230433366:230433491:-@chr2:230431732:230432534:-.B.dn_chr2:230452942:230453088:-@chr2:230433366:23043349…	(0,0):585,(0,1):201,(1,0):246,(1,1):1515	0:747,1:1215	(0,0):692,(0,1):164,(1,0):361,(1,1):1735	0:1241,1:1019	chr2		(230723488, 230723488)	(230744844, 230744844)	TRIP12	SA621	SA612	5.0
SE	chr8:125620447:125620886:-@chr8:125600164:125600303:-@chr8:125597309:125597452:-	0.47	0.35	0.62	0.8	0.66	0.93	-0.33	26.34	('chr8:125620447:125620886:-@chr8:125600164:125600303:-@chr8:125597309:125597452:-.A.dn_chr8:125620447:125620886:-@chr8:125600164:125600303:-@chr8:125597309:125597452:-.A.se_chr8:125620447:125620886:-@chr8:125600164:125600303:-@chr8:125597309:125597452:-.A.up', 'chr8:125620447:125620886:-@chr8:125600164:125600303:-@chr8:125597309:125597452:-.B.dn_chr8:125620447:125620886:-@chr8:125600164:12560030…	(0,0):2507,(1,0):60,(1,1):373	0:266,1:167	(0,0):2635,(0,1):1,(1,0):106,(1,1):352	0:413,1:46	chr8		(125528128, 125528128)	(125551705, 125551705)	TATDN1	SA621	SA612	5.0
SE	chr8:86319787:86319895:-@chr8:86318717:86318841:-@chr8:86316292:86316983:-	0.33	0.29	0.38	0.47	0.42	0.53	-0.14	35.25	('chr8:86319787:86319895:-@chr8:86318717:86318841:-@chr8:86316292:86316983:-.A.dn_chr8:86319787:86319895:-@chr8:86318717:86318841:-@chr8:86316292:86316983:-.A.se_chr8:86319787:86319895:-@chr8:86318717:86318841:-@chr8:86316292:86316983:-.A.up', 'chr8:86319787:86319895:-@chr8:86318717:86318841:-@chr8:86316292:86316983:-.B.dn_chr8:86319787:86319895:-@chr8:86318717:86318841:-@chr8:86316292:86316983:-…	(0,0):1047,(0,1):231,(1,0):145,(1,1):29	0:153,1:252	(0,0):1155,(0,1):146,(1,0):167,(1,1):41	0:188,1:166	chr8		(86129040, 86129040)	(86132643, 86132643)	C8orf59	SA621	SA612	5.0
SE	chr6:37447266:37447328:+@chr6:37450374:37450463:+@chr6:37452680:37452787:+	0.68	0.51	0.83	0.96	0.87	1.0	-0.28	61.03	('chr6:37447266:37447328:+@chr6:37450374:37450463:+@chr6:37452680:37452787:+.A.up_chr6:37447266:37447328:+@chr6:37450374:37450463:+@chr6:37452680:37452787:+.A.se_chr6:37447266:37447328:+@chr6:37450374:37450463:+@chr6:37452680:37452787:+.A.dn', 'chr6:37447266:37447328:+@chr6:37450374:37450463:+@chr6:37452680:37452787:+.B.up_chr6:37447266:37447328:+@chr6:37450374:37450463:+@chr6:37452680:37452787:+…	(0,0):162,(0,1):7,(1,0):61,(1,1):2	0:62,1:8	(0,0):151,(1,0):85,(1,1):2	0:87	chr6		(37339288, 37339288)	(37344809, 37344809)	RNF8	SA621	SA612	5.0
SE	chr6:38778725:38778930:-@chr6:38762642:38762728:-@chr6:38760128:38760268:-	0.8	0.75	0.85	0.68	0.63	0.73	0.12	28.37	('chr6:38778725:38778930:-@chr6:38762642:38762728:-@chr6:38760128:38760268:-.A.dn_chr6:38778725:38778930:-@chr6:38762642:38762728:-@chr6:38760128:38760268:-.A.se_chr6:38778725:38778930:-@chr6:38762642:38762728:-@chr6:38760128:38760268:-.A.up', 'chr6:38778725:38778930:-@chr6:38762642:38762728:-@chr6:38760128:38760268:-.B.dn_chr6:38778725:38778930:-@chr6:38762642:38762728:-@chr6:38760128:38760268:-…	(0,0):963,(0,1):33,(1,0):409,(1,1):348	0:683,1:107	(0,0):1194,(0,1):60,(1,0):371,(1,1):332	0:590,1:173	chr6		(38652150, 38652150)	(38670952, 38670952)	GLO1	SA621	SA612	5.0
SE	chr12:49733828:49733910:+@chr12:49736200:49736295:+@chr12:49736400:49736579:+	0.4	0.26	0.59	0.85	0.67	0.97	-0.45	64.13	('chr12:49733828:49733910:+@chr12:49736200:49736295:+@chr12:49736400:49736579:+.A.up_chr12:49733828:49733910:+@chr12:49736200:49736295:+@chr12:49736400:49736579:+.A.se_chr12:49733828:49733910:+@chr12:49736200:49736295:+@chr12:49736400:49736579:+.A.dn', 'chr12:49733828:49733910:+@chr12:49736200:49736295:+@chr12:49736400:49736579:+.B.up_chr12:49733828:49733910:+@chr12:49736200:49736295:+@chr12:4973…	(0,0):551,(0,1):5,(1,0):26,(1,1):40	0:34,1:37	(0,0):601,(1,0):35,(1,1):17	0:50,1:2	chr12		(51447561, 51447561)	(51450312, 51450312)	LETMD1	SA621	SA612	5.0
SE	chr12:105873436:105873973:+@chr12:105874990:105875057:+@chr12:105885019:105885088:+	0.72	0.56	0.87	0.28	0.14	0.44	0.44	152.71	('chr12:105873436:105873973:+@chr12:105874990:105875057:+@chr12:105885019:105885088:+.A.up_chr12:105873436:105873973:+@chr12:105874990:105875057:+@chr12:105885019:105885088:+.A.se_chr12:105873436:105873973:+@chr12:105874990:105875057:+@chr12:105885019:105885088:+.A.dn', 'chr12:105873436:105873973:+@chr12:105874990:105875057:+@chr12:105885019:105885088:+.B.up_chr12:105873436:105873973:+@chr12:1058…	(0,0):56,(0,1):5,(1,0):19,(1,1):19	0:33,1:10	(0,0):125,(0,1):16,(1,0):8,(1,1):29	0:21,1:32	chr12		(107349306, 107349306)	(107360958, 107360958)	C12orf23	SA621	SA612	5.0
SE	chr10:102247414:102247540:-@chr10:102246882:102247027:-@chr10:102246005:102246178:-	0.89	0.69	1.0	0.5	0.34	0.69	0.39	24.71	('chr10:102247414:102247540:-@chr10:102246882:102247027:-@chr10:102246005:102246178:-.A.dn_chr10:102247414:102247540:-@chr10:102246882:102247027:-@chr10:102246005:102246178:-.A.se_chr10:102247414:102247540:-@chr10:102246882:102247027:-@chr10:102246005:102246178:-.A.up', 'chr10:102247414:102247540:-@chr10:102246882:102247027:-@chr10:102246005:102246178:-.B.dn_chr10:102247414:102247540:-@chr10:1022…	(0,0):54,(1,0):25,(1,1):3	0:28	(0,0):61,(0,1):11,(1,0):26,(1,1):3	0:27,1:13	chr10		(102256015, 102256015)	(102257550, 102257550)	SEC31B	SA621	SA612	5.0
SE	chr10:74843776:74843847:-@chr10:74830567:74830621:-@chr10:74827945:74828149:-	0.77	0.72	0.82	0.89	0.85	0.92	-0.12	75.92	('chr10:74843776:74843847:-@chr10:74830567:74830621:-@chr10:74827945:74828149:-.A.dn_chr10:74843776:74843847:-@chr10:74830567:74830621:-@chr10:74827945:74828149:-.A.se_chr10:74843776:74843847:-@chr10:74830567:74830621:-@chr10:74827945:74828149:-.A.up', 'chr10:74843776:74843847:-@chr10:74830567:74830621:-@chr10:74827945:74828149:-.B.dn_chr10:74843776:74843847:-@chr10:74830567:74830621:-@chr10:7482…	(0,0):292,(0,1):52,(1,0):337,(1,1):117	0:431,1:75	(0,0):294,(0,1):29,(1,0):427,(1,1):109	0:523,1:42	chr10		(75157939, 75157939)	(75173841, 75173841)	ANXA7	SA621	SA612	5.0
A3SS	chr20:33681775:33682370:-@chr20:33678139|33678188:33677903:-	0.54	0.39	0.7	0.92	0.77	1.0	-0.38	30.19	('chr20:33681775:33682370:-@chr20:33678139|33678188:33677903:-.A.coreAndExt_chr20:33681775:33682370:-@chr20:33678139|33678188:33677903:-.A.up', 'chr20:33681775:33682370:-@chr20:33678139|33678188:33677903:-.B.core_chr20:33681775:33682370:-@chr20:33678139|33678188:33677903:-.B.up')	(0,0):4361,(0,1):2,(1,0):39,(1,1):880	0:495,1:426	(0,0):3106,(1,0):48,(1,1):549	0:596,1:1	chr20		(34214489, 34214489)	(34218956, 34218956)	CPNE1	SA622	SA612	10.0
A3SS	chr16:31103761:31107179:+@chr16:31107942|31107945:31108048:+	0.03	0.01	0.06	0.59	0.25	0.89	-0.56	141.36	('chr16:31103761:31107179:+@chr16:31107942|31107945:31108048:+.A.up_chr16:31103761:31107179:+@chr16:31107942|31107945:31108048:+.A.coreAndExt', 'chr16:31103761:31107179:+@chr16:31107942|31107945:31108048:+.B.up_chr16:31103761:31107179:+@chr16:31107942|31107945:31108048:+.B.core')	(0,0):7345,(0,1):250,(1,0):7,(1,1):3347	0:107,1:3497	(0,0):10,(1,1):17	0:8,1:9	chr16		(31196260, 31196260)	(31200547, 31200547)	FUS	SA622	SA612	10.0
A3SS	chr3:42572426:42572491:-@chr3:42565153|42569944:42564463:-	0.41	0.36	0.45	0.55	0.49	0.61	-0.14	22.82	('chr3:42572426:42572491:-@chr3:42565153|42569944:42564463:-.A.coreAndExt_chr3:42572426:42572491:-@chr3:42565153|42569944:42564463:-.A.up', 'chr3:42572426:42572491:-@chr3:42565153|42569944:42564463:-.B.core_chr3:42572426:42572491:-@chr3:42565153|42569944:42564463:-.B.up')	(0,0):196,(0,1):30,(1,0):1266,(1,1):315	0:1384,1:227	(0,0):235,(0,1):27,(1,0):1367,(1,1):231	0:1503,1:122	chr3		(42589459, 42589459)	(42597487, 42597487)	SEC22C	SA622	SA612	10.0
A3SS	chr2:130631294:130633384:-@chr2:130630718|130630856:130630628:-	0.24	0.19	0.28	0.09	0.06	0.13	0.15	944902949.93	('chr2:130631294:130633384:-@chr2:130630718|130630856:130630628:-.A.coreAndExt_chr2:130631294:130633384:-@chr2:130630718|130630856:130630628:-.A.up', 'chr2:130631294:130633384:-@chr2:130630718|130630856:130630628:-.B.core_chr2:130631294:130633384:-@chr2:130630718|130630856:130630628:-.B.up')	(0,0):923,(0,1):223,(1,0):79,(1,1):281	0:157,1:426	(0,0):666,(0,1):168,(1,0):20,(1,1):343	0:56,1:475	chr2		(130914158, 130914158)	(130916914, 130916914)	SMPD4	SA622	SA612	10.0
A3SS	chr2:219229117:219229439:-@chr2:219224789|219225267:219224668:-	0.36	0.29	0.45	0.79	0.65	0.92	-0.43	1000000000000.0	('chr2:219229117:219229439:-@chr2:219224789|219225267:219224668:-.A.coreAndExt_chr2:219229117:219229439:-@chr2:219224789|219225267:219224668:-.A.up', 'chr2:219229117:219229439:-@chr2:219224789|219225267:219224668:-.B.core_chr2:219229117:219229439:-@chr2:219224789|219225267:219224668:-.B.up')	(0,0):311,(0,1):6,(1,0):129,(1,1):179	0:185,1:129	(0,0):361,(0,1):1,(1,0):218,(1,1):142	0:348,1:13	chr2		(219516424, 219516424)	(219521195, 219521195)	ZNF142	SA622	SA612	10.0
A3SS	chr2:219229117:219229439:-@chr2:219224789|219225038:219224668:-	0.26	0.19	0.35	0.51	0.38	0.65	-0.25	31.77	('chr2:219229117:219229439:-@chr2:219224789|219225038:219224668:-.A.coreAndExt_chr2:219229117:219229439:-@chr2:219224789|219225038:219224668:-.A.up', 'chr2:219229117:219229439:-@chr2:219224789|219225038:219224668:-.B.core_chr2:219229117:219229439:-@chr2:219224789|219225038:219224668:-.B.up')	(0,0):392,(0,1):6,(1,0):48,(1,1):179	0:101,1:132	(0,0):507,(0,1):1,(1,0):72,(1,1):142	0:156,1:59	chr2		(219516424, 219516424)	(219521195, 219521195)	ZNF142	SA622	SA612	10.0
A3SS	chr8:38972889:38973345:-@chr8:38972081|38972470:38971994:-	0.39	0.33	0.45	0.23	0.18	0.28	0.16	376.72	('chr8:38972889:38973345:-@chr8:38972081|38972470:38971994:-.A.coreAndExt_chr8:38972889:38973345:-@chr8:38972081|38972470:38971994:-.A.up', 'chr8:38972889:38973345:-@chr8:38972081|38972470:38971994:-.B.core_chr8:38972889:38973345:-@chr8:38972081|38972470:38971994:-.B.up')	(0,0):260,(0,1):55,(1,0):154,(1,1):194	0:247,1:156	(0,0):247,(0,1):74,(1,0):99,(1,1):211	0:143,1:241	chr8		(38852837, 38852837)	(38854188, 38854188)	TM2D2	SA622	SA612	10.0
A3SS	chr8:38972889:38973345:-@chr8:38972081|38972369:38971994:-	0.37	0.3	0.44	0.17	0.13	0.22	0.2	337426.79	('chr8:38972889:38973345:-@chr8:38972081|38972369:38971994:-.A.coreAndExt_chr8:38972889:38973345:-@chr8:38972081|38972369:38971994:-.A.up', 'chr8:38972889:38973345:-@chr8:38972081|38972369:38971994:-.B.core_chr8:38972889:38973345:-@chr8:38972081|38972369:38971994:-.B.up')	(0,0):298,(0,1):55,(1,0):116,(1,1):194	0:190,1:175	(0,0):289,(0,1):74,(1,0):57,(1,1):211	0:106,1:236	chr8		(38852837, 38852837)	(38854188, 38854188)	TM2D2	SA622	SA612	10.0
A3SS	chr12:6658373:6658610:-@chr12:6657770|6657887:6657554:-	0.79	0.76	0.83	0.92	0.89	0.95	-0.13	577476473.43	('chr12:6658373:6658610:-@chr12:6657770|6657887:6657554:-.A.coreAndExt_chr12:6658373:6658610:-@chr12:6657770|6657887:6657554:-.A.up', 'chr12:6658373:6658610:-@chr12:6657770|6657887:6657554:-.B.core_chr12:6658373:6658610:-@chr12:6657770|6657887:6657554:-.B.up')	(0,0):1388,(0,1):95,(1,0):778,(1,1):699	0:1318,1:254	(0,0):990,(0,1):23,(1,0):605,(1,1):455	0:1014,1:69	chr12		(6787293, 6787293)	(6788349, 6788349)	ZNF384	SA622	SA612	10.0
A3SS	chr12:6516528:6516643:+@chr12:6517143|6517326:6517423:+	1.0	1.0	1.0	0.64	0.43	0.87	0.36	147.68	('chr12:6516528:6516643:+@chr12:6517143|6517326:6517423:+.A.up_chr12:6516528:6516643:+@chr12:6517143|6517326:6517423:+.A.coreAndExt', 'chr12:6516528:6516643:+@chr12:6517143|6517326:6517423:+.B.up_chr12:6516528:6516643:+@chr12:6517143|6517326:6517423:+.B.core')	(0,0):73990,(0,1):1,(1,0):14592,(1,1):474	0:15065,1:2	(0,0):161,(1,0):83,(1,1):34	0:103,1:14	chr12		(6646267, 6646267)	(6647162, 6647162)	GAPDH	SA622	SA612	10.0
A3SS	chr10:105201903:105202152:-@chr10:105200948|105201032:105200830:-	0.89	0.74	0.98	0.55	0.38	0.72	0.34	93.37	('chr10:105201903:105202152:-@chr10:105200948|105201032:105200830:-.A.coreAndExt_chr10:105201903:105202152:-@chr10:105200948|105201032:105200830:-.A.up', 'chr10:105201903:105202152:-@chr10:105200948|105201032:105200830:-.B.core_chr10:105201903:105202152:-@chr10:105200948|105201032:105200830:-.B.up')	(0,0):111,(0,1):1,(1,0):40,(1,1):19	0:56,1:4	(0,0):93,(0,1):8,(1,0):23,(1,1):19	0:30,1:20	chr10		(105210840, 105210840)	(105212162, 105212162)	CALHM2	SA622	SA612	10.0
A5SS	chr9:129981515:129981173|129981089:-@chr9:129980809:129981004:-	0.38	0.34	0.42	0.5	0.45	0.55	-0.12	62.32	('chr9:129981515:129981173|129981089:-@chr9:129980809:129981004:-.A.dn_chr9:129981515:129981173|129981089:-@chr9:129980809:129981004:-.A.coreAndExt', 'chr9:129981515:129981173|129981089:-@chr9:129980809:129981004:-.B.dn_chr9:129981515:129981173|129981089:-@chr9:129980809:129981004:-.B.core')	(0,0):1610,(0,1):220,(1,0):282,(1,1):1135	0:768,1:869	(0,0):1437,(0,1):113,(1,0):274,(1,1):904	0:723,1:568	chr9		(130940988, 130940988)	(130941694, 130941694)	CIZ1	SA622	SA612	10.0
A5SS	chr7:48107946:48108108|48107992:+@chr7:48112995:48113204:+	0.25	0.16	0.36	0.07	0.02	0.14	0.18	55.21	('chr7:48107946:48108108|48107992:+@chr7:48112995:48113204:+.A.coreAndExt_chr7:48107946:48108108|48107992:+@chr7:48112995:48113204:+.A.dn', 'chr7:48107946:48108108|48107992:+@chr7:48112995:48113204:+.B.core_chr7:48107946:48108108|48107992:+@chr7:48112995:48113204:+.B.dn')	(0,0):828,(0,1):3,(1,0):29,(1,1):77	0:54,1:55	(0,0):707,(0,1):3,(1,0):6,(1,1):71	0:9,1:71	chr7		(48141421, 48141421)	(48146679, 48146679)	UPP1	SA622	SA612	10.0
A5SS	chr5:176012350:176014627|176012520:+@chr5:176015685:176015741:+	0.1	0.07	0.12	0.25	0.17	0.38	-0.15	193.76	('chr5:176012350:176014627|176012520:+@chr5:176015685:176015741:+.A.coreAndExt_chr5:176012350:176014627|176012520:+@chr5:176015685:176015741:+.A.dn', 'chr5:176012350:176014627|176012520:+@chr5:176015685:176015741:+.B.core_chr5:176012350:176014627|176012520:+@chr5:176015685:176015741:+.B.dn')	(0,0):746,(0,1):2,(1,0):285,(1,1):74	0:289,1:72	(0,0):535,(1,0):267,(1,1):27	0:276,1:18	chr5		(176079744, 176079744)	(176083135, 176083135)	TSPAN17	SA622	SA612	10.0
A5SS	chr1:25444379:25444228|25443255:-@chr1:25442628:25442711:-	0.21	0.16	0.27	0.48	0.33	0.66	-0.27	29.41	('chr1:25444379:25444228|25443255:-@chr1:25442628:25442711:-.A.dn_chr1:25444379:25444228|25443255:-@chr1:25442628:25442711:-.A.coreAndExt', 'chr1:25444379:25444228|25443255:-@chr1:25442628:25442711:-.B.dn_chr1:25444379:25444228|25443255:-@chr1:25442628:25442711:-.B.core')	(0,0):400,(0,1):25,(1,0):201,(1,1):26	0:203,1:49	(0,0):310,(0,1):7,(1,0):194,(1,1):10	0:200,1:11	chr1		(25570041, 25570041)	(25571792, 25571792)	C1orf63	SA622	SA612	10.0
A5SS	chr1:10445853:10445702|10445632:-@chr1:10439184:10444346:-	0.18	0.15	0.22	0.28	0.23	0.33	-0.1	95.5	('chr1:10445853:10445702|10445632:-@chr1:10439184:10444346:-.A.dn_chr1:10445853:10445702|10445632:-@chr1:10439184:10444346:-.A.coreAndExt', 'chr1:10445853:10445702|10445632:-@chr1:10439184:10444346:-.B.dn_chr1:10445853:10445702|10445632:-@chr1:10439184:10444346:-.B.core')	(0,0):1504,(0,1):368,(1,0):104,(1,1):4768	0:1040,1:4200	(0,0):1428,(0,1):193,(1,0):96,(1,1):3517	0:1109,1:2697	chr1		(10516597, 10516597)	(10523266, 10523266)	DFFA	SA622	SA612	10.0
A5SS	chr1:45576915:45576766|45576445:-@chr1:45572359:45572770:-	0.48	0.26	0.75	0.91	0.73	0.99	-0.43	25.64	('chr1:45576915:45576766|45576445:-@chr1:45572359:45572770:-.A.dn_chr1:45576915:45576766|45576445:-@chr1:45572359:45572770:-.A.coreAndExt', 'chr1:45576915:45576766|45576445:-@chr1:45572359:45572770:-.B.dn_chr1:45576915:45576766|45576445:-@chr1:45572359:45572770:-.B.core')	(0,0):143,(0,1):5,(1,0):15,(1,1):16	0:26,1:10	(0,0):133,(1,0):21,(1,1):7	0:26,1:2	chr1		(45799772, 45799772)	(45804328, 45804328)	MUTYH	SA622	SA612	10.0
A5SS	chr16:28754755:28755312|28754944:+@chr16:28755550:28756059:+	0.48	0.44	0.52	0.37	0.33	0.41	0.11	307.16	('chr16:28754755:28755312|28754944:+@chr16:28755550:28756059:+.A.coreAndExt_chr16:28754755:28755312|28754944:+@chr16:28755550:28756059:+.A.dn', 'chr16:28754755:28755312|28754944:+@chr16:28755550:28756059:+.B.core_chr16:28754755:28755312|28754944:+@chr16:28755550:28756059:+.B.dn')	(0,0):1188,(0,1):114,(1,0):501,(1,1):941	0:909,1:647	(0,0):1110,(0,1):181,(1,0):396,(1,1):805	0:658,1:724	chr16		(28847254, 28847254)	(28848558, 28848558)	ATXN2L	SA622	SA612	10.0
A5SS	chr16:88310380:88310813|88310546:+@chr16:88311253:88312074:+	0.66	0.62	0.7	0.84	0.79	0.88	-0.18	1000000000000.0	('chr16:88310380:88310813|88310546:+@chr16:88311253:88312074:+.A.coreAndExt_chr16:88310380:88310813|88310546:+@chr16:88311253:88312074:+.A.dn', 'chr16:88310380:88310813|88310546:+@chr16:88311253:88312074:+.B.core_chr16:88310380:88310813|88310546:+@chr16:88311253:88312074:+.B.dn')	(0,0):1327,(0,1):104,(1,0):759,(1,1):2246	0:2179,1:930	(0,0):1162,(0,1):27,(1,0):612,(1,1):1518	0:1829,1:328	chr16		(89782879, 89782879)	(89784573, 89784573)	LOC100128881	SA622	SA612	10.0
A5SS	chr16:28754755:28755307|28754944:+@chr16:28755550:28756059:+	0.52	0.48	0.56	0.41	0.37	0.45	0.11	291.53	('chr16:28754755:28755307|28754944:+@chr16:28755550:28756059:+.A.coreAndExt_chr16:28754755:28755307|28754944:+@chr16:28755550:28756059:+.A.dn', 'chr16:28754755:28755307|28754944:+@chr16:28755550:28756059:+.B.core_chr16:28754755:28755307|28754944:+@chr16:28755550:28756059:+.B.dn')	(0,0):1132,(0,1):114,(1,0):557,(1,1):941	0:983,1:629	(0,0):1059,(0,1):181,(1,0):447,(1,1):805	0:743,1:690	chr16		(28847254, 28847254)	(28848558, 28848558)	ATXN2L	SA622	SA612	10.0
A5SS	chr16:73256144:73256089|73256023:-@chr16:73251844:73252850:-	0.52	0.41	0.63	0.83	0.68	0.95	-0.31	23.7	('chr16:73256144:73256089|73256023:-@chr16:73251844:73252850:-.A.dn_chr16:73256144:73256089|73256023:-@chr16:73251844:73252850:-.A.coreAndExt', 'chr16:73256144:73256089|73256023:-@chr16:73251844:73252850:-.B.dn_chr16:73256144:73256089|73256023:-@chr16:73251844:73252850:-.B.core')	(0,0):625,(0,1):3,(1,0):78,(1,1):1886	0:978,1:989	(0,0):496,(0,1):1,(1,0):94,(1,1):1383	0:1391,1:87	chr16		(74694343, 74694343)	(74698643, 74698643)	RFWD3	SA622	SA612	10.0
A5SS	chr3:48707858:48707527|48707131:-@chr3:48705820:48706677:-	0.42	0.36	0.48	0.6	0.52	0.69	-0.18	24.91	('chr3:48707858:48707527|48707131:-@chr3:48705820:48706677:-.A.dn_chr3:48707858:48707527|48707131:-@chr3:48705820:48706677:-.A.coreAndExt', 'chr3:48707858:48707527|48707131:-@chr3:48705820:48706677:-.B.dn_chr3:48707858:48707527|48707131:-@chr3:48705820:48706677:-.B.core')	(0,0):594,(0,1):64,(1,0):172,(1,1):645	0:427,1:454	(0,0):414,(0,1):29,(1,0):145,(1,1):359	0:382,1:151	chr3		(48730816, 48730816)	(48732854, 48732854)	IP6K2	SA622	SA612	10.0
A5SS	chr19:55573218:55573512|55573381:+@chr19:55573591:55573865:+	0.98	0.95	1.0	0.87	0.8	0.92	0.11	199.35	('chr19:55573218:55573512|55573381:+@chr19:55573591:55573865:+.A.coreAndExt_chr19:55573218:55573512|55573381:+@chr19:55573591:55573865:+.A.dn', 'chr19:55573218:55573512|55573381:+@chr19:55573591:55573865:+.B.core_chr19:55573218:55573512|55573381:+@chr19:55573591:55573865:+.B.dn')	(0,0):516,(0,1):2,(1,0):288,(1,1):156	0:443,1:3	(0,0):318,(0,1):10,(1,0):165,(1,1):83	0:235,1:23	chr19		(50881406, 50881406)	(50882053, 50882053)	NR1H2	SA622	SA612	10.0
A5SS	chr19:54297183:54298656|54297242:+@chr19:54299703:54299804:+	0.33	0.23	0.47	0.83	0.6	0.99	-0.5	150.94	('chr19:54297183:54298656|54297242:+@chr19:54299703:54299804:+.A.coreAndExt_chr19:54297183:54298656|54297242:+@chr19:54299703:54299804:+.A.dn', 'chr19:54297183:54298656|54297242:+@chr19:54299703:54299804:+.B.core_chr19:54297183:54298656|54297242:+@chr19:54299703:54299804:+.B.dn')	(0,0):2786,(0,1):7,(1,0):606,(1,1):14	0:613,1:14	(0,0):1971,(1,0):600,(1,1):3	0:603	chr19		(49605371, 49605371)	(49607992, 49607992)	SNRNP70	SA622	SA612	10.0
A5SS	chr11:553189:553478|553317:+@chr11:553558:554025:+	0.4	0.31	0.48	0.63	0.52	0.74	-0.23	21.44	('chr11:553189:553478|553317:+@chr11:553558:554025:+.A.coreAndExt_chr11:553189:553478|553317:+@chr11:553558:554025:+.A.dn', 'chr11:553189:553478|553317:+@chr11:553558:554025:+.B.core_chr11:553189:553478|553317:+@chr11:553558:554025:+.B.dn')	(0,0):312,(0,1):18,(1,0):82,(1,1):427	0:217,1:310	(0,0):304,(0,1):12,(1,0):104,(1,1):314	0:301,1:129	chr11		(563189, 563189)	(564025, 564025)	RASSF7	SA622	SA612	10.0
A5SS	chr17:63419813:63419622|63419479:-@chr17:63417677:63418681:-	0.17	0.14	0.21	0.3	0.25	0.35	-0.13	20849.13	('chr17:63419813:63419622|63419479:-@chr17:63417677:63418681:-.A.dn_chr17:63419813:63419622|63419479:-@chr17:63417677:63418681:-.A.coreAndExt', 'chr17:63419813:63419622|63419479:-@chr17:63417677:63418681:-.B.dn_chr17:63419813:63419622|63419479:-@chr17:63417677:63418681:-.B.core')	(0,0):352,(0,1):300,(1,0):107,(1,1):1424	0:343,1:1488	(0,0):259,(0,1):163,(1,0):118,(1,1):924	0:430,1:775	chr17		(65987215, 65987215)	(65989351, 65989351)	C17orf58	SA622	SA612	10.0
A5SS	chr17:8051410:8051219|8050783:-@chr17:8050534:8050682:-	0.25	0.21	0.29	0.39	0.33	0.46	-0.14	24.92	('chr17:8051410:8051219|8050783:-@chr17:8050534:8050682:-.A.dn_chr17:8051410:8051219|8050783:-@chr17:8050534:8050682:-.A.coreAndExt', 'chr17:8051410:8051219|8050783:-@chr17:8050534:8050682:-.B.dn_chr17:8051410:8051219|8050783:-@chr17:8050534:8050682:-.B.core')	(0,0):2146,(0,1):19,(1,0):296,(1,1):387	0:398,1:304	(0,0):1282,(0,1):7,(1,0):242,(1,1):200	0:323,1:126	chr17		(8109809, 8109809)	(8110685, 8110685)	AURKB	SA622	SA612	10.0
A5SS	chr13:78809438:78809238|78806480:-@chr13:78792144:78794598:-	0.14	0.11	0.16	0.28	0.23	0.34	-0.14	1923692636.25	('chr13:78809438:78809238|78806480:-@chr13:78792144:78794598:-.A.dn_chr13:78809438:78809238|78806480:-@chr13:78792144:78794598:-.A.coreAndExt', 'chr13:78809438:78809238|78806480:-@chr13:78792144:78794598:-.B.dn_chr13:78809438:78809238|78806480:-@chr13:78792144:78794598:-.B.core')	(0,0):1114,(0,1):16,(1,0):121,(1,1):754	0:239,1:652	(0,0):854,(0,1):8,(1,0):141,(1,1):434	0:257,1:326	chr13		(79894143, 79894143)	(79911437, 79911437)	RBM26	SA622	SA612	10.0
A5SS	chr8:23479566:23481836|23480271:+@chr8:23484793:23488921:+	0.84	0.79	0.91	0.98	0.94	1.0	-0.14	795446.21	('chr8:23479566:23481836|23480271:+@chr8:23484793:23488921:+.A.coreAndExt_chr8:23479566:23481836|23480271:+@chr8:23484793:23488921:+.A.dn', 'chr8:23479566:23481836|23480271:+@chr8:23484793:23488921:+.B.core_chr8:23479566:23481836|23480271:+@chr8:23484793:23488921:+.B.dn')	(0,0):1209,(0,1):6,(1,0):917,(1,1):3075	0:3521,1:477	(0,0):1142,(0,1):2,(1,0):971,(1,1):2531	0:3365,1:139	chr8		(23423621, 23423621)	(23432976, 23432976)	SLC25A37	SA622	SA612	10.0
A5SS	chr10:49357813:49357685|49357637:-@chr10:49337733:49337940:-	0.3	0.14	0.54	0.88	0.67	0.99	-0.58	385.26	('chr10:49357813:49357685|49357637:-@chr10:49337733:49337940:-.A.dn_chr10:49357813:49357685|49357637:-@chr10:49337733:49337940:-.A.coreAndExt', 'chr10:49357813:49357685|49357637:-@chr10:49337733:49337940:-.B.dn_chr10:49357813:49357685|49357637:-@chr10:49337733:49337940:-.B.core')	(0,0):185,(0,1):7,(1,0):5,(1,1):11	0:7,1:16	(0,0):157,(1,0):11,(1,1):2	0:13	chr10		(49667727, 49667727)	(49687807, 49687807)	ARHGAP22	SA622	SA612	10.0
A5SS	chr10:850790:850682|850577:-@chr10:845431:849153:-	0.36	0.31	0.4	0.25	0.21	0.29	0.11	20.59	('chr10:850790:850682|850577:-@chr10:845431:849153:-.A.dn_chr10:850790:850682|850577:-@chr10:845431:849153:-.A.coreAndExt', 'chr10:850790:850682|850577:-@chr10:845431:849153:-.B.dn_chr10:850790:850682|850577:-@chr10:845431:849153:-.B.core')	(0,0):779,(0,1):209,(1,0):185,(1,1):5284	0:1984,1:3694	(0,0):646,(0,1):197,(1,0):102,(1,1):4128	0:1066,1:3361	chr10		(855431, 855431)	(860790, 860790)	LARP4B	SA622	SA612	10.0
AFE	11064@uc010mvp.1@uc004bky.1	0.92	0.74	0.99	0.5	0.36	0.65	0.42	395.75	('11064@uc010mvp.1@uc004bky.1.A.0_11064@uc010mvp.1@uc004bky.1.A.1_11064@uc010mvp.1@uc004bky.1.A.2_11064@uc010mvp.1@uc004bky.1.A.3_11064@uc010mvp.1@uc004bky.1.A.4_11064@uc010mvp.1@uc004bky.1.A.5_11064@uc010mvp.1@uc004bky.1.A.6_11064@uc010mvp.1@uc004bky.1.A.7_11064@uc010mvp.1@uc004bky.1.A.8_11064@uc010mvp.1@uc004bky.1.A.9_11064@uc010mvp.1@uc004bky.1.A.10', '11064@uc010mvp.1@uc004bky.1.B.0_11064@uc0…	(0,0):596,(1,0):92	0:92	(0,0):582,(0,1):11,(1,0):81	0:81,1:11	chr9		(123919748, 123874737)	(123932094, 123876002)	CNTRL	SA622	SA612	10.0
AFE	11064@uc010mvo.1@uc004bky.1	0.94	0.82	0.99	0.54	0.39	0.69	0.4	17563.89	('11064@uc010mvo.1@uc004bky.1.A.0_11064@uc010mvo.1@uc004bky.1.A.1_11064@uc010mvo.1@uc004bky.1.A.2_11064@uc010mvo.1@uc004bky.1.A.3_11064@uc010mvo.1@uc004bky.1.A.4_11064@uc010mvo.1@uc004bky.1.A.5_11064@uc010mvo.1@uc004bky.1.A.6', '11064@uc010mvo.1@uc004bky.1.B.0_11064@uc010mvo.1@uc004bky.1.B.1')	(0,0):278,(1,0):99	0:99	(0,0):307,(0,1):11,(1,0):79	0:79,1:11	chr9		(123906181, 123874737)	(123914971, 123876002)	CNTRL	SA622	SA612	10.0
AFE	57704@uc003zxx.1@uc003zxw.1	0.71	0.67	0.75	0.58	0.53	0.63	0.13	12564.47	('57704@uc003zxx.1@uc003zxw.1.B.0', '57704@uc003zxx.1@uc003zxw.1.A.0')	(0,0):3263,(0,1):131,(1,0):559	0:559,1:131	(0,0):2296,(0,1):137,(1,0):323	0:323,1:137	chr9		(35748343, 35738034)	(35749225, 35738629)	GBA2	SA622	SA612	10.0
AFE	11064@uc004bky.1@uc004bkw.2	0.87	0.51	0.99	0.25	0.1	0.46	0.62	38.37	('11064@uc004bky.1@uc004bkw.2.B.0_11064@uc004bky.1@uc004bkw.2.B.1_11064@uc004bky.1@uc004bkw.2.B.2', '11064@uc004bky.1@uc004bkw.2.A.0_11064@uc004bky.1@uc004bkw.2.A.1')	(0,0):51,(1,0):8	0:8	(0,0):72,(0,1):11,(1,0):7	0:7,1:11	chr9		(123837242, 123874737)	(123850821, 123876002)	CNTRL	SA622	SA612	10.0
AFE	9782@uc003ldy.1@uc003leb.1	0.22	0.18	0.27	0.39	0.33	0.45	-0.17	154.35	('9782@uc003ldy.1@uc003leb.1.B.0_9782@uc003ldy.1@uc003leb.1.B.1', '9782@uc003ldy.1@uc003leb.1.A.0_9782@uc003ldy.1@uc003leb.1.A.1')	(0,0):9174,(0,1):116,(1,0):67	0:67,1:116	(0,0):8693,(0,1):95,(1,0):122	0:122,1:95	chr5		(138647451, 138629672)	(138651427, 138651877)	MATR3	SA622	SA612	10.0
AFE	23032@uc001dhs.1@uc001dhv.1	0.6	0.55	0.65	0.47	0.43	0.52	0.13	102.93	('23032@uc001dhs.1@uc001dhv.1.B.4_23032@uc001dhs.1@uc001dhv.1.B.3_23032@uc001dhs.1@uc001dhv.1.B.2_23032@uc001dhs.1@uc001dhv.1.B.1_23032@uc001dhs.1@uc001dhv.1.B.0', '23032@uc001dhs.1@uc001dhv.1.A.0')	(0,0):460,(0,1):144,(1,0):238	0:238,1:144	(0,0):525,(0,1):233,(1,0):233	0:233,1:233	chr1		(78200032, 78193980)	(78207114, 78194397)	USP33	SA622	SA612	10.0
AFE	11051@uc002eiz.1@uc002eja.1	0.53	0.49	0.57	0.63	0.59	0.67	-0.1	24.77	('11051@uc002eiz.1@uc002eja.1.B.0', '11051@uc002eiz.1@uc002eja.1.A.0')	(0,0):1000,(0,1):242,(1,0):544	0:544,1:242	(0,0):873,(0,1):145,(1,0):498	0:498,1:145	chr16		(56484999, 56481701)	(56485261, 56481908)	NUDT21	SA622	SA612	10.0
AFE	79791@uc002fjv.1@uc002fjw.1	0.07	0.05	0.11	0.18	0.13	0.24	-0.11	20.41	('79791@uc002fjv.1@uc002fjw.1.A.0', '79791@uc002fjv.1@uc002fjw.1.B.0')	(0,0):569,(0,1):93,(1,0):20	0:20,1:93	(0,0):571,(0,1):66,(1,0):41	0:41,1:66	chr16		(87393901, 87417011)	(87394561, 87417363)	FBXO31	SA622	SA612	10.0
AFE	11342@uc010hvh.1@uc003exn.2	0.2	0.15	0.25	0.39	0.3	0.51	-0.19	46.29	('11342@uc010hvh.1@uc003exn.2.B.0_11342@uc010hvh.1@uc003exn.2.B.1_11342@uc010hvh.1@uc003exn.2.B.2', '11342@uc010hvh.1@uc003exn.2.A.0_11342@uc010hvh.1@uc003exn.2.A.1')	(0,0):561,(0,1):53,(1,0):186	0:186,1:53	(0,0):448,(0,1):21,(1,0):194	0:194,1:21	chr3		(149530475, 149589816)	(149563927, 149613357)	RNF13	SA622	SA612	10.0
AFE	93436@uc002nle.1@uc002nld.1	0.22	0.17	0.27	0.41	0.32	0.51	-0.19	1098.27	('93436@uc002nle.1@uc002nld.1.B.0_93436@uc002nle.1@uc002nld.1.B.1', '93436@uc002nle.1@uc002nld.1.A.0_93436@uc002nle.1@uc002nld.1.A.1')	(0,0):533,(0,1):109,(1,0):74	0:74,1:109	(0,0):446,(0,1):38,(1,0):62	0:62,1:38	chr19		(19144471, 19144728)	(19145047, 19153686)	ARMC6	SA622	SA612	10.0
AFE	144132@uc001mea.2@uc001mdp.1	0.23	0.19	0.29	0.07	0.04	0.12	0.16	383398.42	('144132@uc001mea.2@uc001mdp.1.A.0_144132@uc001mea.2@uc001mdp.1.A.1_144132@uc001mea.2@uc001mdp.1.A.2', '144132@uc001mea.2@uc001mdp.1.B.0_144132@uc001mea.2@uc001mdp.1.B.1')	(0,0):1637,(0,1):145,(1,0):64	0:64,1:145	(0,0):947,(0,1):106,(1,0):11	0:11,1:106	chr11		(6584923, 6518531)	(6587995, 6520191)	DNHD1	SA622	SA612	10.0
AFE	144132@uc009yfg.1@uc001mds.1	0.66	0.58	0.73	0.88	0.8	0.93	-0.22	39.29	('144132@uc009yfg.1@uc001mds.1.B.0_144132@uc009yfg.1@uc001mds.1.B.1_144132@uc009yfg.1@uc001mds.1.B.2', '144132@uc009yfg.1@uc001mds.1.A.0_144132@uc009yfg.1@uc001mds.1.A.1_144132@uc009yfg.1@uc001mds.1.A.2_144132@uc009yfg.1@uc001mds.1.A.3_144132@uc009yfg.1@uc001mds.1.A.4_144132@uc009yfg.1@uc001mds.1.A.5')	(0,0):1052,(0,1):50,(1,0):161	0:161,1:50	(0,0):551,(0,1):9,(1,0):121	0:121,1:9	chr11		(6561094, 6589286)	(6567895, 6592653)	DNHD1	SA622	SA612	10.0
AFE	4054@uc001oeh.1@uc001oej.1	0.12	0.1	0.15	0.26	0.21	0.33	-0.14	991.95	('4054@uc001oeh.1@uc001oej.1.A.0', '4054@uc001oeh.1@uc001oej.1.B.0')	(0,0):3974,(0,1):124,(1,0):116	0:116,1:124	(0,0):3190,(0,1):61,(1,0):151	0:151,1:61	chr11		(65315391, 65325100)	(65316569, 65325430)	LTBP3	SA622	SA612	10.0
AFE	144132@uc001mdu.2@uc001mds.1	0.6	0.53	0.67	0.82	0.74	0.88	-0.22	162.61	('144132@uc001mdu.2@uc001mds.1.B.0_144132@uc001mdu.2@uc001mds.1.B.1_144132@uc001mdu.2@uc001mds.1.B.2', '144132@uc001mdu.2@uc001mds.1.A.0')	(0,0):716,(0,1):68,(1,0):161	0:161,1:68	(0,0):469,(0,1):16,(1,0):121	0:121,1:16	chr11		(6561094, 6577913)	(6567895, 6579527)	DNHD1	SA622	SA612	10.0
AFE	144132@uc001mea.2@uc001mds.1	0.66	0.59	0.73	0.89	0.82	0.95	-0.23	64120.39	('144132@uc001mea.2@uc001mds.1.B.0_144132@uc001mea.2@uc001mds.1.B.1_144132@uc001mea.2@uc001mds.1.B.2', '144132@uc001mea.2@uc001mds.1.A.0_144132@uc001mea.2@uc001mds.1.A.1_144132@uc001mea.2@uc001mds.1.A.2')	(0,0):881,(0,1):64,(1,0):161	0:161,1:64	(0,0):523,(0,1):11,(1,0):121	0:121,1:11	chr11		(6561094, 6584923)	(6567895, 6587995)	DNHD1	SA622	SA612	10.0
AFE	144132@uc009yfg.1@uc001mdp.1	0.24	0.18	0.3	0.07	0.03	0.12	0.17	88.59	('144132@uc009yfg.1@uc001mdp.1.A.0_144132@uc009yfg.1@uc001mdp.1.A.1_144132@uc009yfg.1@uc001mdp.1.A.2_144132@uc009yfg.1@uc001mdp.1.A.3_144132@uc009yfg.1@uc001mdp.1.A.4_144132@uc009yfg.1@uc001mdp.1.A.5', '144132@uc009yfg.1@uc001mdp.1.B.0_144132@uc009yfg.1@uc001mdp.1.B.1')	(0,0):1808,(0,1):145,(1,0):50	0:50,1:145	(0,0):975,(0,1):106,(1,0):9	0:9,1:106	chr11		(6589286, 6518531)	(6592653, 6520191)	DNHD1	SA622	SA612	10.0
AFE	144132@uc001mdw.2@uc001mdr.1	0.44	0.36	0.51	0.74	0.58	0.86	-0.3	23.0	('144132@uc001mdw.2@uc001mdr.1.B.0_144132@uc001mdw.2@uc001mdr.1.B.1_144132@uc001mdw.2@uc001mdr.1.B.2_144132@uc001mdw.2@uc001mdr.1.B.3_144132@uc001mdw.2@uc001mdr.1.B.4_144132@uc001mdw.2@uc001mdr.1.B.5_144132@uc001mdw.2@uc001mdr.1.B.6_144132@uc001mdw.2@uc001mdr.1.B.7', '144132@uc001mdw.2@uc001mdr.1.A.0')	(0,0):613,(0,1):53,(1,0):139	0:139,1:53	(0,0):503,(0,1):6,(1,0):63	0:63,1:6	chr11		(6555154, 6567896)	(6567895, 6568896)	DNHD1	SA622	SA612	10.0
AFE	144132@uc001meb.2@uc001mdp.1	0.79	0.71	0.85	0.94	0.88	0.98	-0.15	25.79	('144132@uc001meb.2@uc001mdp.1.B.0_144132@uc001meb.2@uc001mdp.1.B.1', '144132@uc001meb.2@uc001mdp.1.A.0_144132@uc001meb.2@uc001mdp.1.A.1_144132@uc001meb.2@uc001mdp.1.A.2')	(0,0):1655,(0,1):27,(1,0):145	0:145,1:27	(0,0):951,(0,1):4,(1,0):106	0:106,1:4	chr11		(6518531, 6585563)	(6520191, 6587623)	DNHD1	SA622	SA612	10.0
AFE	144132@uc001meb.2@uc001mds.1	0.7	0.61	0.78	0.91	0.83	0.97	-0.21	871.18	('144132@uc001meb.2@uc001mds.1.B.0_144132@uc001meb.2@uc001mds.1.B.1_144132@uc001meb.2@uc001mds.1.B.2', '144132@uc001meb.2@uc001mds.1.A.0_144132@uc001meb.2@uc001mds.1.A.1_144132@uc001meb.2@uc001mds.1.A.2')	(0,0):899,(0,1):27,(1,0):161	0:161,1:27	(0,0):527,(0,1):4,(1,0):121	0:121,1:4	chr11		(6561094, 6585563)	(6567895, 6587623)	DNHD1	SA622	SA612	10.0
AFE	9743@uc009zco.1@uc001qfb.2	0.26	0.2	0.33	0.48	0.36	0.61	-0.22	22.17	('9743@uc009zco.1@uc001qfb.2.A.9_9743@uc009zco.1@uc001qfb.2.A.8_9743@uc009zco.1@uc001qfb.2.A.7_9743@uc009zco.1@uc001qfb.2.A.6_9743@uc009zco.1@uc001qfb.2.A.5_9743@uc009zco.1@uc001qfb.2.A.4_9743@uc009zco.1@uc001qfb.2.A.3_9743@uc009zco.1@uc001qfb.2.A.2_9743@uc009zco.1@uc001qfb.2.A.1_9743@uc009zco.1@uc001qfb.2.A.0', '9743@uc009zco.1@uc001qfb.2.B.1_9743@uc009zco.1@uc001qfb.2.B.0')	(0,0):323,(0,1):38,(1,0):831	0:831,1:38	(0,0):430,(0,1):15,(1,0):887	0:887,1:15	chr11		(128842348, 128934736)	(128868363, 128936763)	ARHGAP32	SA622	SA612	10.0
AFE	144132@uc001mdu.2@uc001mdp.1	0.29	0.23	0.35	0.12	0.07	0.18	0.17	2681.22	('144132@uc001mdu.2@uc001mdp.1.A.0', '144132@uc001mdu.2@uc001mdp.1.B.0_144132@uc001mdu.2@uc001mdp.1.B.1')	(0,0):1472,(0,1):145,(1,0):68	0:68,1:145	(0,0):893,(0,1):106,(1,0):16	0:16,1:106	chr11		(6577913, 6518531)	(6579527, 6520191)	DNHD1	SA622	SA612	10.0
AFE	144132@uc001mdw.2@uc001mds.1	0.52	0.45	0.6	0.87	0.77	0.94	-0.35	1000000000000.0	('144132@uc001mdw.2@uc001mds.1.B.0_144132@uc001mdw.2@uc001mds.1.B.1_144132@uc001mdw.2@uc001mds.1.B.2', '144132@uc001mdw.2@uc001mds.1.A.0')	(0,0):467,(0,1):53,(1,0):161	0:161,1:53	(0,0):406,(0,1):6,(1,0):121	0:121,1:6	chr11		(6561094, 6567896)	(6567895, 6568896)	DNHD1	SA622	SA612	10.0
AFE	4054@uc001oef.1@uc001oej.1	0.61	0.57	0.66	0.73	0.68	0.78	-0.12	25.66	('4054@uc001oef.1@uc001oej.1.A.6_4054@uc001oef.1@uc001oej.1.A.5_4054@uc001oef.1@uc001oej.1.A.4_4054@uc001oef.1@uc001oej.1.A.3_4054@uc001oef.1@uc001oej.1.A.2_4054@uc001oef.1@uc001oej.1.A.1_4054@uc001oef.1@uc001oej.1.A.0', '4054@uc001oef.1@uc001oej.1.B.0')	(0,0):5973,(0,1):124,(1,0):1561	0:1561,1:124	(0,0):4953,(0,1):61,(1,0):1314	0:1314,1:61	chr11		(65307957, 65325100)	(65312102, 65325430)	LTBP3	SA622	SA612	10.0
AFE	144132@uc001mdw.2@uc001mdp.1	0.64	0.57	0.72	0.91	0.85	0.97	-0.27	7399524.96	('144132@uc001mdw.2@uc001mdp.1.B.0_144132@uc001mdw.2@uc001mdp.1.B.1', '144132@uc001mdw.2@uc001mdp.1.A.0')	(0,0):1223,(0,1):53,(1,0):145	0:145,1:53	(0,0):830,(0,1):6,(1,0):106	0:106,1:6	chr11		(6518531, 6567896)	(6520191, 6568896)	DNHD1	SA622	SA612	10.0
AFE	23277@uc010ckc.1@uc002fuy.1	0.51	0.48	0.54	0.62	0.58	0.66	-0.11	1058.09	('23277@uc010ckc.1@uc002fuy.1.A.2_23277@uc010ckc.1@uc002fuy.1.A.1_23277@uc010ckc.1@uc002fuy.1.A.0', '23277@uc010ckc.1@uc002fuy.1.B.1_23277@uc010ckc.1@uc002fuy.1.B.0')	(0,0):20102,(0,1):294,(1,0):1782	0:1782,1:294	(0,0):13902,(0,1):126,(1,0):1229	0:1229,1:126	chr17		(2597194, 2607656)	(2598395, 2614927)	KIAA0664	SA622	SA612	10.0
AFE	2256@uc010cmi.1@uc002ggz.1	0.67	0.47	0.84	0.16	0.03	0.34	0.51	180357.26	('2256@uc010cmi.1@uc002ggz.1.A.0_2256@uc010cmi.1@uc002ggz.1.A.1_2256@uc010cmi.1@uc002ggz.1.A.2', '2256@uc010cmi.1@uc002ggz.1.B.0')	(0,0):198,(0,1):7,(1,0):15	0:15,1:7	(0,0):132,(0,1):13,(1,0):2	0:2,1:13	chr17		(7341592, 7342689)	(7345198, 7343132)	FGF11	SA622	SA612	10.0
AFE	10443@uc001uuh.2@uc001uuk.2	0.35	0.21	0.56	0.08	0.05	0.13	0.27	58.06	('10443@uc001uuh.2@uc001uuk.2.A.3_10443@uc001uuh.2@uc001uuk.2.A.2_10443@uc001uuh.2@uc001uuk.2.A.1_10443@uc001uuh.2@uc001uuk.2.A.0', '10443@uc001uuh.2@uc001uuk.2.B.0')	(0,0):3112,(0,1):7,(1,0):267	0:267,1:7	(0,0):3109,(0,1):18,(1,0):112	0:112,1:18	chr13		(33016525, 33112755)	(33064277, 33112932)	N4BP2L2	SA622	SA612	10.0
AFE	6576@uc002zoy.1@uc002zoz.1	0.72	0.66	0.79	0.92	0.85	0.97	-0.2	1963.76	('6576@uc002zoy.1@uc002zoz.1.A.3_6576@uc002zoy.1@uc002zoz.1.A.2_6576@uc002zoy.1@uc002zoz.1.A.1_6576@uc002zoy.1@uc002zoz.1.A.0', '6576@uc002zoy.1@uc002zoz.1.B.0')	(0,0):711,(0,1):31,(1,0):770	0:770,1:31	(0,0):392,(0,1):4,(1,0):555	0:555,1:4	chr22		(19165240, 19166093)	(19166034, 19166285)	SLC25A1	SA622	SA612	10.0
AFE	51586@uc002zst.1@uc002zss.1	0.35	0.3	0.4	0.48	0.42	0.54	-0.13	26.75	('51586@uc002zst.1@uc002zss.1.A.0', '51586@uc002zst.1@uc002zss.1.B.0')	(0,0):3185,(0,1):156,(1,0):156	0:156,1:156	(0,0):2354,(0,1):96,(1,0):169	0:169,1:96	chr22		(20927965, 20908526)	(20929519, 20909435)	MED15	SA622	SA612	10.0
AFE	57553@uc010grd.1@uc002znh.2	0.98	0.94	1.0	0.87	0.8	0.92	0.11	28.98	('57553@uc010grd.1@uc002znh.2.B.1_57553@uc010grd.1@uc002znh.2.B.0', '57553@uc010grd.1@uc002znh.2.A.0')	(0,0):4443,(0,1):1,(1,0):146	0:146,1:1	(0,0):4107,(0,1):12,(1,0):131	0:131,1:12	chr22		(18389315, 18273968)	(18507325, 18274433)	MICAL3	SA622	SA612	10.0
AFE	7533@uc003ama.1@uc003alz.1	0.6	0.59	0.62	0.72	0.7	0.74	-0.12	1000000000000.0	('7533@uc003ama.1@uc003alz.1.A.0_7533@uc003ama.1@uc003alz.1.A.1', '7533@uc003ama.1@uc003alz.1.B.0')	(0,0):3576,(0,1):790,(1,0):13387	0:13387,1:790	(0,0):3216,(0,1):382,(1,0):11228	0:11228,1:382	chr22		(32340952, 32340479)	(32353590, 32340806)	YWHAH	SA622	SA612	10.0
AFE	51594@uc002rcb.1@uc010exl.1	0.2	0.13	0.3	0.57	0.36	0.79	-0.37	21.32	('51594@uc002rcb.1@uc010exl.1.A.3_51594@uc002rcb.1@uc010exl.1.A.2_51594@uc002rcb.1@uc010exl.1.A.1_51594@uc002rcb.1@uc010exl.1.A.0', '51594@uc002rcb.1@uc010exl.1.B.0')	(0,0):1997,(0,1):18,(1,0):137	0:137,1:18	(0,0):1561,(0,1):3,(1,0):122	0:122,1:3	chr2		(15330388, 15564439)	(15378818, 15564592)	NBAS	SA622	SA612	10.0
AFE	10397@uc003yuf.1@uc010mef.1	0.05	0.02	0.08	0.22	0.12	0.43	-0.17	20.6	('10397@uc003yuf.1@uc010mef.1.A.0', '10397@uc003yuf.1@uc010mef.1.B.1_10397@uc003yuf.1@uc010mef.1.B.0')	(0,0):2085,(0,1):20,(1,0):25	0:25,1:20	(0,0):1563,(0,1):7,(1,0):44	0:44,1:7	chr8		(134266782, 134276790)	(134268471, 134309498)	NDRG1	SA622	SA612	10.0
AFE	137682@uc003yhj.1@uc003yhi.1	0.12	0.07	0.2	0.01	0.0	0.03	0.11	32.04	('137682@uc003yhj.1@uc003yhi.1.B.0_137682@uc003yhj.1@uc003yhi.1.B.1', '137682@uc003yhj.1@uc003yhi.1.A.0')	(0,0):340,(0,1):30,(1,0):10	0:10,1:30	(0,0):196,(0,1):42	0:0,1:42	chr8		(95970223, 96037221)	(95993201, 96037433)	C8orf38	SA622	SA612	10.0
AFE	4439@uc003nwy.1@uc003rjk.1	0.81	0.77	0.85	0.91	0.87	0.93	-0.1	33.48	('4439@uc003nwy.1@uc003rjk.1.A.0', '4439@uc003nwy.1@uc003rjk.1.B.0')	(0,0):737796,(0,1):70,(1,0):309	0:309,1:70	(0,0):618581,(0,1):37,(1,0):366	0:366,1:37	chr6		(31723115, 3224217)	(31726070, 3227164)	MSH5,MSH5-SAPCD1	SA622	SA612	10.0
AFE	55832@uc001sto.2@uc001stn.2	0.23	0.17	0.3	0.51	0.35	0.68	-0.28	68.7	('55832@uc001sto.2@uc001stn.2.B.0', '55832@uc001sto.2@uc001stn.2.A.0')	(0,0):3518,(0,1):35,(1,0):280	0:280,1:35	(0,0):2951,(0,1):9,(1,0):251	0:251,1:9	chr12		(67663061, 67692730)	(67663565, 67692875)	CAND1	SA622	SA612	10.0
AFE	55596@uc009zxq.1@uc001ucn.1	0.47	0.39	0.55	0.26	0.2	0.33	0.21	26.78	('55596@uc009zxq.1@uc001ucn.1.A.5_55596@uc009zxq.1@uc001ucn.1.A.4_55596@uc009zxq.1@uc001ucn.1.A.3_55596@uc009zxq.1@uc001ucn.1.A.2_55596@uc009zxq.1@uc001ucn.1.A.1_55596@uc009zxq.1@uc001ucn.1.A.0', '55596@uc009zxq.1@uc001ucn.1.B.0')	(0,0):564,(0,1):64,(1,0):96	0:96,1:64	(0,0):546,(0,1):93,(1,0):54	0:54,1:93	chr12		(122967182, 122985187)	(122983414, 122985518)	ZCCHC8	SA622	SA612	10.0
AFE	347918@uc001ujw.1@uc001ujr.1	0.74	0.46	0.95	0.25	0.12	0.4	0.49	25.32	('347918@uc001ujw.1@uc001ujr.1.A.0', '347918@uc001ujw.1@uc001ujr.1.B.0_347918@uc001ujw.1@uc001ujr.1.B.1')	(0,0):302,(0,1):1,(1,0):27	0:27,1:1	(0,0):249,(0,1):7,(1,0):15	0:15,1:7	chr12		(132589112, 132568858)	(132589849, 132588715)	EP400NL	SA622	SA612	10.0
AFE	55596@uc009zxp.1@uc001ucn.1	0.46	0.39	0.54	0.28	0.23	0.35	0.18	443.4	('55596@uc009zxp.1@uc001ucn.1.A.5_55596@uc009zxp.1@uc001ucn.1.A.4_55596@uc009zxp.1@uc001ucn.1.A.3_55596@uc009zxp.1@uc001ucn.1.A.2_55596@uc009zxp.1@uc001ucn.1.A.1_55596@uc009zxp.1@uc001ucn.1.A.0', '55596@uc009zxp.1@uc001ucn.1.B.0')	(0,0):485,(0,1):64,(1,0):175	0:175,1:64	(0,0):482,(0,1):93,(1,0):118	0:118,1:93	chr12		(122967182, 122985187)	(122983414, 122985518)	ZCCHC8	SA622	SA612	10.0
AFE	3178@uc009znj.1@uc00994.uc001sfn.1	0.29	0.16	0.46	0.71	0.49	0.88	-0.42	28.21	('3178@uc009znj.1@uc00997.uc001sfn.1.A.0', '3178@uc009znj.1@uc00998.uc001sfn.1.B.0')	(0,0):875,(0,1):15,(1,0):14	0:14,1:15	(0,0):896,(0,1):3,(1,0):21	0:21,1:3	chr12		(54675579, 54674488)	(54675725, 54674606)		SA622	SA612	10.0
AFE	283638@uc001ypt.1@uc001ypr.1	0.48	0.43	0.54	0.65	0.58	0.73	-0.17	77.46	('283638@uc001ypt.1@uc001ypr.1.A.0_283638@uc001ypt.1@uc001ypr.1.A.1', '283638@uc001ypt.1@uc001ypr.1.B.0_283638@uc001ypt.1@uc001ypr.1.B.1_283638@uc001ypt.1@uc001ypr.1.B.2')	(0,0):7352,(0,1):89,(1,0):790	0:790,1:89	(0,0):5953,(0,1):37,(1,0):672	0:672,1:37	chr14		(105354381, 105331654)	(105359472, 105344300)	KIAA0284	SA622	SA612	10.0
ALE	23567@uc003mfi.1uc003mfj.1@uc003mfk.1	0.71	0.67	0.74	0.92	0.89	0.95	-0.21	1000000000000.0	('23567@uc003mfi.1uc003mfj.1@uc003mfk.1.A.0', '23567@uc003mfi.1uc003mfj.1@uc003mfk.1.B.1_23567@uc003mfi.1uc003mfj.1@uc003mfk.1.B.0')	(0,0):512,(0,1):156,(1,0):457,(1,1):1	0:458,1:156	(0,0):377,(0,1):27,(1,0):391	0:391,1:27	chr5		(176491513, 176491513)	(176493745, 176508190)	ZNF346	SA622	SA612	10.0
ALE	57396@uc010jkw.1@uc003mjf.1uc003mjg.1uc010jku.1uc003mjh.1	0.92	0.87	0.96	0.64	0.51	0.76	0.28	410811.78	('57396@uc010jkw.1@uc003mjf.1uc003mjg.1uc010jku.1uc003mjh.1.B.0', '57396@uc010jkw.1@uc003mjf.1uc003mjg.1uc010jku.1uc003mjh.1.A.0')	(0,0):1183,(0,1):10,(1,0):170	0:170,1:10	(0,0):496,(0,1):18,(1,0):46	0:46,1:18	chr5		(178029665, 178046839)	(178030758, 178047674)	CLK4	SA622	SA612	10.0
ALE	90933@uc010jlq.1@uc003mne.1uc003mng.1	0.65	0.62	0.68	0.79	0.76	0.82	-0.14	1000000000000.0	('90933@uc010jlq.1@uc003mne.1uc003mng.1.B.0', '90933@uc010jlq.1@uc003mne.1uc003mng.1.A.0')	(0,0):636,(0,1):240,(1,0):950	0:950,1:240	(0,0):585,(0,1):114,(1,0):933	0:933,1:114	chr5		(180661174, 180659659)	(180662808, 180660524)	TRIM41	SA622	SA612	10.0
ALE	57396@uc010jkw.1@uc003mji.2	0.84	0.75	0.91	0.56	0.44	0.69	0.28	305.41	('57396@uc010jkw.1@uc003mji.2.B.0', '57396@uc010jkw.1@uc003mji.2.A.0')	(0,0):306,(0,1):10,(1,0):110	0:110,1:10	(0,0):107,(0,1):18,(1,0):44	0:44,1:18	chr5		(178044345, 178046839)	(178045779, 178047674)	CLK4	SA622	SA612	10.0
ALE	9910@uc001gjx.1uc003026.uc001gkh.2	0.3	0.17	0.46	0.68	0.5	0.87	-0.38	25.74	('9910@uc001gjx.1uc003030.uc001gkh.2.B.0', '9910@uc001gjx.1uc003029.uc001gkh.2.A.0')	(0,0):110,(0,1):10,(1,0):20	0:20,1:10	(0,0):144,(0,1):3,(1,0):36	0:36,1:3	chr1		(174958986, 174927028)	(174959760, 174927327)		SA622	SA612	10.0
ALE	10772@uc009vqz.1uc009vra.1@uc009vqw.1uc009vqx.1	0.32	0.31	0.33	0.47	0.45	0.48	-0.15	1000000000000.0	('10772@uc009vqz.1uc009vra.1@uc009vqw.1uc009vqx.1.A.0', '10772@uc009vqz.1uc009vra.1@uc009vqw.1uc009vqx.1.B.0')	(0,0):1041,(0,1):2087,(1,0):1964	0:1964,1:2087	(0,0):1223,(0,1):1594,(1,0):2808	0:2808,1:1594	chr1		(24295573, 24292939)	(24297929, 24294213)	SRSF10	SA622	SA612	10.0
ALE	285343@uc003cnb.2uc003cnc.2@uc010him.1uc003cnd.2uc003cne.2	0.57	0.52	0.63	0.41	0.37	0.46	0.16	3635.18	('285343@uc003cnb.2uc003cnc.2@uc010him.1uc003cnd.2uc003cne.2.B.0', '285343@uc003cnb.2uc003cnc.2@uc010him.1uc003cnd.2uc003cne.2.A.0')	(0,0):454,(0,1):138,(1,0):245	0:245,1:138	(0,0):404,(0,1):213,(1,0):193	0:193,1:213	chr3		(44448934, 44399709)	(44450940, 44401294)	C3orf23	SA622	SA612	10.0
ALE	79364@uc003eix.1@uc003eiv.1	0.71	0.67	0.76	0.61	0.57	0.65	0.1	20.93	('79364@uc003eix.1@uc003eiv.1.A.0', '79364@uc003eix.1@uc003eiv.1.B.0')	(0,0):1756,(0,1):103,(1,0):1227	0:1227,1:103	(0,0):1863,(0,1):146,(1,0):1083	0:1083,1:146	chr3		(126177671, 126156444)	(126181063, 126157304)	ZXDC	SA622	SA612	10.0
ALE	26060@uc010hnb.1@uc003dio.1	0.75	0.66	0.85	0.96	0.9	1.0	-0.21	149.37	('26060@uc010hnb.1@uc003dio.1.B.0', '26060@uc010hnb.1@uc003dio.1.A.0')	(0,0):374,(0,1):13,(1,0):1654	0:1654,1:13	(0,0):360,(1,0):1323	0:1323	chr3		(57303569, 57301770)	(57307498, 57302049)	APPL1	SA622	SA612	10.0
ALE	58513@uc002neb.1uc002nec.1@uc002ndx.1	0.27	0.24	0.3	0.45	0.4	0.49	-0.18	1000000000000.0	('58513@uc002neb.1uc002nec.1@uc002ndx.1.A.0', '58513@uc002neb.1uc002nec.1@uc002ndx.1.B.0')	(0,0):1351,(0,1):260,(1,0):390	0:390,1:260	(0,0):1256,(0,1):140,(1,0):456	0:456,1:140	chr19		(16511442, 16466059)	(16513296, 16466662)	EPS15L1	SA622	SA612	10.0
ALE	144132@uc001mds.1@uc001meb.2	0.65	0.59	0.72	0.93	0.87	0.96	-0.28	1000000000000.0	('144132@uc001mds.1@uc001meb.2.A.0', '144132@uc001mds.1@uc001meb.2.B.0')	(0,0):658,(0,1):75,(1,0):150	0:150,1:75	(0,0):173,(0,1):8,(1,0):121	0:121,1:8	chr11		(6565804, 6591239)	(6567895, 6593249)	DNHD1	SA622	SA612	10.0
ALE	89849@uc001otc.1@uc009ytj.1	0.32	0.24	0.4	0.54	0.45	0.64	-0.22	20.64	('89849@uc001otc.1@uc009ytj.1.A.0', '89849@uc001otc.1@uc009ytj.1.B.1_89849@uc001otc.1@uc009ytj.1.B.0')	(0,0):924,(0,1):76,(1,0):40	0:40,1:76	(0,0):817,(0,1):43,(1,0):59	0:59,1:43	chr11		(72528801, 72539774)	(72530043, 72554715)	ATG16L2	SA622	SA612	10.0
ALE	144132@uc009yff.1@uc001meb.2	0.37	0.31	0.44	0.09	0.04	0.15	0.28	1000000000000.0	('144132@uc009yff.1@uc001meb.2.B.0', '144132@uc009yff.1@uc001meb.2.A.0')	(0,0):653,(0,1):117,(1,0):75	0:75,1:117	(0,0):184,(0,1):84,(1,0):8	0:8,1:84	chr11		(6591239, 6566022)	(6593249, 6567895)	DNHD1	SA622	SA612	10.0
ALE	144132@uc001mdr.1@uc001meb.2	0.41	0.34	0.48	0.13	0.06	0.21	0.28	4519354556.36	('144132@uc001mdr.1@uc001meb.2.B.0', '144132@uc001mdr.1@uc001meb.2.A.0')	(0,0):660,(0,1):95,(1,0):75	0:75,1:95	(0,0):189,(0,1):57,(1,0):8	0:8,1:57	chr11		(6591239, 6566107)	(6593249, 6567895)	DNHD1	SA622	SA612	10.0
ALE	1479@uc001muj.1@uc001muh.1	0.81	0.77	0.84	0.7	0.64	0.75	0.11	20.16	('1479@uc001muj.1@uc001muh.1.B.0', '1479@uc001muj.1@uc001muh.1.A.0')	(0,0):3241,(0,1):81,(1,0):477	0:477,1:81	(0,0):2070,(0,1):81,(1,0):264	0:264,1:81	chr11		(33106130, 33162977)	(33106835, 33163532)	CSTF3	SA622	SA612	10.0
ALE	144132@uc001mds.1@uc001mdw.2uc001mea.2uc001mec.1uc009yfg.1	0.49	0.36	0.63	0.87	0.71	0.97	-0.38	65.4	('144132@uc001mds.1@uc001mdw.2uc001mea.2uc001mec.1uc009yfg.1.A.0', '144132@uc001mds.1@uc001mdw.2uc001mea.2uc001mec.1uc009yfg.1.B.0')	(0,0):717,(0,1):16,(1,0):150	0:150,1:16	(0,0):180,(0,1):1,(1,0):121	0:121,1:1	chr11		(6565804, 6592866)	(6567895, 6593249)	DNHD1	SA622	SA612	10.0
ALE	144132@uc009yff.1@uc001mdw.2uc001mea.2uc001mec.1uc009yfg.1	0.47	0.35	0.59	0.85	0.7	0.95	-0.38	21146.72	('144132@uc009yff.1@uc001mdw.2uc001mea.2uc001mec.1uc009yfg.1.A.0', '144132@uc009yff.1@uc001mdw.2uc001mea.2uc001mec.1uc009yfg.1.B.0')	(0,0):712,(0,1):16,(1,0):117	0:117,1:16	(0,0):191,(0,1):1,(1,0):84	0:84,1:1	chr11		(6566022, 6592866)	(6567895, 6593249)	DNHD1	SA622	SA612	10.0
ALE	80179@uc002hmx.1@uc010cuv.1	0.33	0.29	0.37	0.22	0.18	0.26	0.11	51.46	('80179@uc002hmx.1@uc010cuv.1.B.0', '80179@uc002hmx.1@uc010cuv.1.A.0')	(0,0):6070,(0,1):137,(1,0):312	0:312,1:137	(0,0):4913,(0,1):153,(1,0):199	0:199,1:153	chr17		(34855534, 34868929)	(34856799, 34869348)	MYO19	SA622	SA612	10.0
ALE	80174@uc002ihd.1@uc002ihf.1	0.24	0.2	0.29	0.4	0.34	0.45	-0.16	652.89	('80174@uc002ihd.1@uc002ihf.1.A.0', '80174@uc002ihd.1@uc002ihf.1.B.0')	(0,0):1615,(0,1):267,(1,0):99	0:99,1:267	(0,0):1353,(0,1):164,(1,0):124	0:124,1:164	chr17		(42808333, 42827963)	(42810245, 42829632)	DBF4B	SA622	SA612	10.0
ALE	3691@uc010dgp.1@uc002jpg.1uc002jph.1uc002jpi.2uc002jpj.1	0.26	0.22	0.29	0.38	0.32	0.45	-0.12	104.34	('3691@uc010dgp.1@uc002jpg.1uc002jph.1uc002jpi.2uc002jpj.1.B.0', '3691@uc010dgp.1@uc002jpg.1uc002jph.1uc002jpi.2uc002jpj.1.A.0')	(0,0):11228,(0,1):140,(1,0):418	0:418,1:140	(0,0):9042,(0,1):71,(1,0):378	0:378,1:71	chr17		(73753497, 73738663)	(73753899, 73738842)	ITGB4	SA622	SA612	10.0
ALE	9912@uc002gnt.1@uc002gns.2	0.67	0.53	0.8	0.95	0.83	1.0	-0.28	21.58	('9912@uc002gnt.1@uc002gns.2.B.1_9912@uc002gnt.1@uc002gns.2.B.0', '9912@uc002gnt.1@uc002gns.2.A.0')	(0,0):354,(0,1):7,(1,0):164	0:164,1:7	(0,0):313,(1,0):150	0:150	chr17		(12890418, 12862034)	(12894960, 12862360)	ARHGAP44	SA622	SA612	10.0
[truncated: 191 more rows]
