# Supplementary material for: CLK-dependent exon recognition and conjoined gene formation revealed with a novel small molecule inhibitor
Source: Nat Commun. 2017 Feb 23;8:7. doi: 10.1038/s41467-016-0008-7 (PMC5431906; doi:10.1038/s41467-016-0008-7)
Supplement: Supplementary file 6 — deFuse detected CGs in KH-CB19 treated HCT116 cells. See deFuse documentation for output format: https://bitbucket.org/dranew/defuse. [file 41467_2016_8_MOESM6_ESM.txt]

cluster_id	splitr_sequence	splitr_count	splitr_span_pvalue	splitr_pos_pvalue	splitr_min_pvalue	adjacent	altsplice	break_adj_entropy1	break_adj_entropy2	break_adj_entropy_min	breakpoint_homology	breakseqs_estislands_percident	cdna_breakseqs_percident	deletion	est_breakseqs_percident	eversion	exonboundaries	expression1	expression2	gene1	gene2	gene_align_strand1	gene_align_strand2	gene_chromosome1	gene_chromosome2	gene_end1	gene_end2	gene_location1	gene_location2	gene_name1	gene_name2	gene_start1	gene_start2	gene_strand1	gene_strand2	genome_breakseqs_percident	genomic_break_pos1	genomic_break_pos2	genomic_strand1	genomic_strand2	interchromosomal	interrupted_index1	interrupted_index2	inversion	library_name	max_map_count	max_repeat_proportion	mean_map_count	min_map_count
57285	GCATGGCTTCTGCCATTGGTTCTCTTCCCCCAGCACCCTGAAACGACAGAAACAAGCAATCCGATTCCAGAAAATTCGGAGGCAAATGGAGGCGCCTGGTGCCCCGCCCAGGACCCTGACGTGGGAAGCCATGGAGCAGATACG|ATACTTGTCTTCCTAAGAGTGATTGGAGGTCTCCTTGCCTTGGCTGCTGTGTTCCAGATCATCTCCCTGGTAATTTACCCCGTGAAGTACACTCAACCTTCAACCTTCATGCCAAGCCCCGCTGTCACTTCCATCTATAACT	11	0.650202863301283	0.8226692428608291	0.589933822019452	Y	Y	3.47129812537077	3.63080414160633	3.47129812537077	0	0.992982283947588	0.0	Y	0.0	N	N	4749	306	ENSG00000182768	ENSG00000228998	+	-	15	15	90816463	90820841	coding	intron	NGRN	RP11-697E2.7	90808891	90818266	+	+	0.0	90809630	90818679	+	-	N	-	-	N	SA612	2	0.0	1.625	1
66222	GTACTGGGGCCTCCTCCACTGGGTCCGAATCAGTAGGTGACCCCGCCCCTGGATTCTGGAAGACCTCACCATGGGACGCCCCCGACCTCGTGCGGCCAAGACGTGGATGTTCCTGCTCTTGCTGGGGGGAGCCTGGGC|AGCCCAGGGTGACAAGATTATTGATGGCGCCCCATGTGCAAGAGGCTCCCACCCATGGCAGGTGGCCCTGCTCAGTGGCAATCAGCTCCACTGCGGAGGCGTCCTGGTCAATGAGCGCTGGGTGCTCACTGCCGCCCACTGCAAGATGAATGAGTACACCGTGCACCTGGGCAGTGATACGCTGGGCGACAGGAGAGCTCAGAGGATCAAGGCCTCGAAGTCATTCCGCCACCCCGGCTACTCCAC	48	0.4083251491236021	0.494990215260081	0.5688325118527591	Y	Y	3.30232144676095	3.44615838200292	3.30232144676095	0	0.992772444946358	0.0	Y	0.0	N	Y	597	2825	ENSG00000129455	ENSG00000169035	+	-	19	19	51504958	51487320	coding	coding	KLK8	KLK7	51499264	51479729	-	-	0.0	51504354	51485170	-	+	N	-	-	N	SA612	1	0.0	1.0	1
60377	CCCTTCTTCTTGTCTATCTTAATAGCCACAGGTCTTTTTCTTGTTGGATAATTCTCCACCAAAATTTTCTCCTTGCAAAAGGGAAACTTCACCTTCAGCTGTAAATGTCAGGAAATGGGGTACATTGCTGAGAAAGCCTGGGAATCACTGCTCTTGTAAG|CTGAGGTCCCCGCCTGGCGCTCCGGCTGGCAGAGCGGCTGGCCGGCGACCGGCGGTCCCGGGCGGGCGGCGGACTCGGCGGCACTGCGCGCGGCAGCCTCCGCATCAGCAGCCGCCGCGGCAGCAGCACCAG	13	0.7876104913171841	0.466758537345137	0.462192128140877	N	Y	3.62361669590707	3.21075977977757	3.21075977977757	0	0.8943013755300442	0.0109628710311306	Y	0.0109628710311306	N	N	1374	929	ENSG00000109265	ENSG00000174799	-	+	4	4	57194791	56899270	utr5p	downstream	KIAA1211	CEP135	57036361	56815037	+	+	0.0	57045450	56915465	-	+	N	-	-	N	SA612	1	0.23076923076923106	1.0	1
8786	CGTGTGCTGGCTGCGGGAGGGGGCCGAGCTGTGCCCGGGAGATAAGTATGAGATGCGCAGCCACGGCCCCACCCACAGCCTGGTCATCCATGACGTTCGACCTGAGGACCAAGGCACTTACTGCTGCCAGGCCGGCCAGGACAGCACCCACACACGGCTGCTGGTAGAG|GGACCCGCTACATCAGCACGGAGCTGGGCATCAGGCAGAGGCTGCTGGTGGCGGTGCTGACCTCTCAGACCACGCTGCCCACGCTGGGCGTGGCCGTGAACCGCACGCTGGGGCACCGGCTGGAGCGTGTGGTGTTCCTGACGGGCGCACGGGGCCGCCGGGCCCCACCT	19	0.9206563180342842	0.856829096056465	0.198991748674202	Y	Y	3.32696667658884	3.36720643949681	3.32696667658884	1	0.994100243647755	0.0	Y	0.3982248520710061	N	Y	367	30557	ENSG00000124006	ENSG00000123989	+	-	2	2	220436581	220408509	coding	utr5p	OBSL1	CHPF	220415451	220403669	-	-	0.0	220416251	220406911	-	+	N	-	-	N	SA612	1	0.0	1.0	1
66361	GCCTCCTTCCCCGGAGCCCCTGGCCCGCCTGGCCCTAGCCATGGAGCTGAGCCGGCGCGTGGCCGGGCTGGGGGGCACCCTGGCCGGACTCAGCGTGGAGCACGTGCACAGCTTCACGCCCTGGATCCAGGCCCACGGGGGCTGGG|TGTCCTGTGGCCAGGCGGAAAGCAGTGAGAAGCCCAACGCTGAGGACATGACATCCAAAGATTACTACTTTGACTCCTACGCACACTTTGGCATCCACGAGGAGATGCTGAAGGACGAGGTGCGCACCCTCACTTACCGCAACTCC	3	0.8322056444796491	0.689459998411424	0.17389679568302802	Y	Y	3.23640338425519	3.43105836246279	3.23640338425519	1	0.0	0.0034129692832765	Y	0.0	N	Y	2653	22351	ENSG00000126453	ENSG00000126457	+	-	19	19	50177172	50192286	coding	coding	BCL2L12	PRMT1	50168399	50179043	+	+	0.0	50173745	50183744	+	-	N	-	-	N	SA612	1	0.0	1.0	1
22364	GAAAGCCCTGAGCCTAGTAAGCTGTTTCGCGGGGGGCGTCTTTTTGGCCACTTGTCTCCTGGACCTGCTGCCTGACTACCTGGCTGCCATAGATGAGGCCCTGGCAGCCTTGCACGTGAC|GTTACAGGCCCAAAAACTGCGACTGGCATACACAAGGAGCTCTCATTATGGTGGGTCTCTGCCCAATGTTAACCAGATTGGCTCTGGCCTGGCCGAGTTCCAGAGCCCCCTCCACTCACCTTTGGATTCATCTCGGAGCACTCGGCACCATGGGCTGGTGGAACGGGTGCAGCGAGATCCTCGAAGAATGGTGTCCCCACTTCGC	16	0.861630420995747	0.7797826965526651	0.528911948599651	Y	Y	3.5204207511572005	3.50744965188915	3.50744965188915	1	0.991692229038855	0.0	Y	0.252300613496933	N	Y	3161	2957	ENSG00000143570	ENSG00000160741	+	-	1	1	153940188	153931101	coding	coding	SLC39A1	CRTC2	153931575	153920145	-	-	0.0	153934696	153927642	-	+	N	-	-	N	SA612	1	0.0	1.0	1
29978	AAGAGCCACCTGACCCAGAGGAGGACAAGGAGGAGAACAAGGATGATTCTGCCTCCAAATTGGCCCCAGAGGAAGAGGCAGGAGGGGCTGGCACACCCGTGATCACGGAGATTTTCAGCCTGGGTGGAACCCGCTTCCGAGATACAGCAGTCTGGTTGCCA|AGAGATCCAAGCCTCCTAAAGGCCAAGGAGCTGAGCACCATCTAGAAAGAATCCGACGCAGCCATCAGAAGCATAATGCTATTTTGGCTTCCATTAAGTCAAGTGAGCGGGATCGCTTGAAAGCTGAGTGGGACCAGCACAATGACTGCAAGATTTTGGACAGCCTTGTGCGAGCAAGAATCAAGGATGCTGTGCAAGGGTTTATC	14	0.56686920471711	0.590784208784143	0.111775493789269	Y	Y	3.782584155912701	3.38652267650252	3.38652267650252	0	0.0	0.0	Y	0.0	N	Y	4079	51	ENSG00000141644	ENSG00000172361	+	-	18	18	47808144	47792892	coding	intron	MBD1	CCDC11	47793252	47753563	-	-	0.0	47799047	47788589	-	+	N	-	2.08588096293014	N	SA612	1	0.0	1.0	1
55782	GTCTTTCTTTTTCCTTTTGCCAAACAACTTTTTAAAAGGCTGGAATTTGCCTCCCTTCTTCTTGTCTATCTTAATAGCCACAGGTCTTTTTCTTGTTGGATAATTCTCCACCAAAATTTTCTCCTTGCAAAAGGGAAACTTCACCTTCAGCTGTAAATGTCAGGAAATGGGGTACATTGCTGAGAAAGCCTGGGAATCACTGCTCTTGTAAG|CTGAGGTCCCCGCCTGGCGCTCCGGCTGGCAGAGCGGCTGGCCGGCGACCGGCGGTCCCGGGCGGGCGGCGGACTCGGCGGCACTGCGCGCGGCAGCCTCCGCATCAGCAGCCGCCGCGGCAGCAGCACCAG	13	0.16164926919589406	0.933802169393648	0.558364453881321	N	Y	3.62361669590707	3.21075977977757	3.21075977977757	0	0.992446201141853	0.0104523495827844	Y	0.0104523495827844	N	N	1259	591	ENSG00000109265	ENSG00000174799	-	+	4	4	57194791	56899270	utr5p	downstream	KIAA1211	CEP135	57036361	56815037	+	+	0.0	57045450	56915465	-	+	N	-	-	N	SA618	1	0.209090909090909	1.0	1
54473	CTGAAGGAATGGTAACTAGTCTTGATCAGCTTAAGGGTTTAGCGCTGGTGGATAGACACTCGAGACCAGAAATCATATTTTTGCTGAAAGTAGATGATTTACCTGAGGATAATCAGGAACGTTTTAATAGCCTTTTCTCTCTAAGGGAGAAGTGGACAGAAGAAGATATTGCTCCATATATTCA|GAAGCCGGGAAGCCAAGCTCCGCGGGACCGCTTCATGCCGCTGACTGGTGTAGAGCCCGCCAGAATGAACAGGAAGAAAGGAGACAAGGGCTTTGAAAGCCCAAGGCCAT	10	0.925862771602585	0.790391841206592	0.6883502720853131	Y	Y	3.5859375860788303	3.45041445226185	3.45041445226185	0	0.0	0.0	Y	0.0	N	N	4503	7910	ENSG00000136982	ENSG00000064313	+	-	8	8	120868250	120845103	coding	utr5p	DSCC1	TAF2	120846216	120743015	-	-	0.0	120850499	120844838	-	+	N	-	1.29126829610299	N	SA618	1	0.0	1.0	1
8337	GTGCTGGAGGTGACTGTGTCCCGCTCGGGGGGCCACGTGTGCTGGCTGCGGGAGGGGGCCGAGCTGTGCCCGGGAGATAAGTATGAGATGCGCAGCCACGGCCCCACCCACAGCCTGGTCATCCATGACGTTCGACCTGAGGACCAAGGCACTTACTGCTGCCAGGCCGGCCAGGACAGCACCCACACACGGCTGCTGGTAG|AGGGACCCGCTACATCAGCACGGAGCTGGGCATCAGGCAGAGGCTGCTGGTGGCGGTGCTGACCTCTCAGACCACGCTGCCCACGCTGGGCGTGGCCGTGAACCGCACGCTGGGGCACCGGCTGGAGCGTGTGGTGTTCCTGACGGGCGCACGGGGCCGCCGGGCCCCACCTGGCATGGCAGTGGTG	20	0.6415888792540911	0.831989293300973	0.8342779864484291	Y	Y	3.2720510496638	3.30232144676095	3.2720510496638	4	0.99466611819553	0.0	Y	0.0	N	Y	475	31669	ENSG00000124006	ENSG00000123989	+	-	2	2	220436581	220408509	coding	utr5p	OBSL1	CHPF	220415451	220403669	-	-	0.0	220416251	220406911	-	+	N	-	-	N	SA618	1	0.0	1.0	1
50576	CGTAGCCCCGCCCCTACTAGCTCCGCCCACAGCTGTGTCCGGAAGCAGCAAGCGTGCCTGGGCAGAGACCCCCAGAGTGTAAAGAGGTCCTGGGACAGGCTTTGCACGTTCCACAAGAG|TGTCTCGCTGTGTCGTCTAGACTGGAGTGCAGTGGTGTGATCATGGCTCAACTCCTAGGCTCAAGCGATCCTCCTGCCTCAGCCTCCGGAGTAGCTGCTGGGACTGCAGGAACGTGCCACCATGCCTGGCTCAAACACAAAGTT	11	0.9809081290435472	0.261042191213876	0.313889236319083	Y	Y	3.6000045358490698	3.24669003926412	3.24669003926412	3	0.991628469569646	0.0	Y	0.773968678380443	N	N	2621	625	ENSG00000100949	ENSG00000157379	-	+	14	14	24740945	24769039	utr5p	intron	RABGGTA	DHRS1	24734744	24759804	-	-	0.0	24740516	24767820	+	-	N	11.926267769908	0.78938218838352	N	SA618	1	0.955555555555556	1.0	1
53201	GGCCACATGCATTGGAAATAATAGCGCTGCAGCTGTGTCAATGTTGAAACAAGACTATAAAGAAGGAGAAATGACCTTGAAGTCAGCACTTGCTTTAGCTATCAAAGTACTAAATAAGACCATGGATGTTAGTAAACTCTCTGCTGAAAA|AGGATTATCTGAACCTTCTTCTATTGCAAAACATGAAGATAGTTTGCTTAAGGATTTATTTCAAGACTACGAAAGATGGGTTCGTCCTGTGGAACACCTGAATGACAAAATAAAAATAAAATTTGGACTTGCAATATCTCAATTGGTGGATGTGGATGA	5	0.44953142990007	0.793749298357352	0.6987613754662549	Y	Y	3.5167965230840297	3.5827145855897897	3.5167965230840297	0	0.0	0.0	Y	0.0	N	Y	13493	1807	ENSG00000041357	ENSG00000169684	+	-	15	15	78841604	78887611	coding	coding	PSMA4	CHRNA5	78832747	78857862	+	+	0.0	78839040	78873153	+	-	N	-	-	N	SA618	1	0.0	1.0	1
60343	GTAGGTGACCCCGCCCCTGGATTCTGGAAGACCTCACCATGGGACGCCCCCGACCTCGTGCGGCCAAGACGTGGATGTTCCTGCTCTTGCTGGGGGGAGCCTGGGC|AGCCCAGGGTGACAAGATTATTGATGGCGCCCCATGTGCAAGAGGCTCCCACCCATGGCAGGTGGCCCTGCTCAGTGGCAATCAGCTCCACTGCGGAGGCGTCCTGGTCAATGAGCGCTGGGTGCTCACTGCCGCCCACTGCAAGATGAATGAGTACACCGTGCACCTGGGCAGTGATACGCTGGGCGACAGGAGAGCTCAGAGGATCAAGGCCTCGAAGTCATTCC	51	0.638614479495051	0.5185900861916289	0.7179256133989741	Y	Y	3.30232144676095	3.44615838200292	3.30232144676095	0	0.99059428313185	0.0	Y	0.0	N	Y	901	3255	ENSG00000129455	ENSG00000169035	+	-	19	19	51504958	51487320	coding	coding	KLK8	KLK7	51499264	51479729	-	-	0.0	51504354	51485170	-	+	N	-	-	N	SA618	1	0.0	1.0	1
35293	GCAATGCGCACGCGCAGTGGCTTTGAAGGCGGGGCAACAAAGCCTGTGGCCGATGTGGCGCTCCTCGGCCCGCGCTTCAGTGGTTATGACAGTGTTCGCTCTAAGGGGAGAAGGAATGTGTGACCATTTCCAACGGT|CAGTCACCACGAACAGGGGCACTCGGCATGCTGCCCCAGCACTGGAGAAGCAGCGCTGTGGGGGCAATCTGTCACACTCTCAGAGTCTGGGACTTGACTTGCTACCAACAACTGCTGTGCAATTCTGCTGAGC	2	0.902309497488774	0.220050986199964	0.371596495396562	Y	Y	3.7255184510618697	3.4367716580146896	3.4367716580146896	0	0.992508947645868	0.0	Y	0.0	N	Y	175	551	ENSG00000230844	ENSG00000147119	+	-	X	X	46407671	46457843	intron	utr3p	ZNF674-AS1	CHST7	46404928	46433219	+	+	0.0	46405062	46457195	+	-	N	-	-	N	SA618	1	0.0	1.0	1
65657	CCCTTCTTCTTGTCTATCTTAATAGCCACAGGTCTTTTTCTTGTTGGATAATTCTCCACCAAAATTTTCTCCTTGCAAAAGGGAAACTTCACCTTCAGCTGTAAATGTCAGGAAATGGGGTACATTGCTGAGAAAGCCTGGGAATCACTGCTCTTGTAAG|CTGAGGTCCCCGCCTGGCGCTCCGGCTGGCAGAGCGGCTGGCCGGCGACCGGCGGTCCCGGGCGGGCGGCGGACTCGGCGGCACTGCGCGCGGCAGCCTCCGCATCAGCAGCCGCCGCGGCA	12	0.72319000987625	0.839092686847244	0.566806611514794	N	Y	3.62361669590707	3.21075977977757	3.21075977977757	0	0.885651393152986	0.011701326536523	Y	0.011701326536523	N	N	1385	215	ENSG00000109265	ENSG00000174799	-	+	4	4	57194791	56899270	utr5p	downstream	KIAA1211	CEP135	57036361	56815037	+	+	0.0	57045450	56915465	-	+	N	-	-	N	SA619	1	0.0337078651685393	1.0	1
71503	GAGATTCTGCGGCTTCATTCTTGAAGTCAGTGAGACCAAGAACCCACCAATTCCGGATACATTTTGGTGACCCAGATGGGACTATTACCTATCGCCAAGCGGTGAGACCACTGCCTATCGCTGAGCGGTGAGACTATCACCTATCGCCAAGCA|GTCAACGGCAGGGGTCTAAGGAGTGACTGCCCAACGTGAGGCTTCAAGATGAGCCAATTACCAATTATGCACGGCGTTTCTCCTTCTCTTCCTTCATTCCCATAGAGAATCCCATTCCTATCTCCT	15	0.97338560167557	0.880421599998151	0.447389717864198	Y	Y	3.79722016713641	3.58424216889964	3.58424216889964	0	0.992091836734694	0.0	Y	0.0510204081632653	N	N	2174	37973	ENSG00000104823	ENSG00000104824	-	+	19	19	39322497	39342979	intron	intron	ECH1	HNRNPL	39306068	39327029	-	-	0.0	39314037	39327516	+	-	N	1.61727612024038	0.335782968132867	N	SA619	96	0.402777777777778	12.333333333333302	1
71358	GGGGCCTCCTCCACTGGGTCCGAATCAGTAGGTGACCCCGCCCCTGGATTCTGGAAGACCTCACCATGGGACGCCCCCGACCTCGTGCGGCCAAGACGTGGATGTTCCTGCTCTTGCTGGGGGGAGCCTGGGC|AGCCCAGGGTGACAAGATTATTGATGGCGCCCCATGTGCAAGAGGCTCCCACCCATGGCAGGTGGCCCTGCTCAGTGGCAATCAGCTCCACTGCGGAGGCGTCCTGGTCAATGAGCGCTGGGTGCTCACTGCCGCCCACTGCAAGATGAATGAGTACACCGTGCACCTGGGCAGTGATACGCTGGGCGACAGGAGAGC	44	0.805528966797666	0.7860105613906039	0.699023241154957	Y	Y	3.30232144676095	3.44615838200292	3.30232144676095	0	0.992503849986412	0.0	Y	0.0	N	Y	740	3734	ENSG00000129455	ENSG00000169035	+	-	19	19	51504958	51487320	coding	coding	KLK8	KLK7	51499264	51479729	-	-	0.0	51504354	51485170	-	+	N	-	-	N	SA619	1	0.0	1.0	1
10033	GTGCGCCCGTCAGGAACACCACACGCTCCAGCCGGTGCCCCAGCGTGCGGTTCACGGCCACGCCCAGCGTGGGCAGCGTGGTCTGAGAGGTCAGCACCGCCACCAGCAGCCTCTGCCTGATGCCCAGCTCCGTGCTGATGTAGCGGGTC|CCTCTACCAGCAGCCGTGTGTGGGTGCTGTCCTGGCCGGCCTGGCAGCAGTAAGTGCCTTGGTCCTCAGGTCGAACGTCATGGATGACCAGGCTGTGGGTGGGGCCGTGGCTGCGCATCTCATACTTATCTCCCGGGCACAGCTCGGCCC	29	0.747557863912625	0.835306080523898	0.408044178947328	Y	Y	3.36720643949681	3.32696667658884	3.32696667658884	0	0.99331096196868	0.0	Y	0.451498881431767	N	Y	34924	444	ENSG00000123989	ENSG00000124006	-	+	2	2	220408509	220436581	coding	coding	CHPF	OBSL1	220403669	220415451	-	-	0.0	220406911	220416251	+	-	N	-	1.47037934617469	N	SA619	1	0.0	1.0	1
24911	GTGCCCATCTGTGTGCTGCGCCGGCCAGGAGCTAACCATGAAGGCTCAGCTTCCCGCCAGAAAGCCCTGAGCCTAGTAAGCTGTTTCGCGGGGGGCGTCTTTTTGGCCACTTGTCTCCTGGACCTGCTGCCTGACTACCTGGCTGCCATAGATGAGGCCCTGGCAGCCTTGCACGTGACG|TTACAGGCCCAAAAACTGCGACTGGCATACACAAGGAGCTCTCATTATGGTGGGTCTCTGCCCAATGTTAACCAGATTGGCTCTGGCCTGGCCGAGTTCCAGAGCCCCCTCCACTCACCTTTGGATTCATCTCGGAGCACTCGGCACCATGGGCTGGTGGAACGGGTGCAGCGAGATCCTCGAAGA	16	0.7173760638234531	0.278095633128854	0.600493567104848	Y	Y	3.56914214935951	3.43681151080804	3.43681151080804	0	0.994459582198002	0.0	Y	0.601089918256131	N	Y	3338	2915	ENSG00000143570	ENSG00000160741	+	-	1	1	153940188	153931101	coding	coding	SLC39A1	CRTC2	153931575	153920145	-	-	0.0	153934696	153927642	-	+	N	-	-	N	SA620	1	0.0	1.0	1
45107	GCCAAATGCGAACCCTGAGCAGCCTGGATTCATTGACGAGCCAGCACCACTGAACCCACCCAAACCAAAGCCAAATCCAAACCCCAAGCAGCCTGATTCCACCGGGGATGACTTTGATTTCACAGATGTTTCTTCATGGTGAACGAAACA|ATGGTGGTTTCGATTTATCCGATGCCCTTCCTGACAATGAAAACAAGAAACCCACTGCAATCCCCAAGAAACCCAGTGCTGGGGATGACTTTGACTTAGGAGATGCTGTTGTTGATGGAGAAAATGACGACCCACGACCACCGAACCCACCCAAACCGATGCCAAATCCAAACCCCAACC	7	0.130004548313318	0.51098555245263	0.6554338192749279	Y	Y	3.31998211938081	3.50744965188915	3.31998211938081	0	0.0	0.0	Y	0.0	N	Y	215	1441	ENSG00000223773	ENSG00000002586	+	-	X	X	2575270	2659350	intron	coding	CD99P1	CD99	2527389	2609220	+	+	0.0	2544683	2632463	+	-	N	-	-	N	SA620	1	0.0	1.0	1
70545	GAGCAATGGAGGCCACGGCCGACTGAGAGGCGGGTGCGCTGCTGGTGCTGCTGCCGCGGCGGCTGCTGATGCGGAGGCTGCCGCGCGCAGTGCCGCCGAGTCCGCCGCCCGCCCGGGACCGCCGGTCGCCGGCCAGCCGCTCTGCCAGCCGGAGCGCCAGGCGGGGACCTCAG|CTTACAAGAGCAGTGATTCCCAGGCTTTCTCAGCAATGTACCCCATTTCCTGACATTTACAGCTGAAGGTGAAGTTTCCCTTTTGCAAGGAGAAAATTTTGGTGGAGAATTATCCAACAA	11	0.376353034374948	0.5415292544503479	0.5652822809757839	N	Y	3.21075977977757	3.62361669590707	3.21075977977757	2	0.991695011337869	0.0	Y	0.0	N	N	202	1188	ENSG00000174799	ENSG00000109265	+	-	4	4	56899270	57194791	downstream	utr5p	CEP135	KIAA1211	56815037	57036361	+	+	0.0	56915465	57045450	+	-	N	-	0.0319638423971795	N	SA620	1	0.281437125748503	1.0	1
10459	CTAGCGTCACCACTGCCATGCCAGGTGGGGCCCGGCGGCCCCGTGCGCCCGTCAGGAACACCACACGCTCCAGCCGGTGCCCCAGCGTGCGGTTCACGGCCACGCCCAGCGTGGGCAGCGTGGTCTGAGAGGTCAGCACCGCCACCAGCAGCCTCTGCCTGATGCCCAGCTCCGTGCTGATGTAGCGGGT|CCCTCTACCAGCAGCCGTGTGTGGGTGCTGTCCTGGCCGGCCTGGCAGCAGTAAGTGCCTTGGTCCTCAGGTCGAACGTCATGGATGACCAGGCTGTGGGTGGGGCCGTGGCTGCGCATCTCATACTTATCTCCCGGGCACAGCTCGGCCCCCTC	18	0.442654392606079	0.8125415004994759	0.404055962623276	Y	Y	3.33784113109357	3.28399842673177	3.28399842673177	2	0.9935670333768408	0.0	Y	0.433898937162036	N	Y	29243	341	ENSG00000123989	ENSG00000124006	-	+	2	2	220408509	220436581	coding	intron	CHPF	OBSL1	220403669	220415451	-	-	0.0	220406911	220416251	+	-	N	3.63657260255032	1.5881594698953	N	SA620	1	0.0	1.0	1
6225	TCAGATTTGGGAGAAGTAGCCCCAGAAATAAAAGCATCAGAGAGACGAACAGCTGTGGCCATTGCAGATTTGGAATGGAGAGAAATGGAAGGAGATGATTGCGAGTTCCGTTATGGAGATGGTACAAATGAGGCTCAGGACAATGATTTTCCAACAG|GTGCTGTCCTGGAGCCGAGAGCTGCCTTGCGCTTGGCGCGCCCTGCACACCTCCCCGGTCTGCGCCAAGAACCGGGCGGCCCGAGTACGCGTAAGCAAGGGGGACAAGCCGGTGACCTACGAGGAGGCACACGCGCCGCACTA	5	0.543795159869987	0.75604898546489	0.046537212616617016	Y	Y	3.59425138750382	3.24991303975317	3.24991303975317	0	0.9930302255883652	0.0	Y	0.965151127941826	N	Y	2517	3520	ENSG00000106608	ENSG00000062582	+	-	7	7	43966010	43909492	coding	coding	URGCP	MRPS24	43915493	43906157	-	-	0.0	43921258	43908975	-	+	N	-	-	N	SA620	1	0.25	1.0	1
76508	GACCAAGAACCCACCAATTCCGGATACATTTTGGTGACCCAGATGGGACTATTACCTATCGCCAAGCGGTGAGACCACTGCCTATCGCTGAGCGGTGAGACTATCACCTATCGCCAAGCA|GTCAACGGCAGGGGTCTAAGGAGTGACTGCCCAACGTGAGGCTTCAAGATGAGCCAATTACCAATTATGCACGGCGTTTCTCCTTCTCTTCCTTCATTCCCATAGAGAATCCCATTCCTATCTCCTTCGCCAGCCCAAGGCAATGGGCCTCTCCCAGCAACTGGGTGGGCAAGTTTTACCTGCTGGATAGTGTTGCCTCTTTCCTAGGTAACAGAGTGGCTTTCC	16	0.977816827575986	0.664403543730375	0.550651958453479	Y	Y	3.79722016713641	3.58424216889964	3.58424216889964	3	0.991690751445087	0.0	Y	0.0	N	N	2026	33953	ENSG00000104823	ENSG00000104824	-	+	19	19	39322497	39342979	intron	intron	ECH1	HNRNPL	39306068	39327029	-	-	0.0	39314037	39327516	+	-	N	1.70216061633767	0.343416343536562	N	SA620	2	0.545454545454545	1.125	1
139	CGGTCTTGGCACCTCTAATTGCTCTCGTGTATTCGGTGCCGCGACTTTCACGATGGCTCGCCCAACCTTACTACCTTCTGTCGGCCCTGCTCTCTGCTGCCTTCCTACTCGTGAGGAAACTGCCGCCGCTCTGCCACGGTCTGCCCACCCAACGCGAAGACGGTAACCCGTGTGACTTTGACTG|GGATCACAGTCACCTTCTATATAGCACCATCCCCAGGATGCAGGAGCCGGGGCAGATTGTGGAGACCTACACGGAGGAGGATCCTGAGGGAGCCATGTCTGTAGTCTCTGTGGAGACCTCAGATGATGGGACCACTCGGCGCACAGAGACCACGGTAAAC	4	0.6386901712751191	0.872757085221861	0.254753946720444	Y	Y	3.3974369838006098	3.5246463161926003	3.3974369838006098	0	0.9937681159420292	0.0	Y	0.50768115942029	N	Y	6537	12562	ENSG00000213593	ENSG00000198561	+	-	11	11	57508445	57587018	coding	intron	TMX2	CTNND1	57480072	57520715	+	+	0.0	57480279	57563049	+	-	N	-	0.169400843966841	N	SA621	1	0.0	1.0	1
50300	CGTAGCCCCGCCCCTACTAGCTCCGCCCACAGCTGTGTCCGGAAGCAGCAAGCGTGCCTGGGCAGAGACCCCCAGAGTGTAAAGAGGTCCTGGGACAGGCTTTGCACGTTCCACAAGAG|TGTCTCGCTGTGTCGTCTAGACTGGAGTGCAGTGGTGTGATCATGGCTCAACTCCTAGGCTCAAGCGATCCTCCTGCCTCAGCCTCCGGAGTAGCTGCTGGGACTGCAGGAACGTGCCACCATGCCTGGCTCAAACACAAAGTTTTTTCATAAAACTCACTTGGCGGCAAAATTCTACCTTACCTGAAGTTATTTAC	12	0.567768584031251	0.924511526718132	0.881406546362852	Y	Y	3.6000045358490698	3.24669003926412	3.24669003926412	2	0.9916231476817858	0.0	Y	0.731940725817141	N	N	2465	619	ENSG00000100949	ENSG00000157379	-	+	14	14	24740945	24769039	utr5p	intron	RABGGTA	DHRS1	24734744	24759804	-	-	0.0	24740516	24767820	+	-	N	-	0.84305898054151	N	SA621	1	0.668341708542714	1.0	1
60998	TGGCCCGCCTGGCCCTAGCCATGGAGCTGAGCCGGCGCGTGGCCGGGCTGGGGGGCACCCTGGCCGGACTCAGCGTGGAGCACGTGCACAGCTTCACGCCCTGGATCCAGGCCCACGGGGGCTGGG|TGTCCTGTGGCCAGGCGGAAAGCAGTGAGAAGCCCAACGCTGAGGACATGACATCCAAAGATTACTACTTTGACTCCTACGCACACTTTGGCATCCACGAGGAGATGCTGAAGGACGAGGTGCGCACCCTCACTTACCGCAACTCCATGTTTCATAACCGGCACCTCTTCAAGGACAAGGTGGTGCTGGACGTCGGC	11	0.517370974598599	0.813378958874735	0.572496281150326	Y	Y	3.23640338425519	3.43105836246279	3.23640338425519	1	0.0	0.0030864197530865397	Y	0.0	N	Y	2898	25090	ENSG00000126453	ENSG00000126457	+	-	19	19	50177172	50192286	coding	coding	BCL2L12	PRMT1	50168399	50179043	+	+	0.0	50173745	50183744	+	-	N	-	-	N	SA621	1	0.0	1.0	1
128	CAGAGGAGCTACTACCCACTCTACCCGCCCCAAGAAGACATGGCCATTGACTATGAGTCGTTCTATGTTTACGCACAGCTGCCTGTCACCCCAGATGTCCTCATCATCCCGTCAGAGCTGAGGTACTTCGTGAA|GCTCCTCAGCCCTGGACCGGGGACAAGTAACCCTCGGTGACAAGACCAAAGTGCACTGCTGCCCACACAGTTCCTACCTTTCTGGCTTCAATTCTTCAGAAGAGTTTGCCGTCCTTTGGGGAGAACGTGATTTTTGTTATCTCAGCCCAC	6	0.6741794870322071	0.7314651565183491	0.3672280919613879	Y	Y	3.71297908460148	3.53871326596283	3.53871326596283	0	0.0	0.0	Y	0.0035087719298245697	N	Y	1831	1982	ENSG00000014138	ENSG00000149798	+	-	11	11	65073060	65089900	coding	utr5p	POLA2	CDC42EP2	65029233	65082289	+	+	0.0	65063461	65088015	+	-	N	-	-	N	SA621	1	0.0	1.0	1
60977	GCTCCACCTCACTGCGCACGGCCTCGATGGCCTGGTTGACCAGCTCCAACTCCAGCACATCCGGGCGCGGCTCCTCCCCCAGGCCCAGGGTGCCATTCTCCCTCTGCGCGGGGGGCTTGGGCAGCTCAGGGTTGTAGGGGTCGTAACCCAGCCCTG|TGTGCGTCCGCAGGTGCGACTTTAGGTGCGAGGACTTGTAGTAGGCTTTGGCGCAGTCCGGGAAGGGACAGCGGTGGCTCTTGGCGGCGGCGGAGGGCGCGGCGCCGGGGGCGCGGCCCGAGGACGGGGACGAGGCGGCTGAGGAGGAGGAGGCGGGCGAGGCGCCCCCCGGGGCGGCTCCGGGTC	14	0.483703941880696	0.89168202306879	0.78449365173563	Y	Y	3.37023110089298	3.5733677143949105	3.37023110089298	2	0.0	0.0	Y	0.0	N	Y	3687	3965	ENSG00000079313	ENSG00000129911	-	+	19	19	1848452	1863567	intron	coding	REXO1	KLF16	1815248	1852399	-	-	0.0	1828630	1863040	+	-	N	11.8865232889712	1.33344756663215	N	SA621	1	0.3947368421052629	1.0	1
19908	GGTGCTGCTGCTGGTGCTCACCCTCCTCTGCAGCCTGGTGCCCATCTGTGTGCTGCGCCGGCCAGGAGCTAACCATGAAGGCTCAGCTTCCCGCCAGAAAGCCCTGAGCCTAGTAAGCTGTTTCGCGGGGGGCGTCTTTTTGGCCACTTGTCTCCTGGACCTGCTGCCTGACTACCTGGCTGCCATAGATGAGGCCCTGGCAGCCTTGCACGTGAC|GTTACAGGCCCAAAAACTGCGACTGGCATACACAAGGAGCTCTCATTATGGTGGGTCTCTGCCCAATGTTAACCAGATTGGCTCTGGCCTGGCCGAGTTCCAGAGCCCCCTCCACTCACCTTTGGATTCATCTCGGAGCACTCGGCACCATGGGCTGGTGGAACGGGTGCAGCGAGATCCTC…	7	0.32542642011038003	0.806047627016754	0.250494919226052	Y	Y	3.5204207511572005	3.50744965188915	3.50744965188915	0	0.995180475799836	0.0	Y	0.556603773584906	N	Y	3110	2993	ENSG00000143570	ENSG00000160741	+	-	1	1	153940188	153931101	coding	intron	SLC39A1	CRTC2	153931575	153920145	-	-	0.0	153934696	153927642	-	+	N	-	-	N	SA621	1	0.0	1.0	1
19907	CGGAGGAGATGTACATTCAGCAGAAGGTCCGAGTGCTGCTCATGCTGCGGAAGATGGGATCAAACCTGACAGCCAGCGAGGAGGAGTTCCTGCGCACCTATGCAGGGGTGGTCAACAGCCAGCTCAGCCAGCTGCCTCCGCACTCCATCGACCAG|GTTAACAAGCACAAGCCCTGGCTGGAGCCCACCTACCACGGCATAGTCACAGAGAACGACAACACCGTGCTCCTCGACCCCCCACTGATCGCGCTGGATAAAGATGCGCCTCTGCGATTTGCAGAGAGTTTTGAGGTGACA	8	0.6620354438185779	0.9427803253501952	0.13771648201434694	Y	Y	3.17564132302907	3.48912663185998	3.17564132302907	0	0.992931680874943	0.0	Y	0.00336700336700346	N	Y	791	14378	ENSG00000178585	ENSG00000171603	+	-	1	1	9970394	9884584	coding	coding	CTNNBIP1	CLSTN1	9908334	9789084	-	-	0.0	9931245	9833452	-	+	N	-	-	N	SA621	1	0.0	1.0	1
36194	GCAATGCGCACGCGCAGTGGCTTTGAAGGCGGGGCAACAAAGCCTGTGGCCGATGTGGCGCTCCTCGGCCCGCGCTTCAGTGGTTATGACAGTGTTCGCTCTAAGGGGAGAAGGAATGTGTGACCATTTCCAACG|AGACAGAGTTTCACCATGTTGCCCAGACTGGTCTCAAACACCTGGATTCAAGCAATCCACTCGCCTTGGCCTCCCAAAGTGCTGGGATTACAGGTATGAGCCACCAGGCCCAGCCAGGTC	5	0.9202100392060591	0.544475498871207	0.742689415991033	Y	Y	3.7574444125448494	3.42936294528359	3.42936294528359	0	0.99169921875	0.0	Y	0.53515625	N	N	188	414	ENSG00000230844	ENSG00000147119	+	-	X	X	46407671	46457843	intron	upstream	ZNF674-AS1	CHST7	46404928	46433219	+	+	0.0	46405062	46422694	+	-	N	-	-	N	SA621	8	1.0	3.8	1
36212	AAAGCCTGTGGCCGATGTGGCGCTCCTCGGCCCGCGCTTCAGTGGTTATGACAGTGTTCGCTCTAAGGGGAGAAGGAATGTGTGACCATTTCCAAC|GGTCAGTCACCACGAACAGGGGCACTCGGCATGCTGCCCCAGCACTGGAGAAGCAGCGCTGTGGGGGCAATCTGTCACACTCTCAGAGTCTGGGACTTGACTTGCTACCAACAACTGCTGTGCAATTCTGC	2	0.17308760476775598	0.56880198370811	0.850237404412308	Y	Y	3.7574444125448494	3.5010341561346	3.5010341561346	0	0.989629020467836	0.0	Y	0.0	N	Y	188	414	ENSG00000230844	ENSG00000147119	+	-	X	X	46407671	46457843	intron	intron	ZNF674-AS1	CHST7	46404928	46433219	+	+	0.0	46405062	46457195	+	-	N	-	-	N	SA621	1	0.0	1.0	1
61001	GCCTCCTCCACTGGGTCCGAATCAGTAGGTGACCCCGCCCCTGGATTCTGGAAGACCTCACCATGGGACGCCCCCGACCTCGTGCGGCCAAGACGTGGATGTTCCTGCTCTTGCTGGGGGGAGCCTGGGC|AGCCCAGGGTGACAAGATTATTGATGGCGCCCCATGTGCAAGAGGCTCCCACCCATGGCAGGTGGCCCTGCTCAGTGGCAATCAGCTCCACTGCGGAGGCGTCCTGGTCAATGAGCGCTGGGTGCTCACTGCCGCCCACTGCAAGATGAATGAGTACACCGTGCACCTGGGCAGTGATACGCTGGGCGACAGGAGAGCTCAGAGGATCAAGGCCTCGAAGTCATTCCGCCACC	49	0.544483240795823	0.418935580020244	0.5659730972806949	Y	Y	3.30232144676095	3.44615838200292	3.30232144676095	0	0.992328825021133	0.0	Y	0.0	N	Y	692	3266	ENSG00000129455	ENSG00000169035	+	-	19	19	51504958	51487320	coding	coding	KLK8	KLK7	51499264	51479729	-	-	0.0	51504354	51485170	-	+	N	-	-	N	SA621	1	0.0	1.0	1
146	AAGCAAGGTGCGGCGGAAAGGCCTGGGGAAGTTCCTCATACAGATCCTGCAGCTCATGGCCAACAGCACACAGATGAAGAAGGTTATGTTAACAGTATTTAAACACAATCATGGTGCCTACCAGTTCTTCAGAGAAGCGTTGCA|GAATTGGCCGTTGGGCTTACCTCCTGCTTCGTGACCTTCCTCCTGCCAGCGGGCTGGATCCTGTCACACCTGGAGACCTACAGGAGGCCAGAGTGAAGGGGTCCGTTCTGTCCCTCACACTGTGACCTGACCAGCCCCACCGGC	15	0.824923361362925	0.692211374514073	0.204823575339243	N	Y	3.86529765513778	3.5514509715161	3.5514509715161	4	0.0	0.0	Y	0.0	N	Y	1348	7632	ENSG00000110583	ENSG00000176340	+	-	11	11	63724800	63744015	coding	coding	NAA40	COX8A	63706431	63742079	+	+	0.0	63721521	63743697	+	-	N	-	-	N	SA621	1	0.0	1.0	1
72795	AAGAGATGTGTCATCCTGGTGAATGTCCCTTTAACTGCAACCAGAAGGTAAAACTTAGATGTCCTTGTAAAAGAATAAAAAAGGAATTGCAGTGCAACAAAGTACGTGAAAATCAGGTTTCAATAGAATGTGACACAACGTGCAAGGAAATGAAGCGGAAAGCATCTGAGATAAAAGAAGCAGAAGCCAAAGCTGCTCTTGAAGAAGAAAAACGAAGACAACAG|GTCTTGAGAGCTGATGACAATAACATGGGCAATGGCTGCTCTCAGAAGCTGGCGACTGCTAACCTCCTCCGGTTCCTATTGCTGGTCCTGATTCCATGTATCTGTGCTCTCGTTCTCTTGCTGGTGATCCTGCTTTCCTATGTTGGAACATTACAAAAGGTCTATTTTAAATCA…	12	0.17567401728067006	0.707223752525247	0.798392454117976	N	Y	3.14061615223641	3.5339931873874804	3.14061615223641	0	0.994395962862799	0.0	Y	0.0	N	Y	2919	181	ENSG00000170448	ENSG00000145244	+	-	4	4	47916653	47840123	coding	coding	NFXL1	CORIN	47849257	47596015	-	-	0.0	47853112	47809064	-	+	N	-	-	N	SA622	1	0.0	1.0	1
47155	CTTTGACTTAGCAGATGCCTTTCGTGATGGAGGAAATAACGACCCAGCACCTCTTAATTCACCCAAGCTGAAGCCAAATGCGAACCCTGAGCAGCCTGGATTCATTGACGAGCCAGCACCACTGAACCCACCCAAACCAAAGCCAAATCCAAACCCCAAGCAGCCTGATTCCACCGGGGATGACTTTGATTTCACAGATGTTTCTTCATGGTGAACGAAACA|ATGGTGGTTTCGATTTATCCGATGCCCTTCCTGACAATGAAAACAAGAAACCCACTGCAATCCCCAAGAAACCCAGTGCTGGGGATGACTTTGACTTAGGAGATGCTGTTGTTGATGGAGAAAATGACGACCCACGACCACCGAACCCACCCAAACCGATGCCAAATCCAAACCCCA	7	0.25053888668862195	0.973235338131883	0.460583450713017	Y	Y	3.31998211938081	3.50744965188915	3.31998211938081	0	0.0	0.0	Y	0.0	N	Y	235	1560	ENSG00000223773	ENSG00000002586	+	-	X	X	2575270	2659350	intron	coding	CD99P1	CD99	2527389	2609220	+	+	0.0	2544683	2632463	+	-	N	-	-	N	SA622	1	0.0	1.0	1
20850	CCCCCGCTGCCCCCCAGCCCCTGCAGATGGGGCCCTGCGCCTACGAGATCAGGCAGTTCCTGGACTGTTCCACCACTCAGAGTGACCTGTCCCTGTGTGAGGGCTTCAGCGAGGCCCTGAAGCAGTGCAAGTACTACCAT|GTTTCCCAGACAGTCCTGGCCCAGCTGGATGCACTGCTGGTCTTCCCAGGCCAAGTGGCTCAACTCTCCTGCACGCTCAGCCCCCAGCACGTCACCATCAGGGACTACGGTGTGTCCTGGTACCAGCAGCGGGCAGGCAGTGCCCCTCGATATCTCCTCTACTACCGCTCGGAGGAGGATCACCACCGGCCTGCTGACATCCCC	32	0.923601692752364	0.8971081868430699	0.21523903495221894	Y	Y	3.68168496530426	3.39487633072086	3.39487633072086	1	0.0	0.0	Y	0.0	N	Y	6171	67	ENSG00000250479	ENSG00000128218	+	-	22	22	24110630	24096655	coding	intron	CHCHD10	VPREB3	24108021	24094930	-	-	0.0	24108315	24095385	-	+	N	-	22.9890590809628	N	SA622	2	0.0	1.55	1
81777	GGAGTGCGCCTGCCCACCGGCTACTACTTCGGGGCCTCCGCCGGCACCGGCGACCTGTCTGACAATCATGACATCATCTCCATGAAGCTGTTCCAGCTGATGGTGGAGCACACGCCCGACGAGGAGAGCATCGACTGGACCAAGATCGAGCCCAGCGTCAACTTCCTCAAGTCGCCCAA|AGAGGCCGAGCATGGTTATGCGTCCCTGTGCCCGCATCGCAGTCCAGGCCCCATCCACAGGAGGAAGAAGCGACCCCCCCAGGCTCCTGGCGCGCAGGACAGCGGGCGGAGGGCCCAGTTGAAGCGGTGCCTGGAGCGGCTGAAGCAGCAGATGCCCCTGGGGGCCGACTGTGCCCGGTACACCACGCTGAGCCTGCTGCGCCGTGCCAG	9	0.281521871302053	0.547633135947156	0.560314485570218	Y	Y	3.40591861909494	3.51360402781852	3.40591861909494	0	0.994427732416559	0.0	Y	0.994427732416559	N	Y	9333	4510	ENSG00000169223	ENSG00000213347	+	-	5	5	176778853	176739758	coding	coding	LMAN2	MXD3	176758563	176728462	-	-	0.0	176761285	176738485	-	+	N	-	-	N	SA622	1	0.0242718446601942	1.0	1
26076	GAAGGCTCAGCTTCCCGCCAGAAAGCCCTGAGCCTAGTAAGCTGTTTCGCGGGGGGCGTCTTTTTGGCCACTTGTCTCCTGGACCTGCTGCCTGACTACCTGGCTGCCATAGATGAGGCCCTGGCAGCCTTGCACGTGACG|TTACAGGCCCAAAAACTGCGACTGGCATACACAAGGAGCTCTCATTATGGTGGGTCTCTGCCCAATGTTAACCAGATTGGCTCTGGCCTGGCCGAGTTCCAGAGCCCCCTCCACTCACCTTTGGATTCATCTCGGAGCACTCGGCACCATGGGCTGGTGGAACGGGTGCAGCGAGATCCTCGAAGAATGGTGTCCCCACTTC	16	0.8784053176122459	0.656106728441312	0.6151324775251801	Y	Y	3.56914214935951	3.43681151080804	3.43681151080804	0	0.9929284182747808	0.0	Y	0.377700808180769	N	Y	3875	4045	ENSG00000143570	ENSG00000160741	+	-	1	1	153940188	153931101	coding	coding	SLC39A1	CRTC2	153931575	153920145	-	-	0.0	153934696	153927642	-	+	N	-	-	N	SA622	1	0.0	1.0	1
42070	GGGGGAAGACTGAGGAGGAGGCGAAGCAGCTTGCTGAGGAGATGAACATCGCCTTCTACACCAGCCGGACTGATGACATCTTGCTGCATCAAGATGTGGATCTGGTGTGCATCAGCATCCCCCCTCCACTCACCCGGCAGATATCCGTGAAGGCTCTAG|CTCAAGGGCGCCTCGAGGGAAACGCGCTGAAGCTGGACTTGCTGACTTCCGACCGGGCCCTGGACACCACCGCTCCCCGTGGCCCCTGCATCGGTCCCGGTGCCGGAGAGATCCTGGAGCGCGGCCAGCGCGGCGTCGGGGACGTGCTGTTGCAA	8	0.908665997216194	0.505512414298266	0.530567816820377	N	Y	3.5680785743660803	3.3536034980430003	3.3536034980430003	1	0.993568868407578	0.0	Y	0.929257552483359	N	Y	1365	736	ENSG00000141098	ENSG00000124074	+	-	16	16	67753324	67700667	coding	coding	GFOD2	C16orf48	67708436	67696848	-	-	0.0	67719360	67700168	-	+	N	-	-	N	SA622	2	0.0	1.6666666666666698	1
60485	GCTGATCTGCCTCTTCTCCAAGAAACTCAACCACTAGTGACAATGACCAGCCTCCTGACTACTCCTTCTCCAAGAGAAGAACTGATGACCACCCCAATTTTACAGCCCACTGAGGCCCTGTCCCCAGAAGATGGAGCCAGCACAGCACTCATTGCAG|GTCATCGTGATGTCAGGTCATGAGACCATCCGAGTGCTGGAAGTCGGAGTGGATGCCCAACTCCCTGCTGAGGAAGAGAGCAAAGGACTGGAGGGTGTGGCCGCCGAGGGCTCCCAGAGCGGAGACCCTGCTGAAGCCAGTCAAGCT	3	0.557094014119295	0.990209552557513	0.296356743313818	Y	Y	3.4722913423473	3.50120199000394	3.4722913423473	0	0.972878331660533	0.0	Y	0.0	N	Y	2121	229	ENSG00000170545	ENSG00000184271	+	-	12	12	51664202	51611477	coding	utr5p	SMAGP	POU6F1	51639133	51580719	-	-	0.0	51640535	51598151	-	+	N	-	-	N	SA622	1	0.0	1.0	1
79981	GGCGGAGCGGTGCTCACGGGTCGTCTCCAGCAGCTCCCGGTAGCGCCGCTGCTCCAGCTCCACCTCACTGCGCACGGCCTCGATGGCCTGGTTGACCAGCTCCAACTCCAGCACATCCGGGCGCGGCTCCTCCCCCAGGCCCAGGGTGCCATTCTCCCTCTGCGCGGGGGGCTTGGGCAGCTCAGGGTTGTAGGGGTCGTAACCCAGC|CCTGTGTGCGTCCGCAGGTGCGACTTTAGGTGCGAGGACTTGTAGTAGGCTTTGGCGCAGTCCGGGAAGGGACAGCGGTGGCTCTTGGCGGCGGCGGAGGGCGCGGCGCCGGGGGCGCGGCCCGAGGACGGGGACGAGGCGGCTGAGGAGGAGGAGGCGGGCGAGGCGCCCCCCGGGGCGGCTCCGGGTC…	23	0.495082819562926	0.938431587602261	0.43834821780551503	Y	Y	3.31638839653118	3.55401162459584	3.31638839653118	2	0.0	0.0	Y	0.0	N	Y	4459	5042	ENSG00000079313	ENSG00000129911	-	+	19	19	1848452	1863567	coding	intron	REXO1	KLF16	1815248	1852399	-	-	0.0	1828630	1863040	+	-	N	-	1.44992433374014	N	SA622	1	0.350467289719626	1.0	1
249	CGGAAAGGCCTGGGGAAGTTCCTCATACAGATCCTGCAGCTCATGGCCAACAGCACACAGATGAAGAAGGTTATGTTAACAGTATTTAAACACAATCATGGTGCCTACCAGTTCTTCAGAGAAGCGTTGCA|GAATTGGCCGTTGGGCTTACCTCCTGCTTCGTGACCTTCCTCCTGCCAGCGGGCTGGATCCTGTCACACCTGGAGACCTACAGGAGGCCAGAGTGAAGGGGTCCGTTCTGTCCCTCACACTGTGACCTGACCAGCCCCACCGGCCCAT	21	0.8128860062378649	0.7437397293559991	0.598380882655694	N	Y	3.86529765513778	3.5514509715161	3.5514509715161	4	0.0	0.0	Y	0.0	N	Y	1628	9344	ENSG00000110583	ENSG00000176340	+	-	11	11	63724800	63744015	coding	coding	NAA40	COX8A	63706431	63742079	+	+	0.0	63721521	63743697	+	-	N	-	-	N	SA622	1	0.0	1.0	1
6796	CGAACAGCTGTGGCCATTGCAGATTTGGAATGGAGAGAAATGGAAGGAGATGATTGCGAGTTCCGTTATGGAGATGGTACAAATGAGGCTCAGGACAATGATTTTCCAACA|GGTGCTGTCCTGGAGCCGAGAGCTGCCTTGCGCTTGGCGCGCCCTGCACACCTCCCCGGTCTGCGCCAAGAACCGGGCGGCCCGAGTACGCGTAAGCAAGGGGGACAAGCCGGTGACCTACGAGGAGGCACACGCGCCGCACTACATCGCCC	8	0.901509495211298	0.942094967743361	0.22155686194181887	Y	Y	3.59425138750382	3.26248291143709	3.26248291143709	0	0.991025116025116	0.0	Y	0.82050232050232	N	Y	3070	4230	ENSG00000106608	ENSG00000062582	+	-	7	7	43966010	43909492	coding	utr5p	URGCP	MRPS24	43915493	43906157	-	-	0.0	43921258	43908975	-	+	N	-	-	N	SA622	1	0.468354430379747	1.0	1
60472	AGAGCTGGATGACCGAGCTGATGCCTTGCAGGCAGGAGCATCACAATTTGAGAGCAGTGCTGCCAAGCTAAAGAGGAAGTATTGGTGGAAAAACTGCAAGATGATGATCATGCTGGGAGCCATCTGTGCCATCATCGTGGTAGTTATTGTAA|AGTCTTGCTTTGTCGCCCAGGTTGGAGTGCAGTGGCACGATCTCGGCTCAGTGCAACCTCCGCCTCCTGAGTTCAAGTGATTCTCCTGCCTCAGCCTCCCTAGTAGCTGGGATTACAGGACAAGGAGAGGGACAAATTCCT	17	0.838363174048161	0.8734399963131271	0.7410169023358429	Y	Y	3.6759318169590096	3.4378445805779303	3.4378445805779303	0	0.992931924542867	0.0	Y	0.0	N	Y	322	87	ENSG00000139190	ENSG00000215039	+	-	12	12	6580153	6560733	coding	intron	VAMP1	CD27-AS1	6571403	6548167	-	-	0.0	6574056	6557923	-	+	N	-	-	N	SA622	47	0.8814814814814821	16.307692307692303	1
69069	TAGCGCTGCAGCTGTGTCAATGTTGAAACAAGACTATAAAGAAGGAGAAATGACCTTGAAGTCAGCACTTGCTTTAGCTATCAAAGTACTAAATAAGACCATGGATGTTAGTAAACTCTCTGCTGAAAAAG|GATTATCTGAACCTTCTTCTATTGCAAAACATGAAGATAGTTTGCTTAAGGATTTATTTCAAGACTACGAAAGATGGGTTCGTCCTGTGGAACACCTGAATGACAAAATAAAAATAAAATTTGGAC	11	0.901509495211298	0.642298454874526	0.8740571070081429	Y	Y	3.52936639476796	3.51207644450867	3.51207644450867	0	0.0	0.0	Y	0.00387596899224807	N	Y	11025	1587	ENSG00000041357	ENSG00000169684	+	-	15	15	78841604	78887611	coding	coding	PSMA4	CHRNA5	78832747	78857862	+	+	0.0	78839040	78873153	+	-	N	-	1.4005200515374	N	SA622	1	0.0	1.0	1
214	CCCTCCACCCGGCCCCGCCCCTGCTGGGCCTGGGGACAGCTTGGACGTGTTTGGACAGACGCCTTCCCCTCGAAGGACGGGGGAGGAATTGCTCCGACCGGAGACCCCACCACCCACGTTACCTACTTCAGG|AACACTTCCACCTGCACCCGGGAACGCTGCTGCGCCTGAGAGGCTGGAGGCTCTGAAATACCAACGGATAAAGAAGCCCAAAAAGTCATCCAAGGGCTCTTCGAAGTCAAAGAAACGATCCGACGATTCTGCCTCCCAGACTCAGCAGCTTCCCAACTCTCAGGTTCTGTG	9	0.55891339769818	0.942830008975778	0.41223046205781	Y	Y	3.2499266201223	3.36464578641707	3.2499266201223	0	0.0	0.0	Y	0.0	N	Y	529	81	ENSG00000080854	ENSG00000254918	+	-	11	11	133826880	133782257	coding	coding	IGSF9B	RP11-259P6.1	133785185	133778459	-	-	0.0	133789637	133781902	-	+	N	-	-	N	SA622	1	0.0	1.0	1
72793	CAGTGCCGCGCGGTGGCGGCAGTGGGGAGAGCAATGGAGGCCACGGCCGACTGAGAGGCGGGTGCGCTGCTGGTGCTGCTGCCGCGGCGGCTGCTGATGCGGAGGCTGCCGCGCGCAGTGCCGCCGAGTCCGCCGCCCGCCCGGGACCGCCGGTCGCCGGCCAGCCGCTCTGCCAGCCGGAGCGCCAGGCGGGGACCTCAG|CTTACAAGAGCAGTGATTCCCAGGCTTTCTCAGCAATGTACCCCATTTCCTGACATTTACAGCTGAAGGTGAAGTTTCCCTTTTGCAAGGAGAAAATTTTGGTGGAGAATTATCCAACAAGAAAA	20	0.562272734938293	0.6275667655444829	0.249175479954243	N	Y	3.21075977977757	3.62361669590707	3.21075977977757	2	0.992024464831804	0.0	Y	0.0	N	N	938	1692	ENSG00000174799	ENSG00000109265	+	-	4	4	56899270	57194791	downstream	utr5p	CEP135	KIAA1211	56815037	57036361	+	+	0.0	56915465	57045450	+	-	N	-	0.0226583077894672	N	SA622	1	0.23979591836734696	1.0	1
6687	GTCCATGGAAGAACTGCTGAAGAAAGACATCAGCCAGTGCACTATGATTCCATTAAAATAATTAAGGAAAATATGTCTATACCTGTAATTGCTAATGGAGACATCAGAAGCTTAAAGGAAGCAGAAAATGTGTGGCGGATTACTGGGACAGAT|GGTGTGAAGAAAAAAATGACACTCCAATGGGCTGCAGTGGCAACCTTTCTTTATGCCGAAATAGGACTCATTTTAATCTTCTGCCTACCTTTTATTCCTCCTCAGAGATGGCAGAAGATTTTTTCATTTAATGTCTGGGGTAAAATTGCAACTTTTTGGAACAAGGCTTTCCTTACCATTATCATCCTATTGATTGTTCTATTTCTAGCTTTTCTGCATAATGGATTCA	6	0.578506911054973	0.6510442128081121	0.636235135784435	Y	Y	3.4335885103189905	3.3038490300708	3.3038490300708	1	0.0	0.0	Y	0.0	N	Y	416	2546	ENSG00000105865	ENSG00000075790	+	-	7	7	107218906	107269615	coding	utr5p	DUS4L	BCAP29	107203929	107220422	+	+	0.0	107217037	107221204	+	-	N	-	-	N	SA622	1	0.0	1.0	1
10564	GTCCCGCTCGGGGGGCCACGTGTGCTGGCTGCGGGAGGGGGCCGAGCTGTGCCCGGGAGATAAGTATGAGATGCGCAGCCACGGCCCCACCCACAGCCTGGTCATCCATGACGTTCGACCTGAGGACCAAGGCACTTACTGCTGCCAGGCCGGCCAGGACAGCACCCACACACGGCTGCTGGTAGAG|GGACCCGCTACATCAGCACGGAGCTGGGCATCAGGCAGAGGCTGCTGGTGGCGGTGCTGACCTCTCAGACCACGCTGCCCACGCTGGGCGTGGCCGTGAACCGCACGCTGGGGCACCGGCTGGAGCGTGTGGTGTTCCTGACGGGCGCACGGGGCCGCCGGGCCCCACCTGGCATGGCAGTGGTGACGCTA	31	0.30619419485071697	0.800306406950399	0.521243527897801	Y	Y	3.32696667658884	3.36720643949681	3.32696667658884	0	0.994666516162714	0.0	Y	0.0	N	Y	516	41869	ENSG00000124006	ENSG00000123989	+	-	2	2	220436581	220408509	coding	utr5p	OBSL1	CHPF	220415451	220403669	-	-	0.0	220416251	220406911	-	+	N	-	-	N	SA622	1	0.0	1.0	1
79811	CCACTGGGTCCGAATCAGTAGGTGACCCCGCCCCTGGATTCTGGAAGACCTCACCATGGGACGCCCCCGACCTCGTGCGGCCAAGACGTGGATGTTCCTGCTCTTGCTGGGGGGAGCCTGGGC|AGCCCAGGGTGACAAGATTATTGATGGCGCCCCATGTGCAAGAGGCTCCCACCCATGGCAGGTGGCCCTGCTCAGTGGCAATCAGCTCCACTGCGGAGGCGTCCTGGTCAATGAGCGCTGGGTGCTCACTGCCGCCCACTGCAAGATGAATGAGTACACCGTGCACCTGGGCAGTGATACGCTGGGCGACAGGAGAGCTCAGAGGATCAAGGCCTCGAAG	69	0.7863699084133969	0.628784912013841	0.539510824569199	Y	Y	3.30232144676095	3.44615838200292	3.30232144676095	0	0.991893552656457	0.0	Y	0.0	N	Y	883	4289	ENSG00000129455	ENSG00000169035	+	-	19	19	51504958	51487320	coding	coding	KLK8	KLK7	51499264	51479729	-	-	0.0	51504354	51485170	-	+	N	-	-	N	SA622	1	0.0	1.0	1
238	AGCACATCTTGACCCAGAGGAGCTACTACCCACTCTACCCGCCCCAAGAAGACATGGCCATTGACTATGAGTCGTTCTATGTTTACGCACAGCTGCCTGTCACCCCAGATGTCCTCATCATCCCGTCAGAGCTGAGGTACTTCGTGAAG|CTCCTCAGCCCTGGACCGGGGACAAGTAACCCTCGGTGACAAGACCAAAGTGCACTGCTGCCCACACAGTTCCTACCTTTCTGGCTTCAATTCTTCAGAAGAGTTTGCCGTCCTTTGGGGAGAACGTGATTTTTGTTATCTCAGCCCACTGACTTCATTGATCTCTAATCTTTTTTAATTCCTTGGGCCAACTTTGTTCGTGC	7	0.446891940100808	0.983939274777935	0.4493758496379721	Y	Y	3.700409212917549	3.50678730447985	3.50678730447985	0	0.0	0.0	Y	0.0	N	Y	2149	2466	ENSG00000014138	ENSG00000149798	+	-	11	11	65073060	65089900	coding	utr5p	POLA2	CDC42EP2	65029233	65082289	+	+	0.0	65063461	65088015	+	-	N	-	-	N	SA622	1	0.0	1.0	1
65849	CAATCACGTAGCCCCGCCCCTACTAGCTCCGCCCACAGCTGTGTCCGGAAGCAGCAAGCGTGCCTGGGCAGAGACCCCCAGAGTGTAAAGAGGTCCTGGGACAGGCTTTGCACGTTCCACAAGAG|TGTCTCGCTGTGTCGTCTAGACTGGAGTGCAGTGGTGTGATCATGGCTCAACTCCTAGGCTCAAGCGATCCTCCTGCCTCAGCCTCCGGAGTAGCTGCTGGGACTGCAGGAACGTGCCACCATGCCTGGCTCAAACACAAAGTT	12	0.828594832828927	0.245360592492443	0.4190471527105	Y	Y	3.6000045358490698	3.24669003926412	3.24669003926412	3	0.99202962962963	0.0	Y	0.736977777777778	N	N	2889	763	ENSG00000100949	ENSG00000157379	-	+	14	14	24740945	24769039	utr5p	intron	RABGGTA	DHRS1	24734744	24759804	-	-	0.0	24740516	24767820	+	-	N	10.6551024231755	0.720802687749129	N	SA622	1	0.930555555555556	1.0	1
[truncated: 16 more columns]
