# Supplementary material for: CLK-dependent exon recognition and conjoined gene formation revealed with a novel small molecule inhibitor
Source: Nat Commun. 2017 Feb 23;8:7. doi: 10.1038/s41467-016-0008-7 (PMC5431906; doi:10.1038/s41467-016-0008-7)
Supplement: Supplementary file 7 — ∆AS events from MISO for the HCT116 and 184hTERT datasets. Columns: dataset (cell and RNA-Seq library type; text), t3_concentration (T3 concentration, μM; float), sample1 (sample1 sample/library id; text), sample2 (sample2 sample/library id; text), event_type (MISO AS event type; text), event_name (MISO AS event name; text), bayes_factor (Bayes factor for comparison; float), diff (difference between sample1 and sample2 PSI; float), gene (gene name; text), isoforms (names of events considered; text), sample*_counts (counts for each read type; text), sample*_assigned_counts (inferred assignments of reads to isoforms; text), sample*_posterior_mean (posterior PSI estimate; float), sample*_ci_high (upper bound of 95% confidence interval for PSI; float), sample*_ci_low (lower bound of 95% confidence interval for PSI; float). [file 41467_2016_8_MOESM7_ESM.txt]

dataset	t3_concentration	sample1	sample2	event_type	event_name	bayes_factor	diff	gene	isoforms	sample1_counts	sample1_assigned_counts	sample1_posterior_mean	sample1_ci_high	sample1_ci_low	sample2_counts	sample2_assigned_counts	sample2_posterior_mean	sample2_ci_high	sample2_ci_low
HCT116-stranded	0.50	SA537	SA538	A3SS	chr9:137532580:137532790:+@chr9:137533366|137533511:137533640:+	2104.33	-0.16	MRPS2	('chr9:137532580:137532790:+@chr9:137533366|137533511:137533640:+.A.up_chr9:137532580:137532790:+@chr9:137533366|137533511:137533640:+.A.coreAndExt', 'chr9:137532580:137532790:+@chr9:137533366|137533511:137533640:+.B.up_chr9:137532580:137532790:+@chr9:137533366|137533511:137533640:+.B.core')	(0,0):814,(0,1):82,(1,0):14,(1,1):15	0:15,1:96	0.08	0.12	0.04	(0,0):878,(0,1):86,(1,0):56,(1,1):6	0:57,1:91	0.24	0.31	0.18
HCT116-stranded	0.50	SA537	SA538	A3SS	chr9:129714368:129714780:-@chr9:129712158|129712628:129712051:-	1000000000000.0	-0.24	ST6GALNAC4	('chr9:129714368:129714780:-@chr9:129712158|129712628:129712051:-.A.coreAndExt_chr9:129714368:129714780:-@chr9:129712158|129712628:129712051:-.A.up', 'chr9:129714368:129714780:-@chr9:129712158|129712628:129712051:-.B.core_chr9:129714368:129714780:-@chr9:129712158|129712628:129712051:-.B.up')	(0,0):273,(0,1):61,(1,0):219,(1,1):279	0:326,1:233	0.35	0.4	0.3	(0,0):391,(0,1):43,(1,0):459,(1,1):370	0:681,1:191	0.59	0.65	0.53
HCT116-stranded	0.50	SA537	SA538	A3SS	chr9:135205532:135205718:+@chr9:135206063|135206227:135206376:+	52.12	-0.3	RPL7A	('chr9:135205532:135205718:+@chr9:135206063|135206227:135206376:+.A.up_chr9:135205532:135205718:+@chr9:135206063|135206227:135206376:+.A.coreAndExt', 'chr9:135205532:135205718:+@chr9:135206063|135206227:135206376:+.B.up_chr9:135205532:135205718:+@chr9:135206063|135206227:135206376:+.B.core')	(0,0):1945,(0,1):17,(1,0):16,(1,1):3	0:17,1:19	0.29	0.44	0.16	(0,0):2523,(0,1):50,(1,0):158,(1,1):3	0:160,1:51	0.59	0.66	0.51
HCT116-stranded	0.50	SA537	SA538	A3SS	chr9:115212329:115212772:-@chr9:115211829|115212241:115211711:-	1000000000000.0	0.19	POLE3	('chr9:115212329:115212772:-@chr9:115211829|115212241:115211711:-.A.coreAndExt_chr9:115212329:115212772:-@chr9:115211829|115212241:115211711:-.A.up', 'chr9:115212329:115212772:-@chr9:115211829|115212241:115211711:-.B.core_chr9:115212329:115212772:-@chr9:115211829|115212241:115211711:-.B.up')	(0,0):654,(0,1):3,(1,0):388,(1,1):100	0:485,1:6	0.97	0.99	0.94	(0,0):1250,(0,1):38,(1,0):460,(1,1):192	0:617,1:73	0.78	0.83	0.73
HCT116-stranded	0.50	SA537	SA538	A3SS	chr9:129714368:129714780:-@chr9:129712155|129712628:129712051:-	1330.95	-0.25	ST6GALNAC4	('chr9:129714368:129714780:-@chr9:129712155|129712628:129712051:-.A.coreAndExt_chr9:129714368:129714780:-@chr9:129712155|129712628:129712051:-.A.up', 'chr9:129714368:129714780:-@chr9:129712155|129712628:129712051:-.B.core_chr9:129714368:129714780:-@chr9:129712155|129712628:129712051:-.B.up')	(0,0):321,(0,1):13,(1,0):219,(1,1):279	0:357,1:154	0.47	0.55	0.4	(0,0):423,(0,1):11,(1,0):459,(1,1):370	0:711,1:129	0.72	0.8	0.64
HCT116-stranded	0.50	SA537	SA538	A3SS	chr9:35727745:35727936:-@chr9:35727444|35727601:35726864:-	142553.55	-0.18	GBA2	('chr9:35727745:35727936:-@chr9:35727444|35727601:35726864:-.A.coreAndExt_chr9:35727745:35727936:-@chr9:35727444|35727601:35726864:-.A.up', 'chr9:35727745:35727936:-@chr9:35727444|35727601:35726864:-.B.core_chr9:35727745:35727936:-@chr9:35727444|35727601:35726864:-.B.up')	(0,0):134,(0,1):97,(1,0):21,(1,1):370	0:43,1:445	0.09	0.13	0.06	(0,0):137,(0,1):57,(1,0):45,(1,1):251	0:137,1:216	0.27	0.35	0.21
HCT116-stranded	0.50	SA537	SA538	A3SS	chr9:130869453:130869971:+@chr9:130870095|130870298:130870432:+	1000000000000.0	-0.64	FAM73B	('chr9:130869453:130869971:+@chr9:130870095|130870298:130870432:+.A.up_chr9:130869453:130869971:+@chr9:130870095|130870298:130870432:+.A.coreAndExt', 'chr9:130869453:130869971:+@chr9:130870095|130870298:130870432:+.B.up_chr9:130869453:130869971:+@chr9:130870095|130870298:130870432:+.B.core')	(0,0):38,(0,1):20,(1,0):3,(1,1):3	0:4,1:22	0.11	0.23	0.03	(0,0):38,(0,1):4,(1,0):22,(1,1):5	0:26,1:5	0.75	0.89	0.56
HCT116-stranded	0.50	SA537	SA538	A3SS	chr9:99876747:99879120:+@chr9:99880165|99880296:99880450:+	400597100758.38	-0.2	NANS	('chr9:99876747:99879120:+@chr9:99880165|99880296:99880450:+.A.up_chr9:99876747:99879120:+@chr9:99880165|99880296:99880450:+.A.coreAndExt', 'chr9:99876747:99879120:+@chr9:99880165|99880296:99880450:+.B.up_chr9:99876747:99879120:+@chr9:99880165|99880296:99880450:+.B.core')	(0,0):312,(0,1):142,(1,0):7,(1,1):38	0:8,1:179	0.05	0.09	0.02	(0,0):274,(0,1):105,(1,0):40,(1,1):71	0:53,1:163	0.25	0.32	0.18
HCT116-stranded	0.50	SA537	SA538	A3SS	chr9:85774897:85775271:-@chr9:85774115|85774175:85773644:-	15745.43	-0.15	HNRNPK	('chr9:85774897:85775271:-@chr9:85774115|85774175:85773644:-.A.coreAndExt_chr9:85774897:85775271:-@chr9:85774115|85774175:85773644:-.A.up', 'chr9:85774897:85775271:-@chr9:85774115|85774175:85773644:-.B.core_chr9:85774897:85775271:-@chr9:85774115|85774175:85773644:-.B.up')	(0,0):862,(0,1):145,(1,0):273,(1,1):2261	0:1359,1:1320	0.45	0.5	0.41	(0,0):1447,(0,1):184,(1,0):565,(1,1):3161	0:2480,1:1430	0.6	0.63	0.56
HCT116-stranded	0.50	SA537	SA538	A3SS	chr9:130869453:130869971:+@chr9:130870119|130870298:130870432:+	165549330.29	-0.61	FAM73B	('chr9:130869453:130869971:+@chr9:130870119|130870298:130870432:+.A.up_chr9:130869453:130869971:+@chr9:130870119|130870298:130870432:+.A.coreAndExt', 'chr9:130869453:130869971:+@chr9:130870119|130870298:130870432:+.B.up_chr9:130869453:130869971:+@chr9:130870119|130870298:130870432:+.B.core')	(0,0):38,(0,1):20,(1,0):3,(1,1):3	0:3,1:23	0.12	0.24	0.03	(0,0):41,(0,1):4,(1,0):19,(1,1):5	0:22,1:6	0.73	0.9	0.52
HCT116-stranded	0.50	SA537	SA538	A3SS	chr7:99790702:99790799:+@chr7:99791953|99792309:99792442:+	1000000000000.0	-0.36	PILRB	('chr7:99790702:99790799:+@chr7:99791953|99792309:99792442:+.A.up_chr7:99790702:99790799:+@chr7:99791953|99792309:99792442:+.A.coreAndExt', 'chr7:99790702:99790799:+@chr7:99791953|99792309:99792442:+.B.up_chr7:99790702:99790799:+@chr7:99791953|99792309:99792442:+.B.core')	(0,0):147,(0,1):31,(1,0):24,(1,1):4	0:26,1:33	0.09	0.14	0.06	(0,0):304,(0,1):14,(1,0):85,(1,1):1	0:86,1:14	0.45	0.57	0.33
HCT116-stranded	0.50	SA537	SA538	A3SS	chr7:99591945:99592108:-@chr7:99591384|99591490:99591230:-	5236365.12	-0.35	C7orf43	('chr7:99591945:99592108:-@chr7:99591384|99591490:99591230:-.A.coreAndExt_chr7:99591945:99592108:-@chr7:99591384|99591490:99591230:-.A.up', 'chr7:99591945:99592108:-@chr7:99591384|99591490:99591230:-.B.core_chr7:99591945:99592108:-@chr7:99591384|99591490:99591230:-.B.up')	(0,0):113,(0,1):56,(1,0):12,(1,1):11	0:13,1:66	0.1	0.16	0.05	(0,0):82,(0,1):9,(1,0):20,(1,1):7	0:22,1:14	0.45	0.61	0.31
HCT116-stranded	0.50	SA537	SA538	A3SS	chr7:99591945:99592108:-@chr7:99591384|99591478:99591230:-	740.16	-0.34	C7orf43	('chr7:99591945:99592108:-@chr7:99591384|99591478:99591230:-.A.coreAndExt_chr7:99591945:99592108:-@chr7:99591384|99591478:99591230:-.A.up', 'chr7:99591945:99592108:-@chr7:99591384|99591478:99591230:-.B.core_chr7:99591945:99592108:-@chr7:99591384|99591478:99591230:-.B.up')	(0,0):114,(0,1):53,(1,0):11,(1,1):14	0:11,1:67	0.1	0.15	0.05	(0,0):85,(0,1):9,(1,0):17,(1,1):7	0:20,1:13	0.44	0.62	0.27
HCT116-stranded	0.50	SA537	SA538	A3SS	chr7:40094250:40094455:+@chr7:40098909|40099089:40099361:+	5492.22	-0.27	CDK13	('chr7:40094250:40094455:+@chr7:40098909|40099089:40099361:+.A.up_chr7:40094250:40094455:+@chr7:40098909|40099089:40099361:+.A.coreAndExt', 'chr7:40094250:40094455:+@chr7:40098909|40099089:40099361:+.B.up_chr7:40094250:40094455:+@chr7:40098909|40099089:40099361:+.B.core')	(0,0):76,(0,1):67,(1,0):45,(1,1):59	0:58,1:113	0.25	0.32	0.19	(0,0):160,(0,1):21,(1,0):48,(1,1):34	0:59,1:44	0.52	0.64	0.41
HCT116-stranded	0.50	SA537	SA538	A3SS	chr7:6583590:6583876:+@chr7:6584657|6584722:6584902:+	24.21	-0.25	ZDHHC4	('chr7:6583590:6583876:+@chr7:6584657|6584722:6584902:+.A.up_chr7:6583590:6583876:+@chr7:6584657|6584722:6584902:+.A.coreAndExt', 'chr7:6583590:6583876:+@chr7:6584657|6584722:6584902:+.B.up_chr7:6583590:6583876:+@chr7:6584657|6584722:6584902:+.B.core')	(0,0):115,(0,1):29,(1,0):13,(1,1):60	0:20,1:82	0.18	0.27	0.1	(0,0):86,(0,1):16,(1,0):24,(1,1):40	0:38,1:42	0.43	0.57	0.3
HCT116-stranded	0.50	SA537	SA538	A3SS	chr7:1556285:1556360:-@chr7:1554850|1556107:1554681:-	492.57	0.6	TMEM184A	('chr7:1556285:1556360:-@chr7:1554850|1556107:1554681:-.A.coreAndExt_chr7:1556285:1556360:-@chr7:1554850|1556107:1554681:-.A.up', 'chr7:1556285:1556360:-@chr7:1554850|1556107:1554681:-.B.core_chr7:1556285:1556360:-@chr7:1554850|1556107:1554681:-.B.up')	(0,0):86,(1,0):50,(1,1):1	0:51	0.78	0.99	0.47	(0,0):68,(0,1):4,(1,0):21,(1,1):3	0:21,1:7	0.18	0.37	0.07
HCT116-stranded	0.50	SA537	SA538	A3SS	chr5:157151289:157151581:-@chr5:157149099|157149153:157148949:-	2465365.92	-0.2	CLINT1	('chr5:157151289:157151581:-@chr5:157149099|157149153:157148949:-.A.coreAndExt_chr5:157151289:157151581:-@chr5:157149099|157149153:157148949:-.A.up', 'chr5:157151289:157151581:-@chr5:157149099|157149153:157148949:-.B.core_chr5:157151289:157151581:-@chr5:157149099|157149153:157148949:-.B.up')	(0,0):330,(0,1):65,(1,0):160,(1,1):213	0:255,1:183	0.56	0.63	0.49	(0,0):287,(0,1):47,(1,0):254,(1,1):201	0:401,1:101	0.76	0.81	0.7
HCT116-stranded	0.50	SA537	SA538	A3SS	chr5:138686186:138686555:+@chr5:138688884|138688924:138689250:+	1000000000000.0	-0.32	MATR3	('chr5:138686186:138686555:+@chr5:138688884|138688924:138689250:+.A.up_chr5:138686186:138686555:+@chr5:138688884|138688924:138689250:+.A.coreAndExt', 'chr5:138686186:138686555:+@chr5:138688884|138688924:138689250:+.B.up_chr5:138686186:138686555:+@chr5:138688884|138688924:138689250:+.B.core')	(0,0):2311,(0,1):86,(1,0):32,(1,1):1732	0:183,1:1667	0.12	0.16	0.08	(0,0):2753,(0,1):92,(1,0):182,(1,1):2474	0:1268,1:1480	0.44	0.49	0.38
HCT116-stranded	0.50	SA537	SA538	A3SS	chr5:139916916:139917229:-@chr5:139910938|139911953:139910830:-	21.01	0.26	SRA1	('chr5:139916916:139917229:-@chr5:139910938|139911953:139910830:-.A.coreAndExt_chr5:139916916:139917229:-@chr5:139910938|139911953:139910830:-.A.up', 'chr5:139916916:139917229:-@chr5:139910938|139911953:139910830:-.B.core_chr5:139916916:139917229:-@chr5:139910938|139911953:139910830:-.B.up')	(0,0):784,(0,1):2,(1,0):262,(1,1):40	0:300,1:4	0.88	0.95	0.74	(0,0):1173,(0,1):8,(1,0):290,(1,1):83	0:337,1:44	0.62	0.74	0.51
HCT116-stranded	0.50	SA537	SA538	A3SS	chr5:138686186:138686555:+@chr5:138688884|138689028:138689250:+	1000000000000.0	-0.11	MATR3	('chr5:138686186:138686555:+@chr5:138688884|138689028:138689250:+.A.up_chr5:138686186:138686555:+@chr5:138688884|138689028:138689250:+.A.coreAndExt', 'chr5:138686186:138686555:+@chr5:138688884|138689028:138689250:+.B.up_chr5:138686186:138686555:+@chr5:138688884|138689028:138689250:+.B.core')	(0,0):1021,(0,1):1376,(1,0):93,(1,1):1671	0:153,1:2987	0.04	0.04	0.03	(0,0):1532,(0,1):1313,(1,0):436,(1,1):2220	0:795,1:3174	0.15	0.16	0.14
HCT116-stranded	0.50	SA537	SA538	A3SS	chr5:112228217:112228328:+@chr5:112230968|112231000:112231503:+	37.65	-0.11	SRP19	('chr5:112228217:112228328:+@chr5:112230968|112231000:112231503:+.A.up_chr5:112228217:112228328:+@chr5:112230968|112231000:112231503:+.A.coreAndExt', 'chr5:112228217:112228328:+@chr5:112230968|112231000:112231503:+.B.up_chr5:112228217:112228328:+@chr5:112230968|112231000:112231503:+.B.core')	(0,0):581,(0,1):283,(1,0):47,(1,1):1335	0:143,1:1522	0.09	0.12	0.07	(0,0):693,(0,1):93,(1,0):45,(1,1):1066	0:229,1:975	0.2	0.25	0.15
HCT116-stranded	0.50	SA537	SA538	A3SS	chr20:44426417:44426502:-@chr20:44420809|44421004:44420433:-	360043439.49	-0.3	SLC35C2	('chr20:44426417:44426502:-@chr20:44420809|44421004:44420433:-.A.coreAndExt_chr20:44426417:44426502:-@chr20:44420809|44421004:44420433:-.A.up', 'chr20:44426417:44426502:-@chr20:44420809|44421004:44420433:-.B.core_chr20:44426417:44426502:-@chr20:44420809|44421004:44420433:-.B.up')	(0,0):140,(0,1):74,(1,0):25,(1,1):73	0:37,1:135	0.13	0.18	0.09	(0,0):93,(0,1):28,(1,0):49,(1,1):43	0:67,1:53	0.43	0.54	0.32
HCT116-stranded	0.50	SA537	SA538	A3SS	chr20:17884009:17884119:-@chr20:17882761|17882875:17882640:-	1000000000000.0	-0.24	SNX5	('chr20:17884009:17884119:-@chr20:17882761|17882875:17882640:-.A.coreAndExt_chr20:17884009:17884119:-@chr20:17882761|17882875:17882640:-.A.up', 'chr20:17884009:17884119:-@chr20:17882761|17882875:17882640:-.B.core_chr20:17884009:17884119:-@chr20:17882761|17882875:17882640:-.B.up')	(0,0):618,(0,1):99,(1,0):33,(1,1):38	0:33,1:137	0.08	0.11	0.05	(0,0):440,(0,1):49,(1,0):79,(1,1):11	0:79,1:60	0.32	0.4	0.25
HCT116-stranded	0.50	SA537	SA538	A3SS	chr20:44426417:44426502:-@chr20:44420806|44421004:44420433:-	80.53	-0.43	SLC35C2	('chr20:44426417:44426502:-@chr20:44420806|44421004:44420433:-.A.coreAndExt_chr20:44426417:44426502:-@chr20:44420806|44421004:44420433:-.A.up', 'chr20:44426417:44426502:-@chr20:44420806|44421004:44420433:-.B.core_chr20:44426417:44426502:-@chr20:44420806|44421004:44420433:-.B.up')	(0,0):212,(0,1):2,(1,0):28,(1,1):70	0:52,1:48	0.5	0.73	0.33	(0,0):121,(1,0):49,(1,1):43	0:91,1:1	0.93	1.0	0.76
HCT116-stranded	0.50	SA537	SA538	A3SS	chr20:17884009:17884119:-@chr20:17882867|17882875:17882640:-	232.37	-0.46	SNX5	('chr20:17884009:17884119:-@chr20:17882867|17882875:17882640:-.A.coreAndExt_chr20:17884009:17884119:-@chr20:17882867|17882875:17882640:-.A.up', 'chr20:17884009:17884119:-@chr20:17882867|17882875:17882640:-.B.core_chr20:17884009:17884119:-@chr20:17882867|17882875:17882640:-.B.up')	(0,0):711,(0,1):6,(1,0):6,(1,1):65	0:15,1:62	0.21	0.37	0.09	(0,0):486,(0,1):3,(1,0):16,(1,1):74	0:62,1:31	0.67	0.88	0.47
HCT116-stranded	0.50	SA537	SA538	A3SS	chr20:17884009:17884119:-@chr20:17882779|17882875:17882640:-	1000000000000.0	-0.46	SNX5	('chr20:17884009:17884119:-@chr20:17882779|17882875:17882640:-.A.coreAndExt_chr20:17884009:17884119:-@chr20:17882779|17882875:17882640:-.A.up', 'chr20:17884009:17884119:-@chr20:17882779|17882875:17882640:-.B.core_chr20:17884009:17884119:-@chr20:17882779|17882875:17882640:-.B.up')	(0,0):708,(0,1):9,(1,0):31,(1,1):40	0:31,1:49	0.23	0.32	0.15	(0,0):485,(0,1):4,(1,0):76,(1,1):14	0:79,1:15	0.69	0.8	0.57
HCT116-stranded	0.50	SA537	SA538	A3SS	chr20:33060128:33060384:-@chr20:33059104|33059331:33059014:-	179.44	-0.37	TRPC4AP	('chr20:33060128:33060384:-@chr20:33059104|33059331:33059014:-.A.coreAndExt_chr20:33060128:33060384:-@chr20:33059104|33059331:33059014:-.A.up', 'chr20:33060128:33060384:-@chr20:33059104|33059331:33059014:-.B.core_chr20:33060128:33060384:-@chr20:33059104|33059331:33059014:-.B.up')	(0,0):189,(0,1):18,(1,0):3	0:3,1:18	0.09	0.2	0.03	(0,0):97,(0,1):5,(1,0):10	0:10,1:5	0.46	0.72	0.24
HCT116-stranded	0.50	SA537	SA538	A3SS	chr20:17884009:17884119:-@chr20:17882779|17882867:17882640:-	1000000000000.0	-0.45	SNX5	('chr20:17884009:17884119:-@chr20:17882779|17882867:17882640:-.A.coreAndExt_chr20:17884009:17884119:-@chr20:17882779|17882867:17882640:-.A.up', 'chr20:17884009:17884119:-@chr20:17882779|17882867:17882640:-.B.core_chr20:17884009:17884119:-@chr20:17882779|17882867:17882640:-.B.up')	(0,0):714,(0,1):3,(1,0):25,(1,1):46	0:26,1:48	0.2	0.28	0.13	(0,0):501,(0,1):1,(1,0):60,(1,1):17	0:61,1:17	0.65	0.77	0.52
HCT116-stranded	0.50	SA537	SA538	A3SS	chr20:17884009:17884119:-@chr20:17882761|17882867:17882640:-	66237882504.91	-0.21	SNX5	('chr20:17884009:17884119:-@chr20:17882761|17882867:17882640:-.A.coreAndExt_chr20:17884009:17884119:-@chr20:17882761|17882867:17882640:-.A.up', 'chr20:17884009:17884119:-@chr20:17882761|17882867:17882640:-.B.core_chr20:17884009:17884119:-@chr20:17882761|17882867:17882640:-.B.up')	(0,0):624,(0,1):93,(1,0):27,(1,1):44	0:27,1:137	0.07	0.1	0.05	(0,0):456,(0,1):46,(1,0):63,(1,1):14	0:63,1:60	0.28	0.36	0.22
HCT116-stranded	0.50	SA537	SA538	A3SS	chr20:44426417:44426502:-@chr20:44420812|44421004:44420433:-	2081.63	-0.48	SLC35C2	('chr20:44426417:44426502:-@chr20:44420812|44421004:44420433:-.A.coreAndExt_chr20:44426417:44426502:-@chr20:44420812|44421004:44420433:-.A.up', 'chr20:44426417:44426502:-@chr20:44420812|44421004:44420433:-.B.core_chr20:44426417:44426502:-@chr20:44420812|44421004:44420433:-.B.up')	(0,0):211,(0,1):3,(1,0):22,(1,1):76	0:71,1:30	0.4	0.57	0.25	(0,0):121,(1,0):45,(1,1):47	0:84,1:8	0.88	0.99	0.69
HCT116-stranded	0.50	SA537	SA538	A3SS	chr1:170017384:170017558:+@chr1:170017689|170017751:170017883:+	9134.26	0.48	METTL13	('chr1:170017384:170017558:+@chr1:170017689|170017751:170017883:+.A.up_chr1:170017384:170017558:+@chr1:170017689|170017751:170017883:+.A.coreAndExt', 'chr1:170017384:170017558:+@chr1:170017689|170017751:170017883:+.B.up_chr1:170017384:170017558:+@chr1:170017689|170017751:170017883:+.B.core')	(0,0):247,(1,0):13,(1,1):11	0:16,1:8	0.57	0.81	0.31	(0,0):203,(0,1):2,(1,0):10,(1,1):86	0:10,1:88	0.09	0.14	0.04
HCT116-stranded	0.50	SA537	SA538	A3SS	chr1:177317496:177318145:+@chr1:177318477|177318683:177318811:+	7348.57	-0.34	TOR3A	('chr1:177317496:177318145:+@chr1:177318477|177318683:177318811:+.A.up_chr1:177317496:177318145:+@chr1:177318477|177318683:177318811:+.A.coreAndExt', 'chr1:177317496:177318145:+@chr1:177318477|177318683:177318811:+.B.up_chr1:177317496:177318145:+@chr1:177318477|177318683:177318811:+.B.core')	(0,0):117,(0,1):10,(1,0):9,(1,1):160	0:39,1:140	0.14	0.26	0.07	(0,0):153,(0,1):11,(1,0):39,(1,1):155	0:105,1:100	0.48	0.62	0.36
HCT116-stranded	0.50	SA537	SA538	A3SS	chr1:41006482:41007674:+@chr1:41008656|41008968:41009862:+	15610.83	0.23	NFYC	('chr1:41006482:41007674:+@chr1:41008656|41008968:41009862:+.A.up_chr1:41006482:41007674:+@chr1:41008656|41008968:41009862:+.A.coreAndExt', 'chr1:41006482:41007674:+@chr1:41008656|41008968:41009862:+.B.up_chr1:41006482:41007674:+@chr1:41008656|41008968:41009862:+.B.core')	(0,0):345,(0,1):109,(1,0):227,(1,1):799	0:619,1:516	0.55	0.6	0.5	(0,0):190,(0,1):75,(1,0):65,(1,1):463	0:212,1:391	0.32	0.39	0.25
HCT116-stranded	0.50	SA537	SA538	A3SS	chr1:151872920:151873443:+@chr1:151875672|151877395:151877548:+	1000000000000.0	0.15	CHTOP	('chr1:151872920:151873443:+@chr1:151875672|151877395:151877548:+.A.up_chr1:151872920:151873443:+@chr1:151875672|151877395:151877548:+.A.coreAndExt', 'chr1:151872920:151873443:+@chr1:151875672|151877395:151877548:+.B.up_chr1:151872920:151873443:+@chr1:151875672|151877395:151877548:+.B.core')	(0,0):398,(0,1):2,(1,0):481,(1,1):518	0:620,1:381	0.26	0.29	0.23	(0,0):979,(0,1):41,(1,0):446,(1,1):1089	0:562,1:1014	0.11	0.12	0.1
HCT116-stranded	0.50	SA537	SA538	A3SS	chr1:172100436:172100666:-@chr1:172100065|172100267:172100018:-	64.63	0.29	GAS5	('chr1:172100436:172100666:-@chr1:172100065|172100267:172100018:-.A.coreAndExt_chr1:172100436:172100666:-@chr1:172100065|172100267:172100018:-.A.up', 'chr1:172100436:172100666:-@chr1:172100065|172100267:172100018:-.B.core_chr1:172100436:172100666:-@chr1:172100065|172100267:172100018:-.B.up')	(0,0):2002,(0,1):3,(1,0):284,(1,1):126	0:396,1:17	0.82	0.93	0.71	(0,0):2378,(0,1):2,(1,0):293,(1,1):236	0:399,1:132	0.53	0.63	0.45
HCT116-stranded	0.50	SA537	SA538	A3SS	chr1:1324769:1324932:+@chr1:1325224|1325401:1325546:+	616.38	-0.36	LOC148413	('chr1:1324769:1324932:+@chr1:1325224|1325401:1325546:+.A.up_chr1:1324769:1324932:+@chr1:1325224|1325401:1325546:+.A.coreAndExt', 'chr1:1324769:1324932:+@chr1:1325224|1325401:1325546:+.B.up_chr1:1324769:1324932:+@chr1:1325224|1325401:1325546:+.B.core')	(0,0):75,(0,1):26,(1,0):25,(1,1):1	0:25,1:27	0.28	0.41	0.19	(0,0):101,(0,1):11,(1,0):50	0:50,1:11	0.64	0.78	0.5
HCT116-stranded	0.50	SA537	SA538	A3SS	chr1:109625764:109627262:-@chr1:109625191|109625396:109624922:-	1024.93	0.19	PSRC1	('chr1:109625764:109627262:-@chr1:109625191|109625396:109624922:-.A.coreAndExt_chr1:109625764:109627262:-@chr1:109625191|109625396:109624922:-.A.up', 'chr1:109625764:109627262:-@chr1:109625191|109625396:109624922:-.B.core_chr1:109625764:109627262:-@chr1:109625191|109625396:109624922:-.B.up')	(0,0):313,(0,1):6,(1,0):136,(1,1):274	0:401,1:15	0.92	0.97	0.87	(0,0):578,(0,1):51,(1,0):208,(1,1):494	0:576,1:177	0.73	0.79	0.67
HCT116-stranded	0.50	SA537	SA538	A3SS	chr1:153906735:153909146:-@chr1:153905132|153905192:153905042:-	274.82	-0.21	YY1AP1	('chr1:153906735:153909146:-@chr1:153905132|153905192:153905042:-.A.coreAndExt_chr1:153906735:153909146:-@chr1:153905132|153905192:153905042:-.A.up', 'chr1:153906735:153909146:-@chr1:153905132|153905192:153905042:-.B.core_chr1:153906735:153909146:-@chr1:153905132|153905192:153905042:-.B.up')	(0,0):325,(0,1):27,(1,0):76,(1,1):40	0:97,1:46	0.66	0.75	0.57	(0,0):362,(0,1):10,(1,0):85,(1,1):55	0:134,1:16	0.87	0.94	0.8
HCT116-stranded	0.50	SA537	SA538	A3SS	chr1:41006482:41007674:+@chr1:41008582|41008968:41009860:+	387802.74	0.22	NFYC	('chr1:41006482:41007674:+@chr1:41008582|41008968:41009860:+.A.up_chr1:41006482:41007674:+@chr1:41008582|41008968:41009860:+.A.coreAndExt', 'chr1:41006482:41007674:+@chr1:41008582|41008968:41009860:+.B.up_chr1:41006482:41007674:+@chr1:41008582|41008968:41009860:+.B.core')	(0,0):321,(0,1):109,(1,0):253,(1,1):797	0:664,1:495	0.55	0.61	0.5	(0,0):180,(0,1):75,(1,0):76,(1,1):462	0:212,1:401	0.33	0.4	0.27
HCT116-stranded	0.50	SA537	SA538	A3SS	chr1:177317496:177318145:+@chr1:177318477|177318698:177318811:+	374688.55	-0.21	TOR3A	('chr1:177317496:177318145:+@chr1:177318477|177318698:177318811:+.A.up_chr1:177317496:177318145:+@chr1:177318477|177318698:177318811:+.A.coreAndExt', 'chr1:177317496:177318145:+@chr1:177318477|177318698:177318811:+.B.up_chr1:177317496:177318145:+@chr1:177318477|177318698:177318811:+.B.core')	(0,0):77,(0,1):50,(1,0):9,(1,1):160	0:15,1:204	0.07	0.12	0.04	(0,0):123,(0,1):41,(1,0):39,(1,1):155	0:88,1:147	0.28	0.37	0.21
HCT116-stranded	0.50	SA537	SA538	A3SS	chr1:38035003:38035079:+@chr1:38037826|38038103:38039396:+	1000000000000.0	0.36	MANEAL	('chr1:38035003:38035079:+@chr1:38037826|38038103:38039396:+.A.up_chr1:38035003:38035079:+@chr1:38037826|38038103:38039396:+.A.coreAndExt', 'chr1:38035003:38035079:+@chr1:38037826|38038103:38039396:+.B.up_chr1:38035003:38035079:+@chr1:38037826|38038103:38039396:+.B.core')	(0,0):183,(0,1):21,(1,0):191,(1,1):1134	0:841,1:505	0.58	0.66	0.5	(0,0):179,(0,1):14,(1,0):67,(1,1):1217	0:375,1:923	0.22	0.28	0.17
HCT116-stranded	0.50	SA537	SA538	A3SS	chr1:45580643:45580902:+@chr1:45580994|45581102:45581261:+	1518.35	-0.21	TOE1	('chr1:45580643:45580902:+@chr1:45580994|45581102:45581261:+.A.up_chr1:45580643:45580902:+@chr1:45580994|45581102:45581261:+.A.coreAndExt', 'chr1:45580643:45580902:+@chr1:45580994|45581102:45581261:+.B.up_chr1:45580643:45580902:+@chr1:45580994|45581102:45581261:+.B.core')	(0,0):183,(0,1):70,(1,0):43,(1,1):101	0:62,1:152	0.22	0.28	0.16	(0,0):207,(0,1):51,(1,0):73,(1,1):70	0:101,1:93	0.43	0.51	0.35
HCT116-stranded	0.50	SA537	SA538	A3SS	chr1:1324773:1324928:+@chr1:1325222|1325401:1325546:+	94.4	-0.37	LOC148413	('chr1:1324773:1324928:+@chr1:1325222|1325401:1325546:+.A.up_chr1:1324773:1324928:+@chr1:1325222|1325401:1325546:+.A.coreAndExt', 'chr1:1324773:1324928:+@chr1:1325222|1325401:1325546:+.B.up_chr1:1324773:1324928:+@chr1:1325222|1325401:1325546:+.B.core')	(0,0):84,(0,1):16,(1,0):26,(1,1):1	0:26,1:17	0.37	0.53	0.24	(0,0):106,(0,1):6,(1,0):50	0:50,1:6	0.74	0.88	0.59
HCT116-stranded	0.50	SA537	SA538	A3SS	chr1:181751632:181751749:+@chr1:181753384|181753446:181753578:+	36.33	-0.16	SMG7	('chr1:181751632:181751749:+@chr1:181753384|181753446:181753578:+.A.up_chr1:181751632:181751749:+@chr1:181753384|181753446:181753578:+.A.coreAndExt', 'chr1:181751632:181751749:+@chr1:181753384|181753446:181753578:+.B.up_chr1:181751632:181751749:+@chr1:181753384|181753446:181753578:+.B.core')	(0,0):154,(0,1):61,(1,0):10,(1,1):19	0:10,1:80	0.07	0.12	0.04	(0,0):143,(0,1):31,(1,0):24,(1,1):18	0:27,1:46	0.23	0.32	0.15
HCT116-stranded	0.50	SA537	SA538	A3SS	chr1:153369789:153370734:+@chr1:153372603|153372830:153372880:+	410.14	0.53	EFNA1	('chr1:153369789:153370734:+@chr1:153372603|153372830:153372880:+.A.up_chr1:153369789:153370734:+@chr1:153372603|153372830:153372880:+.A.coreAndExt', 'chr1:153369789:153370734:+@chr1:153372603|153372830:153372880:+.B.up_chr1:153369789:153370734:+@chr1:153372603|153372830:153372880:+.B.core')	(0,0):69,(0,1):2,(1,0):20,(1,1):30	0:44,1:8	0.81	0.93	0.63	(0,0):69,(0,1):11,(1,0):7,(1,1):31	0:15,1:34	0.28	0.47	0.12
HCT116-stranded	0.50	SA537	SA538	A3SS	chr1:1237836:1238367:-@chr1:1237611|1237744:1237469:-	4160.25	0.26	CPSF3L	('chr1:1237836:1238367:-@chr1:1237611|1237744:1237469:-.A.coreAndExt_chr1:1237836:1238367:-@chr1:1237611|1237744:1237469:-.A.up', 'chr1:1237836:1238367:-@chr1:1237611|1237744:1237469:-.B.core_chr1:1237836:1238367:-@chr1:1237611|1237744:1237469:-.B.up')	(0,0):925,(0,1):6,(1,0):117,(1,1):175	0:258,1:40	0.81	0.89	0.73	(0,0):723,(0,1):27,(1,0):84,(1,1):194	0:177,1:128	0.55	0.65	0.46
HCT116-stranded	0.50	SA537	SA538	A3SS	chr1:1143701:1145973:-@chr1:1142931|1143047:1142174:-	1000000000000.0	-0.27	SDF4	('chr1:1143701:1145973:-@chr1:1142931|1143047:1142174:-.A.coreAndExt_chr1:1143701:1145973:-@chr1:1142931|1143047:1142174:-.A.up', 'chr1:1143701:1145973:-@chr1:1142931|1143047:1142174:-.B.core_chr1:1143701:1145973:-@chr1:1142931|1143047:1142174:-.B.up')	(0,0):1027,(0,1):639,(1,0):53,(1,1):2629	0:196,1:3125	0.06	0.08	0.05	(0,0):1386,(0,1):581,(1,0):364,(1,1):3215	0:1400,1:2760	0.33	0.36	0.3
HCT116-stranded	0.50	SA537	SA538	A3SS	chr1:247119740:247119937:-@chr1:247119143|247119241:247118953:-	20.25	-0.33	ZNF692	('chr1:247119740:247119937:-@chr1:247119143|247119241:247118953:-.A.coreAndExt_chr1:247119740:247119937:-@chr1:247119143|247119241:247118953:-.A.up', 'chr1:247119740:247119937:-@chr1:247119143|247119241:247118953:-.B.core_chr1:247119740:247119937:-@chr1:247119143|247119241:247118953:-.B.up')	(0,0):46,(0,1):32,(1,0):4,(1,1):12	0:5,1:43	0.08	0.16	0.02	(0,0):51,(0,1):8,(1,0):9,(1,1):9	0:13,1:13	0.41	0.62	0.19
HCT116-stranded	0.50	SA537	SA538	A3SS	chr1:93070159:93070262:+@chr1:93070505|93071690:93071805:+	141152.35	0.1	RPL5	('chr1:93070159:93070262:+@chr1:93070505|93071690:93071805:+.A.up_chr1:93070159:93070262:+@chr1:93070505|93071690:93071805:+.A.coreAndExt', 'chr1:93070159:93070262:+@chr1:93070505|93071690:93071805:+.B.up_chr1:93070159:93070262:+@chr1:93070505|93071690:93071805:+.B.core')	(0,0):4270,(0,1):26,(1,0):131,(1,1):7	0:133,1:31	0.14	0.19	0.1	(0,0):4265,(0,1):359,(1,0):446,(1,1):8	0:446,1:367	0.04	0.05	0.04
HCT116-stranded	0.50	SA537	SA538	A3SS	chr16:2197195:2197347:+@chr16:2198212|2198452:2198615:+	43715043959.72	0.31	MLST8	('chr16:2197195:2197347:+@chr16:2198212|2198452:2198615:+.A.up_chr16:2197195:2197347:+@chr16:2198212|2198452:2198615:+.A.coreAndExt', 'chr16:2197195:2197347:+@chr16:2198212|2198452:2198615:+.B.up_chr16:2197195:2197347:+@chr16:2198212|2198452:2198615:+.B.core')	(0,0):526,(0,1):18,(1,0):196,(1,1):16	0:208,1:22	0.76	0.84	0.67	(0,0):461,(0,1):60,(1,0):167,(1,1):21	0:175,1:73	0.45	0.53	0.38
HCT116-stranded	0.50	SA537	SA538	A3SS	chr16:4333209:4334334:-@chr16:4331506|4331674:4331370:-	354.91	-0.24	PAM16,CORO7-PAM16	('chr16:4333209:4334334:-@chr16:4331506|4331674:4331370:-.A.coreAndExt_chr16:4333209:4334334:-@chr16:4331506|4331674:4331370:-.A.up', 'chr16:4333209:4334334:-@chr16:4331506|4331674:4331370:-.B.core_chr16:4333209:4334334:-@chr16:4331506|4331674:4331370:-.B.up')	(0,0):710,(0,1):68,(1,0):63,(1,1):57	0:87,1:101	0.43	0.51	0.35	(0,0):528,(0,1):45,(1,0):111,(1,1):24	0:127,1:53	0.67	0.74	0.6
HCT116-stranded	0.50	SA537	SA538	A3SS	chr16:4848570:4848665:+@chr16:4848880|4849027:4849161:+	124.77	-0.32	UBN1	('chr16:4848570:4848665:+@chr16:4848880|4849027:4849161:+.A.up_chr16:4848570:4848665:+@chr16:4848880|4849027:4849161:+.A.coreAndExt', 'chr16:4848570:4848665:+@chr16:4848880|4849027:4849161:+.B.up_chr16:4848570:4848665:+@chr16:4848880|4849027:4849161:+.B.core')	(0,0):86,(0,1):24,(1,0):3,(1,1):1	0:3,1:25	0.05	0.1	0.02	(0,0):70,(0,1):5,(1,0):10	0:10,1:5	0.37	0.62	0.19
HCT116-stranded	0.50	SA537	SA538	A3SS	chr16:718117:718896:+@chr16:719010|719289:719716:+	1000000000000.0	0.49	HAGHL	('chr16:718117:718896:+@chr16:719010|719289:719716:+.A.up_chr16:718117:718896:+@chr16:719010|719289:719716:+.A.coreAndExt', 'chr16:718117:718896:+@chr16:719010|719289:719716:+.B.up_chr16:718117:718896:+@chr16:719010|719289:719716:+.B.core')	(0,0):286,(0,1):11,(1,0):127,(1,1):306	0:375,1:69	0.8	0.88	0.71	(0,0):180,(0,1):39,(1,0):43,(1,1):251	0:121,1:212	0.31	0.4	0.23
HCT116-stranded	0.50	SA537	SA538	A3SS	chr16:2213568:2213772:+@chr16:2218294|2218374:2218525:+	2241.46	-0.19	E4F1	('chr16:2213568:2213772:+@chr16:2218294|2218374:2218525:+.A.up_chr16:2213568:2213772:+@chr16:2218294|2218374:2218525:+.A.coreAndExt', 'chr16:2213568:2213772:+@chr16:2218294|2218374:2218525:+.B.up_chr16:2213568:2213772:+@chr16:2218294|2218374:2218525:+.B.core')	(0,0):67,(0,1):59,(1,0):3,(1,1):34	0:3,1:93	0.03	0.07	0.01	(0,0):70,(0,1):23,(1,0):16,(1,1):26	0:17,1:48	0.22	0.33	0.13
HCT116-stranded	0.50	SA537	SA538	A3SS	chr16:66943484:66943813:+@chr16:66944799|66944896:66944970:+	82.84	-0.4	PRMT7	('chr16:66943484:66943813:+@chr16:66944799|66944896:66944970:+.A.up_chr16:66943484:66943813:+@chr16:66944799|66944896:66944970:+.A.coreAndExt', 'chr16:66943484:66943813:+@chr16:66944799|66944896:66944970:+.B.up_chr16:66943484:66943813:+@chr16:66944799|66944896:66944970:+.B.core')	(0,0):145,(0,1):20,(1,0):2,(1,1):3	0:2,1:23	0.09	0.21	0.02	(0,0):95,(0,1):5,(1,0):8,(1,1):3	0:9,1:7	0.49	0.73	0.27
HCT116-stranded	0.50	SA537	SA538	A3SS	chr16:4333209:4334334:-@chr16:4331506|4331585:4331370:-	151.57	-0.26	PAM16,CORO7-PAM16	('chr16:4333209:4334334:-@chr16:4331506|4331585:4331370:-.A.coreAndExt_chr16:4333209:4334334:-@chr16:4331506|4331585:4331370:-.A.up', 'chr16:4333209:4334334:-@chr16:4331506|4331585:4331370:-.B.core_chr16:4333209:4334334:-@chr16:4331506|4331585:4331370:-.B.up')	(0,0):752,(0,1):60,(1,0):21,(1,1):65	0:37,1:109	0.22	0.31	0.15	(0,0):594,(0,1):31,(1,0):45,(1,1):38	0:55,1:59	0.48	0.59	0.38
HCT116-stranded	0.50	SA537	SA538	A3SS	chr16:2438857:2438980:+@chr16:2439113|2439284:2439464:+	1000000000000.0	-0.32	CCNF	('chr16:2438857:2438980:+@chr16:2439113|2439284:2439464:+.A.up_chr16:2438857:2438980:+@chr16:2439113|2439284:2439464:+.A.coreAndExt', 'chr16:2438857:2438980:+@chr16:2439113|2439284:2439464:+.B.up_chr16:2438857:2438980:+@chr16:2439113|2439284:2439464:+.B.core')	(0,0):191,(0,1):133,(1,0):1,(1,1):17	0:1,1:150	0.01	0.02	0.0	(0,0):174,(0,1):83,(1,0):107,(1,1):13	0:111,1:92	0.33	0.39	0.27
HCT116-stranded	0.50	SA537	SA538	A3SS	chr3:102775629:102775813:+@chr3:102781123|102781376:102781538:+	4740382.01	-0.29	PCNP	('chr3:102775629:102775813:+@chr3:102781123|102781376:102781538:+.A.up_chr3:102775629:102775813:+@chr3:102781123|102781376:102781538:+.A.coreAndExt', 'chr3:102775629:102775813:+@chr3:102781123|102781376:102781538:+.B.up_chr3:102775629:102775813:+@chr3:102781123|102781376:102781538:+.B.core')	(0,0):1574,(0,1):48,(1,0):57,(1,1):17	0:58,1:64	0.28	0.36	0.21	(0,0):1825,(0,1):39,(1,0):165,(1,1):28	0:182,1:50	0.57	0.65	0.49
HCT116-stranded	0.50	SA537	SA538	A3SS	chr3:42572426:42572491:-@chr3:42565153|42569944:42564463:-	1000000000000.0	0.1	SEC22C	('chr3:42572426:42572491:-@chr3:42565153|42569944:42564463:-.A.coreAndExt_chr3:42572426:42572491:-@chr3:42565153|42569944:42564463:-.A.up', 'chr3:42572426:42572491:-@chr3:42565153|42569944:42564463:-.B.core_chr3:42572426:42572491:-@chr3:42565153|42569944:42564463:-.B.up')	(0,0):107,(0,1):49,(1,0):1039,(1,1):527	0:1140,1:475	0.21	0.23	0.19	(0,0):96,(0,1):58,(1,0):440,(1,1):414	0:480,1:432	0.11	0.12	0.09
HCT116-stranded	0.50	SA537	SA538	A3SS	chr3:151168835:151169616:-@chr3:151166741|151167063:151165396:-	1000000000000.0	0.15	PFN2	('chr3:151168835:151169616:-@chr3:151166741|151167063:151165396:-.A.coreAndExt_chr3:151168835:151169616:-@chr3:151166741|151167063:151165396:-.A.up', 'chr3:151168835:151169616:-@chr3:151166741|151167063:151165396:-.B.core_chr3:151168835:151169616:-@chr3:151166741|151167063:151165396:-.B.up')	(0,0):1100,(0,1):625,(1,0):998,(1,1):7472	0:4077,1:5018	0.4	0.43	0.38	(0,0):1097,(0,1):970,(1,0):743,(1,1):9092	0:2991,1:7814	0.25	0.26	0.23
HCT116-stranded	0.50	SA537	SA538	A3SS	chr3:170974747:170975043:+@chr3:170979250|170979366:170980043:+	1000000000000.0	0.46	MYNN	('chr3:170974747:170975043:+@chr3:170979250|170979366:170980043:+.A.up_chr3:170974747:170975043:+@chr3:170979250|170979366:170980043:+.A.coreAndExt', 'chr3:170974747:170975043:+@chr3:170979250|170979366:170980043:+.B.up_chr3:170974747:170975043:+@chr3:170979250|170979366:170980043:+.B.core')	(0,0):174,(0,1):12,(1,0):104,(1,1):304	0:326,1:94	0.8	0.88	0.7	(0,0):204,(0,1):54,(1,0):56,(1,1):440	0:212,1:338	0.34	0.42	0.27
HCT116-stranded	0.50	SA537	SA538	A3SS	chr3:161612238:161612566:+@chr3:161612808|161613012:161613331:+	85.51	0.17	SMC4	('chr3:161612238:161612566:+@chr3:161612808|161613012:161613331:+.A.up_chr3:161612238:161612566:+@chr3:161612808|161613012:161613331:+.A.coreAndExt', 'chr3:161612238:161612566:+@chr3:161612808|161613012:161613331:+.B.up_chr3:161612238:161612566:+@chr3:161612808|161613012:161613331:+.B.core')	(0,0):224,(1,0):148,(1,1):24	0:172	0.99	1.0	0.96	(0,0):225,(0,1):11,(1,0):100,(1,1):72	0:152,1:31	0.82	0.9	0.71
HCT116-stranded	0.50	SA537	SA538	A3SS	chr19:45422235:45422390:-@chr19:45421293|45421389:45421135:-	22.73	-0.4	CNTD2	('chr19:45422235:45422390:-@chr19:45421293|45421389:45421135:-.A.coreAndExt_chr19:45422235:45422390:-@chr19:45421293|45421389:45421135:-.A.up', 'chr19:45422235:45422390:-@chr19:45421293|45421389:45421135:-.B.core_chr19:45422235:45422390:-@chr19:45421293|45421389:45421135:-.B.up')	(0,0):24,(0,1):5,(1,0):9,(1,1):1	0:10,1:5	0.51	0.73	0.28	(0,0):50,(1,0):22,(1,1):2	0:24	0.91	0.99	0.73
HCT116-stranded	0.50	SA537	SA538	A3SS	chr19:17200065:17200118:+@chr19:17200240|17200612:17201024:+	593.29	-0.24	OCEL1	('chr19:17200065:17200118:+@chr19:17200240|17200612:17201024:+.A.up_chr19:17200065:17200118:+@chr19:17200240|17200612:17201024:+.A.coreAndExt', 'chr19:17200065:17200118:+@chr19:17200240|17200612:17201024:+.B.up_chr19:17200065:17200118:+@chr19:17200240|17200612:17201024:+.B.core')	(0,0):70,(0,1):15,(1,0):23,(1,1):83	0:36,1:85	0.16	0.23	0.1	(0,0):82,(0,1):10,(1,0):93,(1,1):143	0:151,1:95	0.4	0.5	0.31
HCT116-stranded	0.50	SA537	SA538	A3SS	chr19:19277658:19277885:-@chr19:19275721|19275852:19275533:-	133.65	-0.53	SUGP1	('chr19:19277658:19277885:-@chr19:19275721|19275852:19275533:-.A.coreAndExt_chr19:19277658:19277885:-@chr19:19275721|19275852:19275533:-.A.up', 'chr19:19277658:19277885:-@chr19:19275721|19275852:19275533:-.B.core_chr19:19277658:19277885:-@chr19:19275721|19275852:19275533:-.B.up')	(0,0):205,(0,1):9,(1,0):2,(1,1):36	0:2,1:45	0.07	0.19	0.01	(0,0):118,(0,1):2,(1,0):9,(1,1):14	0:13,1:12	0.6	0.86	0.28
HCT116-stranded	0.50	SA537	SA538	A3SS	chr19:53668049:53668447:+@chr19:53668791|53668974:53669086:+	92760745280.47	-0.66	CYTH2	('chr19:53668049:53668447:+@chr19:53668791|53668974:53669086:+.A.up_chr19:53668049:53668447:+@chr19:53668791|53668974:53669086:+.A.coreAndExt', 'chr19:53668049:53668447:+@chr19:53668791|53668974:53669086:+.B.up_chr19:53668049:53668447:+@chr19:53668791|53668974:53669086:+.B.core')	(0,0):79,(0,1):20,(1,1):2	0:0,1:22	0.03	0.11	0.0	(0,0):42,(0,1):4,(1,0):17,(1,1):2	0:19,1:4	0.69	0.88	0.46
HCT116-stranded	0.50	SA537	SA538	A3SS	chr19:1771263:1771709:-@chr19:1771056|1771179:1770933:-	1000000000000.0	-0.39	REXO1	('chr19:1771263:1771709:-@chr19:1771056|1771179:1770933:-.A.coreAndExt_chr19:1771263:1771709:-@chr19:1771056|1771179:1770933:-.A.up', 'chr19:1771263:1771709:-@chr19:1771056|1771179:1770933:-.B.core_chr19:1771263:1771709:-@chr19:1771056|1771179:1770933:-.B.up')	(0,0):161,(0,1):88,(1,0):11,(1,1):13	0:11,1:101	0.09	0.14	0.04	(0,0):124,(0,1):28,(1,0):48,(1,1):18	0:54,1:40	0.48	0.59	0.38
HCT116-stranded	0.50	SA537	SA538	A3SS	chr19:10367604:10367879:-@chr19:10367219|10367372:10366904:-	1000000000000.0	-0.14	CDC37	('chr19:10367604:10367879:-@chr19:10367219|10367372:10366904:-.A.coreAndExt_chr19:10367604:10367879:-@chr19:10367219|10367372:10366904:-.A.up', 'chr19:10367604:10367879:-@chr19:10367219|10367372:10366904:-.B.core_chr19:10367604:10367879:-@chr19:10367219|10367372:10366904:-.B.up')	(0,0):1875,(0,1):1192,(1,0):77,(1,1):871	0:106,1:2034	0.04	0.05	0.03	(0,0):3149,(0,1):1416,(1,0):531,(1,1):1389	0:750,1:2586	0.18	0.2	0.17
HCT116-stranded	0.50	SA537	SA538	A3SS	chr19:10367604:10367879:-@chr19:10367217|10367372:10367111:-	1000000000000.0	-0.25	CDC37	('chr19:10367604:10367879:-@chr19:10367217|10367372:10367111:-.A.coreAndExt_chr19:10367604:10367879:-@chr19:10367217|10367372:10367111:-.A.up', 'chr19:10367604:10367879:-@chr19:10367217|10367372:10367111:-.B.core_chr19:10367604:10367879:-@chr19:10367217|10367372:10367111:-.B.up')	(0,0):2017,(0,1):176,(1,0):74,(1,1):630	0:132,1:748	0.09	0.11	0.07	(0,0):2998,(0,1):219,(1,0):482,(1,1):1011	0:822,1:890	0.34	0.37	0.31
HCT116-stranded	0.50	SA537	SA538	A3SS	chr19:54149362:54150031:+@chr19:54150617|54150756:54150902:+	49.41	0.28	BAX	('chr19:54149362:54150031:+@chr19:54150617|54150756:54150902:+.A.up_chr19:54149362:54150031:+@chr19:54150617|54150756:54150902:+.A.coreAndExt', 'chr19:54149362:54150031:+@chr19:54150617|54150756:54150902:+.B.up_chr19:54149362:54150031:+@chr19:54150617|54150756:54150902:+.B.core')	(0,0):175,(0,1):11,(1,0):28,(1,1):9	0:28,1:20	0.58	0.73	0.44	(0,0):225,(0,1):45,(1,0):26,(1,1):15	0:28,1:58	0.3	0.41	0.2
HCT116-stranded	0.50	SA537	SA538	A3SS	chr19:841963:842149:-@chr19:841244|841423:841137:-	188314.36	-0.15	MED16	('chr19:841963:842149:-@chr19:841244|841423:841137:-.A.coreAndExt_chr19:841963:842149:-@chr19:841244|841423:841137:-.A.up', 'chr19:841963:842149:-@chr19:841244|841423:841137:-.B.core_chr19:841963:842149:-@chr19:841244|841423:841137:-.B.up')	(0,0):133,(0,1):70,(1,0):3,(1,1):13	0:3,1:83	0.02	0.04	0.0	(0,0):107,(0,1):37,(1,0):21,(1,1):7	0:23,1:42	0.17	0.24	0.11
HCT116-stranded	0.50	SA537	SA538	A3SS	chr19:17200065:17200118:+@chr19:17200190|17200612:17201024:+	247.98	-0.23	OCEL1	('chr19:17200065:17200118:+@chr19:17200190|17200612:17201024:+.A.up_chr19:17200065:17200118:+@chr19:17200190|17200612:17201024:+.A.coreAndExt', 'chr19:17200065:17200118:+@chr19:17200190|17200612:17201024:+.B.up_chr19:17200065:17200118:+@chr19:17200190|17200612:17201024:+.B.core')	(0,0):64,(0,1):15,(1,0):29,(1,1):83	0:47,1:80	0.17	0.25	0.11	(0,0):72,(0,1):10,(1,0):103,(1,1):143	0:166,1:90	0.4	0.5	0.31
HCT116-stranded	0.50	SA537	SA538	A3SS	chr19:18831191:18832247:+@chr19:18832436|18832635:18832791:+	1000000000000.0	-0.15	UPF1	('chr19:18831191:18832247:+@chr19:18832436|18832635:18832791:+.A.up_chr19:18831191:18832247:+@chr19:18832436|18832635:18832791:+.A.coreAndExt', 'chr19:18831191:18832247:+@chr19:18832436|18832635:18832791:+.B.up_chr19:18831191:18832247:+@chr19:18832436|18832635:18832791:+.B.core')	(0,0):264,(0,1):222,(1,0):1,(1,1):39	0:1,1:261	0.01	0.02	0.0	(0,0):134,(0,1):110,(1,0):26,(1,1):30	0:28,1:138	0.16	0.23	0.11
HCT116-stranded	0.50	SA537	SA538	A3SS	chr19:10367604:10367879:-@chr19:10367219|10367372:10367111:-	1000000000000.0	-0.1	CDC37	('chr19:10367604:10367879:-@chr19:10367219|10367372:10367111:-.A.coreAndExt_chr19:10367604:10367879:-@chr19:10367219|10367372:10367111:-.A.up', 'chr19:10367604:10367879:-@chr19:10367219|10367372:10367111:-.B.core_chr19:10367604:10367879:-@chr19:10367219|10367372:10367111:-.B.up')	(0,0):1117,(0,1):1076,(1,0):67,(1,1):637	0:80,1:1700	0.03	0.03	0.02	(0,0):1912,(0,1):1305,(1,0):476,(1,1):1017	0:616,1:2182	0.13	0.15	0.12
HCT116-stranded	0.50	SA537	SA538	A3SS	chr19:2220520:2220743:+@chr19:2222384|2222781:2222953:+	1000000000000.0	0.18	OAZ1	('chr19:2220520:2220743:+@chr19:2222384|2222781:2222953:+.A.up_chr19:2220520:2220743:+@chr19:2222384|2222781:2222953:+.A.coreAndExt', 'chr19:2220520:2220743:+@chr19:2222384|2222781:2222953:+.B.up_chr19:2220520:2220743:+@chr19:2222384|2222781:2222953:+.B.core')	(0,0):6067,(0,1):42,(1,0):2254,(1,1):1666	0:3314,1:648	0.63	0.66	0.59	(0,0):6511,(0,1):331,(1,0):2351,(1,1):1785	0:3136,1:1331	0.45	0.47	0.43
HCT116-stranded	0.50	SA537	SA538	A3SS	chr19:864087:864245:-@chr19:853130|853434:852976:-	1000000000000.0	-0.16	R3HDM4	('chr19:864087:864245:-@chr19:853130|853434:852976:-.A.coreAndExt_chr19:864087:864245:-@chr19:853130|853434:852976:-.A.up', 'chr19:864087:864245:-@chr19:853130|853434:852976:-.B.core_chr19:864087:864245:-@chr19:853130|853434:852976:-.B.up')	(0,0):332,(0,1):129,(1,0):22,(1,1):2	0:22,1:131	0.05	0.07	0.03	(0,0):297,(0,1):59,(1,0):57,(1,1):4	0:59,1:61	0.21	0.28	0.16
HCT116-stranded	0.50	SA537	SA538	A3SS	chr19:54755003:54755808:-@chr19:54752318|54754047:54752159:-	23.64	0.33	NOSIP	('chr19:54755003:54755808:-@chr19:54752318|54754047:54752159:-.A.coreAndExt_chr19:54755003:54755808:-@chr19:54752318|54754047:54752159:-.A.up', 'chr19:54755003:54755808:-@chr19:54752318|54754047:54752159:-.B.core_chr19:54755003:54755808:-@chr19:54752318|54754047:54752159:-.B.up')	(0,0):1367,(0,1):2,(1,0):125,(1,1):37	0:160,1:4	0.85	0.95	0.72	(0,0):1206,(0,1):13,(1,0):90,(1,1):39	0:110,1:32	0.52	0.66	0.41
HCT116-stranded	0.50	SA537	SA538	A3SS	chr19:46631282:46632035:-@chr19:46630153|46631179:46629064:-	27829746.1	0.13	ATP5SL	('chr19:46631282:46632035:-@chr19:46630153|46631179:46629064:-.A.coreAndExt_chr19:46631282:46632035:-@chr19:46630153|46631179:46629064:-.A.up', 'chr19:46631282:46632035:-@chr19:46630153|46631179:46629064:-.B.core_chr19:46631282:46632035:-@chr19:46630153|46631179:46629064:-.B.up')	(0,0):566,(0,1):54,(1,0):1215,(1,1):2129	0:2884,1:514	0.73	0.77	0.69	(0,0):665,(0,1):103,(1,0):1199,(1,1):2543	0:2650,1:1195	0.6	0.64	0.57
HCT116-stranded	0.50	SA537	SA538	A3SS	chr19:1768706:1768779:-@chr19:1768328|1768457:1768218:-	1000000000000.0	-0.62	REXO1	('chr19:1768706:1768779:-@chr19:1768328|1768457:1768218:-.A.coreAndExt_chr19:1768706:1768779:-@chr19:1768328|1768457:1768218:-.A.up', 'chr19:1768706:1768779:-@chr19:1768328|1768457:1768218:-.B.core_chr19:1768706:1768779:-@chr19:1768328|1768457:1768218:-.B.up')	(0,0):124,(0,1):12,(1,0):5	0:5,1:12	0.11	0.24	0.03	(0,0):143,(0,1):2,(1,0):34	0:34,1:2	0.73	0.93	0.52
HCT116-stranded	0.50	SA537	SA538	A3SS	chr19:34791404:34791456:+@chr19:34793067|34793156:34793379:+	6575525.05	-0.18	POP4	('chr19:34791404:34791456:+@chr19:34793067|34793156:34793379:+.A.up_chr19:34791404:34791456:+@chr19:34793067|34793156:34793379:+.A.coreAndExt', 'chr19:34791404:34791456:+@chr19:34793067|34793156:34793379:+.B.up_chr19:34791404:34791456:+@chr19:34793067|34793156:34793379:+.B.core')	(0,0):466,(0,1):44,(1,0):1,(1,1):30	0:2,1:73	0.02	0.05	0.0	(0,0):456,(0,1):39,(1,0):24,(1,1):29	0:34,1:58	0.2	0.28	0.13
HCT116-stranded	0.50	SA537	SA538	A3SS	chr11:57285810:57286167:+@chr11:57315433|57315540:57315721:+	158.74	-0.38	CTNND1	('chr11:57285810:57286167:+@chr11:57315433|57315540:57315721:+.A.up_chr11:57285810:57286167:+@chr11:57315433|57315540:57315721:+.A.coreAndExt', 'chr11:57285810:57286167:+@chr11:57315433|57315540:57315721:+.B.up_chr11:57285810:57286167:+@chr11:57315433|57315540:57315721:+.B.core')	(0,0):390,(1,0):9,(1,1):223	0:45,1:187	0.16	0.26	0.08	(0,0):266,(0,1):1,(1,0):21,(1,1):123	0:110,1:35	0.54	0.75	0.33
HCT116-stranded	0.50	SA537	SA538	A3SS	chr11:67108181:67109288:+@chr11:67110151|67110436:67110700:+	1000000000000.0	0.24	GSTP1	('chr11:67108181:67109288:+@chr11:67110151|67110436:67110700:+.A.up_chr11:67108181:67109288:+@chr11:67110151|67110436:67110700:+.A.coreAndExt', 'chr11:67108181:67109288:+@chr11:67110151|67110436:67110700:+.B.up_chr11:67108181:67109288:+@chr11:67110151|67110436:67110700:+.B.core')	(0,0):8190,(0,1):33,(1,0):710,(1,1):1472	0:2042,1:173	0.9	0.93	0.87	(0,0):9169,(0,1):213,(1,0):814,(1,1):1898	0:2084,1:841	0.66	0.69	0.63
HCT116-stranded	0.50	SA537	SA538	A3SS	chr11:118394202:118394597:-@chr11:118393465|118393973:118393282:-	1000000000000.0	0.36	RPS25	('chr11:118394202:118394597:-@chr11:118393465|118393973:118393282:-.A.coreAndExt_chr11:118394202:118394597:-@chr11:118393465|118393973:118393282:-.A.up', 'chr11:118394202:118394597:-@chr11:118393465|118393973:118393282:-.B.core_chr11:118394202:118394597:-@chr11:118393465|118393973:118393282:-.B.up')	(0,0):5667,(0,1):9,(1,0):1374,(1,1):800	0:2130,1:53	0.94	0.97	0.91	(0,0):7579,(0,1):307,(1,0):1883,(1,1):1166	0:2563,1:793	0.58	0.61	0.56
HCT116-stranded	0.50	SA537	SA538	A3SS	chr11:62378567:62378986:-@chr11:62377881|62378112:62377849:-	1000000000000.0	0.41	SNHG1	('chr11:62378567:62378986:-@chr11:62377881|62378112:62377849:-.A.coreAndExt_chr11:62378567:62378986:-@chr11:62377881|62378112:62377849:-.A.up', 'chr11:62378567:62378986:-@chr11:62377881|62378112:62377849:-.B.core_chr11:62378567:62378986:-@chr11:62377881|62378112:62377849:-.B.up')	(0,0):995,(1,0):194,(1,1):228	0:391,1:31	0.93	0.99	0.78	(0,0):2868,(0,1):6,(1,0):298,(1,1):619	0:629,1:294	0.52	0.59	0.45
HCT116-stranded	0.50	SA537	SA538	A3SS	chr11:64290948:64291127:-@chr11:64289566|64290203:64288654:-	1000000000000.0	0.13	SF1	('chr11:64290948:64291127:-@chr11:64289566|64290203:64288654:-.A.coreAndExt_chr11:64290948:64291127:-@chr11:64289566|64290203:64288654:-.A.up', 'chr11:64290948:64291127:-@chr11:64289566|64290203:64288654:-.B.core_chr11:64290948:64291127:-@chr11:64289566|64290203:64288654:-.B.up')	(0,0):1086,(0,1):644,(1,0):2833,(1,1):6544	0:5619,1:4402	0.43	0.45	0.42	(0,0):1433,(0,1):877,(1,0):2514,(1,1):8726	0:5119,1:6998	0.3	0.31	0.29
HCT116-stranded	0.50	SA537	SA538	A3SS	chr11:68818160:68818619:+@chr11:68819276|68819444:68821330:+	1471.74	-0.2	MYEOV	('chr11:68818160:68818619:+@chr11:68819276|68819444:68821330:+.A.up_chr11:68818160:68818619:+@chr11:68819276|68819444:68821330:+.A.coreAndExt', 'chr11:68818160:68818619:+@chr11:68819276|68819444:68821330:+.B.up_chr11:68818160:68818619:+@chr11:68819276|68819444:68821330:+.B.core')	(0,0):681,(0,1):11,(1,0):364,(1,1):5602	0:4331,1:1646	0.75	0.82	0.68	(0,0):834,(0,1):1,(1,0):576,(1,1):7221	0:7209,1:589	0.95	0.99	0.89
HCT116-stranded	0.50	SA537	SA538	A3SS	chr11:68818160:68818619:+@chr11:68819276|68819444:68819538:+	6769.58	-0.25	MYEOV	('chr11:68818160:68818619:+@chr11:68819276|68819444:68819538:+.A.up_chr11:68818160:68818619:+@chr11:68819276|68819444:68819538:+.A.coreAndExt', 'chr11:68818160:68818619:+@chr11:68819276|68819444:68819538:+.B.up_chr11:68818160:68818619:+@chr11:68819276|68819444:68819538:+.B.core')	(0,0):632,(0,1):8,(1,0):229,(1,1):831	0:689,1:379	0.55	0.63	0.48	(0,0):732,(1,0):414,(1,1):1116	0:1250,1:280	0.8	0.9	0.7
HCT116-stranded	0.50	SA537	SA538	A3SS	chr11:82599544:82600120:+@chr11:82601343|82601669:82603890:+	93.79	0.34	ANKRD42	('chr11:82599544:82600120:+@chr11:82601343|82601669:82603890:+.A.up_chr11:82599544:82600120:+@chr11:82601343|82601669:82603890:+.A.coreAndExt', 'chr11:82599544:82600120:+@chr11:82601343|82601669:82603890:+.B.up_chr11:82599544:82600120:+@chr11:82601343|82601669:82603890:+.B.core')	(0,0):128,(1,0):37,(1,1):460	0:427,1:70	0.67	0.85	0.49	(0,0):123,(0,1):2,(1,0):39,(1,1):910	0:348,1:603	0.33	0.45	0.24
HCT116-stranded	0.50	SA537	SA538	A3SS	chr11:123997953:124001009:+@chr11:124001919|124002010:124002156:+	2081227.16	-0.35	TBRG1	('chr11:123997953:124001009:+@chr11:124001919|124002010:124002156:+.A.up_chr11:123997953:124001009:+@chr11:124001919|124002010:124002156:+.A.coreAndExt', 'chr11:123997953:124001009:+@chr11:124001919|124002010:124002156:+.B.up_chr11:123997953:124001009:+@chr11:124001919|124002010:124002156:+.B.core')	(0,0):327,(0,1):53,(1,0):12,(1,1):415	0:83,1:397	0.15	0.24	0.08	(0,0):253,(0,1):20,(1,0):27,(1,1):375	0:161,1:261	0.5	0.63	0.37
HCT116-stranded	0.50	SA537	SA538	A3SS	chr11:45902724:45903016:+@chr11:45904166|45904349:45904474:+	1484.16	0.27	GYLTL1B	('chr11:45902724:45903016:+@chr11:45904166|45904349:45904474:+.A.up_chr11:45902724:45903016:+@chr11:45904166|45904349:45904474:+.A.coreAndExt', 'chr11:45902724:45903016:+@chr11:45904166|45904349:45904474:+.B.up_chr11:45902724:45903016:+@chr11:45904166|45904349:45904474:+.B.core')	(0,0):402,(0,1):18,(1,0):73,(1,1):28	0:93,1:26	0.64	0.74	0.53	(0,0):390,(0,1):50,(1,0):74,(1,1):71	0:101,1:94	0.37	0.45	0.3
HCT116-stranded	0.50	SA537	SA538	A3SS	chr11:62379181:62379819:-@chr11:62378112|62378599:62378066:-	1000000000000.0	0.44	SNHG1	('chr11:62379181:62379819:-@chr11:62378112|62378599:62378066:-.A.coreAndExt_chr11:62379181:62379819:-@chr11:62378112|62378599:62378066:-.A.up', 'chr11:62379181:62379819:-@chr11:62378112|62378599:62378066:-.B.core_chr11:62379181:62379819:-@chr11:62378112|62378599:62378066:-.B.up')	(0,0):1487,(1,0):297,(1,1):448	0:649,1:96	0.67	0.76	0.58	(0,0):5431,(0,1):1,(1,0):508,(1,1):2194	0:1054,1:1649	0.23	0.26	0.21
HCT116-stranded	0.50	SA537	SA538	A3SS	chr11:68818160:68818619:+@chr11:68819278|68819444:68819538:+	618474.51	-0.25	MYEOV	('chr11:68818160:68818619:+@chr11:68819278|68819444:68819538:+.A.up_chr11:68818160:68818619:+@chr11:68819278|68819444:68819538:+.A.coreAndExt', 'chr11:68818160:68818619:+@chr11:68819278|68819444:68819538:+.B.up_chr11:68818160:68818619:+@chr11:68819278|68819444:68819538:+.B.core')	(0,0):643,(0,1):8,(1,0):218,(1,1):831	0:695,1:362	0.54	0.61	0.47	(0,0):742,(1,0):404,(1,1):1116	0:1281,1:239	0.79	0.87	0.71
HCT116-stranded	0.50	SA537	SA538	A3SS	chr11:68818160:68818619:+@chr11:68819276|68819370:68819538:+	1000000000000.0	-0.28	MYEOV	('chr11:68818160:68818619:+@chr11:68819276|68819370:68819538:+.A.up_chr11:68818160:68818619:+@chr11:68819276|68819370:68819538:+.A.coreAndExt', 'chr11:68818160:68818619:+@chr11:68819276|68819370:68819538:+.B.up_chr11:68818160:68818619:+@chr11:68819276|68819370:68819538:+.B.core')	(0,0):562,(0,1):78,(1,0):199,(1,1):861	0:626,1:512	0.49	0.55	0.44	(0,0):692,(0,1):40,(1,0):378,(1,1):1152	0:1231,1:339	0.77	0.81	0.71
HCT116-stranded	0.50	SA537	SA538	A3SS	chr11:68818160:68818619:+@chr11:68819278|68819370:68819538:+	1000000000000.0	-0.28	MYEOV	('chr11:68818160:68818619:+@chr11:68819278|68819370:68819538:+.A.up_chr11:68818160:68818619:+@chr11:68819278|68819370:68819538:+.A.coreAndExt', 'chr11:68818160:68818619:+@chr11:68819278|68819370:68819538:+.B.up_chr11:68818160:68818619:+@chr11:68819278|68819370:68819538:+.B.core')	(0,0):573,(0,1):78,(1,0):188,(1,1):861	0:560,1:567	0.48	0.54	0.42	(0,0):702,(0,1):40,(1,0):368,(1,1):1152	0:1173,1:387	0.76	0.82	0.71
HCT116-stranded	0.50	SA537	SA538	A3SS	chr21:46559816:46559889:-@chr21:46559222|46559391:46559058:-	338.64	-0.64	C21orf58	('chr21:46559816:46559889:-@chr21:46559222|46559391:46559058:-.A.coreAndExt_chr21:46559816:46559889:-@chr21:46559222|46559391:46559058:-.A.up', 'chr21:46559816:46559889:-@chr21:46559222|46559391:46559058:-.B.core_chr21:46559816:46559889:-@chr21:46559222|46559391:46559058:-.B.up')	(0,0):16,(0,1):5,(1,0):5	0:5,1:5	0.27	0.53	0.1	(0,0):21,(1,0):13	0:13	0.91	0.99	0.66
HCT116-stranded	0.50	SA537	SA538	A3SS	chr17:7158123:7158202:-@chr17:7157764|7158031:7157611:-	63.09	0.49	GPS2	('chr17:7158123:7158202:-@chr17:7157764|7158031:7157611:-.A.coreAndExt_chr17:7158123:7158202:-@chr17:7157764|7158031:7157611:-.A.up', 'chr17:7158123:7158202:-@chr17:7157764|7158031:7157611:-.B.core_chr17:7158123:7158202:-@chr17:7157764|7158031:7157611:-.B.up')	(0,0):1008,(0,1):1,(1,0):126,(1,1):16	0:141,1:2	0.87	0.98	0.72	(0,0):669,(0,1):3,(1,0):24,(1,1):9	0:29,1:7	0.38	0.62	0.22
HCT116-stranded	0.50	SA537	SA538	A3SS	chr17:70284001:70284158:-@chr17:70283441|70283586:70283356:-	488.8	-0.57	NAT9	('chr17:70284001:70284158:-@chr17:70283441|70283586:70283356:-.A.coreAndExt_chr17:70284001:70284158:-@chr17:70283441|70283586:70283356:-.A.up', 'chr17:70284001:70284158:-@chr17:70283441|70283586:70283356:-.B.core_chr17:70284001:70284158:-@chr17:70283441|70283586:70283356:-.B.up')	(0,0):49,(0,1):9,(1,0):1,(1,1):1	0:1,1:10	0.08	0.2	0.01	(0,0):47,(0,1):1,(1,0):18,(1,1):2	0:18,1:3	0.65	0.89	0.41
HCT116-stranded	0.50	SA537	SA538	A3SS	chr17:23949655:23949780:-@chr17:23943622|23944211:23943127:-	34.68	0.18	SPAG5	('chr17:23949655:23949780:-@chr17:23943622|23944211:23943127:-.A.coreAndExt_chr17:23949655:23949780:-@chr17:23943622|23944211:23943127:-.A.up', 'chr17:23949655:23949780:-@chr17:23943622|23944211:23943127:-.B.core_chr17:23949655:23949780:-@chr17:23943622|23944211:23943127:-.B.up')	(0,0):181,(0,1):4,(1,0):678,(1,1):387	0:1044,1:25	0.94	0.97	0.88	(0,0):134,(0,1):11,(1,0):370,(1,1):274	0:566,1:89	0.76	0.84	0.68
HCT116-stranded	0.50	SA537	SA538	A3SS	chr17:8279896:8280088:+@chr17:8287970|8288303:8288400:+	1000000000000.0	-0.39	NDEL1	('chr17:8279896:8280088:+@chr17:8287970|8288303:8288400:+.A.up_chr17:8279896:8280088:+@chr17:8287970|8288303:8288400:+.A.coreAndExt', 'chr17:8279896:8280088:+@chr17:8287970|8288303:8288400:+.B.up_chr17:8279896:8280088:+@chr17:8287970|8288303:8288400:+.B.core')	(0,0):57,(0,1):35,(1,0):9,(1,1):3	0:9,1:38	0.06	0.11	0.03	(0,0):88,(0,1):17,(1,0):68,(1,1):5	0:72,1:18	0.45	0.6	0.34
HCT116-stranded	0.50	SA537	SA538	A3SS	chr17:22657361:22658035:+@chr17:22658897|22660253:22660425:+	1000000000000.0	0.49	WSB1	('chr17:22657361:22658035:+@chr17:22658897|22660253:22660425:+.A.up_chr17:22657361:22658035:+@chr17:22658897|22660253:22660425:+.A.coreAndExt', 'chr17:22657361:22658035:+@chr17:22658897|22660253:22660425:+.B.up_chr17:22657361:22658035:+@chr17:22658897|22660253:22660425:+.B.core')	(0,0):161,(0,1):34,(1,0):227,(1,1):18	0:238,1:41	0.66	0.73	0.58	(0,0):84,(0,1):31,(1,0):19,(1,1):5	0:20,1:35	0.17	0.26	0.1
HCT116-stranded	0.50	SA537	SA538	A3SS	chr17:23949655:23949780:-@chr17:23943619|23944211:23943127:-	667.94	0.19	SPAG5	('chr17:23949655:23949780:-@chr17:23943619|23944211:23943127:-.A.coreAndExt_chr17:23949655:23949780:-@chr17:23943619|23944211:23943127:-.A.up', 'chr17:23949655:23949780:-@chr17:23943619|23944211:23943127:-.B.core_chr17:23949655:23949780:-@chr17:23943619|23944211:23943127:-.B.up')	(0,0):181,(0,1):4,(1,0):683,(1,1):382	0:1039,1:30	0.94	0.97	0.89	(0,0):134,(0,1):11,(1,0):370,(1,1):274	0:579,1:76	0.75	0.84	0.66
HCT116-stranded	0.50	SA537	SA538	A3SS	chr17:73678493:73678730:+@chr17:73679186|73679415:73680396:+	1000000000000.0	0.14	SYNGR2	('chr17:73678493:73678730:+@chr17:73679186|73679415:73680396:+.A.up_chr17:73678493:73678730:+@chr17:73679186|73679415:73680396:+.A.coreAndExt', 'chr17:73678493:73678730:+@chr17:73679186|73679415:73680396:+.B.up_chr17:73678493:73678730:+@chr17:73679186|73679415:73680396:+.B.core')	(0,0):934,(0,1):370,(1,0):610,(1,1):5126	0:2366,1:3740	0.33	0.36	0.31	(0,0):833,(0,1):785,(1,0):510,(1,1):6824	0:1855,1:6264	0.19	0.21	0.17
HCT116-stranded	0.50	SA537	SA538	A3SS	chr17:77573991:77574083:-@chr17:77570546|77571074:77570458:-	267.57	0.47	STRA13	('chr17:77573991:77574083:-@chr17:77570546|77571074:77570458:-.A.coreAndExt_chr17:77573991:77574083:-@chr17:77570546|77571074:77570458:-.A.up', 'chr17:77573991:77574083:-@chr17:77570546|77571074:77570458:-.B.core_chr17:77573991:77574083:-@chr17:77570546|77571074:77570458:-.B.up')	(0,0):1944,(0,1):1,(1,0):137	0:137,1:1	0.81	0.95	0.62	(0,0):1771,(0,1):11,(1,0):111	0:111,1:11	0.34	0.51	0.22
HCT116-stranded	0.50	SA537	SA538	A3SS	chr17:39757605:39757743:-@chr17:39756484|39756613:39756372:-	1381.52	-0.1	SLC25A39	('chr17:39757605:39757743:-@chr17:39756484|39756613:39756372:-.A.coreAndExt_chr17:39757605:39757743:-@chr17:39756484|39756613:39756372:-.A.up', 'chr17:39757605:39757743:-@chr17:39756484|39756613:39756372:-.B.core_chr17:39757605:39757743:-@chr17:39756484|39756613:39756372:-.B.up')	(0,0):1003,(0,1):101,(1,0):37,(1,1):50	0:38,1:150	0.08	0.11	0.06	(0,0):1133,(0,1):112,(1,0):96,(1,1):51	0:97,1:162	0.18	0.21	0.14
HCT116-stranded	0.50	SA537	SA538	A3SS	chr17:70280630:70280773:-@chr17:70280011|70280129:70279694:-	38.37	-0.33	NAT9	('chr17:70280630:70280773:-@chr17:70280011|70280129:70279694:-.A.coreAndExt_chr17:70280630:70280773:-@chr17:70280011|70280129:70279694:-.A.up', 'chr17:70280630:70280773:-@chr17:70280011|70280129:70279694:-.B.core_chr17:70280630:70280773:-@chr17:70280011|70280129:70279694:-.B.up')	(0,0):133,(0,1):17,(1,0):24,(1,1):28	0:37,1:32	0.43	0.58	0.3	(0,0):141,(0,1):7,(1,0):60,(1,1):63	0:102,1:28	0.76	0.87	0.62
HCT116-stranded	0.50	SA537	SA538	A3SS	chr17:37098653:37098847:+@chr17:37099556|37099866:37099967:+	1000000000000.0	0.26	EIF1	('chr17:37098653:37098847:+@chr17:37099556|37099866:37099967:+.A.up_chr17:37098653:37098847:+@chr17:37099556|37099866:37099967:+.A.coreAndExt', 'chr17:37098653:37098847:+@chr17:37099556|37099866:37099967:+.B.up_chr17:37098653:37098847:+@chr17:37099556|37099866:37099967:+.B.core')	(0,0):3858,(0,1):22,(1,0):2161,(1,1):690	0:2719,1:154	0.83	0.87	0.78	(0,0):4668,(0,1):198,(1,0):2560,(1,1):874	0:3080,1:552	0.57	0.6	0.54
HCT116-stranded	0.50	SA537	SA538	A3SS	chr17:39757605:39757743:-@chr17:39756484|39756694:39756372:-	1398226.89	-0.1	SLC25A39	('chr17:39757605:39757743:-@chr17:39756484|39756694:39756372:-.A.coreAndExt_chr17:39757605:39757743:-@chr17:39756484|39756694:39756372:-.A.up', 'chr17:39757605:39757743:-@chr17:39756484|39756694:39756372:-.B.core_chr17:39757605:39757743:-@chr17:39756484|39756694:39756372:-.B.up')	(0,0):980,(0,1):149,(1,0):60,(1,1):2	0:60,1:151	0.09	0.12	0.07	(0,0):1077,(0,1):157,(1,0):152,(1,1):6	0:152,1:163	0.19	0.23	0.16
HCT116-stranded	0.50	SA537	SA538	A3SS	chr17:32987330:32988274:-@chr17:32976645|32976780:32976187:-	342.79	0.37	SYNRG	('chr17:32987330:32988274:-@chr17:32976645|32976780:32976187:-.A.coreAndExt_chr17:32987330:32988274:-@chr17:32976645|32976780:32976187:-.A.up', 'chr17:32987330:32988274:-@chr17:32976645|32976780:32976187:-.B.core_chr17:32987330:32988274:-@chr17:32976645|32976780:32976187:-.B.up')	(0,0):106,(0,1):13,(1,0):47,(1,1):309	0:293,1:76	0.62	0.74	0.5	(0,0):75,(0,1):14,(1,0):8,(1,1):143	0:37,1:128	0.25	0.39	0.12
HCT116-stranded	0.50	SA537	SA538	A3SS	chr17:45573633:45573737:-@chr17:45572592|45572723:45572457:-	124.24	-0.1	PPP1R9B	('chr17:45573633:45573737:-@chr17:45572592|45572723:45572457:-.A.coreAndExt_chr17:45573633:45573737:-@chr17:45572592|45572723:45572457:-.A.up', 'chr17:45573633:45573737:-@chr17:45572592|45572723:45572457:-.B.core_chr17:45573633:45573737:-@chr17:45572592|45572723:45572457:-.B.up')	(0,0):406,(0,1):86,(1,0):7,(1,1):9	0:7,1:95	0.03	0.05	0.01	(0,0):304,(0,1):46,(1,0):23,(1,1):11	0:24,1:56	0.13	0.19	0.08
HCT116-stranded	0.50	SA537	SA538	A3SS	chr13:113192983:113193269:-@chr13:113186372|113186509:113186156:-	364.98	0.48	DCUN1D2	('chr13:113192983:113193269:-@chr13:113186372|113186509:113186156:-.A.coreAndExt_chr13:113192983:113193269:-@chr13:113186372|113186509:113186156:-.A.up', 'chr13:113192983:113193269:-@chr13:113186372|113186509:113186156:-.B.core_chr13:113192983:113193269:-@chr13:113186372|113186509:113186156:-.B.up')	(0,0):329,(0,1):3,(1,0):8,(1,1):3	0:10,1:4	0.58	0.85	0.3	(0,0):233,(0,1):47,(1,0):7,(1,1):19	0:8,1:65	0.1	0.18	0.04
HCT116-stranded	0.50	SA537	SA538	A3SS	chr13:113192983:113193269:-@chr13:113186372|113186512:113186156:-	962.47	0.48	DCUN1D2	('chr13:113192983:113193269:-@chr13:113186372|113186512:113186156:-.A.coreAndExt_chr13:113192983:113193269:-@chr13:113186372|113186512:113186156:-.A.up', 'chr13:113192983:113193269:-@chr13:113186372|113186512:113186156:-.B.core_chr13:113192983:113193269:-@chr13:113186372|113186512:113186156:-.B.up')	(0,0):329,(0,1):3,(1,0):8,(1,1):3	0:11,1:3	0.57	0.84	0.29	(0,0):233,(0,1):47,(1,0):7,(1,1):19	0:10,1:63	0.09	0.16	0.04
HCT116-stranded	0.50	SA537	SA538	A3SS	chr13:113192983:113193269:-@chr13:113186372|113186539:113186156:-	20.37	0.49	DCUN1D2	('chr13:113192983:113193269:-@chr13:113186372|113186539:113186156:-.A.coreAndExt_chr13:113192983:113193269:-@chr13:113186372|113186539:113186156:-.A.up', 'chr13:113192983:113193269:-@chr13:113186372|113186539:113186156:-.B.core_chr13:113192983:113193269:-@chr13:113186372|113186539:113186156:-.B.up')	(0,0):326,(0,1):3,(1,0):11,(1,1):3	0:14,1:3	0.65	0.86	0.36	(0,0):225,(0,1):47,(1,0):15,(1,1):19	0:19,1:62	0.16	0.24	0.1
HCT116-stranded	0.50	SA537	SA538	A3SS	chr13:114026331:114027566:+@chr13:114028328|114028467:114028546:+	167.25	-0.21	CDC16	('chr13:114026331:114027566:+@chr13:114028328|114028467:114028546:+.A.up_chr13:114026331:114027566:+@chr13:114028328|114028467:114028546:+.A.coreAndExt', 'chr13:114026331:114027566:+@chr13:114028328|114028467:114028546:+.B.up_chr13:114026331:114027566:+@chr13:114028328|114028467:114028546:+.B.core')	(0,0):386,(0,1):56,(1,0):2,(1,1):40	0:5,1:93	0.05	0.11	0.01	(0,0):340,(0,1):19,(1,0):11,(1,1):118	0:48,1:100	0.26	0.42	0.15
HCT116-stranded	0.50	SA537	SA538	A3SS	chr13:51491050:51491280:+@chr13:51496143|51496723:51497074:+	316.93	0.38	ALG11	('chr13:51491050:51491280:+@chr13:51496143|51496723:51497074:+.A.up_chr13:51491050:51491280:+@chr13:51496143|51496723:51497074:+.A.coreAndExt', 'chr13:51491050:51491280:+@chr13:51496143|51496723:51497074:+.B.up_chr13:51491050:51491280:+@chr13:51496143|51496723:51497074:+.B.core')	(0,0):90,(1,0):176,(1,1):35	0:210,1:1	0.97	1.0	0.92	(0,0):87,(0,1):2,(1,0):41,(1,1):41	0:65,1:19	0.59	0.83	0.39
HCT116-stranded	0.50	SA537	SA538	A3SS	chr13:19149864:19151251:-@chr13:19147124|19147793:19146896:-	150.83	-0.2	PSPC1	('chr13:19149864:19151251:-@chr13:19147124|19147793:19146896:-.A.coreAndExt_chr13:19149864:19151251:-@chr13:19147124|19147793:19146896:-.A.up', 'chr13:19149864:19151251:-@chr13:19147124|19147793:19146896:-.B.core_chr13:19149864:19151251:-@chr13:19147124|19147793:19146896:-.B.up')	(0,0):82,(0,1):26,(1,0):76,(1,1):31	0:91,1:42	0.64	0.73	0.54	(0,0):131,(0,1):28,(1,0):241,(1,1):34	0:274,1:29	0.84	0.89	0.79
HCT116-stranded	0.50	SA537	SA538	A3SS	chrX:108863024:108863288:-@chrX:108813303|108813551:108813021:-	35.42	0.24	ACSL4	('chrX:108863024:108863288:-@chrX:108813303|108813551:108813021:-.A.coreAndExt_chrX:108863024:108863288:-@chrX:108813303|108813551:108813021:-.A.up', 'chrX:108863024:108863288:-@chrX:108813303|108813551:108813021:-.B.core_chrX:108863024:108863288:-@chrX:108813303|108813551:108813021:-.B.up')	(0,0):295,(0,1):20,(1,0):27,(1,1):52	0:45,1:54	0.33	0.45	0.22	(0,0):195,(0,1):17,(1,0):4,(1,1):34	0:12,1:43	0.09	0.18	0.03
HCT116-stranded	0.50	SA537	SA538	A3SS	chrX:108863024:108863288:-@chrX:108813303|108813437:108813021:-	37.64	0.22	ACSL4	('chrX:108863024:108863288:-@chrX:108813303|108813437:108813021:-.A.coreAndExt_chrX:108863024:108863288:-@chrX:108813303|108813437:108813021:-.A.up', 'chrX:108863024:108863288:-@chrX:108813303|108813437:108813021:-.B.core_chrX:108863024:108863288:-@chrX:108813303|108813437:108813021:-.B.up')	(0,0):307,(0,1):17,(1,0):15,(1,1):55	0:34,1:53	0.28	0.42	0.15	(0,0):198,(0,1):16,(1,0):1,(1,1):35	0:3,1:49	0.06	0.15	0.01
HCT116-stranded	0.50	SA537	SA538	A3SS	chrX:40391203:40391750:-@chrX:40383368|40384516:40383205:-	84.23	0.1	CXorf38	('chrX:40391203:40391750:-@chrX:40383368|40384516:40383205:-.A.coreAndExt_chrX:40391203:40391750:-@chrX:40383368|40384516:40383205:-.A.up', 'chrX:40391203:40391750:-@chrX:40383368|40384516:40383205:-.B.core_chrX:40391203:40391750:-@chrX:40383368|40384516:40383205:-.B.up')	(0,0):82,(0,1):1,(1,0):9,(1,1):42	0:11,1:41	0.11	0.2	0.05	(0,0):128,(0,1):2,(1,0):1,(1,1):81	0:3,1:81	0.01	0.03	0.0
HCT116-stranded	0.50	SA537	SA538	A3SS	chrX:48648613:48648764:-@chrX:48647113|48647703:48645834:-	1000000000000.0	-0.18	SLC35A2	('chrX:48648613:48648764:-@chrX:48647113|48647703:48645834:-.A.coreAndExt_chrX:48648613:48648764:-@chrX:48647113|48647703:48645834:-.A.up', 'chrX:48648613:48648764:-@chrX:48647113|48647703:48645834:-.B.core_chrX:48648613:48648764:-@chrX:48647113|48647703:48645834:-.B.up')	(0,0):187,(0,1):33,(1,0):501,(1,1):1171	0:1354,1:351	0.7	0.75	0.64	(0,0):262,(0,1):11,(1,0):786,(1,1):1559	0:2171,1:185	0.88	0.93	0.84
HCT116-stranded	0.50	SA537	SA538	A3SS	chrX:133743517:133743613:-@chrX:133733050|133733979:133731270:-	1000000000000.0	0.15	FAM122B	('chrX:133743517:133743613:-@chrX:133733050|133733979:133731270:-.A.coreAndExt_chrX:133743517:133743613:-@chrX:133733050|133733979:133731270:-.A.up', 'chrX:133743517:133743613:-@chrX:133733050|133733979:133731270:-.B.core_chrX:133743517:133743613:-@chrX:133733050|133733979:133731270:-.B.up')	(0,0):707,(0,1):28,(1,0):1572,(1,1):4429	0:4339,1:1690	0.61	0.65	0.58	(0,0):667,(0,1):86,(1,0):1747,(1,1):6501	0:4618,1:3716	0.46	0.48	0.43
HCT116-stranded	0.50	SA537	SA538	A3SS	chr4:103967884:103968243:-@chr4:103966928|103967136:103966777:-	1000000000000.0	-0.29	UBE2D3	('chr4:103967884:103968243:-@chr4:103966928|103967136:103966777:-.A.coreAndExt_chr4:103967884:103968243:-@chr4:103966928|103967136:103966777:-.A.up', 'chr4:103967884:103968243:-@chr4:103966928|103967136:103966777:-.B.core_chr4:103967884:103968243:-@chr4:103966928|103967136:103966777:-.B.up')	(0,0):1361,(0,1):134,(1,0):277,(1,1):99	0:333,1:177	0.52	0.58	0.47	(0,0):2293,(0,1):114,(1,0):890,(1,1):100	0:973,1:131	0.81	0.84	0.78
HCT116-stranded	0.50	SA537	SA538	A3SS	chr4:88335500:88335866:-@chr4:88325747|88325975:88325427:-	56917.36	0.42	KLHL8	('chr4:88335500:88335866:-@chr4:88325747|88325975:88325427:-.A.coreAndExt_chr4:88335500:88335866:-@chr4:88325747|88325975:88325427:-.A.up', 'chr4:88335500:88335866:-@chr4:88325747|88325975:88325427:-.B.core_chr4:88335500:88335866:-@chr4:88325747|88325975:88325427:-.B.up')	(0,0):50,(0,1):1,(1,0):75,(1,1):92	0:165,1:3	0.93	0.99	0.82	(0,0):69,(0,1):7,(1,0):23,(1,1):52	0:46,1:36	0.51	0.68	0.34
HCT116-stranded	0.50	SA537	SA538	A3SS	chr4:103967719:103968139:-@chr4:103966911|103967136:103966777:-	1000000000000.0	-0.32	UBE2D3	('chr4:103967719:103968139:-@chr4:103966911|103967136:103966777:-.A.coreAndExt_chr4:103967719:103968139:-@chr4:103966911|103967136:103966777:-.A.up', 'chr4:103967719:103968139:-@chr4:103966911|103967136:103966777:-.B.core_chr4:103967719:103968139:-@chr4:103966911|103967136:103966777:-.B.up')	(0,0):1298,(0,1):178,(1,0):295,(1,1):92	0:331,1:234	0.48	0.53	0.43	(0,0):1996,(0,1):159,(1,0):1094,(1,1):136	0:1198,1:191	0.8	0.82	0.77
HCT116-stranded	0.50	SA537	SA538	A3SS	chr4:834724:838591:-@chr4:833856|834197:833680:-	60842097.59	-0.15	GAK	('chr4:834724:838591:-@chr4:833856|834197:833680:-.A.coreAndExt_chr4:834724:838591:-@chr4:833856|834197:833680:-.A.up', 'chr4:834724:838591:-@chr4:833856|834197:833680:-.B.core_chr4:834724:838591:-@chr4:833856|834197:833680:-.B.up')	(0,0):506,(0,1):218,(1,0):10,(1,1):139	0:19,1:348	0.04	0.07	0.02	(0,0):306,(0,1):122,(1,0):33,(1,1):96	0:56,1:195	0.19	0.25	0.14
HCT116-stranded	0.50	SA537	SA538	A3SS	chr4:103967719:103968139:-@chr4:103966928|103967136:103966777:-	1000000000000.0	-0.39	UBE2D3	('chr4:103967719:103968139:-@chr4:103966928|103967136:103966777:-.A.coreAndExt_chr4:103967719:103968139:-@chr4:103966928|103967136:103966777:-.A.up', 'chr4:103967719:103968139:-@chr4:103966928|103967136:103966777:-.B.core_chr4:103967719:103968139:-@chr4:103966928|103967136:103966777:-.B.up')	(0,0):962,(0,1):514,(1,0):279,(1,1):108	0:311,1:590	0.25	0.28	0.22	(0,0):1786,(0,1):369,(1,0):1077,(1,1):153	0:1170,1:429	0.64	0.67	0.61
HCT116-stranded	0.50	SA537	SA538	A3SS	chr4:1923524:1923756:+@chr4:1924277|1924849:1925049:+	1000000000000.0	-0.32	WHSC1	('chr4:1923524:1923756:+@chr4:1924277|1924849:1925049:+.A.up_chr4:1923524:1923756:+@chr4:1924277|1924849:1925049:+.A.coreAndExt', 'chr4:1923524:1923756:+@chr4:1924277|1924849:1925049:+.B.up_chr4:1923524:1923756:+@chr4:1924277|1924849:1925049:+.B.core')	(0,0):168,(0,1):88,(1,0):51,(1,1):20	0:52,1:107	0.13	0.17	0.1	(0,0):127,(0,1):40,(1,0):124,(1,1):15	0:131,1:48	0.45	0.53	0.36
HCT116-stranded	0.50	SA537	SA538	A3SS	chr18:46066907:46067226:-@chr18:46066296|46066625:46066117:-	91.07	0.14	CXXC1	('chr18:46066907:46067226:-@chr18:46066296|46066625:46066117:-.A.coreAndExt_chr18:46066907:46067226:-@chr18:46066296|46066625:46066117:-.A.up', 'chr18:46066907:46067226:-@chr18:46066296|46066625:46066117:-.B.core_chr18:46066907:46067226:-@chr18:46066296|46066625:46066117:-.B.up')	(0,0):377,(0,1):1,(1,0):233,(1,1):17	0:250,1:1	0.98	1.0	0.94	(0,0):350,(0,1):15,(1,0):191,(1,1):18	0:208,1:16	0.84	0.91	0.78
HCT116-stranded	0.50	SA537	SA538	A3SS	chr22:48573686:48573946:-@chr22:48567146|48567539:48567042:-	1000000000000.0	-0.74	BRD1	('chr22:48573686:48573946:-@chr22:48567146|48567539:48567042:-.A.coreAndExt_chr22:48573686:48573946:-@chr22:48567146|48567539:48567042:-.A.up', 'chr22:48573686:48573946:-@chr22:48567146|48567539:48567042:-.B.core_chr22:48573686:48573946:-@chr22:48567146|48567539:48567042:-.B.up')	(0,0):163,(0,1):33,(1,0):42,(1,1):41	0:52,1:64	0.19	0.27	0.13	(0,0):114,(1,0):94,(1,1):27	0:121	0.93	0.99	0.8
HCT116-stranded	0.50	SA537	SA538	A3SS	chr22:20648295:20648400:-@chr22:20647265|20647392:20647119:-	21.31	-0.18	TOP3B	('chr22:20648295:20648400:-@chr22:20647265|20647392:20647119:-.A.coreAndExt_chr22:20648295:20648400:-@chr22:20647265|20647392:20647119:-.A.up', 'chr22:20648295:20648400:-@chr22:20647265|20647392:20647119:-.B.core_chr22:20648295:20648400:-@chr22:20647265|20647392:20647119:-.B.up')	(0,0):72,(0,1):26,(1,0):3,(1,1):5	0:4,1:30	0.04	0.09	0.01	(0,0):60,(0,1):16,(1,0):13,(1,1):3	0:13,1:19	0.22	0.36	0.12
HCT116-stranded	0.50	SA537	SA538	A3SS	chr22:48573686:48573946:-@chr22:48567174|48567539:48567042:-	694199640600.7	-0.54	BRD1	('chr22:48573686:48573946:-@chr22:48567174|48567539:48567042:-.A.coreAndExt_chr22:48573686:48573946:-@chr22:48567174|48567539:48567042:-.A.up', 'chr22:48573686:48573946:-@chr22:48567174|48567539:48567042:-.B.core_chr22:48573686:48573946:-@chr22:48567174|48567539:48567042:-.B.up')	(0,0):188,(0,1):8,(1,0):42,(1,1):41	0:58,1:33	0.39	0.55	0.27	(0,0):114,(1,0):94,(1,1):27	0:117,1:4	0.93	0.99	0.8
HCT116-stranded	0.50	SA537	SA538	A3SS	chr22:25198268:25198384:-@chr22:25196779|25196888:25196685:-	40.17	-0.34	HPS4	('chr22:25198268:25198384:-@chr22:25196779|25196888:25196685:-.A.coreAndExt_chr22:25198268:25198384:-@chr22:25196779|25196888:25196685:-.A.up', 'chr22:25198268:25198384:-@chr22:25196779|25196888:25196685:-.B.core_chr22:25198268:25198384:-@chr22:25196779|25196888:25196685:-.B.up')	(0,0):96,(0,1):8,(1,0):2,(1,1):5	0:2,1:13	0.06	0.16	0.01	(0,0):84,(0,1):6,(1,0):12	0:12,1:6	0.4	0.64	0.23
HCT116-stranded	0.50	SA537	SA538	A3SS	chr22:41243955:41244097:-@chr22:41242086|41242246:41241961:-	1261.8	-0.12	RRP7A	('chr22:41243955:41244097:-@chr22:41242086|41242246:41241961:-.A.coreAndExt_chr22:41243955:41244097:-@chr22:41242086|41242246:41241961:-.A.up', 'chr22:41243955:41244097:-@chr22:41242086|41242246:41241961:-.B.core_chr22:41243955:41244097:-@chr22:41242086|41242246:41241961:-.B.up')	(0,0):249,(0,1):69,(1,0):3,(1,1):2	0:3,1:71	0.02	0.04	0.0	(0,0):151,(0,1):33,(1,0):16,(1,1):2	0:17,1:34	0.14	0.22	0.08
HCT116-stranded	0.50	SA537	SA538	A3SS	chr22:18328267:18328812:+@chr22:18329756|18330050:18330338:+	1000000000000.0	-0.22	COMT	('chr22:18328267:18328812:+@chr22:18329756|18330050:18330338:+.A.up_chr22:18328267:18328812:+@chr22:18329756|18330050:18330338:+.A.coreAndExt', 'chr22:18328267:18328812:+@chr22:18329756|18330050:18330338:+.B.up_chr22:18328267:18328812:+@chr22:18329756|18330050:18330338:+.B.core')	(0,0):233,(0,1):80,(1,0):9,(1,1):204	0:24,1:269	0.05	0.08	0.02	(0,0):236,(0,1):48,(1,0):51,(1,1):201	0:102,1:198	0.27	0.34	0.21
HCT116-stranded	0.50	SA537	SA538	A3SS	chr2:85677153:85677283:+@chr2:85677587|85677738:85677812:+	125.43	-0.7	RNF181	('chr2:85677153:85677283:+@chr2:85677587|85677738:85677812:+.A.up_chr2:85677153:85677283:+@chr2:85677587|85677738:85677812:+.A.coreAndExt', 'chr2:85677153:85677283:+@chr2:85677587|85677738:85677812:+.B.up_chr2:85677153:85677283:+@chr2:85677587|85677738:85677812:+.B.core')	(0,0):447,(0,1):7,(1,0):3,(1,1):2	0:4,1:8	0.13	0.3	0.03	(0,0):459,(1,0):16,(1,1):1	0:17	0.83	0.97	0.48
HCT116-stranded	0.50	SA537	SA538	A3SS	chr2:130631294:130633384:-@chr2:130630718|130630856:130630628:-	1000000000000.0	-0.28	SMPD4	('chr2:130631294:130633384:-@chr2:130630718|130630856:130630628:-.A.coreAndExt_chr2:130631294:130633384:-@chr2:130630718|130630856:130630628:-.A.up', 'chr2:130631294:130633384:-@chr2:130630718|130630856:130630628:-.B.core_chr2:130631294:130633384:-@chr2:130630718|130630856:130630628:-.B.up')	(0,0):569,(0,1):174,(1,0):17,(1,1):212	0:34,1:369	0.08	0.12	0.05	(0,0):448,(0,1):85,(1,0):56,(1,1):126	0:104,1:163	0.36	0.43	0.28
HCT116-stranded	0.50	SA537	SA538	A3SS	chr2:190357240:190357342:-@chr2:190355573|190356094:190355393:-	1000000000000.0	0.17	ORMDL1	('chr2:190357240:190357342:-@chr2:190355573|190356094:190355393:-.A.coreAndExt_chr2:190357240:190357342:-@chr2:190355573|190356094:190355393:-.A.up', 'chr2:190357240:190357342:-@chr2:190355573|190356094:190355393:-.B.core_chr2:190357240:190357342:-@chr2:190355573|190356094:190355393:-.B.up')	(0,0):375,(0,1):61,(1,0):121,(1,1):17	0:125,1:74	0.2	0.25	0.16	(0,0):182,(0,1):79,(1,0):17,(1,1):7	0:17,1:86	0.03	0.05	0.02
HCT116-stranded	0.50	SA537	SA538	A3SS	chr2:201462295:201462359:+@chr2:201464704|201464886:201465347:+	28.75	0.12	NIF3L1	('chr2:201462295:201462359:+@chr2:201464704|201464886:201465347:+.A.up_chr2:201462295:201462359:+@chr2:201464704|201464886:201465347:+.A.coreAndExt', 'chr2:201462295:201462359:+@chr2:201464704|201464886:201465347:+.B.up_chr2:201462295:201462359:+@chr2:201464704|201464886:201465347:+.B.core')	(0,0):542,(0,1):32,(1,0):45,(1,1):350	0:101,1:326	0.18	0.24	0.13	(0,0):306,(0,1):42,(1,0):12,(1,1):237	0:33,1:258	0.06	0.1	0.03
HCT116-stranded	0.50	SA537	SA538	A3SS	chr2:61300949:61301096:-@chr2:61294857|61295333:61294699:-	29.95	0.15	USP34	('chr2:61300949:61301096:-@chr2:61294857|61295333:61294699:-.A.coreAndExt_chr2:61300949:61301096:-@chr2:61294857|61295333:61294699:-.A.up', 'chr2:61300949:61301096:-@chr2:61294857|61295333:61294699:-.B.core_chr2:61300949:61301096:-@chr2:61294857|61295333:61294699:-.B.up')	(0,0):135,(1,0):478,(1,1):6	0:484	0.98	1.0	0.96	(0,0):191,(0,1):6,(1,0):169,(1,1):2	0:171,1:6	0.83	0.92	0.7
HCT116-stranded	0.50	SA537	SA538	A3SS	chr2:190238328:190238422:+@chr2:190239012|190240167:190240567:+	1000000000000.0	0.36	ASNSD1	('chr2:190238328:190238422:+@chr2:190239012|190240167:190240567:+.A.up_chr2:190238328:190238422:+@chr2:190239012|190240167:190240567:+.A.coreAndExt', 'chr2:190238328:190238422:+@chr2:190239012|190240167:190240567:+.B.up_chr2:190238328:190238422:+@chr2:190239012|190240167:190240567:+.B.core')	(0,0):157,(1,0):1367,(1,1):314	0:1674,1:7	0.98	1.0	0.94	(0,0):163,(0,1):1,(1,0):849,(1,1):357	0:1077,1:130	0.62	0.7	0.55
HCT116-stranded	0.50	SA537	SA538	A3SS	chr2:227901638:227901749:+@chr2:227903555|227903586:227903806:+	33.0	-0.15	MFF	('chr2:227901638:227901749:+@chr2:227903555|227903586:227903806:+.A.up_chr2:227901638:227901749:+@chr2:227903555|227903586:227903806:+.A.coreAndExt', 'chr2:227901638:227901749:+@chr2:227903555|227903586:227903806:+.B.up_chr2:227901638:227901749:+@chr2:227903555|227903586:227903806:+.B.core')	(0,0):220,(0,1):91,(1,0):4,(1,1):90	0:9,1:176	0.04	0.07	0.01	(0,0):153,(0,1):32,(1,0):12,(1,1):53	0:21,1:76	0.19	0.3	0.11
HCT116-stranded	0.50	SA537	SA538	A3SS	chr2:61300949:61301096:-@chr2:61294917|61295333:61294699:-	329.96	0.19	USP34	('chr2:61300949:61301096:-@chr2:61294917|61295333:61294699:-.A.coreAndExt_chr2:61300949:61301096:-@chr2:61294917|61295333:61294699:-.A.up', 'chr2:61300949:61301096:-@chr2:61294917|61295333:61294699:-.B.core_chr2:61300949:61301096:-@chr2:61294917|61295333:61294699:-.B.up')	(0,0):135,(1,0):455,(1,1):29	0:484	0.99	1.0	0.96	(0,0):189,(0,1):8,(1,0):151,(1,1):20	0:167,1:12	0.8	0.9	0.69
HCT116-stranded	0.50	SA537	SA538	A3SS	chr2:67483428:67483610:+@chr2:67483861|67485633:67485971:+	79270715.0	0.54	ETAA1	('chr2:67483428:67483610:+@chr2:67483861|67485633:67485971:+.A.up_chr2:67483428:67483610:+@chr2:67483861|67485633:67485971:+.A.coreAndExt', 'chr2:67483428:67483610:+@chr2:67483861|67485633:67485971:+.B.up_chr2:67483428:67483610:+@chr2:67483861|67485633:67485971:+.B.core')	(0,0):61,(0,1):1,(1,0):500,(1,1):59	0:557,1:3	0.94	0.99	0.86	(0,0):37,(0,1):1,(1,0):56,(1,1):27	0:66,1:18	0.4	0.62	0.26
HCT116-stranded	0.50	SA537	SA538	A3SS	chr2:201462295:201462359:+@chr2:201464688|201464886:201465347:+	453.37	0.12	NIF3L1	('chr2:201462295:201462359:+@chr2:201464688|201464886:201465347:+.A.up_chr2:201462295:201462359:+@chr2:201464688|201464886:201465347:+.A.coreAndExt', 'chr2:201462295:201462359:+@chr2:201464688|201464886:201465347:+.B.up_chr2:201462295:201462359:+@chr2:201464688|201464886:201465347:+.B.core')	(0,0):536,(0,1):32,(1,0):51,(1,1):350	0:126,1:307	0.19	0.25	0.14	(0,0):305,(0,1):42,(1,0):13,(1,1):237	0:37,1:255	0.07	0.11	0.03
HCT116-stranded	0.50	SA537	SA538	A3SS	chr2:190356850:190356979:-@chr2:190355573|190356094:190355393:-	4846604.39	0.62	ORMDL1	('chr2:190356850:190356979:-@chr2:190355573|190356094:190355393:-.A.coreAndExt_chr2:190356850:190356979:-@chr2:190355573|190356094:190355393:-.A.up', 'chr2:190356850:190356979:-@chr2:190355573|190356094:190355393:-.B.core_chr2:190356850:190356979:-@chr2:190355573|190356094:190355393:-.B.up')	(0,0):406,(0,1):1,(1,0):106,(1,1):17	0:120,1:4	0.83	0.97	0.61	(0,0):215,(0,1):4,(1,0):11,(1,1):9	0:11,1:13	0.21	0.39	0.1
HCT116-stranded	0.50	SA537	SA538	A3SS	chr2:96666385:96667106:-@chr2:96660946|96661007:96660776:-	4873676408.93	-0.41	KANSL3	('chr2:96666385:96667106:-@chr2:96660946|96661007:96660776:-.A.coreAndExt_chr2:96666385:96667106:-@chr2:96660946|96661007:96660776:-.A.up', 'chr2:96666385:96667106:-@chr2:96660946|96661007:96660776:-.B.core_chr2:96666385:96667106:-@chr2:96660946|96661007:96660776:-.B.up')	(0,0):135,(0,1):26,(1,0):27,(1,1):52	0:47,1:58	0.43	0.55	0.3	(0,0):110,(0,1):6,(1,0):50,(1,1):42	0:87,1:11	0.84	0.93	0.72
HCT116-stranded	0.50	SA537	SA538	A3SS	chr2:190357240:190357342:-@chr2:190355571|190356094:190355393:-	33.51	0.41	ORMDL1	('chr2:190357240:190357342:-@chr2:190355571|190356094:190355393:-.A.coreAndExt_chr2:190357240:190357342:-@chr2:190355571|190356094:190355393:-.A.up', 'chr2:190357240:190357342:-@chr2:190355571|190356094:190355393:-.B.core_chr2:190357240:190357342:-@chr2:190355571|190356094:190355393:-.B.up')	(0,0):430,(0,1):6,(1,0):122,(1,1):16	0:133,1:11	0.62	0.78	0.46	(0,0):254,(0,1):7,(1,0):17,(1,1):7	0:20,1:11	0.21	0.38	0.11
HCT116-stranded	0.50	SA537	SA538	A3SS	chr8:145507749:145508110:+@chr8:145508317|145508456:145508525:+	92949343.12	0.35	HSF1	('chr8:145507749:145508110:+@chr8:145508317|145508456:145508525:+.A.up_chr8:145507749:145508110:+@chr8:145508317|145508456:145508525:+.A.coreAndExt', 'chr8:145507749:145508110:+@chr8:145508317|145508456:145508525:+.B.up_chr8:145507749:145508110:+@chr8:145508317|145508456:145508525:+.B.core')	(0,0):757,(0,1):2,(1,0):64,(1,1):10	0:74,1:2	0.93	0.98	0.85	(0,0):563,(0,1):16,(1,0):36,(1,1):3	0:39,1:16	0.58	0.72	0.43
HCT116-stranded	0.50	SA537	SA538	A3SS	chr8:144769880:144770817:-@chr8:144769533|144769753:144769419:-	1000000000000.0	-0.24	TSTA3	('chr8:144769880:144770817:-@chr8:144769533|144769753:144769419:-.A.coreAndExt_chr8:144769880:144770817:-@chr8:144769533|144769753:144769419:-.A.up', 'chr8:144769880:144770817:-@chr8:144769533|144769753:144769419:-.B.core_chr8:144769880:144770817:-@chr8:144769533|144769753:144769419:-.B.up')	(0,0):572,(0,1):96,(1,0):11,(1,1):34	0:14,1:127	0.08	0.14	0.04	(0,0):725,(0,1):121,(1,0):76,(1,1):54	0:85,1:166	0.32	0.39	0.26
HCT116-stranded	0.50	SA537	SA538	A3SS	chr8:38972889:38973345:-@chr8:38972081|38972470:38971994:-	1000000000000.0	-0.45	TM2D2	('chr8:38972889:38973345:-@chr8:38972081|38972470:38971994:-.A.coreAndExt_chr8:38972889:38973345:-@chr8:38972081|38972470:38971994:-.A.up', 'chr8:38972889:38973345:-@chr8:38972081|38972470:38971994:-.B.core_chr8:38972889:38973345:-@chr8:38972081|38972470:38971994:-.B.up')	(0,0):97,(0,1):37,(1,0):72,(1,1):187	0:136,1:160	0.24	0.3	0.18	(0,0):65,(0,1):8,(1,0):103,(1,1):83	0:163,1:31	0.69	0.81	0.57
HCT116-stranded	0.50	SA537	SA538	A3SS	chr8:38972889:38973345:-@chr8:38972081|38972369:38971994:-	1000000000000.0	-0.5	TM2D2	('chr8:38972889:38973345:-@chr8:38972081|38972369:38971994:-.A.coreAndExt_chr8:38972889:38973345:-@chr8:38972081|38972369:38971994:-.A.up', 'chr8:38972889:38973345:-@chr8:38972081|38972369:38971994:-.B.core_chr8:38972889:38973345:-@chr8:38972081|38972369:38971994:-.B.up')	(0,0):126,(0,1):37,(1,0):43,(1,1):187	0:76,1:191	0.19	0.25	0.13	(0,0):87,(0,1):8,(1,0):81,(1,1):83	0:149,1:23	0.69	0.82	0.56
HCT116-stranded	0.50	SA537	SA538	A3SS	chr6:24526291:24526443:+@chr6:24526578|24526668:24526785:+	57.83	-0.13	MRS2	('chr6:24526291:24526443:+@chr6:24526578|24526668:24526785:+.A.up_chr6:24526291:24526443:+@chr6:24526578|24526668:24526785:+.A.coreAndExt', 'chr6:24526291:24526443:+@chr6:24526578|24526668:24526785:+.B.up_chr6:24526291:24526443:+@chr6:24526578|24526668:24526785:+.B.core')	(0,0):171,(0,1):72,(1,0):5,(1,1):33	0:5,1:105	0.03	0.06	0.01	(0,0):122,(0,1):34,(1,0):16,(1,1):13	0:16,1:47	0.16	0.24	0.09
HCT116-stranded	0.50	SA537	SA538	A3SS	chr6:99979812:99980255:-@chr6:99969283|99971025:99969169:-	7711.09	0.42	PNISR	('chr6:99979812:99980255:-@chr6:99969283|99971025:99969169:-.A.coreAndExt_chr6:99979812:99980255:-@chr6:99969283|99971025:99969169:-.A.up', 'chr6:99979812:99980255:-@chr6:99969283|99971025:99969169:-.B.core_chr6:99979812:99980255:-@chr6:99969283|99971025:99969169:-.B.up')	(0,0):203,(0,1):5,(1,0):72,(1,1):11	0:81,1:7	0.59	0.77	0.43	(0,0):228,(0,1):15,(1,0):23,(1,1):8	0:26,1:20	0.17	0.28	0.1
HCT116-stranded	0.50	SA537	SA538	A3SS	chr6:99979812:99980255:-@chr6:99969287|99971025:99969169:-	1000000000000.0	0.35	PNISR	('chr6:99979812:99980255:-@chr6:99969287|99971025:99969169:-.A.coreAndExt_chr6:99979812:99980255:-@chr6:99969287|99971025:99969169:-.A.up', 'chr6:99979812:99980255:-@chr6:99969287|99971025:99969169:-.B.core_chr6:99979812:99980255:-@chr6:99969287|99971025:99969169:-.B.up')	(0,0):196,(0,1):12,(1,0):72,(1,1):11	0:80,1:15	0.43	0.57	0.31	(0,0):202,(0,1):41,(1,0):23,(1,1):8	0:23,1:49	0.08	0.12	0.05
HCT116-stranded	0.50	SA537	SA538	A3SS	chr6:4070483:4071470:-@chr6:4062684|4064508:4062541:-	1000000000000.0	0.39	ECI2	('chr6:4070483:4071470:-@chr6:4062684|4064508:4062541:-.A.coreAndExt_chr6:4070483:4071470:-@chr6:4062684|4064508:4062541:-.A.up', 'chr6:4070483:4071470:-@chr6:4062684|4064508:4062541:-.B.core_chr6:4070483:4071470:-@chr6:4062684|4064508:4062541:-.B.up')	(0,0):873,(0,1):12,(1,0):107,(1,1):15	0:120,1:14	0.7	0.82	0.59	(0,0):582,(0,1):27,(1,0):44,(1,1):16	0:48,1:39	0.31	0.41	0.22
HCT116-stranded	0.50	SA537	SA538	A3SS	chr6:7540259:7540333:+@chr6:7544905|7546568:7546756:+	412092.33	0.13	SNRNP48	('chr6:7540259:7540333:+@chr6:7544905|7546568:7546756:+.A.up_chr6:7540259:7540333:+@chr6:7544905|7546568:7546756:+.A.coreAndExt', 'chr6:7540259:7540333:+@chr6:7544905|7546568:7546756:+.B.up_chr6:7540259:7540333:+@chr6:7544905|7546568:7546756:+.B.core')	(0,0):133,(0,1):17,(1,0):70,(1,1):2	0:70,1:19	0.15	0.24	0.1	(0,0):199,(0,1):69,(1,0):40,(1,1):13	0:40,1:82	0.02	0.03	0.01
HCT116-stranded	0.50	SA537	SA538	A3SS	chr6:145286330:145286583:+@chr6:145288262|145288448:145288527:+	1000000000000.0	-0.37		('chr6:145286330:145286583:+@chr6:145288262|145288448:145288527:+.A.up_chr6:145286330:145286583:+@chr6:145288262|145288448:145288527:+.A.coreAndExt', 'chr6:145286330:145286583:+@chr6:145288262|145288448:145288527:+.B.up_chr6:145286330:145286583:+@chr6:145288262|145288448:145288527:+.B.core')	(0,0):11953,(0,1):39,(1,0):2305,(1,1):2926	0:3955,1:1315	0.56	0.59	0.53	(0,0):16378,(0,1):16,(1,0):4911,(1,1):3546	0:8184,1:289	0.93	0.95	0.9
HCT116-stranded	0.50	SA537	SA538	A3SS	chr12:52352627:52354071:-@chr12:52349999|52350165:52349922:-	27.47	-0.14	ATP5G2	('chr12:52352627:52354071:-@chr12:52349999|52350165:52349922:-.A.coreAndExt_chr12:52352627:52354071:-@chr12:52349999|52350165:52349922:-.A.up', 'chr12:52352627:52354071:-@chr12:52349999|52350165:52349922:-.B.core_chr12:52352627:52354071:-@chr12:52349999|52350165:52349922:-.B.up')	(0,0):1464,(0,1):92,(1,0):5,(1,1):18	0:7,1:108	0.05	0.1	0.02	(0,0):1473,(0,1):88,(1,0):23,(1,1):12	0:25,1:98	0.19	0.27	0.13
HCT116-stranded	0.50	SA537	SA538	A3SS	chr12:108015435:108015818:-@chr12:108014975|108015125:108014695:-	43754669746.03	0.26	ALKBH2	('chr12:108015435:108015818:-@chr12:108014975|108015125:108014695:-.A.coreAndExt_chr12:108015435:108015818:-@chr12:108014975|108015125:108014695:-.A.up', 'chr12:108015435:108015818:-@chr12:108014975|108015125:108014695:-.B.core_chr12:108015435:108015818:-@chr12:108014975|108015125:108014695:-.B.up')	(0,0):111,(0,1):39,(1,0):129,(1,1):173	0:239,1:102	0.64	0.72	0.57	(0,0):130,(0,1):130,(1,0):144,(1,1):305	0:253,1:326	0.38	0.44	0.33
HCT116-stranded	0.50	SA537	SA538	A3SS	chr12:110763514:110765192:-@chr12:110762190|110762664:110761955:-	1000000000000.0	0.23	C12orf47	('chr12:110763514:110765192:-@chr12:110762190|110762664:110761955:-.A.coreAndExt_chr12:110763514:110765192:-@chr12:110762190|110762664:110761955:-.A.up', 'chr12:110763514:110765192:-@chr12:110762190|110762664:110761955:-.B.core_chr12:110763514:110765192:-@chr12:110762190|110762664:110761955:-.B.up')	(0,0):177,(0,1):13,(1,0):309,(1,1):551	0:807,1:66	0.9	0.95	0.86	(0,0):154,(0,1):46,(1,0):229,(1,1):603	0:641,1:237	0.67	0.73	0.6
HCT116-stranded	0.50	SA537	SA538	A3SS	chr12:6893758:6894084:+@chr12:6894861|6895246:6895342:+	57.16	0.2	ENO2	('chr12:6893758:6894084:+@chr12:6894861|6895246:6895342:+.A.up_chr12:6893758:6894084:+@chr12:6894861|6895246:6895342:+.A.coreAndExt', 'chr12:6893758:6894084:+@chr12:6894861|6895246:6895342:+.B.up_chr12:6893758:6894084:+@chr12:6894861|6895246:6895342:+.B.core')	(0,0):73,(0,1):20,(1,0):16,(1,1):3	0:17,1:22	0.23	0.35	0.12	(0,0):38,(0,1):12,(1,1):4	0:0,1:16	0.03	0.1	0.0
HCT116-stranded	0.50	SA537	SA538	A3SS	chr12:6939768:6939859:+@chr12:6940087|6940230:6940369:+	1410.4	-0.4	PTPN6	('chr12:6939768:6939859:+@chr12:6940087|6940230:6940369:+.A.up_chr12:6939768:6939859:+@chr12:6940087|6940230:6940369:+.A.coreAndExt', 'chr12:6939768:6939859:+@chr12:6940087|6940230:6940369:+.B.up_chr12:6939768:6939859:+@chr12:6940087|6940230:6940369:+.B.core')	(0,0):107,(0,1):23,(1,0):6,(1,1):5	0:6,1:28	0.07	0.13	0.03	(0,0):73,(0,1):6,(1,0):19,(1,1):1	0:20,1:6	0.47	0.69	0.27
HCT116-stranded	0.50	SA537	SA538	A3SS	chr12:122273538:122273627:-@chr12:122272223|122272395:122271872:-	70.7	0.26	MPHOSPH9	('chr12:122273538:122273627:-@chr12:122272223|122272395:122271872:-.A.coreAndExt_chr12:122273538:122273627:-@chr12:122272223|122272395:122271872:-.A.up', 'chr12:122273538:122273627:-@chr12:122272223|122272395:122271872:-.B.core_chr12:122273538:122273627:-@chr12:122272223|122272395:122271872:-.B.up')	(0,0):57,(1,0):90,(1,1):56	0:137,1:9	0.98	1.0	0.92	(0,0):48,(0,1):5,(1,0):42,(1,1):38	0:75,1:10	0.72	0.87	0.56
HCT116-stranded	0.50	SA537	SA538	A3SS	chr12:6893758:6894084:+@chr12:6894861|6895253:6895342:+	49.98	0.52	ENO2	('chr12:6893758:6894084:+@chr12:6894861|6895253:6895342:+.A.up_chr12:6893758:6894084:+@chr12:6894861|6895253:6895342:+.A.coreAndExt', 'chr12:6893758:6894084:+@chr12:6894861|6895253:6895342:+.B.up_chr12:6893758:6894084:+@chr12:6894861|6895253:6895342:+.B.core')	(0,0):90,(0,1):3,(1,0):16,(1,1):3	0:18,1:4	0.63	0.9	0.39	(0,0):48,(0,1):2,(1,1):4	0:0,1:6	0.11	0.36	0.01
HCT116-stranded	0.50	SA537	SA538	A3SS	chr12:129922377:129922624:+@chr12:129923082|129923334:129923418:+	1000000000000.0	0.32	RAN	('chr12:129922377:129922624:+@chr12:129923082|129923334:129923418:+.A.up_chr12:129922377:129922624:+@chr12:129923082|129923334:129923418:+.A.coreAndExt', 'chr12:129922377:129922624:+@chr12:129923082|129923334:129923418:+.B.up_chr12:129922377:129922624:+@chr12:129923082|129923334:129923418:+.B.core')	(0,0):2108,(0,1):29,(1,0):90,(1,1):1	0:90,1:30	0.53	0.63	0.43	(0,0):2561,(0,1):88,(1,0):63	0:63,1:88	0.21	0.26	0.16
HCT116-stranded	0.50	SA537	SA538	A3SS	chr12:6830647:6831502:-@chr12:6830021|6830434:6829892:-	4972.38	0.11	CDCA3	('chr12:6830647:6831502:-@chr12:6830021|6830434:6829892:-.A.coreAndExt_chr12:6830647:6831502:-@chr12:6830021|6830434:6829892:-.A.up', 'chr12:6830647:6831502:-@chr12:6830021|6830434:6829892:-.B.core_chr12:6830647:6831502:-@chr12:6830021|6830434:6829892:-.B.up')	(0,0):287,(1,0):182,(1,1):10	0:192	0.99	1.0	0.96	(0,0):552,(0,1):25,(1,0):304,(1,1):17	0:319,1:27	0.88	0.92	0.84
HCT116-stranded	0.50	SA537	SA538	A3SS	chr12:132123946:132124204:+@chr12:132127759|132127937:132128141:+	49575566.69	-0.55	ZNF84	('chr12:132123946:132124204:+@chr12:132127759|132127937:132128141:+.A.up_chr12:132123946:132124204:+@chr12:132127759|132127937:132128141:+.A.coreAndExt', 'chr12:132123946:132124204:+@chr12:132127759|132127937:132128141:+.B.up_chr12:132123946:132124204:+@chr12:132127759|132127937:132128141:+.B.core')	(0,0):49,(0,1):7,(1,1):7	0:0,1:14	0.07	0.24	0.01	(0,0):50,(0,1):4,(1,0):19,(1,1):20	0:34,1:9	0.62	0.84	0.4
HCT116-stranded	0.50	SA537	SA538	A3SS	chr12:52183078:52184520:+@chr12:52184663|52184749:52184866:+	34.41	-0.39	TARBP2	('chr12:52183078:52184520:+@chr12:52184663|52184749:52184866:+.A.up_chr12:52183078:52184520:+@chr12:52184663|52184749:52184866:+.A.coreAndExt', 'chr12:52183078:52184520:+@chr12:52184663|52184749:52184866:+.B.up_chr12:52183078:52184520:+@chr12:52184663|52184749:52184866:+.B.core')	(0,0):360,(0,1):21,(1,1):88	0:0,1:109	0.05	0.16	0.0	(0,0):269,(0,1):7,(1,0):7,(1,1):55	0:20,1:49	0.44	0.71	0.22
HCT116-stranded	0.50	SA537	SA538	A3SS	chr12:47517992:47518130:-@chr12:47517443|47517707:47517331:-	47.05	0.15	DDX23	('chr12:47517992:47518130:-@chr12:47517443|47517707:47517331:-.A.coreAndExt_chr12:47517992:47518130:-@chr12:47517443|47517707:47517331:-.A.up', 'chr12:47517992:47518130:-@chr12:47517443|47517707:47517331:-.B.core_chr12:47517992:47518130:-@chr12:47517443|47517707:47517331:-.B.up')	(0,0):638,(1,0):280,(1,1):8	0:288	0.98	1.0	0.93	(0,0):837,(0,1):13,(1,0):358,(1,1):12	0:368,1:15	0.83	0.9	0.75
HCT116-stranded	0.50	SA537	SA538	A3SS	chr10:3176484:3176558:-@chr10:3175693|3175923:3175581:-	214.48	-0.1	PITRM1	('chr10:3176484:3176558:-@chr10:3175693|3175923:3175581:-.A.coreAndExt_chr10:3176484:3176558:-@chr10:3175693|3175923:3175581:-.A.up', 'chr10:3176484:3176558:-@chr10:3175693|3175923:3175581:-.B.core_chr10:3176484:3176558:-@chr10:3175693|3175923:3175581:-.B.up')	(0,0):264,(0,1):45,(1,0):10,(1,1):1	0:10,1:46	0.03	0.05	0.01	(0,0):228,(0,1):27,(1,0):31	0:31,1:27	0.13	0.2	0.08
HCT116-stranded	0.50	SA537	SA538	A3SS	chr10:38423865:38424158:+@chr10:38424292|38424472:38424563:+	389.77	-0.47	ZNF37A	('chr10:38423865:38424158:+@chr10:38424292|38424472:38424563:+.A.up_chr10:38423865:38424158:+@chr10:38424292|38424472:38424563:+.A.coreAndExt', 'chr10:38423865:38424158:+@chr10:38424292|38424472:38424563:+.B.up_chr10:38423865:38424158:+@chr10:38424292|38424472:38424563:+.B.core')	(0,0):17,(0,1):8,(1,0):13,(1,1):7	0:14,1:14	0.41	0.61	0.23	(0,0):30,(0,1):3,(1,0):75,(1,1):23	0:96,1:5	0.88	0.96	0.77
HCT116-stranded	0.50	SA537	SA538	A3SS	chr10:124912118:124912334:+@chr10:124913326|124914553:124914871:+	1000000000000.0	0.21	BUB3	('chr10:124912118:124912334:+@chr10:124913326|124914553:124914871:+.A.up_chr10:124912118:124912334:+@chr10:124913326|124914553:124914871:+.A.coreAndExt', 'chr10:124912118:124912334:+@chr10:124913326|124914553:124914871:+.B.up_chr10:124912118:124912334:+@chr10:124913326|124914553:124914871:+.B.core')	(0,0):1526,(0,1):1043,(1,0):4023,(1,1):1287	0:4494,1:1859	0.34	0.35	0.33	(0,0):1711,(0,1):1942,(1,0):2257,(1,1):1988	0:2509,1:3678	0.13	0.14	0.12
HCT116-stranded	0.50	SA537	SA538	A3SS	chr10:102036352:102036459:-@chr10:102035960|102036079:102035844:-	1000000000000.0	-0.39	BLOC1S2	('chr10:102036352:102036459:-@chr10:102035960|102036079:102035844:-.A.coreAndExt_chr10:102036352:102036459:-@chr10:102035960|102036079:102035844:-.A.up', 'chr10:102036352:102036459:-@chr10:102035960|102036079:102035844:-.B.core_chr10:102036352:102036459:-@chr10:102035960|102036079:102035844:-.B.up')	(0,0):220,(0,1):101,(1,0):7,(1,1):13	0:7,1:114	0.02	0.04	0.01	(0,0):166,(0,1):25,(1,0):63,(1,1):5	0:63,1:30	0.41	0.52	0.31
HCT116-stranded	0.50	SA537	SA538	A3SS	chr15:41906405:41906582:+@chr15:41907455|41907565:41907856:+	1000000000000.0	0.55	WDR76	('chr15:41906405:41906582:+@chr15:41907455|41907565:41907856:+.A.up_chr15:41906405:41906582:+@chr15:41907455|41907565:41907856:+.A.coreAndExt', 'chr15:41906405:41906582:+@chr15:41907455|41907565:41907856:+.B.up_chr15:41906405:41906582:+@chr15:41907455|41907565:41907856:+.B.core')	(0,0):98,(0,1):3,(1,0):192,(1,1):133	0:324,1:4	0.96	0.99	0.92	(0,0):45,(0,1):23,(1,0):42,(1,1):67	0:59,1:73	0.41	0.52	0.31
HCT116-stranded	0.50	SA537	SA538	A3SS	chr14:19993130:19993393:+@chr14:19993577|19993913:19994100:+	1000000000000.0	0.2	APEX1	('chr14:19993130:19993393:+@chr14:19993577|19993913:19994100:+.A.up_chr14:19993130:19993393:+@chr14:19993577|19993913:19994100:+.A.coreAndExt', 'chr14:19993130:19993393:+@chr14:19993577|19993913:19994100:+.B.up_chr14:19993130:19993393:+@chr14:19993577|19993913:19994100:+.B.core')	(0,0):1811,(0,1):5,(1,0):741,(1,1):261	0:996,1:11	0.97	0.99	0.94	(0,0):2160,(0,1):70,(1,0):954,(1,1):396	0:1255,1:165	0.77	0.81	0.73
HCT116-stranded	0.50	SA537	SA538	A3SS	chr14:23685583:23686345:-@chr14:23684821|23685289:23684759:-	82.21	0.45	PSME2	('chr14:23685583:23686345:-@chr14:23684821|23685289:23684759:-.A.coreAndExt_chr14:23685583:23686345:-@chr14:23684821|23685289:23684759:-.A.up', 'chr14:23685583:23686345:-@chr14:23684821|23685289:23684759:-.B.core_chr14:23685583:23686345:-@chr14:23684821|23685289:23684759:-.B.up')	(0,0):565,(1,0):69,(1,1):64	0:130,1:3	0.92	0.99	0.79	(0,0):559,(0,1):1,(1,0):15,(1,1):42	0:35,1:23	0.47	0.76	0.25
HCT116-stranded	0.50	SA537	SA538	A3SS	chr14:19993219:19993702:+@chr14:19993801|19993915:19994100:+	78.05	-0.12	APEX1	('chr14:19993219:19993702:+@chr14:19993801|19993915:19994100:+.A.up_chr14:19993219:19993702:+@chr14:19993801|19993915:19994100:+.A.coreAndExt', 'chr14:19993219:19993702:+@chr14:19993801|19993915:19994100:+.B.up_chr14:19993219:19993702:+@chr14:19993801|19993915:19994100:+.B.core')	(0,0):2250,(0,1):78,(1,0):33,(1,1):456	0:68,1:499	0.11	0.15	0.08	(0,0):2784,(0,1):108,(1,0):97,(1,1):588	0:197,1:596	0.23	0.27	0.19
HCT116-stranded	0.50	SA537	SA538	A3SS	chr14:20749809:20750002:-@chr14:20749305|20749565:20748572:-	1000000000000.0	0.31	HNRNPC	('chr14:20749809:20750002:-@chr14:20749305|20749565:20748572:-.A.coreAndExt_chr14:20749809:20750002:-@chr14:20749305|20749565:20748572:-.A.up', 'chr14:20749809:20750002:-@chr14:20749305|20749565:20748572:-.B.core_chr14:20749809:20750002:-@chr14:20749305|20749565:20748572:-.B.up')	(0,0):6011,(0,1):14,(1,0):3289,(1,1):8164	0:11229,1:238	0.96	0.98	0.94	(0,0):6481,(0,1):560,(1,0):3603,(1,1):9711	0:9926,1:3948	0.65	0.66	0.63
HCT116-stranded	0.50	SA537	SA538	A3SS	chr14:66806171:66806253:+@chr14:66815488|66815720:66816007:+	103904.86	0.58	MPP5	('chr14:66806171:66806253:+@chr14:66815488|66815720:66816007:+.A.up_chr14:66806171:66806253:+@chr14:66815488|66815720:66816007:+.A.coreAndExt', 'chr14:66806171:66806253:+@chr14:66815488|66815720:66816007:+.B.up_chr14:66806171:66806253:+@chr14:66815488|66815720:66816007:+.B.core')	(0,0):56,(0,1):1,(1,0):32,(1,1):28	0:46,1:15	0.71	0.9	0.48	(0,0):49,(1,0):4,(1,1):30	0:9,1:25	0.13	0.29	0.04
HCT116-stranded	0.50	SA537	SA538	A5SS	chr9:130298141:130298397|130298241:+@chr9:130300513:130300675:+	6261955.76	-0.17	ODF2	('chr9:130298141:130298397|130298241:+@chr9:130300513:130300675:+.A.coreAndExt_chr9:130298141:130298397|130298241:+@chr9:130300513:130300675:+.A.dn', 'chr9:130298141:130298397|130298241:+@chr9:130300513:130300675:+.B.core_chr9:130298141:130298397|130298241:+@chr9:130300513:130300675:+.B.dn')	(0,0):211,(0,1):62,(1,0):9,(1,1):10	0:9,1:72	0.05	0.09	0.02	(0,0):235,(0,1):52,(1,0):47,(1,1):10	0:49,1:60	0.22	0.29	0.16
HCT116-stranded	0.50	SA537	SA538	A5SS	chr9:34627417:34627264|34626994:-@chr9:34624717:34625855:-	1000000000000.0	0.12	SIGMAR1	('chr9:34627417:34627264|34626994:-@chr9:34624717:34625855:-.A.dn_chr9:34627417:34627264|34626994:-@chr9:34624717:34625855:-.A.coreAndExt', 'chr9:34627417:34627264|34626994:-@chr9:34624717:34625855:-.B.dn_chr9:34627417:34627264|34626994:-@chr9:34624717:34625855:-.B.core')	(0,0):1083,(0,1):5,(1,0):641,(1,1):6570	0:3263,1:3953	0.4	0.43	0.36	(0,0):1416,(0,1):27,(1,0):620,(1,1):8893	0:3056,1:6484	0.28	0.3	0.25
HCT116-stranded	0.50	SA537	SA538	A5SS	chr9:139579427:139579358|139579166:-@chr9:139578674:139578879:-	93.6	-0.28	WDR85	('chr9:139579427:139579358|139579166:-@chr9:139578674:139578879:-.A.dn_chr9:139579427:139579358|139579166:-@chr9:139578674:139578879:-.A.coreAndExt', 'chr9:139579427:139579358|139579166:-@chr9:139578674:139578879:-.B.dn_chr9:139579427:139579358|139579166:-@chr9:139578674:139578879:-.B.core')	(0,0):277,(0,1):19,(1,0):75,(1,1):25	0:89,1:30	0.45	0.56	0.35	(0,0):293,(0,1):14,(1,0):181,(1,1):33	0:203,1:25	0.73	0.82	0.63
HCT116-stranded	0.50	SA537	SA538	A5SS	chr9:100538726:100538599|100538105:-@chr9:100533331:100534656:-	43.0	0.17	ANKS6	('chr9:100538726:100538599|100538105:-@chr9:100533331:100534656:-.A.dn_chr9:100538726:100538599|100538105:-@chr9:100533331:100534656:-.A.coreAndExt', 'chr9:100538726:100538599|100538105:-@chr9:100533331:100534656:-.B.dn_chr9:100538726:100538599|100538105:-@chr9:100533331:100534656:-.B.core')	(0,0):966,(0,1):1,(1,0):159,(1,1):202	0:360,1:2	0.97	1.0	0.92	(0,0):722,(0,1):10,(1,0):155,(1,1):313	0:401,1:77	0.8	0.88	0.7
HCT116-stranded	0.50	SA537	SA538	A5SS	chr9:34627417:34627217|34626994:-@chr9:34624717:34625855:-	1000000000000.0	0.16	SIGMAR1	('chr9:34627417:34627217|34626994:-@chr9:34624717:34625855:-.A.dn_chr9:34627417:34627217|34626994:-@chr9:34624717:34625855:-.A.coreAndExt', 'chr9:34627417:34627217|34626994:-@chr9:34624717:34625855:-.B.dn_chr9:34627417:34627217|34626994:-@chr9:34624717:34625855:-.B.core')	(0,0):1050,(0,1):38,(1,0):520,(1,1):6691	0:3006,1:4243	0.38	0.41	0.35	(0,0):1116,(0,1):327,(1,0):496,(1,1):9017	0:2312,1:7528	0.22	0.24	0.2
HCT116-stranded	0.50	SA537	SA538	A5SS	chr9:85474062:85473920|85471085:-@chr9:85469765:85469880:-	21810.64	0.12	UBQLN1	('chr9:85474062:85473920|85471085:-@chr9:85469765:85469880:-.A.dn_chr9:85474062:85473920|85471085:-@chr9:85469765:85469880:-.A.coreAndExt', 'chr9:85474062:85473920|85471085:-@chr9:85469765:85469880:-.B.dn_chr9:85474062:85473920|85471085:-@chr9:85469765:85469880:-.B.core')	(0,0):1018,(0,1):23,(1,0):245,(1,1):8	0:248,1:28	0.18	0.24	0.13	(0,0):842,(0,1):69,(1,0):206,(1,1):10	0:206,1:79	0.06	0.08	0.05
HCT116-stranded	0.50	SA537	SA538	A5SS	chr9:129981515:129981173|129981089:-@chr9:129980809:129981004:-	2234824107.61	0.2	CIZ1	('chr9:129981515:129981173|129981089:-@chr9:129980809:129981004:-.A.dn_chr9:129981515:129981173|129981089:-@chr9:129980809:129981004:-.A.coreAndExt', 'chr9:129981515:129981173|129981089:-@chr9:129980809:129981004:-.B.dn_chr9:129981515:129981173|129981089:-@chr9:129980809:129981004:-.B.core')	(0,0):1027,(0,1):86,(1,0):181,(1,1):533	0:421,1:379	0.5	0.56	0.44	(0,0):600,(0,1):124,(1,0):103,(1,1):387	0:220,1:394	0.3	0.35	0.25
HCT116-stranded	0.50	SA537	SA538	A5SS	chr9:138914695:138914949|138914793:+@chr9:138922343:138922504:+	1000000000000.0	-0.4	TRAF2	('chr9:138914695:138914949|138914793:+@chr9:138922343:138922504:+.A.coreAndExt_chr9:138914695:138914949|138914793:+@chr9:138922343:138922504:+.A.dn', 'chr9:138914695:138914949|138914793:+@chr9:138922343:138922504:+.B.core_chr9:138914695:138914949|138914793:+@chr9:138922343:138922504:+.B.dn')	(0,0):101,(0,1):22,(1,1):2	0:0,1:24	0.02	0.06	0.0	(0,0):224,(0,1):16,(1,0):42,(1,1):9	0:44,1:23	0.42	0.57	0.3
HCT116-stranded	0.50	SA537	SA538	A5SS	chr7:142672207:142672511|142672307:+@chr7:142674832:142676331:+	1000000000000.0	0.4	GSTK1	('chr7:142672207:142672511|142672307:+@chr7:142674832:142676331:+.A.coreAndExt_chr7:142672207:142672511|142672307:+@chr7:142674832:142676331:+.A.dn', 'chr7:142672207:142672511|142672307:+@chr7:142674832:142676331:+.B.core_chr7:142672207:142672511|142672307:+@chr7:142674832:142676331:+.B.dn')	(0,0):1020,(0,1):18,(1,0):78,(1,1):420	0:378,1:138	0.64	0.75	0.54	(0,0):851,(0,1):31,(1,0):23,(1,1):359	0:112,1:301	0.24	0.35	0.16
HCT116-stranded	0.50	SA537	SA538	A5SS	chr7:142789463:142789900|142789662:+@chr7:142790016:142790537:+	1000000000000.0	0.3	ZYX	('chr7:142789463:142789900|142789662:+@chr7:142790016:142790537:+.A.coreAndExt_chr7:142789463:142789900|142789662:+@chr7:142790016:142790537:+.A.dn', 'chr7:142789463:142789900|142789662:+@chr7:142790016:142790537:+.B.core_chr7:142789463:142789900|142789662:+@chr7:142790016:142790537:+.B.dn')	(0,0):2475,(0,1):68,(1,0):948,(1,1):2934	0:2768,1:1182	0.6	0.64	0.57	(0,0):2026,(0,1):343,(1,0):597,(1,1):2851	0:1476,1:2315	0.3	0.32	0.28
HCT116-stranded	0.50	SA537	SA538	A5SS	chr7:72755248:72755111|72754996:-@chr7:72752995:72753197:-	778.44	-0.41	STX1A	('chr7:72755248:72755111|72754996:-@chr7:72752995:72753197:-.A.dn_chr7:72755248:72755111|72754996:-@chr7:72752995:72753197:-.A.coreAndExt', 'chr7:72755248:72755111|72754996:-@chr7:72752995:72753197:-.B.dn_chr7:72755248:72755111|72754996:-@chr7:72752995:72753197:-.B.core')	(0,0):94,(0,1):12,(1,0):2,(1,1):18	0:3,1:29	0.07	0.16	0.01	(0,0):253,(0,1):2,(1,0):9,(1,1):10	0:12,1:9	0.48	0.72	0.27
HCT116-stranded	0.50	SA537	SA538	A5SS	chr7:150405800:150405330|150404933:-@chr7:150404635:150404852:-	25.57	0.17	FASTK	('chr7:150405800:150405330|150404933:-@chr7:150404635:150404852:-.A.dn_chr7:150405800:150405330|150404933:-@chr7:150404635:150404852:-.A.coreAndExt', 'chr7:150405800:150405330|150404933:-@chr7:150404635:150404852:-.B.dn_chr7:150405800:150405330|150404933:-@chr7:150404635:150404852:-.B.core')	(0,0):556,(0,1):10,(1,0):267,(1,1):156	0:400,1:33	0.89	0.94	0.82	(0,0):342,(0,1):17,(1,0):121,(1,1):71	0:169,1:40	0.72	0.81	0.62
HCT116-stranded	0.50	SA537	SA538	A5SS	chr5:137906524:137906293|137906222:-@chr5:137882280:137882455:-	26608364.61	-0.35	ETF1	('chr5:137906524:137906293|137906222:-@chr5:137882280:137882455:-.A.dn_chr5:137906524:137906293|137906222:-@chr5:137882280:137882455:-.A.coreAndExt', 'chr5:137906524:137906293|137906222:-@chr5:137882280:137882455:-.B.dn_chr5:137906524:137906293|137906222:-@chr5:137882280:137882455:-.B.core')	(0,0):1098,(0,1):27,(1,0):3,(1,1):71	0:7,1:94	0.07	0.15	0.02	(0,0):1025,(0,1):14,(1,0):30,(1,1):80	0:55,1:69	0.42	0.55	0.3
HCT116-stranded	0.50	SA537	SA538	A5SS	chr5:515272:515644|515422:+@chr5:517405:518387:+	1000000000000.0	-0.54	EXOC3	('chr5:515272:515644|515422:+@chr5:517405:518387:+.A.coreAndExt_chr5:515272:515644|515422:+@chr5:517405:518387:+.A.dn', 'chr5:515272:515644|515422:+@chr5:517405:518387:+.B.core_chr5:515272:515644|515422:+@chr5:517405:518387:+.B.dn')	(0,0):291,(0,1):71,(1,0):9,(1,1):41	0:9,1:112	0.09	0.15	0.04	(0,0):187,(0,1):14,(1,0):36,(1,1):36	0:59,1:27	0.63	0.76	0.5
HCT116-stranded	0.50	SA537	SA538	A5SS	chr20:61797125:61797447|61797277:+@chr20:61797575:61798988:+	1678.4	-0.21	RTEL1,RTEL1-TNFRSF6B	('chr20:61797125:61797447|61797277:+@chr20:61797575:61798988:+.A.coreAndExt_chr20:61797125:61797447|61797277:+@chr20:61797575:61798988:+.A.dn', 'chr20:61797125:61797447|61797277:+@chr20:61797575:61798988:+.B.core_chr20:61797125:61797447|61797277:+@chr20:61797575:61798988:+.B.dn')	(0,0):198,(0,1):82,(1,0):137,(1,1):726	0:507,1:438	0.5	0.57	0.43	(0,0):239,(0,1):39,(1,0):179,(1,1):822	0:742,1:298	0.71	0.77	0.64
HCT116-stranded	0.50	SA537	SA538	A5SS	chr20:33335709:33335598|33335393:-@chr20:33331159:33331335:-	1000000000000.0	-0.49	EIF6	('chr20:33335709:33335598|33335393:-@chr20:33331159:33331335:-.A.dn_chr20:33335709:33335598|33335393:-@chr20:33331159:33331335:-.A.coreAndExt', 'chr20:33335709:33335598|33335393:-@chr20:33331159:33331335:-.B.dn_chr20:33335709:33335598|33335393:-@chr20:33331159:33331335:-.B.core')	(0,0):5059,(0,1):4,(1,0):112,(1,1):168	0:161,1:123	0.3	0.38	0.24	(0,0):4521,(0,1):1,(1,0):282,(1,1):156	0:422,1:17	0.79	0.92	0.67
HCT116-stranded	0.50	SA537	SA538	A5SS	chr20:45301289:45301047|45300909:-@chr20:45298477:45298667:-	207609.05	-0.35	ZMYND8	('chr20:45301289:45301047|45300909:-@chr20:45298477:45298667:-.A.dn_chr20:45301289:45301047|45300909:-@chr20:45298477:45298667:-.A.coreAndExt', 'chr20:45301289:45301047|45300909:-@chr20:45298477:45298667:-.B.dn_chr20:45301289:45301047|45300909:-@chr20:45298477:45298667:-.B.core')	(0,0):103,(0,1):68,(1,0):39,(1,1):32	0:42,1:97	0.24	0.31	0.17	(0,0):67,(0,1):13,(1,0):38,(1,1):13	0:45,1:19	0.59	0.73	0.45
HCT116-stranded	0.50	SA537	SA538	A5SS	chr20:43470855:43471090|43470992:+@chr20:43471986:43472668:+	1000000000000.0	-0.18	DBNDD2,SYS1-DBNDD2	('chr20:43470855:43471090|43470992:+@chr20:43471986:43472668:+.A.coreAndExt_chr20:43470855:43471090|43470992:+@chr20:43471986:43472668:+.A.dn', 'chr20:43470855:43471090|43470992:+@chr20:43471986:43472668:+.B.core_chr20:43470855:43471090|43470992:+@chr20:43471986:43472668:+.B.dn')	(0,0):136,(0,1):217,(1,0):21,(1,1):1012	0:65,1:1185	0.05	0.07	0.03	(0,0):162,(0,1):200,(1,0):121,(1,1):1206	0:413,1:1114	0.23	0.27	0.19
HCT116-stranded	0.50	SA537	SA538	A5SS	chr1:11065522:11065332|11065178:-@chr1:11063726:11063882:-	1000000000000.0	-0.12	EXOSC10	('chr1:11065522:11065332|11065178:-@chr1:11063726:11063882:-.A.dn_chr1:11065522:11065332|11065178:-@chr1:11063726:11063882:-.A.coreAndExt', 'chr1:11065522:11065332|11065178:-@chr1:11063726:11063882:-.B.dn_chr1:11065522:11065332|11065178:-@chr1:11063726:11063882:-.B.core')	(0,0):327,(0,1):259,(1,0):6,(1,1):53	0:8,1:310	0.01	0.02	0.01	(0,0):173,(0,1):118,(1,0):35,(1,1):14	0:37,1:130	0.13	0.17	0.09
HCT116-stranded	0.50	SA537	SA538	A5SS	chr1:159359635:159359489|159359399:-@chr1:159356911:159358937:-	1000000000000.0	-0.13	DEDD	('chr1:159359635:159359489|159359399:-@chr1:159356911:159358937:-.A.dn_chr1:159359635:159359489|159359399:-@chr1:159356911:159358937:-.A.coreAndExt', 'chr1:159359635:159359489|159359399:-@chr1:159356911:159358937:-.B.dn_chr1:159359635:159359489|159359399:-@chr1:159356911:159358937:-.B.core')	(0,0):169,(0,1):117,(1,0):5,(1,1):1379	0:15,1:1486	0.03	0.05	0.01	(0,0):253,(0,1):170,(1,0):58,(1,1):2106	0:402,1:1932	0.16	0.2	0.13
HCT116-stranded	0.50	SA537	SA538	A5SS	chr1:7605:7469|7096:-@chr1:6717:6918:-	1000000000000.0	0.41	WASH7P	('chr1:7605:7469|7096:-@chr1:6717:6918:-.A.dn_chr1:7605:7469|7096:-@chr1:6717:6918:-.A.coreAndExt', 'chr1:7605:7469|7096:-@chr1:6717:6918:-.B.dn_chr1:7605:7469|7096:-@chr1:6717:6918:-.B.core')	(0,0):114,(0,1):14,(1,0):179	0:179,1:14	0.77	0.86	0.67	(0,0):78,(0,1):36,(1,0):71	0:71,1:36	0.36	0.46	0.26
HCT116-stranded	0.50	SA537	SA538	A5SS	chr1:3799420:3799307|3799165:-@chr1:3796993:3797481:-	3174.45	-0.11	C1orf174	('chr1:3799420:3799307|3799165:-@chr1:3796993:3797481:-.A.dn_chr1:3799420:3799307|3799165:-@chr1:3796993:3797481:-.A.coreAndExt', 'chr1:3799420:3799307|3799165:-@chr1:3796993:3797481:-.B.dn_chr1:3799420:3799307|3799165:-@chr1:3796993:3797481:-.B.core')	(0,0):333,(0,1):56,(1,0):4,(1,1):348	0:12,1:396	0.03	0.06	0.01	(0,0):349,(0,1):45,(1,0):24,(1,1):327	0:82,1:314	0.14	0.19	0.09
HCT116-stranded	0.50	SA537	SA538	A5SS	chr1:181777834:181778260|181778122:+@chr1:181780111:181780295:+	1000000000000.0	-0.41	SMG7	('chr1:181777834:181778260|181778122:+@chr1:181780111:181780295:+.A.coreAndExt_chr1:181777834:181778260|181778122:+@chr1:181780111:181780295:+.A.dn', 'chr1:181777834:181778260|181778122:+@chr1:181780111:181780295:+.B.core_chr1:181777834:181778260|181778122:+@chr1:181780111:181780295:+.B.dn')	(0,0):465,(0,1):200,(1,0):279,(1,1):222	0:380,1:321	0.43	0.48	0.39	(0,0):457,(0,1):53,(1,0):499,(1,1):201	0:672,1:81	0.84	0.87	0.8
HCT116-stranded	0.50	SA537	SA538	A5SS	chr1:205576661:205577218|205576786:+@chr1:205577297:205577631:+	1000000000000.0	-0.39	CD55	('chr1:205576661:205577218|205576786:+@chr1:205577297:205577631:+.A.coreAndExt_chr1:205576661:205577218|205576786:+@chr1:205577297:205577631:+.A.dn', 'chr1:205576661:205577218|205576786:+@chr1:205577297:205577631:+.B.core_chr1:205576661:205577218|205576786:+@chr1:205577297:205577631:+.B.dn')	(0,0):262,(0,1):61,(1,0):91,(1,1):1	0:91,1:62	0.36	0.45	0.29	(0,0):400,(0,1):50,(1,0):407,(1,1):8	0:411,1:54	0.75	0.8	0.7
HCT116-stranded	0.50	SA537	SA538	A5SS	chr1:53137484:53137434|53135697:-@chr1:53134170:53134857:-	9489.91	0.12	ECHDC2	('chr1:53137484:53137434|53135697:-@chr1:53134170:53134857:-.A.dn_chr1:53137484:53137434|53135697:-@chr1:53134170:53134857:-.A.coreAndExt', 'chr1:53137484:53137434|53135697:-@chr1:53134170:53134857:-.B.dn_chr1:53137484:53137434|53135697:-@chr1:53134170:53134857:-.B.core')	(0,0):33,(0,1):3,(1,0):26,(1,1):53	0:38,1:44	0.15	0.24	0.1	(0,0):32,(0,1):4,(1,0):8,(1,1):106	0:9,1:109	0.03	0.05	0.01
HCT116-stranded	0.50	SA537	SA538	A5SS	chr1:71305205:71305047|71303949:-@chr1:71301557:71303408:-	1000000000000.0	-0.31	ZRANB2	('chr1:71305205:71305047|71303949:-@chr1:71301557:71303408:-.A.dn_chr1:71305205:71305047|71303949:-@chr1:71301557:71303408:-.A.coreAndExt', 'chr1:71305205:71305047|71303949:-@chr1:71301557:71303408:-.B.dn_chr1:71305205:71305047|71303949:-@chr1:71301557:71303408:-.B.core')	(0,0):464,(0,1):156,(1,0):528,(1,1):3407	0:1271,1:2820	0.22	0.24	0.2	(0,0):422,(0,1):62,(1,0):661,(1,1):1701	0:1570,1:854	0.53	0.58	0.49
HCT116-stranded	0.50	SA537	SA538	A5SS	chr1:35796344:35796672|35796411:+@chr1:35797295:35797435:+	118.97	-0.38	NCDN	('chr1:35796344:35796672|35796411:+@chr1:35797295:35797435:+.A.coreAndExt_chr1:35796344:35796672|35796411:+@chr1:35797295:35797435:+.A.dn', 'chr1:35796344:35796672|35796411:+@chr1:35797295:35797435:+.B.core_chr1:35796344:35796672|35796411:+@chr1:35797295:35797435:+.B.dn')	(0,0):161,(0,1):12,(1,0):9,(1,1):8	0:12,1:17	0.08	0.14	0.03	(0,0):150,(0,1):4,(1,0):29,(1,1):2	0:30,1:5	0.46	0.66	0.28
HCT116-stranded	0.50	SA537	SA538	A5SS	chr1:172100465:172100436|172100245:-@chr1:172099662:172100065:-	9501296615.17	0.32	GAS5	('chr1:172100465:172100436|172100245:-@chr1:172099662:172100065:-.A.dn_chr1:172100465:172100436|172100245:-@chr1:172099662:172100065:-.A.coreAndExt', 'chr1:172100465:172100436|172100245:-@chr1:172099662:172100065:-.B.dn_chr1:172100465:172100436|172100245:-@chr1:172099662:172100065:-.B.core')	(0,0):2475,(0,1):2,(1,0):233,(1,1):348	0:493,1:90	0.79	0.9	0.67	(0,0):2901,(1,0):326,(1,1):874	0:731,1:469	0.47	0.53	0.41
HCT116-stranded	0.50	SA537	SA538	A5SS	chr1:222548736:222548592|222548524:-@chr1:222543510:222544058:-	65.91	-0.24	NVL	('chr1:222548736:222548592|222548524:-@chr1:222543510:222544058:-.A.dn_chr1:222548736:222548592|222548524:-@chr1:222543510:222544058:-.A.coreAndExt', 'chr1:222548736:222548592|222548524:-@chr1:222543510:222544058:-.B.dn_chr1:222548736:222548592|222548524:-@chr1:222543510:222544058:-.B.core')	(0,0):58,(0,1):43,(1,0):1,(1,1):39	0:2,1:81	0.03	0.08	0.0	(0,0):43,(0,1):14,(1,0):6,(1,1):14	0:7,1:27	0.27	0.44	0.13
HCT116-stranded	0.50	SA537	SA538	A5SS	chr1:154254783:154254685|154254547:-@chr1:154246636:154251484:-	442.22	-0.14	SSR2	('chr1:154254783:154254685|154254547:-@chr1:154246636:154251484:-.A.dn_chr1:154254783:154254685|154254547:-@chr1:154246636:154251484:-.A.coreAndExt', 'chr1:154254783:154254685|154254547:-@chr1:154246636:154251484:-.B.dn_chr1:154254783:154254685|154254547:-@chr1:154246636:154251484:-.B.core')	(0,0):1078,(0,1):102,(1,0):3,(1,1):125	0:5,1:225	0.03	0.06	0.01	(0,0):1164,(0,1):110,(1,0):26,(1,1):96	0:43,1:189	0.17	0.23	0.11
HCT116-stranded	0.50	SA537	SA538	A5SS	chr1:25444379:25444228|25443255:-@chr1:25442628:25442711:-	1000000000000.0	0.81	C1orf63	('chr1:25444379:25444228|25443255:-@chr1:25442628:25442711:-.A.dn_chr1:25444379:25444228|25443255:-@chr1:25442628:25442711:-.A.coreAndExt', 'chr1:25444379:25444228|25443255:-@chr1:25442628:25442711:-.B.dn_chr1:25444379:25444228|25443255:-@chr1:25442628:25442711:-.B.core')	(0,0):425,(0,1):1,(1,0):245,(1,1):8	0:250,1:4	0.84	0.96	0.64	(0,0):643,(0,1):191,(1,0):105,(1,1):21	0:105,1:212	0.03	0.03	0.02
HCT116-stranded	0.50	SA537	SA538	A5SS	chr16:28754755:28755312|28754998:+@chr16:28755573:28756059:+	1000000000000.0	-0.33	ATXN2L	('chr16:28754755:28755312|28754998:+@chr16:28755573:28756059:+.A.coreAndExt_chr16:28754755:28755312|28754998:+@chr16:28755573:28756059:+.A.dn', 'chr16:28754755:28755312|28754998:+@chr16:28755573:28756059:+.B.core_chr16:28754755:28755312|28754998:+@chr16:28755573:28756059:+.B.dn')	(0,0):1877,(0,1):140,(1,0):530,(1,1):1681	0:1176,1:1175	0.39	0.43	0.36	(0,0):1343,(0,1):56,(1,0):645,(1,1):978	0:1297,1:382	0.72	0.77	0.68
HCT116-stranded	0.50	SA537	SA538	A5SS	chr16:28754755:28755312|28754944:+@chr16:28755550:28756059:+	1000000000000.0	-0.36	ATXN2L	('chr16:28754755:28755312|28754944:+@chr16:28755550:28756059:+.A.coreAndExt_chr16:28754755:28755312|28754944:+@chr16:28755550:28756059:+.A.dn', 'chr16:28754755:28755312|28754944:+@chr16:28755550:28756059:+.B.core_chr16:28754755:28755312|28754944:+@chr16:28755550:28756059:+.B.dn')	(0,0):1591,(0,1):280,(1,0):629,(1,1):1728	0:1200,1:1437	0.32	0.35	0.29	(0,0):1253,(0,1):60,(1,0):715,(1,1):994	0:1422,1:347	0.68	0.73	0.64
HCT116-stranded	0.50	SA537	SA538	A5SS	chr16:28754755:28754998|28754944:+@chr16:28755573:28756059:+	5293.64	-0.21	ATXN2L	('chr16:28754755:28754998|28754944:+@chr16:28755573:28756059:+.A.coreAndExt_chr16:28754755:28754998|28754944:+@chr16:28755573:28756059:+.A.dn', 'chr16:28754755:28754998|28754944:+@chr16:28755573:28756059:+.B.core_chr16:28754755:28754998|28754944:+@chr16:28755573:28756059:+.B.dn')	(0,0):2317,(0,1):90,(1,0):156,(1,1):1665	0:773,1:1138	0.36	0.41	0.31	(0,0):1969,(0,1):19,(1,0):102,(1,1):932	0:646,1:407	0.57	0.65	0.48
HCT116-stranded	0.50	SA537	SA538	A5SS	chr16:28754755:28755307|28754944:+@chr16:28755550:28756059:+	1000000000000.0	-0.37	ATXN2L	('chr16:28754755:28755307|28754944:+@chr16:28755550:28756059:+.A.coreAndExt_chr16:28754755:28755307|28754944:+@chr16:28755550:28756059:+.A.dn', 'chr16:28754755:28755307|28754944:+@chr16:28755550:28756059:+.B.core_chr16:28754755:28755307|28754944:+@chr16:28755550:28756059:+.B.dn')	(0,0):1612,(0,1):280,(1,0):608,(1,1):1728	0:1127,1:1489	0.31	0.34	0.29	(0,0):1270,(0,1):60,(1,0):698,(1,1):994	0:1359,1:393	0.68	0.73	0.63
HCT116-stranded	0.50	SA537	SA538	A5SS	chr16:23608316:23608594|23608498:+@chr16:23608682:23609189:+	1000000000000.0	-0.2	PLK1	('chr16:23608316:23608594|23608498:+@chr16:23608682:23609189:+.A.coreAndExt_chr16:23608316:23608594|23608498:+@chr16:23608682:23609189:+.A.dn', 'chr16:23608316:23608594|23608498:+@chr16:23608682:23609189:+.B.core_chr16:23608316:23608594|23608498:+@chr16:23608682:23609189:+.B.dn')	(0,0):613,(0,1):1159,(1,0):30,(1,1):2616	0:74,1:3731	0.02	0.02	0.01	(0,0):1068,(0,1):735,(1,0):380,(1,1):2861	0:976,1:3000	0.22	0.24	0.2
HCT116-stranded	0.50	SA537	SA538	A5SS	chr16:28754755:28755312|28754998:+@chr16:28755550:28756059:+	1000000000000.0	-0.31	ATXN2L	('chr16:28754755:28755312|28754998:+@chr16:28755550:28756059:+.A.coreAndExt_chr16:28754755:28755312|28754998:+@chr16:28755550:28756059:+.A.dn', 'chr16:28754755:28755312|28754998:+@chr16:28755550:28756059:+.B.core_chr16:28754755:28755312|28754998:+@chr16:28755550:28756059:+.B.dn')	(0,0):1693,(0,1):178,(1,0):548,(1,1):1809	0:1250,1:1285	0.38	0.41	0.34	(0,0):1243,(0,1):70,(1,0):655,(1,1):1054	0:1415,1:364	0.69	0.74	0.65
HCT116-stranded	0.50	SA537	SA538	A5SS	chr16:28754755:28754998|28754944:+@chr16:28755550:28756059:+	177526596.6	-0.21	ATXN2L	('chr16:28754755:28754998|28754944:+@chr16:28755550:28756059:+.A.coreAndExt_chr16:28754755:28754998|28754944:+@chr16:28755550:28756059:+.A.dn', 'chr16:28754755:28754998|28754944:+@chr16:28755550:28756059:+.B.core_chr16:28754755:28754998|28754944:+@chr16:28755550:28756059:+.B.dn')	(0,0):2057,(0,1):184,(1,0):163,(1,1):1824	0:658,1:1513	0.28	0.31	0.24	(0,0):1856,(0,1):42,(1,0):112,(1,1):1012	0:583,1:583	0.49	0.56	0.42
HCT116-stranded	0.50	SA537	SA538	A5SS	chr16:28754755:28755312|28754944:+@chr16:28755573:28756059:+	1000000000000.0	-0.38	ATXN2L	('chr16:28754755:28755312|28754944:+@chr16:28755573:28756059:+.A.coreAndExt_chr16:28754755:28755312|28754944:+@chr16:28755573:28756059:+.A.dn', 'chr16:28754755:28755312|28754944:+@chr16:28755573:28756059:+.B.core_chr16:28754755:28755312|28754944:+@chr16:28755573:28756059:+.B.dn')	(0,0):1862,(0,1):155,(1,0):611,(1,1):1600	0:1214,1:1152	0.37	0.4	0.34	(0,0):1366,(0,1):33,(1,0):705,(1,1):918	0:1410,1:246	0.75	0.81	0.7
HCT116-stranded	0.50	SA537	SA538	A5SS	chr16:28754755:28755307|28754998:+@chr16:28755550:28756059:+	1000000000000.0	-0.32	ATXN2L	('chr16:28754755:28755307|28754998:+@chr16:28755550:28756059:+.A.coreAndExt_chr16:28754755:28755307|28754998:+@chr16:28755550:28756059:+.A.dn', 'chr16:28754755:28755307|28754998:+@chr16:28755550:28756059:+.B.core_chr16:28754755:28755307|28754998:+@chr16:28755550:28756059:+.B.dn')	(0,0):1714,(0,1):178,(1,0):527,(1,1):1809	0:1247,1:1267	0.37	0.4	0.34	(0,0):1260,(0,1):70,(1,0):638,(1,1):1054	0:1383,1:379	0.69	0.73	0.64
HCT116-stranded	0.50	SA537	SA538	A5SS	chr3:161612808:161613331|161612935:+@chr3:161613955:161614236:+	1000000000000.0	-0.24	SMC4	('chr3:161612808:161613331|161612935:+@chr3:161613955:161614236:+.A.coreAndExt_chr3:161612808:161613331|161612935:+@chr3:161613955:161614236:+.A.dn', 'chr3:161612808:161613331|161612935:+@chr3:161613955:161614236:+.B.core_chr3:161612808:161613331|161612935:+@chr3:161613955:161614236:+.B.dn')	(0,0):274,(0,1):114,(1,0):19,(1,1):22	0:20,1:135	0.05	0.08	0.03	(0,0):270,(0,1):63,(1,0):84,(1,1):23	0:89,1:81	0.29	0.35	0.23
HCT116-stranded	0.50	SA537	SA538	A5SS	chr3:114662301:114662154|114660270:-@chr3:114658673:114658894:-	26.76	-0.11	SPICE1	('chr3:114662301:114662154|114660270:-@chr3:114658673:114658894:-.A.dn_chr3:114662301:114662154|114660270:-@chr3:114658673:114658894:-.A.coreAndExt', 'chr3:114662301:114662154|114660270:-@chr3:114658673:114658894:-.B.dn_chr3:114662301:114662154|114660270:-@chr3:114658673:114658894:-.B.core')	(0,0):29,(0,1):35,(1,0):3,(1,1):7	0:3,1:42	0.01	0.02	0.0	(0,0):17,(0,1):8,(1,0):14,(1,1):2	0:14,1:10	0.12	0.22	0.05
HCT116-stranded	0.50	SA537	SA538	A5SS	chr3:49041243:49041195|49040868:-@chr3:49040147:49040353:-	1000000000000.0	-0.14	IMPDH2	('chr3:49041243:49041195|49040868:-@chr3:49040147:49040353:-.A.dn_chr3:49041243:49041195|49040868:-@chr3:49040147:49040353:-.A.coreAndExt', 'chr3:49041243:49041195|49040868:-@chr3:49040147:49040353:-.B.dn_chr3:49041243:49041195|49040868:-@chr3:49040147:49040353:-.B.core')	(0,0):2668,(0,1):1,(1,0):47,(1,1):290	0:56,1:282	0.04	0.05	0.03	(0,0):2470,(0,1):22,(1,0):266,(1,1):296	0:338,1:246	0.18	0.21	0.15
HCT116-stranded	0.50	SA537	SA538	A5SS	chr3:48707858:48707527|48707131:-@chr3:48705820:48706677:-	1000000000000.0	0.31	IP6K2	('chr3:48707858:48707527|48707131:-@chr3:48705820:48706677:-.A.dn_chr3:48707858:48707527|48707131:-@chr3:48705820:48706677:-.A.coreAndExt', 'chr3:48707858:48707527|48707131:-@chr3:48705820:48706677:-.B.dn_chr3:48707858:48707527|48707131:-@chr3:48705820:48706677:-.B.core')	(0,0):554,(0,1):45,(1,0):139,(1,1):606	0:404,1:386	0.4	0.47	0.34	(0,0):823,(0,1):274,(1,0):90,(1,1):1580	0:264,1:1680	0.09	0.11	0.07
HCT116-stranded	0.50	SA537	SA538	A5SS	chr3:48727964:48727826|48727752:-@chr3:48705890:48707858:-	24.91	-0.28	IP6K2	('chr3:48727964:48727826|48727752:-@chr3:48705890:48707858:-.A.dn_chr3:48727964:48727826|48727752:-@chr3:48705890:48707858:-.A.coreAndExt', 'chr3:48727964:48727826|48727752:-@chr3:48705890:48707858:-.B.dn_chr3:48727964:48727826|48727752:-@chr3:48705890:48707858:-.B.core')	(0,0):577,(0,1):2,(1,0):2,(1,1):899	0:41,1:862	0.08	0.21	0.01	(0,0):1141,(0,1):4,(1,0):27,(1,1):1805	0:560,1:1276	0.36	0.5	0.24
HCT116-stranded	0.50	SA537	SA538	A5SS	chr19:5865951:5866161|5866076:+@chr19:5866232:5868243:+	29.15	-0.24	CAPS	('chr19:5865951:5866161|5866076:+@chr19:5866232:5868243:+.A.coreAndExt_chr19:5865951:5866161|5866076:+@chr19:5866232:5868243:+.A.dn', 'chr19:5865951:5866161|5866076:+@chr19:5866232:5868243:+.B.core_chr19:5865951:5866161|5866076:+@chr19:5866232:5868243:+.B.dn')	(0,0):88,(1,1):1026	0:6,1:1020	0.03	0.11	0.0	(0,0):161,(0,1):1,(1,0):15,(1,1):1323	0:314,1:1025	0.27	0.43	0.16
HCT116-stranded	0.50	SA537	SA538	A5SS	chr19:962498:962366|962095:-@chr19:960647:961894:-	8265299130.83	0.16	C19orf6	('chr19:962498:962366|962095:-@chr19:960647:961894:-.A.dn_chr19:962498:962366|962095:-@chr19:960647:961894:-.A.coreAndExt', 'chr19:962498:962366|962095:-@chr19:960647:961894:-.B.dn_chr19:962498:962366|962095:-@chr19:960647:961894:-.B.core')	(0,0):576,(0,1):26,(1,0):356,(1,1):3016	0:1665,1:1733	0.48	0.53	0.43	(0,0):584,(0,1):112,(1,0):306,(1,1):3324	0:1394,1:2348	0.32	0.36	0.29
HCT116-stranded	0.50	SA537	SA538	A5SS	chr19:45435838:45435716|45434004:-@chr19:45433637:45433851:-	15156826.13	0.19	AKT2	('chr19:45435838:45435716|45434004:-@chr19:45433637:45433851:-.A.dn_chr19:45435838:45435716|45434004:-@chr19:45433637:45433851:-.A.coreAndExt', 'chr19:45435838:45435716|45434004:-@chr19:45433637:45433851:-.B.dn_chr19:45435838:45435716|45434004:-@chr19:45433637:45433851:-.B.core')	(0,0):351,(0,1):4,(1,0):200,(1,1):50	0:217,1:37	0.31	0.4	0.23	(0,0):355,(0,1):44,(1,0):149,(1,1):57	0:155,1:95	0.12	0.15	0.09
HCT116-stranded	0.50	SA537	SA538	A5SS	chr19:43490232:43490077|43489908:-@chr19:43487584:43487987:-	483542.91	0.25	YIF1B	('chr19:43490232:43490077|43489908:-@chr19:43487584:43487987:-.A.dn_chr19:43490232:43490077|43489908:-@chr19:43487584:43487987:-.A.coreAndExt', 'chr19:43490232:43490077|43489908:-@chr19:43487584:43487987:-.B.dn_chr19:43490232:43490077|43489908:-@chr19:43487584:43487987:-.B.core')	(0,0):336,(0,1):4,(1,0):178,(1,1):273	0:448,1:7	0.9	0.97	0.82	(0,0):331,(0,1):26,(1,0):163,(1,1):301	0:354,1:136	0.65	0.73	0.57
HCT116-stranded	0.50	SA537	SA538	A5SS	chr11:130286876:130286738|130286556:-@chr11:130285375:130285475:-	43.64	-0.25	SNX19	('chr11:130286876:130286738|130286556:-@chr11:130285375:130285475:-.A.dn_chr11:130286876:130286738|130286556:-@chr11:130285375:130285475:-.A.coreAndExt', 'chr11:130286876:130286738|130286556:-@chr11:130285375:130285475:-.B.dn_chr11:130286876:130286738|130286556:-@chr11:130285375:130285475:-.B.core')	(0,0):105,(0,1):25,(1,0):4,(1,1):1	0:4,1:26	0.05	0.09	0.01	(0,0):58,(0,1):9,(1,0):14,(1,1):1	0:14,1:10	0.3	0.47	0.15
HCT116-stranded	0.50	SA537	SA538	A5SS	chr11:70863089:70864316|70863220:+@chr11:70864895:70865706:+	862.73	-0.44	NADSYN1	('chr11:70863089:70864316|70863220:+@chr11:70864895:70865706:+.A.coreAndExt_chr11:70863089:70864316|70863220:+@chr11:70864895:70865706:+.A.dn', 'chr11:70863089:70864316|70863220:+@chr11:70864895:70865706:+.B.core_chr11:70863089:70864316|70863220:+@chr11:70864895:70865706:+.B.dn')	(0,0):51,(0,1):2,(1,0):21,(1,1):21	0:29,1:15	0.53	0.79	0.33	(0,0):94,(1,0):136,(1,1):61	0:197	0.97	1.0	0.88
HCT116-stranded	0.50	SA537	SA538	A5SS	chr11:10780332:10780172|10779784:-@chr11:10779085:10779210:-	1000000000000.0	0.12	EIF4G2	('chr11:10780332:10780172|10779784:-@chr11:10779085:10779210:-.A.dn_chr11:10780332:10780172|10779784:-@chr11:10779085:10779210:-.A.coreAndExt', 'chr11:10780332:10780172|10779784:-@chr11:10779085:10779210:-.B.dn_chr11:10780332:10780172|10779784:-@chr11:10779085:10779210:-.B.core')	(0,0):7530,(0,1):594,(1,0):1658,(1,1):221	0:1718,1:755	0.31	0.33	0.29	(0,0):7535,(0,1):1172,(1,0):1592,(1,1):225	0:1638,1:1351	0.19	0.2	0.18
HCT116-stranded	0.50	SA537	SA538	A5SS	chr11:82556105:82556588|82556195:+@chr11:82557118:82558685:+	1558918844.49	-0.44	PCF11	('chr11:82556105:82556588|82556195:+@chr11:82557118:82558685:+.A.coreAndExt_chr11:82556105:82556588|82556195:+@chr11:82557118:82558685:+.A.dn', 'chr11:82556105:82556588|82556195:+@chr11:82557118:82558685:+.B.core_chr11:82556105:82556588|82556195:+@chr11:82557118:82558685:+.B.dn')	(0,0):66,(0,1):19,(1,0):26,(1,1):472	0:101,1:416	0.17	0.24	0.12	(0,0):62,(0,1):4,(1,0):56,(1,1):305	0:264,1:101	0.61	0.78	0.47
HCT116-stranded	0.50	SA537	SA538	A5SS	chr11:123116454:123116311|123116035:-@chr11:123106405:123106903:-	23.49	0.36	ZNF202	('chr11:123116454:123116311|123116035:-@chr11:123106405:123106903:-.A.dn_chr11:123116454:123116311|123116035:-@chr11:123106405:123106903:-.A.coreAndExt', 'chr11:123116454:123116311|123116035:-@chr11:123106405:123106903:-.B.dn_chr11:123116454:123116311|123116035:-@chr11:123106405:123106903:-.B.core')	(0,0):205,(1,0):22,(1,1):72	0:60,1:34	0.52	0.77	0.31	(0,0):306,(0,1):2,(1,0):9,(1,1):100	0:17,1:94	0.16	0.29	0.06
HCT116-stranded	0.50	SA537	SA538	A5SS	chr11:852550:854352|852741:+@chr11:854437:855825:+	3123.18	-0.23	TSPAN4	('chr11:852550:854352|852741:+@chr11:854437:855825:+.A.coreAndExt_chr11:852550:854352|852741:+@chr11:854437:855825:+.A.dn', 'chr11:852550:854352|852741:+@chr11:854437:855825:+.B.core_chr11:852550:854352|852741:+@chr11:854437:855825:+.B.dn')	(0,0):235,(0,1):35,(1,0):14,(1,1):48	0:17,1:80	0.11	0.18	0.06	(0,0):199,(0,1):30,(1,0):67,(1,1):88	0:98,1:87	0.34	0.43	0.27
HCT116-stranded	0.50	SA537	SA538	A5SS	chr21:37800272:37800527|37800396:+@chr21:37806084:37809550:+	1000000000000.0	-0.18	DYRK1A	('chr21:37800272:37800527|37800396:+@chr21:37806084:37809550:+.A.coreAndExt_chr21:37800272:37800527|37800396:+@chr21:37806084:37809550:+.A.dn', 'chr21:37800272:37800527|37800396:+@chr21:37806084:37809550:+.B.core_chr21:37800272:37800527|37800396:+@chr21:37806084:37809550:+.B.dn')	(0,0):163,(0,1):136,(1,0):2,(1,1):2041	0:17,1:2162	0.01	0.03	0.0	(0,0):210,(0,1):174,(1,0):60,(1,1):2546	0:502,1:2278	0.19	0.23	0.14
HCT116-stranded	0.50	SA537	SA538	A5SS	chr17:63419813:63419622|63419479:-@chr17:63417677:63418681:-	157049.02	0.13	C17orf58	('chr17:63419813:63419622|63419479:-@chr17:63417677:63418681:-.A.dn_chr17:63419813:63419622|63419479:-@chr17:63417677:63418681:-.A.coreAndExt', 'chr17:63419813:63419622|63419479:-@chr17:63417677:63418681:-.B.dn_chr17:63419813:63419622|63419479:-@chr17:63417677:63418681:-.B.core')	(0,0):135,(0,1):119,(1,0):76,(1,1):1250	0:369,1:1076	0.22	0.27	0.17	(0,0):132,(0,1):197,(1,0):47,(1,1):1822	0:229,1:1837	0.09	0.12	0.07
HCT116-stranded	0.50	SA537	SA538	A5SS	chr17:59928649:59928590|59927129:-@chr17:59924836:59926906:-	1000000000000.0	0.14	DDX5	('chr17:59928649:59928590|59927129:-@chr17:59924836:59926906:-.A.dn_chr17:59928649:59928590|59927129:-@chr17:59924836:59926906:-.A.coreAndExt', 'chr17:59928649:59928590|59927129:-@chr17:59924836:59926906:-.B.dn_chr17:59928649:59928590|59927129:-@chr17:59924836:59926906:-.B.core')	(0,0):3054,(0,1):54,(1,0):7773,(1,1):10930	0:17229,1:1528	0.87	0.89	0.85	(0,0):3265,(0,1):16,(1,0):6899,(1,1):12412	0:15925,1:3402	0.73	0.75	0.71
HCT116-stranded	0.50	SA537	SA538	A5SS	chr17:77612886:77612783|77612722:-@chr17:77612374:77612518:-	46305957986.24	-0.14	DUS1L	('chr17:77612886:77612783|77612722:-@chr17:77612374:77612518:-.A.dn_chr17:77612886:77612783|77612722:-@chr17:77612374:77612518:-.A.coreAndExt', 'chr17:77612886:77612783|77612722:-@chr17:77612374:77612518:-.B.dn_chr17:77612886:77612783|77612722:-@chr17:77612374:77612518:-.B.core')	(0,0):494,(0,1):112,(1,0):11,(1,1):62	0:12,1:173	0.04	0.06	0.02	(0,0):414,(0,1):64,(1,0):37,(1,1):40	0:39,1:102	0.18	0.24	0.13
HCT116-stranded	0.50	SA537	SA538	A5SS	chr17:40704371:40704208|40704002:-@chr17:40703563:40703713:-	254.69	-0.5	MAP3K14	('chr17:40704371:40704208|40704002:-@chr17:40703563:40703713:-.A.dn_chr17:40704371:40704208|40704002:-@chr17:40703563:40703713:-.A.coreAndExt', 'chr17:40704371:40704208|40704002:-@chr17:40703563:40703713:-.B.dn_chr17:40704371:40704208|40704002:-@chr17:40703563:40703713:-.B.core')	(0,0):43,(0,1):17,(1,0):3,(1,1):2	0:3,1:19	0.08	0.18	0.03	(0,0):39,(0,1):4,(1,0):16,(1,1):2	0:16,1:6	0.58	0.82	0.35
HCT116-stranded	0.50	SA537	SA538	A5SS	chr17:62555433:62555229|62555073:-@chr17:62550541:62550592:-	6314646.12	-0.31	HELZ	('chr17:62555433:62555229|62555073:-@chr17:62550541:62550592:-.A.dn_chr17:62555433:62555229|62555073:-@chr17:62550541:62550592:-.A.coreAndExt', 'chr17:62555433:62555229|62555073:-@chr17:62550541:62550592:-.B.dn_chr17:62555433:62555229|62555073:-@chr17:62550541:62550592:-.B.core')	(0,0):177,(0,1):45,(1,0):4,(1,1):28	0:5,1:72	0.02	0.05	0.01	(0,0):77,(0,1):10,(1,0):21,(1,1):10	0:27,1:14	0.33	0.51	0.2
HCT116-stranded	0.50	SA537	SA538	A5SS	chr17:68455609:68455486|68455465:-@chr17:68357328:68357538:-	31.02	-0.29	SLC39A11	('chr17:68455609:68455486|68455465:-@chr17:68357328:68357538:-.A.dn_chr17:68455609:68455486|68455465:-@chr17:68357328:68357538:-.A.coreAndExt', 'chr17:68455609:68455486|68455465:-@chr17:68357328:68357538:-.B.dn_chr17:68455609:68455486|68455465:-@chr17:68357328:68357538:-.B.core')	(0,0):155,(0,1):21,(1,0):3,(1,1):14	0:6,1:32	0.12	0.23	0.04	(0,0):102,(0,1):18,(1,0):17,(1,1):13	0:19,1:29	0.41	0.55	0.26
HCT116-stranded	0.50	SA537	SA538	A5SS	chr17:8051410:8051219|8050783:-@chr17:8050534:8050682:-	158.42	0.25	AURKB	('chr17:8051410:8051219|8050783:-@chr17:8050534:8050682:-.A.dn_chr17:8051410:8051219|8050783:-@chr17:8050534:8050682:-.A.coreAndExt', 'chr17:8051410:8051219|8050783:-@chr17:8050534:8050682:-.B.dn_chr17:8051410:8051219|8050783:-@chr17:8050534:8050682:-.B.core')	(0,0):939,(0,1):7,(1,0):217,(1,1):49	0:258,1:15	0.78	0.88	0.67	(0,0):1836,(0,1):31,(1,0):346,(1,1):135	0:405,1:107	0.53	0.6	0.46
HCT116-stranded	0.50	SA537	SA538	A5SS	chr17:5270015:5270343|5270126:+@chr17:5272115:5276932:+	1000000000000.0	0.57	RPAIN	('chr17:5270015:5270343|5270126:+@chr17:5272115:5276932:+.A.coreAndExt_chr17:5270015:5270343|5270126:+@chr17:5272115:5276932:+.A.dn', 'chr17:5270015:5270343|5270126:+@chr17:5272115:5276932:+.B.core_chr17:5270015:5270343|5270126:+@chr17:5272115:5276932:+.B.dn')	(0,0):1358,(0,1):5,(1,0):42,(1,1):846	0:751,1:142	0.72	0.86	0.57	(0,0):1333,(0,1):2,(1,0):6,(1,1):863	0:182,1:689	0.15	0.27	0.06
HCT116-stranded	0.50	SA537	SA538	A5SS	chrX:24136938:24137137|24137078:+@chrX:24138231:24144127:+	49.0	-0.11	ZFX	('chrX:24136938:24137137|24137078:+@chrX:24138231:24144127:+.A.coreAndExt_chrX:24136938:24137137|24137078:+@chrX:24138231:24144127:+.A.dn', 'chrX:24136938:24137137|24137078:+@chrX:24138231:24144127:+.B.core_chrX:24136938:24137137|24137078:+@chrX:24138231:24144127:+.B.dn')	(0,0):142,(0,1):42,(1,1):1771	0:12,1:1801	0.02	0.07	0.0	(0,0):141,(0,1):34,(1,0):7,(1,1):1678	0:190,1:1529	0.13	0.22	0.07
HCT116-stranded	0.50	SA537	SA538	A5SS	chrX:133733979:133733839|133733139:-@chrX:133731262:133733050:-	1000000000000.0	0.12	FAM122B	('chrX:133733979:133733839|133733139:-@chrX:133731262:133733050:-.A.dn_chrX:133733979:133733839|133733139:-@chrX:133731262:133733050:-.A.coreAndExt', 'chrX:133733979:133733839|133733139:-@chrX:133731262:133733050:-.B.dn_chrX:133733979:133733839|133733139:-@chrX:133731262:133733050:-.B.core')	(0,0):615,(0,1):4,(1,0):1012,(1,1):4503	0:3494,1:2025	0.55	0.6	0.52	(0,0):730,(0,1):6,(1,0):1156,(1,1):6608	0:4072,1:3698	0.43	0.46	0.4
HCT116-stranded	0.50	SA537	SA538	A5SS	chrX:23711838:23712129|23711921:+@chrX:23713366:23713467:+	12580.57	0.11	SAT1	('chrX:23711838:23712129|23711921:+@chrX:23713366:23713467:+.A.coreAndExt_chrX:23711838:23712129|23711921:+@chrX:23713366:23713467:+.A.dn', 'chrX:23711838:23712129|23711921:+@chrX:23713366:23713467:+.B.core_chrX:23711838:23712129|23711921:+@chrX:23713366:23713467:+.B.dn')	(0,0):1143,(0,1):39,(1,0):51	0:51,1:39	0.15	0.21	0.1	(0,0):1135,(0,1):107,(1,0):30,(1,1):1	0:30,1:108	0.04	0.05	0.02
HCT116-stranded	0.50	SA537	SA538	A5SS	chrX:47329548:47330010|47329674:+@chrX:47330864:47331136:+	77.74	0.13	TIMP1	('chrX:47329548:47330010|47329674:+@chrX:47330864:47331136:+.A.coreAndExt_chrX:47329548:47330010|47329674:+@chrX:47330864:47331136:+.A.dn', 'chrX:47329548:47330010|47329674:+@chrX:47330864:47331136:+.B.core_chrX:47329548:47330010|47329674:+@chrX:47330864:47331136:+.B.dn')	(0,0):1927,(0,1):7,(1,0):1055,(1,1):998	0:1708,1:352	0.63	0.68	0.58	(0,0):2608,(0,1):108,(1,0):1406,(1,1):1382	0:2084,1:812	0.5	0.53	0.47
HCT116-stranded	0.50	SA537	SA538	A5SS	chrX:23711838:23712441|23711965:+@chrX:23713366:23713467:+	14175.16	0.38	SAT1	('chrX:23711838:23712441|23711965:+@chrX:23713366:23713467:+.A.coreAndExt_chrX:23711838:23712441|23711965:+@chrX:23713366:23713467:+.A.dn', 'chrX:23711838:23712441|23711965:+@chrX:23713366:23713467:+.B.core_chrX:23711838:23712441|23711965:+@chrX:23713366:23713467:+.B.dn')	(0,0):992,(0,1):9,(1,0):229,(1,1):3	0:231,1:10	0.7	0.83	0.57	(0,0):1146,(0,1):22,(1,0):104,(1,1):1	0:104,1:23	0.32	0.43	0.23
HCT116-stranded	0.50	SA537	SA538	A5SS	chrX:23711838:23712441|23711921:+@chrX:23713366:23713467:+	1000000000000.0	0.19	SAT1	('chrX:23711838:23712441|23711921:+@chrX:23713366:23713467:+.A.coreAndExt_chrX:23711838:23712441|23711921:+@chrX:23713366:23713467:+.A.dn', 'chrX:23711838:23712441|23711921:+@chrX:23713366:23713467:+.B.core_chrX:23711838:23712441|23711921:+@chrX:23713366:23713467:+.B.dn')	(0,0):962,(0,1):39,(1,0):232	0:232,1:39	0.24	0.3	0.18	(0,0):1061,(0,1):107,(1,0):104,(1,1):1	0:104,1:108	0.05	0.06	0.04
HCT116-stranded	0.50	SA537	SA538	A5SS	chr4:52447491:52448167|52447561:+@chr4:52452683:52452778:+	35.92	-0.59	DCUN1D4	('chr4:52447491:52448167|52447561:+@chr4:52452683:52452778:+.A.coreAndExt_chr4:52447491:52448167|52447561:+@chr4:52452683:52452778:+.A.dn', 'chr4:52447491:52448167|52447561:+@chr4:52452683:52452778:+.B.core_chr4:52447491:52448167|52447561:+@chr4:52452683:52452778:+.B.dn')	(0,0):73,(0,1):7,(1,0):5	0:5,1:7	0.04	0.09	0.01	(0,0):53,(1,0):1	0:1	0.63	0.99	0.18
HCT116-stranded	0.50	SA537	SA538	A5SS	chr4:2925170:2925036|2924928:-@chr4:2923800:2923922:-	1000000000000.0	-0.19	NOP14	('chr4:2925170:2925036|2924928:-@chr4:2923800:2923922:-.A.dn_chr4:2925170:2925036|2924928:-@chr4:2923800:2923922:-.A.coreAndExt', 'chr4:2925170:2925036|2924928:-@chr4:2923800:2923922:-.B.dn_chr4:2925170:2925036|2924928:-@chr4:2923800:2923922:-.B.core')	(0,0):411,(0,1):163,(1,0):2,(1,1):41	0:2,1:204	0.01	0.01	0.0	(0,0):315,(0,1):73,(1,0):54,(1,1):22	0:54,1:95	0.2	0.25	0.15
HCT116-stranded	0.50	SA537	SA538	A5SS	chr22:20314050:20313891|20313832:-@chr22:20313299:20313696:-	47.88	-0.26	YDJC	('chr22:20314050:20313891|20313832:-@chr22:20313299:20313696:-.A.dn_chr22:20314050:20313891|20313832:-@chr22:20313299:20313696:-.A.coreAndExt', 'chr22:20314050:20313891|20313832:-@chr22:20313299:20313696:-.B.dn_chr22:20314050:20313891|20313832:-@chr22:20313299:20313696:-.B.core')	(0,0):698,(0,1):25,(1,0):50,(1,1):112	0:105,1:82	0.51	0.62	0.41	(0,0):967,(0,1):16,(1,0):78,(1,1):90	0:145,1:39	0.77	0.85	0.66
HCT116-stranded	0.50	SA537	SA538	A5SS	chr22:20646974:20646801|20646500:-@chr22:20644693:20644821:-	2918.25	-0.2	TOP3B	('chr22:20646974:20646801|20646500:-@chr22:20644693:20644821:-.A.dn_chr22:20646974:20646801|20646500:-@chr22:20644693:20644821:-.A.coreAndExt', 'chr22:20646974:20646801|20646500:-@chr22:20644693:20644821:-.B.dn_chr22:20646974:20646801|20646500:-@chr22:20644693:20644821:-.B.core')	(0,0):156,(0,1):65,(1,0):17,(1,1):3	0:18,1:67	0.07	0.1	0.04	(0,0):164,(0,1):25,(1,0):32,(1,1):1	0:32,1:26	0.27	0.38	0.17
HCT116-stranded	0.50	SA537	SA538	A5SS	chr22:20313696:20313597|20313299:-@chr22:20312378:20313076:-	1000000000000.0	0.17	YDJC	('chr22:20313696:20313597|20313299:-@chr22:20312378:20313076:-.A.dn_chr22:20313696:20313597|20313299:-@chr22:20312378:20313076:-.A.coreAndExt', 'chr22:20313696:20313597|20313299:-@chr22:20312378:20313076:-.B.dn_chr22:20313696:20313597|20313299:-@chr22:20312378:20313076:-.B.core')	(0,0):367,(0,1):63,(1,0):349,(1,1):1594	0:948,1:1058	0.37	0.41	0.34	(0,0):406,(0,1):171,(1,0):255,(1,1):1952	0:649,1:1729	0.2	0.23	0.18
HCT116-stranded	0.50	SA537	SA538	A5SS	chr2:65152092:65154816|65153618:+@chr2:65154920:65155896:+	13366426.44	-0.52	CEP68	('chr2:65152092:65154816|65153618:+@chr2:65154920:65155896:+.A.coreAndExt_chr2:65152092:65154816|65153618:+@chr2:65154920:65155896:+.A.dn', 'chr2:65152092:65154816|65153618:+@chr2:65154920:65155896:+.B.core_chr2:65152092:65154816|65153618:+@chr2:65154920:65155896:+.B.dn')	(0,0):33,(0,1):24,(1,0):5,(1,1):332	0:6,1:355	0.03	0.06	0.01	(0,0):17,(0,1):1,(1,0):21,(1,1):70	0:53,1:39	0.55	0.78	0.36
HCT116-stranded	0.50	SA537	SA538	A5SS	chr2:220017791:220018127|220017950:+@chr2:220020940:220022237:+	22.36	-0.41	SPEG	('chr2:220017791:220018127|220017950:+@chr2:220020940:220022237:+.A.coreAndExt_chr2:220017791:220018127|220017950:+@chr2:220020940:220022237:+.A.dn', 'chr2:220017791:220018127|220017950:+@chr2:220020940:220022237:+.B.core_chr2:220017791:220018127|220017950:+@chr2:220020940:220022237:+.B.dn')	(0,0):127,(0,1):6,(1,0):25,(1,1):311	0:189,1:153	0.45	0.62	0.3	(0,0):28,(0,1):1,(1,0):37,(1,1):209	0:169,1:78	0.86	0.98	0.68
HCT116-stranded	0.50	SA537	SA538	A5SS	chr8:23479566:23480271|23479794:+@chr8:23481780:23481836:+	142.27	0.34	SLC25A37	('chr8:23479566:23480271|23479794:+@chr8:23481780:23481836:+.A.coreAndExt_chr8:23479566:23480271|23479794:+@chr8:23481780:23481836:+.A.dn', 'chr8:23479566:23480271|23479794:+@chr8:23481780:23481836:+.B.core_chr8:23479566:23480271|23479794:+@chr8:23481780:23481836:+.B.dn')	(0,0):628,(0,1):4,(1,0):216,(1,1):38	0:242,1:16	0.75	0.89	0.61	(0,0):418,(0,1):23,(1,0):189,(1,1):44	0:212,1:44	0.41	0.51	0.33
HCT116-stranded	0.50	SA537	SA538	A5SS	chr8:144721201:144721099|144720924:-@chr8:144719500:144720778:-	97.7	0.15	C8orf73	('chr8:144721201:144721099|144720924:-@chr8:144719500:144720778:-.A.dn_chr8:144721201:144721099|144720924:-@chr8:144719500:144720778:-.A.coreAndExt', 'chr8:144721201:144721099|144720924:-@chr8:144719500:144720778:-.B.dn_chr8:144721201:144721099|144720924:-@chr8:144719500:144720778:-.B.core')	(0,0):205,(0,1):23,(1,0):62,(1,1):1306	0:432,1:959	0.27	0.34	0.21	(0,0):158,(0,1):47,(1,0):26,(1,1):1117	0:155,1:1035	0.12	0.17	0.08
HCT116-stranded	0.50	SA537	SA538	A5SS	chr8:23479566:23480271|23479794:+@chr8:23484793:23488921:+	87919997.56	0.28	SLC25A37	('chr8:23479566:23480271|23479794:+@chr8:23484793:23488921:+.A.coreAndExt_chr8:23479566:23480271|23479794:+@chr8:23484793:23488921:+.A.dn', 'chr8:23479566:23480271|23479794:+@chr8:23484793:23488921:+.B.core_chr8:23479566:23480271|23479794:+@chr8:23484793:23488921:+.B.dn')	(0,0):1008,(0,1):3,(1,0):217,(1,1):2068	0:1948,1:340	0.83	0.92	0.75	(0,0):1008,(0,1):11,(1,0):190,(1,1):2760	0:1721,1:1240	0.55	0.63	0.48
HCT116-stranded	0.50	SA537	SA538	A5SS	chr8:103351587:103351443|103351266:-@chr8:103350382:103350512:-	1000000000000.0	-0.29	UBR5	('chr8:103351587:103351443|103351266:-@chr8:103350382:103350512:-.A.dn_chr8:103351587:103351443|103351266:-@chr8:103350382:103350512:-.A.coreAndExt', 'chr8:103351587:103351443|103351266:-@chr8:103350382:103350512:-.B.dn_chr8:103351587:103351443|103351266:-@chr8:103350382:103350512:-.B.core')	(0,0):230,(0,1):119,(1,0):9,(1,1):5	0:9,1:124	0.03	0.04	0.01	(0,0):208,(0,1):29,(1,0):40,(1,1):2	0:40,1:31	0.32	0.42	0.22
HCT116-stranded	0.50	SA537	SA538	A5SS	chr8:23479566:23481836|23479794:+@chr8:23484793:23488921:+	1000000000000.0	0.41	SLC25A37	('chr8:23479566:23481836|23479794:+@chr8:23484793:23488921:+.A.coreAndExt_chr8:23479566:23481836|23479794:+@chr8:23484793:23488921:+.A.dn', 'chr8:23479566:23481836|23479794:+@chr8:23484793:23488921:+.B.core_chr8:23479566:23481836|23479794:+@chr8:23484793:23488921:+.B.dn')	(0,0):366,(0,1):3,(1,0):859,(1,1):2068	0:2411,1:519	0.82	0.88	0.76	(0,0):638,(0,1):11,(1,0):560,(1,1):2760	0:1690,1:1641	0.41	0.45	0.37
HCT116-stranded	0.50	SA537	SA538	A5SS	chr8:23479566:23481836|23480271:+@chr8:23484793:23488921:+	1000000000000.0	0.46	SLC25A37	('chr8:23479566:23481836|23480271:+@chr8:23484793:23488921:+.A.coreAndExt_chr8:23479566:23481836|23480271:+@chr8:23484793:23488921:+.A.dn', 'chr8:23479566:23481836|23480271:+@chr8:23484793:23488921:+.B.core_chr8:23479566:23481836|23480271:+@chr8:23484793:23488921:+.B.dn')	(0,0):368,(0,1):1,(1,0):643,(1,1):2284	0:2579,1:349	0.83	0.91	0.76	(0,0):648,(0,1):1,(1,0):371,(1,1):2949	0:1449,1:1872	0.37	0.42	0.33
HCT116-stranded	0.50	SA537	SA538	A5SS	chr8:43051516:43054741|43051664:+@chr8:43057418:43057513:+	1000000000000.0	-0.66	FNTA	('chr8:43051516:43054741|43051664:+@chr8:43057418:43057513:+.A.coreAndExt_chr8:43051516:43054741|43051664:+@chr8:43057418:43057513:+.A.dn', 'chr8:43051516:43054741|43051664:+@chr8:43057418:43057513:+.B.core_chr8:43051516:43054741|43051664:+@chr8:43057418:43057513:+.B.dn')	(0,0):357,(0,1):39,(1,0):358,(1,1):2	0:358,1:41	0.15	0.2	0.11	(0,0):195,(0,1):4,(1,0):1063,(1,1):3	0:1064,1:6	0.81	0.93	0.68
HCT116-stranded	0.50	SA537	SA538	A5SS	chr8:19720066:19720264|19720133:+@chr8:19721364:19721467:+	482.13	-0.16	INTS10	('chr8:19720066:19720264|19720133:+@chr8:19721364:19721467:+.A.coreAndExt_chr8:19720066:19720264|19720133:+@chr8:19721364:19721467:+.A.dn', 'chr8:19720066:19720264|19720133:+@chr8:19721364:19721467:+.B.core_chr8:19720066:19720264|19720133:+@chr8:19721364:19721467:+.B.dn')	(0,0):171,(0,1):24	0:0,1:24	0.01	0.04	0.0	(0,0):400,(0,1):13,(1,0):12	0:12,1:13	0.17	0.3	0.09
HCT116-stranded	0.50	SA537	SA538	A5SS	chr6:33351720:33352022|33351821:+@chr6:33352146:33352265:+	1000000000000.0	0.28	RPS18	('chr6:33351720:33352022|33351821:+@chr6:33352146:33352265:+.A.coreAndExt_chr6:33351720:33352022|33351821:+@chr6:33352146:33352265:+.A.dn', 'chr6:33351720:33352022|33351821:+@chr6:33352146:33352265:+.B.core_chr6:33351720:33352022|33351821:+@chr6:33352146:33352265:+.B.dn')	(0,0):8316,(0,1):36,(1,0):555,(1,1):8	0:561,1:38	0.75	0.81	0.68	(0,0):11085,(0,1):168,(1,0):757,(1,1):15	0:765,1:175	0.47	0.51	0.42
HCT116-stranded	0.50	SA537	SA538	A5SS	chr6:139275780:139275595|139275505:-@chr6:139273753:139274201:-	22.37	-0.15	REPS1	('chr6:139275780:139275595|139275505:-@chr6:139273753:139274201:-.A.dn_chr6:139275780:139275595|139275505:-@chr6:139273753:139274201:-.A.coreAndExt', 'chr6:139275780:139275595|139275505:-@chr6:139273753:139274201:-.B.dn_chr6:139275780:139275595|139275505:-@chr6:139273753:139274201:-.B.core')	(0,0):253,(0,1):105,(1,0):2,(1,1):47	0:2,1:152	0.02	0.05	0.0	(0,0):77,(0,1):23,(1,0):5,(1,1):10	0:8,1:30	0.17	0.29	0.08
HCT116-stranded	0.50	SA537	SA538	A5SS	chr6:43751332:43751209|43750917:-@chr6:43746698:43747621:-	1000000000000.0	-0.3	MRPS18A	('chr6:43751332:43751209|43750917:-@chr6:43746698:43747621:-.A.dn_chr6:43751332:43751209|43750917:-@chr6:43746698:43747621:-.A.coreAndExt', 'chr6:43751332:43751209|43750917:-@chr6:43746698:43747621:-.B.dn_chr6:43751332:43751209|43750917:-@chr6:43746698:43747621:-.B.core')	(0,0):497,(0,1):13,(1,0):209,(1,1):853	0:733,1:342	0.63	0.71	0.55	(0,0):244,(0,1):5,(1,0):246,(1,1):472	0:679,1:44	0.93	0.97	0.87
HCT116-stranded	0.50	SA537	SA538	A5SS	chr6:150165029:150165245|150165198:+@chr6:150173445:150174251:+	1198729.62	-0.15	PCMT1	('chr6:150165029:150165245|150165198:+@chr6:150173445:150174251:+.A.coreAndExt_chr6:150165029:150165245|150165198:+@chr6:150173445:150174251:+.A.dn', 'chr6:150165029:150165245|150165198:+@chr6:150173445:150174251:+.B.core_chr6:150165029:150165245|150165198:+@chr6:150173445:150174251:+.B.dn')	(0,0):611,(0,1):184,(1,0):200,(1,1):1292	0:649,1:1027	0.4	0.44	0.36	(0,0):717,(0,1):183,(1,0):380,(1,1):1970	0:1388,1:1145	0.55	0.59	0.51
HCT116-stranded	0.50	SA537	SA538	A5SS	chr6:7524507:7526801|7525004:+@chr6:7527874:7531949:+	1000000000000.0	-0.17	DSP	('chr6:7524507:7526801|7525004:+@chr6:7527874:7531949:+.A.coreAndExt_chr6:7524507:7526801|7525004:+@chr6:7527874:7531949:+.A.dn', 'chr6:7524507:7526801|7525004:+@chr6:7527874:7531949:+.B.core_chr6:7524507:7526801|7525004:+@chr6:7527874:7531949:+.B.dn')	(0,0):117,(0,1):79,(1,0):1837,(1,1):7862	0:6102,1:3676	0.53	0.56	0.51	(0,0):141,(0,1):38,(1,0):2137,(1,1):7054	0:7079,1:2150	0.7	0.73	0.67
HCT116-stranded	0.50	SA537	SA538	A5SS	chr12:6829283:6828990|6828748:-@chr12:6827259:6828623:-	1000000000000.0	0.65	CDCA3	('chr12:6829283:6828990|6828748:-@chr12:6827259:6828623:-.A.dn_chr12:6829283:6828990|6828748:-@chr12:6827259:6828623:-.A.coreAndExt', 'chr12:6829283:6828990|6828748:-@chr12:6827259:6828623:-.B.dn_chr12:6829283:6828990|6828748:-@chr12:6827259:6828623:-.B.core')	(0,0):428,(0,1):28,(1,0):198,(1,1):553	0:639,1:140	0.79	0.85	0.72	(0,0):450,(0,1):521,(1,0):128,(1,1):1261	0:291,1:1619	0.14	0.17	0.12
HCT116-stranded	0.50	SA537	SA538	A5SS	chr12:10757199:10757077|10753774:-@chr12:10745826:10748014:-	103694.44	0.1	CSDA	('chr12:10757199:10757077|10753774:-@chr12:10745826:10748014:-.A.dn_chr12:10757199:10757077|10753774:-@chr12:10745826:10748014:-.A.coreAndExt', 'chr12:10757199:10757077|10753774:-@chr12:10745826:10748014:-.B.dn_chr12:10757199:10757077|10753774:-@chr12:10745826:10748014:-.B.core')	(0,0):5376,(0,1):310,(1,0):1088,(1,1):227	0:1214,1:411	0.53	0.56	0.5	(0,0):6006,(0,1):398,(1,0):910,(1,1):221	0:1008,1:521	0.43	0.46	0.4
HCT116-stranded	0.50	SA537	SA538	A5SS	chr12:48814752:48814596|48814450:-@chr12:48809575:48810744:-	237352.11	-0.23	CERS5	('chr12:48814752:48814596|48814450:-@chr12:48809575:48810744:-.A.dn_chr12:48814752:48814596|48814450:-@chr12:48809575:48810744:-.A.coreAndExt', 'chr12:48814752:48814596|48814450:-@chr12:48809575:48810744:-.B.dn_chr12:48814752:48814596|48814450:-@chr12:48809575:48810744:-.B.core')	(0,0):151,(0,1):100,(1,0):6,(1,1):525	0:19,1:612	0.04	0.08	0.02	(0,0):104,(0,1):35,(1,0):27,(1,1):370	0:122,1:310	0.27	0.37	0.18
HCT116-stranded	0.50	SA537	SA538	A5SS	chr10:73765695:73765544|73765367:-@chr10:73762594:73764381:-	1000000000000.0	-0.45	DNAJB12	('chr10:73765695:73765544|73765367:-@chr10:73762594:73764381:-.A.dn_chr10:73765695:73765544|73765367:-@chr10:73762594:73764381:-.A.coreAndExt', 'chr10:73765695:73765544|73765367:-@chr10:73762594:73764381:-.B.dn_chr10:73765695:73765544|73765367:-@chr10:73762594:73764381:-.B.core')	(0,0):225,(0,1):49,(1,0):24,(1,1):665	0:153,1:585	0.19	0.26	0.13	(0,0):232,(0,1):14,(1,0):56,(1,1):427	0:303,1:194	0.64	0.76	0.51
HCT116-stranded	0.50	SA537	SA538	A5SS	chr10:45455417:45455270|45455205:-@chr10:45441405:45442559:-	398.4	-0.44	ZFAND4	('chr10:45455417:45455270|45455205:-@chr10:45441405:45442559:-.A.dn_chr10:45455417:45455270|45455205:-@chr10:45441405:45442559:-.A.coreAndExt', 'chr10:45455417:45455270|45455205:-@chr10:45441405:45442559:-.B.dn_chr10:45455417:45455270|45455205:-@chr10:45441405:45442559:-.B.core')	(0,0):109,(0,1):18,(1,0):4,(1,1):138	0:35,1:125	0.12	0.25	0.04	(0,0):240,(0,1):8,(1,0):17,(1,1):153	0:92,1:86	0.56	0.74	0.35
HCT116-stranded	0.50	SA537	SA538	A5SS	chr10:133604076:133604335|133604188:+@chr10:133607462:133607639:+	1683.72	-0.52	PPP2R2D	('chr10:133604076:133604335|133604188:+@chr10:133607462:133607639:+.A.coreAndExt_chr10:133604076:133604335|133604188:+@chr10:133607462:133607639:+.A.dn', 'chr10:133604076:133604335|133604188:+@chr10:133607462:133607639:+.B.core_chr10:133604076:133604335|133604188:+@chr10:133607462:133607639:+.B.dn')	(0,0):85,(0,1):42,(1,0):3,(1,1):5	0:4,1:46	0.04	0.07	0.01	(0,0):114,(0,1):3,(1,0):8,(1,1):1	0:8,1:4	0.56	0.84	0.27
HCT116-stranded	0.50	SA537	SA538	A5SS	chr10:73765695:73765598|73765367:-@chr10:73762594:73764381:-	1000000000000.0	-0.53	DNAJB12	('chr10:73765695:73765598|73765367:-@chr10:73762594:73764381:-.A.dn_chr10:73765695:73765598|73765367:-@chr10:73762594:73764381:-.A.coreAndExt', 'chr10:73765695:73765598|73765367:-@chr10:73762594:73764381:-.B.dn_chr10:73765695:73765598|73765367:-@chr10:73762594:73764381:-.B.core')	(0,0):270,(0,1):4,(1,0):26,(1,1):663	0:221,1:472	0.27	0.38	0.18	(0,0):243,(0,1):3,(1,0):62,(1,1):421	0:390,1:96	0.8	0.92	0.67
HCT116-stranded	0.50	SA537	SA538	A5SS	chr10:850790:850682|850577:-@chr10:845431:849153:-	1000000000000.0	-0.37	LARP4B	('chr10:850790:850682|850577:-@chr10:845431:849153:-.A.dn_chr10:850790:850682|850577:-@chr10:845431:849153:-.A.coreAndExt', 'chr10:850790:850682|850577:-@chr10:845431:849153:-.B.dn_chr10:850790:850682|850577:-@chr10:845431:849153:-.B.core')	(0,0):295,(0,1):107,(1,0):27,(1,1):4649	0:521,1:4262	0.1	0.14	0.07	(0,0):374,(0,1):23,(1,0):91,(1,1):4234	0:1932,1:2416	0.47	0.56	0.4
HCT116-stranded	0.50	SA537	SA538	A5SS	chr15:48380857:48380746|48380710:-@chr15:48380278:48380391:-	37.87	0.31	GABPB1	('chr15:48380857:48380746|48380710:-@chr15:48380278:48380391:-.A.dn_chr15:48380857:48380746|48380710:-@chr15:48380278:48380391:-.A.coreAndExt', 'chr15:48380857:48380746|48380710:-@chr15:48380278:48380391:-.B.dn_chr15:48380857:48380746|48380710:-@chr15:48380278:48380391:-.B.core')	(0,0):87,(0,1):10,(1,0):25,(1,1):9	0:26,1:18	0.55	0.71	0.38	(0,0):104,(0,1):26,(1,0):14,(1,1):11	0:18,1:33	0.24	0.36	0.14
HCT116-stranded	0.50	SA537	SA538	A5SS	chr15:86812143:86813380|86812259:+@chr15:86816862:86816960:+	1000000000000.0	-0.18	MRPS11	('chr15:86812143:86813380|86812259:+@chr15:86816862:86816960:+.A.coreAndExt_chr15:86812143:86813380|86812259:+@chr15:86816862:86816960:+.A.dn', 'chr15:86812143:86813380|86812259:+@chr15:86816862:86816960:+.B.core_chr15:86812143:86813380|86812259:+@chr15:86816862:86816960:+.B.dn')	(0,0):377,(0,1):52,(1,0):53,(1,1):1	0:53,1:53	0.04	0.05	0.02	(0,0):342,(0,1):31,(1,0):224	0:224,1:31	0.22	0.29	0.16
HCT116-stranded	0.50	SA537	SA538	AFE	10507@uc004aql.1@uc004aqo.1	1000000000000.0	-0.52	SEMA4D	('10507@uc004aql.1@uc004aqo.1.A.0', '10507@uc004aql.1@uc004aqo.1.B.4_10507@uc004aql.1@uc004aqo.1.B.3_10507@uc004aql.1@uc004aqo.1.B.2_10507@uc004aql.1@uc004aqo.1.B.1_10507@uc004aql.1@uc004aqo.1.B.0')	(0,0):1805,(0,1):57,(1,0):10	0:10,1:57	0.11	0.19	0.06	(0,0):1589,(0,1):16,(1,0):42	0:42,1:16	0.63	0.75	0.49
HCT116-stranded	0.50	SA537	SA538	AFE	57704@uc003zxx.1@uc003zxy.1	392722801803.73	0.29	GBA2	('57704@uc003zxx.1@uc003zxy.1.B.1_57704@uc003zxx.1@uc003zxy.1.B.0', '57704@uc003zxx.1@uc003zxy.1.A.0')	(0,0):638,(0,1):81,(1,0):116	0:116,1:81	0.59	0.65	0.52	(0,0):400,(0,1):151,(1,0):65	0:65,1:151	0.3	0.36	0.24
HCT116-stranded	0.50	SA537	SA538	AFE	55684@uc004cjn.1@uc004cjh.1uc004cji.1uc010nbr.1uc004cjj.1	1417.03	-0.11	C9orf86	('55684@uc004cjn.1@uc004cjh.1uc004cji.1uc010nbr.1uc004cjj.1.A.0', '55684@uc004cjn.1@uc004cjh.1uc004cji.1uc010nbr.1uc004cjj.1.B.0')	(0,0):2242,(0,1):193,(1,0):319	0:319,1:193	0.22	0.25	0.19	(0,0):2686,(0,1):129,(1,0):375	0:375,1:129	0.33	0.38	0.29
HCT116-stranded	0.50	SA537	SA538	AFE	9833@uc010mln.1@uc003zzn.1uc010mll.1uc010mlm.1	452054234761.82	-0.34	MELK	('9833@uc010mln.1@uc003zzn.1uc010mll.1uc010mlm.1.A.0_9833@uc010mln.1@uc003zzn.1uc010mll.1uc010mlm.1.A.1', '9833@uc010mln.1@uc003zzn.1uc010mll.1uc010mlm.1.B.0_9833@uc010mln.1@uc003zzn.1uc010mll.1uc010mlm.1.B.1')	(0,0):2584,(0,1):39,(1,0):164	0:164,1:39	0.44	0.53	0.36	(0,0):2267,(0,1):21,(1,0):436	0:436,1:21	0.78	0.85	0.71
HCT116-stranded	0.50	SA537	SA538	AFE	57704@uc003zxx.1@uc003zxw.1	1000000000000.0	0.26	GBA2	('57704@uc003zxx.1@uc003zxw.1.B.0', '57704@uc003zxx.1@uc003zxw.1.A.0')	(0,0):983,(0,1):81,(1,0):239	0:239,1:81	0.63	0.69	0.58	(0,0):669,(0,1):151,(1,0):152	0:152,1:151	0.37	0.43	0.32
HCT116-stranded	0.50	SA537	SA538	AFE	10507@uc004aql.1@uc004aqp.1	1000000000000.0	-0.36	SEMA4D	('10507@uc004aql.1@uc004aqp.1.A.0', '10507@uc004aql.1@uc004aqp.1.B.2_10507@uc004aql.1@uc004aqp.1.B.1_10507@uc004aql.1@uc004aqp.1.B.0')	(0,0):1861,(0,1):48,(1,0):10	0:10,1:48	0.09	0.15	0.04	(0,0):1622,(0,1):20,(1,0):42	0:42,1:20	0.45	0.58	0.32
HCT116-stranded	0.50	SA537	SA538	AFE	11253@uc004clf.1@uc004cld.1	2002024598.35	-0.18	MAN1B1	('11253@uc004clf.1@uc004cld.1.A.0_11253@uc004clf.1@uc004cld.1.A.1', '11253@uc004clf.1@uc004cld.1.B.0')	(0,0):881,(0,1):53,(1,0):185	0:185,1:53	0.13	0.17	0.09	(0,0):927,(0,1):49,(1,0):544	0:544,1:49	0.31	0.38	0.25
HCT116-stranded	0.50	SA537	SA538	AFE	7763@uc010mox.1@uc010moy.1	1000000000000.0	0.21	ZFAND5	('7763@uc010mox.1@uc010moy.1.B.1_7763@uc010mox.1@uc010moy.1.B.0', '7763@uc010mox.1@uc010moy.1.A.1_7763@uc010mox.1@uc010moy.1.A.0')	(0,0):922,(0,1):150,(1,0):145	0:145,1:150	0.39	0.44	0.34	(0,0):767,(0,1):124,(1,0):40	0:40,1:124	0.18	0.23	0.13
HCT116-stranded	0.50	SA537	SA538	AFE	79813@uc004coe.1@uc004coc.1	41.18	-0.11	EHMT1	('79813@uc004coe.1@uc004coc.1.A.0', '79813@uc004coe.1@uc004coc.1.B.0_79813@uc004coe.1@uc004coc.1.B.1')	(0,0):2382,(0,1):232,(1,0):15	0:15,1:232	0.05	0.08	0.03	(0,0):1567,(0,1):98,(1,0):23	0:23,1:98	0.16	0.23	0.11
HCT116-stranded	0.50	SA537	SA538	AFE	11253@uc004clf.1@uc004clc.1	1000000000000.0	-0.26	MAN1B1	('11253@uc004clf.1@uc004clc.1.A.0_11253@uc004clf.1@uc004clc.1.A.1', '11253@uc004clf.1@uc004clc.1.B.0_11253@uc004clf.1@uc004clc.1.B.1_11253@uc004clf.1@uc004clc.1.B.2')	(0,0):828,(0,1):106,(1,0):185	0:185,1:106	0.19	0.23	0.16	(0,0):887,(0,1):89,(1,0):544	0:544,1:89	0.45	0.51	0.4
HCT116-stranded	0.50	SA537	SA538	AFE	3376@uc004ars.1@uc004art.1	53.87	-0.11	IARS	('3376@uc004ars.1@uc004art.1.A.3_3376@uc004ars.1@uc004art.1.A.2_3376@uc004ars.1@uc004art.1.A.1_3376@uc004ars.1@uc004art.1.A.0', '3376@uc004ars.1@uc004art.1.B.1_3376@uc004ars.1@uc004art.1.B.0')	(0,0):1388,(0,1):235,(1,0):580,(1,1):5	0:582,1:238	0.61	0.65	0.58	(0,0):1277,(0,1):130,(1,0):510,(1,1):3	0:513,1:130	0.72	0.75	0.68
HCT116-stranded	0.50	SA537	SA538	AFE	5774@uc010mtv.1@uc004beb.1uc004bec.1	58.3	-0.15	PTPN3	('5774@uc010mtv.1@uc004beb.1uc004bec.1.B.0', '5774@uc010mtv.1@uc004beb.1uc004bec.1.A.3_5774@uc010mtv.1@uc004beb.1uc004bec.1.A.2_5774@uc010mtv.1@uc004beb.1uc004bec.1.A.1_5774@uc010mtv.1@uc004beb.1uc004bec.1.A.0')	(0,0):616,(0,1):57,(1,0):22	0:22,1:57	0.05	0.07	0.03	(0,0):229,(0,1):12,(1,0):20	0:20,1:12	0.2	0.34	0.11
HCT116-stranded	0.50	SA537	SA538	AFE	11253@uc004clf.1@uc004cle.1	1318348.17	-0.46	MAN1B1	('11253@uc004clf.1@uc004cle.1.A.0_11253@uc004clf.1@uc004cle.1.A.1', '11253@uc004clf.1@uc004cle.1.B.0')	(0,0):302,(0,1):13,(1,0):185	0:185,1:13	0.15	0.23	0.09	(0,0):326,(0,1):4,(1,0):544	0:544,1:4	0.61	0.82	0.41
HCT116-stranded	0.50	SA537	SA538	AFE	7551@uc010lgj.1@uc003ust.2	14511.17	0.67	ZNF3	('7551@uc010lgj.1@uc003ust.2.B.2_7551@uc010lgj.1@uc003ust.2.B.1_7551@uc010lgj.1@uc003ust.2.B.0', '7551@uc010lgj.1@uc003ust.2.A.1_7551@uc010lgj.1@uc003ust.2.A.0')	(0,0):189,(1,0):22	0:22	0.76	0.99	0.4	(0,0):258,(0,1):14,(1,0):16	0:16,1:14	0.09	0.15	0.04
HCT116-stranded	0.50	SA537	SA538	AFE	113878@uc003ufn.2@uc003ufg.2	23.72	0.2	DTX2	('113878@uc003ufn.2@uc003ufg.2.B.0_113878@uc003ufn.2@uc003ufg.2.B.1_113878@uc003ufn.2@uc003ufg.2.B.2', '113878@uc003ufn.2@uc003ufg.2.A.0')	(0,0):790,(0,1):4,(1,0):147	0:147,1:4	0.95	0.99	0.89	(0,0):494,(0,1):11,(1,0):62	0:62,1:11	0.75	0.86	0.62
HCT116-stranded	0.50	SA537	SA538	AFE	10142@uc003ulj.2@uc003uli.1	20.36	-0.25	AKAP9	('10142@uc003ulj.2@uc003uli.1.B.0', '10142@uc003ulj.2@uc003uli.1.A.0_10142@uc003ulj.2@uc003uli.1.A.1_10142@uc003ulj.2@uc003uli.1.A.2')	(0,0):618,(0,1):25,(1,0):320	0:320,1:25	0.56	0.66	0.46	(0,0):806,(0,1):6,(1,0):289	0:289,1:6	0.81	0.91	0.7
HCT116-stranded	0.50	SA537	SA538	AFE	116988@uc003wje.1@uc003wjf.1uc010lpy.1uc003wjg.1	40.88	0.2	AGAP3	('116988@uc003wje.1@uc003wjf.1uc010lpy.1uc003wjg.1.A.0_116988@uc003wje.1@uc003wjf.1uc010lpy.1uc003wjg.1.A.1_116988@uc003wje.1@uc003wjf.1uc010lpy.1uc003wjg.1.A.2_116988@uc003wje.1@uc003wjf.1uc010lpy.1uc003wjg.1.A.3_116988@uc003wje.1@uc003wjf.1uc010lpy.1uc003wjg.1.A.4', '116988@uc003wje.1@uc003wjf.1uc010lpy.1uc003wjg.1.B.0')	(0,0):736,(0,1):43,(1,0):194	0:194,1:43	0.66	0.73	0.58	(0,0):1243,(0,1):83,(1,0):163	0:163,1:83	0.46	0.53	0.4
HCT116-stranded	0.50	SA537	SA538	AFE	4850@uc003vsr.1@uc003vss.1uc003vst.1uc003vsu.1uc003vsv.1	565370134242.6	-0.3	CNOT4	('4850@uc003vsr.1@uc003vss.1uc003vst.1uc003vsu.1uc003vsv.1.B.1_4850@uc003vsr.1@uc003vss.1uc003vst.1uc003vsu.1uc003vsv.1.B.0', '4850@uc003vsr.1@uc003vss.1uc003vst.1uc003vsu.1uc003vsv.1.A.2_4850@uc003vsr.1@uc003vss.1uc003vst.1uc003vsu.1uc003vsv.1.A.1_4850@uc003vsr.1@uc003vss.1uc003vst.1uc003vsu.1uc003vsv.1.A.0')	(0,0):482,(0,1):91,(1,0):105	0:105,1:91	0.33	0.39	0.27	(0,0):716,(0,1):39,(1,0):158	0:158,1:39	0.63	0.71	0.55
HCT116-stranded	0.50	SA537	SA538	AFE	79020@uc003thw.1@uc003thx.2	1000000000000.0	0.24	C7orf25	('79020@uc003thw.1@uc003thx.2.A.1_79020@uc003thw.1@uc003thx.2.A.0', '79020@uc003thw.1@uc003thx.2.B.0')	(0,0):33,(0,1):4,(1,0):353	0:353,1:4	0.94	0.98	0.89	(0,0):95,(0,1):44,(1,0):452	0:452,1:44	0.7	0.77	0.64
HCT116-stranded	0.50	SA537	SA538	AFE	10142@uc003ulk.2@uc003uli.1	252.77	-0.23	AKAP9	('10142@uc003ulk.2@uc003uli.1.B.0', '10142@uc003ulk.2@uc003uli.1.A.0')	(0,0):905,(0,1):47,(1,0):320	0:320,1:47	0.48	0.56	0.4	(0,0):928,(0,1):15,(1,0):289	0:289,1:15	0.71	0.81	0.61
HCT116-stranded	0.50	SA537	SA538	AFE	8621@uc003thk.1@uc003thh.2uc003thi.2	1000000000000.0	0.22	CDK13	('8621@uc003thk.1@uc003thh.2uc003thi.2.B.0', '8621@uc003thk.1@uc003thh.2uc003thi.2.A.0')	(0,0):1240,(0,1):70,(1,0):327	0:327,1:70	0.74	0.79	0.69	(0,0):1349,(0,1):123,(1,0):215	0:215,1:123	0.52	0.57	0.46
HCT116-stranded	0.50	SA537	SA538	AFE	8621@uc003thk.1@uc003thj.1	24.92	0.13	CDK13	('8621@uc003thk.1@uc003thj.1.B.0_8621@uc003thk.1@uc003thj.1.B.1_8621@uc003thk.1@uc003thj.1.B.2', '8621@uc003thk.1@uc003thj.1.A.0')	(0,0):399,(0,1):70,(1,0):52	0:52,1:70	0.23	0.29	0.17	(0,0):491,(0,1):123,(1,0):34	0:34,1:123	0.1	0.13	0.07
HCT116-stranded	0.50	SA537	SA538	AFE	64777@uc003miq.1@uc003min.1	65.69	-0.4	RMND5B	('64777@uc003miq.1@uc003min.1.A.0', '64777@uc003miq.1@uc003min.1.B.0_64777@uc003miq.1@uc003min.1.B.1_64777@uc003miq.1@uc003min.1.B.2_64777@uc003miq.1@uc003min.1.B.3')	(0,0):198,(0,1):7,(1,0):39	0:39,1:7	0.56	0.75	0.37	(0,0):227,(0,1):1,(1,0):221	0:221,1:1	0.96	0.99	0.9
HCT116-stranded	0.50	SA537	SA538	AFE	54888@uc003jds.1@uc003jdv.1	56144.18	0.24	NSUN2	('54888@uc003jds.1@uc003jdv.1.B.5_54888@uc003jds.1@uc003jdv.1.B.4_54888@uc003jds.1@uc003jdv.1.B.3_54888@uc003jds.1@uc003jdv.1.B.2_54888@uc003jds.1@uc003jdv.1.B.1_54888@uc003jds.1@uc003jdv.1.B.0', '54888@uc003jds.1@uc003jdv.1.A.0')	(0,0):3735,(0,1):14,(1,0):686	0:686,1:14	0.87	0.92	0.8	(0,0):2440,(0,1):34,(1,0):413	0:413,1:34	0.63	0.71	0.55
HCT116-stranded	0.50	SA537	SA538	AFE	29102@uc010iui.1@uc003jhh.2	661614.15	-0.13	DROSHA	('29102@uc010iui.1@uc003jhh.2.A.0', '29102@uc010iui.1@uc003jhh.2.B.3_29102@uc010iui.1@uc003jhh.2.B.2_29102@uc010iui.1@uc003jhh.2.B.1_29102@uc010iui.1@uc003jhh.2.B.0')	(0,0):357,(0,1):145,(1,0):855	0:855,1:145	0.7	0.74	0.67	(0,0):260,(0,1):66,(1,0):780	0:780,1:66	0.83	0.86	0.79
HCT116-stranded	0.50	SA537	SA538	AFE	253260@uc003jlo.1@uc010ivf.1	1000000000000.0	-0.28	RICTOR	('253260@uc003jlo.1@uc010ivf.1.A.2_253260@uc003jlo.1@uc010ivf.1.A.1_253260@uc003jlo.1@uc010ivf.1.A.0', '253260@uc003jlo.1@uc010ivf.1.B.9_253260@uc003jlo.1@uc010ivf.1.B.8_253260@uc003jlo.1@uc010ivf.1.B.7_253260@uc003jlo.1@uc010ivf.1.B.6_253260@uc003jlo.1@uc010ivf.1.B.5_253260@uc003jlo.1@uc010ivf.1.B.4_253260@uc003jlo.1@uc010ivf.1.B.3_253260@uc003jlo.1@uc010ivf.1.B.2_253260@uc003jlo.1@uc010ivf.1.B.…	(0,0):454,(0,1):71,(1,0):174	0:174,1:71	0.6	0.67	0.54	(0,0):453,(0,1):10,(1,0):121	0:121,1:10	0.88	0.94	0.81
HCT116-stranded	0.50	SA537	SA538	AFE	64777@uc003miq.1@uc003mip.1	1000000000000.0	-0.49	RMND5B	('64777@uc003miq.1@uc003mip.1.A.0', '64777@uc003miq.1@uc003mip.1.B.0_64777@uc003miq.1@uc003mip.1.B.1')	(0,0):183,(0,1):21,(1,0):39	0:39,1:21	0.28	0.39	0.19	(0,0):215,(0,1):13,(1,0):221	0:221,1:13	0.77	0.86	0.68
HCT116-stranded	0.50	SA537	SA538	AFE	64777@uc003miq.1@uc003mio.1	83.19	-0.39	RMND5B	('64777@uc003miq.1@uc003mio.1.A.0', '64777@uc003miq.1@uc003mio.1.B.0_64777@uc003miq.1@uc003mio.1.B.1_64777@uc003miq.1@uc003mio.1.B.2')	(0,0):202,(0,1):3,(1,0):39	0:39,1:3	0.55	0.78	0.31	(0,0):228,(1,0):221	0:221	0.94	0.99	0.83
HCT116-stranded	0.50	SA537	SA538	AFE	54888@uc003jds.1@uc003jdt.1	262.75	0.25	NSUN2	('54888@uc003jds.1@uc003jdt.1.B.0', '54888@uc003jds.1@uc003jdt.1.A.0')	(0,0):3000,(0,1):14,(1,0):86	0:86,1:14	0.33	0.47	0.21	(0,0):1980,(0,1):34,(1,0):40	0:40,1:34	0.08	0.12	0.05
HCT116-stranded	0.50	SA537	SA538	AFE	64777@uc003miq.1@uc003mim.1	1000000000000.0	-0.48	RMND5B	('64777@uc003miq.1@uc003mim.1.A.0', '64777@uc003miq.1@uc003mim.1.B.0_64777@uc003miq.1@uc003mim.1.B.1_64777@uc003miq.1@uc003mim.1.B.2')	(0,0):168,(0,1):37,(1,0):39	0:39,1:37	0.11	0.15	0.07	(0,0):212,(0,1):16,(1,0):221	0:221,1:16	0.59	0.7	0.47
HCT116-stranded	0.50	SA537	SA538	AFE	353376@uc003krc.1@uc003kre.1uc003krf.1	1000000000000.0	-0.15		('353376@uc003krc.1@uc003kre.1uc003krf.1.A.1_353376@uc003krc.1@uc003kre.1uc003krf.1.A.0', '353376@uc003krc.1@uc003kre.1uc003krf.1.B.0')	(0,0):10696,(0,1):438,(1,0):539	0:539,1:438	0.09	0.1	0.08	(0,0):8877,(0,1):530,(1,0):2104	0:2104,1:530	0.24	0.26	0.22
HCT116-stranded	0.50	SA537	SA538	AFE	90933@uc003mng.1@uc003mnc.1uc003mnd.1uc003mne.1	166.72	0.29	TRIM41	('90933@uc003mng.1@uc003mnc.1uc003mnd.1uc003mne.1.B.0', '90933@uc003mng.1@uc003mnc.1uc003mnd.1uc003mne.1.A.0')	(0,0):310,(0,1):12,(1,0):352	0:352,1:12	0.79	0.87	0.7	(0,0):857,(0,1):35,(1,0):261	0:261,1:35	0.5	0.6	0.42
HCT116-stranded	0.50	SA537	SA538	AFE	11054@uc002ydl.1@uc002ydj.1uc002ydk.1	1000000000000.0	-0.14	OGFR	('11054@uc002ydl.1@uc002ydj.1uc002ydk.1.A.0', '11054@uc002ydl.1@uc002ydj.1uc002ydk.1.B.0')	(0,0):375,(0,1):144,(1,0):155	0:155,1:144	0.02	0.02	0.01	(0,0):601,(0,1):71,(1,0):821	0:821,1:71	0.16	0.19	0.13
HCT116-stranded	0.50	SA537	SA538	AFE	6238@uc010gcm.1@uc002wpv.1	96.39	-0.11	RRBP1	('6238@uc010gcm.1@uc002wpv.1.B.2_6238@uc010gcm.1@uc002wpv.1.B.1_6238@uc010gcm.1@uc002wpv.1.B.0', '6238@uc010gcm.1@uc002wpv.1.A.2_6238@uc010gcm.1@uc002wpv.1.A.1_6238@uc010gcm.1@uc002wpv.1.A.0')	(0,0):3359,(0,1):367,(1,0):673	0:673,1:367	0.38	0.41	0.35	(0,0):2085,(0,1):164,(1,0):465	0:465,1:164	0.49	0.53	0.44
HCT116-stranded	0.50	SA537	SA538	AFE	6238@uc010gcm.1@uc002wpy.2	92.21	-0.1	RRBP1	('6238@uc010gcm.1@uc002wpy.2.B.1_6238@uc010gcm.1@uc002wpy.2.B.0', '6238@uc010gcm.1@uc002wpy.2.A.2_6238@uc010gcm.1@uc002wpy.2.A.1_6238@uc010gcm.1@uc002wpy.2.A.0')	(0,0):1814,(0,1):367,(1,0):2218	0:2218,1:367	0.48	0.51	0.46	(0,0):1110,(0,1):164,(1,0):1440	0:1440,1:164	0.58	0.61	0.54
HCT116-stranded	0.50	SA537	SA538	AFE	5786@uc002who.1@uc002whj.1	1000000000000.0	0.11	PTPRA	('5786@uc002who.1@uc002whj.1.A.0_5786@uc002who.1@uc002whj.1.A.1_5786@uc002who.1@uc002whj.1.A.2_5786@uc002who.1@uc002whj.1.A.3_5786@uc002who.1@uc002whj.1.A.4_5786@uc002who.1@uc002whj.1.A.5_5786@uc002who.1@uc002whj.1.A.6', '5786@uc002who.1@uc002whj.1.B.0_5786@uc002who.1@uc002whj.1.B.1_5786@uc002who.1@uc002whj.1.B.2_5786@uc002who.1@uc002whj.1.B.3_5786@uc002who.1@uc002whj.1.B.4_5786@uc002who.1@uc002w…	(0,0):1550,(0,1):223,(1,0):158	0:158,1:223	0.19	0.23	0.16	(0,0):1039,(0,1):215,(1,0):55	0:55,1:215	0.08	0.1	0.06
HCT116-stranded	0.50	SA537	SA538	AFE	6238@uc010gcm.1@uc002wpw.1	915.45	-0.11	RRBP1	('6238@uc010gcm.1@uc002wpw.1.B.1_6238@uc010gcm.1@uc002wpw.1.B.0', '6238@uc010gcm.1@uc002wpw.1.A.2_6238@uc010gcm.1@uc002wpw.1.A.1_6238@uc010gcm.1@uc002wpw.1.A.0')	(0,0):3353,(0,1):367,(1,0):679	0:679,1:367	0.41	0.44	0.38	(0,0):2080,(0,1):164,(1,0):470	0:470,1:164	0.52	0.56	0.48
HCT116-stranded	0.50	SA537	SA538	AFE	2036@uc010gfq.1@uc002xfb.1	2402.46	-0.19	EPB41L1	('2036@uc010gfq.1@uc002xfb.1.A.0_2036@uc010gfq.1@uc002xfb.1.A.1_2036@uc010gfq.1@uc002xfb.1.A.2', '2036@uc010gfq.1@uc002xfb.1.B.0_2036@uc010gfq.1@uc002xfb.1.B.1')	(0,0):1262,(0,1):30,(1,0):20	0:20,1:30	0.05	0.08	0.03	(0,0):878,(0,1):16,(1,0):62	0:62,1:16	0.24	0.36	0.16
HCT116-stranded	0.50	SA537	SA538	AFE	2778@uc002yad.1@uc002yae.1	49.54	-0.12	GNAS	('2778@uc002yad.1@uc002yae.1.A.0_2778@uc002yad.1@uc002yae.1.A.1_2778@uc002yad.1@uc002yae.1.A.2', '2778@uc002yad.1@uc002yae.1.B.0')	(0,0):3088,(0,1):49,(1,0):571	0:571,1:49	0.76	0.81	0.7	(0,0):3345,(0,1):21,(1,0):581	0:581,1:21	0.88	0.92	0.83
HCT116-stranded	0.50	SA537	SA538	AFE	57727@uc002xrc.1@uc002xrd.1	910.45	-0.19	NCOA5	('57727@uc002xrc.1@uc002xrd.1.B.0', '57727@uc002xrc.1@uc002xrd.1.A.0')	(0,0):305,(0,1):112,(1,0):17	0:17,1:112	0.05	0.08	0.03	(0,0):175,(0,1):27,(1,0):22	0:22,1:27	0.24	0.34	0.15
HCT116-stranded	0.50	SA537	SA538	AFE	23613@uc002xsr.1@uc010ghq.1	39.87	-0.2	ZMYND8	('23613@uc002xsr.1@uc010ghq.1.B.0', '23613@uc002xsr.1@uc010ghq.1.A.1_23613@uc002xsr.1@uc010ghq.1.A.0')	(0,0):676,(0,1):100,(1,0):131	0:131,1:100	0.53	0.6	0.47	(0,0):439,(0,1):26,(1,0):84	0:84,1:26	0.73	0.82	0.64
HCT116-stranded	0.50	SA537	SA538	AFE	80336@uc002xmw.2uc002xmx.2@uc010ggv.1	40.84	0.29	PABPC1L	('80336@uc002xmw.2uc002xmx.2@uc010ggv.1.A.0', '80336@uc002xmw.2uc002xmx.2@uc010ggv.1.B.0')	(0,0):913,(0,1):23,(1,0):285	0:285,1:23	0.57	0.67	0.46	(0,0):369,(0,1):14,(1,0):52	0:52,1:14	0.28	0.4	0.18
HCT116-stranded	0.50	SA537	SA538	AFE	10287@uc002yhz.1@uc002yib.1	63.69	-0.52	RGS19	('10287@uc002yhz.1@uc002yib.1.A.1_10287@uc002yhz.1@uc002yib.1.A.0', '10287@uc002yhz.1@uc002yib.1.B.1_10287@uc002yhz.1@uc002yib.1.B.0')	(0,0):205,(0,1):6,(1,0):7	0:7,1:6	0.3	0.53	0.14	(0,0):103,(1,0):12	0:12	0.82	0.99	0.49
HCT116-stranded	0.50	SA537	SA538	AFE	54802@uc001ceh.2@uc009vvw.1uc001cem.1	112.93	0.26	TRIT1	('54802@uc001ceh.2@uc009vvw.1uc001cem.1.A.2_54802@uc001ceh.2@uc009vvw.1uc001cem.1.A.1_54802@uc001ceh.2@uc009vvw.1uc001cem.1.A.0', '54802@uc001ceh.2@uc009vvw.1uc001cem.1.B.0')	(0,0):537,(0,1):13,(1,0):32	0:32,1:13	0.32	0.48	0.2	(0,0):328,(0,1):34,(1,0):13	0:13,1:34	0.06	0.11	0.04
HCT116-stranded	0.50	SA537	SA538	AFE	9295@uc001dev.1@uc001deu.1	1000000000000.0	0.13	SRSF11	('9295@uc001dev.1@uc001deu.1.A.0_9295@uc001dev.1@uc001deu.1.A.1_9295@uc001dev.1@uc001deu.1.A.2_9295@uc001dev.1@uc001deu.1.A.3', '9295@uc001dev.1@uc001deu.1.B.0')	(0,0):1833,(0,1):273,(1,0):637	0:637,1:273	0.25	0.28	0.22	(0,0):2042,(0,1):474,(1,0):465	0:465,1:474	0.12	0.14	0.11
HCT116-stranded	0.50	SA537	SA538	AFE	9295@uc001dev.1@uc001des.1	1000000000000.0	0.14	SRSF11	('9295@uc001dev.1@uc001des.1.A.0_9295@uc001dev.1@uc001des.1.A.1_9295@uc001dev.1@uc001des.1.A.2_9295@uc001dev.1@uc001des.1.A.3', '9295@uc001dev.1@uc001des.1.B.0_9295@uc001dev.1@uc001des.1.B.1')	(0,0):2120,(0,1):128,(1,0):637	0:637,1:128	0.27	0.31	0.24	(0,0):2407,(0,1):240,(1,0):465	0:465,1:240	0.13	0.15	0.11
HCT116-stranded	0.50	SA537	SA538	AFE	55657@uc001ifa.1@uc001ifc.1uc001ifd.1	26.76	-0.25	ZNF692	('55657@uc001ifa.1@uc001ifc.1uc001ifd.1.A.3_55657@uc001ifa.1@uc001ifc.1uc001ifd.1.A.2_55657@uc001ifa.1@uc001ifc.1uc001ifd.1.A.1_55657@uc001ifa.1@uc001ifc.1uc001ifd.1.A.0', '55657@uc001ifa.1@uc001ifc.1uc001ifd.1.B.1_55657@uc001ifa.1@uc001ifc.1uc001ifd.1.B.0')	(0,0):443,(0,1):40,(1,0):159	0:159,1:40	0.52	0.61	0.43	(0,0):336,(0,1):10,(1,0):126	0:126,1:10	0.77	0.87	0.66
HCT116-stranded	0.50	SA537	SA538	AFE	84033@uc009xfa.1@uc001hso.2	68.67	-0.32	OBSCN	('84033@uc009xfa.1@uc001hso.2.A.0_84033@uc009xfa.1@uc001hso.2.A.1_84033@uc009xfa.1@uc001hso.2.A.2', '84033@uc009xfa.1@uc001hso.2.B.0')	(0,0):338,(0,1):8,(1,0):15	0:15,1:8	0.59	0.78	0.4	(0,0):496,(0,1):5,(1,0):78	0:78,1:5	0.91	0.97	0.84
HCT116-stranded	0.50	SA537	SA538	AFE	54802@uc009vvv.1@uc009vvw.1uc001cem.1	86.38	0.32	TRIT1	('54802@uc009vvv.1@uc009vvw.1uc001cem.1.A.1_54802@uc009vvv.1@uc009vvw.1uc001cem.1.A.0', '54802@uc009vvv.1@uc009vvw.1uc001cem.1.B.0')	(0,0):357,(0,1):13,(1,0):24	0:24,1:13	0.45	0.62	0.3	(0,0):247,(0,1):34,(1,0):11	0:11,1:34	0.13	0.21	0.07
HCT116-stranded	0.50	SA537	SA538	AFE	23623@uc009wqp.1@uc001fkj.2uc001fkk.2	420295192569.65	-0.14	RUSC1	('23623@uc009wqp.1@uc001fkj.2uc001fkk.2.B.0_23623@uc009wqp.1@uc001fkj.2uc001fkk.2.B.1', '23623@uc009wqp.1@uc001fkj.2uc001fkk.2.A.0_23623@uc009wqp.1@uc001fkj.2uc001fkk.2.A.1_23623@uc009wqp.1@uc001fkj.2uc001fkk.2.A.2')	(0,0):499,(0,1):105,(1,0):5	0:5,1:105	0.02	0.03	0.01	(0,0):501,(0,1):95,(1,0):52	0:52,1:95	0.16	0.21	0.11
HCT116-stranded	0.50	SA537	SA538	AFE	8565@uc001bvw.1@uc001bvx.1	22.54	0.15	YARS	('8565@uc001bvw.1@uc001bvx.1.B.1_8565@uc001bvw.1@uc001bvx.1.B.0', '8565@uc001bvw.1@uc001bvx.1.A.0')	(0,0):455,(0,1):5,(1,0):200	0:200,1:5	0.96	0.98	0.92	(0,0):303,(0,1):21,(1,0):137,(1,1):1	0:138,1:21	0.81	0.88	0.73
HCT116-stranded	0.50	SA537	SA538	AFE	114883@uc001ctb.1@uc001csv.1	185031403.81	0.2	OSBPL9	('114883@uc001ctb.1@uc001csv.1.A.0', '114883@uc001ctb.1@uc001csv.1.B.0_114883@uc001ctb.1@uc001csv.1.B.1_114883@uc001ctb.1@uc001csv.1.B.2_114883@uc001ctb.1@uc001csv.1.B.3_114883@uc001ctb.1@uc001csv.1.B.4_114883@uc001ctb.1@uc001csv.1.B.5_114883@uc001ctb.1@uc001csv.1.B.6')	(0,0):705,(0,1):63,(1,0):37	0:37,1:63	0.24	0.32	0.17	(0,0):423,(0,1):47,(1,0):2	0:2,1:47	0.04	0.08	0.01
HCT116-stranded	0.50	SA537	SA538	AFE	11218@uc001ebt.1@uc001ebs.1	51.16	-0.14	DDX20	('11218@uc001ebt.1@uc001ebs.1.A.0_11218@uc001ebt.1@uc001ebs.1.A.1', '11218@uc001ebt.1@uc001ebs.1.B.0')	(0,0):709,(0,1):96,(1,0):130	0:130,1:96	0.19	0.24	0.16	(0,0):564,(0,1):75,(1,0):213	0:213,1:75	0.33	0.39	0.28
HCT116-stranded	0.50	SA537	SA538	AFE	9453@uc001hwx.1@uc001hwy.1	1000000000000.0	0.17	GGPS1	('9453@uc001hwx.1@uc001hwy.1.A.0_9453@uc001hwx.1@uc001hwy.1.A.1_9453@uc001hwx.1@uc001hwy.1.A.2', '9453@uc001hwx.1@uc001hwy.1.B.0_9453@uc001hwx.1@uc001hwy.1.B.1')	(0,0):274,(0,1):145,(1,0):722	0:722,1:145	0.72	0.76	0.69	(0,0):312,(0,1):161,(1,0):375	0:375,1:161	0.55	0.6	0.51
HCT116-stranded	0.50	SA537	SA538	AFE	4678@uc001col.1@uc001cok.1	8552163.51	-0.11	NASP	('4678@uc001col.1@uc001cok.1.B.0_4678@uc001col.1@uc001cok.1.B.1_4678@uc001col.1@uc001cok.1.B.2', '4678@uc001col.1@uc001cok.1.A.0')	(0,0):1660,(0,1):238,(1,0):1332	0:1332,1:238	0.73	0.76	0.71	(0,0):1072,(0,1):97,(1,0):1023	0:1023,1:97	0.84	0.87	0.81
HCT116-stranded	0.50	SA537	SA538	AFE	127002@uc001dxt.1@uc001dxs.1	265.62	-0.13	ATXN7L2	('127002@uc001dxt.1@uc001dxs.1.B.0', '127002@uc001dxt.1@uc001dxs.1.A.0')	(0,0):191,(0,1):155,(1,0):58	0:58,1:155	0.18	0.22	0.14	(0,0):134,(0,1):135,(1,0):106	0:106,1:135	0.31	0.36	0.25
HCT116-stranded	0.50	SA537	SA538	AFE	54802@uc009vvv.1@uc001ceq.1uc001ceo.1	58.45	-0.27	TRIT1	('54802@uc009vvv.1@uc001ceq.1uc001ceo.1.B.2_54802@uc009vvv.1@uc001ceq.1uc001ceo.1.B.1_54802@uc009vvv.1@uc001ceq.1uc001ceo.1.B.0', '54802@uc009vvv.1@uc001ceq.1uc001ceo.1.A.1_54802@uc009vvv.1@uc001ceq.1uc001ceo.1.A.0')	(0,0):533,(0,1):24,(1,0):25	0:25,1:24	0.22	0.31	0.14	(0,0):322,(0,1):11,(1,0):42	0:42,1:11	0.49	0.65	0.34
HCT116-stranded	0.50	SA537	SA538	AFE	54802@uc001ceg.2@uc009vvw.1uc001cem.1	1243302059.72	0.31	TRIT1	('54802@uc001ceg.2@uc009vvw.1uc001cem.1.A.3_54802@uc001ceg.2@uc009vvw.1uc001cem.1.A.2_54802@uc001ceg.2@uc009vvw.1uc001cem.1.A.1_54802@uc001ceg.2@uc009vvw.1uc001cem.1.A.0', '54802@uc001ceg.2@uc009vvw.1uc001cem.1.B.0')	(0,0):468,(0,1):13,(1,0):101	0:101,1:13	0.42	0.56	0.31	(0,0):299,(0,1):34,(1,0):42	0:42,1:34	0.11	0.16	0.07
HCT116-stranded	0.50	SA537	SA538	AFE	5590@uc001ait.1@uc001ais.1	1473568.43	-0.43	PRKCZ	('5590@uc001ait.1@uc001ais.1.A.0', '5590@uc001ait.1@uc001ais.1.B.0_5590@uc001ait.1@uc001ais.1.B.1_5590@uc001ait.1@uc001ais.1.B.2')	(0,0):584,(0,1):28,(1,0):11	0:11,1:28	0.14	0.23	0.07	(0,0):287,(0,1):5,(1,0):20	0:20,1:5	0.57	0.76	0.39
HCT116-stranded	0.50	SA537	SA538	AFE	5590@uc001ait.1@uc001aiq.1	56.46	-0.23	PRKCZ	('5590@uc001ait.1@uc001aiq.1.A.0', '5590@uc001ait.1@uc001aiq.1.B.0')	(0,0):853,(0,1):20,(1,0):11	0:11,1:20	0.05	0.1	0.02	(0,0):419,(0,1):6,(1,0):20	0:20,1:6	0.28	0.49	0.15
HCT116-stranded	0.50	SA537	SA538	AFE	22823@uc001dpl.2@uc009wdj.1uc009wdk.1	1000000000000.0	0.17	MTF2	('22823@uc001dpl.2@uc009wdj.1uc009wdk.1.A.0_22823@uc001dpl.2@uc009wdj.1uc009wdk.1.A.1_22823@uc001dpl.2@uc009wdj.1uc009wdk.1.A.2', '22823@uc001dpl.2@uc009wdj.1uc009wdk.1.B.0')	(0,0):224,(0,1):114,(1,0):55	0:55,1:114	0.21	0.26	0.16	(0,0):175,(0,1):131,(1,0):8	0:8,1:131	0.04	0.06	0.02
HCT116-stranded	0.50	SA537	SA538	AFE	55657@uc001iez.1@uc001ifc.1uc001ifd.1	107.98	-0.24	ZNF692	('55657@uc001iez.1@uc001ifc.1uc001ifd.1.A.0', '55657@uc001iez.1@uc001ifc.1uc001ifd.1.B.1_55657@uc001iez.1@uc001ifc.1uc001ifd.1.B.0')	(0,0):513,(0,1):40,(1,0):89	0:89,1:40	0.54	0.63	0.46	(0,0):391,(0,1):10,(1,0):71	0:71,1:10	0.78	0.89	0.67
HCT116-stranded	0.50	SA537	SA538	AFE	23623@uc001fkr.2@uc001fkj.2uc001fkk.2	2382445.34	-0.14	RUSC1	('23623@uc001fkr.2@uc001fkj.2uc001fkk.2.B.0_23623@uc001fkr.2@uc001fkj.2uc001fkk.2.B.1', '23623@uc001fkr.2@uc001fkj.2uc001fkk.2.A.0')	(0,0):176,(0,1):26,(1,0):5	0:5,1:26	0.03	0.06	0.01	(0,0):184,(0,1):32,(1,0):52	0:52,1:32	0.17	0.25	0.12
HCT116-stranded	0.50	SA537	SA538	AFE	9295@uc001dew.1@uc009wbi.1uc009wbj.1uc001det.1	1000000000000.0	0.12	SRSF11	('9295@uc001dew.1@uc009wbi.1uc009wbj.1uc001det.1.A.0', '9295@uc001dew.1@uc009wbi.1uc009wbj.1uc001det.1.B.0_9295@uc001dew.1@uc009wbi.1uc009wbj.1uc001det.1.B.1')	(0,0):2193,(0,1):160,(1,0):181	0:181,1:160	0.19	0.22	0.16	(0,0):2250,(0,1):259,(1,0):94	0:94,1:259	0.07	0.09	0.06
HCT116-stranded	0.50	SA537	SA538	AFE	9295@uc001dev.1@uc009wbi.1uc009wbj.1uc001det.1	1000000000000.0	0.11	SRSF11	('9295@uc001dev.1@uc009wbi.1uc009wbj.1uc001det.1.A.0_9295@uc001dev.1@uc009wbi.1uc009wbj.1uc001det.1.A.1_9295@uc001dev.1@uc009wbi.1uc009wbj.1uc001det.1.A.2_9295@uc001dev.1@uc009wbi.1uc009wbj.1uc001det.1.A.3', '9295@uc001dev.1@uc009wbi.1uc009wbj.1uc001det.1.B.0_9295@uc001dev.1@uc009wbi.1uc009wbj.1uc001det.1.B.1')	(0,0):2088,(0,1):160,(1,0):637	0:637,1:160	0.23	0.26	0.2	(0,0):2388,(0,1):259,(1,0):465	0:465,1:259	0.12	0.13	0.1
HCT116-stranded	0.50	SA537	SA538	AFE	54802@uc009vvv.1@uc001cek.1uc001cep.1	155.28	-0.32	TRIT1	('54802@uc009vvv.1@uc001cek.1uc001cep.1.B.1_54802@uc009vvv.1@uc001cek.1uc001cep.1.B.0', '54802@uc009vvv.1@uc001cek.1uc001cep.1.A.1_54802@uc009vvv.1@uc001cek.1uc001cep.1.A.0')	(0,0):538,(0,1):24,(1,0):20	0:20,1:24	0.33	0.46	0.21	(0,0):326,(0,1):11,(1,0):38	0:38,1:11	0.65	0.79	0.5
HCT116-stranded	0.50	SA537	SA538	AFE	8565@uc001bvw.1@uc001bvy.1	53.68	-0.12	YARS	('8565@uc001bvw.1@uc001bvy.1.A.0', '8565@uc001bvw.1@uc001bvy.1.B.0')	(0,0):3281,(0,1):119,(1,0):5	0:5,1:119	0.04	0.08	0.01	(0,0):3253,(0,1):91,(1,0):22	0:22,1:91	0.16	0.22	0.1
HCT116-stranded	0.50	SA537	SA538	AFE	9295@uc001dew.1@uc001des.1	1000000000000.0	0.15	SRSF11	('9295@uc001dew.1@uc001des.1.A.0', '9295@uc001dew.1@uc001des.1.B.0_9295@uc001dew.1@uc001des.1.B.1')	(0,0):2225,(0,1):128,(1,0):181	0:181,1:128	0.23	0.27	0.19	(0,0):2269,(0,1):240,(1,0):94	0:94,1:240	0.08	0.09	0.06
HCT116-stranded	0.50	SA537	SA538	AFE	271@uc001dye.1@uc001dyb.1	22.57	0.21	AMPD2	('271@uc001dye.1@uc001dyb.1.B.0', '271@uc001dye.1@uc001dyb.1.A.0_271@uc001dye.1@uc001dyb.1.A.1')	(0,0):1790,(0,1):16,(1,0):118	0:118,1:16	0.8	0.88	0.72	(0,0):1669,(0,1):39,(1,0):96	0:96,1:39	0.59	0.67	0.49
HCT116-stranded	0.50	SA537	SA538	AFE	343099@uc009wdl.1@uc001dpq.1	84.56	-0.34	CCDC18	('343099@uc009wdl.1@uc001dpq.1.B.0', '343099@uc009wdl.1@uc001dpq.1.A.0_343099@uc009wdl.1@uc001dpq.1.A.1')	(0,0):232,(0,1):39,(1,0):21	0:21,1:39	0.27	0.37	0.18	(0,0):196,(0,1):13,(1,0):31	0:31,1:13	0.61	0.76	0.46
HCT116-stranded	0.50	SA537	SA538	AFE	23623@uc009wqo.1@uc001fkj.2uc001fkk.2	75361952.15	-0.58	RUSC1	('23623@uc009wqo.1@uc001fkj.2uc001fkk.2.B.0_23623@uc009wqo.1@uc001fkj.2uc001fkk.2.B.1', '23623@uc009wqo.1@uc001fkj.2uc001fkk.2.A.0_23623@uc009wqo.1@uc001fkj.2uc001fkk.2.A.1')	(0,0):195,(0,1):7,(1,0):5	0:5,1:7	0.13	0.27	0.05	(0,0):213,(0,1):3,(1,0):52	0:52,1:3	0.71	0.88	0.49
HCT116-stranded	0.50	SA537	SA538	AFE	9295@uc001dew.1@uc001deu.1	1000000000000.0	0.14	SRSF11	('9295@uc001dew.1@uc001deu.1.A.0', '9295@uc001dew.1@uc001deu.1.B.0')	(0,0):1938,(0,1):273,(1,0):181	0:181,1:273	0.21	0.24	0.18	(0,0):1904,(0,1):474,(1,0):94	0:94,1:474	0.07	0.09	0.06
HCT116-stranded	0.50	SA537	SA538	AFE	1130@uc001hxi.1@uc001hxl.1	21645594.91	-0.61	LYST	('1130@uc001hxi.1@uc001hxl.1.A.0', '1130@uc001hxi.1@uc001hxl.1.B.2_1130@uc001hxi.1@uc001hxl.1.B.1_1130@uc001hxi.1@uc001hxl.1.B.0')	(0,0):254,(0,1):6,(1,0):8	0:8,1:6	0.23	0.44	0.1	(0,0):151,(1,0):28	0:28	0.84	1.0	0.6
HCT116-stranded	0.50	SA537	SA538	AFE	5590@uc001ait.1@uc001air.1	1126.48	-0.44	PRKCZ	('5590@uc001ait.1@uc001air.1.A.0', '5590@uc001ait.1@uc001air.1.B.0_5590@uc001ait.1@uc001air.1.B.1_5590@uc001ait.1@uc001air.1.B.2')	(0,0):630,(0,1):28,(1,0):11	0:11,1:28	0.2	0.32	0.11	(0,0):300,(0,1):6,(1,0):20	0:20,1:6	0.64	0.82	0.42
HCT116-stranded	0.50	SA537	SA538	AFE	80205@uc002ehg.1@uc002eha.1uc002ehb.1uc002ehc.1	54.08	0.14	CHD9	('80205@uc002ehg.1@uc002eha.1uc002ehb.1uc002ehc.1.B.0', '80205@uc002ehg.1@uc002eha.1uc002ehb.1uc002ehc.1.A.0')	(0,0):750,(0,1):128,(1,0):229	0:229,1:128	0.47	0.53	0.42	(0,0):910,(0,1):120,(1,0):116	0:116,1:120	0.33	0.39	0.27
HCT116-stranded	0.50	SA537	SA538	AFE	29123@uc002fna.1@uc002fnd.1	1000000000000.0	-0.13	ANKRD11	('29123@uc002fna.1@uc002fnd.1.A.0', '29123@uc002fna.1@uc002fnd.1.B.2_29123@uc002fna.1@uc002fnd.1.B.1_29123@uc002fna.1@uc002fnd.1.B.0')	(0,0):15968,(0,1):197,(1,0):522	0:522,1:197	0.18	0.21	0.16	(0,0):16169,(0,1):174,(1,0):922	0:922,1:174	0.31	0.35	0.28
HCT116-stranded	0.50	SA537	SA538	AFE	80205@uc002ehg.1@uc002egz.1	84.16	0.15	CHD9	('80205@uc002ehg.1@uc002egz.1.B.0_80205@uc002ehg.1@uc002egz.1.B.1', '80205@uc002ehg.1@uc002egz.1.A.0')	(0,0):911,(0,1):128,(1,0):229	0:229,1:128	0.46	0.51	0.4	(0,0):1015,(0,1):120,(1,0):116	0:116,1:120	0.31	0.37	0.26
HCT116-stranded	0.50	SA537	SA538	AFE	64755@uc002ech.1@uc002eci.1	426741266.77	0.17	C16orf58	('64755@uc002ech.1@uc002eci.1.A.0', '64755@uc002ech.1@uc002eci.1.B.0')	(0,0):563,(0,1):52,(1,0):69	0:69,1:52	0.22	0.29	0.16	(0,0):375,(0,1):52,(1,0):11	0:11,1:52	0.05	0.08	0.02
HCT116-stranded	0.50	SA537	SA538	AFE	80205@uc002ehg.1@uc002egy.1	31.38	0.15	CHD9	('80205@uc002ehg.1@uc002egy.1.B.0_80205@uc002ehg.1@uc002egy.1.B.1', '80205@uc002ehg.1@uc002egy.1.A.0')	(0,0):1116,(0,1):128,(1,0):230	0:230,1:128	0.47	0.52	0.41	(0,0):1249,(0,1):120,(1,0):118	0:118,1:120	0.32	0.38	0.27
HCT116-stranded	0.50	SA537	SA538	AFE	10921@uc002cpv.1@uc002cpw.1	1000000000000.0	-0.14	RNPS1	('10921@uc002cpv.1@uc002cpw.1.A.4_10921@uc002cpv.1@uc002cpw.1.A.3_10921@uc002cpv.1@uc002cpw.1.A.2_10921@uc002cpv.1@uc002cpw.1.A.1_10921@uc002cpv.1@uc002cpw.1.A.0', '10921@uc002cpv.1@uc002cpw.1.B.1_10921@uc002cpv.1@uc002cpw.1.B.0')	(0,0):2909,(0,1):295,(1,0):2325	0:2325,1:295	0.47	0.5	0.44	(0,0):3375,(0,1):216,(1,0):2900	0:2900,1:216	0.61	0.64	0.57
HCT116-stranded	0.50	SA537	SA538	AFE	10381@uc002fpi.1@uc002fpf.2	1000000000000.0	-0.37		('10381@uc002fpi.1@uc002fpf.2.B.0', '10381@uc002fpi.1@uc002fpf.2.A.0_10381@uc002fpi.1@uc002fpf.2.A.1_10381@uc002fpi.1@uc002fpf.2.A.2_10381@uc002fpi.1@uc002fpf.2.A.3')	(0,0):641,(0,1):186,(1,0):72	0:72,1:186	0.12	0.15	0.09	(0,0):670,(0,1):149,(1,0):409	0:409,1:149	0.49	0.53	0.44
HCT116-stranded	0.50	SA537	SA538	AFE	55114@uc002dmz.1@uc002dna.1	1569205.85	-0.29	ARHGAP17	('55114@uc002dmz.1@uc002dna.1.B.0', '55114@uc002dmz.1@uc002dna.1.A.0')	(0,0):985,(0,1):42,(1,0):16	0:16,1:42	0.05	0.08	0.03	(0,0):564,(0,1):20,(1,0):75	0:75,1:20	0.34	0.46	0.24
HCT116-stranded	0.50	SA537	SA538	AFE	10381@uc010ciz.1@uc002fpf.2	1000000000000.0	-0.49		('10381@uc010ciz.1@uc002fpf.2.B.0', '10381@uc010ciz.1@uc002fpf.2.A.0_10381@uc010ciz.1@uc002fpf.2.A.1_10381@uc010ciz.1@uc002fpf.2.A.2')	(0,0):767,(0,1):60,(1,0):72	0:72,1:60	0.22	0.28	0.16	(0,0):782,(0,1):37,(1,0):409	0:409,1:37	0.71	0.78	0.65
HCT116-stranded	0.50	SA537	SA538	AFE	55308@uc010cfs.1@uc002eyo.1uc002eyp.1uc002eys.1	96.3	0.17		('55308@uc010cfs.1@uc002eyo.1uc002eyp.1uc002eys.1.A.0_55308@uc010cfs.1@uc002eyo.1uc002eyp.1uc002eys.1.A.1_55308@uc010cfs.1@uc002eyo.1uc002eyp.1uc002eys.1.A.2_55308@uc010cfs.1@uc002eyo.1uc002eyp.1uc002eys.1.A.3_55308@uc010cfs.1@uc002eyo.1uc002eyp.1uc002eys.1.A.4_55308@uc010cfs.1@uc002eyo.1uc002eyp.1uc002eys.1.A.5_55308@uc010cfs.1@uc002eyo.1uc002eyp.1uc002eys.1.A.6', '55308@uc010cfs.1@uc002eyo.1uc0…	(0,0):2257,(0,1):23,(1,0):285	0:285,1:23	0.33	0.42	0.25	(0,0):2210,(0,1):28,(1,0):128	0:128,1:28	0.16	0.22	0.11
HCT116-stranded	0.50	SA537	SA538	AFE	55114@uc002dmy.1@uc002dna.1	1000000000000.0	-0.63	ARHGAP17	('55114@uc002dmy.1@uc002dna.1.B.0', '55114@uc002dmy.1@uc002dna.1.A.0')	(0,0):1344,(0,1):42,(1,0):16	0:16,1:42	0.15	0.23	0.09	(0,0):732,(0,1):9,(1,0):75	0:75,1:9	0.78	0.89	0.66
HCT116-stranded	0.50	SA537	SA538	AFE	9780@uc002flo.2@uc002flp.2	1000000000000.0	0.1	PIEZO1	('9780@uc002flo.2@uc002flp.2.B.0', '9780@uc002flo.2@uc002flp.2.A.1_9780@uc002flo.2@uc002flp.2.A.0')	(0,0):1703,(0,1):179,(1,0):652	0:652,1:179	0.18	0.2	0.15	(0,0):1592,(0,1):138,(1,0):207	0:207,1:138	0.08	0.1	0.07
HCT116-stranded	0.50	SA537	SA538	AFE	10381@uc002fpj.1@uc002fpf.2	1000000000000.0	0.34		('10381@uc002fpj.1@uc002fpf.2.A.0_10381@uc002fpj.1@uc002fpf.2.A.1', '10381@uc002fpj.1@uc002fpf.2.B.0')	(0,0):736,(0,1):72,(1,0):91	0:91,1:72	0.41	0.49	0.34	(0,0):764,(0,1):409,(1,0):55	0:55,1:409	0.07	0.09	0.05
HCT116-stranded	0.50	SA537	SA538	AFE	10381@uc002fpk.1@uc002fpf.2	1000000000000.0	0.12		('10381@uc002fpk.1@uc002fpf.2.A.0_10381@uc002fpk.1@uc002fpf.2.A.1', '10381@uc002fpk.1@uc002fpf.2.B.0')	(0,0):1239,(0,1):72,(1,0):5711	0:5711,1:72	0.98	0.98	0.98	(0,0):1188,(0,1):409,(1,0):4016	0:4016,1:409	0.86	0.87	0.85
HCT116-stranded	0.50	SA537	SA538	AFE	79091@uc002czb.2@uc002cyz.1uc002cza.1	1000000000000.0	-0.27	METTL22	('79091@uc002czb.2@uc002cyz.1uc002cza.1.A.0', '79091@uc002czb.2@uc002cyz.1uc002cza.1.B.0_79091@uc002czb.2@uc002cyz.1uc002cza.1.B.1')	(0,0):681,(0,1):50,(1,0):60	0:60,1:50	0.08	0.11	0.05	(0,0):520,(0,1):39,(1,0):307	0:307,1:39	0.35	0.42	0.28
HCT116-stranded	0.50	SA537	SA538	AFE	10381@uc002fpg.1@uc002fpf.2	1000000000000.0	0.1		('10381@uc002fpg.1@uc002fpf.2.A.0_10381@uc002fpg.1@uc002fpf.2.A.1_10381@uc002fpg.1@uc002fpf.2.A.2_10381@uc002fpg.1@uc002fpf.2.A.3', '10381@uc002fpg.1@uc002fpf.2.B.0')	(0,0):1049,(0,1):72,(1,0):5901	0:5901,1:72	0.98	0.99	0.98	(0,0):1199,(0,1):409,(1,0):4005	0:4005,1:409	0.88	0.9	0.87
HCT116-stranded	0.50	SA537	SA538	AFE	463@uc002fck.1@uc002fcl.1	194.48	-0.16	ZFHX3	('463@uc002fck.1@uc002fcl.1.A.1_463@uc002fck.1@uc002fcl.1.A.0', '463@uc002fck.1@uc002fcl.1.B.1_463@uc002fck.1@uc002fcl.1.B.0')	(0,0):138,(0,1):106,(1,0):227	0:227,1:106	0.43	0.48	0.37	(0,0):134,(0,1):62,(1,0):257	0:257,1:62	0.59	0.66	0.52
HCT116-stranded	0.50	SA537	SA538	AFE	622@uc003fxv.1@uc003fxr.1	317379361.6	0.2	BDH1	('622@uc003fxv.1@uc003fxr.1.A.0', '622@uc003fxv.1@uc003fxr.1.B.2_622@uc003fxv.1@uc003fxr.1.B.1_622@uc003fxv.1@uc003fxr.1.B.0')	(0,0):485,(0,1):62,(1,0):27	0:27,1:62	0.22	0.3	0.14	(0,0):166,(0,1):44	0:0,1:44	0.02	0.07	0.0
HCT116-stranded	0.50	SA537	SA538	AFE	4134@uc003cry.1uc002007.uc003csg.1	1000000000000.0	-0.13		('4134@uc003cry.1uc002010.uc003csg.1.A.0', '4134@uc003cry.1uc002012.uc003csg.1.B.1_4134@uc003cry.1uc002011.uc003csg.1.B.0')	(0,0):8410,(0,1):563,(1,0):95	0:95,1:563	0.07	0.09	0.06	(0,0):8098,(0,1):465,(1,0):249	0:249,1:465	0.2	0.22	0.17
HCT116-stranded	0.50	SA537	SA538	AFE	54899@uc010hnk.1@uc003dkd.1	1392.29	-0.56	PXK	('54899@uc010hnk.1@uc003dkd.1.A.0_54899@uc010hnk.1@uc003dkd.1.A.1', '54899@uc010hnk.1@uc003dkd.1.B.0_54899@uc010hnk.1@uc003dkd.1.B.1')	(0,0):162,(0,1):9,(1,0):1	0:1,1:9	0.15	0.34	0.03	(0,0):268,(0,1):4,(1,0):12	0:12,1:4	0.71	0.88	0.48
HCT116-stranded	0.50	SA537	SA538	AFE	55209@uc010hck.1@uc003bru.1	86985137.86	-0.13	SETD5	('55209@uc010hck.1@uc003bru.1.A.0_55209@uc010hck.1@uc003bru.1.A.1_55209@uc010hck.1@uc003bru.1.A.2_55209@uc010hck.1@uc003bru.1.A.3_55209@uc010hck.1@uc003bru.1.A.4', '55209@uc010hck.1@uc003bru.1.B.0_55209@uc010hck.1@uc003bru.1.B.1_55209@uc010hck.1@uc003bru.1.B.2_55209@uc010hck.1@uc003bru.1.B.3')	(0,0):1289,(0,1):123,(1,0):542	0:542,1:123	0.7	0.74	0.66	(0,0):1791,(0,1):87,(1,0):809	0:809,1:87	0.83	0.86	0.8
HCT116-stranded	0.50	SA537	SA538	AFE	10721@uc003eed.1@uc003eee.2	3107319829.92	0.24	POLQ	('10721@uc003eed.1@uc003eee.2.A.0', '10721@uc003eed.1@uc003eee.2.B.0')	(0,0):526,(0,1):30,(1,0):534	0:534,1:30	0.35	0.44	0.27	(0,0):582,(0,1):33,(1,0):131	0:131,1:33	0.11	0.15	0.08
HCT116-stranded	0.50	SA537	SA538	AFE	9686@uc010hdv.1@uc010hdx.1	104.97	0.5	VGLL4	('9686@uc010hdv.1@uc010hdx.1.B.0', '9686@uc010hdv.1@uc010hdx.1.A.0')	(0,0):166,(1,0):29	0:29	0.94	0.99	0.74	(0,0):406,(0,1):7,(1,0):13	0:13,1:7	0.44	0.65	0.25
HCT116-stranded	0.50	SA537	SA538	AFE	132160@uc003ddh.2@uc003ddf.2uc010hmd.1	115.35	0.62	PPM1M	('132160@uc003ddh.2@uc003ddf.2uc010hmd.1.B.0_132160@uc003ddh.2@uc003ddf.2uc010hmd.1.B.1_132160@uc003ddh.2@uc003ddf.2uc010hmd.1.B.2', '132160@uc003ddh.2@uc003ddf.2uc010hmd.1.A.0')	(0,0):88,(0,1):1,(1,0):8	0:8,1:1	0.73	0.96	0.34	(0,0):167,(0,1):20,(1,0):7	0:7,1:20	0.11	0.19	0.04
HCT116-stranded	0.50	SA537	SA538	AFE	25871@uc003dzq.1@uc010hqg.1	98597263.54	0.22	C3orf17	('25871@uc003dzq.1@uc010hqg.1.B.3_25871@uc003dzq.1@uc010hqg.1.B.2_25871@uc003dzq.1@uc010hqg.1.B.1_25871@uc003dzq.1@uc010hqg.1.B.0', '25871@uc003dzq.1@uc010hqg.1.A.0')	(0,0):772,(0,1):84,(1,0):147	0:147,1:84	0.47	0.54	0.4	(0,0):896,(0,1):103,(1,0):68	0:68,1:103	0.25	0.31	0.2
HCT116-stranded	0.50	SA537	SA538	AFE	23272@uc003dib.2@uc003die.2uc003did.2	1000000000000.0	0.28	FAM208A	('23272@uc003dib.2@uc003die.2uc003did.2.A.0', '23272@uc003dib.2@uc003die.2uc003did.2.B.0')	(0,0):1620,(0,1):108,(1,0):405	0:405,1:108	0.55	0.6	0.5	(0,0):2032,(0,1):122,(1,0):136	0:136,1:122	0.27	0.32	0.22
HCT116-stranded	0.50	SA537	SA538	AFE	4134@uc003cse.1@uc003csb.1uc003csc.2uc003csf.2uc003csg.1	1000000000000.0	-0.12	MAP4	('4134@uc003cse.1@uc003csb.1uc003csc.2uc003csf.2uc003csg.1.A.0', '4134@uc003cse.1@uc003csb.1uc003csc.2uc003csf.2uc003csg.1.B.1_4134@uc003cse.1@uc003csb.1uc003csc.2uc003csf.2uc003csg.1.B.0')	(0,0):8604,(0,1):563,(1,0):11	0:11,1:563	0.01	0.01	0.0	(0,0):8917,(0,1):465,(1,0):197	0:197,1:465	0.13	0.16	0.12
HCT116-stranded	0.50	SA537	SA538	AFE	57018@uc003fbe.1@uc003fbi.1	1000000000000.0	-0.16	CCNL1	('57018@uc003fbe.1@uc003fbi.1.A.0', '57018@uc003fbe.1@uc003fbi.1.B.3_57018@uc003fbe.1@uc003fbi.1.B.2_57018@uc003fbe.1@uc003fbi.1.B.1_57018@uc003fbe.1@uc003fbi.1.B.0')	(0,0):848,(0,1):345,(1,0):448	0:448,1:345	0.35	0.39	0.32	(0,0):2139,(0,1):639,(1,0):1588	0:1588,1:639	0.51	0.53	0.49
HCT116-stranded	0.50	SA537	SA538	AFE	51304@uc003cod.1@uc003cof.1uc003cog.1	1000000000000.0	-0.17	ZDHHC3	('51304@uc003cod.1@uc003cof.1uc003cog.1.A.0', '51304@uc003cod.1@uc003cof.1uc003cog.1.B.1_51304@uc003cod.1@uc003cof.1uc003cog.1.B.0')	(0,0):3736,(0,1):440,(1,0):351	0:351,1:440	0.07	0.08	0.06	(0,0):5054,(0,1):471,(1,0):1528	0:1528,1:471	0.24	0.26	0.22
HCT116-stranded	0.50	SA537	SA538	AFE	4134@uc003cse.1@uc003cry.1uc003csa.2uc003csd.1	1000000000000.0	-0.3		('4134@uc003cse.1@uc003cry.1uc003csa.2uc003csd.1.A.0', '4134@uc003cse.1@uc003cry.1uc003csa.2uc003csd.1.B.0')	(0,0):129,(0,1):95,(1,0):11	0:11,1:95	0.09	0.14	0.05	(0,0):624,(0,1):249,(1,0):197	0:197,1:249	0.39	0.43	0.34
HCT116-stranded	0.50	SA537	SA538	AFE	27031@uc003epd.1@uc003epf.1	25.04	-0.33	NPHP3	('27031@uc003epd.1@uc003epf.1.B.4_27031@uc003epd.1@uc003epf.1.B.3_27031@uc003epd.1@uc003epf.1.B.2_27031@uc003epd.1@uc003epf.1.B.1_27031@uc003epd.1@uc003epf.1.B.0', '27031@uc003epd.1@uc003epf.1.A.4_27031@uc003epd.1@uc003epf.1.A.3_27031@uc003epd.1@uc003epf.1.A.2_27031@uc003epd.1@uc003epf.1.A.1_27031@uc003epd.1@uc003epf.1.A.0')	(0,0):120,(0,1):11,(1,0):31	0:31,1:11	0.57	0.73	0.4	(0,0):206,(0,1):1,(1,0):35	0:35,1:1	0.9	1.0	0.78
HCT116-stranded	0.50	SA537	SA538	AFE	54859@uc003crj.1@uc003crk.1uc003crl.1	81.48	0.38	C3orf75	('54859@uc003crj.1@uc003crk.1uc003crl.1.A.3_54859@uc003crj.1@uc003crk.1uc003crl.1.A.2_54859@uc003crj.1@uc003crk.1uc003crl.1.A.1_54859@uc003crj.1@uc003crk.1uc003crl.1.A.0', '54859@uc003crj.1@uc003crk.1uc003crl.1.B.0')	(0,0):276,(0,1):7,(1,0):132	0:132,1:7	0.5	0.68	0.32	(0,0):106,(0,1):10,(1,0):20	0:20,1:10	0.12	0.22	0.05
HCT116-stranded	0.50	SA537	SA538	AFE	1981@uc003fnq.1@uc003fnu.2uc003fnv.2	88.58	0.12	EIF4G1	('1981@uc003fnq.1@uc003fnu.2uc003fnv.2.B.0_1981@uc003fnq.1@uc003fnu.2uc003fnv.2.B.1', '1981@uc003fnq.1@uc003fnu.2uc003fnv.2.A.0_1981@uc003fnq.1@uc003fnu.2uc003fnv.2.A.1')	(0,0):3103,(0,1):148,(1,0):253	0:253,1:148	0.37	0.42	0.32	(0,0):2271,(0,1):186,(1,0):177	0:177,1:186	0.25	0.29	0.21
HCT116-stranded	0.50	SA537	SA538	AFE	57018@uc003fbe.1@uc003fbd.1uc003fbf.1	1000000000000.0	-0.19	CCNL1	('57018@uc003fbe.1@uc003fbd.1uc003fbf.1.A.0', '57018@uc003fbe.1@uc003fbd.1uc003fbf.1.B.0')	(0,0):982,(0,1):211,(1,0):448	0:448,1:211	0.4	0.44	0.36	(0,0):2432,(0,1):346,(1,0):1588	0:1588,1:346	0.59	0.61	0.56
HCT116-stranded	0.50	SA537	SA538	AFE	27032@uc003enu.1@uc003enk.1uc003enn.1	13982.93	0.14	ATP2C1	('27032@uc003enu.1@uc003enk.1uc003enn.1.A.0', '27032@uc003enu.1@uc003enk.1uc003enn.1.B.0_27032@uc003enu.1@uc003enk.1uc003enn.1.B.1')	(0,0):1681,(0,1):24,(1,0):54	0:54,1:24	0.16	0.24	0.11	(0,0):1173,(0,1):27,(1,0):7	0:7,1:27	0.02	0.05	0.01
HCT116-stranded	0.50	SA537	SA538	AFE	6813@uc002mhe.1@uc010dvl.1	292128702.79	0.52	STXBP2	('6813@uc002mhe.1@uc010dvl.1.B.0', '6813@uc002mhe.1@uc010dvl.1.A.0')	(0,0):1605,(0,1):2,(1,0):44	0:44,1:2	0.64	0.85	0.4	(0,0):1502,(0,1):8,(1,0):9	0:9,1:8	0.12	0.25	0.05
HCT116-stranded	0.50	SA537	SA538	AFE	2068@uc002pbh.1@uc002pbk.1uc002pbl.2	4758.21	-0.42	ERCC2	('2068@uc002pbh.1@uc002pbk.1uc002pbl.2.A.0', '2068@uc002pbh.1@uc002pbk.1uc002pbl.2.B.0')	(0,0):1125,(0,1):13,(1,0):13	0:13,1:13	0.32	0.49	0.16	(0,0):835,(0,1):8,(1,0):53	0:53,1:8	0.74	0.86	0.6
HCT116-stranded	0.50	SA537	SA538	AFE	3191@uc002ojo.1@uc002ojl.1	1000000000000.0	-0.22	HNRNPL	('3191@uc002ojo.1@uc002ojl.1.B.0', '3191@uc002ojo.1@uc002ojl.1.A.0')	(0,0):4178,(0,1):125,(1,0):731	0:731,1:125	0.62	0.67	0.58	(0,0):5158,(0,1):58,(1,0):1089	0:1089,1:58	0.84	0.87	0.8
HCT116-stranded	0.50	SA537	SA538	AFE	3191@uc002ojo.1@uc002ojk.1	1000000000000.0	-0.14	HNRNPL	('3191@uc002ojo.1@uc002ojk.1.B.1_3191@uc002ojo.1@uc002ojk.1.B.0', '3191@uc002ojo.1@uc002ojk.1.A.0')	(0,0):3832,(0,1):125,(1,0):959	0:959,1:125	0.77	0.8	0.73	(0,0):4628,(0,1):58,(1,0):1320	0:1320,1:58	0.91	0.93	0.88
HCT116-stranded	0.50	SA537	SA538	AFE	11140@uc002moe.1@uc002mof.1uc002mog.1uc002moh.1	1000000000000.0	-0.23	CDC37	('11140@uc002moe.1@uc002mof.1uc002mog.1uc002moh.1.A.0', '11140@uc002moe.1@uc002mof.1uc002mog.1uc002moh.1.B.0')	(0,0):4043,(0,1):127,(1,0):62	0:62,1:127	0.09	0.12	0.07	(0,0):5814,(0,1):184,(1,0):419	0:419,1:184	0.32	0.36	0.28
HCT116-stranded	0.50	SA537	SA538	AFE	25865@uc002pfe.1uc002pff.1@uc002pfk.1	2729.3	0.15	PRKD2	('25865@uc002pfe.1uc002pff.1@uc002pfk.1.B.3_25865@uc002pfe.1uc002pff.1@uc002pfk.1.B.2_25865@uc002pfe.1uc002pff.1@uc002pfk.1.B.1_25865@uc002pfe.1uc002pff.1@uc002pfk.1.B.0', '25865@uc002pfe.1uc002pff.1@uc002pfk.1.A.1_25865@uc002pfe.1uc002pff.1@uc002pfk.1.A.0')	(0,0):1556,(0,1):170,(1,0):150	0:150,1:170	0.37	0.42	0.32	(0,0):800,(0,1):132,(1,0):55	0:55,1:132	0.22	0.27	0.16
HCT116-stranded	0.50	SA537	SA538	AFE	57130@uc002nne.1@uc002nnf.2	2086616.31	-0.11	ATP13A1	('57130@uc002nne.1@uc002nnf.2.A.1_57130@uc002nne.1@uc002nnf.2.A.0', '57130@uc002nne.1@uc002nnf.2.B.2_57130@uc002nne.1@uc002nnf.2.B.1_57130@uc002nne.1@uc002nnf.2.B.0')	(0,0):1898,(0,1):231,(1,0):313	0:313,1:231	0.22	0.25	0.19	(0,0):1780,(0,1):189,(1,0):457	0:457,1:189	0.33	0.37	0.3
HCT116-stranded	0.50	SA537	SA538	AFE	144132@uc001mea.2@uc001mdw.2	1144581373.91	-0.44	DNHD1	('144132@uc001mea.2@uc001mdw.2.A.0_144132@uc001mea.2@uc001mdw.2.A.1_144132@uc001mea.2@uc001mdw.2.A.2', '144132@uc001mea.2@uc001mdw.2.B.0')	(0,0):106,(0,1):12,(1,0):8	0:8,1:12	0.26	0.41	0.12	(0,0):922,(0,1):51,(1,0):261	0:261,1:51	0.7	0.76	0.64
HCT116-stranded	0.50	SA537	SA538	AFE	144132@uc001mdu.2@uc001mdr.1	36.45	0.28	DNHD1	('144132@uc001mdu.2@uc001mdr.1.B.0_144132@uc001mdu.2@uc001mdr.1.B.1_144132@uc001mdu.2@uc001mdr.1.B.2_144132@uc001mdu.2@uc001mdr.1.B.3_144132@uc001mdu.2@uc001mdr.1.B.4_144132@uc001mdu.2@uc001mdr.1.B.5_144132@uc001mdu.2@uc001mdr.1.B.6_144132@uc001mdu.2@uc001mdr.1.B.7', '144132@uc001mdu.2@uc001mdr.1.A.0')	(0,0):457,(0,1):8,(1,0):31	0:31,1:8	0.66	0.81	0.49	(0,0):1150,(0,1):202,(1,0):238	0:238,1:202	0.38	0.42	0.34
HCT116-stranded	0.50	SA537	SA538	AFE	144132@uc001mea.2@uc001mdp.1	1000000000000.0	-0.47	DNHD1	('144132@uc001mea.2@uc001mdp.1.A.0_144132@uc001mea.2@uc001mdp.1.A.1_144132@uc001mea.2@uc001mdp.1.A.2', '144132@uc001mea.2@uc001mdp.1.B.0_144132@uc001mea.2@uc001mdp.1.B.1')	(0,0):736,(0,1):47,(1,0):8	0:8,1:47	0.11	0.19	0.05	(0,0):2511,(0,1):126,(1,0):261	0:261,1:126	0.58	0.64	0.53
HCT116-stranded	0.50	SA537	SA538	AFE	144132@uc009yfg.1@uc001mds.1	1000000000000.0	0.43	DNHD1	('144132@uc009yfg.1@uc001mds.1.B.0_144132@uc009yfg.1@uc001mds.1.B.1_144132@uc009yfg.1@uc001mds.1.B.2', '144132@uc009yfg.1@uc001mds.1.A.0_144132@uc009yfg.1@uc001mds.1.A.1_144132@uc009yfg.1@uc001mds.1.A.2_144132@uc009yfg.1@uc001mds.1.A.3_144132@uc009yfg.1@uc001mds.1.A.4_144132@uc009yfg.1@uc001mds.1.A.5')	(0,0):461,(0,1):10,(1,0):54	0:54,1:10	0.76	0.86	0.65	(0,0):2194,(0,1):272,(1,0):223	0:223,1:272	0.33	0.37	0.3
HCT116-stranded	0.50	SA537	SA538	AFE	144132@uc001mdr.1@uc001mdp.1	258.5	-0.23	DNHD1	('144132@uc001mdr.1@uc001mdp.1.A.0_144132@uc001mdr.1@uc001mdp.1.A.1_144132@uc001mdr.1@uc001mdp.1.A.2_144132@uc001mdr.1@uc001mdp.1.A.3_144132@uc001mdr.1@uc001mdp.1.A.4_144132@uc001mdr.1@uc001mdp.1.A.5_144132@uc001mdr.1@uc001mdp.1.A.6_144132@uc001mdr.1@uc001mdp.1.A.7', '144132@uc001mdr.1@uc001mdp.1.B.0_144132@uc001mdr.1@uc001mdp.1.B.1')	(0,0):586,(0,1):47,(1,0):31	0:31,1:47	0.23	0.32	0.16	(0,0):1284,(0,1):126,(1,0):238	0:238,1:126	0.46	0.51	0.4
HCT116-stranded	0.50	SA537	SA538	AFE	144132@uc001mea.2@uc001mdr.1	670166744.22	0.34	DNHD1	('144132@uc001mea.2@uc001mdr.1.B.0_144132@uc001mea.2@uc001mdr.1.B.1_144132@uc001mea.2@uc001mdr.1.B.2_144132@uc001mea.2@uc001mdr.1.B.3_144132@uc001mea.2@uc001mdr.1.B.4_144132@uc001mea.2@uc001mdr.1.B.5_144132@uc001mea.2@uc001mdr.1.B.6_144132@uc001mea.2@uc001mdr.1.B.7', '144132@uc001mea.2@uc001mdr.1.A.0_144132@uc001mea.2@uc001mdr.1.A.1_144132@uc001mea.2@uc001mdr.1.A.2')	(0,0):494,(0,1):8,(1,0):31	0:31,1:8	0.71	0.84	0.57	(0,0):1650,(0,1):261,(1,0):238	0:238,1:261	0.37	0.41	0.33
HCT116-stranded	0.50	SA537	SA538	AFE	143570@uc001ovs.1@uc001ovo.1	1147.78	-0.27	XRRA1	('143570@uc001ovs.1@uc001ovo.1.A.0', '143570@uc001ovs.1@uc001ovo.1.B.6_143570@uc001ovs.1@uc001ovo.1.B.5_143570@uc001ovs.1@uc001ovo.1.B.4_143570@uc001ovs.1@uc001ovo.1.B.3_143570@uc001ovs.1@uc001ovo.1.B.2_143570@uc001ovs.1@uc001ovo.1.B.1_143570@uc001ovs.1@uc001ovo.1.B.0')	(0,0):368,(0,1):83,(1,0):7	0:7,1:83	0.06	0.11	0.03	(0,0):1544,(0,1):25,(1,0):16	0:16,1:25	0.33	0.47	0.2
HCT116-stranded	0.50	SA537	SA538	AFE	55191@uc001oqp.1@uc001oqo.1	32836.16	-0.21	NADSYN1	('55191@uc001oqp.1@uc001oqo.1.B.0_55191@uc001oqp.1@uc001oqo.1.B.1_55191@uc001oqp.1@uc001oqo.1.B.2_55191@uc001oqp.1@uc001oqo.1.B.3_55191@uc001oqp.1@uc001oqo.1.B.4_55191@uc001oqp.1@uc001oqo.1.B.5_55191@uc001oqp.1@uc001oqo.1.B.6_55191@uc001oqp.1@uc001oqo.1.B.7_55191@uc001oqp.1@uc001oqo.1.B.8', '55191@uc001oqp.1@uc001oqo.1.A.0_55191@uc001oqp.1@uc001oqo.1.A.1_55191@uc001oqp.1@uc001oqo.1.A.2_55191@uc00…	(0,0):462,(0,1):66,(1,0):166	0:166,1:66	0.58	0.65	0.51	(0,0):811,(0,1):45,(1,0):307	0:307,1:45	0.79	0.84	0.73
HCT116-stranded	0.50	SA537	SA538	AFE	144132@uc001mea.2@uc001mdq.1	2983.36	-0.48	DNHD1	('144132@uc001mea.2@uc001mdq.1.A.0_144132@uc001mea.2@uc001mdq.1.A.1_144132@uc001mea.2@uc001mdq.1.A.2', '144132@uc001mea.2@uc001mdq.1.B.0')	(0,0):667,(0,1):4,(1,0):8	0:8,1:4	0.42	0.66	0.15	(0,0):2347,(0,1):10,(1,0):261	0:261,1:10	0.9	0.95	0.85
HCT116-stranded	0.50	SA537	SA538	AFE	144132@uc001mdu.2@uc001mds.1	1000000000000.0	0.38	DNHD1	('144132@uc001mdu.2@uc001mds.1.B.0_144132@uc001mdu.2@uc001mds.1.B.1_144132@uc001mdu.2@uc001mds.1.B.2', '144132@uc001mdu.2@uc001mds.1.A.0')	(0,0):388,(0,1):8,(1,0):54	0:54,1:8	0.79	0.9	0.66	(0,0):925,(0,1):202,(1,0):223	0:223,1:202	0.41	0.46	0.37
HCT116-stranded	0.50	SA537	SA538	AFE	144132@uc001mea.2@uc001mds.1	1000000000000.0	0.42	DNHD1	('144132@uc001mea.2@uc001mds.1.B.0_144132@uc001mea.2@uc001mds.1.B.1_144132@uc001mea.2@uc001mds.1.B.2', '144132@uc001mea.2@uc001mds.1.A.0_144132@uc001mea.2@uc001mds.1.A.1_144132@uc001mea.2@uc001mds.1.A.2')	(0,0):425,(0,1):8,(1,0):54	0:54,1:8	0.83	0.91	0.72	(0,0):1425,(0,1):261,(1,0):223	0:223,1:261	0.41	0.45	0.36
HCT116-stranded	0.50	SA537	SA538	AFE	144132@uc009yfg.1@uc001mdp.1	1000000000000.0	-0.49	DNHD1	('144132@uc009yfg.1@uc001mdp.1.A.0_144132@uc009yfg.1@uc001mdp.1.A.1_144132@uc009yfg.1@uc001mdp.1.A.2_144132@uc009yfg.1@uc001mdp.1.A.3_144132@uc009yfg.1@uc001mdp.1.A.4_144132@uc009yfg.1@uc001mdp.1.A.5', '144132@uc009yfg.1@uc001mdp.1.B.0_144132@uc009yfg.1@uc001mdp.1.B.1')	(0,0):772,(0,1):47,(1,0):10	0:10,1:47	0.17	0.26	0.09	(0,0):3280,(0,1):126,(1,0):272	0:272,1:126	0.66	0.7	0.61
HCT116-stranded	0.50	SA537	SA538	AFE	144132@uc001mdu.2@uc001mdq.1	52.18	-0.42	DNHD1	('144132@uc001mdu.2@uc001mdq.1.A.0', '144132@uc001mdu.2@uc001mdq.1.B.0')	(0,0):630,(0,1):4,(1,0):8	0:8,1:4	0.48	0.73	0.24	(0,0):1847,(0,1):10,(1,0):202	0:202,1:10	0.9	0.95	0.84
HCT116-stranded	0.50	SA537	SA538	AFE	1500@uc001nlu.2@uc001nlf.1	60.54	-0.1		('1500@uc001nlu.2@uc001nlf.1.B.0_1500@uc001nlu.2@uc001nlf.1.B.1_1500@uc001nlu.2@uc001nlf.1.B.2_1500@uc001nlu.2@uc001nlf.1.B.3', '1500@uc001nlu.2@uc001nlf.1.A.0_1500@uc001nlu.2@uc001nlf.1.A.1_1500@uc001nlu.2@uc001nlf.1.A.2')	(0,0):9649,(0,1):311,(1,0):603	0:603,1:311	0.59	0.63	0.56	(0,0):7190,(0,1):158,(1,0):470	0:470,1:158	0.69	0.73	0.65
HCT116-stranded	0.50	SA537	SA538	AFE	4926@uc001orj.2@uc001orl.1uc001orq.2	183.14	-0.23	NUMA1	('4926@uc001orj.2@uc001orl.1uc001orq.2.A.0', '4926@uc001orj.2@uc001orl.1uc001orq.2.B.2_4926@uc001orj.2@uc001orl.1uc001orq.2.B.1_4926@uc001orj.2@uc001orl.1uc001orq.2.B.0')	(0,0):5949,(0,1):39,(1,0):365	0:365,1:39	0.21	0.27	0.16	(0,0):5984,(0,1):16,(1,0):419	0:419,1:16	0.44	0.56	0.32
HCT116-stranded	0.50	SA537	SA538	AFE	1500@uc001nlt.2uc001nls.2uc001nmi.2uc001nlq.2uc001nlo.2@uc001nlf.1	150018.43	-0.12		('1500@uc001nlt.2uc001nls.2uc001nmi.2uc001nlq.2uc001nlo.2@uc001nlf.1.B.0_1500@uc001nlt.2uc001nls.2uc001nmi.2uc001nlq.2uc001nlo.2@uc001nlf.1.B.1_1500@uc001nlt.2uc001nls.2uc001nmi.2uc001nlq.2uc001nlo.2@uc001nlf.1.B.2_1500@uc001nlt.2uc001nls.2uc001nmi.2uc001nlq.2uc001nlo.2@uc001nlf.1.B.3', '1500@uc001nlt.2uc001nls.2uc001nmi.2uc001nlq.2uc001nlo.2@uc001nlf.1.A.0_1500@uc001nlt.2uc001nls.2uc001nmi.2uc00…	(0,0):9534,(0,1):426,(1,0):603	0:603,1:426	0.47	0.5	0.43	(0,0):7147,(0,1):201,(1,0):470	0:470,1:201	0.59	0.63	0.55
HCT116-stranded	0.50	SA537	SA538	AFE	1500@uc001nlu.2@uc001nlh.1	3246629.28	0.12	CTNND1	('1500@uc001nlu.2@uc001nlh.1.A.0_1500@uc001nlu.2@uc001nlh.1.A.1_1500@uc001nlu.2@uc001nlh.1.A.2', '1500@uc001nlu.2@uc001nlh.1.B.0_1500@uc001nlu.2@uc001nlh.1.B.1_1500@uc001nlu.2@uc001nlh.1.B.2')	(0,0):571,(0,1):8,(1,0):311	0:311,1:8	0.97	0.99	0.95	(0,0):491,(0,1):23,(1,0):158	0:158,1:23	0.85	0.9	0.8
HCT116-stranded	0.50	SA537	SA538	AFE	144132@uc009yfg.1@uc001mdw.2	147020.21	-0.42	DNHD1	('144132@uc009yfg.1@uc001mdw.2.A.0_144132@uc009yfg.1@uc001mdw.2.A.1_144132@uc009yfg.1@uc001mdw.2.A.2_144132@uc009yfg.1@uc001mdw.2.A.3_144132@uc009yfg.1@uc001mdw.2.A.4_144132@uc009yfg.1@uc001mdw.2.A.5', '144132@uc009yfg.1@uc001mdw.2.B.0')	(0,0):142,(0,1):12,(1,0):10	0:10,1:12	0.34	0.53	0.17	(0,0):1691,(0,1):51,(1,0):272	0:272,1:51	0.76	0.81	0.7
HCT116-stranded	0.50	SA537	SA538	AFE	8500@uc001ops.1@uc001opr.1	1000000000000.0	-0.66	PPFIA1	('8500@uc001ops.1@uc001opr.1.A.0', '8500@uc001ops.1@uc001opr.1.B.0_8500@uc001ops.1@uc001opr.1.B.1')	(0,0):331,(0,1):83,(1,0):57	0:57,1:83	0.07	0.09	0.05	(0,0):513,(0,1):25,(1,0):670	0:670,1:25	0.73	0.8	0.65
HCT116-stranded	0.50	SA537	SA538	AFE	51773@uc001oym.1@uc001oyn.1uc001oyo.1	1000000000000.0	0.36	RSF1	('51773@uc001oym.1@uc001oyn.1uc001oyo.1.A.0', '51773@uc001oym.1@uc001oyn.1uc001oyo.1.B.0')	(0,0):809,(0,1):28,(1,0):553	0:553,1:28	0.46	0.56	0.38	(0,0):2355,(0,1):58,(1,0):151	0:151,1:58	0.1	0.14	0.08
HCT116-stranded	0.50	SA537	SA538	AFE	144132@uc001meb.2@uc001mdp.1	1000000000000.0	0.49	DNHD1	('144132@uc001meb.2@uc001mdp.1.B.0_144132@uc001meb.2@uc001mdp.1.B.1', '144132@uc001meb.2@uc001mdp.1.A.0_144132@uc001meb.2@uc001mdp.1.A.1_144132@uc001meb.2@uc001mdp.1.A.2')	(0,0):739,(0,1):3,(1,0):47	0:47,1:3	0.9	0.97	0.79	(0,0):2596,(0,1):130,(1,0):126	0:126,1:130	0.41	0.47	0.35
HCT116-stranded	0.50	SA537	SA538	AFE	144132@uc001meb.2@uc001mdw.2	276.11	-0.47	DNHD1	('144132@uc001meb.2@uc001mdw.2.A.0_144132@uc001meb.2@uc001mdw.2.A.1_144132@uc001meb.2@uc001mdw.2.A.2', '144132@uc001meb.2@uc001mdw.2.B.0')	(0,0):109,(0,1):12,(1,0):3	0:3,1:12	0.23	0.41	0.09	(0,0):1007,(0,1):51,(1,0):130	0:130,1:51	0.7	0.77	0.63
HCT116-stranded	0.50	SA537	SA538	AFE	144132@uc001mdu.2@uc001mdw.2	398.27	-0.39	DNHD1	('144132@uc001mdu.2@uc001mdw.2.A.0', '144132@uc001mdu.2@uc001mdw.2.B.0')	(0,0):69,(0,1):12,(1,0):8	0:8,1:12	0.3	0.5	0.15	(0,0):422,(0,1):51,(1,0):202	0:202,1:51	0.69	0.76	0.62
HCT116-stranded	0.50	SA537	SA538	AFE	144132@uc001meb.2@uc001mds.1	1000000000000.0	0.44	DNHD1	('144132@uc001meb.2@uc001mds.1.B.0_144132@uc001meb.2@uc001mds.1.B.1_144132@uc001meb.2@uc001mds.1.B.2', '144132@uc001meb.2@uc001mds.1.A.0_144132@uc001meb.2@uc001mds.1.A.1_144132@uc001meb.2@uc001mds.1.A.2')	(0,0):428,(0,1):3,(1,0):54	0:54,1:3	0.84	0.94	0.69	(0,0):1510,(0,1):130,(1,0):223	0:223,1:130	0.4	0.45	0.35
HCT116-stranded	0.50	SA537	SA538	AFE	144132@uc009yfg.1@uc001mdr.1	3155.49	0.3	DNHD1	('144132@uc009yfg.1@uc001mdr.1.B.0_144132@uc009yfg.1@uc001mdr.1.B.1_144132@uc009yfg.1@uc001mdr.1.B.2_144132@uc009yfg.1@uc001mdr.1.B.3_144132@uc009yfg.1@uc001mdr.1.B.4_144132@uc009yfg.1@uc001mdr.1.B.5_144132@uc009yfg.1@uc001mdr.1.B.6_144132@uc009yfg.1@uc001mdr.1.B.7', '144132@uc009yfg.1@uc001mdr.1.A.0_144132@uc009yfg.1@uc001mdr.1.A.1_144132@uc009yfg.1@uc001mdr.1.A.2_144132@uc009yfg.1@uc001mdr.1.A.…	(0,0):530,(0,1):10,(1,0):31	0:31,1:10	0.6	0.79	0.44	(0,0):2419,(0,1):272,(1,0):238	0:238,1:272	0.3	0.34	0.27
HCT116-stranded	0.50	SA537	SA538	AFE	1500@uc001nlv.2@uc001nlf.1	1344.16	-0.11		('1500@uc001nlv.2@uc001nlf.1.B.0_1500@uc001nlv.2@uc001nlf.1.B.1_1500@uc001nlv.2@uc001nlf.1.B.2_1500@uc001nlv.2@uc001nlf.1.B.3', '1500@uc001nlv.2@uc001nlf.1.A.0_1500@uc001nlv.2@uc001nlf.1.A.1_1500@uc001nlv.2@uc001nlf.1.A.2')	(0,0):9661,(0,1):299,(1,0):603	0:603,1:299	0.54	0.58	0.51	(0,0):7200,(0,1):148,(1,0):470	0:470,1:148	0.65	0.7	0.61
HCT116-stranded	0.50	SA537	SA538	AFE	8500@uc001ops.1@uc001opn.1uc001opo.1	1000000000000.0	-0.65	PPFIA1	('8500@uc001ops.1@uc001opn.1uc001opo.1.A.0', '8500@uc001ops.1@uc001opn.1uc001opo.1.B.0')	(0,0):2757,(0,1):13,(1,0):57	0:57,1:13	0.15	0.23	0.09	(0,0):1510,(0,1):6,(1,0):670	0:670,1:6	0.8	0.9	0.67
HCT116-stranded	0.50	SA537	SA538	AFE	144132@uc001mdu.2@uc001mdp.1	1000000000000.0	-0.44	DNHD1	('144132@uc001mdu.2@uc001mdp.1.A.0', '144132@uc001mdu.2@uc001mdp.1.B.0_144132@uc001mdu.2@uc001mdp.1.B.1')	(0,0):699,(0,1):47,(1,0):8	0:8,1:47	0.14	0.24	0.07	(0,0):2011,(0,1):126,(1,0):202	0:202,1:126	0.58	0.63	0.52
HCT116-stranded	0.50	SA537	SA538	AFE	1500@uc001nlv.2@uc001nlh.1	3542.04	-0.1	CTNND1	('1500@uc001nlv.2@uc001nlh.1.B.0_1500@uc001nlv.2@uc001nlh.1.B.1_1500@uc001nlv.2@uc001nlh.1.B.2', '1500@uc001nlv.2@uc001nlh.1.A.0_1500@uc001nlv.2@uc001nlh.1.A.1_1500@uc001nlv.2@uc001nlh.1.A.2')	(0,0):583,(0,1):299,(1,0):8	0:8,1:299	0.03	0.05	0.01	(0,0):501,(0,1):148,(1,0):23	0:23,1:148	0.13	0.18	0.08
HCT116-stranded	0.50	SA537	SA538	AFE	144132@uc001meb.2@uc001mdr.1	61.72	0.37	DNHD1	('144132@uc001meb.2@uc001mdr.1.B.0_144132@uc001meb.2@uc001mdr.1.B.1_144132@uc001meb.2@uc001mdr.1.B.2_144132@uc001meb.2@uc001mdr.1.B.3_144132@uc001meb.2@uc001mdr.1.B.4_144132@uc001meb.2@uc001mdr.1.B.5_144132@uc001meb.2@uc001mdr.1.B.6_144132@uc001meb.2@uc001mdr.1.B.7', '144132@uc001meb.2@uc001mdr.1.A.0_144132@uc001meb.2@uc001mdr.1.A.1_144132@uc001meb.2@uc001mdr.1.A.2')	(0,0):497,(0,1):3,(1,0):31	0:31,1:3	0.74	0.9	0.54	(0,0):1735,(0,1):130,(1,0):238	0:238,1:130	0.37	0.42	0.32
HCT116-stranded	0.50	SA537	SA538	AFE	143570@uc001ovs.1@uc001ovn.1	9229.47	-0.61	XRRA1	('143570@uc001ovs.1@uc001ovn.1.A.0', '143570@uc001ovs.1@uc001ovn.1.B.0')	(0,0):204,(0,1):10,(1,0):7	0:7,1:10	0.05	0.11	0.02	(0,0):1019,(1,0):16	0:16	0.66	0.92	0.3
HCT116-stranded	0.50	SA537	SA538	AFE	79684@uc001qay.1@uc001qaz.1uc001qba.1	10154025.57	0.23	C11orf61	('79684@uc001qay.1@uc001qaz.1uc001qba.1.A.0', '79684@uc001qay.1@uc001qaz.1uc001qba.1.B.0')	(0,0):461,(0,1):45,(1,0):101	0:101,1:45	0.37	0.46	0.29	(0,0):216,(0,1):67,(1,0):42	0:42,1:67	0.14	0.2	0.1
HCT116-stranded	0.50	SA537	SA538	AFE	144132@uc001meb.2@uc001mdq.1	923.56	-0.52	DNHD1	('144132@uc001meb.2@uc001mdq.1.A.0_144132@uc001meb.2@uc001mdq.1.A.1_144132@uc001meb.2@uc001mdq.1.A.2', '144132@uc001meb.2@uc001mdq.1.B.0')	(0,0):670,(0,1):4,(1,0):3	0:3,1:4	0.39	0.7	0.12	(0,0):2432,(0,1):10,(1,0):130	0:130,1:10	0.91	0.96	0.85
HCT116-stranded	0.50	SA537	SA538	AFE	8525@uc001nck.1@uc001ncn.1	2658948.74	0.14	DGKZ	('8525@uc001nck.1@uc001ncn.1.A.0_8525@uc001nck.1@uc001ncn.1.A.1_8525@uc001nck.1@uc001ncn.1.A.2_8525@uc001nck.1@uc001ncn.1.A.3_8525@uc001nck.1@uc001ncn.1.A.4_8525@uc001nck.1@uc001ncn.1.A.5_8525@uc001nck.1@uc001ncn.1.A.6_8525@uc001nck.1@uc001ncn.1.A.7', '8525@uc001nck.1@uc001ncn.1.B.0_8525@uc001nck.1@uc001ncn.1.B.1')	(0,0):953,(0,1):27,(1,0):304	0:304,1:27	0.91	0.94	0.88	(0,0):860,(0,1):57,(1,0):198	0:198,1:57	0.77	0.82	0.72
HCT116-stranded	0.50	SA537	SA538	AFE	29980@uc002ysj.1@uc002ysm.1	18009934.63	-0.14		('29980@uc002ysj.1@uc002ysm.1.B.3_29980@uc002ysj.1@uc002ysm.1.B.2_29980@uc002ysj.1@uc002ysm.1.B.1_29980@uc002ysj.1@uc002ysm.1.B.0', '29980@uc002ysj.1@uc002ysm.1.A.4_29980@uc002ysj.1@uc002ysm.1.A.3_29980@uc002ysj.1@uc002ysm.1.A.2_29980@uc002ysj.1@uc002ysm.1.A.1_29980@uc002ysj.1@uc002ysm.1.A.0')	(0,0):908,(0,1):294,(1,0):126	0:126,1:294	0.17	0.2	0.14	(0,0):626,(0,1):138,(1,0):132	0:132,1:138	0.31	0.36	0.26
HCT116-stranded	0.50	SA537	SA538	AFE	29980@uc002ysl.1@uc002ysm.1	2361.64	-0.18		('29980@uc002ysl.1@uc002ysm.1.B.3_29980@uc002ysl.1@uc002ysm.1.B.2_29980@uc002ysl.1@uc002ysm.1.B.1_29980@uc002ysl.1@uc002ysm.1.B.0', '29980@uc002ysl.1@uc002ysm.1.A.5_29980@uc002ysl.1@uc002ysm.1.A.4_29980@uc002ysl.1@uc002ysm.1.A.3_29980@uc002ysl.1@uc002ysm.1.A.2_29980@uc002ysl.1@uc002ysm.1.A.1_29980@uc002ysl.1@uc002ysm.1.A.0')	(0,0):1051,(0,1):151,(1,0):14,(1,1):112	0:24,1:253	0.09	0.14	0.05	(0,0):701,(0,1):63,(1,0):24,(1,1):108	0:58,1:137	0.27	0.37	0.19
HCT116-stranded	0.50	SA537	SA538	AFE	29980@uc002ysj.1@uc010gme.1uc002ysk.1	82.6	0.17	DONSON	('29980@uc002ysj.1@uc010gme.1uc002ysk.1.A.4_29980@uc002ysj.1@uc010gme.1uc002ysk.1.A.3_29980@uc002ysj.1@uc010gme.1uc002ysk.1.A.2_29980@uc002ysj.1@uc010gme.1uc002ysk.1.A.1_29980@uc002ysj.1@uc010gme.1uc002ysk.1.A.0', '29980@uc002ysj.1@uc010gme.1uc002ysk.1.B.0')	(0,0):573,(0,1):112,(1,0):294	0:294,1:112	0.72	0.76	0.68	(0,0):282,(0,1):108,(1,0):138	0:138,1:108	0.55	0.62	0.5
HCT116-stranded	0.50	SA537	SA538	AFE	7267@uc002ywc.1@uc002ywb.1	31.98	0.35	TTC3	('7267@uc002ywc.1@uc002ywb.1.B.0', '7267@uc002ywc.1@uc002ywb.1.A.0_7267@uc002ywc.1@uc002ywb.1.A.1')	(0,0):449,(0,1):9,(1,0):12	0:12,1:9	0.41	0.63	0.22	(0,0):324,(0,1):14,(1,0):1	0:1,1:14	0.06	0.17	0.01
HCT116-stranded	0.50	SA537	SA538	AFE	10626@uc002gor.1@uc002goy.1	5079.27	-0.13	TRIM16	('10626@uc002gor.1@uc002goy.1.B.0', '10626@uc002gor.1@uc002goy.1.A.0')	(0,0):334,(0,1):156,(1,0):34	0:34,1:156	0.12	0.16	0.09	(0,0):314,(0,1):208,(1,0):109	0:109,1:208	0.25	0.29	0.2
HCT116-stranded	0.50	SA537	SA538	AFE	1748@uc002ipw.1@uc002ipv.1	50.69	0.38	DLX4	('1748@uc002ipw.1@uc002ipv.1.B.0', '1748@uc002ipw.1@uc002ipv.1.A.0')	(0,0):79,(0,1):9,(1,0):38	0:38,1:9	0.77	0.89	0.65	(0,0):66,(0,1):13,(1,0):9	0:9,1:13	0.39	0.56	0.22
HCT116-stranded	0.50	SA537	SA538	AFE	4763@uc002hgi.1@uc010csn.1	24.85	0.27	NF1	('4763@uc002hgi.1@uc010csn.1.A.0_4763@uc002hgi.1@uc010csn.1.A.1_4763@uc002hgi.1@uc010csn.1.A.2_4763@uc002hgi.1@uc010csn.1.A.3_4763@uc002hgi.1@uc010csn.1.A.4', '4763@uc002hgi.1@uc010csn.1.B.0_4763@uc002hgi.1@uc010csn.1.B.1_4763@uc002hgi.1@uc010csn.1.B.2')	(0,0):234,(0,1):10,(1,0):49	0:49,1:10	0.46	0.63	0.31	(0,0):645,(0,1):37,(1,0):47	0:47,1:37	0.19	0.26	0.13
HCT116-stranded	0.50	SA537	SA538	AFE	339287@uc002hud.1@uc002hua.2	2013493723.94	0.1	MSL1	('339287@uc002hud.1@uc002hua.2.A.0', '339287@uc002hud.1@uc002hua.2.B.0_339287@uc002hud.1@uc002hua.2.B.1_339287@uc002hud.1@uc002hua.2.B.2')	(0,0):1641,(0,1):170,(1,0):23	0:23,1:170	0.11	0.16	0.08	(0,0):1137,(0,1):173,(1,0):1	0:1,1:173	0.01	0.03	0.0
HCT116-stranded	0.50	SA537	SA538	AFE	80347@uc002iae.1@uc010cyj.1	37.54	0.26	COASY	('80347@uc002iae.1@uc010cyj.1.A.0', '80347@uc002iae.1@uc010cyj.1.B.0_80347@uc002iae.1@uc010cyj.1.B.1')	(0,0):2592,(0,1):11,(1,0):164	0:164,1:11	0.55	0.69	0.41	(0,0):2674,(0,1):27,(1,0):129	0:129,1:27	0.29	0.38	0.21
HCT116-stranded	0.50	SA537	SA538	AFE	4763@uc010cso.1@uc010csn.1	237627.41	0.36	NF1	('4763@uc010cso.1@uc010csn.1.A.0_4763@uc010cso.1@uc010csn.1.A.1_4763@uc010cso.1@uc010csn.1.A.2', '4763@uc010cso.1@uc010csn.1.B.0_4763@uc010cso.1@uc010csn.1.B.1_4763@uc010cso.1@uc010csn.1.B.2')	(0,0):570,(0,1):10,(1,0):74	0:74,1:10	0.7	0.83	0.55	(0,0):919,(0,1):37,(1,0):57	0:57,1:37	0.34	0.44	0.26
HCT116-stranded	0.50	SA537	SA538	AFE	1453@uc002keh.1@uc002kef.1uc002kei.1uc002kej.1	1000000000000.0	-0.26	CSNK1D	('1453@uc002keh.1@uc002kef.1uc002kei.1uc002kej.1.A.0', '1453@uc002keh.1@uc002kef.1uc002kei.1uc002kej.1.B.0')	(0,0):1792,(0,1):325,(1,0):392	0:392,1:325	0.12	0.14	0.11	(0,0):1861,(0,1):204,(1,0):1080	0:1080,1:204	0.38	0.41	0.34
HCT116-stranded	0.50	SA537	SA538	AFE	9611@uc002gpl.1@uc002gps.1	24.33	0.46	NCOR1	('9611@uc002gpl.1@uc002gps.1.B.2_9611@uc002gpl.1@uc002gps.1.B.1_9611@uc002gpl.1@uc002gps.1.B.0', '9611@uc002gpl.1@uc002gps.1.A.0')	(0,0):1507,(0,1):1,(1,0):13	0:13,1:1	0.85	0.98	0.62	(0,0):2352,(0,1):9,(1,0):6	0:6,1:9	0.39	0.66	0.18
HCT116-stranded	0.50	SA537	SA538	AFE	51168@uc002gsm.1@uc010cpt.1	275.1	-0.6	MYO15A	('51168@uc002gsm.1@uc010cpt.1.B.0_51168@uc002gsm.1@uc010cpt.1.B.1', '51168@uc002gsm.1@uc010cpt.1.A.0')	(0,0):20,(0,1):1	0:0,1:1	0.2	0.62	0.01	(0,0):139,(0,1):2,(1,0):64	0:64,1:2	0.8	0.98	0.6
HCT116-stranded	0.50	SA537	SA538	AFE	11325@uc002jby.1@uc002jbx.1	7137.53	-0.16	DDX42	('11325@uc002jby.1@uc002jbx.1.B.0', '11325@uc002jby.1@uc002jbx.1.A.0')	(0,0):1602,(0,1):164,(1,0):36	0:36,1:164	0.15	0.19	0.1	(0,0):1566,(0,1):185,(1,0):109	0:109,1:185	0.31	0.36	0.26
HCT116-stranded	0.50	SA537	SA538	AFE	11325@uc002jbx.1@uc002jbu.1	1000000000000.0	-0.11	DDX42	('11325@uc002jbx.1@uc002jbu.1.A.0', '11325@uc002jbx.1@uc002jbu.1.B.0_11325@uc002jbx.1@uc002jbu.1.B.1_11325@uc002jbx.1@uc002jbu.1.B.2')	(0,0):1865,(0,1):178,(1,0):36	0:36,1:178	0.06	0.08	0.04	(0,0):1640,(0,1):157,(1,0):109	0:109,1:157	0.17	0.21	0.14
HCT116-stranded	0.50	SA537	SA538	AFE	1453@uc010dim.1@uc002keh.1	1676.09	-0.19	CSNK1D	('1453@uc010dim.1@uc002keh.1.B.0', '1453@uc010dim.1@uc002keh.1.A.0')	(0,0):1071,(0,1):32,(1,0):392	0:392,1:32	0.13	0.17	0.09	(0,0):878,(0,1):27,(1,0):1080	0:1080,1:27	0.32	0.41	0.24
HCT116-stranded	0.50	SA537	SA538	AFE	10626@uc002gow.1@uc002goy.1	28346.98	-0.18	TRIM16	('10626@uc002gow.1@uc002goy.1.B.0', '10626@uc002gow.1@uc002goy.1.A.1_10626@uc002gow.1@uc002goy.1.A.0')	(0,0):628,(0,1):55,(1,0):34	0:34,1:55	0.12	0.17	0.08	(0,0):654,(0,1):55,(1,0):109	0:109,1:55	0.3	0.37	0.23
HCT116-stranded	0.50	SA537	SA538	AFE	63826@uc002fui.1@uc002fug.1	3932.28	-0.36	SRR	('63826@uc002fui.1@uc002fug.1.B.0_63826@uc002fui.1@uc002fug.1.B.1', '63826@uc002fui.1@uc002fug.1.A.0_63826@uc002fui.1@uc002fug.1.A.1_63826@uc002fui.1@uc002fug.1.A.2')	(0,0):116,(0,1):21	0:0,1:21	0.04	0.11	0.0	(0,0):2355,(0,1):15,(1,0):12	0:12,1:15	0.4	0.6	0.22
HCT116-stranded	0.50	SA537	SA538	AFE	57551@uc002heb.1@uc002hdz.1	31978.81	-0.25	TAOK1	('57551@uc002heb.1@uc002hdz.1.A.0', '57551@uc002heb.1@uc002hdz.1.B.0_57551@uc002heb.1@uc002hdz.1.B.1')	(0,0):334,(0,1):49,(1,0):1	0:1,1:49	0.03	0.07	0.0	(0,0):183,(0,1):24,(1,0):14	0:14,1:24	0.28	0.4	0.17
HCT116-stranded	0.50	SA537	SA538	AFE	10626@uc002gox.1@uc002goy.1	350536.55	-0.15	TRIM16	('10626@uc002gox.1@uc002goy.1.B.0', '10626@uc002gox.1@uc002goy.1.A.3_10626@uc002gox.1@uc002goy.1.A.2_10626@uc002gox.1@uc002goy.1.A.1_10626@uc002gox.1@uc002goy.1.A.0')	(0,0):333,(0,1):157,(1,0):34	0:34,1:157	0.15	0.21	0.11	(0,0):311,(0,1):211,(1,0):109	0:109,1:211	0.3	0.35	0.25
HCT116-stranded	0.50	SA537	SA538	AFE	11325@uc002jbw.1@uc002jbv.1	6834.35	0.12	DDX42	('11325@uc002jbw.1@uc002jbv.1.A.0_11325@uc002jbw.1@uc002jbv.1.A.1_11325@uc002jbw.1@uc002jbv.1.A.2_11325@uc002jbw.1@uc002jbv.1.A.3_11325@uc002jbw.1@uc002jbv.1.A.4_11325@uc002jbw.1@uc002jbv.1.A.5', '11325@uc002jbw.1@uc002jbv.1.B.0_11325@uc002jbw.1@uc002jbv.1.B.1')	(0,0):1290,(0,1):245,(1,0):544	0:544,1:245	0.51	0.55	0.47	(0,0):1286,(0,1):263,(1,0):357	0:357,1:263	0.39	0.42	0.35
HCT116-stranded	0.50	SA537	SA538	AFE	63826@uc002fui.1@uc002fuh.1	17537.38	0.55	SRR	('63826@uc002fui.1@uc002fuh.1.A.0_63826@uc002fui.1@uc002fuh.1.A.1_63826@uc002fui.1@uc002fuh.1.A.2', '63826@uc002fui.1@uc002fuh.1.B.0')	(0,0):104,(0,1):1,(1,0):21	0:21,1:1	0.92	0.99	0.77	(0,0):1058,(0,1):26,(1,0):15	0:15,1:26	0.37	0.51	0.23
HCT116-stranded	0.50	SA537	SA538	AFE	7156@uc002gsw.1@uc002gsx.1	431.28	0.15	TOP3A	('7156@uc002gsw.1@uc002gsx.1.A.7_7156@uc002gsw.1@uc002gsx.1.A.6_7156@uc002gsw.1@uc002gsx.1.A.5_7156@uc002gsw.1@uc002gsx.1.A.4_7156@uc002gsw.1@uc002gsx.1.A.3_7156@uc002gsw.1@uc002gsx.1.A.2_7156@uc002gsw.1@uc002gsx.1.A.1_7156@uc002gsw.1@uc002gsx.1.A.0', '7156@uc002gsw.1@uc002gsx.1.B.0')	(0,0):757,(0,1):110,(1,0):282	0:282,1:110	0.39	0.44	0.34	(0,0):727,(0,1):116,(1,0):147	0:147,1:116	0.24	0.29	0.2
HCT116-stranded	0.50	SA537	SA538	AFE	7750@uc001umw.1@uc001umq.2	36.53	-0.18	ZMYM2	('7750@uc001umw.1@uc001umq.2.A.0', '7750@uc001umw.1@uc001umq.2.B.0_7750@uc001umw.1@uc001umq.2.B.1_7750@uc001umw.1@uc001umq.2.B.2')	(0,0):381,(0,1):63,(1,0):60	0:60,1:63	0.2	0.26	0.14	(0,0):428,(0,1):38,(1,0):92	0:92,1:38	0.38	0.48	0.3
HCT116-stranded	0.50	SA537	SA538	AFE	7750@uc001umv.1@uc001umr.1	1679661.77	-0.23	ZMYM2	('7750@uc001umv.1@uc001umr.1.A.0_7750@uc001umv.1@uc001umr.1.A.1_7750@uc001umv.1@uc001umr.1.A.2_7750@uc001umv.1@uc001umr.1.A.3', '7750@uc001umv.1@uc001umr.1.B.0_7750@uc001umv.1@uc001umr.1.B.1_7750@uc001umv.1@uc001umr.1.B.2_7750@uc001umv.1@uc001umr.1.B.3')	(0,0):390,(0,1):97,(1,0):77	0:77,1:97	0.24	0.29	0.19	(0,0):443,(0,1):45,(1,0):104	0:104,1:45	0.47	0.56	0.39
HCT116-stranded	0.50	SA537	SA538	AFE	26512@uc001vfi.1@uc001vfl.1	1955.97	0.15	INTS6	('26512@uc001vfi.1@uc001vfl.1.B.6_26512@uc001vfi.1@uc001vfl.1.B.5_26512@uc001vfi.1@uc001vfl.1.B.4_26512@uc001vfi.1@uc001vfl.1.B.3_26512@uc001vfi.1@uc001vfl.1.B.2_26512@uc001vfi.1@uc001vfl.1.B.1_26512@uc001vfi.1@uc001vfl.1.B.0', '26512@uc001vfi.1@uc001vfl.1.A.0')	(0,0):662,(0,1):5,(1,0):274	0:274,1:5	0.97	0.99	0.94	(0,0):357,(0,1):17,(1,0):115	0:115,1:17	0.82	0.89	0.74
HCT116-stranded	0.50	SA537	SA538	AFE	8874@uc001vry.1@uc001vru.1	255.31	-0.18	ARHGEF7	('8874@uc001vry.1@uc001vru.1.A.0', '8874@uc001vry.1@uc001vru.1.B.0_8874@uc001vry.1@uc001vru.1.B.1_8874@uc001vry.1@uc001vru.1.B.2_8874@uc001vry.1@uc001vru.1.B.3_8874@uc001vry.1@uc001vru.1.B.4')	(0,0):1661,(0,1):109,(1,0):119	0:119,1:109	0.28	0.34	0.23	(0,0):1504,(0,1):46,(1,0):111	0:111,1:46	0.46	0.55	0.38
HCT116-stranded	0.50	SA537	SA538	AFE	55082@uc010age.1@uc001vqk.2	1000000000000.0	0.26	ARGLU1	('55082@uc010age.1@uc001vqk.2.A.1_55082@uc010age.1@uc001vqk.2.A.0', '55082@uc010age.1@uc001vqk.2.B.0')	(0,0):697,(0,1):619,(1,0):2085	0:2085,1:619	0.34	0.36	0.32	(0,0):1639,(0,1):1341,(1,0):800	0:800,1:1341	0.08	0.09	0.08
HCT116-stranded	0.50	SA537	SA538	AFE	7750@uc001umv.1@uc001ums.1	1619727.33	-0.23	ZMYM2	('7750@uc001umv.1@uc001ums.1.A.0_7750@uc001umv.1@uc001ums.1.A.1_7750@uc001umv.1@uc001ums.1.A.2_7750@uc001umv.1@uc001ums.1.A.3', '7750@uc001umv.1@uc001ums.1.B.0_7750@uc001umv.1@uc001ums.1.B.1_7750@uc001umv.1@uc001ums.1.B.2')	(0,0):386,(0,1):101,(1,0):77	0:77,1:101	0.22	0.28	0.17	(0,0):441,(0,1):47,(1,0):104	0:104,1:47	0.45	0.54	0.37
HCT116-stranded	0.50	SA537	SA538	AFE	113622@uc001vtp.1@uc001vtq.1	39.81	0.34	ADPRHL1	('113622@uc001vtp.1@uc001vtq.1.A.1_113622@uc001vtp.1@uc001vtq.1.A.0', '113622@uc001vtp.1@uc001vtq.1.B.0')	(0,0):64,(0,1):1,(1,0):34	0:34,1:1	0.94	0.99	0.85	(0,0):196,(0,1):7,(1,0):12	0:12,1:7	0.6	0.8	0.4
HCT116-stranded	0.50	SA537	SA538	AFE	26512@uc001vfi.1@uc001vfk.1uc001vfm.1	1714.31	-0.11	INTS6	('26512@uc001vfi.1@uc001vfk.1uc001vfm.1.A.0', '26512@uc001vfi.1@uc001vfk.1uc001vfm.1.B.0')	(0,0):782,(0,1):154,(1,0):5	0:5,1:154	0.02	0.04	0.01	(0,0):405,(0,1):67,(1,0):17	0:17,1:67	0.13	0.2	0.08
HCT116-stranded	0.50	SA537	SA538	AFE	55578@uc001uwd.1@uc001uwe.1	249.24	-0.16	FAM48A	('55578@uc001uwd.1@uc001uwe.1.A.0', '55578@uc001uwd.1@uc001uwe.1.B.1_55578@uc001uwd.1@uc001uwe.1.B.0')	(0,0):474,(0,1):96,(1,0):259	0:259,1:96	0.67	0.72	0.62	(0,0):261,(0,1):24,(1,0):160	0:160,1:24	0.83	0.88	0.77
HCT116-stranded	0.50	SA537	SA538	AFE	10208@uc001ute.1@uc001utc.2	467567929.06	0.43	USPL1	('10208@uc001ute.1@uc001utc.2.B.0_10208@uc001ute.1@uc001utc.2.B.1', '10208@uc001ute.1@uc001utc.2.A.0_10208@uc001ute.1@uc001utc.2.A.1_10208@uc001ute.1@uc001utc.2.A.2')	(0,0):539,(0,1):18,(1,0):36	0:36,1:18	0.62	0.74	0.49	(0,0):778,(0,1):41,(1,0):10	0:10,1:41	0.19	0.29	0.1
HCT116-stranded	0.50	SA537	SA538	AFE	8874@uc001vry.1@uc001vrw.2	8855.36	-0.18	ARHGEF7	('8874@uc001vry.1@uc001vrw.2.A.0', '8874@uc001vry.1@uc001vrw.2.B.0_8874@uc001vry.1@uc001vrw.2.B.1_8874@uc001vry.1@uc001vrw.2.B.2_8874@uc001vry.1@uc001vrw.2.B.3')	(0,0):1604,(0,1):166,(1,0):119	0:119,1:166	0.27	0.32	0.23	(0,0):1480,(0,1):70,(1,0):111	0:111,1:70	0.45	0.52	0.38
HCT116-stranded	0.50	SA537	SA538	AFE	7750@uc001umw.1@uc001umt.1	1167099.8	-0.23	ZMYM2	('7750@uc001umw.1@uc001umt.1.A.0', '7750@uc001umw.1@uc001umt.1.B.0_7750@uc001umw.1@uc001umt.1.B.1_7750@uc001umw.1@uc001umt.1.B.2')	(0,0):346,(0,1):95,(1,0):60	0:60,1:95	0.2	0.26	0.16	(0,0):418,(0,1):48,(1,0):92	0:92,1:48	0.43	0.52	0.35
HCT116-stranded	0.50	SA537	SA538	AFE	7750@uc001umw.1@uc001umr.1	103.07	-0.26	ZMYM2	('7750@uc001umw.1@uc001umr.1.A.0', '7750@uc001umw.1@uc001umr.1.B.0_7750@uc001umw.1@uc001umr.1.B.1_7750@uc001umw.1@uc001umr.1.B.2_7750@uc001umw.1@uc001umr.1.B.3')	(0,0):347,(0,1):97,(1,0):60	0:60,1:97	0.21	0.27	0.16	(0,0):421,(0,1):45,(1,0):92	0:92,1:45	0.47	0.56	0.39
HCT116-stranded	0.50	SA537	SA538	AFE	10443@uc001uuh.2@uc001uuk.2	79.71	-0.41	N4BP2L2	('10443@uc001uuh.2@uc001uuk.2.A.3_10443@uc001uuh.2@uc001uuk.2.A.2_10443@uc001uuh.2@uc001uuk.2.A.1_10443@uc001uuh.2@uc001uuk.2.A.0', '10443@uc001uuh.2@uc001uuk.2.B.0')	(0,0):2720,(0,1):9,(1,0):154	0:154,1:9	0.2	0.36	0.11	(0,0):900,(0,1):4,(1,0):463	0:463,1:4	0.61	0.78	0.4
HCT116-stranded	0.50	SA537	SA538	AFE	7750@uc001umw.1@uc001ums.1	182259.95	-0.25	ZMYM2	('7750@uc001umw.1@uc001ums.1.A.0', '7750@uc001umw.1@uc001ums.1.B.0_7750@uc001umw.1@uc001ums.1.B.1_7750@uc001umw.1@uc001ums.1.B.2')	(0,0):343,(0,1):101,(1,0):60	0:60,1:101	0.2	0.26	0.15	(0,0):419,(0,1):47,(1,0):92	0:92,1:47	0.45	0.54	0.37
HCT116-stranded	0.50	SA537	SA538	AFE	7750@uc001umw.1@uc009zzn.1	21.22	-0.18	ZMYM2	('7750@uc001umw.1@uc009zzn.1.A.0', '7750@uc001umw.1@uc009zzn.1.B.0_7750@uc001umw.1@uc009zzn.1.B.1_7750@uc001umw.1@uc009zzn.1.B.2')	(0,0):369,(0,1):54,(1,0):60	0:60,1:54	0.22	0.29	0.16	(0,0):420,(0,1):35,(1,0):92	0:92,1:35	0.4	0.49	0.31
HCT116-stranded	0.50	SA537	SA538	AFE	10443@uc001uuh.2@uc001uuj.2	1000000000000.0	-0.75	N4BP2L2	('10443@uc001uuh.2@uc001uuj.2.A.3_10443@uc001uuh.2@uc001uuj.2.A.2_10443@uc001uuh.2@uc001uuj.2.A.1_10443@uc001uuh.2@uc001uuj.2.A.0', '10443@uc001uuh.2@uc001uuj.2.B.1_10443@uc001uuh.2@uc001uuj.2.B.0')	(0,0):1648,(0,1):17,(1,0):154	0:154,1:17	0.18	0.26	0.12	(0,0):483,(1,0):463	0:463	0.93	1.0	0.78
HCT116-stranded	0.50	SA537	SA538	AFE	7750@uc001umv.1@uc001umt.1	61079.22	-0.21	ZMYM2	('7750@uc001umv.1@uc001umt.1.A.0_7750@uc001umv.1@uc001umt.1.A.1_7750@uc001umv.1@uc001umt.1.A.2_7750@uc001umv.1@uc001umt.1.A.3', '7750@uc001umv.1@uc001umt.1.B.0_7750@uc001umv.1@uc001umt.1.B.1_7750@uc001umv.1@uc001umt.1.B.2')	(0,0):389,(0,1):95,(1,0):77	0:77,1:95	0.22	0.27	0.17	(0,0):440,(0,1):48,(1,0):104	0:104,1:48	0.43	0.52	0.35
HCT116-stranded	0.50	SA537	SA538	AFE	4101@uc004fgi.1@uc010ntm.1	29.51	0.3	MAGEA2	('4101@uc004fgi.1@uc010ntm.1.A.3_4101@uc004fgi.1@uc010ntm.1.A.2_4101@uc004fgi.1@uc010ntm.1.A.1_4101@uc004fgi.1@uc010ntm.1.A.0', '4101@uc004fgi.1@uc010ntm.1.B.0_4101@uc004fgi.1@uc010ntm.1.B.1_4101@uc004fgi.1@uc010ntm.1.B.2_4101@uc004fgi.1@uc010ntm.1.B.3_4101@uc004fgi.1@uc010ntm.1.B.4')	(0,0):37,(1,0):17	0:17	0.93	0.99	0.79	(0,0):53,(0,1):12,(1,0):22	0:22,1:12	0.63	0.78	0.46
HCT116-stranded	0.50	SA537	SA538	AFE	4841@uc004dzq.1@uc004dzp.1	1000000000000.0	0.12	NONO	('4841@uc004dzq.1@uc004dzp.1.A.0', '4841@uc004dzq.1@uc004dzp.1.B.0_4841@uc004dzq.1@uc004dzp.1.B.1')	(0,0):5283,(0,1):231,(1,0):1230	0:1230,1:231	0.78	0.81	0.76	(0,0):5456,(0,1):459,(1,0):1347	0:1347,1:459	0.66	0.69	0.64
HCT116-stranded	0.50	SA537	SA538	AFE	331@uc010nqv.1@uc010nqu.1	496574.96	0.39	XIAP	('331@uc010nqv.1@uc010nqu.1.B.0_331@uc010nqv.1@uc010nqu.1.B.1', '331@uc010nqv.1@uc010nqu.1.A.0_331@uc010nqv.1@uc010nqu.1.A.1_331@uc010nqv.1@uc010nqu.1.A.2_331@uc010nqv.1@uc010nqu.1.A.3_331@uc010nqv.1@uc010nqu.1.A.4')	(0,0):140,(0,1):14,(1,0):50	0:50,1:14	0.58	0.73	0.44	(0,0):98,(0,1):33,(1,0):18	0:18,1:33	0.19	0.29	0.11
HCT116-stranded	0.50	SA537	SA538	AFE	4101@uc004ffx.1@uc004fgi.1	32.7	-0.3	MAGEA2	('4101@uc004ffx.1@uc004fgi.1.A.0_4101@uc004ffx.1@uc004fgi.1.A.1_4101@uc004ffx.1@uc004fgi.1.A.2_4101@uc004ffx.1@uc004fgi.1.A.3_4101@uc004ffx.1@uc004fgi.1.A.4_4101@uc004ffx.1@uc004fgi.1.A.5', '4101@uc004ffx.1@uc004fgi.1.B.3_4101@uc004ffx.1@uc004fgi.1.B.2_4101@uc004ffx.1@uc004fgi.1.B.1_4101@uc004ffx.1@uc004fgi.1.B.0')	(0,0):37,(0,1):17	0:0,1:17	0.06	0.18	0.01	(0,0):53,(0,1):22,(1,0):12	0:12,1:22	0.36	0.5	0.22
HCT116-stranded	0.50	SA537	SA538	AFE	4101@uc010ntn.1@uc004fgi.1	29.17	0.32	MAGEA2	('4101@uc010ntn.1@uc004fgi.1.B.3_4101@uc010ntn.1@uc004fgi.1.B.2_4101@uc010ntn.1@uc004fgi.1.B.1_4101@uc010ntn.1@uc004fgi.1.B.0', '4101@uc010ntn.1@uc004fgi.1.A.0_4101@uc010ntn.1@uc004fgi.1.A.1')	(0,0):37,(1,0):17	0:17	0.91	0.99	0.77	(0,0):53,(0,1):12,(1,0):22	0:22,1:12	0.59	0.75	0.42
HCT116-stranded	0.50	SA537	SA538	AFE	285527@uc003gye.1@uc003gyf.1	53.21	-0.39	FRYL	('285527@uc003gye.1@uc003gyf.1.A.0', '285527@uc003gye.1@uc003gyf.1.B.1_285527@uc003gye.1@uc003gyf.1.B.0')	(0,0):340,(0,1):18,(1,0):23	0:23,1:18	0.25	0.38	0.15	(0,0):284,(0,1):6,(1,0):44	0:44,1:6	0.64	0.81	0.45
HCT116-stranded	0.50	SA537	SA538	AFE	285527@uc003gye.1@uc003gyh.1uc003gyk.1uc003gym.1	6587130.55	-0.31	FRYL	('285527@uc003gye.1@uc003gyh.1uc003gyk.1uc003gym.1.A.0', '285527@uc003gye.1@uc003gyh.1uc003gyk.1uc003gym.1.B.3_285527@uc003gye.1@uc003gyh.1uc003gyk.1uc003gym.1.B.2_285527@uc003gye.1@uc003gyh.1uc003gyk.1uc003gym.1.B.1_285527@uc003gye.1@uc003gyh.1uc003gyk.1uc003gym.1.B.0')	(0,0):2737,(0,1):75,(1,0):23	0:23,1:75	0.16	0.23	0.11	(0,0):1593,(0,1):29,(1,0):44	0:44,1:29	0.47	0.6	0.36
HCT116-stranded	0.50	SA537	SA538	AFE	29945@uc003grq.1@uc003gro.1	904.1	-0.26	ANAPC4	('29945@uc003grq.1@uc003gro.1.A.0', '29945@uc003grq.1@uc003gro.1.B.0_29945@uc003grq.1@uc003gro.1.B.1')	(0,0):1260,(0,1):30,(1,0):30	0:30,1:30	0.06	0.09	0.03	(0,0):544,(0,1):7,(1,0):46	0:46,1:7	0.32	0.51	0.18
HCT116-stranded	0.50	SA537	SA538	AFE	7468@uc010icf.1@uc003gea.1uc003geb.2	28545.4	0.1	WHSC1	('7468@uc010icf.1@uc003gea.1uc003geb.2.B.0_7468@uc010icf.1@uc003gea.1uc003geb.2.B.1_7468@uc010icf.1@uc003gea.1uc003geb.2.B.2_7468@uc010icf.1@uc003gea.1uc003geb.2.B.3', '7468@uc010icf.1@uc003gea.1uc003geb.2.A.0_7468@uc010icf.1@uc003gea.1uc003geb.2.A.1')	(0,0):3523,(0,1):71,(1,0):577	0:577,1:71	0.86	0.89	0.83	(0,0):3857,(0,1):139,(1,0):553	0:553,1:139	0.76	0.79	0.72
HCT116-stranded	0.50	SA537	SA538	AFE	10336@uc003gbg.1uc003gbh.1@uc003gbe.1	1000000000000.0	-0.25	PCGF3	('10336@uc003gbg.1uc003gbh.1@uc003gbe.1.A.0', '10336@uc003gbg.1uc003gbh.1@uc003gbe.1.B.0_10336@uc003gbg.1uc003gbh.1@uc003gbe.1.B.1_10336@uc003gbg.1uc003gbh.1@uc003gbe.1.B.2_10336@uc003gbg.1uc003gbh.1@uc003gbe.1.B.3')	(0,0):303,(0,1):112,(1,0):126	0:126,1:112	0.26	0.31	0.21	(0,0):312,(0,1):60,(1,0):201	0:201,1:60	0.51	0.58	0.44
HCT116-stranded	0.50	SA537	SA538	AFE	132320@uc003igo.2@uc003igp.2uc003igq.2uc010iob.1uc003igr.2uc003igt.2	304.0	0.21		('132320@uc003igo.2@uc159.uc003igt.2.A.7_132320@uc003igo.2@uc158.uc003igt.2.A.6_132320@uc003igo.2@uc157.uc003igt.2.A.5_132320@uc003igo.2@uc156.uc003igt.2.A.4_132320@uc003igo.2@uc155.uc003igt.2.A.3_132320@uc003igo.2@uc154.uc003igt.2.A.2_132320@uc003igo.2@uc153.uc003igt.2.A.1_132320@uc003igo.2@uc152.uc003igt.2.A.0', '132320@uc003igo.2@uc160.uc003igt.2.B.0')	(0,0):771,(0,1):54,(1,0):48	0:48,1:54	0.31	0.4	0.23	(0,0):1123,(0,1):45,(1,0):9	0:9,1:45	0.1	0.17	0.05
HCT116-stranded	0.50	SA537	SA538	AFE	7468@uc003gei.2@uc003gec.2	252900432.98	0.11	WHSC1	('7468@uc003gei.2@uc003gec.2.A.0_7468@uc003gei.2@uc003gec.2.A.1_7468@uc003gei.2@uc003gec.2.A.2_7468@uc003gei.2@uc003gec.2.A.3_7468@uc003gei.2@uc003gec.2.A.4', '7468@uc003gei.2@uc003gec.2.B.0_7468@uc003gei.2@uc003gec.2.B.1_7468@uc003gei.2@uc003gec.2.B.2')	(0,0):3286,(0,1):574,(1,0):507	0:507,1:574	0.4	0.43	0.37	(0,0):3827,(0,1):552,(1,0):297	0:297,1:552	0.29	0.32	0.26
HCT116-stranded	0.50	SA537	SA538	AFE	9848@uc003isn.2@uc003isp.2	4778084702.07	-0.26	MFAP3L	('9848@uc003isn.2@uc003isp.2.A.1_9848@uc003isn.2@uc003isp.2.A.0', '9848@uc003isn.2@uc003isp.2.B.1_9848@uc003isn.2@uc003isp.2.B.0')	(0,0):157,(0,1):32,(1,0):1010	0:1010,1:32	0.61	0.7	0.53	(0,0):102,(0,1):11,(1,0):1551	0:1551,1:11	0.87	0.93	0.8
HCT116-stranded	0.50	SA537	SA538	AFE	7468@uc003gei.2@uc003ged.2	1000000000000.0	0.1	WHSC1	('7468@uc003gei.2@uc003ged.2.A.0_7468@uc003gei.2@uc003ged.2.A.1_7468@uc003gei.2@uc003ged.2.A.2_7468@uc003gei.2@uc003ged.2.A.3_7468@uc003gei.2@uc003ged.2.A.4', '7468@uc003gei.2@uc003ged.2.B.0_7468@uc003gei.2@uc003ged.2.B.1')	(0,0):3294,(0,1):566,(1,0):507	0:507,1:566	0.34	0.37	0.31	(0,0):3828,(0,1):551,(1,0):297	0:297,1:551	0.24	0.26	0.21
HCT116-stranded	0.50	SA537	SA538	AFE	7468@uc003gei.2@uc010ice.1	1503141180.49	0.1	WHSC1	('7468@uc003gei.2@uc010ice.1.A.0_7468@uc003gei.2@uc010ice.1.A.1_7468@uc003gei.2@uc010ice.1.A.2_7468@uc003gei.2@uc010ice.1.A.3_7468@uc003gei.2@uc010ice.1.A.4', '7468@uc003gei.2@uc010ice.1.B.0_7468@uc003gei.2@uc010ice.1.B.1')	(0,0):3221,(0,1):574,(1,0):507	0:507,1:574	0.36	0.39	0.34	(0,0):3768,(0,1):552,(1,0):297	0:297,1:552	0.26	0.29	0.23
HCT116-stranded	0.50	SA537	SA538	AFE	7468@uc003gei.2@uc003gdx.2uc003gdy.1uc010icd.1uc003gdz.2	4138213.03	0.11	WHSC1	('7468@uc003gei.2@uc003gdx.2uc003gdy.1uc010icd.1uc003gdz.2.A.0_7468@uc003gei.2@uc003gdx.2uc003gdy.1uc010icd.1uc003gdz.2.A.1_7468@uc003gei.2@uc003gdx.2uc003gdy.1uc010icd.1uc003gdz.2.A.2_7468@uc003gei.2@uc003gdx.2uc003gdy.1uc010icd.1uc003gdz.2.A.3_7468@uc003gei.2@uc003gdx.2uc003gdy.1uc010icd.1uc003gdz.2.A.4', '7468@uc003gei.2@uc003gdx.2uc003gdy.1uc010icd.1uc003gdz.2.B.0_7468@uc003gei.2@uc003gdx.2uc…	(0,0):3411,(0,1):648,(1,0):507	0:507,1:648	0.33	0.35	0.3	(0,0):3948,(0,1):640,(1,0):297	0:297,1:640	0.22	0.25	0.2
HCT116-stranded	0.50	SA537	SA538	AFE	10336@uc003gbg.1uc003gbh.1@uc010ibh.1	725.7	-0.2	PCGF3	('10336@uc003gbg.1uc003gbh.1@uc010ibh.1.A.0', '10336@uc003gbg.1uc003gbh.1@uc010ibh.1.B.0_10336@uc003gbg.1uc003gbh.1@uc010ibh.1.B.1_10336@uc003gbg.1uc003gbh.1@uc010ibh.1.B.2_10336@uc003gbg.1uc003gbh.1@uc010ibh.1.B.3')	(0,0):340,(0,1):75,(1,0):126	0:126,1:75	0.36	0.43	0.3	(0,0):320,(0,1):52,(1,0):201	0:201,1:52	0.56	0.63	0.49
HCT116-stranded	0.50	SA537	SA538	AFE	1998@uc003ihm.1uc003ihn.1uc003iho.1uc010ioh.1@uc003ihp.1	3871707731.31	-0.64	ELF2	('1998@uc003ihm.1uc003ihn.1uc003iho.1uc010ioh.1@uc003ihp.1.A.0', '1998@uc003ihm.1uc003ihn.1uc003iho.1uc010ioh.1@uc003ihp.1.B.1_1998@uc003ihm.1uc003ihn.1uc003iho.1uc010ioh.1@uc003ihp.1.B.0')	(0,0):407,(0,1):10,(1,0):4	0:4,1:10	0.25	0.45	0.09	(0,0):629,(0,1):1,(1,0):23	0:23,1:1	0.89	0.98	0.74
HCT116-stranded	0.50	SA537	SA538	AFE	7468@uc003gei.2@uc003gea.1uc003geb.2	176847127372.38	0.12	WHSC1	('7468@uc003gei.2@uc003gea.1uc003geb.2.A.0_7468@uc003gei.2@uc003gea.1uc003geb.2.A.1_7468@uc003gei.2@uc003gea.1uc003geb.2.A.2_7468@uc003gei.2@uc003gea.1uc003geb.2.A.3_7468@uc003gei.2@uc003gea.1uc003geb.2.A.4', '7468@uc003gei.2@uc003gea.1uc003geb.2.B.0_7468@uc003gei.2@uc003gea.1uc003geb.2.B.1_7468@uc003gei.2@uc003gea.1uc003geb.2.B.2_7468@uc003gei.2@uc003gea.1uc003geb.2.B.3')	(0,0):3283,(0,1):577,(1,0):507	0:507,1:577	0.46	0.49	0.43	(0,0):3826,(0,1):553,(1,0):297	0:297,1:553	0.34	0.37	0.31
HCT116-stranded	0.50	SA537	SA538	AFE	84142@uc003hot.1@uc003hov.1	1000000000000.0	-0.48	FAM175A	('84142@uc003hot.1@uc003hov.1.A.0', '84142@uc003hot.1@uc003hov.1.B.3_84142@uc003hot.1@uc003hov.1.B.2_84142@uc003hot.1@uc003hov.1.B.1_84142@uc003hot.1@uc003hov.1.B.0')	(0,0):161,(0,1):48,(1,0):9	0:9,1:48	0.08	0.14	0.04	(0,0):202,(0,1):12,(1,0):35	0:35,1:12	0.56	0.71	0.4
HCT116-stranded	0.50	SA537	SA538	AFE	7050@uc002klu.1@uc002klz.1	13080588.19	0.14	TGIF1	('7050@uc002klu.1@uc002klz.1.B.0', '7050@uc002klu.1@uc002klz.1.A.0_7050@uc002klu.1@uc002klz.1.A.1_7050@uc002klu.1@uc002klz.1.A.2')	(0,0):1965,(0,1):152,(1,0):97	0:97,1:152	0.24	0.28	0.19	(0,0):1973,(0,1):205,(1,0):48	0:48,1:205	0.1	0.14	0.08
HCT116-stranded	0.50	SA537	SA538	AFE	7050@uc002kmc.1@uc002klz.1	147.08	-0.14	TGIF1	('7050@uc002kmc.1@uc002klz.1.A.0', '7050@uc002kmc.1@uc002klz.1.B.0')	(0,0):965,(0,1):97,(1,0):274	0:274,1:97	0.63	0.69	0.58	(0,0):817,(0,1):48,(1,0):269	0:269,1:48	0.77	0.82	0.72
HCT116-stranded	0.50	SA537	SA538	AFE	51586@uc002zst.1@uc002zsn.1	1000000000000.0	-0.17	MED15	('51586@uc002zst.1@uc002zsn.1.A.0', '51586@uc002zst.1@uc002zsn.1.B.0_51586@uc002zst.1@uc002zsn.1.B.1_51586@uc002zst.1@uc002zsn.1.B.2_51586@uc002zst.1@uc002zsn.1.B.3_51586@uc002zst.1@uc002zsn.1.B.4')	(0,0):2151,(0,1):240,(1,0):93	0:93,1:240	0.09	0.11	0.07	(0,0):1033,(0,1):88,(1,0):118	0:118,1:88	0.26	0.31	0.21
HCT116-stranded	0.50	SA537	SA538	AFE	55615@uc003bfh.1@uc003bfa.1	1098372.68	-0.14	PRR5	('55615@uc003bfh.1@uc003bfa.1.A.0', '55615@uc003bfh.1@uc003bfa.1.B.0_55615@uc003bfh.1@uc003bfa.1.B.1_55615@uc003bfh.1@uc003bfa.1.B.2_55615@uc003bfh.1@uc003bfa.1.B.3')	(0,0):341,(0,1):184,(1,0):16	0:16,1:184	0.05	0.07	0.03	(0,0):447,(0,1):92,(1,0):38	0:38,1:92	0.19	0.25	0.14
HCT116-stranded	0.50	SA537	SA538	AFE	55615@uc003bfh.1@uc003bez.1	73.28	-0.4	PRR5	('55615@uc003bfh.1@uc003bez.1.A.0', '55615@uc003bfh.1@uc003bez.1.B.0_55615@uc003bfh.1@uc003bez.1.B.1_55615@uc003bfh.1@uc003bez.1.B.2_55615@uc003bfh.1@uc003bez.1.B.3')	(0,0):517,(0,1):11,(1,0):16	0:16,1:11	0.47	0.65	0.28	(0,0):537,(0,1):3,(1,0):38	0:38,1:3	0.87	0.96	0.72
HCT116-stranded	0.50	SA537	SA538	AFE	55615@uc003bfh.1@uc003bex.1	633.89	-0.54	PRR5	('55615@uc003bfh.1@uc003bex.1.A.0', '55615@uc003bfh.1@uc003bex.1.B.0_55615@uc003bfh.1@uc003bex.1.B.1_55615@uc003bfh.1@uc003bex.1.B.2_55615@uc003bfh.1@uc003bex.1.B.3')	(0,0):518,(0,1):10,(1,0):16	0:16,1:10	0.19	0.33	0.09	(0,0):538,(0,1):2,(1,0):38	0:38,1:2	0.73	0.99	0.46
HCT116-stranded	0.50	SA537	SA538	AFE	51586@uc002zst.1@uc002zss.1	39.98	-0.21	MED15	('51586@uc002zst.1@uc002zss.1.A.0', '51586@uc002zst.1@uc002zss.1.B.0')	(0,0):1849,(0,1):47,(1,0):93	0:93,1:47	0.51	0.6	0.42	(0,0):817,(0,1):23,(1,0):118	0:118,1:23	0.72	0.8	0.63
HCT116-stranded	0.50	SA537	SA538	AFE	55615@uc003bfh.1@uc003bfb.1uc003bfc.1uc003bfd.1	1560.79	-0.11	PRR5	('55615@uc003bfh.1@uc003bfb.1uc003bfc.1uc003bfd.1.A.0', '55615@uc003bfh.1@uc003bfb.1uc003bfc.1uc003bfd.1.B.0')	(0,0):424,(0,1):101,(1,0):16	0:16,1:101	0.05	0.07	0.03	(0,0):480,(0,1):59,(1,0):38	0:38,1:59	0.16	0.22	0.11
HCT116-stranded	0.50	SA537	SA538	AFE	11078@uc003atx.1uc010gxh.1@uc003atq.1	1000000000000.0	-0.2		('11078@uc003atx.1uc010gxh.1@uc003atq.1.B.0_11078@uc003atx.1uc010gxh.1@uc003atq.1.B.1_11078@uc003atx.1uc010gxh.1@uc003atq.1.B.2_11078@uc003atx.1uc010gxh.1@uc003atq.1.B.3_11078@uc003atx.1uc010gxh.1@uc003atq.1.B.4_11078@uc003atx.1uc010gxh.1@uc003atq.1.B.5_11078@uc003atx.1uc010gxh.1@uc003atq.1.B.6_11078@uc003atx.1uc010gxh.1@uc003atq.1.B.7_11078@uc003atx.1uc010gxh.1@uc003atq.1.B.8', '11078@uc003atx.1…	(0,0):2761,(0,1):1403,(1,0):595	0:595,1:1403	0.21	0.22	0.19	(0,0):2695,(0,1):902,(1,0):1000	0:1000,1:902	0.41	0.43	0.39
HCT116-stranded	0.50	SA537	SA538	AFE	10521@uc010gxp.1@uc003avy.2uc003avx.2	1000000000000.0	0.11	DDX17	('10521@uc010gxp.1@uc003avy.2uc003avx.2.A.0', '10521@uc010gxp.1@uc003avy.2uc003avx.2.B.0')	(0,0):3012,(0,1):448,(1,0):3256	0:3256,1:448	0.26	0.28	0.24	(0,0):3473,(0,1):531,(1,0):1938	0:1938,1:531	0.15	0.16	0.14
HCT116-stranded	0.50	SA537	SA538	AFE	24144@uc003acq.1@uc003act.1	9091.48	-0.16	TFIP11	('24144@uc003acq.1@uc003act.1.A.0', '24144@uc003acq.1@uc003act.1.B.3_24144@uc003acq.1@uc003act.1.B.2_24144@uc003acq.1@uc003act.1.B.1_24144@uc003acq.1@uc003act.1.B.0')	(0,0):2067,(0,1):156,(1,0):118	0:118,1:156	0.41	0.47	0.36	(0,0):3737,(0,1):215,(1,0):314	0:314,1:215	0.57	0.62	0.53
HCT116-stranded	0.50	SA537	SA538	AFE	9681@uc003alu.1@uc003alr.1uc003als.1	29.7	-0.56	DEPDC5	('9681@uc003alu.1@uc003alr.1uc003als.1.A.0', '9681@uc003alu.1@uc003alr.1uc003als.1.B.0_9681@uc003alu.1@uc003alr.1uc003als.1.B.1')	(0,0):603,(0,1):11,(1,0):4	0:4,1:11	0.27	0.46	0.11	(0,0):268,(1,0):4	0:4	0.83	0.99	0.55
HCT116-stranded	0.50	SA537	SA538	AFE	29994@uc002uar.1@uc002uau.1	120.73	0.4	BAZ2B	('29994@uc002uar.1@uc002uau.1.A.0', '29994@uc002uar.1@uc002uau.1.B.5_29994@uc002uar.1@uc002uau.1.B.4_29994@uc002uar.1@uc002uau.1.B.3_29994@uc002uar.1@uc002uau.1.B.2_29994@uc002uar.1@uc002uau.1.B.1_29994@uc002uar.1@uc002uau.1.B.0')	(0,0):454,(0,1):15,(1,0):39	0:39,1:15	0.61	0.74	0.47	(0,0):286,(0,1):17,(1,0):6	0:6,1:17	0.21	0.36	0.08
HCT116-stranded	0.50	SA537	SA538	AFE	8837@uc002uxg.1@uc002uwy.2uc002uwz.2uc002uxa.2uc002uxb.2uc002uxc.2	54.9	-0.23	CFLAR	('8837@uc002uxg.1@uc002uwy.2uc002uwz.2uc002uxa.2uc002uxb.2uc002uxc.2.B.0_8837@uc002uxg.1@uc002uwy.2uc002uwz.2uc002uxa.2uc002uxb.2uc002uxc.2.B.1', '8837@uc002uxg.1@uc002uwy.2uc002uwz.2uc002uxa.2uc002uxb.2uc002uxc.2.A.0_8837@uc002uxg.1@uc002uwy.2uc002uwz.2uc002uxa.2uc002uxb.2uc002uxc.2.A.1_8837@uc002uxg.1@uc002uwy.2uc002uwz.2uc002uxa.2uc002uxb.2uc002uxc.2.A.2_8837@uc002uxg.1@uc002uwy.2uc002uwz.2uc0…	(0,0):776,(0,1):15,(1,0):135	0:135,1:15	0.7	0.81	0.58	(0,0):1307,(0,1):3,(1,0):177	0:177,1:3	0.93	0.98	0.84
HCT116-stranded	0.50	SA537	SA538	AFE	57404@uc010ftw.1@uc002uzv.2	3617483.05	-0.44	CYP20A1	('57404@uc010ftw.1@uc002uzv.2.B.0', '57404@uc010ftw.1@uc002uzv.2.A.0_57404@uc010ftw.1@uc002uzv.2.A.1_57404@uc010ftw.1@uc002uzv.2.A.2_57404@uc010ftw.1@uc002uzv.2.A.3')	(0,0):120,(0,1):28,(1,0):20	0:20,1:28	0.28	0.41	0.17	(0,0):126,(0,1):10,(1,0):56	0:56,1:10	0.72	0.85	0.58
HCT116-stranded	0.50	SA537	SA538	AFE	57223@uc002rza.1@uc002rzc.1uc002rzb.1uc002rzd.1	1000000000000.0	-0.38	SMEK2	('57223@uc002rza.1@uc002rzc.1uc002rzb.1uc002rzd.1.B.0', '57223@uc002rza.1@uc002rzc.1uc002rzb.1uc002rzd.1.A.1_57223@uc002rza.1@uc002rzc.1uc002rzb.1uc002rzd.1.A.0')	(0,0):972,(0,1):234,(1,0):232	0:232,1:234	0.45	0.49	0.41	(0,0):2280,(0,1):56,(1,0):326	0:326,1:56	0.83	0.86	0.79
HCT116-stranded	0.50	SA537	SA538	AFE	23683@uc002rqe.1@uc002rqd.1uc002rqf.1	1000000000000.0	-0.35	PRKD3	('23683@uc002rqe.1@uc002rqd.1uc002rqf.1.A.0', '23683@uc002rqe.1@uc002rqd.1uc002rqf.1.B.0')	(0,0):283,(0,1):87,(1,0):6	0:6,1:87	0.04	0.07	0.01	(0,0):384,(0,1):20,(1,0):26	0:26,1:20	0.39	0.54	0.26
HCT116-stranded	0.50	SA537	SA538	AFE	57404@uc010ftw.1@uc002uzx.2	1651834.98	-0.38	CYP20A1	('57404@uc010ftw.1@uc002uzx.2.B.0_57404@uc010ftw.1@uc002uzx.2.B.1_57404@uc010ftw.1@uc002uzx.2.B.2', '57404@uc010ftw.1@uc002uzx.2.A.0_57404@uc010ftw.1@uc002uzx.2.A.1_57404@uc010ftw.1@uc002uzx.2.A.2_57404@uc010ftw.1@uc002uzx.2.A.3')	(0,0):106,(0,1):28,(1,0):34	0:34,1:28	0.32	0.43	0.22	(0,0):117,(0,1):10,(1,0):65	0:65,1:10	0.7	0.84	0.57
HCT116-stranded	0.50	SA537	SA538	AFE	26058@uc002vtq.2@uc002vti.2	28.54	-0.51	GIGYF2	('26058@uc002vtq.2@uc002vti.2.A.0', '26058@uc002vtq.2@uc002vti.2.B.0_26058@uc002vtq.2@uc002vti.2.B.1_26058@uc002vtq.2@uc002vti.2.B.2_26058@uc002vtq.2@uc002vti.2.B.3_26058@uc002vtq.2@uc002vti.2.B.4')	(0,0):1753,(0,1):11,(1,0):7	0:7,1:11	0.15	0.3	0.06	(0,0):1143,(1,0):7	0:7	0.66	0.92	0.34
HCT116-stranded	0.50	SA537	SA538	AFE	23550@uc002tjh.1@uc002tjf.1	50.37	0.3	PSD4	('23550@uc002tjh.1@uc002tjf.1.B.0_23550@uc002tjh.1@uc002tjf.1.B.1_23550@uc002tjh.1@uc002tjf.1.B.2', '23550@uc002tjh.1@uc002tjf.1.A.0')	(0,0):91,(0,1):20,(1,0):13	0:13,1:20	0.36	0.5	0.22	(0,0):46,(0,1):25,(1,0):1	0:1,1:25	0.06	0.16	0.01
HCT116-stranded	0.50	SA537	SA538	AFE	6936@uc010ffs.1@uc002snn.1	1000000000000.0	0.37	GCFC2	('6936@uc010ffs.1@uc002snn.1.A.4_6936@uc010ffs.1@uc002snn.1.A.3_6936@uc010ffs.1@uc002snn.1.A.2_6936@uc010ffs.1@uc002snn.1.A.1_6936@uc010ffs.1@uc002snn.1.A.0', '6936@uc010ffs.1@uc002snn.1.B.2_6936@uc010ffs.1@uc002snn.1.B.1_6936@uc010ffs.1@uc002snn.1.B.0')	(0,0):592,(0,1):68,(1,0):80	0:80,1:68	0.44	0.52	0.36	(0,0):859,(0,1):159,(1,0):18	0:18,1:159	0.07	0.1	0.04
HCT116-stranded	0.50	SA537	SA538	AFE	23550@uc002tjh.1@uc002tjc.1uc002tje.1	87.89	0.28	PSD4	('23550@uc002tjh.1@uc002tjc.1uc002tje.1.B.0_23550@uc002tjh.1@uc002tjc.1uc002tje.1.B.1', '23550@uc002tjh.1@uc002tjc.1uc002tje.1.A.0')	(0,0):117,(0,1):20,(1,0):38	0:38,1:20	0.47	0.61	0.34	(0,0):54,(0,1):25,(1,0):12	0:12,1:25	0.19	0.31	0.09
HCT116-stranded	0.50	SA537	SA538	AFE	57404@uc010ftw.1@uc002uzy.2	45615.71	-0.42	CYP20A1	('57404@uc010ftw.1@uc002uzy.2.B.0_57404@uc010ftw.1@uc002uzy.2.B.1', '57404@uc010ftw.1@uc002uzy.2.A.0_57404@uc010ftw.1@uc002uzy.2.A.1_57404@uc010ftw.1@uc002uzy.2.A.2_57404@uc010ftw.1@uc002uzy.2.A.3')	(0,0):114,(0,1):28,(1,0):26	0:26,1:28	0.28	0.38	0.17	(0,0):121,(0,1):10,(1,0):61	0:61,1:10	0.7	0.83	0.55
HCT116-stranded	0.50	SA537	SA538	AFE	8837@uc002uxg.1@uc002uxd.2	36.61	-0.19	CFLAR	('8837@uc002uxg.1@uc002uxd.2.B.0_8837@uc002uxg.1@uc002uxd.2.B.1', '8837@uc002uxg.1@uc002uxd.2.A.0_8837@uc002uxg.1@uc002uxd.2.A.1_8837@uc002uxg.1@uc002uxd.2.A.2_8837@uc002uxg.1@uc002uxd.2.A.3')	(0,0):646,(0,1):15,(1,0):126	0:126,1:15	0.74	0.83	0.63	(0,0):1202,(0,1):3,(1,0):160	0:160,1:3	0.93	0.98	0.85
HCT116-stranded	0.50	SA537	SA538	AFE	6936@uc010ffs.1@uc002sno.1uc002snp.2	1000000000000.0	0.36	GCFC2	('6936@uc010ffs.1@uc002sno.1uc002snp.2.A.4_6936@uc010ffs.1@uc002sno.1uc002snp.2.A.3_6936@uc010ffs.1@uc002sno.1uc002snp.2.A.2_6936@uc010ffs.1@uc002sno.1uc002snp.2.A.1_6936@uc010ffs.1@uc002sno.1uc002snp.2.A.0', '6936@uc010ffs.1@uc002sno.1uc002snp.2.B.0')	(0,0):690,(0,1):61,(1,0):80	0:80,1:61	0.53	0.61	0.44	(0,0):1053,(0,1):77,(1,0):18	0:18,1:77	0.17	0.25	0.11
HCT116-stranded	0.50	SA537	SA538	AFE	6744@uc002uom.1@uc002uoh.1uc002uoi.1uc002uoj.1	1000000000000.0	0.21	SSFA2	('6744@uc002uom.1@uc002uoh.1uc002uoi.1uc002uoj.1.A.0', '6744@uc002uom.1@uc002uoh.1uc002uoi.1uc002uoj.1.B.0')	(0,0):17509,(0,1):1005,(1,0):10240	0:10240,1:1005	0.56	0.58	0.55	(0,0):45443,(0,1):1938,(1,0):8185	0:8185,1:1938	0.35	0.36	0.34
HCT116-stranded	0.50	SA537	SA538	AFE	23550@uc002tjh.1@uc002tjd.1	148.83	0.29	PSD4	('23550@uc002tjh.1@uc002tjd.1.B.0_23550@uc002tjh.1@uc002tjd.1.B.1_23550@uc002tjh.1@uc002tjd.1.B.2_23550@uc002tjh.1@uc002tjd.1.B.3', '23550@uc002tjh.1@uc002tjd.1.A.0')	(0,0):91,(0,1):20,(1,0):64	0:64,1:20	0.44	0.57	0.32	(0,0):48,(0,1):25,(1,0):18	0:18,1:25	0.15	0.24	0.09
HCT116-stranded	0.50	SA537	SA538	AFE	79083@uc002vwx.1@uc002vws.1	35.21	0.51	MLPH	('79083@uc002vwx.1@uc002vws.1.A.0', '79083@uc002vwx.1@uc002vws.1.B.0_79083@uc002vwx.1@uc002vws.1.B.1_79083@uc002vwx.1@uc002vws.1.B.2')	(0,0):1210,(0,1):3,(1,0):15	0:15,1:3	0.76	0.91	0.57	(0,0):477,(0,1):4,(1,0):1	0:1,1:4	0.25	0.52	0.06
HCT116-stranded	0.50	SA537	SA538	AFE	51719@uc002vqy.1@uc010fxq.1	27815268927.32	-0.27	CAB39	('51719@uc002vqy.1@uc010fxq.1.B.0_51719@uc002vqy.1@uc010fxq.1.B.1', '51719@uc002vqy.1@uc010fxq.1.A.0_51719@uc002vqy.1@uc010fxq.1.A.1')	(0,0):1631,(0,1):35,(1,0):35	0:35,1:35	0.1	0.15	0.06	(0,0):1764,(0,1):22,(1,0):120	0:120,1:22	0.37	0.48	0.28
HCT116-stranded	0.50	SA537	SA538	AFE	80223@uc003xko.1@uc003xkp.1	395.55	-0.15	RAB11FIP1	('80223@uc003xko.1@uc003xkp.1.A.0', '80223@uc003xko.1@uc003xkp.1.B.0')	(0,0):706,(0,1):183,(1,0):341	0:341,1:183	0.47	0.52	0.42	(0,0):633,(0,1):145,(1,0):499	0:499,1:145	0.62	0.66	0.58
HCT116-stranded	0.50	SA537	SA538	AFE	5747@uc003yvq.1@uc003yvv.1	86712138066.24	0.23	PTK2	('5747@uc003yvq.1@uc003yvv.1.A.12_5747@uc003yvq.1@uc003yvv.1.A.11_5747@uc003yvq.1@uc003yvv.1.A.10_5747@uc003yvq.1@uc003yvv.1.A.9_5747@uc003yvq.1@uc003yvv.1.A.8_5747@uc003yvq.1@uc003yvv.1.A.7_5747@uc003yvq.1@uc003yvv.1.A.6_5747@uc003yvq.1@uc003yvv.1.A.5_5747@uc003yvq.1@uc003yvv.1.A.4_5747@uc003yvq.1@uc003yvv.1.A.3_5747@uc003yvq.1@uc003yvv.1.A.2_5747@uc003yvq.1@uc003yvv.1.A.1_5747@uc003yvq.1@uc003y…	(0,0):1776,(0,1):78,(1,0):729	0:729,1:78	0.6	0.66	0.54	(0,0):2200,(0,1):67,(1,0):245	0:245,1:67	0.37	0.44	0.31
HCT116-stranded	0.50	SA537	SA538	AFE	80223@uc003xkl.1@uc010lvz.1	185643.64	-0.14	RAB11FIP1	('80223@uc003xkl.1@uc010lvz.1.A.0', '80223@uc003xkl.1@uc010lvz.1.B.1_80223@uc003xkl.1@uc010lvz.1.B.0')	(0,0):911,(0,1):179,(1,0):342	0:342,1:179	0.3	0.34	0.26	(0,0):808,(0,1):143,(1,0):503	0:503,1:143	0.44	0.48	0.39
HCT116-stranded	0.50	SA537	SA538	AFE	80223@uc003xko.1@uc010lvz.1	1730.01	-0.14	RAB11FIP1	('80223@uc003xko.1@uc010lvz.1.A.0', '80223@uc003xko.1@uc010lvz.1.B.1_80223@uc003xko.1@uc010lvz.1.B.0')	(0,0):912,(0,1):179,(1,0):341	0:341,1:179	0.31	0.35	0.27	(0,0):812,(0,1):143,(1,0):499	0:499,1:143	0.45	0.49	0.4
HCT116-stranded	0.50	SA537	SA538	AFE	80223@uc003xkl.1@uc003xkp.1	2285.37	-0.15	RAB11FIP1	('80223@uc003xkl.1@uc003xkp.1.A.0', '80223@uc003xkl.1@uc003xkp.1.B.0')	(0,0):705,(0,1):183,(1,0):342	0:342,1:183	0.46	0.5	0.42	(0,0):629,(0,1):145,(1,0):503	0:503,1:145	0.61	0.65	0.57
HCT116-stranded	0.50	SA537	SA538	AFE	26233@uc003zbz.1@uc003zca.1uc003zcb.1	1000000000000.0	0.18	FBXL6	('26233@uc003zbz.1@uc003zca.1uc003zcb.1.A.0', '26233@uc003zbz.1@uc003zca.1uc003zcb.1.B.0')	(0,0):761,(0,1):234,(1,0):725	0:725,1:234	0.44	0.48	0.4	(0,0):370,(0,1):142,(1,0):198	0:198,1:142	0.26	0.31	0.22
HCT116-stranded	0.50	SA537	SA538	AFE	5747@uc003yvq.1@uc003yvs.1	27.96	0.21	PTK2	('5747@uc003yvq.1@uc003yvs.1.A.12_5747@uc003yvq.1@uc003yvs.1.A.11_5747@uc003yvq.1@uc003yvs.1.A.10_5747@uc003yvq.1@uc003yvs.1.A.9_5747@uc003yvq.1@uc003yvs.1.A.8_5747@uc003yvq.1@uc003yvs.1.A.7_5747@uc003yvq.1@uc003yvs.1.A.6_5747@uc003yvq.1@uc003yvs.1.A.5_5747@uc003yvq.1@uc003yvs.1.A.4_5747@uc003yvq.1@uc003yvs.1.A.3_5747@uc003yvq.1@uc003yvs.1.A.2_5747@uc003yvq.1@uc003yvs.1.A.1_5747@uc003yvq.1@uc003y…	(0,0):1326,(0,1):37,(1,0):729	0:729,1:37	0.52	0.61	0.44	(0,0):1728,(0,1):31,(1,0):245	0:245,1:31	0.31	0.39	0.24
HCT116-stranded	0.50	SA537	SA538	AFE	7919@uc003rge.1@uc003rgh.1	1000000000000.0	-0.23	ATP6V1G2-DDX39B,DDX39B	('7919@uc003rge.1@uc003rgh.1.A.0', '7919@uc003rge.1@uc003rgh.1.B.1_7919@uc003rge.1@uc003rgh.1.B.0')	(0,0):9001,(0,1):724,(1,0):1100	0:1100,1:724	0.43	0.46	0.41	(0,0):10325,(0,1):742,(1,0):2886	0:2886,1:742	0.66	0.68	0.65
HCT116-stranded	0.50	SA537	SA538	AFE	7919@uc003ntr.1@uc003ntv.1	1000000000000.0	-0.22	ATP6V1G2-DDX39B	('7919@uc003ntr.1@uc003ntv.1.A.0', '7919@uc003ntr.1@uc003ntv.1.B.3_7919@uc003ntr.1@uc003ntv.1.B.2_7919@uc003ntr.1@uc003ntv.1.B.1_7919@uc003ntr.1@uc003ntv.1.B.0')	(0,0):8557,(0,1):1230,(1,0):1100	0:1100,1:1230	0.42	0.44	0.4	(0,0):9808,(0,1):1316,(1,0):2886	0:2886,1:1316	0.64	0.65	0.62
HCT116-stranded	0.50	SA537	SA538	AFE	629@uc003rku.2uc003rkv.2@uc003scr.2uc003scs.2	1000000000000.0	-0.78	CFB	('629@uc003rku.2uc003rkv.2@uc003scr.2uc003scs.2.A.0', '629@uc003rku.2uc003rkv.2@uc003scr.2uc003scs.2.B.0')	(0,0):43447,(0,1):5	0:0,1:5	0.13	0.36	0.01	(0,0):44320,(0,1):1,(1,0):25	0:25,1:1	0.91	0.98	0.81
HCT116-stranded	0.50	SA537	SA538	AFE	7919@uc003ryg.1@uc003ryi.1	1000000000000.0	-0.22	ATP6V1G2-DDX39B,DDX39B	('7919@uc003ryg.1@uc003ryi.1.A.0', '7919@uc003ryg.1@uc003ryi.1.B.1_7919@uc003ryg.1@uc003ryi.1.B.0')	(0,0):8470,(0,1):1255,(1,0):1100	0:1100,1:1255	0.36	0.38	0.34	(0,0):9718,(0,1):1349,(1,0):2886	0:2886,1:1349	0.58	0.59	0.56
HCT116-stranded	0.50	SA537	SA538	AFE	3304@uc003rjw.2@uc003sbt.2	1000000000000.0	0.14		('3304@uc003rjw.2@uc003sbt.2.B.0', '3304@uc003rjw.2@uc003sbt.2.A.0')	(0,0):93822,(0,1):6008,(1,0):2007	0:2007,1:6008	0.25	0.26	0.24	(0,0):91491,(0,1):9290,(1,0):1145	0:1145,1:9290	0.11	0.12	0.1
HCT116-stranded	0.50	SA537	SA538	AFE	7919@uc003rgd.1@uc003rgi.1	1661.66	-0.13	ATP6V1G2-DDX39B	('7919@uc003rgd.1@uc003rgi.1.B.3_7919@uc003rgd.1@uc003rgi.1.B.2_7919@uc003rgd.1@uc003rgi.1.B.1_7919@uc003rgd.1@uc003rgi.1.B.0', '7919@uc003rgd.1@uc003rgi.1.A.0')	(0,0):11105,(0,1):106,(1,0):1230	0:1230,1:106	0.73	0.77	0.69	(0,0):14156,(0,1):49,(1,0):1316	0:1316,1:49	0.86	0.89	0.82
HCT116-stranded	0.50	SA537	SA538	AFE	7919@uc003ryf.1@uc003ryg.1	1000000000000.0	-0.26	ATP6V1G2-DDX39B,DDX39B	('7919@uc003ryf.1@uc003ryg.1.B.0', '7919@uc003ryf.1@uc003ryg.1.A.0')	(0,0):2416,(0,1):106,(1,0):1100	0:1100,1:106	0.66	0.71	0.62	(0,0):2554,(0,1):49,(1,0):2886	0:2886,1:49	0.92	0.94	0.9
HCT116-stranded	0.50	SA537	SA538	AFE	7919@uc003rge.1@uc003rgj.1	1000000000000.0	0.16	ATP6V1G2-DDX39B,DDX39B	('7919@uc003rge.1@uc003rgj.1.B.0', '7919@uc003rge.1@uc003rgj.1.A.0')	(0,0):8830,(0,1):1100,(1,0):853	0:853,1:1100	0.35	0.37	0.33	(0,0):10064,(0,1):2886,(1,0):957	0:957,1:2886	0.19	0.2	0.18
HCT116-stranded	0.50	SA537	SA538	AFE	7919@uc003ryf.1@uc003ryi.1	271282539.13	-0.11	ATP6V1G2-DDX39B,DDX39B	('7919@uc003ryf.1@uc003ryi.1.B.1_7919@uc003ryf.1@uc003ryi.1.B.0', '7919@uc003ryf.1@uc003ryi.1.A.0')	(0,0):11018,(0,1):106,(1,0):1255	0:1255,1:106	0.78	0.81	0.74	(0,0):14066,(0,1):49,(1,0):1349	0:1349,1:49	0.89	0.92	0.86
HCT116-stranded	0.50	SA537	SA538	AFE	221656@uc003ncp.1uc003ncq.1@uc003ncn.1	2450.46	-0.18	KDM1B	('221656@uc003ncp.1uc003ncq.1@uc003ncn.1.A.0', '221656@uc003ncp.1uc003ncq.1@uc003ncn.1.B.0_221656@uc003ncp.1uc003ncq.1@uc003ncn.1.B.1_221656@uc003ncp.1uc003ncq.1@uc003ncn.1.B.2')	(0,0):769,(0,1):26,(1,0):5	0:5,1:26	0.03	0.07	0.01	(0,0):946,(0,1):20,(1,0):35	0:35,1:20	0.21	0.31	0.14
HCT116-stranded	0.50	SA537	SA538	AFE	7919@uc003ryg.1@uc003ryj.1	1000000000000.0	-0.23	ATP6V1G2-DDX39B,DDX39B	('7919@uc003ryg.1@uc003ryj.1.A.0', '7919@uc003ryg.1@uc003ryj.1.B.1_7919@uc003ryg.1@uc003ryj.1.B.0')	(0,0):9001,(0,1):724,(1,0):1100	0:1100,1:724	0.43	0.46	0.41	(0,0):10325,(0,1):742,(1,0):2886	0:2886,1:742	0.66	0.68	0.65
HCT116-stranded	0.50	SA537	SA538	AFE	7919@uc003ntq.1@uc003ntr.1	1000000000000.0	-0.26	ATP6V1G2-DDX39B,DDX39B	('7919@uc003ntq.1@uc003ntr.1.B.0', '7919@uc003ntq.1@uc003ntr.1.A.0')	(0,0):2416,(0,1):106,(1,0):1100	0:1100,1:106	0.66	0.71	0.62	(0,0):2554,(0,1):49,(1,0):2886	0:2886,1:49	0.92	0.94	0.9
HCT116-stranded	0.50	SA537	SA538	AFE	6890@uc003sfz.1@uc003ocg.1	1000000000000.0	0.21	TAP1	('6890@uc003sfz.1@uc003ocg.1.B.0', '6890@uc003sfz.1@uc003ocg.1.A.0')	(0,0):579941,(0,1):317,(1,0):210	0:210,1:317	0.4	0.44	0.36	(0,0):663276,(0,1):825,(1,0):196	0:196,1:825	0.19	0.22	0.17
HCT116-stranded	0.50	SA537	SA538	AFE	9820@uc010jyg.1@uc003otq.1	214.56	0.22	CUL7	('9820@uc010jyg.1@uc003otq.1.B.1_9820@uc010jyg.1@uc003otq.1.B.0', '9820@uc010jyg.1@uc003otq.1.A.0')	(0,0):726,(0,1):18,(1,0):134	0:134,1:18	0.76	0.84	0.68	(0,0):878,(0,1):52,(1,0):133	0:133,1:52	0.54	0.62	0.46
HCT116-stranded	0.50	SA537	SA538	AFE	7919@uc003ryf.1@uc003ryl.1	166638.63	-0.21	ATP6V1G2-DDX39B,DDX39B	('7919@uc003ryf.1@uc003ryl.1.B.0', '7919@uc003ryf.1@uc003ryl.1.A.0')	(0,0):11376,(0,1):106,(1,0):853	0:853,1:106	0.51	0.57	0.46	(0,0):14413,(0,1):49,(1,0):956	0:956,1:49	0.72	0.77	0.66
HCT116-stranded	0.50	SA537	SA538	AFE	57176@uc010kpl.1@uc003rws.1	66.53	0.18	VARS2	('57176@uc010kpl.1@uc003rws.1.A.0_57176@uc010kpl.1@uc003rws.1.A.1', '57176@uc010kpl.1@uc003rws.1.B.0')	(0,0):1019,(0,1):110,(1,0):101	0:101,1:110	0.46	0.53	0.39	(0,0):1071,(0,1):125,(1,0):54	0:54,1:125	0.28	0.35	0.22
HCT116-stranded	0.50	SA537	SA538	AFE	7919@uc003ntr.1@uc003ntt.1	1000000000000.0	-0.21	ATP6V1G2-DDX39B,DDX39B	('7919@uc003ntr.1@uc003ntt.1.A.0', '7919@uc003ntr.1@uc003ntt.1.B.1_7919@uc003ntr.1@uc003ntt.1.B.0')	(0,0):8470,(0,1):1255,(1,0):1100	0:1100,1:1255	0.36	0.38	0.34	(0,0):9718,(0,1):1349,(1,0):2886	0:2886,1:1349	0.57	0.59	0.56
HCT116-stranded	0.50	SA537	SA538	AFE	7919@uc003ryg.1@uc003rym.1	1000000000000.0	-0.21	ATP6V1G2-DDX39B,DDX39B	('7919@uc003ryg.1@uc003rym.1.A.0', '7919@uc003ryg.1@uc003rym.1.B.1_7919@uc003ryg.1@uc003rym.1.B.0')	(0,0):9006,(0,1):693,(1,0):1100	0:1100,1:693	0.25	0.27	0.23	(0,0):10325,(0,1):708,(1,0):2886	0:2886,1:708	0.46	0.48	0.44
HCT116-stranded	0.50	SA537	SA538	AFE	7919@uc003ntq.1@uc003ntv.1	25313532489.12	-0.13	ATP6V1G2-DDX39B	('7919@uc003ntq.1@uc003ntv.1.B.3_7919@uc003ntq.1@uc003ntv.1.B.2_7919@uc003ntq.1@uc003ntv.1.B.1_7919@uc003ntq.1@uc003ntv.1.B.0', '7919@uc003ntq.1@uc003ntv.1.A.0')	(0,0):11105,(0,1):106,(1,0):1230	0:1230,1:106	0.73	0.77	0.69	(0,0):14156,(0,1):49,(1,0):1316	0:1316,1:49	0.86	0.89	0.83
HCT116-stranded	0.50	SA537	SA538	AFE	3305@uc010kqi.1@uc010jte.1	96.97	-0.42	HSPA1L	('3305@uc010kqi.1@uc010jte.1.A.1_3305@uc010kqi.1@uc010jte.1.A.0', '3305@uc010kqi.1@uc010jte.1.B.1_3305@uc010kqi.1@uc010jte.1.B.0')	(0,0):551809,(0,1):23,(1,0):16	0:16,1:23	0.41	0.56	0.27	(0,0):633632,(0,1):2,(1,0):18	0:18,1:2	0.83	0.96	0.64
HCT116-stranded	0.50	SA537	SA538	AFE	134957@uc003qly.2@uc003qlz.2uc010khz.1	54188.25	0.22	STXBP5	('134957@uc003qly.2@uc003qlz.2uc010khz.1.A.0_134957@uc003qly.2@uc003qlz.2uc010khz.1.A.1_134957@uc003qly.2@uc003qlz.2uc010khz.1.A.2_134957@uc003qly.2@uc003qlz.2uc010khz.1.A.3_134957@uc003qly.2@uc003qlz.2uc010khz.1.A.4_134957@uc003qly.2@uc003qlz.2uc010khz.1.A.5_134957@uc003qly.2@uc003qlz.2uc010khz.1.A.6_134957@uc003qly.2@uc003qlz.2uc010khz.1.A.7_134957@uc003qly.2@uc003qlz.2uc010khz.1.A.8_134957@uc0…	(0,0):266,(0,1):34,(1,0):115	0:115,1:34	0.33	0.41	0.25	(0,0):358,(0,1):36,(1,0):31	0:31,1:36	0.11	0.17	0.07
HCT116-stranded	0.50	SA537	SA538	AFE	7919@uc003ryg.1@uc003ryh.1	1000000000000.0	-0.19	ATP6V1G2-DDX39B,DDX39B	('7919@uc003ryg.1@uc003ryh.1.A.0', '7919@uc003ryg.1@uc003ryh.1.B.0')	(0,0):8275,(0,1):207,(1,0):1100	0:1100,1:207	0.17	0.2	0.15	(0,0):9491,(0,1):200,(1,0):2886	0:2886,1:200	0.36	0.4	0.33
HCT116-stranded	0.50	SA537	SA538	AFE	57176@uc010kme.1@uc003rep.1	26.3	0.18	VARS2	('57176@uc010kme.1@uc003rep.1.A.0_57176@uc010kme.1@uc003rep.1.A.1', '57176@uc010kme.1@uc003rep.1.B.0')	(0,0):1019,(0,1):110,(1,0):101	0:101,1:110	0.46	0.52	0.39	(0,0):1071,(0,1):125,(1,0):54	0:54,1:125	0.28	0.36	0.22
HCT116-stranded	0.50	SA537	SA538	AFE	3305@uc003sbq.1@uc010jte.1	101078728.05	-0.46	HSPA1L	('3305@uc003sbq.1@uc010jte.1.A.1_3305@uc003sbq.1@uc010jte.1.A.0', '3305@uc003sbq.1@uc010jte.1.B.1_3305@uc003sbq.1@uc010jte.1.B.0')	(0,0):551809,(0,1):23,(1,0):16	0:16,1:23	0.41	0.56	0.27	(0,0):633632,(0,1):2,(1,0):18	0:18,1:2	0.87	0.97	0.73
HCT116-stranded	0.50	SA537	SA538	AFE	667@uc003pda.2@uc003pdf.1	803.54	0.34	DST	('667@uc003pda.2@uc003pdf.1.A.1_667@uc003pda.2@uc003pdf.1.A.0', '667@uc003pda.2@uc003pdf.1.B.0')	(0,0):5968,(0,1):2,(1,0):66	0:66,1:2	0.85	0.95	0.7	(0,0):5954,(0,1):18,(1,0):72	0:72,1:18	0.51	0.64	0.4
HCT116-stranded	0.50	SA537	SA538	AFE	4439@uc003nwy.1@uc003rjk.1	247068401.3	0.16	MSH5,MSH5-SAPCD1	('4439@uc003nwy.1@uc003rjk.1.A.0', '4439@uc003nwy.1@uc003rjk.1.B.0')	(0,0):523768,(0,1):9,(1,0):372	0:372,1:9	0.97	0.99	0.96	(0,0):608267,(0,1):18,(1,0):79	0:79,1:18	0.81	0.88	0.73
HCT116-stranded	0.50	SA537	SA538	AFE	7919@uc003ryf.1@uc003ryj.1	9281491.53	-0.13	ATP6V1G2-DDX39B,DDX39B	('7919@uc003ryf.1@uc003ryj.1.B.1_7919@uc003ryf.1@uc003ryj.1.B.0', '7919@uc003ryf.1@uc003ryj.1.A.0')	(0,0):11549,(0,1):106,(1,0):724	0:724,1:106	0.72	0.76	0.68	(0,0):14673,(0,1):49,(1,0):742	0:742,1:49	0.85	0.88	0.81
HCT116-stranded	0.50	SA537	SA538	AFE	7919@uc003ntq.1@uc003ntw.1	467973.03	-0.21	ATP6V1G2-DDX39B,DDX39B	('7919@uc003ntq.1@uc003ntw.1.B.0', '7919@uc003ntq.1@uc003ntw.1.A.0')	(0,0):11376,(0,1):106,(1,0):853	0:853,1:106	0.51	0.57	0.47	(0,0):14413,(0,1):49,(1,0):956	0:956,1:49	0.72	0.77	0.66
HCT116-stranded	0.50	SA537	SA538	AFE	7919@uc003rge.1@uc003rgk.1	1000000000000.0	-0.21	ATP6V1G2-DDX39B,DDX39B	('7919@uc003rge.1@uc003rgk.1.A.0', '7919@uc003rge.1@uc003rgk.1.B.1_7919@uc003rge.1@uc003rgk.1.B.0')	(0,0):9006,(0,1):693,(1,0):1100	0:1100,1:693	0.25	0.27	0.23	(0,0):10325,(0,1):708,(1,0):2886	0:2886,1:708	0.46	0.49	0.44
HCT116-stranded	0.50	SA537	SA538	AFE	134728@uc003pin.2@uc003pim.1	23.68	-0.21	IRAK1BP1	('134728@uc003pin.2@uc003pim.1.A.0', '134728@uc003pin.2@uc003pim.1.B.0')	(0,0):15,(0,1):23,(1,0):2	0:2,1:23	0.04	0.1	0.01	(0,0):30,(0,1):10,(1,0):9	0:9,1:10	0.25	0.43	0.13
HCT116-stranded	0.50	SA537	SA538	AFE	2037@uc003qcd.1@uc003qce.1	1365.25	0.58	EPB41L2	('2037@uc003qcd.1@uc003qce.1.B.1_2037@uc003qcd.1@uc003qce.1.B.0', '2037@uc003qcd.1@uc003qce.1.A.0')	(0,0):988,(1,0):32	0:32	0.83	0.98	0.55	(0,0):820,(0,1):5,(1,0):10	0:10,1:5	0.25	0.47	0.09
HCT116-stranded	0.50	SA537	SA538	AFE	7919@uc003ntq.1@uc003ntt.1	28445.74	-0.11	ATP6V1G2-DDX39B,DDX39B	('7919@uc003ntq.1@uc003ntt.1.B.1_7919@uc003ntq.1@uc003ntt.1.B.0', '7919@uc003ntq.1@uc003ntt.1.A.0')	(0,0):11018,(0,1):106,(1,0):1255	0:1255,1:106	0.78	0.81	0.75	(0,0):14066,(0,1):49,(1,0):1349	0:1349,1:49	0.89	0.92	0.86
HCT116-stranded	0.50	SA537	SA538	AFE	7919@uc003ntr.1@uc003ntx.1	1000000000000.0	-0.21	ATP6V1G2-DDX39B,DDX39B	('7919@uc003ntr.1@uc003ntx.1.A.0', '7919@uc003ntr.1@uc003ntx.1.B.1_7919@uc003ntr.1@uc003ntx.1.B.0')	(0,0):9006,(0,1):693,(1,0):1100	0:1100,1:693	0.25	0.27	0.24	(0,0):10325,(0,1):708,(1,0):2886	0:2886,1:708	0.46	0.48	0.44
HCT116-stranded	0.50	SA537	SA538	AFE	667@uc003pcx.2@uc003pdf.1	1568388.45	-0.64	DST	('667@uc003pcx.2@uc003pdf.1.B.0', '667@uc003pcx.2@uc003pdf.1.A.1_667@uc003pcx.2@uc003pdf.1.A.0')	(0,0):7423,(0,1):8,(1,0):2	0:2,1:8	0.24	0.51	0.06	(0,0):7127,(0,1):1,(1,0):18	0:18,1:1	0.88	0.98	0.73
HCT116-stranded	0.50	SA537	SA538	AFE	3305@uc010kqi.1@uc010kna.1	1000000000000.0	0.75	HSPA1L	('3305@uc010kqi.1@uc010kna.1.B.1_3305@uc010kqi.1@uc010kna.1.B.0', '3305@uc010kqi.1@uc010kna.1.A.1_3305@uc010kqi.1@uc010kna.1.A.0')	(0,0):105560,(1,0):23	0:23	0.96	1.0	0.87	(0,0):96068,(0,1):10,(1,0):2	0:2,1:10	0.21	0.46	0.06
HCT116-stranded	0.50	SA537	SA538	AFE	7919@uc003rge.1@uc003rgg.1	1000000000000.0	-0.22	ATP6V1G2-DDX39B,DDX39B	('7919@uc003rge.1@uc003rgg.1.A.0', '7919@uc003rge.1@uc003rgg.1.B.1_7919@uc003rge.1@uc003rgg.1.B.0')	(0,0):8470,(0,1):1255,(1,0):1100	0:1100,1:1255	0.36	0.37	0.34	(0,0):9718,(0,1):1349,(1,0):2886	0:2886,1:1349	0.58	0.59	0.56
HCT116-stranded	0.50	SA537	SA538	AFE	7919@uc003ntr.1@uc003ntu.1	1000000000000.0	-0.23	ATP6V1G2-DDX39B,DDX39B	('7919@uc003ntr.1@uc003ntu.1.A.0', '7919@uc003ntr.1@uc003ntu.1.B.1_7919@uc003ntr.1@uc003ntu.1.B.0')	(0,0):9001,(0,1):724,(1,0):1100	0:1100,1:724	0.43	0.46	0.41	(0,0):10325,(0,1):742,(1,0):2886	0:2886,1:742	0.66	0.68	0.64
HCT116-stranded	0.50	SA537	SA538	AFE	7919@uc003rgd.1@uc003rge.1	1000000000000.0	-0.26	ATP6V1G2-DDX39B,DDX39B	('7919@uc003rgd.1@uc003rge.1.B.0', '7919@uc003rgd.1@uc003rge.1.A.0')	(0,0):2416,(0,1):106,(1,0):1100	0:1100,1:106	0.66	0.71	0.62	(0,0):2554,(0,1):49,(1,0):2886	0:2886,1:49	0.92	0.94	0.89
HCT116-stranded	0.50	SA537	SA538	AFE	7919@uc003rgd.1@uc003rgg.1	183.89	-0.11	ATP6V1G2-DDX39B,DDX39B	('7919@uc003rgd.1@uc003rgg.1.B.1_7919@uc003rgd.1@uc003rgg.1.B.0', '7919@uc003rgd.1@uc003rgg.1.A.0')	(0,0):11018,(0,1):106,(1,0):1255	0:1255,1:106	0.78	0.81	0.75	(0,0):14066,(0,1):49,(1,0):1349	0:1349,1:49	0.89	0.92	0.86
HCT116-stranded	0.50	SA537	SA538	AFE	7919@uc003rge.1@uc003rgf.1	1000000000000.0	-0.19	ATP6V1G2-DDX39B,DDX39B	('7919@uc003rge.1@uc003rgf.1.A.0', '7919@uc003rge.1@uc003rgf.1.B.0')	(0,0):8275,(0,1):207,(1,0):1100	0:1100,1:207	0.17	0.2	0.15	(0,0):9491,(0,1):200,(1,0):2886	0:2886,1:200	0.36	0.4	0.33
HCT116-stranded	0.50	SA537	SA538	AFE	667@uc003pcw.2@uc003pdf.1	336.52	0.45	DST	('667@uc003pcw.2@uc003pdf.1.A.0', '667@uc003pcw.2@uc003pdf.1.B.0')	(0,0):7359,(0,1):2,(1,0):72	0:72,1:2	0.54	0.82	0.26	(0,0):7073,(0,1):18,(1,0):55	0:55,1:18	0.09	0.14	0.05
HCT116-stranded	0.50	SA537	SA538	AFE	81567@uc010jnz.1@uc003mxw.1	851.19	-0.36		('81567@uc010jnz.1@uc003mxw.1.A.1_81567@uc010jnz.1@uc003mxw.1.A.0', '81567@uc010jnz.1@uc003mxw.1.B.2_81567@uc010jnz.1@uc003mxw.1.B.1_81567@uc010jnz.1@uc003mxw.1.B.0')	(0,0):1683,(0,1):26,(1,0):26	0:26,1:26	0.43	0.57	0.31	(0,0):1482,(0,1):8,(1,0):43	0:43,1:8	0.79	0.89	0.66
HCT116-stranded	0.50	SA537	SA538	AFE	3305@uc003rjt.1@uc010jte.1	12728998932.16	-0.61	HSPA1L	('3305@uc003rjt.1@uc010jte.1.A.1_3305@uc003rjt.1@uc010jte.1.A.0', '3305@uc003rjt.1@uc010jte.1.B.1_3305@uc003rjt.1@uc010jte.1.B.0')	(0,0):545405,(0,1):23,(1,0):4	0:4,1:23	0.17	0.33	0.07	(0,0):627887,(0,1):2,(1,0):10	0:10,1:2	0.78	0.96	0.58
HCT116-stranded	0.50	SA537	SA538	AFE	667@uc003pcz.2@uc003pdf.1	939.09	0.46		('667@uc003pcz.2@uc003pdf.1.A.0', '667@uc003pcz.2@uc003pdf.1.B.0')	(0,0):426,(0,1):2,(1,0):39	0:39,1:2	0.62	0.86	0.38	(0,0):774,(0,1):18,(1,0):38	0:38,1:18	0.16	0.26	0.09
HCT116-stranded	0.50	SA537	SA538	AFE	80862@uc003rto.2@uc003rbl.2	1000000000000.0	0.65	ZNRD1-AS1	('80862@uc003rto.2@uc003rbl.2.A.2_80862@uc003rto.2@uc003rbl.2.A.1_80862@uc003rto.2@uc003rbl.2.A.0', '80862@uc003rto.2@uc003rbl.2.B.2_80862@uc003rto.2@uc003rbl.2.B.1_80862@uc003rto.2@uc003rbl.2.B.0')	(0,0):6955,(1,0):51	0:51	0.98	1.0	0.92	(0,0):8962,(0,1):149,(1,0):73	0:73,1:149	0.33	0.39	0.27
HCT116-stranded	0.50	SA537	SA538	AFE	3305@uc003sbq.1@uc010kna.1	1000000000000.0	-0.77	HSPA1L	('3305@uc003sbq.1@uc010kna.1.A.1_3305@uc003sbq.1@uc010kna.1.A.0', '3305@uc003sbq.1@uc010kna.1.B.1_3305@uc003sbq.1@uc010kna.1.B.0')	(0,0):105560,(0,1):23	0:0,1:23	0.06	0.16	0.01	(0,0):96068,(0,1):2,(1,0):10	0:10,1:2	0.83	0.98	0.57
HCT116-stranded	0.50	SA537	SA538	AFE	7922@uc003odh.1@uc003odg.1	1000000000000.0	0.14	SLC39A7	('7922@uc003odh.1@uc003odg.1.B.0', '7922@uc003odh.1@uc003odg.1.A.0_7922@uc003odh.1@uc003odg.1.A.1_7922@uc003odh.1@uc003odg.1.A.2')	(0,0):620,(0,1):297,(1,0):436	0:436,1:297	0.42	0.46	0.39	(0,0):1340,(0,1):567,(1,0):446	0:446,1:567	0.28	0.31	0.26
HCT116-stranded	0.50	SA537	SA538	AFE	7919@uc003rge.1@uc003rgi.1	1000000000000.0	-0.22	ATP6V1G2-DDX39B	('7919@uc003rge.1@uc003rgi.1.A.0', '7919@uc003rge.1@uc003rgi.1.B.3_7919@uc003rge.1@uc003rgi.1.B.2_7919@uc003rge.1@uc003rgi.1.B.1_7919@uc003rge.1@uc003rgi.1.B.0')	(0,0):8557,(0,1):1230,(1,0):1100	0:1100,1:1230	0.42	0.44	0.4	(0,0):9808,(0,1):1316,(1,0):2886	0:2886,1:1316	0.64	0.65	0.62
HCT116-stranded	0.50	SA537	SA538	AFE	7919@uc003ntr.1@uc003nts.1	1000000000000.0	-0.19	ATP6V1G2-DDX39B,DDX39B	('7919@uc003ntr.1@uc003nts.1.A.0', '7919@uc003ntr.1@uc003nts.1.B.0')	(0,0):8275,(0,1):207,(1,0):1100	0:1100,1:207	0.17	0.2	0.15	(0,0):9491,(0,1):200,(1,0):2886	0:2886,1:200	0.36	0.4	0.33
HCT116-stranded	0.50	SA537	SA538	AFE	7919@uc003ryg.1@uc003ryk.1	1000000000000.0	-0.22	ATP6V1G2-DDX39B	('7919@uc003ryg.1@uc003ryk.1.A.0', '7919@uc003ryg.1@uc003ryk.1.B.3_7919@uc003ryg.1@uc003ryk.1.B.2_7919@uc003ryg.1@uc003ryk.1.B.1_7919@uc003ryg.1@uc003ryk.1.B.0')	(0,0):8557,(0,1):1230,(1,0):1100	0:1100,1:1230	0.42	0.44	0.4	(0,0):9808,(0,1):1316,(1,0):2886	0:2886,1:1316	0.64	0.65	0.62
HCT116-stranded	0.50	SA537	SA538	AFE	81567@uc010joa.1@uc003mxw.1	20.42	-0.18		('81567@uc010joa.1@uc003mxw.1.A.2_81567@uc010joa.1@uc003mxw.1.A.1_81567@uc010joa.1@uc003mxw.1.A.0', '81567@uc010joa.1@uc003mxw.1.B.2_81567@uc010joa.1@uc003mxw.1.B.1_81567@uc010joa.1@uc003mxw.1.B.0')	(0,0):1553,(0,1):26,(1,0):156	0:156,1:26	0.72	0.8	0.64	(0,0):1347,(0,1):8,(1,0):178	0:178,1:8	0.9	0.94	0.83
HCT116-stranded	0.50	SA537	SA538	AFE	3305@uc003sbq.1@uc003rjt.1	144651363.55	-0.72	HSPA1L	('3305@uc003sbq.1@uc003rjt.1.A.1_3305@uc003sbq.1@uc003rjt.1.A.0', '3305@uc003sbq.1@uc003rjt.1.B.1_3305@uc003sbq.1@uc003rjt.1.B.0')	(0,0):105558,(0,1):23	0:0,1:23	0.06	0.19	0.01	(0,0):96062,(0,1):2,(1,0):10	0:10,1:2	0.78	0.95	0.51
HCT116-stranded	0.50	SA537	SA538	AFE	667@uc003pcv.2@uc003pdf.1	440.3	0.51	DST	('667@uc003pcv.2@uc003pdf.1.A.0', '667@uc003pcv.2@uc003pdf.1.B.0')	(0,0):7688,(0,1):2,(1,0):54	0:54,1:2	0.63	0.92	0.34	(0,0):7322,(0,1):18,(1,0):35	0:35,1:18	0.12	0.19	0.07
HCT116-stranded	0.50	SA537	SA538	AFE	7922@uc003sha.1@uc003sgz.1	1000000000000.0	0.14	SLC39A7	('7922@uc003sha.1@uc003sgz.1.B.0', '7922@uc003sha.1@uc003sgz.1.A.0_7922@uc003sha.1@uc003sgz.1.A.1_7922@uc003sha.1@uc003sgz.1.A.2')	(0,0):620,(0,1):297,(1,0):436	0:436,1:297	0.42	0.46	0.39	(0,0):1340,(0,1):567,(1,0):446	0:446,1:567	0.28	0.31	0.26
HCT116-stranded	0.50	SA537	SA538	AFE	7919@uc003ntr.1@uc003ntw.1	1000000000000.0	0.16	ATP6V1G2-DDX39B,DDX39B	('7919@uc003ntr.1@uc003ntw.1.B.0', '7919@uc003ntr.1@uc003ntw.1.A.0')	(0,0):8828,(0,1):1100,(1,0):853	0:853,1:1100	0.35	0.37	0.33	(0,0):10065,(0,1):2886,(1,0):956	0:956,1:2886	0.19	0.2	0.18
HCT116-stranded	0.50	SA537	SA538	AFE	80862@uc003rtn.1@uc003rbk.1	1000000000000.0	0.17	ZNRD1-AS1	('80862@uc003rtn.1@uc003rbk.1.A.2_80862@uc003rtn.1@uc003rbk.1.A.1_80862@uc003rtn.1@uc003rbk.1.A.0', '80862@uc003rtn.1@uc003rbk.1.B.2_80862@uc003rtn.1@uc003rbk.1.B.1_80862@uc003rtn.1@uc003rbk.1.B.0')	(0,0):6769,(1,0):190	0:190	0.99	1.0	0.98	(0,0):8878,(0,1):45,(1,0):210	0:210,1:45	0.82	0.86	0.77
HCT116-stranded	0.50	SA537	SA538	AFE	7005@uc003okt.1@uc003oku.2uc010jvx.1	1000000000000.0	-0.34	TEAD3	('7005@uc003okt.1@uc003oku.2uc010jvx.1.A.0', '7005@uc003okt.1@uc003oku.2uc010jvx.1.B.1_7005@uc003okt.1@uc003oku.2uc010jvx.1.B.0')	(0,0):170,(0,1):57,(1,0):45	0:45,1:57	0.1	0.14	0.07	(0,0):290,(0,1):20,(1,0):111	0:111,1:20	0.44	0.56	0.34
HCT116-stranded	0.50	SA537	SA538	AFE	80862@uc003rtn.1@uc003rbl.2	1000000000000.0	-0.25	ZNRD1-AS1	('80862@uc003rtn.1@uc003rbl.2.B.2_80862@uc003rtn.1@uc003rbl.2.B.1_80862@uc003rtn.1@uc003rbl.2.B.0', '80862@uc003rtn.1@uc003rbl.2.A.2_80862@uc003rtn.1@uc003rbl.2.A.1_80862@uc003rtn.1@uc003rbl.2.A.0')	(0,0):6769,(0,1):190	0:0,1:190	0.0	0.01	0.0	(0,0):8769,(0,1):210,(1,0):149	0:149,1:210	0.25	0.28	0.21
HCT116-stranded	0.50	SA537	SA538	AFE	9820@uc010jyg.1@uc010jyh.1	44.42	0.24	CUL7	('9820@uc010jyg.1@uc010jyh.1.B.1_9820@uc010jyg.1@uc010jyh.1.B.0', '9820@uc010jyg.1@uc010jyh.1.A.0')	(0,0):808,(0,1):18,(1,0):52	0:52,1:18	0.7	0.8	0.58	(0,0):958,(0,1):52,(1,0):53	0:53,1:52	0.46	0.55	0.37
HCT116-stranded	0.50	SA537	SA538	AFE	7919@uc003ryf.1@uc003ryk.1	338331.94	-0.13	ATP6V1G2-DDX39B	('7919@uc003ryf.1@uc003ryk.1.B.3_7919@uc003ryf.1@uc003ryk.1.B.2_7919@uc003ryf.1@uc003ryk.1.B.1_7919@uc003ryf.1@uc003ryk.1.B.0', '7919@uc003ryf.1@uc003ryk.1.A.0')	(0,0):11105,(0,1):106,(1,0):1230	0:1230,1:106	0.73	0.77	0.69	(0,0):14156,(0,1):49,(1,0):1316	0:1316,1:49	0.86	0.9	0.82
HCT116-stranded	0.50	SA537	SA538	AFE	3305@uc003sbq.1@uc003nxh.1	58.5	0.45	HSPA1L	('3305@uc003sbq.1@uc003nxh.1.B.1_3305@uc003sbq.1@uc003nxh.1.B.0', '3305@uc003sbq.1@uc003nxh.1.A.1_3305@uc003sbq.1@uc003nxh.1.A.0')	(0,0):551807,(0,1):16,(1,0):23	0:23,1:16	0.6	0.74	0.44	(0,0):633626,(0,1):18,(1,0):2	0:2,1:18	0.15	0.36	0.03
HCT116-stranded	0.50	SA537	SA538	AFE	7919@uc003ntq.1@uc003ntu.1	82.24	-0.13	ATP6V1G2-DDX39B,DDX39B	('7919@uc003ntq.1@uc003ntu.1.B.1_7919@uc003ntq.1@uc003ntu.1.B.0', '7919@uc003ntq.1@uc003ntu.1.A.0')	(0,0):11549,(0,1):106,(1,0):724	0:724,1:106	0.72	0.76	0.68	(0,0):14673,(0,1):49,(1,0):742	0:742,1:49	0.85	0.89	0.81
HCT116-stranded	0.50	SA537	SA538	AFE	7919@uc003rgd.1@uc003rgj.1	1000000000000.0	-0.21	ATP6V1G2-DDX39B,DDX39B	('7919@uc003rgd.1@uc003rgj.1.B.0', '7919@uc003rgd.1@uc003rgj.1.A.0')	(0,0):11378,(0,1):106,(1,0):853	0:853,1:106	0.51	0.56	0.46	(0,0):14412,(0,1):49,(1,0):957	0:957,1:49	0.72	0.78	0.66
HCT116-stranded	0.50	SA537	SA538	AFE	57579@uc003pfo.1@uc003pfl.2	34.34	-0.22	FAM135A	('57579@uc003pfo.1@uc003pfl.2.A.0', '57579@uc003pfo.1@uc003pfl.2.B.0_57579@uc003pfo.1@uc003pfl.2.B.1_57579@uc003pfo.1@uc003pfl.2.B.2_57579@uc003pfo.1@uc003pfl.2.B.3')	(0,0):473,(0,1):34,(1,0):247	0:247,1:34	0.5	0.59	0.41	(0,0):464,(0,1):15,(1,0):285	0:285,1:15	0.72	0.82	0.61
HCT116-stranded	0.50	SA537	SA538	AFE	7919@uc003rgd.1@uc003rgh.1	80130.43	-0.13	ATP6V1G2-DDX39B,DDX39B	('7919@uc003rgd.1@uc003rgh.1.B.1_7919@uc003rgd.1@uc003rgh.1.B.0', '7919@uc003rgd.1@uc003rgh.1.A.0')	(0,0):11549,(0,1):106,(1,0):724	0:724,1:106	0.72	0.76	0.68	(0,0):14673,(0,1):49,(1,0):742	0:742,1:49	0.85	0.89	0.81
HCT116-stranded	0.50	SA537	SA538	AFE	7919@uc003ryg.1@uc003ryl.1	1000000000000.0	0.16	ATP6V1G2-DDX39B,DDX39B	('7919@uc003ryg.1@uc003ryl.1.B.0', '7919@uc003ryg.1@uc003ryl.1.A.0')	(0,0):8828,(0,1):1100,(1,0):853	0:853,1:1100	0.35	0.37	0.33	(0,0):10065,(0,1):2886,(1,0):956	0:956,1:2886	0.19	0.2	0.17
HCT116-stranded	0.50	SA537	SA538	AFE	3305@uc010kna.1@uc010jte.1	1301.7	0.61	HSPA1L	('3305@uc010kna.1@uc010jte.1.B.1_3305@uc010kna.1@uc010jte.1.B.0', '3305@uc010kna.1@uc010jte.1.A.1_3305@uc010kna.1@uc010jte.1.A.0')	(0,0):545405,(0,1):4,(1,0):23	0:23,1:4	0.84	0.94	0.69	(0,0):627888,(0,1):9,(1,0):2	0:2,1:9	0.23	0.47	0.03
HCT116-stranded	0.50	SA537	SA538	AFE	3305@uc010kqi.1@uc003rjt.1	284.15	-0.56		('3305@uc010kqi.1@uc003rjt.1.B.1_3305@uc010kqi.1@uc003rjt.1.B.0', '3305@uc010kqi.1@uc003rjt.1.A.1_3305@uc010kqi.1@uc003rjt.1.A.0')	(0,0):24219,(0,1):23,(1,0):1	0:1,1:23	0.08	0.2	0.02	(0,0):29275,(0,1):2,(1,0):5	0:5,1:2	0.64	0.9	0.35
HCT116-stranded	0.50	SA537	SA538	AFE	7922@uc003rpp.1@uc003rpo.1	1000000000000.0	0.14	SLC39A7	('7922@uc003rpp.1@uc003rpo.1.B.0', '7922@uc003rpp.1@uc003rpo.1.A.0_7922@uc003rpp.1@uc003rpo.1.A.1_7922@uc003rpp.1@uc003rpo.1.A.2')	(0,0):620,(0,1):297,(1,0):436	0:436,1:297	0.42	0.46	0.39	(0,0):1340,(0,1):567,(1,0):446	0:446,1:567	0.28	0.31	0.26
HCT116-stranded	0.50	SA537	SA538	AFE	3164@uc009zmc.1@uc001rzq.1	39.82	0.59	NR4A1	('3164@uc009zmc.1@uc001rzq.1.B.0', '3164@uc009zmc.1@uc001rzq.1.A.0')	(0,0):704,(1,0):6	0:6	0.67	0.96	0.24	(0,0):1685,(0,1):5,(1,0):18	0:18,1:5	0.08	0.24	0.03
HCT116-stranded	0.50	SA537	SA538	AFE	88455@uc001tpz.1@uc009zvm.1uc001tpx.1	24.45	-0.24	ANKRD13A	('88455@uc001tpz.1@uc009zvm.1uc001tpx.1.A.0_88455@uc001tpz.1@uc009zvm.1uc001tpx.1.A.1', '88455@uc001tpz.1@uc009zvm.1uc001tpx.1.B.0')	(0,0):443,(0,1):44,(1,0):81	0:81,1:44	0.3	0.38	0.23	(0,0):331,(0,1):16,(1,0):84	0:84,1:16	0.54	0.67	0.41
HCT116-stranded	0.50	SA537	SA538	AFE	54934@uc001rru.1@uc001rrw.2	2101.28	-0.13	KANSL2	('54934@uc001rru.1@uc001rrw.2.B.1_54934@uc001rru.1@uc001rrw.2.B.0', '54934@uc001rru.1@uc001rrw.2.A.0')	(0,0):916,(0,1):100,(1,0):20	0:20,1:100	0.09	0.13	0.05	(0,0):947,(0,1):86,(1,0):52	0:52,1:86	0.22	0.29	0.17
HCT116-stranded	0.50	SA537	SA538	AFE	1663@uc001rjx.1@uc001rjr.1uc001rjt.1uc001rjs.1	17701.71	-0.2	DDX11	('1663@uc001rjx.1@uc001rjr.1uc001rjt.1uc001rjs.1.A.0_1663@uc001rjx.1@uc001rjr.1uc001rjt.1uc001rjs.1.A.1', '1663@uc001rjx.1@uc001rjr.1uc001rjt.1uc001rjs.1.B.0_1663@uc001rjx.1@uc001rjr.1uc001rjt.1uc001rjs.1.B.1')	(0,0):726,(0,1):75,(1,0):72	0:72,1:75	0.17	0.22	0.13	(0,0):595,(0,1):42,(1,0):113	0:113,1:42	0.37	0.45	0.29
HCT116-stranded	0.50	SA537	SA538	AFE	2065@uc001sjl.1@uc001sjg.1uc001sjh.1	37.64	-0.2	ERBB3	('2065@uc001sjl.1@uc001sjg.1uc001sjh.1.A.0', '2065@uc001sjl.1@uc001sjg.1uc001sjh.1.B.0')	(0,0):519,(0,1):18,(1,0):2	0:2,1:18	0.03	0.07	0.01	(0,0):358,(0,1):5,(1,0):7	0:7,1:5	0.23	0.4	0.1
HCT116-stranded	0.50	SA537	SA538	AFE	8550@uc001ttb.1@uc001tsz.1uc001tta.1	43580602.43	-0.36	MAPKAPK5	('8550@uc001ttb.1@uc001tsz.1uc001tta.1.B.0', '8550@uc001ttb.1@uc001tsz.1uc001tta.1.A.0_8550@uc001ttb.1@uc001tsz.1uc001tta.1.A.1_8550@uc001ttb.1@uc001tsz.1uc001tta.1.A.2')	(0,0):272,(0,1):55,(1,0):61	0:61,1:55	0.41	0.5	0.33	(0,0):257,(0,1):10,(1,0):58	0:58,1:10	0.77	0.87	0.66
HCT116-stranded	0.50	SA537	SA538	AFE	10106@uc009zqf.1@uc001sqm.1uc009zqg.1	60429.78	-0.2	CTDSP2	('10106@uc009zqf.1@uc001sqm.1uc009zqg.1.B.0', '10106@uc009zqf.1@uc001sqm.1uc009zqg.1.A.5_10106@uc009zqf.1@uc001sqm.1uc009zqg.1.A.4_10106@uc009zqf.1@uc001sqm.1uc009zqg.1.A.3_10106@uc009zqf.1@uc001sqm.1uc009zqg.1.A.2_10106@uc009zqf.1@uc001sqm.1uc009zqg.1.A.1_10106@uc009zqf.1@uc001sqm.1uc009zqg.1.A.0')	(0,0):318,(0,1):201,(1,0):85	0:85,1:201	0.27	0.32	0.22	(0,0):567,(0,1):78,(1,0):79	0:79,1:78	0.47	0.55	0.39
HCT116-stranded	0.50	SA537	SA538	AFE	60314@uc001scq.2@uc001scp.2uc009zmx.1	45.65	0.1	C12orf10	('60314@uc001scq.2@uc001scp.2uc009zmx.1.A.0_60314@uc001scq.2@uc001scp.2uc009zmx.1.A.1', '60314@uc001scq.2@uc001scp.2uc009zmx.1.B.0')	(0,0):520,(0,1):177,(1,0):193	0:193,1:177	0.26	0.3	0.22	(0,0):598,(0,1):227,(1,0):141	0:141,1:227	0.16	0.19	0.14
HCT116-stranded	0.50	SA537	SA538	AFE	89910@uc001tos.1@uc009zvj.1	1507.96	0.15	UBE3B	('89910@uc001tos.1@uc009zvj.1.A.0', '89910@uc001tos.1@uc009zvj.1.B.0_89910@uc001tos.1@uc009zvj.1.B.1')	(0,0):771,(0,1):10,(1,0):14	0:14,1:10	0.17	0.27	0.09	(0,0):638,(0,1):21,(1,0):2	0:2,1:21	0.02	0.04	0.0
HCT116-stranded	0.50	SA537	SA538	AFE	55596@uc009zxp.1@uc001ucn.1	2113.59	0.22	ZCCHC8	('55596@uc009zxp.1@uc001ucn.1.A.5_55596@uc009zxp.1@uc001ucn.1.A.4_55596@uc009zxp.1@uc001ucn.1.A.3_55596@uc009zxp.1@uc001ucn.1.A.2_55596@uc009zxp.1@uc001ucn.1.A.1_55596@uc009zxp.1@uc001ucn.1.A.0', '55596@uc009zxp.1@uc001ucn.1.B.0')	(0,0):233,(0,1):49,(1,0):83	0:83,1:49	0.34	0.43	0.27	(0,0):184,(0,1):23,(1,0):10	0:10,1:23	0.12	0.21	0.06
HCT116-stranded	0.50	SA537	SA538	AFE	54934@uc001rrw.2@uc001rrx.2	70.51	-0.18	KANSL2	('54934@uc001rrw.2@uc001rrx.2.A.1_54934@uc001rrw.2@uc001rrx.2.A.0', '54934@uc001rrw.2@uc001rrx.2.B.1_54934@uc001rrw.2@uc001rrx.2.B.0')	(0,0):343,(0,1):108,(1,0):20	0:20,1:108	0.15	0.21	0.09	(0,0):312,(0,1):95,(1,0):52	0:52,1:95	0.33	0.41	0.26
HCT116-stranded	0.50	SA537	SA538	AFE	23141@uc009zyw.1@uc001uky.2	1000000000000.0	0.16	ANKLE2	('23141@uc009zyw.1@uc001uky.2.A.1_23141@uc009zyw.1@uc001uky.2.A.0', '23141@uc009zyw.1@uc001uky.2.B.0')	(0,0):2196,(0,1):289,(1,0):584	0:584,1:289	0.43	0.47	0.4	(0,0):3171,(0,1):382,(1,0):378	0:378,1:382	0.27	0.3	0.24
HCT116-stranded	0.50	SA537	SA538	AFE	27343@uc001ktd.1@uc001ktj.1uc001ktf.2uc001ktk.1	26.51	-0.22	POLL	('27343@uc001ktd.1@uc001ktj.1uc001ktf.2uc001ktk.1.B.1_27343@uc001ktd.1@uc001ktj.1uc001ktf.2uc001ktk.1.B.0', '27343@uc001ktd.1@uc001ktj.1uc001ktf.2uc001ktk.1.A.0')	(0,0):640,(0,1):19,(1,0):52	0:52,1:19	0.68	0.78	0.56	(0,0):361,(0,1):4,(1,0):55	0:55,1:4	0.9	0.97	0.81
HCT116-stranded	0.50	SA537	SA538	AFE	27343@uc001kte.1@uc001kti.1	2025018.09	0.24	POLL	('27343@uc001kte.1@uc001kti.1.A.0', '27343@uc001kte.1@uc001kti.1.B.1_27343@uc001kte.1@uc001kti.1.B.0')	(0,0):536,(0,1):41,(1,0):39	0:39,1:41	0.32	0.42	0.23	(0,0):349,(0,1):46,(1,0):7	0:7,1:46	0.08	0.14	0.04
HCT116-stranded	0.50	SA537	SA538	AFE	27343@uc001kte.1@uc001ktj.1uc001ktf.2uc001ktk.1	218556.76	0.21	POLL	('27343@uc001kte.1@uc001ktj.1uc001ktf.2uc001ktk.1.A.0', '27343@uc001kte.1@uc001ktj.1uc001ktf.2uc001ktk.1.B.1_27343@uc001kte.1@uc001ktj.1uc001ktf.2uc001ktk.1.B.0')	(0,0):525,(0,1):52,(1,0):39	0:39,1:52	0.27	0.35	0.19	(0,0):340,(0,1):55,(1,0):7	0:7,1:55	0.06	0.12	0.03
HCT116-stranded	0.50	SA537	SA538	AFE	27343@uc001ktd.1@uc001kti.1	58.87	-0.26	POLL	('27343@uc001ktd.1@uc001kti.1.B.1_27343@uc001ktd.1@uc001kti.1.B.0', '27343@uc001ktd.1@uc001kti.1.A.0')	(0,0):651,(0,1):19,(1,0):41	0:41,1:19	0.62	0.74	0.5	(0,0):370,(0,1):4,(1,0):46	0:46,1:4	0.88	0.96	0.78
HCT116-stranded	0.50	SA537	SA538	AFE	3422@uc001ifz.1@uc001iga.1	26.29	-0.36	IDI1	('3422@uc001ifz.1@uc001iga.1.A.0', '3422@uc001ifz.1@uc001iga.1.B.0')	(0,0):238,(0,1):10,(1,0):28	0:28,1:10	0.2	0.32	0.11	(0,0):427,(0,1):8,(1,0):132	0:132,1:8	0.56	0.72	0.39
HCT116-stranded	0.50	SA537	SA538	AFE	23268@uc001kqh.2@uc001kqj.2	493210.83	-0.3	DNMBP	('23268@uc001kqh.2@uc001kqj.2.A.0', '23268@uc001kqh.2@uc001kqj.2.B.1_23268@uc001kqh.2@uc001kqj.2.B.0')	(0,0):2232,(0,1):28,(1,0):136	0:136,1:28	0.19	0.26	0.14	(0,0):2127,(0,1):20,(1,0):402	0:402,1:20	0.49	0.61	0.38
HCT116-stranded	0.50	SA537	SA538	AFE	221037@uc001jmo.1@uc001jmm.1	23.02	0.18	JMJD1C	('221037@uc001jmo.1@uc001jmm.1.B.5_221037@uc001jmo.1@uc001jmm.1.B.4_221037@uc001jmo.1@uc001jmm.1.B.3_221037@uc001jmo.1@uc001jmm.1.B.2_221037@uc001jmo.1@uc001jmm.1.B.1_221037@uc001jmo.1@uc001jmm.1.B.0', '221037@uc001jmo.1@uc001jmm.1.A.0')	(0,0):2708,(0,1):20,(1,0):244	0:244,1:20	0.33	0.44	0.24	(0,0):1900,(0,1):22,(1,0):91	0:91,1:22	0.15	0.22	0.1
HCT116-stranded	0.50	SA537	SA538	AFE	221037@uc009xpk.1@uc001jmm.1	381922.76	-0.13	JMJD1C	('221037@uc009xpk.1@uc001jmm.1.A.0', '221037@uc009xpk.1@uc001jmm.1.B.5_221037@uc009xpk.1@uc001jmm.1.B.4_221037@uc009xpk.1@uc001jmm.1.B.3_221037@uc009xpk.1@uc001jmm.1.B.2_221037@uc009xpk.1@uc001jmm.1.B.1_221037@uc009xpk.1@uc001jmm.1.B.0')	(0,0):1405,(0,1):244,(1,0):737	0:737,1:244	0.61	0.65	0.58	(0,0):976,(0,1):91,(1,0):505	0:505,1:91	0.74	0.78	0.7
HCT116-stranded	0.50	SA537	SA538	AFE	54537@uc001kej.2@uc001kei.2	63.37	0.13	FAM35A	('54537@uc001kej.2@uc001kei.2.B.0_54537@uc001kej.2@uc001kei.2.B.1_54537@uc001kej.2@uc001kei.2.B.2', '54537@uc001kej.2@uc001kei.2.A.0_54537@uc001kej.2@uc001kei.2.A.1_54537@uc001kej.2@uc001kei.2.A.2')	(0,0):585,(0,1):163,(1,0):677	0:677,1:163	0.41	0.45	0.37	(0,0):463,(0,1):128,(1,0):295	0:295,1:128	0.28	0.33	0.24
HCT116-stranded	0.50	SA537	SA538	AFE	119391@uc001kyc.1@uc001kyb.1	1000000000000.0	-0.19	GSTO2	('119391@uc001kyc.1@uc001kyb.1.B.0_119391@uc001kyc.1@uc001kyb.1.B.1', '119391@uc001kyc.1@uc001kyb.1.A.0')	(0,0):372,(0,1):60,(1,0):12	0:12,1:60	0.02	0.03	0.01	(0,0):1321,(0,1):48,(1,0):159	0:159,1:48	0.21	0.27	0.16
HCT116-stranded	0.50	SA537	SA538	AFE	27343@uc001kte.1@uc001ktl.1	15618344.88	0.23	POLL	('27343@uc001kte.1@uc001ktl.1.A.0', '27343@uc001kte.1@uc001ktl.1.B.2_27343@uc001kte.1@uc001ktl.1.B.1_27343@uc001kte.1@uc001ktl.1.B.0')	(0,0):543,(0,1):34,(1,0):39	0:39,1:34	0.3	0.41	0.21	(0,0):352,(0,1):43,(1,0):7	0:7,1:43	0.07	0.12	0.03
HCT116-stranded	0.50	SA537	SA538	AFE	27343@uc001kte.1@uc001ktg.1uc001kth.1	70.08	-0.19	POLL	('27343@uc001kte.1@uc001ktg.1uc001kth.1.B.0', '27343@uc001kte.1@uc001ktg.1uc001kth.1.A.0')	(0,0):470,(0,1):39,(1,0):106	0:106,1:39	0.71	0.78	0.64	(0,0):314,(0,1):7,(1,0):78	0:78,1:7	0.9	0.96	0.83
HCT116-stranded	0.50	SA537	SA538	AFE	64376@uc001lgz.2@uc001lha.2	30.39	-0.12	IKZF5	('64376@uc001lgz.2@uc001lha.2.A.0', '64376@uc001lgz.2@uc001lha.2.B.2_64376@uc001lgz.2@uc001lha.2.B.1_64376@uc001lgz.2@uc001lha.2.B.0')	(0,0):582,(0,1):86,(1,0):2113	0:2113,1:86	0.61	0.67	0.56	(0,0):977,(0,1):93,(1,0):3860	0:3860,1:93	0.73	0.77	0.69
HCT116-stranded	0.50	SA537	SA538	AFE	4212@uc001zjn.1@uc001zjt.1	21.59	-0.34	MEIS2	('4212@uc001zjn.1@uc001zjt.1.B.1_4212@uc001zjn.1@uc001zjt.1.B.0', '4212@uc001zjn.1@uc001zjt.1.A.2_4212@uc001zjn.1@uc001zjt.1.A.1_4212@uc001zjn.1@uc001zjt.1.A.0')	(0,0):110,(0,1):25,(1,0):4	0:4,1:25	0.12	0.23	0.04	(0,0):47,(0,1):9,(1,0):11,(1,1):1	0:12,1:9	0.46	0.66	0.27
HCT116-stranded	0.50	SA537	SA538	AFE	9101@uc001zyp.2@uc001zyk.1	47904.54	-0.12	USP8	('9101@uc001zyp.2@uc001zyk.1.A.0', '9101@uc001zyp.2@uc001zyk.1.B.0_9101@uc001zyp.2@uc001zyk.1.B.1_9101@uc001zyp.2@uc001zyk.1.B.2_9101@uc001zyp.2@uc001zyk.1.B.3_9101@uc001zyp.2@uc001zyk.1.B.4_9101@uc001zyp.2@uc001zyk.1.B.5_9101@uc001zyp.2@uc001zyk.1.B.6_9101@uc001zyp.2@uc001zyk.1.B.7')	(0,0):1865,(0,1):389,(1,0):28	0:28,1:389	0.07	0.09	0.04	(0,0):1196,(0,1):113,(1,0):28	0:28,1:113	0.19	0.25	0.14
HCT116-stranded	0.50	SA537	SA538	AFE	4212@uc001zjl.1@uc001zjt.1	389.18	-0.39	MEIS2	('4212@uc001zjl.1@uc001zjt.1.B.1_4212@uc001zjl.1@uc001zjt.1.B.0', '4212@uc001zjl.1@uc001zjt.1.A.0')	(0,0):88,(0,1):24,(1,0):4	0:4,1:24	0.08	0.17	0.03	(0,0):40,(0,1):6,(1,0):12	0:12,1:6	0.47	0.71	0.27
HCT116-stranded	0.50	SA537	SA538	AFE	23015@uc010baw.1@uc001zij.2	69193.66	0.45	GOLGA8A	('23015@uc010baw.1@uc001zij.2.A.3_23015@uc010baw.1@uc001zij.2.A.2_23015@uc010baw.1@uc001zij.2.A.1_23015@uc010baw.1@uc001zij.2.A.0', '23015@uc010baw.1@uc001zij.2.B.7_23015@uc010baw.1@uc001zij.2.B.6_23015@uc010baw.1@uc001zij.2.B.5_23015@uc010baw.1@uc001zij.2.B.4_23015@uc010baw.1@uc001zij.2.B.3_23015@uc010baw.1@uc001zij.2.B.2_23015@uc010baw.1@uc001zij.2.B.1_23015@uc010baw.1@uc001zij.2.B.0')	(0,0):15,(0,1):7,(1,0):43	0:43,1:7	0.81	0.91	0.69	(0,0):17,(0,1):18,(1,0):13	0:13,1:18	0.36	0.52	0.21
HCT116-stranded	0.50	SA537	SA538	AFE	79882@uc001xxb.1uc001xxc.1@uc001xww.1uc001xwx.1	2888.44	-0.42	ZC3H14	('79882@uc001xxb.1uc001xxc.1@uc001xww.1uc001xwx.1.A.0', '79882@uc001xxb.1uc001xxc.1@uc001xww.1uc001xwx.1.B.0')	(0,0):2061,(0,1):9,(1,0):6	0:6,1:9	0.05	0.12	0.02	(0,0):1446,(0,1):5,(1,0):59	0:59,1:5	0.47	0.69	0.26
HCT116-stranded	0.50	SA537	SA538	AFE	55015@uc001wwa.1@uc010and.1	191940.1	-0.2	PRPF39	('55015@uc001wwa.1@uc010and.1.B.0_55015@uc001wwa.1@uc010and.1.B.1_55015@uc001wwa.1@uc010and.1.B.2_55015@uc001wwa.1@uc010and.1.B.3', '55015@uc001wwa.1@uc010and.1.A.0')	(0,0):739,(0,1):60,(1,0):372	0:372,1:60	0.57	0.63	0.51	(0,0):1405,(0,1):37,(1,0):586	0:586,1:37	0.77	0.83	0.71
HCT116-stranded	0.50	SA537	SA538	AFE	55015@uc001wwa.1@uc001wvy.2	1174.59	-0.19	PRPF39	('55015@uc001wwa.1@uc001wvy.2.B.0_55015@uc001wwa.1@uc001wvy.2.B.1_55015@uc001wwa.1@uc001wvy.2.B.2_55015@uc001wwa.1@uc001wvy.2.B.3', '55015@uc001wwa.1@uc001wvy.2.A.0')	(0,0):863,(0,1):60,(1,0):248	0:248,1:60	0.61	0.68	0.54	(0,0):1612,(0,1):37,(1,0):379	0:379,1:37	0.8	0.85	0.74
HCT116-stranded	0.50	SA537	SA538	AFE	2972@uc001yqk.2@uc001yql.2	22.85	0.21	BRF1	('2972@uc001yqk.2@uc001yql.2.B.1_2972@uc001yqk.2@uc001yql.2.B.0', '2972@uc001yqk.2@uc001yql.2.A.2_2972@uc001yqk.2@uc001yql.2.A.1_2972@uc001yqk.2@uc001yql.2.A.0')	(0,0):466,(0,1):77,(1,0):57	0:57,1:77	0.4	0.48	0.32	(0,0):272,(0,1):52,(1,0):13	0:13,1:52	0.19	0.29	0.1
HCT116-stranded	0.50	SA537	SA538	AFE	22990@uc010arf.1@uc001xmn.2uc001xmo.2uc010are.1	1000000000000.0	0.34	PCNX	('22990@uc010arf.1@uc001xmn.2uc001xmo.2uc010are.1.A.0_22990@uc010arf.1@uc001xmn.2uc001xmo.2uc010are.1.A.1_22990@uc010arf.1@uc001xmn.2uc001xmo.2uc010are.1.A.2_22990@uc010arf.1@uc001xmn.2uc001xmo.2uc010are.1.A.3_22990@uc010arf.1@uc001xmn.2uc001xmo.2uc010are.1.A.4', '22990@uc010arf.1@uc001xmn.2uc001xmo.2uc010are.1.B.0')	(0,0):1367,(0,1):53,(1,0):128	0:128,1:53	0.67	0.73	0.6	(0,0):1162,(0,1):66,(1,0):38	0:38,1:66	0.33	0.41	0.25
HCT116-stranded	0.50	SA537	SA538	AFE	161436@uc001xxd.1@uc001xxh.1	1000000000000.0	0.68	EML5	('161436@uc001xxd.1@uc001xxh.1.B.9_161436@uc001xxd.1@uc001xxh.1.B.8_161436@uc001xxd.1@uc001xxh.1.B.7_161436@uc001xxd.1@uc001xxh.1.B.6_161436@uc001xxd.1@uc001xxh.1.B.5_161436@uc001xxd.1@uc001xxh.1.B.4_161436@uc001xxd.1@uc001xxh.1.B.3_161436@uc001xxd.1@uc001xxh.1.B.2_161436@uc001xxd.1@uc001xxh.1.B.1_161436@uc001xxd.1@uc001xxh.1.B.0', '161436@uc001xxd.1@uc001xxh.1.A.0')	(0,0):174,(1,0):19	0:19	0.88	0.98	0.69	(0,0):1287,(0,1):24,(1,0):8	0:8,1:24	0.2	0.31	0.11
HCT116-stranded	0.50	SA537	SA538	AFE	79882@uc001xxb.1uc001xxc.1@uc001xwz.1	1000000000000.0	-0.15	ZC3H14	('79882@uc001xxb.1uc001xxc.1@uc001xwz.1.A.0', '79882@uc001xxb.1uc001xxc.1@uc001xwz.1.B.0_79882@uc001xxb.1uc001xxc.1@uc001xwz.1.B.1')	(0,0):1129,(0,1):597,(1,0):6	0:6,1:597	0.01	0.02	0.0	(0,0):1046,(0,1):252,(1,0):59	0:59,1:252	0.16	0.21	0.13
HCT116-stranded	0.50	SA537	SA538	AFE	2972@uc001yql.2@uc001yqo.2	261.32	0.31	BRF1	('2972@uc001yql.2@uc001yqo.2.A.1_2972@uc001yql.2@uc001yqo.2.A.0', '2972@uc001yql.2@uc001yqo.2.B.1_2972@uc001yql.2@uc001yqo.2.B.0')	(0,0):377,(0,1):14,(1,0):57	0:57,1:14	0.47	0.61	0.33	(0,0):352,(0,1):15,(1,0):13	0:13,1:15	0.16	0.26	0.08
HCT116-stranded	0.50	SA537	SA538	AFE	161436@uc001xxd.1@uc001xxf.1	152.6	-0.62	EML5	('161436@uc001xxd.1@uc001xxf.1.A.0', '161436@uc001xxd.1@uc001xxf.1.B.3_161436@uc001xxd.1@uc001xxf.1.B.2_161436@uc001xxd.1@uc001xxf.1.B.1_161436@uc001xxd.1@uc001xxf.1.B.0')	(0,0):125,(0,1):3	0:0,1:3	0.17	0.46	0.01	(0,0):1239,(0,1):2,(1,0):24	0:24,1:2	0.79	0.93	0.59
HCT116-stranded	0.50	SA537	SA538	AFE	283638@uc001ypt.1@uc001ypr.1	126.03	0.23	KIAA0284	('283638@uc001ypt.1@uc001ypr.1.A.0_283638@uc001ypt.1@uc001ypr.1.A.1', '283638@uc001ypt.1@uc001ypr.1.B.0_283638@uc001ypt.1@uc001ypr.1.B.1_283638@uc001ypt.1@uc001ypr.1.B.2')	(0,0):4179,(0,1):8,(1,0):453	0:453,1:8	0.84	0.92	0.75	(0,0):4922,(0,1):31,(1,0):483	0:483,1:31	0.61	0.7	0.53
HCT116-stranded	0.50	SA537	SA538	AFE	79882@uc001xxb.1uc001xxc.1@uc001xwy.1	32434175.22	-0.62	ZC3H14	('79882@uc001xxb.1uc001xxc.1@uc001xwy.1.A.0', '79882@uc001xxb.1uc001xxc.1@uc001xwy.1.B.0_79882@uc001xxb.1uc001xxc.1@uc001xwy.1.B.1_79882@uc001xxb.1uc001xxc.1@uc001xwy.1.B.2')	(0,0):1903,(0,1):6,(1,0):6	0:6,1:6	0.17	0.36	0.06	(0,0):1375,(0,1):2,(1,0):59	0:59,1:2	0.79	0.94	0.6
HCT116-stranded	0.50	SA537	SA538	AFE	79711@uc001wmx.1@uc001wmz.1	57.92	0.12		('79711@uc001wmx.1@uc001wmz.1.A.4_79711@uc001wmx.1@uc001wmz.1.A.3_79711@uc001wmx.1@uc001wmz.1.A.2_79711@uc001wmx.1@uc001wmz.1.A.1_79711@uc001wmx.1@uc001wmz.1.A.0', '79711@uc001wmx.1@uc001wmz.1.B.1_79711@uc001wmx.1@uc001wmz.1.B.0')	(0,0):670,(0,1):181,(1,0):239,(1,1):533	0:559,1:394	0.52	0.57	0.48	(0,0):807,(0,1):278,(1,0):223,(1,1):740	0:529,1:712	0.4	0.44	0.36
HCT116-stranded	0.50	SA537	SA538	AFE	8906@uc001wkj.1@uc001wkl.1	321.22	0.19	AP1G2	('8906@uc001wkj.1@uc001wkl.1.A.7_8906@uc001wkj.1@uc001wkl.1.A.6_8906@uc001wkj.1@uc001wkl.1.A.5_8906@uc001wkj.1@uc001wkl.1.A.4_8906@uc001wkj.1@uc001wkl.1.A.3_8906@uc001wkj.1@uc001wkl.1.A.2_8906@uc001wkj.1@uc001wkl.1.A.1_8906@uc001wkj.1@uc001wkl.1.A.0', '8906@uc001wkj.1@uc001wkl.1.B.1_8906@uc001wkj.1@uc001wkl.1.B.0')	(0,0):757,(0,1):56,(1,0):207,(1,1):7	0:213,1:57	0.53	0.6	0.45	(0,0):785,(0,1):98,(1,0):168,(1,1):10	0:171,1:105	0.34	0.4	0.29
HCT116-stranded	0.50	SA537	SA538	AFE	22990@uc001xmp.2@uc001xmn.2uc001xmo.2uc010are.1	53.85	-0.32	PCNX	('22990@uc001xmp.2@uc001xmn.2uc001xmo.2uc010are.1.B.0', '22990@uc001xmp.2@uc001xmn.2uc001xmo.2uc010are.1.A.0')	(0,0):2570,(0,1):26,(1,0):53	0:53,1:26	0.23	0.34	0.16	(0,0):1876,(0,1):8,(1,0):66	0:66,1:8	0.55	0.73	0.38
HCT116-stranded	0.50	SA537	SA538	AFE	55015@uc001wwa.1@uc001wvz.2	267.25	-0.15	PRPF39	('55015@uc001wwa.1@uc001wvz.2.B.0_55015@uc001wwa.1@uc001wvz.2.B.1', '55015@uc001wwa.1@uc001wvz.2.A.0')	(0,0):962,(0,1):60,(1,0):149	0:149,1:60	0.71	0.77	0.64	(0,0):1746,(0,1):37,(1,0):245	0:245,1:37	0.86	0.9	0.82
HCT116-stranded	0.50	SA537	SA538	AFE	79882@uc001xxa.1@uc001xxb.1uc001xxc.1	1000000000000.0	-0.23	ZC3H14	('79882@uc001xxa.1@uc001xxb.1uc001xxc.1.B.0', '79882@uc001xxa.1@uc001xxb.1uc001xxc.1.A.0_79882@uc001xxa.1@uc001xxb.1uc001xxc.1.A.1_79882@uc001xxa.1@uc001xxb.1uc001xxc.1.A.2')	(0,0):689,(0,1):156,(1,0):6	0:6,1:156	0.02	0.04	0.01	(0,0):711,(0,1):77,(1,0):59	0:59,1:77	0.25	0.32	0.19
HCT116-stranded	0.50	SA537	SA538	ALE	7248@uc004ccc.1@uc004cca.1uc004ccb.2	1000000000000.0	-0.24	TSC1	('7248@uc004ccc.1@uc004cca.1uc004ccb.2.B.0', '7248@uc004ccc.1@uc004cca.1uc004ccb.2.A.0')	(0,0):426,(0,1):93,(1,0):862	0:862,1:93	0.55	0.61	0.5	(0,0):416,(0,1):33,(1,0):983	0:983,1:33	0.79	0.85	0.74
HCT116-stranded	0.50	SA537	SA538	ALE	55684@uc004cjh.1@uc004cji.1uc004cjj.1uc010nbs.1	1000000000000.0	0.16	C9orf86	('55684@uc004cjh.1@uc004cji.1uc004cjj.1uc010nbs.1.B.0', '55684@uc004cjh.1@uc004cji.1uc004cjj.1uc010nbs.1.A.0')	(0,0):2924,(0,1):88,(1,0):1428	0:1428,1:88	0.91	0.92	0.89	(0,0):2332,(0,1):188,(1,0):935	0:935,1:188	0.75	0.78	0.72
HCT116-stranded	0.50	SA537	SA538	ALE	54875@uc003zmw.1@uc003zmx.2	1193.72	0.33	CNTLN	('54875@uc003zmw.1@uc003zmx.2.B.0', '54875@uc003zmw.1@uc003zmx.2.A.0')	(0,0):93,(0,1):13,(1,0):126	0:126,1:13	0.79	0.88	0.7	(0,0):29,(0,1):17,(1,0):33	0:33,1:17	0.46	0.61	0.32
HCT116-stranded	0.50	SA537	SA538	ALE	89846@uc004ata.2@uc004asw.2uc004asx.2uc004asz.2	182.38	0.46	FGD3	('89846@uc004ata.2@uc004asw.2uc004asx.2uc004asz.2.B.0', '89846@uc004ata.2@uc004asw.2uc004asx.2uc004asz.2.A.0')	(0,0):95,(0,1):4,(1,0):38	0:38,1:4	0.58	0.79	0.36	(0,0):60,(0,1):12,(1,0):8	0:8,1:12	0.12	0.25	0.05
HCT116-stranded	0.50	SA537	SA538	ALE	169841@uc004auo.2@uc004aum.1uc010mrk.1	1000000000000.0	-0.22	ZNF169	('169841@uc004auo.2@uc004aum.1uc010mrk.1.B.0', '169841@uc004auo.2@uc004aum.1uc010mrk.1.A.0')	(0,0):61,(0,1):51,(1,0):178	0:178,1:51	0.72	0.78	0.65	(0,0):90,(0,1):43,(1,0):870	0:870,1:43	0.94	0.95	0.92
HCT116-stranded	0.50	SA537	SA538	ALE	84131@uc004aky.2uc010mpp.1@uc004akz.1	17089616331.0	-0.19	CEP78	('84131@uc004aky.2uc010mpp.1@uc004akz.1.B.0', '84131@uc004aky.2uc010mpp.1@uc004akz.1.A.0')	(0,0):168,(0,1):321,(1,0):257	0:257,1:321	0.29	0.32	0.26	(0,0):119,(0,1):111,(1,0):196	0:196,1:111	0.48	0.53	0.42
HCT116-stranded	0.50	SA537	SA538	ALE	10422@uc004cgt.1@uc004cgs.1	4763.1	0.13	UBAC1	('10422@uc004cgt.1@uc004cgs.1.A.0', '10422@uc004cgt.1@uc004cgs.1.B.0')	(0,0):201,(0,1):33,(1,0):531	0:531,1:33	0.93	0.95	0.9	(0,0):129,(0,1):48,(1,0):234	0:234,1:48	0.8	0.85	0.75
HCT116-stranded	0.50	SA537	SA538	ALE	169841@uc004aun.2@uc004aum.1uc010mrk.1	1000000000000.0	-0.22	ZNF169	('169841@uc004aun.2@uc004aum.1uc010mrk.1.B.0', '169841@uc004aun.2@uc004aum.1uc010mrk.1.A.0')	(0,0):105,(0,1):25,(1,0):178	0:178,1:25	0.75	0.82	0.68	(0,0):139,(0,1):12,(1,0):870	0:870,1:12	0.97	0.98	0.95
HCT116-stranded	0.50	SA537	SA538	ALE	55684@uc004cjh.1@uc010nbr.1	1000000000000.0	0.15	C9orf86	('55684@uc004cjh.1@uc010nbr.1.B.0', '55684@uc004cjh.1@uc010nbr.1.A.0')	(0,0):3225,(0,1):88,(1,0):1127	0:1127,1:88	0.91	0.93	0.89	(0,0):2531,(0,1):188,(1,0):736	0:736,1:188	0.76	0.79	0.73
HCT116-stranded	0.50	SA537	SA538	ALE	6256@uc004cfa.1@uc004cfd.1	956.25	0.16	RXRA	('6256@uc004cfa.1@uc004cfd.1.B.0', '6256@uc004cfa.1@uc004cfd.1.A.0')	(0,0):533,(0,1):118,(1,0):39	0:39,1:118	0.22	0.29	0.16	(0,0):394,(0,1):93,(1,0):6	0:6,1:93	0.06	0.11	0.02
HCT116-stranded	0.50	SA537	SA538	ALE	54875@uc003zmw.1@uc003zmy.1	2536.1	-0.31	CNTLN	('54875@uc003zmw.1@uc003zmy.1.A.0', '54875@uc003zmw.1@uc003zmy.1.B.0')	(0,0):408,(0,1):52,(1,0):13	0:13,1:52	0.17	0.25	0.09	(0,0):169,(0,1):14,(1,0):17	0:17,1:14	0.48	0.65	0.32
HCT116-stranded	0.50	SA537	SA538	ALE	57706@uc004boa.1uc004bob.1@uc010mwh.1uc004bny.1uc004bnz.1	49.23	-0.19	DENND1A	('57706@uc004boa.1uc004bob.1@uc010mwh.1uc004bny.1uc004bnz.1.B.0', '57706@uc004boa.1uc004bob.1@uc010mwh.1uc004bny.1uc004bnz.1.A.0')	(0,0):225,(0,1):41,(1,0):457	0:457,1:41	0.34	0.42	0.28	(0,0):328,(0,1):33,(1,0):816	0:816,1:33	0.53	0.62	0.45
HCT116-stranded	0.50	SA537	SA538	ALE	5998@uc004bhr.1uc00141.uc004bia.1	1000000000000.0	0.34		('5998@uc004bhr.1uc00145.uc004bia.1.B.0', '5998@uc004bhr.1uc00144.uc004bia.1.A.0')	(0,0):1097,(0,1):52,(1,0):204	0:204,1:52	0.74	0.8	0.68	(0,0):2331,(0,1):96,(1,0):84	0:84,1:96	0.4	0.47	0.33
HCT116-stranded	0.50	SA537	SA538	ALE	23081@uc010mhv.1@uc003zkh.1	3403.66	0.19	KDM4C	('23081@uc010mhv.1@uc003zkh.1.B.0', '23081@uc010mhv.1@uc003zkh.1.A.0')	(0,0):931,(1,0):219	0:219	0.99	1.0	0.96	(0,0):946,(0,1):7,(1,0):85	0:85,1:7	0.8	0.89	0.68
HCT116-stranded	0.50	SA537	SA538	ALE	57653@uc004axf.2@uc004axe.1uc004axg.1	58.43	-0.44	C9orf174,BDAG1	('57653@uc004axf.2@uc004axe.1uc004axg.1.B.0', '57653@uc004axf.2@uc004axe.1uc004axg.1.A.0')	(0,0):424,(0,1):4,(1,0):8	0:8,1:4	0.4	0.69	0.18	(0,0):372,(0,1):1,(1,0):31	0:31,1:1	0.84	0.98	0.59
HCT116-stranded	0.50	SA537	SA538	ALE	7248@uc004ccd.1uc004cce.1@uc004ccc.1	177737.4	0.33	TSC1	('7248@uc004ccd.1uc004cce.1@uc004ccc.1.B.0', '7248@uc004ccd.1uc004cce.1@uc004ccc.1.A.0')	(0,0):142,(0,1):17,(1,0):93	0:93,1:17	0.74	0.83	0.64	(0,0):102,(0,1):27,(1,0):33	0:33,1:27	0.41	0.54	0.3
HCT116-stranded	0.50	SA537	SA538	ALE	54875@uc003zmw.1@uc010mio.1	66.99	-0.33	CNTLN	('54875@uc003zmw.1@uc010mio.1.A.0', '54875@uc003zmw.1@uc010mio.1.B.1_54875@uc003zmw.1@uc010mio.1.B.0')	(0,0):408,(0,1):52,(1,0):13	0:13,1:52	0.18	0.28	0.1	(0,0):169,(0,1):14,(1,0):17	0:17,1:14	0.51	0.67	0.36
HCT116-stranded	0.50	SA537	SA538	ALE	10507@uc004aqo.1uc004aqp.1@uc004aql.1	1000000000000.0	0.36	SEMA4D	('10507@uc004aqo.1uc004aqp.1@uc004aql.1.A.0', '10507@uc004aqo.1uc004aqp.1@uc004aql.1.B.0')	(0,0):201,(0,1):38,(1,0):846	0:846,1:38	0.86	0.9	0.82	(0,0):732,(0,1):118,(1,0):405	0:405,1:118	0.5	0.55	0.45
HCT116-stranded	0.50	SA537	SA538	ALE	55667@uc003znt.2@uc003znr.1	175.99	-0.12	DENND4C	('55667@uc003znt.2@uc003znr.1.B.0', '55667@uc003znt.2@uc003znr.1.A.0')	(0,0):277,(0,1):16,(1,0):733	0:733,1:16	0.85	0.91	0.79	(0,0):676,(0,1):19,(1,0):5524	0:5524,1:19	0.97	0.98	0.96
HCT116-stranded	0.50	SA537	SA538	ALE	4799@uc003zso.1@uc003zsq.1uc003zsr.1	1000000000000.0	0.3	NFX1	('4799@uc003zso.1@uc003zsq.1uc003zsr.1.B.0', '4799@uc003zso.1@uc003zsq.1uc003zsr.1.A.0')	(0,0):650,(0,1):349,(1,0):355	0:355,1:349	0.45	0.49	0.42	(0,0):304,(0,1):413,(1,0):85	0:85,1:413	0.15	0.17	0.12
HCT116-stranded	0.50	SA537	SA538	ALE	5998@uc010muz.1uc00136.uc004bia.1	1000000000000.0	-0.22		('5998@uc010muz.1uc00139.uc004bia.1.A.0', '5998@uc010muz.1uc00140.uc004bia.1.B.0')	(0,0):159,(0,1):204,(1,0):59	0:59,1:204	0.13	0.17	0.1	(0,0):89,(0,1):84,(1,0):86	0:86,1:84	0.35	0.43	0.29
HCT116-stranded	0.50	SA537	SA538	ALE	116988@uc003wjf.1uc2658.uc003wjk.1	1000000000000.0	-0.13		('116988@uc003wjf.1uc2661.uc003wjk.1.A.0', '116988@uc003wjf.1uc2662.uc003wjk.1.B.0')	(0,0):1578,(0,1):667,(1,0):381	0:381,1:667	0.29	0.31	0.26	(0,0):1212,(0,1):597,(1,0):622	0:622,1:597	0.42	0.45	0.39
HCT116-stranded	0.50	SA537	SA538	ALE	80028@uc003soo.1@uc003son.2	1000000000000.0	0.31	FBXL18	('80028@uc003soo.1@uc003son.2.B.0', '80028@uc003soo.1@uc003son.2.A.0')	(0,0):80,(0,1):62,(1,0):1278	0:1278,1:62	0.74	0.79	0.69	(0,0):115,(0,1):198,(1,0):1049	0:1049,1:198	0.43	0.47	0.39
HCT116-stranded	0.50	SA537	SA538	ALE	55973@uc003vei.1uc003vej.1@uc003vek.1uc003vem.1	1000000000000.0	0.21	BCAP29	('55973@uc003vei.1uc003vej.1@uc003vek.1uc003vem.1.A.0', '55973@uc003vei.1uc003vej.1@uc003vek.1uc003vem.1.B.0')	(0,0):327,(0,1):296,(1,0):1087	0:1087,1:296	0.74	0.76	0.71	(0,0):445,(0,1):480,(1,0):721	0:721,1:480	0.53	0.56	0.51
HCT116-stranded	0.50	SA537	SA538	ALE	84725@uc003tam.1@uc003tap.1	103552.12	-0.55	PLEKHA8	('84725@uc003tam.1@uc003tap.1.B.0', '84725@uc003tam.1@uc003tap.1.A.0')	(0,0):955,(0,1):21,(1,0):62	0:62,1:21	0.3	0.43	0.21	(0,0):554,(0,1):1,(1,0):57	0:57,1:1	0.85	0.99	0.62
HCT116-stranded	0.50	SA537	SA538	ALE	54556@uc003vjm.1@uc003vjn.1uc003vjo.1	1000000000000.0	-0.23	ING3	('54556@uc003vjm.1@uc003vjn.1uc003vjo.1.B.0', '54556@uc003vjm.1@uc003vjn.1uc003vjo.1.A.0')	(0,0):423,(0,1):82,(1,0):219	0:219,1:82	0.69	0.75	0.64	(0,0):384,(0,1):18,(1,0):260	0:260,1:18	0.92	0.95	0.88
HCT116-stranded	0.50	SA537	SA538	ALE	10135@uc003vdr.1@uc003vdq.1	1000000000000.0	0.11	NAMPT	('10135@uc003vdr.1@uc003vdq.1.B.0', '10135@uc003vdr.1@uc003vdq.1.A.0')	(0,0):1414,(0,1):44,(1,0):3170	0:3170,1:44	0.98	0.98	0.97	(0,0):1938,(0,1):219,(1,0):2514	0:2514,1:219	0.87	0.89	0.86
HCT116-stranded	0.50	SA537	SA538	ALE	84629@uc003soj.2@uc003soi.2	1000000000000.0	0.35	TNRC18	('84629@uc003soj.2@uc003soi.2.B.0', '84629@uc003soj.2@uc003soi.2.A.0')	(0,0):2958,(0,1):393,(1,0):1320	0:1320,1:393	0.61	0.63	0.58	(0,0):1188,(0,1):606,(1,0):469	0:469,1:606	0.26	0.29	0.24
HCT116-stranded	0.50	SA537	SA538	ALE	54556@uc003vjl.2@uc003vjp.1	1000000000000.0	-0.27	ING3	('54556@uc003vjl.2@uc003vjp.1.B.0', '54556@uc003vjl.2@uc003vjp.1.A.0')	(0,0):405,(0,1):92,(1,0):265	0:265,1:92	0.43	0.49	0.37	(0,0):346,(0,1):34,(1,0):310	0:310,1:34	0.7	0.77	0.62
HCT116-stranded	0.50	SA537	SA538	ALE	222068@uc003tlj.2uc003tlk.2@uc003tli.1	1000000000000.0	-0.1	TMED4	('222068@uc003tlj.2uc003tlk.2@uc003tli.1.A.0', '222068@uc003tlj.2uc003tlk.2@uc003tli.1.B.0')	(0,0):460,(0,1):393,(1,0):359	0:359,1:393	0.18	0.2	0.16	(0,0):407,(0,1):337,(1,0):552	0:552,1:337	0.28	0.31	0.25
HCT116-stranded	0.50	SA537	SA538	ALE	54556@uc003vjm.1@uc003vjp.1	1000000000000.0	-0.4	ING3	('54556@uc003vjm.1@uc003vjp.1.B.0', '54556@uc003vjm.1@uc003vjp.1.A.0')	(0,0):377,(0,1):82,(1,0):265	0:265,1:82	0.3	0.35	0.25	(0,0):334,(0,1):18,(1,0):310	0:310,1:18	0.7	0.79	0.59
HCT116-stranded	0.50	SA537	SA538	ALE	64434@uc010lqp.1@uc003wmy.1	1000000000000.0	0.17	NOM1	('64434@uc010lqp.1@uc003wmy.1.B.0', '64434@uc010lqp.1@uc003wmy.1.A.0')	(0,0):742,(0,1):57,(1,0):1545	0:1545,1:57	0.88	0.9	0.85	(0,0):538,(0,1):96,(1,0):885	0:885,1:96	0.71	0.75	0.67
HCT116-stranded	0.50	SA537	SA538	ALE	114049@uc003tyt.1uc003tyu.1uc003tyv.1@uc003tyw.1	1000000000000.0	-0.25	WBSCR22	('114049@uc003tyt.1uc003tyu.1uc003tyv.1@uc003tyw.1.B.0', '114049@uc003tyt.1uc003tyu.1uc003tyv.1@uc003tyw.1.A.0')	(0,0):1226,(0,1):604,(1,0):21	0:21,1:604	0.0	0.01	0.0	(0,0):1600,(0,1):585,(1,0):1695	0:1695,1:585	0.25	0.27	0.24
HCT116-stranded	0.50	SA537	SA538	ALE	84629@uc010ksx.1@uc003soi.2	1000000000000.0	-0.21	TNRC18	('84629@uc010ksx.1@uc003soi.2.A.0', '84629@uc010ksx.1@uc003soi.2.B.0')	(0,0):6504,(0,1):1320,(1,0):1159	0:1159,1:1320	0.44	0.46	0.42	(0,0):4659,(0,1):469,(1,0):980	0:980,1:469	0.65	0.68	0.63
HCT116-stranded	0.50	SA537	SA538	ALE	9883@uc003twj.1@uc010lam.1	1000000000000.0	-0.1	POM121	('9883@uc003twj.1@uc010lam.1.B.0', '9883@uc003twj.1@uc010lam.1.A.0')	(0,0):513,(0,1):2002,(1,0):468	0:468,1:2002	0.14	0.15	0.12	(0,0):482,(0,1):1888,(1,0):874	0:874,1:1888	0.24	0.25	0.22
HCT116-stranded	0.50	SA537	SA538	ALE	378108@uc003twt.1@uc010lao.1	100073038.95	0.64	NSUN5P2	('378108@uc003twt.1@uc010lao.1.B.0_378108@uc003twt.1@uc010lao.1.B.1', '378108@uc003twt.1@uc010lao.1.A.0')	(0,0):13,(0,1):2,(1,0):23	0:23,1:2	0.73	0.94	0.46	(0,0):29,(0,1):27,(1,0):8	0:8,1:27	0.09	0.15	0.04
HCT116-stranded	0.50	SA537	SA538	ALE	222255@uc003vdi.2@uc003vde.2	41.05	0.19	ATXN7L1	('222255@uc003vdi.2@uc003vde.2.B.0', '222255@uc003vdi.2@uc003vde.2.A.0')	(0,0):674,(0,1):31,(1,0):323	0:323,1:31	0.79	0.85	0.73	(0,0):735,(0,1):43,(1,0):173	0:173,1:43	0.6	0.68	0.52
HCT116-stranded	0.50	SA537	SA538	ALE	26959@uc003veb.1@uc003vdy.1uc003vdz.1	82536.34	-0.16	HBP1	('26959@uc003veb.1@uc003vdy.1uc003vdz.1.A.0', '26959@uc003veb.1@uc003vdy.1uc003vdz.1.B.0')	(0,0):61,(0,1):264,(1,0):27	0:27,1:264	0.09	0.12	0.06	(0,0):44,(0,1):175,(1,0):65	0:65,1:175	0.25	0.3	0.2
HCT116-stranded	0.50	SA537	SA538	ALE	11112@uc003szi.2@uc003szf.1uc003szg.1uc003szh.1	1000000000000.0	-0.13	HIBADH	('11112@uc003szi.2@uc003szf.1uc003szg.1uc003szh.1.A.0', '11112@uc003szi.2@uc003szf.1uc003szg.1uc003szh.1.B.0')	(0,0):340,(0,1):796,(1,0):69	0:69,1:796	0.04	0.05	0.03	(0,0):450,(0,1):568,(1,0):266	0:266,1:568	0.17	0.19	0.15
HCT116-stranded	0.50	SA537	SA538	ALE	55973@uc003vei.1uc003vej.1@uc003vel.1	1000000000000.0	0.11	BCAP29	('55973@uc003vei.1uc003vej.1@uc003vel.1.A.0', '55973@uc003vei.1uc003vej.1@uc003vel.1.B.0')	(0,0):633,(0,1):60,(1,0):1087	0:1087,1:60	0.94	0.95	0.92	(0,0):937,(0,1):129,(1,0):721	0:721,1:129	0.83	0.86	0.8
HCT116-stranded	0.50	SA537	SA538	ALE	548644@uc003vac.2@uc010lid.1	78.09	-0.63	POLR2J3	('548644@uc003vac.2@uc010lid.1.A.0', '548644@uc003vac.2@uc010lid.1.B.0')	(0,0):163,(0,1):13,(1,0):3	0:3,1:13	0.12	0.27	0.03	(0,0):77,(1,0):6	0:6	0.75	0.98	0.37
HCT116-stranded	0.50	SA537	SA538	ALE	54556@uc003vjl.2@uc003vjn.1uc003vjo.1	36068119304.97	0.13	ING3	('54556@uc003vjl.2@uc003vjn.1uc003vjo.1.A.0', '54556@uc003vjl.2@uc003vjn.1uc003vjo.1.B.0')	(0,0):451,(0,1):219,(1,0):92	0:92,1:219	0.2	0.24	0.17	(0,0):396,(0,1):260,(1,0):34	0:34,1:260	0.07	0.1	0.05
HCT116-stranded	0.50	SA537	SA538	ALE	9690@uc003wnf.2@uc010lqs.1uc003wni.2	1000000000000.0	0.1	UBE3C	('9690@uc003wnf.2@uc010lqs.1uc003wni.2.B.0', '9690@uc003wnf.2@uc010lqs.1uc003wni.2.A.0')	(0,0):4081,(0,1):3,(1,0):3679	0:3679,1:3	0.99	1.0	0.98	(0,0):4071,(0,1):27,(1,0):2353	0:2353,1:27	0.89	0.92	0.85
HCT116-stranded	0.50	SA537	SA538	ALE	84629@uc010ksx.1@uc003soj.2	1000000000000.0	0.15	TNRC18	('84629@uc010ksx.1@uc003soj.2.A.0', '84629@uc010ksx.1@uc003soj.2.B.0')	(0,0):3284,(0,1):393,(1,0):1159	0:1159,1:393	0.55	0.58	0.52	(0,0):2981,(0,1):606,(1,0):980	0:980,1:606	0.4	0.43	0.38
HCT116-stranded	0.50	SA537	SA538	ALE	26959@uc003vea.2@uc003veb.1	20.07	0.26	HBP1	('26959@uc003vea.2@uc003veb.1.A.0', '26959@uc003vea.2@uc003veb.1.B.0')	(0,0):73,(0,1):27,(1,0):29	0:29,1:27	0.51	0.63	0.38	(0,0):52,(0,1):65,(1,0):22	0:22,1:65	0.25	0.35	0.17
HCT116-stranded	0.50	SA537	SA538	ALE	23366@uc003tfe.2@uc003tfc.2uc003tfb.2uc003tfd.2	1000000000000.0	-0.2	KIAA0895	('23366@uc003tfe.2@uc003tfc.2uc003tfb.2uc003tfd.2.B.0', '23366@uc003tfe.2@uc003tfc.2uc003tfb.2uc003tfd.2.A.0')	(0,0):116,(0,1):133,(1,0):341	0:341,1:133	0.69	0.73	0.64	(0,0):92,(0,1):51,(1,0):501	0:501,1:51	0.89	0.92	0.86
HCT116-stranded	0.50	SA537	SA538	ALE	57157@uc003ugp.2uc03036.uc003ugs.2	1000000000000.0	0.27		('57157@uc003ugp.2uc03040.uc003ugs.2.B.0', '57157@uc003ugp.2uc03039.uc003ugs.2.A.0')	(0,0):532,(0,1):70,(1,0):1532	0:1532,1:70	0.68	0.73	0.62	(0,0):574,(0,1):124,(1,0):877	0:877,1:124	0.41	0.46	0.36
HCT116-stranded	0.50	SA537	SA538	ALE	84725@uc003tam.1@uc003tan.1	1155.0	-0.6	PLEKHA8	('84725@uc003tam.1@uc003tan.1.B.0', '84725@uc003tam.1@uc003tan.1.A.0')	(0,0):764,(0,1):21,(1,0):3	0:3,1:21	0.07	0.14	0.02	(0,0):190,(0,1):1,(1,0):8	0:8,1:1	0.67	0.91	0.38
HCT116-stranded	0.50	SA537	SA538	ALE	548644@uc003vac.2@uc003vab.2	1684949576.87	0.65	POLR2J3	('548644@uc003vac.2@uc003vab.2.B.0_548644@uc003vac.2@uc003vab.2.B.1_548644@uc003vac.2@uc003vab.2.B.2_548644@uc003vac.2@uc003vab.2.B.3_548644@uc003vac.2@uc003vab.2.B.4_548644@uc003vac.2@uc003vab.2.B.5', '548644@uc003vac.2@uc003vab.2.A.0')	(0,0):162,(0,1):3,(1,0):14	0:14,1:3	0.77	0.91	0.59	(0,0):77,(0,1):6	0:0,1:6	0.12	0.33	0.01
HCT116-stranded	0.50	SA537	SA538	ALE	378108@uc003tws.1@uc010lao.1	615597.97	0.63	NSUN5P2	('378108@uc003tws.1@uc010lao.1.B.0_378108@uc003tws.1@uc010lao.1.B.1', '378108@uc003tws.1@uc010lao.1.A.0')	(0,0):13,(0,1):2,(1,0):23	0:23,1:2	0.71	0.9	0.49	(0,0):30,(0,1):26,(1,0):8	0:8,1:26	0.08	0.16	0.03
HCT116-stranded	0.50	SA537	SA538	ALE	221937@uc003snb.1@uc003sna.1uc003snc.1	1000000000000.0	0.14	FOXK1	('221937@uc003snb.1@uc003sna.1uc003snc.1.B.0', '221937@uc003snb.1@uc003sna.1uc003snc.1.A.0')	(0,0):1662,(0,1):41,(1,0):4816	0:4816,1:41	0.92	0.94	0.89	(0,0):1363,(0,1):105,(1,0):3723	0:3723,1:105	0.78	0.81	0.74
HCT116-stranded	0.50	SA537	SA538	ALE	90933@uc010jlq.1@uc003mnd.1	1000000000000.0	-0.19	TRIM41	('90933@uc010jlq.1@uc003mnd.1.A.0', '90933@uc010jlq.1@uc003mnd.1.B.0')	(0,0):878,(0,1):234,(1,0):66	0:66,1:234	0.1	0.12	0.08	(0,0):1195,(0,1):237,(1,0):251	0:251,1:237	0.29	0.33	0.25
HCT116-stranded	0.50	SA537	SA538	ALE	57396@uc003mji.2@uc003mjf.1uc003mjg.1uc010jku.1uc003mjh.1	3594101270.86	0.15	CLK4	('57396@uc003mji.2@uc003mjf.1uc003mjg.1uc010jku.1uc003mjh.1.A.0', '57396@uc003mji.2@uc003mjf.1uc003mjg.1uc010jku.1uc003mjh.1.B.0')	(0,0):365,(0,1):145,(1,0):57	0:57,1:145	0.22	0.28	0.17	(0,0):761,(0,1):363,(1,0):34	0:34,1:363	0.07	0.09	0.05
HCT116-stranded	0.50	SA537	SA538	ALE	3340@uc003lsl.2@uc003lsk.2uc003lsm.1	1000000000000.0	0.2	NDST1	('3340@uc003lsl.2@uc003lsk.2uc003lsm.1.B.0', '3340@uc003lsl.2@uc003lsk.2uc003lsm.1.A.0')	(0,0):892,(0,1):47,(1,0):2445	0:2445,1:47	0.79	0.84	0.74	(0,0):629,(0,1):84,(1,0):1660	0:1660,1:84	0.59	0.64	0.54
HCT116-stranded	0.50	SA537	SA538	ALE	80006@uc010iwu.1@uc003jtz.2uc003jua.2uc003juc.2uc010iwv.1	1000000000000.0	0.35	C5orf44	('80006@uc010iwu.1@uc003jtz.2uc003jua.2uc003juc.2uc010iwv.1.B.0', '80006@uc010iwu.1@uc003jtz.2uc003jua.2uc003juc.2uc010iwv.1.A.0')	(0,0):731,(0,1):151,(1,0):344	0:344,1:151	0.63	0.67	0.58	(0,0):459,(0,1):271,(1,0):146	0:146,1:271	0.28	0.32	0.24
HCT116-stranded	0.50	SA537	SA538	ALE	23567@uc003mfi.1uc003mfj.1@uc003mfk.1	1000000000000.0	0.69	ZNF346	('23567@uc003mfi.1uc003mfj.1@uc003mfk.1.A.0', '23567@uc003mfi.1uc003mfj.1@uc003mfk.1.B.1_23567@uc003mfi.1uc003mfj.1@uc003mfk.1.B.0')	(0,0):308,(0,1):29,(1,0):445	0:445,1:29	0.92	0.95	0.9	(0,0):179,(0,1):280,(1,0):100	0:100,1:280	0.23	0.27	0.19
HCT116-stranded	0.50	SA537	SA538	ALE	10016@uc003jas.2@uc010isx.1	174.8	0.12	PDCD6	('10016@uc003jas.2@uc010isx.1.B.0', '10016@uc003jas.2@uc010isx.1.A.0')	(0,0):1570,(0,1):116,(1,0):30	0:30,1:116	0.17	0.23	0.12	(0,0):1574,(0,1):176,(1,0):11	0:11,1:176	0.05	0.08	0.03
HCT116-stranded	0.50	SA537	SA538	ALE	55814@uc003msh.1uc003msk.1@uc003msj.1	5158712.19	0.1	BDP1	('55814@uc003msh.1uc003msk.1@uc003msj.1.B.0', '55814@uc003msh.1uc003msk.1@uc003msj.1.A.0')	(0,0):1126,(0,1):377,(1,0):1312	0:1312,1:377	0.67	0.7	0.65	(0,0):1472,(0,1):470,(1,0):1070	0:1070,1:470	0.57	0.6	0.55
HCT116-stranded	0.50	SA537	SA538	ALE	91368@uc003kzi.1@uc003kys.1	1000000000000.0	-0.16	CDKN2AIPNL	('91368@uc003kzi.1@uc003kys.1.A.0', '91368@uc003kzi.1@uc003kys.1.B.0_91368@uc003kzi.1@uc003kys.1.B.1')	(0,0):29121,(0,1):905,(1,0):291	0:291,1:905	0.15	0.17	0.13	(0,0):38757,(0,1):709,(1,0):567	0:567,1:709	0.31	0.33	0.28
HCT116-stranded	0.50	SA537	SA538	ALE	4950@uc003mpf.1uc003mpg.2@uc003jwu.1uc003jwv.2	1000000000000.0	0.26	OCLN	('4950@uc003mpf.1uc003mpg.2@uc003jwu.1uc003jwv.2.B.0', '4950@uc003mpf.1uc003mpg.2@uc003jwu.1uc003jwv.2.A.0')	(0,0):419106,(0,1):5,(1,0):128	0:128,1:5	0.96	0.99	0.92	(0,0):440331,(0,1):43,(1,0):103	0:103,1:43	0.7	0.78	0.63
HCT116-stranded	0.50	SA537	SA538	ALE	51735@uc003kvq.1uc02795.uc003kvp.1	388639764643.97	0.34		('51735@uc003kvq.1uc02799.uc003kvp.1.B.0', '51735@uc003kvq.1uc02798.uc003kvp.1.A.0')	(0,0):225,(1,0):213	0:213	0.98	1.0	0.94	(0,0):213,(0,1):20,(1,0):132	0:132,1:20	0.64	0.75	0.54
HCT116-stranded	0.50	SA537	SA538	ALE	1161@uc003jsn.2@uc003jsl.2uc003jsm.2	79.5	0.25	ERCC8	('1161@uc003jsn.2@uc003jsl.2uc003jsm.2.B.0', '1161@uc003jsn.2@uc003jsl.2uc003jsm.2.A.0')	(0,0):443,(0,1):9,(1,0):252	0:252,1:9	0.87	0.94	0.78	(0,0):962,(0,1):22,(1,0):141	0:141,1:22	0.62	0.72	0.51
HCT116-stranded	0.50	SA537	SA538	ALE	57396@uc010jkw.1@uc003mjf.1uc003mjg.1uc010jku.1uc003mjh.1	24257.55	-0.11	CLK4	('57396@uc010jkw.1@uc003mjf.1uc003mjg.1uc010jku.1uc003mjh.1.B.0', '57396@uc010jkw.1@uc003mjf.1uc003mjg.1uc010jku.1uc003mjh.1.A.0')	(0,0):436,(0,1):13,(1,0):145	0:145,1:13	0.88	0.94	0.82	(0,0):797,(1,0):363	0:363	0.99	1.0	0.98
HCT116-stranded	0.50	SA537	SA538	ALE	55814@uc003kbn.1@uc003kbp.1	1000000000000.0	0.1	BDP1	('55814@uc003kbn.1@uc003kbp.1.B.0', '55814@uc003kbn.1@uc003kbp.1.A.0')	(0,0):1126,(0,1):377,(1,0):1312	0:1312,1:377	0.67	0.7	0.65	(0,0):1472,(0,1):470,(1,0):1070	0:1070,1:470	0.57	0.6	0.55
HCT116-stranded	0.50	SA537	SA538	ALE	90933@uc010jlq.1@uc003mne.1uc003mng.1	1000000000000.0	0.2	TRIM41	('90933@uc010jlq.1@uc003mne.1uc003mng.1.B.0', '90933@uc010jlq.1@uc003mne.1uc003mng.1.A.0')	(0,0):252,(0,1):66,(1,0):860	0:860,1:66	0.86	0.89	0.83	(0,0):377,(0,1):251,(1,0):1055	0:1055,1:251	0.66	0.69	0.63
HCT116-stranded	0.50	SA537	SA538	ALE	51735@uc010jdk.1@uc003kvq.1uc003kvr.1	59.97	0.6	RAPGEF6	('51735@uc010jdk.1@uc003kvq.1uc003kvr.1.A.0', '51735@uc010jdk.1@uc003kvq.1uc003kvr.1.B.0')	(0,0):293,(1,0):10	0:10	0.88	1.0	0.59	(0,0):311,(0,1):20,(1,0):11	0:11,1:20	0.28	0.45	0.14
HCT116-stranded	0.50	SA537	SA538	ALE	57396@uc010jkw.1@uc003mji.2	68.62	-0.27	CLK4	('57396@uc010jkw.1@uc003mji.2.B.0', '57396@uc010jkw.1@uc003mji.2.A.0')	(0,0):53,(0,1):13,(1,0):57	0:57,1:13	0.68	0.8	0.56	(0,0):138,(1,0):34	0:34	0.95	0.99	0.86
HCT116-stranded	0.50	SA537	SA538	ALE	64324@uc003mfq.2@uc003mft.2uc003mfr.2	1000000000000.0	0.26	NSD1	('64324@uc003mfq.2@uc003mft.2uc003mfr.2.B.0', '64324@uc003mfq.2@uc003mft.2uc003mfr.2.A.0')	(0,0):3355,(0,1):128,(1,0):2736	0:2736,1:128	0.78	0.81	0.75	(0,0):1978,(0,1):195,(1,0):1257	0:1257,1:195	0.52	0.56	0.48
HCT116-stranded	0.50	SA537	SA538	ALE	9180@uc003jlm.1@uc003jln.1	1596.05	0.18	OSMR	('9180@uc003jlm.1@uc003jln.1.B.0', '9180@uc003jlm.1@uc003jln.1.A.0')	(0,0):1361,(0,1):76,(1,0):520	0:520,1:76	0.7	0.75	0.65	(0,0):919,(0,1):98,(1,0):310	0:310,1:98	0.52	0.58	0.46
HCT116-stranded	0.50	SA537	SA538	ALE	4950@uc003kba.1@uc003mpf.1uc003mpg.2	83.8	-0.46	LOC647859	('4950@uc003kba.1@uc003mpf.1uc003mpg.2.B.0', '4950@uc003kba.1@uc003mpf.1uc003mpg.2.A.0')	(0,0):424416,(0,1):6,(1,0):5	0:5,1:6	0.45	0.74	0.21	(0,0):446639,(0,1):3,(1,0):43	0:43,1:3	0.91	0.97	0.84
HCT116-stranded	0.50	SA537	SA538	ALE	11083@uc002ydv.1uc002ydw.1uc002ydx.1@uc002ydr.1uc002yds.1	1000000000000.0	-0.27	DIDO1	('11083@uc002ydv.1uc002ydw.1uc002ydx.1@uc002ydr.1uc002yds.1.B.0', '11083@uc002ydv.1uc002ydw.1uc002ydx.1@uc002ydr.1uc002yds.1.A.0')	(0,0):1846,(0,1):354,(1,0):2306	0:2306,1:354	0.57	0.6	0.54	(0,0):4835,(0,1):212,(1,0):5602	0:5602,1:212	0.84	0.86	0.82
HCT116-stranded	0.50	SA537	SA538	ALE	6789@uc010ggw.1@uc002xnb.1uc010ggy.1	36099977.44	0.12	STK4	('6789@uc010ggw.1@uc002xnb.1uc010ggy.1.B.0', '6789@uc010ggw.1@uc002xnb.1uc010ggy.1.A.0')	(0,0):433,(0,1):7,(1,0):2801	0:2801,1:7	0.97	0.98	0.94	(0,0):456,(0,1):34,(1,0):2312	0:2312,1:34	0.85	0.9	0.81
HCT116-stranded	0.50	SA537	SA538	ALE	55614@uc010gci.1@uc002wpe.1uc002wpf.1uc002wpg.1uc010gch.1	1425.84	0.25	KIF16B	('55614@uc010gci.1@uc002wpe.1uc002wpf.1uc002wpg.1uc010gch.1.B.0', '55614@uc010gci.1@uc002wpe.1uc002wpf.1uc002wpg.1uc010gch.1.A.0')	(0,0):84,(0,1):15,(1,0):101	0:101,1:15	0.82	0.89	0.73	(0,0):65,(0,1):33,(1,0):65	0:65,1:33	0.57	0.67	0.48
HCT116-stranded	0.50	SA537	SA538	ALE	80336@uc010ggv.1uc002xmw.2@uc002xmx.2	86.73	-0.25	PABPC1L	('80336@uc010ggv.1uc002xmw.2@uc002xmx.2.B.1_80336@uc010ggv.1uc002xmw.2@uc002xmx.2.B.0', '80336@uc010ggv.1uc002xmw.2@uc002xmx.2.A.1_80336@uc010ggv.1uc002xmw.2@uc002xmx.2.A.0')	(0,0):3918,(0,1):28,(1,0):10	0:10,1:28	0.05	0.08	0.02	(0,0):3106,(0,1):8,(1,0):26	0:26,1:8	0.3	0.47	0.16
HCT116-stranded	0.50	SA537	SA538	ALE	55245@uc002xci.1uc01657.uc002xcf.1	1000000000000.0	0.12		('55245@uc002xci.1uc01660.uc002xcf.1.A.0', '55245@uc002xci.1uc01661.uc002xcf.1.B.0')	(0,0):640,(0,1):1272,(1,0):481	0:481,1:1272	0.14	0.16	0.13	(0,0):786,(0,1):1957,(1,0):68	0:68,1:1957	0.02	0.02	0.01
HCT116-stranded	0.50	SA537	SA538	ALE	11083@uc002ydv.1uc002ydw.1uc002ydx.1@uc002ydt.1uc002ydu.1	1000000000000.0	-0.34	DIDO1	('11083@uc002ydv.1uc002ydw.1uc002ydx.1@uc002ydt.1uc002ydu.1.B.0', '11083@uc002ydv.1uc002ydw.1uc002ydx.1@uc002ydt.1uc002ydu.1.A.0')	(0,0):1397,(0,1):354,(1,0):366	0:366,1:354	0.2	0.23	0.18	(0,0):3560,(0,1):212,(1,0):1019	0:1019,1:212	0.54	0.57	0.5
HCT116-stranded	0.50	SA537	SA538	ALE	55614@uc010gcj.1@uc010gci.1	958.84	0.28	KIF16B	('55614@uc010gcj.1@uc010gci.1.A.0', '55614@uc010gcj.1@uc010gci.1.B.0')	(0,0):41,(0,1):15,(1,0):97	0:97,1:15	0.81	0.89	0.72	(0,0):52,(0,1):33,(1,0):54	0:54,1:33	0.53	0.63	0.42
HCT116-stranded	0.50	SA537	SA538	ALE	6789@uc010ggw.1@uc010ggx.1	1521764.55	0.12	STK4	('6789@uc010ggw.1@uc010ggx.1.B.1_6789@uc010ggw.1@uc010ggx.1.B.0', '6789@uc010ggw.1@uc010ggx.1.A.0')	(0,0):433,(0,1):7,(1,0):2801	0:2801,1:7	0.97	0.98	0.94	(0,0):456,(0,1):34,(1,0):2312	0:2312,1:34	0.85	0.89	0.81
HCT116-stranded	0.50	SA537	SA538	ALE	9885@uc002ycm.1@uc002yck.1uc002ycl.1	1000000000000.0	0.23	OSBPL2	('9885@uc002ycm.1@uc002yck.1uc002ycl.1.B.0', '9885@uc002ycm.1@uc002yck.1uc002ycl.1.A.0')	(0,0):200,(0,1):31,(1,0):404	0:404,1:31	0.93	0.95	0.9	(0,0):126,(0,1):72,(1,0):170	0:170,1:72	0.7	0.75	0.64
HCT116-stranded	0.50	SA537	SA538	ALE	3953@uc001dch.1uc001dck.1@uc001dci.1uc009waq.1	18770231.92	0.23	LEPR	('3953@uc001dch.1uc001dck.1@uc001dci.1uc009waq.1.A.0', '3953@uc001dch.1uc001dck.1@uc001dci.1uc009waq.1.B.0')	(0,0):11,(0,1):3,(1,0):205	0:205,1:3	0.95	0.99	0.91	(0,0):15,(0,1):20,(1,0):144	0:144,1:20	0.72	0.81	0.63
HCT116-stranded	0.50	SA537	SA538	ALE	64175@uc001chz.1@uc001chv.2uc001chw.2	33554588746.12	-0.13	LEPRE1	('64175@uc001chz.1@uc001chv.2uc001chw.2.A.0', '64175@uc001chz.1@uc001chv.2uc001chw.2.B.0')	(0,0):1417,(0,1):227,(1,0):299	0:299,1:227	0.24	0.27	0.21	(0,0):1731,(0,1):190,(1,0):478	0:478,1:190	0.37	0.41	0.33
HCT116-stranded	0.50	SA537	SA538	ALE	90326@uc001aoc.2uc001aod.2@uc001aoe.1	1000000000000.0	0.11	THAP3	('90326@uc001aoc.2uc001aod.2@uc001aoe.1.B.0', '90326@uc001aoc.2uc001aod.2@uc001aoe.1.A.0')	(0,0):169,(0,1):254,(1,0):2903	0:2903,1:254	0.83	0.84	0.81	(0,0):167,(0,1):301,(1,0):1852	0:1852,1:301	0.72	0.74	0.69
HCT116-stranded	0.50	SA537	SA538	ALE	84284@uc001hvi.1@uc001hvj.1	1000000000000.0	-0.27	NTPCR	('84284@uc001hvi.1@uc001hvj.1.A.0', '84284@uc001hvi.1@uc001hvj.1.B.0')	(0,0):162,(0,1):101,(1,0):50	0:50,1:101	0.06	0.08	0.04	(0,0):178,(0,1):75,(1,0):301	0:301,1:75	0.33	0.39	0.27
HCT116-stranded	0.50	SA537	SA538	ALE	29101@uc001age.1@uc009vkg.1	726.96	0.12	SSU72	('29101@uc001age.1@uc009vkg.1.A.0', '29101@uc001age.1@uc009vkg.1.B.0')	(0,0):1663,(0,1):4,(1,0):824	0:824,1:4	0.98	0.99	0.96	(0,0):3225,(0,1):17,(1,0):406	0:406,1:17	0.86	0.91	0.8
HCT116-stranded	0.50	SA537	SA538	ALE	22996@uc001cso.1@uc001csj.1uc001csk.1uc001csl.1uc001csm.1	1000000000000.0	-0.11	TTC39A	('22996@uc001cso.1@uc001csj.1uc001csk.1uc001csl.1uc001csm.1.A.0', '22996@uc001cso.1@uc001csj.1uc001csk.1uc001csl.1uc001csm.1.B.0')	(0,0):211,(0,1):166,(1,0):28	0:28,1:166	0.03	0.05	0.02	(0,0):246,(0,1):115,(1,0):92	0:92,1:115	0.14	0.17	0.11
HCT116-stranded	0.50	SA537	SA538	ALE	2029@uc001evi.1@uc001evf.1uc009wly.1uc001evg.1uc001evh.1	1000000000000.0	0.25	ENSA	('2029@uc001evi.1@uc001evf.1uc009wly.1uc001evg.1uc001evh.1.B.0', '2029@uc001evi.1@uc001evf.1uc009wly.1uc001evg.1uc001evh.1.A.0')	(0,0):598,(0,1):93,(1,0):696	0:696,1:93	0.53	0.59	0.48	(0,0):588,(0,1):128,(1,0):320	0:320,1:128	0.28	0.32	0.24
HCT116-stranded	0.50	SA537	SA538	ALE	23095@uc001aqv.2@uc001aqw.2uc001aqx.2	1000000000000.0	-0.53	KIF1B	('23095@uc001aqv.2@uc001aqw.2uc001aqx.2.A.0', '23095@uc001aqv.2@uc001aqw.2uc001aqx.2.B.0')	(0,0):1208,(0,1):1410,(1,0):944	0:944,1:1410	0.38	0.4	0.36	(0,0):338,(0,1):175,(1,0):1989	0:1989,1:175	0.91	0.92	0.9
HCT116-stranded	0.50	SA537	SA538	ALE	81573@uc001dey.2@uc001dex.2uc009wbk.1	1000000000000.0	0.26	ANKRD13C	('81573@uc001dey.2@uc001dex.2uc009wbk.1.B.0', '81573@uc001dey.2@uc001dex.2uc009wbk.1.A.0')	(0,0):818,(0,1):408,(1,0):1105	0:1105,1:408	0.56	0.59	0.53	(0,0):587,(0,1):948,(1,0):873	0:873,1:948	0.3	0.32	0.28
HCT116-stranded	0.50	SA537	SA538	ALE	4139@uc001hml.2@uc001hmn.2uc009xdw.1uc001hmm.2uc001hmo.2	1000000000000.0	0.54	MARK1	('4139@uc001hml.2@uc001hmn.2uc009xdw.1uc001hmm.2uc001hmo.2.B.0', '4139@uc001hml.2@uc001hmn.2uc009xdw.1uc001hmm.2uc001hmo.2.A.0')	(0,0):260,(0,1):21,(1,0):148	0:148,1:21	0.82	0.89	0.75	(0,0):126,(0,1):91,(1,0):53	0:53,1:91	0.28	0.35	0.22
HCT116-stranded	0.50	SA537	SA538	ALE	51253@uc001cxa.2uc009vzp.1uc001cxc.2@uc001cxb.1	1000000000000.0	-0.13	MRPL37	('51253@uc001cxa.2uc009vzp.1uc001cxc.2@uc001cxb.1.B.0', '51253@uc001cxa.2uc009vzp.1uc001cxc.2@uc001cxb.1.A.0')	(0,0):478,(0,1):156,(1,0):5	0:5,1:156	0.01	0.02	0.0	(0,0):3276,(0,1):158,(1,0):92	0:92,1:158	0.14	0.17	0.11
HCT116-stranded	0.50	SA537	SA538	ALE	9411@uc001dqk.2@uc001dqj.2	1000000000000.0	0.23	ARHGAP29	('9411@uc001dqk.2@uc001dqj.2.B.0', '9411@uc001dqk.2@uc001dqj.2.A.0')	(0,0):1341,(0,1):126,(1,0):14274	0:14274,1:126	0.95	0.96	0.94	(0,0):959,(0,1):545,(1,0):8892	0:8892,1:545	0.72	0.74	0.71
HCT116-stranded	0.50	SA537	SA538	ALE	27097@uc001htr.1@uc001htq.1	1000000000000.0	-0.14	TAF5L	('27097@uc001htr.1@uc001htq.1.A.0', '27097@uc001htr.1@uc001htq.1.B.0')	(0,0):103,(0,1):328,(1,0):735	0:735,1:328	0.53	0.56	0.5	(0,0):201,(0,1):439,(1,0):1742	0:1742,1:439	0.67	0.69	0.64
HCT116-stranded	0.50	SA537	SA538	ALE	9411@uc001dql.2@uc001dqk.2	1000000000000.0	-0.4	ARHGAP29	('9411@uc001dql.2@uc001dqk.2.B.0', '9411@uc001dql.2@uc001dqk.2.A.0')	(0,0):9840,(0,1):156,(1,0):126	0:126,1:156	0.37	0.42	0.31	(0,0):5234,(0,1):115,(1,0):545	0:545,1:115	0.77	0.8	0.73
HCT116-stranded	0.50	SA537	SA538	ALE	54856@uc001fmc.1uc03116.uc001fma.1	1000000000000.0	0.22		('54856@uc001fmc.1uc03119.uc001fma.1.A.0', '54856@uc001fmc.1uc03120.uc001fma.1.B.0')	(0,0):857,(0,1):142,(1,0):663	0:663,1:142	0.69	0.72	0.65	(0,0):711,(0,1):158,(1,0):298	0:298,1:158	0.47	0.52	0.42
HCT116-stranded	0.50	SA537	SA538	ALE	4678@uc001cok.1@uc001coi.1uc001coh.1uc001coj.1uc001col.1	1000000000000.0	0.1	NASP	('4678@uc001cok.1@uc001coi.1uc001coh.1uc001coj.1uc001col.1.A.0', '4678@uc001cok.1@uc001coi.1uc001coh.1uc001coj.1uc001col.1.B.0')	(0,0):7856,(0,1):401,(1,0):689	0:689,1:401	0.28	0.31	0.26	(0,0):6713,(0,1):699,(1,0):701	0:701,1:699	0.18	0.2	0.17
HCT116-stranded	0.50	SA537	SA538	ALE	79805@uc001hju.1@uc001hjw.1uc001hjx.1uc001hjy.1	1000000000000.0	0.3	VASH2	('79805@uc001hju.1@uc001hjw.1uc001hjx.1uc001hjy.1.B.0', '79805@uc001hju.1@uc001hjw.1uc001hjx.1uc001hjy.1.A.0')	(0,0):61,(0,1):2,(1,0):119	0:119,1:2	0.98	1.0	0.94	(0,0):166,(0,1):25,(1,0):62	0:62,1:25	0.68	0.77	0.58
HCT116-stranded	0.50	SA537	SA538	ALE	3953@uc001dcg.1uc001dcj.1@uc001dch.1uc001dck.1	26.91	0.43	LEPR	('3953@uc001dcg.1uc001dcj.1@uc001dch.1uc001dck.1.B.0', '3953@uc001dcg.1uc001dcj.1@uc001dch.1uc001dck.1.A.0')	(0,0):17,(1,0):205	0:205	0.85	0.99	0.6	(0,0):18,(0,1):4,(1,0):144	0:144,1:4	0.42	0.65	0.24
HCT116-stranded	0.50	SA537	SA538	ALE	23095@uc001aqv.2@uc001aqy.2uc001aqz.2uc001ara.2uc001arb.2	1000000000000.0	-0.56	KIF1B	('23095@uc001aqv.2@uc001aqy.2uc001aqz.2uc001ara.2uc001arb.2.A.0', '23095@uc001aqv.2@uc001aqy.2uc001aqz.2uc001ara.2uc001arb.2.B.0')	(0,0):1605,(0,1):1013,(1,0):944	0:944,1:1013	0.35	0.37	0.33	(0,0):394,(0,1):119,(1,0):1989	0:1989,1:119	0.91	0.92	0.89
HCT116-stranded	0.50	SA537	SA538	ALE	4751@uc001his.2@uc001hir.1	1000000000000.0	0.13	NEK2	('4751@uc001his.2@uc001hir.1.B.0', '4751@uc001his.2@uc001hir.1.A.0')	(0,0):595,(0,1):64,(1,0):861	0:861,1:64	0.92	0.94	0.9	(0,0):2013,(0,1):314,(1,0):1362	0:1362,1:314	0.79	0.81	0.77
HCT116-stranded	0.50	SA537	SA538	ALE	4751@uc001his.2@uc001hiq.1	1000000000000.0	0.12	NEK2	('4751@uc001his.2@uc001hiq.1.B.0', '4751@uc001his.2@uc001hiq.1.A.0')	(0,0):606,(0,1):64,(1,0):850	0:850,1:64	0.92	0.94	0.9	(0,0):2019,(0,1):314,(1,0):1356	0:1356,1:314	0.8	0.82	0.78
HCT116-stranded	0.50	SA537	SA538	ALE	1130@uc009xga.1@uc001hxi.1uc001hxj.1	4912137947.39	0.48	LYST	('1130@uc009xga.1@uc001hxi.1uc001hxj.1.B.0', '1130@uc009xga.1@uc001hxi.1uc001hxj.1.A.0')	(0,0):86,(0,1):7,(1,0):73	0:73,1:7	0.82	0.91	0.71	(0,0):54,(0,1):20,(1,0):22	0:22,1:20	0.34	0.49	0.22
HCT116-stranded	0.50	SA537	SA538	ALE	2005@uc001hcz.1@uc001hcy.1	1000000000000.0	-0.23	ELK4	('2005@uc001hcz.1@uc001hcy.1.A.0', '2005@uc001hcz.1@uc001hcy.1.B.0')	(0,0):228,(0,1):117,(1,0):714	0:714,1:117	0.6	0.65	0.56	(0,0):126,(0,1):43,(1,0):880	0:880,1:43	0.83	0.87	0.79
HCT116-stranded	0.50	SA537	SA538	ALE	9659@uc001emf.1@uc001emd.1	152.49	-0.13	PDE4DIP	('9659@uc001emf.1@uc001emd.1.B.0', '9659@uc001emf.1@uc001emd.1.A.0')	(0,0):261,(0,1):95,(1,0):25	0:25,1:95	0.04	0.06	0.03	(0,0):161,(0,1):19,(1,0):22	0:22,1:19	0.17	0.27	0.1
HCT116-stranded	0.50	SA537	SA538	ALE	9910@uc001gjx.1uc003026.uc001gkh.2	30.41	0.35		('9910@uc001gjx.1uc003030.uc001gkh.2.B.0', '9910@uc001gjx.1uc003029.uc001gkh.2.A.0')	(0,0):95,(0,1):5,(1,0):39	0:39,1:5	0.6	0.81	0.43	(0,0):117,(0,1):14,(1,0):24	0:24,1:14	0.25	0.4	0.14
HCT116-stranded	0.50	SA537	SA538	ALE	55105@uc001hlg.2@uc001hlf.1	191.43	0.16	GPATCH2	('55105@uc001hlg.2@uc001hlf.1.A.0', '55105@uc001hlg.2@uc001hlf.1.B.0')	(0,0):398,(0,1):91,(1,0):243	0:243,1:91	0.5	0.56	0.44	(0,0):600,(0,1):155,(1,0):213	0:213,1:155	0.34	0.39	0.3
HCT116-stranded	0.50	SA537	SA538	ALE	4817@uc001fxv.1uc001fxx.1uc001fxy.1@uc001fxw.2	1000000000000.0	-0.19	NIT1	('4817@uc001fxv.1uc001fxx.1uc001fxy.1@uc001fxw.2.B.0', '4817@uc001fxv.1uc001fxx.1uc001fxy.1@uc001fxw.2.A.0')	(0,0):1728,(0,1):227,(1,0):178	0:178,1:227	0.21	0.24	0.18	(0,0):2942,(0,1):172,(1,0):339	0:339,1:172	0.4	0.44	0.36
HCT116-stranded	0.50	SA537	SA538	ALE	23380@uc001hdx.1@uc001hdy.1	1000000000000.0	0.25	SRGAP2	('23380@uc001hdx.1@uc001hdy.1.B.0', '23380@uc001hdx.1@uc001hdy.1.A.0')	(0,0):321,(0,1):95,(1,0):1119	0:1119,1:95	0.8	0.83	0.76	(0,0):85,(0,1):62,(1,0):221	0:221,1:62	0.55	0.62	0.48
HCT116-stranded	0.50	SA537	SA538	ALE	56267@uc001dms.1@uc001dmp.1uc001dmq.1uc001dmr.1	1000000000000.0	-0.33		('56267@uc001dms.1@uc001dmp.1uc001dmq.1uc001dmr.1.A.0', '56267@uc001dms.1@uc001dmp.1uc001dmq.1uc001dmr.1.B.0')	(0,0):1491,(0,1):192,(1,0):964	0:964,1:192	0.29	0.32	0.26	(0,0):1764,(0,1):105,(1,0):2073	0:2073,1:105	0.62	0.66	0.57
HCT116-stranded	0.50	SA537	SA538	ALE	81839@uc001efw.1@uc001efv.1uc009wgy.1	718.67	-0.1	VANGL1	('81839@uc001efw.1@uc001efv.1uc009wgy.1.B.0', '81839@uc001efw.1@uc001efv.1uc009wgy.1.A.0')	(0,0):847,(0,1):364,(1,0):3049	0:3049,1:364	0.52	0.55	0.5	(0,0):777,(0,1):286,(1,0):3487	0:3487,1:286	0.62	0.64	0.59
HCT116-stranded	0.50	SA537	SA538	ALE	85440@uc009wah.1@uc001dam.1uc001dan.1uc001dao.1uc001dap.1uc001daq.1	1000000000000.0	-0.19	DOCK7	('85440@uc009wah.1@uc001dam.1uc001dan.1uc001dao.1uc001dap.1uc001daq.1.A.0', '85440@uc009wah.1@uc001dam.1uc001dan.1uc001dao.1uc001dap.1uc001daq.1.B.0')	(0,0):2536,(0,1):215,(1,0):5	0:5,1:215	0.02	0.05	0.01	(0,0):2168,(0,1):166,(1,0):46	0:46,1:166	0.21	0.26	0.16
HCT116-stranded	0.50	SA537	SA538	ALE	84033@uc001hsp.1@uc001hsn.1uc009xfa.1	587285.53	-0.37	OBSCN	('84033@uc001hsp.1@uc001hsn.1uc009xfa.1.B.0', '84033@uc001hsp.1@uc001hsn.1uc009xfa.1.A.0')	(0,0):162,(0,1):9,(1,0):15	0:15,1:9	0.57	0.73	0.4	(0,0):300,(0,1):4,(1,0):76	0:76,1:4	0.94	0.98	0.87
HCT116-stranded	0.50	SA537	SA538	ALE	23380@uc009xbt.1@uc001hdy.1	20028761524.14	0.17	SRGAP2	('23380@uc009xbt.1@uc001hdy.1.B.0', '23380@uc009xbt.1@uc001hdy.1.A.0')	(0,0):1004,(0,1):50,(1,0):1119	0:1119,1:50	0.91	0.93	0.88	(0,0):402,(0,1):35,(1,0):221	0:221,1:35	0.74	0.8	0.67
HCT116-stranded	0.50	SA537	SA538	ALE	1130@uc001hxn.1@uc009xga.1	64.82	-0.37	LYST	('1130@uc001hxn.1@uc009xga.1.B.0', '1130@uc001hxn.1@uc009xga.1.A.0')	(0,0):220,(0,1):5,(1,0):7	0:7,1:5	0.56	0.78	0.32	(0,0):119,(1,0):20	0:20	0.93	0.99	0.81
HCT116-stranded	0.50	SA537	SA538	ALE	10772@uc009vqz.1uc009vra.1@uc009vqw.1uc009vqx.1	1000000000000.0	0.27	SRSF10	('10772@uc009vqz.1uc009vra.1@uc009vqw.1uc009vqx.1.A.0', '10772@uc009vqz.1uc009vra.1@uc009vqw.1uc009vqx.1.B.0')	(0,0):891,(0,1):2642,(1,0):3439	0:3439,1:2642	0.39	0.41	0.38	(0,0):943,(0,1):4772,(1,0):1342	0:1342,1:4772	0.12	0.13	0.12
HCT116-stranded	0.50	SA537	SA538	ALE	9344@uc002dva.1uc010bzm.1uc002dvd.1@uc002dvc.1	1000000000000.0	0.12	TAOK2	('9344@uc002dva.1uc010bzm.1uc002dvd.1@uc002dvc.1.A.0', '9344@uc002dva.1uc010bzm.1uc002dvd.1@uc002dvc.1.B.0')	(0,0):992,(0,1):713,(1,0):687	0:687,1:713	0.34	0.36	0.31	(0,0):692,(0,1):669,(1,0):349	0:349,1:669	0.22	0.24	0.19
HCT116-stranded	0.50	SA537	SA538	ALE	29123@uc002fne.1@uc002fmx.1uc002fmy.1	1000000000000.0	0.26	ANKRD11	('29123@uc002fne.1@uc002fmx.1uc002fmy.1.B.0', '29123@uc002fne.1@uc002fmx.1uc002fmy.1.A.0')	(0,0):12741,(0,1):104,(1,0):557	0:557,1:104	0.62	0.67	0.57	(0,0):12431,(0,1):332,(1,0):618	0:618,1:332	0.36	0.39	0.33
HCT116-stranded	0.50	SA537	SA538	ALE	29123@uc002fnf.1uc002fng.1@uc002fnd.1	1000000000000.0	0.39	ANKRD11	('29123@uc002fnf.1uc002fng.1@uc002fnd.1.A.0', '29123@uc002fnf.1uc002fng.1@uc002fnd.1.B.0')	(0,0):1406,(0,1):609,(1,0):1010	0:1010,1:609	0.61	0.64	0.59	(0,0):1792,(0,1):1827,(1,0):532	0:532,1:1827	0.22	0.24	0.2
HCT116-stranded	0.50	SA537	SA538	ALE	124045@uc002fnx.2@uc002fnw.1	1000000000000.0	-0.16	C16orf55	('124045@uc002fnx.2@uc002fnw.1.A.0', '124045@uc002fnx.2@uc002fnw.1.B.0')	(0,0):199,(0,1):1235,(1,0):182	0:182,1:1235	0.08	0.09	0.07	(0,0):413,(0,1):2176,(1,0):1176	0:1176,1:2176	0.24	0.25	0.23
HCT116-stranded	0.50	SA537	SA538	ALE	9764@uc002fis.2uc002fit.2@uc002fiu.1	65.18	0.33	KIAA0513	('9764@uc002fis.2uc002fit.2@uc002fiu.1.B.0', '9764@uc002fis.2uc002fit.2@uc002fiu.1.A.0')	(0,0):50,(0,1):22,(1,0):239	0:239,1:22	0.55	0.66	0.45	(0,0):20,(0,1):12,(1,0):26	0:26,1:12	0.22	0.36	0.12
HCT116-stranded	0.50	SA537	SA538	ALE	10127@uc002cup.1@uc002cur.1	17771.86	0.23	ZNF263	('10127@uc002cup.1@uc002cur.1.B.0', '10127@uc002cup.1@uc002cur.1.A.1_10127@uc002cup.1@uc002cur.1.A.0')	(0,0):1164,(0,1):30,(1,0):56	0:56,1:30	0.4	0.51	0.3	(0,0):2512,(0,1):145,(1,0):80	0:80,1:145	0.17	0.2	0.13
HCT116-stranded	0.50	SA537	SA538	ALE	55692@uc010bqq.1@uc002cge.1	1000000000000.0	0.1	LUC7L	('55692@uc010bqq.1@uc002cge.1.A.0', '55692@uc010bqq.1@uc002cge.1.B.0_55692@uc010bqq.1@uc002cge.1.B.1')	(0,0):970,(0,1):142,(1,0):43	0:43,1:142	0.11	0.14	0.08	(0,0):1335,(0,1):212,(1,0):5	0:5,1:212	0.01	0.02	0.0
HCT116-stranded	0.50	SA537	SA538	ALE	81889@uc002cnc.1@uc010brz.1	1000000000000.0	0.11	FAHD1	('81889@uc002cnc.1@uc010brz.1.A.0', '81889@uc002cnc.1@uc010brz.1.B.0')	(0,0):98,(0,1):23,(1,0):1133	0:1133,1:23	0.96	0.97	0.94	(0,0):255,(0,1):83,(1,0):985	0:985,1:83	0.85	0.88	0.82
HCT116-stranded	0.50	SA537	SA538	ALE	29123@uc002fnd.1@uc002fna.1	1000000000000.0	0.12	ANKRD11	('29123@uc002fnd.1@uc002fna.1.B.0', '29123@uc002fnd.1@uc002fna.1.A.0')	(0,0):11601,(0,1):609,(1,0):522	0:522,1:609	0.43	0.46	0.4	(0,0):9977,(0,1):1827,(1,0):922	0:922,1:1827	0.31	0.33	0.29
HCT116-stranded	0.50	SA537	SA538	ALE	2175@uc002foy.1@uc002fou.1	2433776.69	0.11	FANCA	('2175@uc002foy.1@uc002fou.1.B.0', '2175@uc002foy.1@uc002fou.1.A.0')	(0,0):5214,(0,1):259,(1,0):701	0:701,1:259	0.65	0.68	0.61	(0,0):4331,(0,1):342,(1,0):586	0:586,1:342	0.54	0.57	0.5
HCT116-stranded	0.50	SA537	SA538	ALE	81889@uc002cnc.1@uc002cnd.1	1000000000000.0	0.1	FAHD1	('81889@uc002cnc.1@uc002cnd.1.A.0', '81889@uc002cnc.1@uc002cnd.1.B.1_81889@uc002cnc.1@uc002cnd.1.B.0')	(0,0):95,(0,1):26,(1,0):1133	0:1133,1:26	0.96	0.97	0.94	(0,0):250,(0,1):88,(1,0):985	0:985,1:88	0.86	0.89	0.83
HCT116-stranded	0.50	SA537	SA538	ALE	29123@uc002fne.1@uc002fna.1	164416.82	0.13	ANKRD11	('29123@uc002fne.1@uc002fna.1.B.0', '29123@uc002fne.1@uc002fna.1.A.0')	(0,0):11415,(0,1):104,(1,0):522	0:522,1:104	0.39	0.44	0.34	(0,0):9840,(0,1):332,(1,0):922	0:922,1:332	0.26	0.28	0.23
HCT116-stranded	0.50	SA537	SA538	ALE	51283@uc002dcm.1uc002dcn.1@uc002dco.1uc002dcp.1	1000000000000.0	-0.11	BFAR	('51283@uc002dcm.1uc002dcn.1@uc002dco.1uc002dcp.1.B.0', '51283@uc002dcm.1uc002dcn.1@uc002dco.1uc002dcp.1.A.0')	(0,0):803,(0,1):332,(1,0):835	0:835,1:332	0.59	0.62	0.56	(0,0):1225,(0,1):362,(1,0):1515	0:1515,1:362	0.7	0.73	0.68
HCT116-stranded	0.50	SA537	SA538	ALE	2175@uc002fov.1uc002fow.1uc002fox.1uc010ciu.1@uc002fou.1	3644.09	0.11	FANCA	('2175@uc002fov.1uc002fow.1uc002fox.1uc010ciu.1@uc002fou.1.B.0', '2175@uc002fov.1uc002fow.1uc002fox.1uc010ciu.1@uc002fou.1.A.0')	(0,0):5128,(0,1):258,(1,0):701	0:701,1:258	0.6	0.63	0.56	(0,0):4257,(0,1):335,(1,0):586	0:586,1:335	0.49	0.52	0.46
HCT116-stranded	0.50	SA537	SA538	ALE	29123@uc002fnf.1uc002fng.1@uc002fmx.1uc002fmy.1	1000000000000.0	0.17	ANKRD11	('29123@uc002fnf.1uc002fng.1@uc002fmx.1uc002fmy.1.A.0', '29123@uc002fnf.1uc002fng.1@uc002fmx.1uc002fmy.1.B.0')	(0,0):14765,(0,1):557,(1,0):1010	0:1010,1:557	0.45	0.47	0.42	(0,0):15973,(0,1):618,(1,0):532	0:532,1:618	0.28	0.3	0.25
HCT116-stranded	0.50	SA537	SA538	ALE	11273@uc010byl.1@uc002drc.1uc002drf.1uc002drg.1	1000000000000.0	-0.11	ATXN2L	('11273@uc010byl.1@uc002drc.1uc002drf.1uc002drg.1.B.0', '11273@uc010byl.1@uc002drc.1uc002drf.1uc002drg.1.A.0')	(0,0):10802,(0,1):920,(1,0):3060	0:3060,1:920	0.23	0.25	0.22	(0,0):5175,(0,1):456,(1,0):2547	0:2547,1:456	0.34	0.36	0.32
HCT116-stranded	0.50	SA537	SA538	ALE	55692@uc010bqq.1@uc002cga.1	1000000000000.0	-0.19	LUC7L	('55692@uc010bqq.1@uc002cga.1.B.0', '55692@uc010bqq.1@uc002cga.1.A.0')	(0,0):940,(0,1):43,(1,0):172	0:172,1:43	0.79	0.84	0.74	(0,0):1144,(0,1):5,(1,0):403	0:403,1:5	0.98	0.99	0.97
HCT116-stranded	0.50	SA537	SA538	ALE	29123@uc002fna.1@uc002fmx.1uc002fmy.1	1000000000000.0	-0.1	ANKRD11	('29123@uc002fna.1@uc002fmx.1uc002fmy.1.A.0', '29123@uc002fna.1@uc002fmx.1uc002fmy.1.B.0')	(0,0):1056,(0,1):557,(1,0):522	0:522,1:557	0.28	0.3	0.26	(0,0):1854,(0,1):618,(1,0):922	0:922,1:618	0.38	0.4	0.36
HCT116-stranded	0.50	SA537	SA538	ALE	64428@uc010brc.1@uc002cjp.1uc002cjq.1uc002cjr.1uc002cjs.1	1000000000000.0	-0.36	NARFL	('64428@uc010brc.1@uc002cjp.1uc002cjq.1uc002cjr.1uc002cjs.1.A.0', '64428@uc010brc.1@uc002cjp.1uc002cjq.1uc002cjr.1uc002cjs.1.B.0')	(0,0):550,(0,1):345,(1,0):109	0:109,1:345	0.18	0.22	0.15	(0,0):454,(0,1):133,(1,0):226	0:226,1:133	0.54	0.6	0.49
HCT116-stranded	0.50	SA537	SA538	ALE	55839@uc002ffx.2@uc002ffy.2	1000000000000.0	0.28	CENPN	('55839@uc002ffx.2@uc002ffy.2.A.0', '55839@uc002ffx.2@uc002ffy.2.B.0')	(0,0):238,(0,1):4,(1,0):2734	0:2734,1:4	0.99	1.0	0.97	(0,0):885,(0,1):159,(1,0):3058	0:3058,1:159	0.71	0.74	0.67
HCT116-stranded	0.50	SA537	SA538	ALE	29123@uc002fnd.1@uc002fmx.1uc002fmy.1	1000000000000.0	-0.24	ANKRD11	('29123@uc002fnd.1@uc002fmx.1uc002fmy.1.A.0', '29123@uc002fnd.1@uc002fmx.1uc002fmy.1.B.0')	(0,0):12929,(0,1):557,(1,0):609	0:609,1:557	0.34	0.36	0.31	(0,0):12580,(0,1):618,(1,0):1827	0:1827,1:618	0.58	0.6	0.56
HCT116-stranded	0.50	SA537	SA538	ALE	51192@uc002eow.1uc002eot.1uc002eou.1uc002eov.1@uc002eox.1	29.72	0.43	CKLF	('51192@uc002eow.1uc002eot.1uc002eou.1uc002eov.1@uc002eox.1.A.0', '51192@uc002eow.1uc002eot.1uc002eou.1uc002eov.1@uc002eox.1.B.0')	(0,0):109,(0,1):1,(1,0):13	0:13,1:1	0.84	0.97	0.65	(0,0):98,(0,1):10,(1,0):9	0:9,1:10	0.41	0.61	0.22
HCT116-stranded	0.50	SA537	SA538	ALE	29123@uc002fnf.1uc002fng.1@uc002fna.1	1000000000000.0	-0.3	ANKRD11	('29123@uc002fnf.1uc002fng.1@uc002fna.1.B.0', '29123@uc002fnf.1uc002fng.1@uc002fna.1.A.0')	(0,0):13437,(0,1):1010,(1,0):522	0:522,1:1010	0.32	0.35	0.3	(0,0):13367,(0,1):532,(1,0):922	0:922,1:532	0.62	0.64	0.59
HCT116-stranded	0.50	SA537	SA538	ALE	9091@uc002chm.2@uc010bqw.1uc002chn.1uc002cho.1uc002chp.1	252841.71	-0.17	PIGQ	('9091@uc002chm.2@uc010bqw.1uc002chn.1uc002cho.1uc002chp.1.A.0', '9091@uc002chm.2@uc010bqw.1uc002chn.1uc002cho.1uc002chp.1.B.0')	(0,0):219,(0,1):180,(1,0):63	0:63,1:180	0.24	0.29	0.19	(0,0):168,(0,1):156,(1,0):126	0:126,1:156	0.41	0.47	0.36
HCT116-stranded	0.50	SA537	SA538	ALE	57496@uc002dch.2@uc002dcg.1uc002dci.1uc002dcj.1	1000000000000.0	0.17	MKL2	('57496@uc002dch.2@uc002dcg.1uc002dci.1uc002dcj.1.B.0', '57496@uc002dch.2@uc002dcg.1uc002dci.1uc002dcj.1.A.0')	(0,0):1543,(0,1):47,(1,0):2666	0:2666,1:47	0.91	0.93	0.88	(0,0):814,(0,1):92,(1,0):1498	0:1498,1:92	0.74	0.78	0.7
HCT116-stranded	0.50	SA537	SA538	ALE	29123@uc002fnf.1uc002fng.1@uc002fne.1	1000000000000.0	0.39	ANKRD11	('29123@uc002fnf.1uc002fng.1@uc002fne.1.A.0', '29123@uc002fnf.1uc002fng.1@uc002fne.1.B.0')	(0,0):1911,(0,1):104,(1,0):1010	0:1010,1:104	0.57	0.62	0.52	(0,0):3287,(0,1):332,(1,0):532	0:532,1:332	0.18	0.2	0.16
HCT116-stranded	0.50	SA537	SA538	ALE	285343@uc003cnb.2uc003cnc.2@uc010him.1uc003cnd.2uc003cne.2	7354.27	-0.14	C3orf23	('285343@uc003cnb.2uc003cnc.2@uc010him.1uc003cnd.2uc003cne.2.B.0', '285343@uc003cnb.2uc003cnc.2@uc010him.1uc003cnd.2uc003cne.2.A.0')	(0,0):364,(0,1):240,(1,0):362	0:362,1:240	0.54	0.58	0.5	(0,0):249,(0,1):92,(1,0):252	0:252,1:92	0.68	0.73	0.62
HCT116-stranded	0.50	SA537	SA538	ALE	64343@uc003cee.2@uc003ceb.1uc003cec.1uc003ced.1	34.14	0.11	AZI2	('64343@uc003cee.2@uc003ceb.1uc003cec.1uc003ced.1.B.0', '64343@uc003cee.2@uc003ceb.1uc003cec.1uc003ced.1.A.0')	(0,0):269,(0,1):7,(1,0):963	0:963,1:7	0.95	0.97	0.91	(0,0):263,(0,1):25,(1,0):902	0:902,1:25	0.84	0.89	0.79
HCT116-stranded	0.50	SA537	SA538	ALE	79364@uc003eix.1@uc003eiv.1	1000000000000.0	-0.43	ZXDC	('79364@uc003eix.1@uc003eiv.1.A.0', '79364@uc003eix.1@uc003eiv.1.B.0')	(0,0):1183,(0,1):216,(1,0):717	0:717,1:216	0.41	0.45	0.37	(0,0):1281,(0,1):23,(1,0):581	0:581,1:23	0.84	0.89	0.78
HCT116-stranded	0.50	SA537	SA538	ALE	9117@uc003clj.1@uc003clh.1uc010hic.1uc003cli.1	1000000000000.0	-0.16	SEC22C	('9117@uc003clj.1@uc003clh.1uc010hic.1uc003cli.1.B.0', '9117@uc003clj.1@uc003clh.1uc010hic.1uc003cli.1.A.0')	(0,0):1039,(0,1):126,(1,0):470	0:470,1:126	0.73	0.77	0.69	(0,0):516,(0,1):35,(1,0):386	0:386,1:35	0.89	0.92	0.85
HCT116-stranded	0.50	SA537	SA538	ALE	64343@uc003cef.1uc003ceg.1@uc003cee.2	20.22	-0.36	AZI2	('64343@uc003cef.1uc003ceg.1@uc003cee.2.B.0', '64343@uc003cef.1uc003ceg.1@uc003cee.2.A.0')	(0,0):189,(0,1):11,(1,0):7	0:7,1:11	0.18	0.32	0.08	(0,0):159,(0,1):7,(1,0):25	0:25,1:7	0.54	0.76	0.32
HCT116-stranded	0.50	SA537	SA538	ALE	7871@uc003djh.2@uc003djd.1uc003dje.1uc003djf.1	1000000000000.0	0.22	SLMAP	('7871@uc003djh.2@uc003djd.1uc003dje.1uc003djf.1.B.0', '7871@uc003djh.2@uc003djd.1uc003dje.1uc003djf.1.A.0')	(0,0):544,(0,1):49,(1,0):1841	0:1841,1:49	0.97	0.98	0.96	(0,0):598,(0,1):305,(1,0):1144	0:1144,1:305	0.75	0.78	0.73
HCT116-stranded	0.50	SA537	SA538	ALE	51304@uc003cof.1uc003cog.1@uc003cod.1	1000000000000.0	-0.3	ZDHHC3	('51304@uc003cof.1uc003cog.1@uc003cod.1.B.0', '51304@uc003cof.1uc003cog.1@uc003cod.1.A.0')	(0,0):705,(0,1):1570,(1,0):351	0:351,1:1570	0.09	0.1	0.08	(0,0):2648,(0,1):1039,(1,0):1528	0:1528,1:1039	0.39	0.41	0.37
HCT116-stranded	0.50	SA537	SA538	ALE	4968@uc003bsi.1uc003bsr.1uc010hcm.1uc003bsq.1@uc003bsk.1	20.49	-0.19	OGG1	('4968@uc003bsi.1uc003bsr.1uc010hcm.1uc003bsq.1@uc003bsk.1.B.1_4968@uc003bsi.1uc003bsr.1uc010hcm.1uc003bsq.1@uc003bsk.1.B.0', '4968@uc003bsi.1uc003bsr.1uc010hcm.1uc003bsq.1@uc003bsk.1.A.0')	(0,0):540,(0,1):59,(1,0):89	0:89,1:59	0.24	0.31	0.19	(0,0):510,(0,1):27,(1,0):94	0:94,1:27	0.43	0.55	0.33
HCT116-stranded	0.50	SA537	SA538	ALE	389170@uc003faz.1@uc003fbb.2	33.57	-0.38	LEKR1	('389170@uc003faz.1@uc003fbb.2.A.0', '389170@uc003faz.1@uc003fbb.2.B.0')	(0,0):63,(0,1):13,(1,0):23	0:23,1:13	0.46	0.65	0.31	(0,0):28,(0,1):3,(1,0):44	0:44,1:3	0.84	0.95	0.71
HCT116-stranded	0.50	SA537	SA538	ALE	26060@uc010hnb.1@uc003dio.1	1000000000000.0	0.52	APPL1	('26060@uc010hnb.1@uc003dio.1.B.0', '26060@uc010hnb.1@uc003dio.1.A.0')	(0,0):213,(0,1):2,(1,0):1796	0:1796,1:2	0.94	0.98	0.85	(0,0):421,(0,1):35,(1,0):1061	0:1061,1:35	0.42	0.5	0.34
HCT116-stranded	0.50	SA537	SA538	ALE	80254@uc003eqp.1@uc003eql.1uc003eqn.1uc003eqo.1	52.01	0.16	CEP63	('80254@uc003eqp.1@uc003eql.1uc003eqn.1uc003eqo.1.B.0', '80254@uc003eqp.1@uc003eql.1uc003eqn.1uc003eqo.1.A.0')	(0,0):138,(0,1):14,(1,0):220	0:220,1:14	0.86	0.92	0.8	(0,0):129,(0,1):45,(1,0):263	0:263,1:45	0.7	0.76	0.64
HCT116-stranded	0.50	SA537	SA538	ALE	3556@uc003fsk.1uc003fsl.1uc010hzf.1@uc003fsm.1uc010hzg.1uc003fso.1	9171253.98	0.46	IL1RAP	('3556@uc003fsk.1uc003fsl.1uc010hzf.1@uc003fsm.1uc010hzg.1uc003fso.1.B.0', '3556@uc003fsk.1uc003fsl.1uc010hzf.1@uc003fsm.1uc010hzg.1uc003fso.1.A.0')	(0,0):21,(0,1):6,(1,0):70	0:70,1:6	0.74	0.86	0.58	(0,0):21,(0,1):17,(1,0):24	0:24,1:17	0.28	0.42	0.17
HCT116-stranded	0.50	SA537	SA538	ALE	27032@uc003enk.1uc01174.uc003ent.1	578.69	0.11		('27032@uc003enk.1uc01177.uc003ent.1.A.0', '27032@uc003enk.1uc01178.uc003ent.1.B.0')	(0,0):573,(0,1):155,(1,0):1680	0:1680,1:155	0.69	0.73	0.66	(0,0):460,(0,1):163,(1,0):1084	0:1084,1:163	0.58	0.62	0.54
HCT116-stranded	0.50	SA537	SA538	ALE	151613@uc003fkl.1@uc003fkm.1	1000000000000.0	0.21	TTC14	('151613@uc003fkl.1@uc003fkm.1.A.0', '151613@uc003fkl.1@uc003fkm.1.B.0')	(0,0):682,(0,1):94,(1,0):1037	0:1037,1:94	0.46	0.52	0.41	(0,0):1278,(0,1):188,(1,0):806	0:806,1:188	0.25	0.28	0.22
HCT116-stranded	0.50	SA537	SA538	ALE	7871@uc003djh.2@uc003djg.1uc003dji.1	1000000000000.0	0.23	SLMAP	('7871@uc003djh.2@uc003djg.1uc003dji.1.B.1_7871@uc003djh.2@uc003djg.1uc003dji.1.B.0', '7871@uc003djh.2@uc003djg.1uc003dji.1.A.0')	(0,0):538,(0,1):49,(1,0):1847	0:1847,1:49	0.97	0.97	0.96	(0,0):598,(0,1):305,(1,0):1144	0:1144,1:305	0.74	0.77	0.72
HCT116-stranded	0.50	SA537	SA538	ALE	151613@uc003fkk.1@uc003fkm.1	1000000000000.0	0.21	TTC14	('151613@uc003fkk.1@uc003fkm.1.A.0', '151613@uc003fkk.1@uc003fkm.1.B.0')	(0,0):617,(0,1):94,(1,0):710	0:710,1:94	0.6	0.65	0.55	(0,0):1233,(0,1):188,(1,0):595	0:595,1:188	0.39	0.43	0.35
HCT116-stranded	0.50	SA537	SA538	ALE	285331@uc003dhw.1@uc003dhu.1uc003dhy.1uc003dhz.1uc003dia.1	454137.63	-0.22	CCDC66	('285331@uc003dhw.1@uc003dhu.1uc003dhy.1uc003dhz.1uc003dia.1.A.0', '285331@uc003dhw.1@uc003dhu.1uc003dhy.1uc003dhz.1uc003dia.1.B.0')	(0,0):855,(0,1):28,(1,0):28	0:28,1:28	0.07	0.11	0.04	(0,0):799,(0,1):18,(1,0):100	0:100,1:18	0.29	0.41	0.2
HCT116-stranded	0.50	SA537	SA538	ALE	131965@uc003bzt.1@uc010hen.1	409.82	-0.35	METTL6	('131965@uc003bzt.1@uc010hen.1.B.0_131965@uc003bzt.1@uc010hen.1.B.1', '131965@uc003bzt.1@uc010hen.1.A.0')	(0,0):332,(0,1):4,(1,0):62	0:62,1:4	0.63	0.82	0.43	(0,0):329,(1,0):509	0:509	0.98	1.0	0.93
HCT116-stranded	0.50	SA537	SA538	ALE	25852@uc003erw.1uc01801.uc003esf.1	1000000000000.0	-0.29		('25852@uc003erw.1uc01804.uc003esf.1.A.0', '25852@uc003erw.1uc01805.uc003esf.1.B.0')	(0,0):844,(0,1):442,(1,0):274	0:274,1:442	0.34	0.37	0.3	(0,0):576,(0,1):215,(1,0):443	0:443,1:215	0.63	0.67	0.59
HCT116-stranded	0.50	SA537	SA538	ALE	376497@uc002ngt.1@uc002ngu.1uc002ngv.1	11296088955.04	-0.15	SLC27A1	('376497@uc002ngt.1@uc002ngu.1uc002ngv.1.A.0', '376497@uc002ngt.1@uc002ngu.1uc002ngv.1.B.0')	(0,0):147,(0,1):292,(1,0):64	0:64,1:292	0.15	0.18	0.12	(0,0):273,(0,1):236,(1,0):126	0:126,1:236	0.3	0.34	0.25
HCT116-stranded	0.50	SA537	SA538	ALE	58513@uc002neb.1uc002nec.1@uc002ndx.1	6932.88	0.13	EPS15L1	('58513@uc002neb.1uc002nec.1@uc002ndx.1.A.0', '58513@uc002neb.1uc002nec.1@uc002ndx.1.B.0')	(0,0):1032,(0,1):180,(1,0):485	0:485,1:180	0.4	0.44	0.36	(0,0):716,(0,1):160,(1,0):234	0:234,1:160	0.27	0.31	0.23
HCT116-stranded	0.50	SA537	SA538	ALE	1785@uc002mps.1uc002mpt.1uc002mpu.1uc002mpv.1@uc002mpx.1	1000000000000.0	-0.13	DNM2	('1785@uc002mps.1uc002mpt.1uc002mpu.1uc002mpv.1@uc002mpx.1.B.0', '1785@uc002mps.1uc002mpt.1uc002mpu.1uc002mpv.1@uc002mpx.1.A.0')	(0,0):443,(0,1):1228,(1,0):1196	0:1196,1:1228	0.42	0.44	0.4	(0,0):348,(0,1):943,(1,0):1576	0:1576,1:943	0.55	0.57	0.53
HCT116-stranded	0.50	SA537	SA538	ALE	80207@uc002pck.2@uc002pcj.2	39.45	0.1	OPA3	('80207@uc002pck.2@uc002pcj.2.A.0', '80207@uc002pck.2@uc002pcj.2.B.0')	(0,0):233,(0,1):59,(1,0):788	0:788,1:59	0.81	0.85	0.77	(0,0):547,(0,1):163,(1,0):1237	0:1237,1:163	0.71	0.75	0.68
HCT116-stranded	0.50	SA537	SA538	ALE	4207@uc002nlq.1@uc002nlk.1	5492154.34	-0.2		('4207@uc002nlq.1@uc002nlk.1.B.0', '4207@uc002nlq.1@uc002nlk.1.A.0_4207@uc002nlq.1@uc002nlk.1.A.1')	(0,0):538,(0,1):155,(1,0):90	0:90,1:155	0.29	0.34	0.24	(0,0):420,(0,1):85,(1,0):118	0:118,1:85	0.49	0.56	0.42
HCT116-stranded	0.50	SA537	SA538	ALE	51231@uc002prj.1uc002prk.1@uc002prg.2uc002prh.1uc002pri.1	1000000000000.0	-0.33	VRK3	('51231@uc002prj.1uc002prk.1@uc002prg.2uc002prh.1uc002pri.1.A.0', '51231@uc002prj.1uc002prk.1@uc002prg.2uc002prh.1uc002pri.1.B.0_51231@uc002prj.1uc002prk.1@uc002prg.2uc002prh.1uc002pri.1.B.1')	(0,0):129,(0,1):108,(1,0):92	0:92,1:108	0.42	0.49	0.35	(0,0):118,(0,1):56,(1,0):205	0:205,1:56	0.75	0.8	0.7
HCT116-stranded	0.50	SA537	SA538	ALE	56006@uc010eiy.1@uc002oxj.2	364.71	0.13	SMG9	('56006@uc010eiy.1@uc002oxj.2.B.0', '56006@uc010eiy.1@uc002oxj.2.A.0')	(0,0):1363,(0,1):11,(1,0):498	0:498,1:11	0.96	0.98	0.93	(0,0):818,(0,1):18,(1,0):177	0:177,1:18	0.83	0.89	0.77
HCT116-stranded	0.50	SA537	SA538	ALE	91039@uc002mbb.1uc002mbc.1@uc002maz.1uc002mba.1	1000000000000.0	0.12	DPP9	('91039@uc002mbb.1uc002mbc.1@uc002maz.1uc002mba.1.B.0', '91039@uc002mbb.1uc002mbc.1@uc002maz.1uc002mba.1.A.0')	(0,0):2450,(0,1):161,(1,0):2403	0:2403,1:161	0.77	0.8	0.75	(0,0):1973,(0,1):216,(1,0):1733	0:1733,1:216	0.65	0.68	0.62
HCT116-stranded	0.50	SA537	SA538	ALE	126321@uc002lxy.1uc002lxz.1@uc002lxw.1	1000000000000.0	-0.25	MFSD12	('126321@uc002lxy.1uc002lxz.1@uc002lxw.1.B.0_126321@uc002lxy.1uc002lxz.1@uc002lxw.1.B.1', '126321@uc002lxy.1uc002lxz.1@uc002lxw.1.A.0')	(0,0):1202,(0,1):314,(1,0):698	0:698,1:314	0.6	0.63	0.57	(0,0):811,(0,1):103,(1,0):893	0:893,1:103	0.85	0.88	0.83
HCT116-stranded	0.50	SA537	SA538	ALE	126321@uc002lxy.1uc002lxz.1@uc002lxx.1	1000000000000.0	0.2	MFSD12	('126321@uc002lxy.1uc002lxz.1@uc002lxx.1.A.0', '126321@uc002lxy.1uc002lxz.1@uc002lxx.1.B.0')	(0,0):1261,(0,1):639,(1,0):314	0:314,1:639	0.3	0.33	0.27	(0,0):860,(0,1):844,(1,0):103	0:103,1:844	0.1	0.12	0.08
HCT116-stranded	0.50	SA537	SA538	ALE	29985@uc002lwh.1@uc002lwg.1	1000000000000.0	-0.1	SLC39A3	('29985@uc002lwh.1@uc002lwg.1.A.0', '29985@uc002lwh.1@uc002lwg.1.B.0')	(0,0):379,(0,1):960,(1,0):1186	0:1186,1:960	0.26	0.28	0.25	(0,0):589,(0,1):1206,(1,0):2362	0:2362,1:1206	0.36	0.38	0.34
HCT116-stranded	0.50	SA537	SA538	ALE	22983@uc002mvk.2@uc002mvm.1	31.85	-0.19	MAST1	('22983@uc002mvk.2@uc002mvm.1.B.0', '22983@uc002mvk.2@uc002mvm.1.A.0')	(0,0):200,(0,1):44,(1,0):103	0:103,1:44	0.29	0.37	0.22	(0,0):646,(0,1):60,(1,0):325	0:325,1:60	0.48	0.56	0.41
HCT116-stranded	0.50	SA537	SA538	ALE	22983@uc002mvl.1@uc002mvm.1	8013817821.1	-0.25	MAST1	('22983@uc002mvl.1@uc002mvm.1.B.0', '22983@uc002mvl.1@uc002mvm.1.A.1_22983@uc002mvl.1@uc002mvm.1.A.0')	(0,0):484,(0,1):62,(1,0):103	0:103,1:62	0.59	0.66	0.52	(0,0):1013,(0,1):55,(1,0):325	0:325,1:55	0.84	0.87	0.8
HCT116-stranded	0.50	SA537	SA538	ALE	8775@uc010elf.1@uc002phd.1	242.93	-0.11	NAPA	('8775@uc010elf.1@uc002phd.1.A.0', '8775@uc010elf.1@uc002phd.1.B.0_8775@uc010elf.1@uc002phd.1.B.1')	(0,0):2153,(0,1):190,(1,0):26	0:26,1:190	0.07	0.1	0.05	(0,0):2335,(0,1):169,(1,0):69	0:69,1:169	0.18	0.22	0.14
HCT116-stranded	0.50	SA537	SA538	ALE	4207@uc002nlq.1@uc002nll.1uc002nlm.1uc002nln.1uc002nlo.1uc002nlp.1	67.41	0.18		('4207@uc002nlq.1@uc002nll.1uc002nlm.1uc002nln.1uc002nlo.1uc002nlp.1.A.0_4207@uc002nlq.1@uc002nll.1uc002nlm.1uc002nln.1uc002nlo.1uc002nlp.1.A.1', '4207@uc002nlq.1@uc002nll.1uc002nlm.1uc002nln.1uc002nlo.1uc002nlp.1.B.0')	(0,0):551,(0,1):77,(1,0):155	0:155,1:77	0.54	0.61	0.48	(0,0):447,(0,1):91,(1,0):85	0:85,1:91	0.36	0.43	0.3
HCT116-stranded	0.50	SA537	SA538	ALE	5819@uc002ozv.1@uc002ozw.1	1000000000000.0	0.33	PVRL2	('5819@uc002ozv.1@uc002ozw.1.B.0', '5819@uc002ozv.1@uc002ozw.1.A.0')	(0,0):575,(0,1):542,(1,0):1096	0:1096,1:542	0.53	0.56	0.51	(0,0):435,(0,1):1066,(1,0):458	0:458,1:1066	0.2	0.21	0.18
HCT116-stranded	0.50	SA537	SA538	ALE	1785@uc010dxl.1uc002mpw.1@uc002mpx.1	1000000000000.0	-0.13	DNM2	('1785@uc010dxl.1uc002mpw.1@uc002mpx.1.B.0', '1785@uc010dxl.1uc002mpw.1@uc002mpx.1.A.0')	(0,0):439,(0,1):1226,(1,0):1196	0:1196,1:1226	0.42	0.44	0.4	(0,0):351,(0,1):939,(1,0):1576	0:1576,1:939	0.55	0.57	0.53
HCT116-stranded	0.50	SA537	SA538	ALE	23476@uc002nat.2@uc002nas.1	6250053.09	0.25	BRD4	('23476@uc002nat.2@uc002nas.1.B.0', '23476@uc002nat.2@uc002nas.1.A.0')	(0,0):45,(0,1):9,(1,0):234	0:234,1:9	0.87	0.94	0.79	(0,0):118,(0,1):35,(1,0):196	0:196,1:35	0.62	0.7	0.54
HCT116-stranded	0.50	SA537	SA538	ALE	144132@uc001mdp.1uc001mdq.1@uc001mdw.2uc001mea.2uc001mec.1uc009yfg.1	52974.71	0.63		('144132@uc001mdp.1uc1098.uc009yfg.1.A.0', '144132@uc001mdp.1uc1099.uc009yfg.1.B.0')	(0,0):627,(0,1):1,(1,0):16	0:16,1:1	0.74	0.94	0.43	(0,0):3192,(0,1):94,(1,0):40	0:40,1:94	0.11	0.14	0.07
HCT116-stranded	0.50	SA537	SA538	ALE	144132@uc001mds.1@uc001meb.2	1000000000000.0	0.39	DNHD1	('144132@uc001mds.1@uc001meb.2.A.0', '144132@uc001mds.1@uc001meb.2.B.0')	(0,0):156,(0,1):20,(1,0):54	0:54,1:20	0.72	0.82	0.62	(0,0):1817,(0,1):397,(1,0):207	0:207,1:397	0.33	0.37	0.3
HCT116-stranded	0.50	SA537	SA538	ALE	6764@uc001mgw.1@uc001mgt.1uc009yfr.1uc001mgu.1uc001mgv.1	1000000000000.0	0.29	ST5	('6764@uc001mgw.1@uc001mgt.1uc009yfr.1uc001mgu.1uc001mgv.1.A.0', '6764@uc001mgw.1@uc001mgt.1uc009yfr.1uc001mgu.1uc001mgv.1.B.0')	(0,0):336,(0,1):87,(1,0):81	0:81,1:87	0.34	0.41	0.28	(0,0):1567,(0,1):152,(1,0):13	0:13,1:152	0.05	0.08	0.02
HCT116-stranded	0.50	SA537	SA538	ALE	81846@uc001mii.2@uc001mib.2uc001mic.2uc001mid.2	73.5	0.28	SBF2	('81846@uc001mii.2@uc001mib.2uc001mic.2uc001mid.2.B.0', '81846@uc001mii.2@uc001mib.2uc001mic.2uc001mid.2.A.0')	(0,0):1532,(0,1):5,(1,0):496	0:496,1:5	0.89	0.95	0.81	(0,0):1069,(0,1):17,(1,0):267	0:267,1:17	0.61	0.72	0.5
HCT116-stranded	0.50	SA537	SA538	ALE	9702@uc001pfo.1@uc001pfp.1uc001pfq.1uc001pfr.1	8961.28	0.12	CEP57	('9702@uc001pfo.1@uc001pfp.1uc001pfq.1uc001pfr.1.B.0', '9702@uc001pfo.1@uc001pfp.1uc001pfq.1uc001pfr.1.A.0')	(0,0):775,(0,1):118,(1,0):643	0:643,1:118	0.81	0.84	0.78	(0,0):897,(0,1):159,(1,0):454	0:454,1:159	0.69	0.73	0.65
HCT116-stranded	0.50	SA537	SA538	ALE	10205@uc001psp.1@uc001psn.1	1000000000000.0	0.33	MPZL2	('10205@uc001psp.1@uc001psn.1.B.0_10205@uc001psp.1@uc001psn.1.B.1', '10205@uc001psp.1@uc001psn.1.A.0')	(0,0):157,(0,1):8,(1,0):647	0:647,1:8	0.97	0.99	0.95	(0,0):251,(0,1):119,(1,0):458	0:458,1:119	0.64	0.68	0.59
HCT116-stranded	0.50	SA537	SA538	ALE	4076@uc001mvg.1@uc001mvh.1uc001mvi.1uc001mvj.1	1000000000000.0	0.15	CAPRIN1	('4076@uc001mvg.1@uc001mvh.1uc001mvi.1uc001mvj.1.B.0', '4076@uc001mvg.1@uc001mvh.1uc001mvi.1uc001mvj.1.A.0')	(0,0):758,(0,1):319,(1,0):10004	0:10004,1:319	0.92	0.93	0.91	(0,0):632,(0,1):919,(1,0):8035	0:8035,1:919	0.77	0.78	0.75
HCT116-stranded	0.50	SA537	SA538	ALE	144132@uc009yff.1@uc001meb.2	1000000000000.0	-0.33	DNHD1	('144132@uc009yff.1@uc001meb.2.B.0', '144132@uc009yff.1@uc001meb.2.A.0')	(0,0):156,(0,1):37,(1,0):20	0:20,1:37	0.34	0.45	0.24	(0,0):1812,(0,1):181,(1,0):397	0:397,1:181	0.67	0.71	0.63
HCT116-stranded	0.50	SA537	SA538	ALE	144132@uc001mdr.1@uc001mdw.2uc001mea.2uc001mec.1uc009yfg.1	12226.15	0.54	DNHD1	('144132@uc001mdr.1@uc001mdw.2uc001mea.2uc001mec.1uc009yfg.1.A.0', '144132@uc001mdr.1@uc001mdw.2uc001mea.2uc001mec.1uc009yfg.1.B.0')	(0,0):175,(0,1):1,(1,0):28	0:28,1:1	0.72	0.96	0.43	(0,0):2114,(0,1):94,(1,0):170	0:170,1:94	0.18	0.22	0.15
HCT116-stranded	0.50	SA537	SA538	ALE	84897@uc001qai.1@uc001qak.2uc001qaj.2uc001qal.2uc009zbg.1uc009zbh.1	726516887277.95	-0.13	TBRG1	('84897@uc001qai.1@uc001qak.2uc001qaj.2uc001qal.2uc009zbg.1uc009zbh.1.B.0', '84897@uc001qai.1@uc001qak.2uc001qaj.2uc001qal.2uc009zbg.1uc009zbh.1.A.0')	(0,0):1052,(0,1):253,(1,0):886	0:886,1:253	0.55	0.59	0.52	(0,0):876,(0,1):246,(1,0):1462	0:1462,1:246	0.68	0.71	0.65
HCT116-stranded	0.50	SA537	SA538	ALE	10553@uc001mpy.2@uc009yia.1uc009yib.1uc001mpx.2uc001mpz.2	56.04	0.1	HTATIP2	('10553@uc001mpy.2@uc009yia.1uc009yib.1uc001mpx.2uc001mpz.2.B.0', '10553@uc001mpy.2@uc009yia.1uc009yib.1uc001mpx.2uc001mpz.2.A.0')	(0,0):513,(0,1):54,(1,0):657	0:657,1:54	0.85	0.88	0.81	(0,0):577,(0,1):119,(1,0):755	0:755,1:119	0.75	0.78	0.71
HCT116-stranded	0.50	SA537	SA538	ALE	6484@uc001qds.1uc003287.uc001qdz.1@uc001qdx.1	85.29	0.28		('6484@uc001qds.1uc003290.uc001qdz.1@uc001qdx.1.A.0', '6484@uc001qds.1uc003291.uc001qdz.1@uc001qdx.1.B.0')	(0,0):50,(0,1):7,(1,0):109	0:109,1:7	0.93	0.97	0.88	(0,0):100,(0,1):8,(1,0):15	0:15,1:8	0.65	0.82	0.48
HCT116-stranded	0.50	SA537	SA538	ALE	55031@uc001mjt.1@uc001mjr.1uc001mjs.1uc009ygi.1	1000000000000.0	-0.18	USP47	('55031@uc001mjt.1@uc001mjr.1uc001mjs.1uc009ygi.1.B.0', '55031@uc001mjt.1@uc001mjr.1uc001mjs.1uc009ygi.1.A.0')	(0,0):561,(0,1):265,(1,0):580	0:580,1:265	0.3	0.34	0.27	(0,0):380,(0,1):147,(1,0):695	0:695,1:147	0.48	0.53	0.44
HCT116-stranded	0.50	SA537	SA538	ALE	51111@uc001ono.1uc001onp.1@uc009yse.1uc001onm.1uc001onn.1uc009ysf.1	1000000000000.0	-0.16	SUV420H1	('51111@uc001ono.1uc001onp.1@uc009yse.1uc001onm.1uc001onn.1uc009ysf.1.B.0', '51111@uc001ono.1uc001onp.1@uc009yse.1uc001onm.1uc001onn.1uc009ysf.1.A.0')	(0,0):126,(0,1):408,(1,0):481	0:481,1:408	0.34	0.37	0.31	(0,0):190,(0,1):397,(1,0):905	0:905,1:397	0.5	0.53	0.47
HCT116-stranded	0.50	SA537	SA538	ALE	144132@uc001mdr.1@uc001meb.2	820.96	-0.27	DNHD1	('144132@uc001mdr.1@uc001meb.2.B.0', '144132@uc001mdr.1@uc001meb.2.A.0')	(0,0):156,(0,1):28,(1,0):20	0:20,1:28	0.4	0.53	0.27	(0,0):1811,(0,1):170,(1,0):397	0:397,1:170	0.67	0.71	0.63
HCT116-stranded	0.50	SA537	SA538	ALE	4928@uc001lyj.1uc001lyk.1@uc001lyg.1uc001lyh.1uc001lyi.1	1000000000000.0	0.1	NUP98	('4928@uc001lyj.1uc001lyk.1@uc001lyg.1uc001lyh.1uc001lyi.1.B.0', '4928@uc001lyj.1uc001lyk.1@uc001lyg.1uc001lyh.1uc001lyi.1.A.0')	(0,0):5289,(0,1):325,(1,0):2219	0:2219,1:325	0.8	0.82	0.79	(0,0):4000,(0,1):462,(1,0):1755	0:1755,1:462	0.7	0.72	0.67
HCT116-stranded	0.50	SA537	SA538	ALE	120526@uc001msw.1@uc001msx.1uc009yjm.1	1000000000000.0	0.17	DNAJC24	('120526@uc001msw.1@uc001msx.1uc009yjm.1.B.0', '120526@uc001msw.1@uc001msx.1uc009yjm.1.A.0')	(0,0):313,(0,1):69,(1,0):772	0:772,1:69	0.92	0.93	0.9	(0,0):390,(0,1):248,(1,0):770	0:770,1:248	0.75	0.78	0.73
HCT116-stranded	0.50	SA537	SA538	ALE	10205@uc001psp.1@uc001pso.1	1000000000000.0	-0.51	MPZL2	('10205@uc001psp.1@uc001pso.1.A.0', '10205@uc001psp.1@uc001pso.1.B.0')	(0,0):109,(0,1):12,(1,0):8	0:8,1:12	0.18	0.36	0.08	(0,0):185,(0,1):14,(1,0):119	0:119,1:14	0.69	0.79	0.58
HCT116-stranded	0.50	SA537	SA538	ALE	9633@uc001ood.1uc009ysi.1@uc001ooc.1	111.25	-0.2	MTL5	('9633@uc001ood.1uc009ysi.1@uc001ooc.1.A.0', '9633@uc001ood.1uc009ysi.1@uc001ooc.1.B.0')	(0,0):37,(0,1):21,(1,0):134	0:134,1:21	0.69	0.78	0.59	(0,0):87,(0,1):11,(1,0):274	0:274,1:11	0.89	0.94	0.83
HCT116-stranded	0.50	SA537	SA538	ALE	55031@uc001mjq.1@uc001mjr.1uc001mjs.1uc009ygi.1	1000000000000.0	-0.18	USP47	('55031@uc001mjq.1@uc001mjr.1uc001mjs.1uc009ygi.1.B.0', '55031@uc001mjq.1@uc001mjr.1uc001mjs.1uc009ygi.1.A.0')	(0,0):562,(0,1):264,(1,0):580	0:580,1:264	0.29	0.32	0.26	(0,0):380,(0,1):147,(1,0):695	0:695,1:147	0.47	0.52	0.43
HCT116-stranded	0.50	SA537	SA538	ALE	144132@uc001mdp.1uc001mdq.1@uc001meb.2	16897449797.31	-0.45	DNHD1	('144132@uc001mdp.1uc001mdq.1@uc001meb.2.B.0', '144132@uc001mdp.1uc001mdq.1@uc001meb.2.A.0')	(0,0):608,(0,1):16,(1,0):20	0:20,1:16	0.34	0.5	0.2	(0,0):2889,(0,1):40,(1,0):397	0:397,1:40	0.79	0.84	0.73
HCT116-stranded	0.50	SA537	SA538	ALE	1479@uc001muj.1@uc001muh.1	637.54	0.12	CSTF3	('1479@uc001muj.1@uc001muh.1.B.0', '1479@uc001muj.1@uc001muh.1.A.0')	(0,0):2047,(0,1):206,(1,0):477	0:477,1:206	0.62	0.66	0.58	(0,0):1720,(0,1):200,(1,0):285	0:285,1:200	0.5	0.55	0.46
HCT116-stranded	0.50	SA537	SA538	ALE	144132@uc001mds.1@uc001mdw.2uc001mea.2uc001mec.1uc009yfg.1	1000000000000.0	0.61	DNHD1	('144132@uc001mds.1@uc001mdw.2uc001mea.2uc001mec.1uc009yfg.1.A.0', '144132@uc001mds.1@uc001mdw.2uc001mea.2uc001mec.1uc009yfg.1.B.0')	(0,0):175,(0,1):1,(1,0):54	0:54,1:1	0.79	0.95	0.56	(0,0):2120,(0,1):94,(1,0):207	0:207,1:94	0.18	0.22	0.15
HCT116-stranded	0.50	SA537	SA538	ALE	51585@uc001ozy.2@uc001ozx.2	1000000000000.0	-0.15	PCF11	('51585@uc001ozy.2@uc001ozx.2.A.0', '51585@uc001ozy.2@uc001ozx.2.B.0')	(0,0):1948,(0,1):491,(1,0):148	0:148,1:491	0.16	0.18	0.14	(0,0):1902,(0,1):500,(1,0):364	0:364,1:500	0.31	0.34	0.28
HCT116-stranded	0.50	SA537	SA538	ALE	144132@uc009yff.1@uc001mdw.2uc001mea.2uc001mec.1uc009yfg.1	6641.66	0.54	DNHD1	('144132@uc009yff.1@uc001mdw.2uc001mea.2uc001mec.1uc009yfg.1.A.0', '144132@uc009yff.1@uc001mdw.2uc001mea.2uc001mec.1uc009yfg.1.B.0')	(0,0):175,(0,1):1,(1,0):37	0:37,1:1	0.72	0.9	0.5	(0,0):2115,(0,1):94,(1,0):181	0:181,1:94	0.18	0.22	0.15
HCT116-stranded	0.50	SA537	SA538	ALE	54014@uc002yxm.1@uc002yxl.1	1000000000000.0	0.18	BRWD1	('54014@uc002yxm.1@uc002yxl.1.B.0_54014@uc002yxm.1@uc002yxl.1.B.1', '54014@uc002yxm.1@uc002yxl.1.A.0')	(0,0):1248,(0,1):317,(1,0):1072	0:1072,1:317	0.49	0.52	0.45	(0,0):1099,(0,1):515,(1,0):811	0:811,1:515	0.31	0.33	0.28
HCT116-stranded	0.50	SA537	SA538	ALE	94104@uc002yqr.2@uc002yqp.1	26.45	-0.25	GCFC1	('94104@uc002yqr.2@uc002yqp.1.A.0', '94104@uc002yqr.2@uc002yqp.1.B.0')	(0,0):2215,(0,1):14,(1,0):113	0:113,1:14	0.62	0.75	0.49	(0,0):2480,(0,1):5,(1,0):194	0:194,1:5	0.87	0.94	0.78
HCT116-stranded	0.50	SA537	SA538	ALE	1525@uc002yki.1@uc002ykj.1	147.74	0.25	CXADR	('1525@uc002yki.1@uc002ykj.1.A.0', '1525@uc002yki.1@uc002ykj.1.B.0')	(0,0):993,(0,1):17,(1,0):352	0:352,1:17	0.78	0.85	0.69	(0,0):1499,(0,1):36,(1,0):228	0:228,1:36	0.53	0.62	0.45
HCT116-stranded	0.50	SA537	SA538	ALE	57466@uc002ypg.1@uc002ypf.1	20.45	-0.16	SCAF4	('57466@uc002ypg.1@uc002ypf.1.B.0', '57466@uc002ypg.1@uc002ypf.1.A.0')	(0,0):2106,(0,1):51,(1,0):59	0:59,1:51	0.2	0.26	0.14	(0,0):3355,(0,1):43,(1,0):115	0:115,1:43	0.36	0.45	0.29
HCT116-stranded	0.50	SA537	SA538	ALE	23181@uc002zjl.1@uc002zjo.1uc002zjs.1	623.95	0.31	DIP2A	('23181@uc002zjl.1@uc002zjo.1uc002zjs.1.B.0', '23181@uc002zjl.1@uc002zjo.1uc002zjs.1.A.0')	(0,0):589,(0,1):7,(1,0):224	0:224,1:7	0.87	0.93	0.78	(0,0):479,(0,1):13,(1,0):78	0:78,1:13	0.56	0.71	0.41
HCT116-stranded	0.50	SA537	SA538	ALE	54014@uc002yxl.1@uc010goc.1uc002yxk.1	7170127699.68	0.12	BRWD1	('54014@uc002yxl.1@uc010goc.1uc002yxk.1.A.0_54014@uc002yxl.1@uc010goc.1uc002yxk.1.A.1', '54014@uc002yxl.1@uc010goc.1uc002yxk.1.B.0')	(0,0):312,(0,1):268,(1,0):1072	0:1072,1:268	0.5	0.53	0.47	(0,0):289,(0,1):329,(1,0):811	0:811,1:329	0.38	0.41	0.35
HCT116-stranded	0.50	SA537	SA538	ALE	7067@uc002htv.1@uc002htw.1	1000000000000.0	-0.32	THRA	('7067@uc002htv.1@uc002htw.1.B.0', '7067@uc002htv.1@uc002htw.1.A.0')	(0,0):828,(0,1):169,(1,0):248	0:248,1:169	0.59	0.63	0.54	(0,0):1100,(0,1):51,(1,0):531	0:531,1:51	0.91	0.93	0.88
HCT116-stranded	0.50	SA537	SA538	ALE	79092@uc010dhu.1@uc002jxw.1	77111.79	-0.55	CARD14	('79092@uc010dhu.1@uc002jxw.1.A.0', '79092@uc010dhu.1@uc002jxw.1.B.0')	(0,0):192,(0,1):7,(1,0):1	0:1,1:7	0.13	0.32	0.03	(0,0):235,(0,1):8,(1,0):42	0:42,1:8	0.68	0.83	0.51
HCT116-stranded	0.50	SA537	SA538	ALE	10458@uc002jyz.2@uc002jze.1	1484048463.5	0.12	BAIAP2	('10458@uc002jyz.2@uc002jze.1.A.0', '10458@uc002jyz.2@uc002jze.1.B.1_10458@uc002jyz.2@uc002jze.1.B.0')	(0,0):1368,(0,1):363,(1,0):280	0:280,1:363	0.25	0.28	0.22	(0,0):458,(0,1):186,(1,0):65	0:65,1:186	0.13	0.17	0.1
HCT116-stranded	0.50	SA537	SA538	ALE	7067@uc002htv.1@uc002htx.2	1000000000000.0	0.36	THRA	('7067@uc002htv.1@uc002htx.2.A.0', '7067@uc002htv.1@uc002htx.2.B.0')	(0,0):932,(0,1):144,(1,0):169	0:169,1:144	0.5	0.55	0.44	(0,0):1363,(0,1):268,(1,0):51	0:51,1:268	0.14	0.18	0.11
HCT116-stranded	0.50	SA537	SA538	ALE	22905@uc002gvg.1@uc002gvh.1uc002gvj.2	36.24	0.12	EPN2	('22905@uc002gvg.1@uc002gvh.1uc002gvj.2.B.0', '22905@uc002gvg.1@uc002gvh.1uc002gvj.2.A.0')	(0,0):1606,(0,1):15,(1,0):813	0:813,1:15	0.95	0.97	0.93	(0,0):950,(0,1):16,(1,0):203	0:203,1:16	0.83	0.89	0.75
HCT116-stranded	0.50	SA537	SA538	ALE	57649@uc002hdk.1@uc002hdh.1uc002hdi.1	487.42	0.18	PHF12	('57649@uc002hdk.1@uc002hdh.1uc002hdi.1.A.0', '57649@uc002hdk.1@uc002hdh.1uc002hdi.1.B.0')	(0,0):2295,(0,1):66,(1,0):21	0:21,1:66	0.23	0.32	0.16	(0,0):1787,(0,1):88,(1,0):4	0:4,1:88	0.05	0.11	0.01
HCT116-stranded	0.50	SA537	SA538	ALE	10458@uc002jyz.2@uc002jzf.1	71091760.46	0.1	BAIAP2	('10458@uc002jyz.2@uc002jzf.1.A.0', '10458@uc002jyz.2@uc002jzf.1.B.0')	(0,0):1368,(0,1):363,(1,0):280	0:280,1:363	0.22	0.25	0.2	(0,0):458,(0,1):186,(1,0):65	0:65,1:186	0.12	0.15	0.09
HCT116-stranded	0.50	SA537	SA538	ALE	201163@uc002grb.2@uc002gra.2	121.07	0.23	FLCN	('201163@uc002grb.2@uc002gra.2.B.0', '201163@uc002grb.2@uc002gra.2.A.0')	(0,0):208,(0,1):7,(1,0):351	0:351,1:7	0.89	0.95	0.81	(0,0):223,(0,1):28,(1,0):305	0:305,1:28	0.66	0.75	0.58
HCT116-stranded	0.50	SA537	SA538	ALE	339287@uc002huc.2@uc002hua.2uc002hub.1uc002hud.1	1000000000000.0	-0.31	MSL1	('339287@uc002huc.2@uc002hua.2uc002hub.1uc002hud.1.B.0', '339287@uc002huc.2@uc002hua.2uc002hub.1uc002hud.1.A.0')	(0,0):595,(0,1):702,(1,0):1417	0:1417,1:702	0.43	0.45	0.4	(0,0):717,(0,1):319,(1,0):2515	0:2515,1:319	0.74	0.77	0.72
HCT116-stranded	0.50	SA537	SA538	ALE	10458@uc002jza.1uc002jzb.1uc002jzc.1@uc002jze.1	1000000000000.0	0.17	BAIAP2	('10458@uc002jza.1uc002jzb.1uc002jzc.1@uc002jze.1.A.0', '10458@uc002jza.1uc002jzb.1uc002jzc.1@uc002jze.1.B.1_10458@uc002jza.1uc002jzb.1uc002jzc.1@uc002jze.1.B.0')	(0,0):424,(0,1):363,(1,0):1072	0:1072,1:363	0.4	0.43	0.37	(0,0):183,(0,1):186,(1,0):248	0:248,1:186	0.23	0.27	0.2
HCT116-stranded	0.50	SA537	SA538	ALE	23265@uc002jqv.1@uc002jqp.1uc010dgv.1uc002jqq.1uc002jqr.1uc002jqs.1	1000000000000.0	0.18	EXOC7	('23265@uc002jqv.1@uc002jqp.1uc010dgv.1uc002jqq.1uc002jqr.1uc002jqs.1.B.0', '23265@uc002jqv.1@uc002jqp.1uc010dgv.1uc002jqq.1uc002jqr.1uc002jqs.1.A.0')	(0,0):3187,(0,1):14,(1,0):4142	0:4142,1:14	0.95	0.97	0.93	(0,0):2769,(0,1):78,(1,0):3950	0:3950,1:78	0.77	0.81	0.73
HCT116-stranded	0.50	SA537	SA538	ALE	23265@uc002jqv.1@uc002jqu.1	1000000000000.0	0.43	EXOC7	('23265@uc002jqv.1@uc002jqu.1.B.0', '23265@uc002jqv.1@uc002jqu.1.A.0')	(0,0):754,(0,1):14,(1,0):167	0:167,1:14	0.5	0.66	0.38	(0,0):830,(0,1):78,(1,0):67	0:67,1:78	0.07	0.09	0.05
HCT116-stranded	0.50	SA537	SA538	ALE	80179@uc002hmx.1@uc010cuv.1	139.13	-0.13	MYO19	('80179@uc002hmx.1@uc010cuv.1.B.0', '80179@uc002hmx.1@uc010cuv.1.A.0')	(0,0):3407,(0,1):95,(1,0):114	0:114,1:95	0.21	0.25	0.16	(0,0):2032,(0,1):85,(1,0):209	0:209,1:85	0.34	0.4	0.29
HCT116-stranded	0.50	SA537	SA538	ALE	51747@uc002isq.2@uc002isr.1	1000000000000.0	0.14	LUC7L3	('51747@uc002isq.2@uc002isr.1.A.0', '51747@uc002isq.2@uc002isr.1.B.1_51747@uc002isq.2@uc002isr.1.B.0')	(0,0):1718,(0,1):1482,(1,0):716	0:716,1:1482	0.27	0.28	0.25	(0,0):2011,(0,1):3234,(1,0):657	0:657,1:3234	0.13	0.14	0.12
HCT116-stranded	0.50	SA537	SA538	ALE	80174@uc002ihe.2@uc002ihf.1	1000000000000.0	0.14	DBF4B	('80174@uc002ihe.2@uc002ihf.1.A.0', '80174@uc002ihe.2@uc002ihf.1.B.0')	(0,0):190,(0,1):162,(1,0):814	0:814,1:162	0.81	0.84	0.79	(0,0):429,(0,1):744,(1,0):1734	0:1734,1:744	0.67	0.69	0.65
HCT116-stranded	0.50	SA537	SA538	ALE	3607@uc002kfm.1@uc002kfn.1uc010diu.1	1000000000000.0	0.16	FOXK2	('3607@uc002kfm.1@uc002kfn.1uc010diu.1.B.0', '3607@uc002kfm.1@uc002kfn.1uc010diu.1.A.0')	(0,0):452,(0,1):17,(1,0):4198	0:4198,1:17	0.94	0.97	0.92	(0,0):314,(0,1):53,(1,0):2783	0:2783,1:53	0.78	0.83	0.74
HCT116-stranded	0.50	SA537	SA538	ALE	4763@uc002hgf.1@uc002hgg.1uc002hgh.1uc010cso.1	1000000000000.0	0.26	NF1	('4763@uc002hgf.1@uc002hgg.1uc002hgh.1uc010cso.1.B.0', '4763@uc002hgf.1@uc002hgg.1uc002hgh.1uc010cso.1.A.0')	(0,0):919,(0,1):23,(1,0):445	0:445,1:23	0.8	0.86	0.73	(0,0):885,(0,1):59,(1,0):339	0:339,1:59	0.54	0.61	0.48
HCT116-stranded	0.50	SA537	SA538	ALE	9135@uc002gbk.2@uc010cld.1	28.77	-0.23	RABEP1	('9135@uc002gbk.2@uc010cld.1.B.0', '9135@uc002gbk.2@uc010cld.1.A.0')	(0,0):1542,(0,1):30,(1,0):6	0:6,1:30	0.07	0.14	0.03	(0,0):1627,(0,1):18,(1,0):24	0:24,1:18	0.3	0.43	0.19
HCT116-stranded	0.50	SA537	SA538	ALE	6388@uc010crs.1@uc002hbw.1	1000000000000.0	-0.28	SDF2	('6388@uc010crs.1@uc002hbw.1.A.0', '6388@uc010crs.1@uc002hbw.1.B.0')	(0,0):568,(0,1):739,(1,0):24	0:24,1:739	0.03	0.04	0.02	(0,0):1727,(0,1):239,(1,0):116	0:116,1:239	0.31	0.36	0.26
HCT116-stranded	0.50	SA537	SA538	ALE	10458@uc002jyz.2@uc002jzd.1uc002jzh.1	526707069.04	0.1	BAIAP2	('10458@uc002jyz.2@uc002jzd.1uc002jzh.1.A.0', '10458@uc002jyz.2@uc002jzd.1uc002jzh.1.B.1_10458@uc002jyz.2@uc002jzd.1uc002jzh.1.B.0')	(0,0):1325,(0,1):406,(1,0):280	0:280,1:406	0.23	0.26	0.21	(0,0):443,(0,1):201,(1,0):65	0:65,1:201	0.13	0.16	0.1
HCT116-stranded	0.50	SA537	SA538	ALE	22905@uc002gvc.2@uc002gvg.1	39.54	0.13	EPN2	('22905@uc002gvc.2@uc002gvg.1.A.0', '22905@uc002gvc.2@uc002gvg.1.B.0')	(0,0):562,(0,1):15,(1,0):330	0:330,1:15	0.94	0.96	0.91	(0,0):221,(0,1):16,(1,0):91	0:91,1:16	0.81	0.88	0.72
HCT116-stranded	0.50	SA537	SA538	ALE	26118@uc010crf.1@uc002gzd.1uc002gze.1	1000000000000.0	0.15	WSB1	('26118@uc010crf.1@uc002gzd.1uc002gze.1.A.0', '26118@uc010crf.1@uc002gzd.1uc002gze.1.B.0')	(0,0):402,(0,1):1012,(1,0):240	0:240,1:1012	0.18	0.2	0.16	(0,0):267,(0,1):680,(1,0):23	0:23,1:680	0.03	0.04	0.02
HCT116-stranded	0.50	SA537	SA538	ALE	79092@uc010dhu.1@uc002jxv.2	428.42	-0.53	CARD14	('79092@uc010dhu.1@uc002jxv.2.A.0', '79092@uc010dhu.1@uc002jxv.2.B.0')	(0,0):83,(0,1):6,(1,0):1	0:1,1:6	0.08	0.22	0.01	(0,0):95,(0,1):4,(1,0):42	0:42,1:4	0.61	0.82	0.4
HCT116-stranded	0.50	SA537	SA538	ALE	9570@uc002iky.1@uc002ila.1	1000000000000.0	0.35	GOSR2	('9570@uc002iky.1@uc002ila.1.B.0', '9570@uc002iky.1@uc002ila.1.A.0')	(0,0):380,(0,1):218,(1,0):1574	0:1574,1:218	0.82	0.84	0.8	(0,0):237,(0,1):339,(1,0):488	0:488,1:339	0.47	0.51	0.44
HCT116-stranded	0.50	SA537	SA538	ALE	80174@uc002ihd.1@uc002ihf.1	1000000000000.0	0.16	DBF4B	('80174@uc002ihd.1@uc002ihf.1.A.0', '80174@uc002ihd.1@uc002ihf.1.B.0')	(0,0):1376,(0,1):162,(1,0):38	0:38,1:162	0.17	0.22	0.12	(0,0):2597,(0,1):744,(1,0):5	0:5,1:744	0.01	0.01	0.0
HCT116-stranded	0.50	SA537	SA538	ALE	10458@uc002jyz.2@uc002jzg.1	178.76	-0.14	BAIAP2	('10458@uc002jyz.2@uc002jzg.1.B.0', '10458@uc002jyz.2@uc002jzg.1.A.0')	(0,0):1741,(0,1):280,(1,0):32	0:32,1:280	0.08	0.1	0.05	(0,0):665,(0,1):65,(1,0):25	0:25,1:65	0.22	0.31	0.15
HCT116-stranded	0.50	SA537	SA538	ALE	124565@uc002kab.1@uc002jzy.1uc002jzz.1	1000000000000.0	0.18	SLC38A10	('124565@uc002kab.1@uc002jzy.1uc002jzz.1.B.0', '124565@uc002kab.1@uc002jzy.1uc002jzz.1.A.0')	(0,0):1005,(0,1):227,(1,0):1632	0:1632,1:227	0.73	0.75	0.7	(0,0):537,(0,1):269,(1,0):872	0:872,1:269	0.55	0.58	0.51
HCT116-stranded	0.50	SA537	SA538	ALE	4763@uc002hgf.1@uc010csn.1	479535.88	0.18	NF1	('4763@uc002hgf.1@uc010csn.1.B.0', '4763@uc002hgf.1@uc010csn.1.A.0')	(0,0):199,(0,1):23,(1,0):19	0:19,1:23	0.2	0.3	0.12	(0,0):223,(0,1):59,(1,0):4	0:4,1:59	0.02	0.05	0.01
HCT116-stranded	0.50	SA537	SA538	ALE	9570@uc002iky.1@uc002ikz.1	1000000000000.0	-0.37	GOSR2	('9570@uc002iky.1@uc002ikz.1.A.0', '9570@uc002iky.1@uc002ikz.1.B.0')	(0,0):1601,(0,1):353,(1,0):218	0:218,1:353	0.19	0.22	0.17	(0,0):621,(0,1):104,(1,0):339	0:339,1:104	0.56	0.61	0.5
HCT116-stranded	0.50	SA537	SA538	ALE	22905@uc002gvg.1@uc002gvd.2uc002gve.2uc002gvf.2	32.25	0.14	EPN2	('22905@uc002gvg.1@uc002gvd.2uc002gve.2uc002gvf.2.B.0', '22905@uc002gvg.1@uc002gvd.2uc002gve.2uc002gvf.2.A.0')	(0,0):765,(0,1):15,(1,0):1654	0:1654,1:15	0.95	0.97	0.92	(0,0):731,(0,1):16,(1,0):422	0:422,1:16	0.81	0.88	0.73
HCT116-stranded	0.50	SA537	SA538	ALE	10458@uc002jza.1uc002jzb.1uc002jzc.1@uc002jzf.1	1000000000000.0	0.15	BAIAP2	('10458@uc002jza.1uc002jzb.1uc002jzc.1@uc002jzf.1.A.0', '10458@uc002jza.1uc002jzb.1uc002jzc.1@uc002jzf.1.B.0')	(0,0):424,(0,1):363,(1,0):1072	0:1072,1:363	0.36	0.39	0.34	(0,0):183,(0,1):186,(1,0):248	0:248,1:186	0.21	0.24	0.18
HCT116-stranded	0.50	SA537	SA538	ALE	4763@uc002hge.1@uc002hgg.1uc002hgh.1uc010cso.1	1000000000000.0	0.46	NF1	('4763@uc002hge.1@uc002hgg.1uc002hgh.1uc010cso.1.B.0', '4763@uc002hge.1@uc002hgg.1uc002hgh.1uc010cso.1.A.0')	(0,0):958,(0,1):2,(1,0):445	0:445,1:2	0.89	0.98	0.76	(0,0):1047,(0,1):21,(1,0):339	0:339,1:21	0.43	0.54	0.34
HCT116-stranded	0.50	SA537	SA538	ALE	4763@uc002hge.1@uc010csn.1	102.0	0.41	NF1	('4763@uc002hge.1@uc010csn.1.B.0', '4763@uc002hge.1@uc010csn.1.A.0')	(0,0):238,(0,1):2,(1,0):19	0:19,1:2	0.43	0.84	0.18	(0,0):385,(0,1):21,(1,0):4	0:4,1:21	0.02	0.04	0.01
HCT116-stranded	0.50	SA537	SA538	ALE	10458@uc002jza.1uc002jzb.1uc002jzc.1@uc002jzd.1uc002jzh.1	1000000000000.0	0.15	BAIAP2	('10458@uc002jza.1uc002jzb.1uc002jzc.1@uc002jzd.1uc002jzh.1.A.0', '10458@uc002jza.1uc002jzb.1uc002jzc.1@uc002jzd.1uc002jzh.1.B.1_10458@uc002jza.1uc002jzb.1uc002jzc.1@uc002jzd.1uc002jzh.1.B.0')	(0,0):381,(0,1):406,(1,0):1072	0:1072,1:406	0.37	0.4	0.35	(0,0):168,(0,1):201,(1,0):248	0:248,1:201	0.22	0.25	0.19
HCT116-stranded	0.50	SA537	SA538	ALE	10464@uc001vja.1@uc001vjc.1uc010aep.1	1470.27	-0.32	PIBF1	('10464@uc001vja.1@uc001vjc.1uc010aep.1.A.0', '10464@uc001vja.1@uc001vjc.1uc010aep.1.B.0')	(0,0):833,(0,1):39,(1,0):2	0:2,1:39	0.07	0.16	0.02	(0,0):871,(0,1):26,(1,0):17	0:17,1:26	0.39	0.54	0.25
HCT116-stranded	0.50	SA537	SA538	ALE	9818@uc001uqg.1@uc001uqi.1uc001uqj.1	1000000000000.0	-0.12	NUPL1	('9818@uc001uqg.1@uc001uqi.1uc001uqj.1.A.0', '9818@uc001uqg.1@uc001uqi.1uc001uqj.1.B.0')	(0,0):1140,(0,1):6171,(1,0):1506	0:1506,1:6171	0.1	0.11	0.1	(0,0):1023,(0,1):4915,(1,0):2888	0:2888,1:4915	0.22	0.23	0.21
HCT116-stranded	0.50	SA537	SA538	ALE	23250@uc001vsm.1@uc001vsj.2	84.81	0.1	ATP11A	('23250@uc001vsm.1@uc001vsj.2.B.0', '23250@uc001vsm.1@uc001vsj.2.A.0')	(0,0):1199,(0,1):8,(1,0):4932	0:4932,1:8	0.97	0.99	0.95	(0,0):913,(0,1):23,(1,0):2528	0:2528,1:23	0.87	0.91	0.82
HCT116-stranded	0.50	SA537	SA538	ALE	9205@uc001umn.1uc001umo.1@uc001umm.1	25.33	-0.33	ZMYM5	('9205@uc001umn.1uc001umo.1@uc001umm.1.B.0', '9205@uc001umn.1uc001umo.1@uc001umm.1.A.0')	(0,0):86,(0,1):24,(1,0):184	0:184,1:24	0.47	0.58	0.37	(0,0):61,(0,1):6,(1,0):230	0:230,1:6	0.8	0.9	0.66
HCT116-stranded	0.50	SA537	SA538	ALE	55082@uc010age.1@uc001vqk.2	1000000000000.0	0.16	ARGLU1	('55082@uc010age.1@uc001vqk.2.A.0', '55082@uc010age.1@uc001vqk.2.B.0')	(0,0):942,(0,1):1907,(1,0):2085	0:2085,1:1907	0.23	0.24	0.22	(0,0):1803,(0,1):2993,(1,0):800	0:800,1:2993	0.07	0.07	0.06
HCT116-stranded	0.50	SA537	SA538	ALE	54841@uc001vpt.2@uc001vps.1uc001vpv.1	1000000000000.0	0.36	BIVM-ERCC5,BIVM	('54841@uc001vpt.2@uc001vps.1uc001vpv.1.B.0', '54841@uc001vpt.2@uc001vps.1uc001vpv.1.A.0')	(0,0):291,(0,1):10,(1,0):422	0:422,1:10	0.93	0.96	0.88	(0,0):155,(0,1):45,(1,0):179	0:179,1:45	0.57	0.65	0.49
HCT116-stranded	0.50	SA537	SA538	ALE	54841@uc001vpt.2@uc010agc.1	1000000000000.0	0.37	BIVM-ERCC5,BIVM	('54841@uc001vpt.2@uc010agc.1.B.0', '54841@uc001vpt.2@uc010agc.1.A.0')	(0,0):296,(0,1):10,(1,0):294	0:294,1:10	0.92	0.96	0.87	(0,0):155,(0,1):45,(1,0):132	0:132,1:45	0.55	0.63	0.47
HCT116-stranded	0.50	SA537	SA538	ALE	51082@uc001uro.1@uc010aam.1uc001urp.1	1000000000000.0	-0.14	POLR1D	('51082@uc001uro.1@uc010aam.1uc001urp.1.B.0', '51082@uc001uro.1@uc010aam.1uc001urp.1.A.0')	(0,0):808,(0,1):1539,(1,0):1658	0:1658,1:1539	0.21	0.22	0.2	(0,0):1256,(0,1):2311,(1,0):4943	0:4943,1:2311	0.35	0.36	0.34
HCT116-stranded	0.50	SA537	SA538	ALE	55608@uc001vrp.1@uc001vrm.1uc001vrn.1	1000000000000.0	-0.34	ANKRD10	('55608@uc001vrp.1@uc001vrm.1uc001vrn.1.B.0', '55608@uc001vrp.1@uc001vrm.1uc001vrn.1.A.0_55608@uc001vrp.1@uc001vrm.1uc001vrn.1.A.1')	(0,0):4674,(0,1):549,(1,0):1353	0:1353,1:549	0.44	0.46	0.41	(0,0):5833,(0,1):702,(1,0):7777	0:7777,1:702	0.78	0.79	0.76
HCT116-stranded	0.50	SA537	SA538	ALE	55578@uc001uwl.1@uc03076.uc001uwk.1	21508788405.81	-0.2		('55578@uc001uwl.1@uc03079.uc001uwk.1.A.0', '55578@uc001uwl.1@uc03080.uc001uwk.1.B.0')	(0,0):1492,(0,1):257,(1,0):96	0:96,1:257	0.2	0.24	0.17	(0,0):755,(0,1):90,(1,0):90	0:90,1:90	0.4	0.48	0.34
HCT116-stranded	0.50	SA537	SA538	ALE	10464@uc001vja.1@uc001vjb.2	593.97	0.58	PIBF1	('10464@uc001vja.1@uc001vjb.2.B.0', '10464@uc001vja.1@uc001vjb.2.A.0')	(0,0):561,(0,1):2,(1,0):6	0:6,1:2	0.68	0.91	0.37	(0,0):580,(0,1):17,(1,0):1	0:1,1:17	0.1	0.28	0.01
HCT116-stranded	0.50	SA537	SA538	ALE	26512@uc001vfm.1@uc001vfi.1uc001vfj.1uc001vfk.1uc001vfl.1	11711.25	-0.13	INTS6	('26512@uc001vfm.1@uc001vfi.1uc001vfj.1uc001vfk.1uc001vfl.1.B.0', '26512@uc001vfm.1@uc001vfi.1uc001vfj.1uc001vfk.1uc001vfl.1.A.0')	(0,0):1675,(0,1):85,(1,0):929	0:929,1:85	0.8	0.83	0.76	(0,0):958,(0,1):14,(1,0):513	0:513,1:14	0.93	0.96	0.89
HCT116-stranded	0.50	SA537	SA538	ALE	10443@uc001uuk.2@uc001uug.2uc010abd.1uc001uuh.2uc001uuj.2uc010abe.1	1000000000000.0	0.48	N4BP2L2	('10443@uc001uuk.2@uc001uug.2uc010abd.1uc001uuh.2uc001uuj.2uc010abe.1.A.0', '10443@uc001uuk.2@uc001uug.2uc010abd.1uc001uuh.2uc001uuj.2uc010abe.1.B.0_10443@uc001uuk.2@uc001uug.2uc010abd.1uc001uuh.2uc001uuj.2uc010abe.1.B.1')	(0,0):715,(0,1):8,(1,0):430	0:430,1:8	0.73	0.84	0.61	(0,0):909,(0,1):10,(1,0):56	0:56,1:10	0.25	0.41	0.15
HCT116-stranded	0.50	SA537	SA538	ALE	55608@uc001vro.1@uc001vrm.1uc001vrn.1	1000000000000.0	-0.35	ANKRD10	('55608@uc001vro.1@uc001vrm.1uc001vrn.1.B.0', '55608@uc001vro.1@uc001vrm.1uc001vrn.1.A.0')	(0,0):985,(0,1):549,(1,0):1353	0:1353,1:549	0.4	0.42	0.38	(0,0):4937,(0,1):702,(1,0):7777	0:7777,1:702	0.75	0.76	0.73
HCT116-stranded	0.50	SA537	SA538	ALE	23250@uc001vsm.1@uc001vsi.2	1536.19	0.1	ATP11A	('23250@uc001vsm.1@uc001vsi.2.B.1_23250@uc001vsm.1@uc001vsi.2.B.0', '23250@uc001vsm.1@uc001vsi.2.A.0')	(0,0):1237,(0,1):8,(1,0):4894	0:4894,1:8	0.97	0.99	0.95	(0,0):926,(0,1):23,(1,0):2515	0:2515,1:23	0.87	0.91	0.82
HCT116-stranded	0.50	SA537	SA538	ALE	6399@uc010nem.1@uc010nek.1uc010nel.1	783611.84	0.13	TRAPPC2	('6399@uc010nem.1@uc010nek.1uc010nel.1.B.0', '6399@uc010nem.1@uc010nek.1uc010nel.1.A.0')	(0,0):94,(0,1):29,(1,0):563	0:563,1:29	0.9	0.94	0.87	(0,0):117,(0,1):60,(1,0):406	0:406,1:60	0.77	0.82	0.73
HCT116-stranded	0.50	SA537	SA538	ALE	23157@uc004ers.1@uc004eru.1	246058595.03	0.25	SEPT6	('23157@uc004ers.1@uc004eru.1.B.0_23157@uc004ers.1@uc004eru.1.B.1', '23157@uc004ers.1@uc004eru.1.A.0_23157@uc004ers.1@uc004eru.1.A.1')	(0,0):60,(0,1):40,(1,0):248	0:248,1:40	0.65	0.73	0.57	(0,0):31,(0,1):73,(1,0):163	0:163,1:73	0.4	0.47	0.34
HCT116-stranded	0.50	SA537	SA538	ALE	6134@uc004fkm.1uc004fkn.1uc004fko.1@uc004fkr.1	1000000000000.0	0.37	RPL10	('6134@uc004fkm.1uc004fkn.1uc004fko.1@uc004fkr.1.A.0', '6134@uc004fkm.1uc004fkn.1uc004fko.1@uc004fkr.1.B.0')	(0,0):2089,(0,1):1,(1,0):542	0:542,1:1	0.98	1.0	0.95	(0,0):3313,(0,1):88,(1,0):832	0:832,1:88	0.61	0.66	0.56
HCT116-stranded	0.50	SA537	SA538	ALE	6134@uc010nuw.1@uc004fkr.1	1000000000000.0	0.13	RPL10,SNORA70	('6134@uc010nuw.1@uc004fkr.1.A.0', '6134@uc010nuw.1@uc004fkr.1.B.0')	(0,0):17851,(0,1):1,(1,0):3871	0:3871,1:1	0.99	1.0	0.98	(0,0):24138,(0,1):88,(1,0):5120	0:5120,1:88	0.86	0.89	0.84
HCT116-stranded	0.50	SA537	SA538	ALE	546@uc010nlx.1@uc004ecp.2uc004ecq.2uc004eco.2	1000000000000.0	0.18	ATRX	('546@uc010nlx.1@uc004ecp.2uc004ecq.2uc004eco.2.B.0', '546@uc010nlx.1@uc004ecp.2uc004ecq.2uc004eco.2.A.0')	(0,0):1647,(0,1):623,(1,0):1326	0:1326,1:623	0.51	0.53	0.49	(0,0):1231,(0,1):559,(1,0):558	0:558,1:559	0.33	0.36	0.3
HCT116-stranded	0.50	SA537	SA538	ALE	23157@uc004erv.1@uc004ert.1	564440.52	0.25	SEPT6	('23157@uc004erv.1@uc004ert.1.A.0', '23157@uc004erv.1@uc004ert.1.B.0')	(0,0):19,(0,1):40,(1,0):132	0:132,1:40	0.62	0.7	0.54	(0,0):15,(0,1):73,(1,0):86	0:86,1:73	0.37	0.45	0.3
HCT116-stranded	0.50	SA537	SA538	ALE	91966@uc004fdb.1uc01297.uc004fdh.1	274.88	-0.24		('91966@uc004fdb.1uc01301.uc004fdh.1.B.0', '91966@uc004fdb.1uc01300.uc004fdh.1.A.0')	(0,0):34,(0,1):53,(1,0):3	0:3,1:53	0.03	0.07	0.01	(0,0):56,(0,1):15,(1,0):12	0:12,1:15	0.27	0.41	0.14
HCT116-stranded	0.50	SA537	SA538	ALE	4515@uc004fmz.1@uc004fmy.1	140625294611.31	0.1		('4515@uc004fmz.1@uc004fmy.1.A.0_4515@uc004fmz.1@uc004fmy.1.A.1', '4515@uc004fmz.1@uc004fmy.1.B.0')	(0,0):142,(0,1):97,(1,0):71	0:71,1:97	0.13	0.17	0.1	(0,0):128,(0,1):103,(1,0):17	0:17,1:103	0.03	0.05	0.02
HCT116-stranded	0.50	SA537	SA538	ALE	23157@uc004eru.1@uc004ert.1	331.88	0.24	SEPT6	('23157@uc004eru.1@uc004ert.1.A.0_23157@uc004eru.1@uc004ert.1.A.1', '23157@uc004eru.1@uc004ert.1.B.0')	(0,0):60,(0,1):40,(1,0):248	0:248,1:40	0.63	0.71	0.55	(0,0):31,(0,1):73,(1,0):163	0:163,1:73	0.39	0.46	0.32
HCT116-stranded	0.50	SA537	SA538	ALE	23157@uc004ers.1@uc004erv.1	113.31	0.26	SEPT6	('23157@uc004ers.1@uc004erv.1.B.0', '23157@uc004ers.1@uc004erv.1.A.0_23157@uc004ers.1@uc004erv.1.A.1')	(0,0):176,(0,1):40,(1,0):132	0:132,1:40	0.64	0.71	0.56	(0,0):108,(0,1):73,(1,0):86	0:86,1:73	0.38	0.46	0.31
HCT116-stranded	0.50	SA537	SA538	ALE	1121@uc004eev.2@uc004eet.1	1000000000000.0	0.23	CHM	('1121@uc004eev.2@uc004eet.1.B.0', '1121@uc004eev.2@uc004eet.1.A.0')	(0,0):523,(0,1):96,(1,0):1087	0:1087,1:96	0.85	0.88	0.82	(0,0):446,(0,1):149,(1,0):474	0:474,1:149	0.62	0.66	0.57
HCT116-stranded	0.50	SA537	SA538	ALE	6303@uc010nfv.1uc010nfw.1@uc004dau.1	1000000000000.0	0.12	SAT1	('6303@uc010nfv.1uc010nfw.1@uc004dau.1.A.0', '6303@uc010nfv.1uc010nfw.1@uc004dau.1.B.0')	(0,0):1446,(0,1):955,(1,0):253	0:253,1:955	0.15	0.17	0.14	(0,0):2391,(0,1):2226,(1,0):106	0:106,1:2226	0.03	0.04	0.03
HCT116-stranded	0.50	SA537	SA538	ALE	7355@uc004dlr.1@uc004dlo.1	23.32	0.15	SLC35A2	('7355@uc004dlr.1@uc004dlo.1.A.0', '7355@uc004dlr.1@uc004dlo.1.B.0')	(0,0):142,(0,1):9,(1,0):1411	0:1411,1:9	0.9	0.95	0.84	(0,0):271,(0,1):41,(1,0):1956	0:1956,1:41	0.75	0.8	0.69
HCT116-stranded	0.50	SA537	SA538	ALE	546@uc010nly.1@uc004ecp.2uc004ecq.2uc004eco.2	1000000000000.0	0.17	ATRX	('546@uc010nly.1@uc004ecp.2uc004ecq.2uc004eco.2.B.0', '546@uc010nly.1@uc004ecp.2uc004ecq.2uc004eco.2.A.0')	(0,0):1651,(0,1):927,(1,0):1326	0:1326,1:927	0.54	0.56	0.52	(0,0):1242,(0,1):778,(1,0):558	0:558,1:778	0.37	0.39	0.34
HCT116-stranded	0.50	SA537	SA538	ALE	159091@uc010nru.1@uc004exy.1uc004exz.1	20.69	-0.52	FAM122C	('159091@uc010nru.1@uc004exy.1uc004exz.1.A.0', '159091@uc010nru.1@uc004exy.1uc004exz.1.B.0')	(0,0):121,(0,1):5,(1,0):5	0:5,1:5	0.23	0.48	0.08	(0,0):182,(1,0):9	0:9	0.75	0.94	0.38
HCT116-stranded	0.50	SA537	SA538	ALE	7355@uc004dlp.1@uc004dlo.1	98.31	0.15	SLC35A2	('7355@uc004dlp.1@uc004dlo.1.A.0', '7355@uc004dlp.1@uc004dlo.1.B.0')	(0,0):145,(0,1):9,(1,0):1567	0:1567,1:9	0.9	0.95	0.84	(0,0):273,(0,1):41,(1,0):2212	0:2212,1:41	0.75	0.8	0.69
HCT116-stranded	0.50	SA537	SA538	ALE	5638@uc004ddm.2@uc004ddn.1uc004ddo.1	1000000000000.0	0.68	PRRG1	('5638@uc004ddm.2@uc004ddn.1uc004ddo.1.B.0', '5638@uc004ddm.2@uc004ddn.1uc004ddo.1.A.0')	(0,0):74,(0,1):31,(1,0):1027	0:1027,1:31	0.91	0.94	0.88	(0,0):107,(0,1):315,(1,0):293	0:293,1:315	0.23	0.26	0.2
HCT116-stranded	0.50	SA537	SA538	ALE	7468@uc003gdx.2@uc003gdy.1uc003gea.1	1000000000000.0	-0.11	WHSC1	('7468@uc003gdx.2@uc003gdy.1uc003gea.1.B.0', '7468@uc003gdx.2@uc003gdy.1uc003gea.1.A.0')	(0,0):1231,(0,1):484,(1,0):227	0:227,1:484	0.13	0.14	0.11	(0,0):1194,(0,1):430,(1,0):442	0:442,1:430	0.24	0.27	0.22
HCT116-stranded	0.50	SA537	SA538	ALE	79960@uc003igj.1uc003igm.1@uc003igk.1uc003igl.1	1000000000000.0	-0.18	PHF17	('79960@uc003igj.1uc003igm.1@uc003igk.1uc003igl.1.B.0', '79960@uc003igj.1uc003igm.1@uc003igk.1uc003igl.1.A.0')	(0,0):244,(0,1):372,(1,0):1228	0:1228,1:372	0.71	0.73	0.69	(0,0):322,(0,1):165,(1,0):1791	0:1791,1:165	0.89	0.9	0.87
HCT116-stranded	0.50	SA537	SA538	ALE	22902@uc003hfq.1@uc003hfr.1	1000000000000.0	-0.36	RUFY3	('22902@uc003hfq.1@uc003hfr.1.A.0', '22902@uc003hfq.1@uc003hfr.1.B.0')	(0,0):305,(0,1):85,(1,0):110	0:110,1:85	0.23	0.28	0.19	(0,0):513,(0,1):35,(1,0):219	0:219,1:35	0.59	0.67	0.51
HCT116-stranded	0.50	SA537	SA538	ALE	441024@uc003hhr.2@uc003hhp.1	1000000000000.0	0.39	MTHFD2L	('441024@uc003hhr.2@uc003hhp.1.A.0', '441024@uc003hhr.2@uc003hhp.1.B.0')	(0,0):990,(0,1):138,(1,0):385	0:385,1:138	0.63	0.67	0.58	(0,0):2285,(0,1):574,(1,0):304	0:304,1:574	0.24	0.27	0.22
HCT116-stranded	0.50	SA537	SA538	ALE	23001@uc003hpf.1@uc003hpc.1uc003hpd.1	52.46	0.11	WDFY3	('23001@uc003hpf.1@uc003hpc.1uc003hpd.1.B.0', '23001@uc003hpf.1@uc003hpc.1uc003hpd.1.A.0')	(0,0):1477,(0,1):63,(1,0):585	0:585,1:63	0.78	0.83	0.74	(0,0):1084,(0,1):89,(1,0):456	0:456,1:89	0.67	0.72	0.62
HCT116-stranded	0.50	SA537	SA538	ALE	11019@uc003gue.2@uc003guf.1uc003gug.1uc003guh.1	466.67	-0.12	LIAS	('11019@uc003gue.2@uc003guf.1uc003gug.1uc003guh.1.A.0', '11019@uc003gue.2@uc003guf.1uc003gug.1uc003guh.1.B.0')	(0,0):678,(0,1):358,(1,0):23	0:23,1:358	0.06	0.08	0.04	(0,0):281,(0,1):95,(1,0):22	0:22,1:95	0.18	0.25	0.12
HCT116-stranded	0.50	SA537	SA538	ALE	132949@uc003hbp.2@uc010ihb.1uc003hbn.1uc003hbo.1uc010ihc.1	1000000000000.0	0.3	AASDH	('132949@uc003hbp.2@uc010ihb.1uc003hbn.1uc003hbo.1uc010ihc.1.A.0', '132949@uc003hbp.2@uc010ihb.1uc003hbn.1uc003hbo.1uc010ihc.1.B.0')	(0,0):252,(0,1):41,(1,0):110	0:110,1:41	0.47	0.56	0.38	(0,0):535,(0,1):96,(1,0):58	0:58,1:96	0.17	0.22	0.13
HCT116-stranded	0.50	SA537	SA538	ALE	26234@uc010idy.1@uc010idw.1uc003gob.1uc003goc.1uc010idx.1uc003god.1	1000000000000.0	0.6	FBXL5	('26234@uc010idy.1@uc010idw.1uc003gob.1uc003goc.1uc010idx.1uc003god.1.B.0', '26234@uc010idy.1@uc010idw.1uc003gob.1uc003goc.1uc010idx.1uc003god.1.A.0')	(0,0):315,(0,1):7,(1,0):467	0:467,1:7	0.92	0.96	0.86	(0,0):686,(0,1):43,(1,0):100	0:100,1:43	0.32	0.4	0.25
HCT116-stranded	0.50	SA537	SA538	ALE	55212@uc003iee.1@uc003ied.1	1181.89	0.18	BBS7	('55212@uc003iee.1@uc003ied.1.B.0', '55212@uc003iee.1@uc003ied.1.A.0')	(0,0):74,(0,1):66,(1,0):201	0:201,1:66	0.45	0.51	0.38	(0,0):89,(0,1):78,(1,0):110	0:110,1:78	0.27	0.33	0.22
HCT116-stranded	0.50	SA537	SA538	ALE	54790@uc010ilp.1@uc003hxk.2	1000000000000.0	0.34	TET2	('54790@uc010ilp.1@uc003hxk.2.B.0', '54790@uc010ilp.1@uc003hxk.2.A.0')	(0,0):347,(0,1):9,(1,0):641	0:641,1:9	0.95	0.97	0.91	(0,0):286,(0,1):62,(1,0):361	0:361,1:62	0.61	0.67	0.54
HCT116-stranded	0.50	SA537	SA538	ALE	54790@uc003hxi.1@uc003hxk.2	1000000000000.0	-0.16	TET2	('54790@uc003hxi.1@uc003hxk.2.A.0', '54790@uc003hxi.1@uc003hxk.2.B.0')	(0,0):383,(0,1):641,(1,0):697	0:697,1:641	0.36	0.39	0.34	(0,0):304,(0,1):361,(1,0):737	0:737,1:361	0.52	0.55	0.49
HCT116-stranded	0.50	SA537	SA538	ALE	285440@uc003iyx.1@uc003iyw.2	1000000000000.0	0.22	CYP4V2	('285440@uc003iyx.1@uc003iyw.2.B.0', '285440@uc003iyx.1@uc003iyw.2.A.0')	(0,0):198,(0,1):79,(1,0):466	0:466,1:79	0.82	0.85	0.78	(0,0):166,(0,1):133,(1,0):250	0:250,1:133	0.6	0.65	0.55
HCT116-stranded	0.50	SA537	SA538	ALE	10144@uc003hsi.2uc037.uc003hsf.1	1000000000000.0	-0.18		('10144@uc003hsi.2uc041.uc003hsf.1.B.0', '10144@uc003hsi.2uc040.uc003hsf.1.A.0')	(0,0):926,(0,1):106,(1,0):390	0:390,1:106	0.66	0.71	0.61	(0,0):1158,(0,1):46,(1,0):461	0:461,1:46	0.84	0.88	0.8
HCT116-stranded	0.50	SA537	SA538	ALE	80216@uc003iaq.1uc003iar.1@uc003ian.2uc003iap.2uc010imo.1	369.89	0.46	ALPK1	('80216@uc003iaq.1uc003iar.1@uc003ian.2uc003iap.2uc010imo.1.B.0', '80216@uc003iaq.1uc003iar.1@uc003ian.2uc003iap.2uc010imo.1.A.0')	(0,0):233,(0,1):5,(1,0):29	0:29,1:5	0.75	0.88	0.56	(0,0):283,(0,1):29,(1,0):20	0:20,1:29	0.29	0.41	0.19
HCT116-stranded	0.50	SA537	SA538	ALE	55589@uc003hlj.1uc003hll.1@uc003hlk.1	27.75	-0.13	BMP2K	('55589@uc003hlj.1uc003hll.1@uc003hlk.1.B.0', '55589@uc003hlj.1uc003hll.1@uc003hlk.1.A.0')	(0,0):196,(0,1):66,(1,0):417	0:417,1:66	0.7	0.75	0.64	(0,0):593,(0,1):43,(1,0):591	0:591,1:43	0.83	0.87	0.79
HCT116-stranded	0.50	SA537	SA538	ALE	152992@uc003glf.1@uc003glg.1uc003glh.1	1612.77	-0.22	METTL19	('152992@uc003glf.1@uc003glg.1uc003glh.1.B.0', '152992@uc003glf.1@uc003glg.1uc003glh.1.A.0')	(0,0):268,(0,1):76,(1,0):296	0:296,1:76	0.33	0.39	0.28	(0,0):311,(0,1):41,(1,0):403	0:403,1:41	0.55	0.63	0.48
HCT116-stranded	0.50	SA537	SA538	ALE	57732@uc003gey.2uc003gez.2@uc003gew.1uc003gex.1	1000000000000.0	0.42	ZFYVE28	('57732@uc003gey.2uc003gez.2@uc003gew.1uc003gex.1.B.0', '57732@uc003gey.2uc003gez.2@uc003gew.1uc003gex.1.A.0')	(0,0):377,(0,1):38,(1,0):175	0:175,1:38	0.62	0.69	0.53	(0,0):249,(0,1):57,(1,0):38	0:38,1:57	0.2	0.26	0.14
HCT116-stranded	0.50	SA537	SA538	ALE	55236@uc003hdi.2@uc003hdg.2	1000000000000.0	0.17	UBA6	('55236@uc003hdi.2@uc003hdg.2.B.0', '55236@uc003hdi.2@uc003hdg.2.A.0')	(0,0):2128,(0,1):17,(1,0):2455	0:2455,1:17	0.95	0.97	0.92	(0,0):1823,(0,1):51,(1,0):1490	0:1490,1:51	0.78	0.83	0.74
HCT116-stranded	0.50	SA537	SA538	ALE	6452@uc010icn.1@uc003gfi.2uc003gfj.2uc003gfk.2uc003gfl.2uc003gfm.2	39.16	-0.27	SH3BP2	('6452@uc010icn.1@uc003gfi.2uc003gfj.2uc003gfk.2uc003gfl.2uc003gfm.2.B.0', '6452@uc010icn.1@uc003gfi.2uc003gfj.2uc003gfk.2uc003gfl.2uc003gfm.2.A.0')	(0,0):1073,(0,1):17,(1,0):1585	0:1585,1:17	0.59	0.7	0.48	(0,0):633,(0,1):3,(1,0):1549	0:1549,1:3	0.86	0.95	0.72
HCT116-stranded	0.50	SA537	SA538	ALE	55132@uc003ifx.1@uc003iga.1uc003igf.1	1000000000000.0	-0.18	LARP1B	('55132@uc003ifx.1@uc003iga.1uc003igf.1.A.0', '55132@uc003ifx.1@uc003iga.1uc003igf.1.B.0')	(0,0):752,(0,1):151,(1,0):534	0:534,1:151	0.71	0.75	0.67	(0,0):950,(0,1):35,(1,0):418	0:418,1:35	0.89	0.92	0.85
HCT116-stranded	0.50	SA537	SA538	ALE	55132@uc003ify.2@uc003iga.1uc003igf.1	1000000000000.0	0.14	LARP1B	('55132@uc003ify.2@uc003iga.1uc003igf.1.B.0', '55132@uc003ify.2@uc003iga.1uc003igf.1.A.0')	(0,0):685,(0,1):440,(1,0):151	0:151,1:440	0.21	0.24	0.18	(0,0):880,(0,1):370,(1,0):35	0:35,1:370	0.07	0.09	0.05
HCT116-stranded	0.50	SA537	SA538	ALE	4152@uc002len.2@uc002lef.2uc002leg.2	1000000000000.0	-0.22	MBD1	('4152@uc002len.2@uc002lef.2uc002leg.2.A.0', '4152@uc002len.2@uc002lef.2uc002leg.2.B.0')	(0,0):165,(0,1):184,(1,0):597	0:597,1:184	0.65	0.68	0.61	(0,0):106,(0,1):43,(1,0):520	0:520,1:43	0.87	0.9	0.83
HCT116-stranded	0.50	SA537	SA538	ALE	374868@uc002lmu.2@uc002lmz.1	5142347.31	0.51	ATP9B	('374868@uc002lmu.2@uc002lmz.1.B.0', '374868@uc002lmu.2@uc002lmz.1.A.0')	(0,0):483,(0,1):3,(1,0):24	0:24,1:3	0.62	0.86	0.36	(0,0):674,(0,1):22,(1,0):10	0:10,1:22	0.11	0.19	0.05
HCT116-stranded	0.50	SA537	SA538	ALE	4152@uc010dow.1@uc002len.2	1000000000000.0	-0.22	MBD1	('4152@uc010dow.1@uc002len.2.B.0', '4152@uc010dow.1@uc002len.2.A.0_4152@uc010dow.1@uc002len.2.A.1')	(0,0):601,(0,1):188,(1,0):597	0:597,1:188	0.66	0.7	0.63	(0,0):212,(0,1):44,(1,0):520	0:520,1:44	0.88	0.91	0.84
HCT116-stranded	0.50	SA537	SA538	ALE	4152@uc010dow.1@uc002lel.2uc002lem.2	1000000000000.0	-0.19	MBD1	('4152@uc010dow.1@uc002lel.2uc002lem.2.B.0', '4152@uc010dow.1@uc002lel.2uc002lem.2.A.0_4152@uc010dow.1@uc002lel.2uc002lem.2.A.1')	(0,0):663,(0,1):188,(1,0):535	0:535,1:188	0.71	0.74	0.67	(0,0):246,(0,1):44,(1,0):486	0:486,1:44	0.9	0.93	0.87
HCT116-stranded	0.50	SA537	SA538	ALE	5771@uc002krp.1@uc002kro.1	1000000000000.0	-0.23	PTPN2	('5771@uc002krp.1@uc002kro.1.A.0', '5771@uc002krp.1@uc002kro.1.B.0_5771@uc002krp.1@uc002kro.1.B.1')	(0,0):646,(0,1):167,(1,0):266	0:266,1:167	0.28	0.32	0.24	(0,0):855,(0,1):142,(1,0):596	0:596,1:142	0.51	0.55	0.46
HCT116-stranded	0.50	SA537	SA538	ALE	84307@uc002kyi.1uc002kyk.1@uc010dmp.1	105.45	0.23	ZNF397	('84307@uc002kyi.1uc002kyk.1@uc010dmp.1.B.0', '84307@uc002kyi.1uc002kyk.1@uc010dmp.1.A.0')	(0,0):52,(0,1):41,(1,0):155	0:155,1:41	0.61	0.69	0.53	(0,0):53,(0,1):65,(1,0):92	0:92,1:65	0.38	0.45	0.31
HCT116-stranded	0.50	SA537	SA538	ALE	4152@uc002leh.2uc002lei.2uc002lej.2uc002lek.2@uc002lef.2uc002leg.2	1000000000000.0	-0.21	MBD1	('4152@uc002leh.2uc002lei.2uc002lej.2uc002lek.2@uc002lef.2uc002leg.2.A.0_4152@uc002leh.2uc002lei.2uc002lej.2uc002lek.2@uc002lef.2uc002leg.2.A.1', '4152@uc002leh.2uc002lei.2uc002lej.2uc002lek.2@uc002lef.2uc002leg.2.B.0')	(0,0):658,(0,1):184,(1,0):544	0:544,1:184	0.67	0.71	0.63	(0,0):243,(0,1):43,(1,0):490	0:490,1:43	0.88	0.91	0.85
HCT116-stranded	0.50	SA537	SA538	ALE	4152@uc002lel.2uc002lem.2@uc002lef.2uc002leg.2	1000000000000.0	-0.2	MBD1	('4152@uc002lel.2uc002lem.2@uc002lef.2uc002leg.2.A.0', '4152@uc002lel.2uc002lem.2@uc002lef.2uc002leg.2.B.0')	(0,0):171,(0,1):184,(1,0):535	0:535,1:184	0.69	0.72	0.65	(0,0):114,(0,1):43,(1,0):486	0:486,1:43	0.89	0.92	0.86
HCT116-stranded	0.50	SA537	SA538	ALE	4152@uc010dow.1@uc002leh.2uc002lei.2uc002lej.2uc002lek.2	1000000000000.0	-0.2	MBD1	('4152@uc010dow.1@uc002leh.2uc002lei.2uc002lej.2uc002lek.2.B.0_4152@uc010dow.1@uc002leh.2uc002lei.2uc002lej.2uc002lek.2.B.1', '4152@uc010dow.1@uc002leh.2uc002lei.2uc002lej.2uc002lek.2.A.0_4152@uc010dow.1@uc002leh.2uc002lei.2uc002lej.2uc002lek.2.A.1')	(0,0):654,(0,1):188,(1,0):544	0:544,1:188	0.69	0.73	0.65	(0,0):242,(0,1):44,(1,0):490	0:490,1:44	0.89	0.92	0.86
HCT116-stranded	0.50	SA537	SA538	ALE	374868@uc002lmu.2@uc002lmw.1	3499.25	-0.19	ATP9B	('374868@uc002lmu.2@uc002lmw.1.A.0', '374868@uc002lmu.2@uc002lmw.1.B.0')	(0,0):661,(0,1):35,(1,0):3	0:3,1:35	0.02	0.05	0.01	(0,0):769,(0,1):19,(1,0):22	0:22,1:19	0.21	0.32	0.13
HCT116-stranded	0.50	SA537	SA538	ALE	84617@uc002kqv.1uc002kqw.1uc002kqx.1@uc002kqy.2	1000000000000.0	-0.14	TUBB6	('84617@uc002kqv.1uc002kqw.1uc002kqx.1@uc002kqy.2.A.0', '84617@uc002kqv.1uc002kqw.1uc002kqx.1@uc002kqy.2.B.0')	(0,0):672,(0,1):1217,(1,0):4616	0:4616,1:1217	0.58	0.6	0.57	(0,0):640,(0,1):647,(1,0):4455	0:4455,1:647	0.72	0.73	0.7
HCT116-stranded	0.50	SA537	SA538	ALE	5771@uc002krp.1@uc002krl.1uc002krm.1uc002krn.1	1000000000000.0	-0.2	PTPN2	('5771@uc002krp.1@uc002krl.1uc002krm.1uc002krn.1.A.0', '5771@uc002krp.1@uc002krl.1uc002krm.1uc002krn.1.B.0')	(0,0):646,(0,1):167,(1,0):266	0:266,1:167	0.21	0.24	0.18	(0,0):855,(0,1):142,(1,0):596	0:596,1:142	0.41	0.45	0.36
HCT116-stranded	0.50	SA537	SA538	ALE	374868@uc002lmu.2@uc002lmx.1uc002lna.1	63029.56	-0.15	ATP9B	('374868@uc002lmu.2@uc002lmx.1uc002lna.1.A.0', '374868@uc002lmu.2@uc002lmx.1uc002lna.1.B.0')	(0,0):648,(0,1):124,(1,0):3	0:3,1:124	0.03	0.06	0.01	(0,0):759,(0,1):95,(1,0):22	0:22,1:95	0.18	0.25	0.12
HCT116-stranded	0.50	SA537	SA538	ALE	1454@uc003avq.1@uc003avm.1	1000000000000.0	-0.17	CSNK1E	('1454@uc003avq.1@uc003avm.1.A.0', '1454@uc003avq.1@uc003avm.1.B.0_1454@uc003avq.1@uc003avm.1.B.1')	(0,0):875,(0,1):491,(1,0):288	0:288,1:491	0.23	0.26	0.21	(0,0):901,(0,1):460,(1,0):592	0:592,1:460	0.4	0.42	0.37
HCT116-stranded	0.50	SA537	SA538	ALE	11078@uc003atq.1uc003atr.1@uc003att.1uc003atu.1uc003atw.1uc010gxh.1	1000000000000.0	-0.17	TRIOBP	('11078@uc003atq.1uc003atr.1@uc003att.1uc003atu.1uc003atw.1uc010gxh.1.A.0', '11078@uc003atq.1uc003atr.1@uc003att.1uc003atu.1uc003atw.1uc010gxh.1.B.1_11078@uc003atq.1uc003atr.1@uc003att.1uc003atu.1uc003atw.1uc010gxh.1.B.0')	(0,0):5375,(0,1):2179,(1,0):188	0:188,1:2179	0.07	0.08	0.06	(0,0):4112,(0,1):1259,(1,0):459	0:459,1:1259	0.24	0.26	0.22
HCT116-stranded	0.50	SA537	SA538	ALE	11078@uc003atv.1@uc003att.1uc003atu.1uc003atw.1uc010gxh.1	1000000000000.0	0.15	TRIOBP	('11078@uc003atv.1@uc003att.1uc003atu.1uc003atw.1uc010gxh.1.B.1_11078@uc003atv.1@uc003att.1uc003atu.1uc003atw.1uc010gxh.1.B.0', '11078@uc003atv.1@uc003att.1uc003atu.1uc003atw.1uc010gxh.1.A.0')	(0,0):2408,(0,1):260,(1,0):2179	0:2179,1:260	0.51	0.55	0.48	(0,0):2108,(0,1):277,(1,0):1259	0:1259,1:277	0.36	0.39	0.34
HCT116-stranded	0.50	SA537	SA538	ALE	1454@uc003avp.1@uc003avj.1uc003avk.1	1000000000000.0	0.19	CSNK1E	('1454@uc003avp.1@uc003avj.1uc003avk.1.B.0_1454@uc003avp.1@uc003avj.1uc003avk.1.B.1', '1454@uc003avp.1@uc003avj.1uc003avk.1.A.0')	(0,0):892,(0,1):139,(1,0):1290	0:1290,1:139	0.7	0.74	0.67	(0,0):943,(0,1):334,(1,0):1368	0:1368,1:334	0.51	0.54	0.48
HCT116-stranded	0.50	SA537	SA538	ALE	1454@uc003avp.1@uc003avm.1	1000000000000.0	0.21	CSNK1E	('1454@uc003avp.1@uc003avm.1.B.0_1454@uc003avp.1@uc003avm.1.B.1', '1454@uc003avp.1@uc003avm.1.A.0')	(0,0):879,(0,1):139,(1,0):491	0:491,1:139	0.73	0.77	0.7	(0,0):923,(0,1):334,(1,0):460	0:460,1:334	0.52	0.55	0.48
HCT116-stranded	0.50	SA537	SA538	ALE	57553@uc002znm.1uc010grf.1@uc010grd.1uc002zng.2	1000000000000.0	-0.17	MICAL3	('57553@uc002znm.1uc010grf.1@uc010grd.1uc002zng.2.A.0', '57553@uc002znm.1uc010grf.1@uc010grd.1uc002zng.2.B.0')	(0,0):1322,(0,1):932,(1,0):163	0:163,1:932	0.11	0.12	0.09	(0,0):996,(0,1):730,(1,0):421	0:421,1:730	0.28	0.3	0.26
HCT116-stranded	0.50	SA537	SA538	ALE	11078@uc003ats.1@uc003att.1uc003atu.1uc003atw.1uc010gxh.1	1000000000000.0	-0.17	TRIOBP	('11078@uc003ats.1@uc003att.1uc003atu.1uc003atw.1uc010gxh.1.A.0', '11078@uc003ats.1@uc003att.1uc003atu.1uc003atw.1uc010gxh.1.B.1_11078@uc003ats.1@uc003att.1uc003atu.1uc003atw.1uc010gxh.1.B.0')	(0,0):5374,(0,1):2179,(1,0):189	0:189,1:2179	0.07	0.08	0.06	(0,0):4109,(0,1):1259,(1,0):462	0:462,1:1259	0.24	0.26	0.22
HCT116-stranded	0.50	SA537	SA538	ALE	57553@uc002znm.1uc010grf.1@uc002znj.1uc002znk.1uc002znl.1	108.73	-0.18	MICAL3	('57553@uc002znm.1uc010grf.1@uc002znj.1uc002znk.1uc002znl.1.A.0', '57553@uc002znm.1uc010grf.1@uc002znj.1uc002znk.1uc002znl.1.B.0')	(0,0):110,(0,1):18,(1,0):163	0:163,1:18	0.75	0.83	0.66	(0,0):117,(0,1):11,(1,0):421	0:421,1:11	0.93	0.96	0.88
HCT116-stranded	0.50	SA537	SA538	ALE	339665@uc003ais.1@uc003ait.2	2369100.16	-0.23	SLC35E4	('339665@uc003ais.1@uc003ait.2.B.1_339665@uc003ais.1@uc003ait.2.B.0', '339665@uc003ais.1@uc003ait.2.A.0')	(0,0):776,(0,1):192,(1,0):38	0:38,1:192	0.15	0.19	0.11	(0,0):503,(0,1):79,(1,0):56	0:56,1:79	0.38	0.45	0.29
HCT116-stranded	0.50	SA537	SA538	ALE	23616@uc003ati.1@uc003atj.1uc003atm.1	1000000000000.0	-0.29		('23616@uc003ati.1@uc003atj.1uc003atm.1.B.0', '23616@uc003ati.1@uc003atj.1uc003atm.1.A.0')	(0,0):755,(0,1):760,(1,0):1898	0:1898,1:760	0.55	0.57	0.53	(0,0):861,(0,1):289,(1,0):3158	0:3158,1:289	0.84	0.86	0.83
HCT116-stranded	0.50	SA537	SA538	ALE	1454@uc003avq.1@uc003avj.1uc003avk.1	1000000000000.0	0.14	CSNK1E	('1454@uc003avq.1@uc003avj.1uc003avk.1.B.0_1454@uc003avq.1@uc003avj.1uc003avk.1.B.1', '1454@uc003avq.1@uc003avj.1uc003avk.1.A.0')	(0,0):888,(0,1):288,(1,0):1290	0:1290,1:288	0.74	0.77	0.72	(0,0):921,(0,1):592,(1,0):1368	0:1368,1:592	0.6	0.62	0.58
HCT116-stranded	0.50	SA537	SA538	ALE	9145@uc003axo.2uc003axp.2uc003axs.2@uc003axq.2	213.31	-0.18	SYNGR1	('9145@uc003axo.2uc003axp.2uc003axs.2@uc003axq.2.B.0', '9145@uc003axo.2uc003axp.2uc003axs.2@uc003axq.2.A.0')	(0,0):73,(0,1):71,(1,0):277	0:277,1:71	0.39	0.45	0.33	(0,0):57,(0,1):52,(1,0):437	0:437,1:52	0.57	0.64	0.5
HCT116-stranded	0.50	SA537	SA538	ALE	3985@uc003akg.1uc003akj.1@uc003akh.1uc003aki.1uc003akk.1	1000000000000.0	0.27	LIMK2	('3985@uc003akg.1uc003akj.1@uc003akh.1uc003aki.1uc003akk.1.B.0', '3985@uc003akg.1uc003akj.1@uc003akh.1uc003aki.1uc003akk.1.A.0')	(0,0):55,(0,1):90,(1,0):602	0:602,1:90	0.73	0.78	0.69	(0,0):41,(0,1):115,(1,0):239	0:239,1:115	0.46	0.52	0.41
HCT116-stranded	0.50	SA537	SA538	ALE	388969@uc002sqd.1@uc002sqc.1	9647.46	0.14	C2orf68	('388969@uc002sqd.1@uc002sqc.1.B.0', '388969@uc002sqd.1@uc002sqc.1.A.0')	(0,0):76,(0,1):32,(1,0):321	0:321,1:32	0.87	0.91	0.83	(0,0):106,(0,1):66,(1,0):260	0:260,1:66	0.73	0.78	0.68
HCT116-stranded	0.50	SA537	SA538	ALE	10290@uc002vln.1uc002vlp.1@uc010fwg.1	1422353.23	0.23	SPEG	('10290@uc002vln.1uc002vlp.1@uc010fwg.1.A.0', '10290@uc002vln.1uc002vlp.1@uc010fwg.1.B.0')	(0,0):444,(0,1):72,(1,0):246	0:246,1:72	0.56	0.63	0.5	(0,0):570,(0,1):81,(1,0):105	0:105,1:81	0.33	0.4	0.27
HCT116-stranded	0.50	SA537	SA538	ALE	6936@uc002snp.2@uc010ffs.1uc002snn.1uc002sno.1uc010fft.1	1000000000000.0	0.17	GCFC2	('6936@uc002snp.2@uc010ffs.1uc002snn.1uc002sno.1uc010fft.1.B.0', '6936@uc002snp.2@uc010ffs.1uc002snn.1uc002sno.1uc010fft.1.A.0')	(0,0):1705,(0,1):169,(1,0):421	0:421,1:169	0.31	0.35	0.27	(0,0):3024,(0,1):415,(1,0):393	0:393,1:415	0.14	0.16	0.13
HCT116-stranded	0.50	SA537	SA538	ALE	284992@uc002utr.1@uc002utp.1	1000000000000.0	0.33	CCDC150	('284992@uc002utr.1@uc002utp.1.A.0', '284992@uc002utr.1@uc002utp.1.B.0')	(0,0):165,(0,1):38,(1,0):71	0:71,1:38	0.4	0.5	0.31	(0,0):261,(0,1):83,(1,0):17	0:17,1:83	0.07	0.11	0.04
HCT116-stranded	0.50	SA537	SA538	ALE	23683@uc002rqf.1@uc002rqd.1	1000000000000.0	0.22	PRKD3	('23683@uc002rqf.1@uc002rqd.1.B.0', '23683@uc002rqf.1@uc002rqd.1.A.0')	(0,0):426,(0,1):23,(1,0):612	0:612,1:23	0.95	0.96	0.93	(0,0):450,(0,1):65,(1,0):239	0:239,1:65	0.73	0.78	0.67
HCT116-stranded	0.50	SA537	SA538	ALE	7072@uc002sgm.2@uc002sgj.2uc002sgk.2	337228.28	0.29	TIA1	('7072@uc002sgm.2@uc002sgj.2uc002sgk.2.B.0', '7072@uc002sgm.2@uc002sgj.2uc002sgk.2.A.0')	(0,0):601,(0,1):15,(1,0):1938	0:1938,1:15	0.83	0.9	0.75	(0,0):626,(0,1):28,(1,0):843	0:843,1:28	0.54	0.64	0.45
HCT116-stranded	0.50	SA537	SA538	ALE	57679@uc002uyr.1@uc002uyo.1	201607281.05	0.1	ALS2	('57679@uc002uyr.1@uc002uyo.1.A.0', '57679@uc002uyr.1@uc002uyo.1.B.0')	(0,0):1128,(0,1):462,(1,0):409	0:409,1:462	0.32	0.35	0.29	(0,0):1600,(0,1):531,(1,0):282	0:282,1:531	0.22	0.25	0.2
HCT116-stranded	0.50	SA537	SA538	ALE	4065@uc002ubc.2@uc002uba.1uc002ubb.2uc010fos.1	1000000000000.0	0.29		('4065@uc002ubc.2@uc002uba.1uc002ubb.2uc010fos.1.B.0', '4065@uc002ubc.2@uc002uba.1uc002ubb.2uc010fos.1.A.0')	(0,0):70,(1,0):84	0:84	0.98	1.0	0.93	(0,0):425,(0,1):32,(1,0):129	0:129,1:32	0.69	0.77	0.61
HCT116-stranded	0.50	SA537	SA538	ALE	57679@uc002uyq.1@uc002uyo.1	195619.1	0.15	ALS2	('57679@uc002uyq.1@uc002uyo.1.B.0', '57679@uc002uyq.1@uc002uyo.1.A.0')	(0,0):801,(0,1):29,(1,0):462	0:462,1:29	0.87	0.91	0.82	(0,0):1045,(0,1):86,(1,0):531	0:531,1:86	0.72	0.76	0.67
HCT116-stranded	0.50	SA537	SA538	ALE	51112@uc002qxl.1@uc002qxm.1uc002qxn.1	12751.17	-0.26	TRAPPC12	('51112@uc002qxl.1@uc002qxm.1uc002qxn.1.A.0', '51112@uc002qxl.1@uc002qxm.1uc002qxn.1.B.0')	(0,0):1666,(0,1):72,(1,0):559	0:559,1:72	0.51	0.58	0.45	(0,0):1431,(0,1):13,(1,0):334	0:334,1:13	0.77	0.85	0.67
HCT116-stranded	0.50	SA537	SA538	ALE	6160@uc002tat.1@uc010fiu.1	2226834.05	0.18	RPL31	('6160@uc002tat.1@uc010fiu.1.A.0', '6160@uc002tat.1@uc010fiu.1.B.0')	(0,0):6256,(0,1):65,(1,0):213	0:213,1:65	0.45	0.53	0.38	(0,0):8889,(0,1):592,(1,0):880	0:880,1:592	0.27	0.29	0.25
HCT116-stranded	0.50	SA537	SA538	ALE	79083@uc010fyt.1@uc01684.uc010fyu.1	30.89	0.23		('79083@uc010fyt.1@uc01688.uc010fyu.1.B.0', '79083@uc010fyt.1@uc01687.uc010fyu.1.A.0')	(0,0):807,(0,1):10,(1,0):630	0:630,1:10	0.82	0.9	0.73	(0,0):772,(0,1):24,(1,0):439	0:439,1:24	0.59	0.68	0.49
HCT116-stranded	0.50	SA537	SA538	ALE	79712@uc002tvt.1@uc002tvo.1	39.7	-0.12	GTDC1	('79712@uc002tvt.1@uc002tvo.1.A.0', '79712@uc002tvt.1@uc002tvo.1.B.0_79712@uc002tvt.1@uc002tvo.1.B.1')	(0,0):133,(0,1):196,(1,0):52	0:52,1:196	0.15	0.19	0.11	(0,0):118,(0,1):121,(1,0):69	0:69,1:121	0.27	0.33	0.22
HCT116-stranded	0.50	SA537	SA538	ALE	8837@uc002uwy.2@uc002uxb.2uc002uxc.2uc002uxd.2uc010fsx.1uc002uxg.1	1000000000000.0	-0.43	CFLAR	('8837@uc002uwy.2@uc002uxb.2uc002uxc.2uc002uxd.2uc010fsx.1uc002uxg.1.A.0', '8837@uc002uwy.2@uc002uxb.2uc002uxc.2uc002uxd.2uc010fsx.1uc002uxg.1.B.0')	(0,0):310,(0,1):34,(1,0):189	0:189,1:34	0.29	0.38	0.22	(0,0):433,(0,1):18,(1,0):633	0:633,1:18	0.72	0.81	0.62
HCT116-stranded	0.50	SA537	SA538	ALE	10290@uc010fwh.1uc002vlq.2@uc010fwg.1	55312.67	-0.18	SPEG	('10290@uc010fwh.1uc002vlq.2@uc010fwg.1.B.0', '10290@uc010fwh.1uc002vlq.2@uc010fwg.1.A.0')	(0,0):391,(0,1):225,(1,0):72	0:72,1:225	0.19	0.23	0.15	(0,0):547,(0,1):98,(1,0):81	0:81,1:98	0.37	0.44	0.31
HCT116-stranded	0.50	SA537	SA538	ALE	64844@uc010for.1@uc002uax.1uc010foq.1	1000000000000.0	-0.1	MARCH7	('64844@uc010for.1@uc002uax.1uc010foq.1.B.0', '64844@uc010for.1@uc002uax.1uc010foq.1.A.0')	(0,0):1673,(0,1):1106,(1,0):2012	0:2012,1:1106	0.6	0.62	0.58	(0,0):1236,(0,1):548,(1,0):1513	0:1513,1:548	0.7	0.72	0.67
HCT116-stranded	0.50	SA537	SA538	ALE	63892@uc002rtc.2@uc002rtb.1	303.42	0.51	THADA	('63892@uc002rtc.2@uc002rtb.1.A.0', '63892@uc002rtc.2@uc002rtb.1.B.0')	(0,0):142,(0,1):2,(1,0):30	0:30,1:2	0.78	0.95	0.54	(0,0):104,(0,1):8,(1,0):10	0:10,1:8	0.27	0.45	0.14
HCT116-stranded	0.50	SA537	SA538	ALE	57679@uc002uyr.1@uc002uyp.2	2095476682.44	0.16	ALS2	('57679@uc002uyr.1@uc002uyp.2.A.0', '57679@uc002uyr.1@uc002uyp.2.B.0')	(0,0):707,(0,1):9,(1,0):409	0:409,1:9	0.95	0.98	0.91	(0,0):1002,(0,1):32,(1,0):282	0:282,1:32	0.79	0.85	0.73
HCT116-stranded	0.50	SA537	SA538	ALE	65059@uc002vaf.1@uc002vae.1	55.57	0.33	RAPH1	('65059@uc002vaf.1@uc002vae.1.B.0', '65059@uc002vaf.1@uc002vae.1.A.0')	(0,0):97,(0,1):1,(1,0):70	0:70,1:1	0.93	0.98	0.84	(0,0):29,(0,1):4,(1,0):14	0:14,1:4	0.6	0.81	0.38
HCT116-stranded	0.50	SA537	SA538	ALE	9014@uc010exc.1@uc002qzz.1uc010exd.1	1645.99	0.21	TAF1B	('9014@uc010exc.1@uc002qzz.1uc010exd.1.B.0', '9014@uc010exc.1@uc002qzz.1uc010exd.1.A.0')	(0,0):367,(0,1):15,(1,0):290	0:290,1:15	0.91	0.94	0.86	(0,0):408,(0,1):36,(1,0):158	0:158,1:36	0.7	0.77	0.62
HCT116-stranded	0.50	SA537	SA538	ALE	200576@uc002vcv.1uc002vcw.1uc002vcx.1@uc002vcz.1	247522289.88	0.19	PIKFYVE	('200576@uc002vcv.1uc002vcw.1uc002vcx.1@uc002vcz.1.B.0', '200576@uc002vcv.1uc002vcw.1uc002vcx.1@uc002vcz.1.A.0')	(0,0):1041,(0,1):9,(1,0):1087	0:1087,1:9	0.95	0.97	0.91	(0,0):746,(0,1):29,(1,0):624	0:624,1:29	0.76	0.83	0.69
HCT116-stranded	0.50	SA537	SA538	ALE	4144@uc010fgl.1@uc002spr.1uc010fgk.1	1000000000000.0	0.19	MAT2A	('4144@uc010fgl.1@uc002spr.1uc010fgk.1.B.0', '4144@uc010fgl.1@uc002spr.1uc010fgk.1.A.0')	(0,0):1800,(0,1):157,(1,0):8424	0:8424,1:157	0.82	0.85	0.8	(0,0):1500,(0,1):234,(1,0):4598	0:4598,1:234	0.63	0.66	0.6
HCT116-stranded	0.50	SA537	SA538	ALE	245711@uc002rmi.1uc002rml.1@uc002rmj.1uc002rmk.1	23.89	0.21	SPDYA	('245711@uc002rmi.1uc002rml.1@uc002rmj.1uc002rmk.1.B.0', '245711@uc002rmi.1uc002rml.1@uc002rmj.1uc002rmk.1.A.0')	(0,0):144,(0,1):5,(1,0):122	0:122,1:5	0.94	0.98	0.89	(0,0):166,(0,1):21,(1,0):75	0:75,1:21	0.73	0.83	0.64
HCT116-stranded	0.50	SA537	SA538	ALE	51455@uc002tae.1@uc002tac.1uc002tad.1	35.31	0.13	REV1	('51455@uc002tae.1@uc002tac.1uc002tad.1.B.0', '51455@uc002tae.1@uc002tac.1uc002tad.1.A.0')	(0,0):1563,(0,1):150,(1,0):274	0:274,1:150	0.59	0.64	0.54	(0,0):2097,(0,1):181,(1,0):197	0:197,1:181	0.46	0.51	0.41
HCT116-stranded	0.50	SA537	SA538	ALE	57679@uc002uyr.1@uc002uyq.1	1000000000000.0	0.33	ALS2	('57679@uc002uyr.1@uc002uyq.1.A.0', '57679@uc002uyr.1@uc002uyq.1.B.0')	(0,0):325,(0,1):29,(1,0):409	0:409,1:29	0.75	0.82	0.68	(0,0):496,(0,1):86,(1,0):282	0:282,1:86	0.42	0.48	0.36
HCT116-stranded	0.50	SA537	SA538	ALE	79712@uc002tvt.1@uc01262.uc010fno.1	28.85	-0.12		('79712@uc002tvt.1@uc01265.uc010fno.1.A.0', '79712@uc002tvt.1@uc01266.uc010fno.1.B.0')	(0,0):152,(0,1):177,(1,0):52	0:52,1:177	0.15	0.19	0.11	(0,0):130,(0,1):109,(1,0):69	0:69,1:109	0.27	0.33	0.22
HCT116-stranded	0.50	SA537	SA538	ALE	6672@uc002vqq.1uc002vqr.1uc002vqv.1@uc002vqt.1	1000000000000.0	-0.18	SP100	('6672@uc002vqq.1uc002vqr.1uc002vqv.1@uc002vqt.1.B.0', '6672@uc002vqq.1uc002vqr.1uc002vqv.1@uc002vqt.1.A.0')	(0,0):266,(0,1):140,(1,0):64	0:64,1:140	0.1	0.14	0.08	(0,0):254,(0,1):83,(1,0):128	0:128,1:83	0.28	0.34	0.23
HCT116-stranded	0.50	SA537	SA538	ALE	51776@uc002uhx.2@uc002uhz.1	1000000000000.0	-0.27	ZAK	('51776@uc002uhx.2@uc002uhz.1.A.0', '51776@uc002uhx.2@uc002uhz.1.B.0')	(0,0):2468,(0,1):576,(1,0):63	0:63,1:576	0.06	0.08	0.05	(0,0):3368,(0,1):199,(1,0):158	0:158,1:199	0.33	0.37	0.28
HCT116-stranded	0.50	SA537	SA538	ALE	80255@uc002tkv.2uc002tkw.2@uc002tku.1	1357733.3	-0.27	SLC35F5	('80255@uc002tkv.2uc002tkw.2@uc002tku.1.A.0', '80255@uc002tkv.2uc002tkw.2@uc002tku.1.B.0_80255@uc002tkv.2uc002tkw.2@uc002tku.1.B.1')	(0,0):364,(0,1):115,(1,0):32	0:32,1:115	0.21	0.28	0.15	(0,0):369,(0,1):69,(1,0):69	0:69,1:69	0.48	0.57	0.4
HCT116-stranded	0.50	SA537	SA538	ALE	5495@uc002rtu.1@uc002rtw.1	1000000000000.0	0.29	PPM1B	('5495@uc002rtu.1@uc002rtw.1.B.0', '5495@uc002rtu.1@uc002rtw.1.A.0')	(0,0):87,(0,1):451,(1,0):661	0:661,1:451	0.47	0.5	0.44	(0,0):186,(0,1):937,(1,0):329	0:329,1:937	0.18	0.2	0.16
HCT116-stranded	0.50	SA537	SA538	ALE	9759@uc002vyl.1@uc010fyy.1uc002vyk.2	52.34	0.23	HDAC4	('9759@uc002vyl.1@uc010fyy.1uc002vyk.2.B.0', '9759@uc002vyl.1@uc010fyy.1uc002vyk.2.A.0')	(0,0):602,(0,1):2,(1,0):549	0:549,1:2	0.95	0.99	0.89	(0,0):479,(0,1):9,(1,0):232	0:232,1:9	0.72	0.86	0.59
HCT116-stranded	0.50	SA537	SA538	ALE	25992@uc002wal.2@uc002wah.1uc002waj.1	1000000000000.0	-0.34	SNED1	('25992@uc002wal.2@uc002wah.1uc002waj.1.A.0', '25992@uc002wal.2@uc002wah.1uc002waj.1.B.1_25992@uc002wal.2@uc002wah.1uc002waj.1.B.0')	(0,0):530,(0,1):55,(1,0):47	0:47,1:55	0.37	0.46	0.28	(0,0):532,(0,1):59,(1,0):221	0:221,1:59	0.71	0.77	0.65
HCT116-stranded	0.50	SA537	SA538	ALE	5495@uc002rtt.1uc002rtv.1@uc002rtw.1	1000000000000.0	0.25	PPM1B	('5495@uc002rtt.1uc002rtv.1@uc002rtw.1.B.0', '5495@uc002rtt.1uc002rtv.1@uc002rtw.1.A.0')	(0,0):88,(0,1):447,(1,0):661	0:661,1:447	0.38	0.41	0.35	(0,0):188,(0,1):930,(1,0):329	0:329,1:930	0.13	0.14	0.11
HCT116-stranded	0.50	SA537	SA538	ALE	4144@uc010fgm.1@uc010fgl.1	1000000000000.0	0.15	MAT2A	('4144@uc010fgm.1@uc010fgl.1.A.0', '4144@uc010fgm.1@uc010fgl.1.B.0')	(0,0):3044,(0,1):157,(1,0):394	0:394,1:157	0.3	0.34	0.26	(0,0):1434,(0,1):234,(1,0):232	0:232,1:234	0.15	0.17	0.13
HCT116-stranded	0.50	SA537	SA538	ALE	151194@uc002vcf.2uc010fuk.1uc002vcg.2@uc002vce.2	1000000000000.0	0.39	METTL21A	('151194@uc002vcf.2uc010fuk.1uc002vcg.2@uc002vce.2.A.0', '151194@uc002vcf.2uc010fuk.1uc002vcg.2@uc002vce.2.B.0')	(0,0):1761,(0,1):62,(1,0):503	0:503,1:62	0.55	0.62	0.48	(0,0):1940,(0,1):164,(1,0):215	0:215,1:164	0.16	0.19	0.14
HCT116-stranded	0.50	SA537	SA538	ALE	84289@uc002wcc.1@uc002wcd.1	1000000000000.0	0.26	ING5	('84289@uc002wcc.1@uc002wcd.1.B.0', '84289@uc002wcc.1@uc002wcd.1.A.0')	(0,0):239,(0,1):85,(1,0):1430	0:1430,1:85	0.86	0.88	0.83	(0,0):271,(0,1):204,(1,0):856	0:856,1:204	0.6	0.64	0.56
HCT116-stranded	0.50	SA537	SA538	ALE	25992@uc002wak.2@uc002wah.1uc002waj.1	47.85	0.33	SNED1	('25992@uc002wak.2@uc002wah.1uc002waj.1.B.1_25992@uc002wak.2@uc002wah.1uc002waj.1.B.0', '25992@uc002wak.2@uc002wah.1uc002waj.1.A.0')	(0,0):558,(0,1):7,(1,0):55	0:55,1:7	0.64	0.82	0.47	(0,0):647,(0,1):30,(1,0):59	0:59,1:30	0.31	0.41	0.22
HCT116-stranded	0.50	SA537	SA538	ALE	51776@uc002uhy.1@uc002uhz.1	1000000000000.0	-0.31	ZAK	('51776@uc002uhy.1@uc002uhz.1.A.0', '51776@uc002uhy.1@uc002uhz.1.B.0')	(0,0):439,(0,1):576,(1,0):1838	0:1838,1:576	0.49	0.52	0.47	(0,0):360,(0,1):199,(1,0):2691	0:2691,1:199	0.8	0.83	0.78
HCT116-stranded	0.50	SA537	SA538	ALE	6672@uc002vqt.1@uc002vqu.1uc010fxp.1	1000000000000.0	0.34	SP100	('6672@uc002vqt.1@uc002vqu.1uc010fxp.1.B.0', '6672@uc002vqt.1@uc002vqu.1uc010fxp.1.A.0')	(0,0):177,(0,1):64,(1,0):267	0:267,1:64	0.67	0.73	0.6	(0,0):144,(0,1):128,(1,0):130	0:130,1:128	0.33	0.38	0.28
HCT116-stranded	0.50	SA537	SA538	ALE	50626@uc003zcw.2uc003zcx.2uc003zcy.2@uc010mfz.1uc003zcv.2	1000000000000.0	0.15	CYHR1	('50626@uc003zcw.2uc003zcx.2uc003zcy.2@uc010mfz.1uc003zcv.2.B.0', '50626@uc003zcw.2uc003zcx.2uc003zcy.2@uc010mfz.1uc003zcv.2.A.0')	(0,0):1351,(0,1):304,(1,0):173	0:173,1:304	0.35	0.39	0.31	(0,0):1142,(0,1):468,(1,0):125	0:125,1:468	0.2	0.23	0.17
HCT116-stranded	0.50	SA537	SA538	ALE	55284@uc003xzu.1uc003xzv.1@uc003xzt.2	11234.65	0.14	UBE2W	('55284@uc003xzu.1uc003xzv.1@uc003xzt.2.A.0', '55284@uc003xzu.1uc003xzv.1@uc003xzt.2.B.0')	(0,0):650,(0,1):4,(1,0):2371	0:2371,1:4	0.97	0.99	0.94	(0,0):868,(0,1):13,(1,0):995	0:995,1:13	0.83	0.9	0.76
HCT116-stranded	0.50	SA537	SA538	ALE	64236@uc003xcd.1@uc003xcc.1	732.05	0.14	PDLIM2	('64236@uc003xcd.1@uc003xcc.1.A.0', '64236@uc003xcd.1@uc003xcc.1.B.0')	(0,0):358,(0,1):21,(1,0):415	0:415,1:21	0.92	0.95	0.89	(0,0):133,(0,1):29,(1,0):162	0:162,1:29	0.78	0.85	0.72
HCT116-stranded	0.50	SA537	SA538	ALE	51312@uc003xdn.1@uc003xdo.1	1000000000000.0	0.11	SLC25A37	('51312@uc003xdn.1@uc003xdo.1.A.0', '51312@uc003xdn.1@uc003xdo.1.B.0')	(0,0):609,(0,1):888,(1,0):642	0:642,1:888	0.33	0.35	0.31	(0,0):755,(0,1):1098,(1,0):462	0:462,1:1098	0.22	0.24	0.2
HCT116-stranded	0.50	SA537	SA538	ALE	10947@uc003xoq.1uc003xor.1@uc003xoo.1uc003xop.1	536.43	0.12	AP3M2	('10947@uc003xoq.1uc003xor.1@uc003xoo.1uc003xop.1.B.0', '10947@uc003xoq.1uc003xor.1@uc003xoo.1uc003xop.1.A.0')	(0,0):250,(0,1):31,(1,0):872	0:872,1:31	0.91	0.94	0.88	(0,0):205,(0,1):35,(1,0):359	0:359,1:35	0.79	0.84	0.73
HCT116-stranded	0.50	SA537	SA538	ALE	25788@uc003ygm.1uc003ygn.1@uc003ygk.1	44089879.55	-0.1	RAD54B	('25788@uc003ygm.1uc003ygn.1@uc003ygk.1.A.0', '25788@uc003ygm.1uc003ygn.1@uc003ygk.1.B.0')	(0,0):2210,(0,1):200,(1,0):87	0:87,1:200	0.07	0.09	0.06	(0,0):1603,(0,1):103,(1,0):118	0:118,1:103	0.17	0.22	0.14
HCT116-stranded	0.50	SA537	SA538	ALE	29883@uc003wxh.1@uc003wxf.1uc003wxg.1	1000000000000.0	0.15	CNOT7	('29883@uc003wxh.1@uc003wxf.1uc003wxg.1.B.0', '29883@uc003wxh.1@uc003wxf.1uc003wxg.1.A.0')	(0,0):1940,(0,1):861,(1,0):4961	0:4961,1:861	0.77	0.78	0.76	(0,0):3806,(0,1):2066,(1,0):5891	0:5891,1:2066	0.62	0.64	0.61
HCT116-stranded	0.50	SA537	SA538	ALE	25962@uc003ygp.1@uc003ygo.1	50308839885.14	0.16	KIAA1429	('25962@uc003ygp.1@uc003ygo.1.A.0', '25962@uc003ygp.1@uc003ygo.1.B.0')	(0,0):3785,(0,1):265,(1,0):548	0:548,1:265	0.52	0.56	0.49	(0,0):2975,(0,1):299,(1,0):323	0:323,1:299	0.36	0.4	0.33
HCT116-stranded	0.50	SA537	SA538	ALE	51105@uc003ytr.1uc010mdv.1uc003ytv.1@uc003ytt.1	1000000000000.0	0.18	PHF20L1	('51105@uc003ytr.1uc010mdv.1uc003ytv.1@uc003ytt.1.B.0', '51105@uc003ytr.1uc010mdv.1uc003ytv.1@uc003ytt.1.A.0')	(0,0):1043,(0,1):242,(1,0):658	0:658,1:242	0.65	0.69	0.62	(0,0):493,(0,1):274,(1,0):354	0:354,1:274	0.47	0.51	0.43
HCT116-stranded	0.50	SA537	SA538	ALE	51105@uc003ytq.1@uc003ytt.1	1000000000000.0	0.16	PHF20L1	('51105@uc003ytq.1@uc003ytt.1.B.0', '51105@uc003ytq.1@uc003ytt.1.A.0')	(0,0):1615,(0,1):7,(1,0):658	0:658,1:7	0.97	0.98	0.94	(0,0):1114,(0,1):27,(1,0):354	0:354,1:27	0.81	0.87	0.75
HCT116-stranded	0.50	SA537	SA538	ALE	55074@uc003ymg.1@uc003ymh.1uc003ymj.1uc010mch.1uc003ymk.1uc003yml.1	96.5	0.1	OXR1	('55074@uc003ymg.1@uc003ymh.1uc003ymj.1uc010mch.1uc003ymk.1uc003yml.1.B.0', '55074@uc003ymg.1@uc003ymh.1uc003ymj.1uc010mch.1uc003ymk.1uc003yml.1.A.0')	(0,0):488,(0,1):177,(1,0):713	0:713,1:177	0.73	0.76	0.69	(0,0):317,(0,1):129,(1,0):332	0:332,1:129	0.63	0.67	0.58
HCT116-stranded	0.50	SA537	SA538	ALE	4301@uc003qwf.2@uc003qwc.1	664.47	0.29	MLLT4	('4301@uc003qwf.2@uc003qwc.1.B.0', '4301@uc003qwf.2@uc003qwc.1.A.0')	(0,0):1070,(0,1):20,(1,0):51	0:51,1:20	0.44	0.57	0.32	(0,0):785,(0,1):45,(1,0):26	0:26,1:45	0.15	0.21	0.1
HCT116-stranded	0.50	SA537	SA538	ALE	4795@uc003rgo.1uc003rgp.1@uc003nub.1uc003nuc.1	1000000000000.0	0.42	NFKBIL1	('4795@uc003rgo.1uc003rgp.1@uc003nub.1uc003nuc.1.B.0', '4795@uc003rgo.1uc003rgp.1@uc003nub.1uc003nuc.1.A.0')	(0,0):446299,(0,1):38,(1,0):195	0:195,1:38	0.83	0.88	0.78	(0,0):537301,(0,1):94,(1,0):65	0:65,1:94	0.41	0.49	0.34
HCT116-stranded	0.50	SA537	SA538	ALE	63027@uc010jno.1@uc003mvn.2uc003mvo.2uc003mvm.2	1126.8	0.17	SLC22A23	('63027@uc010jno.1@uc003mvn.2uc003mvo.2uc003mvm.2.B.0', '63027@uc010jno.1@uc003mvn.2uc003mvo.2uc003mvm.2.A.0')	(0,0):576,(0,1):8,(1,0):998	0:998,1:8	0.93	0.97	0.88	(0,0):393,(0,1):23,(1,0):648	0:648,1:23	0.76	0.82	0.68
HCT116-stranded	0.50	SA537	SA538	ALE	56658@uc003rup.1uc0967.uc003rcp.1	1000000000000.0	0.25		('56658@uc003rup.1uc0970.uc003rcp.1.A.0', '56658@uc003rup.1uc0971.uc003rcp.1.B.0')	(0,0):5525,(0,1):136,(1,0):313	0:313,1:136	0.7	0.74	0.65	(0,0):8269,(0,1):405,(1,0):337	0:337,1:405	0.45	0.49	0.42
HCT116-stranded	0.50	SA537	SA538	ALE	253714@uc010kcn.1@uc003ppb.1	1000000000000.0	0.11	MMS22L	('253714@uc010kcn.1@uc003ppb.1.B.0', '253714@uc010kcn.1@uc003ppb.1.A.0')	(0,0):1755,(0,1):25,(1,0):1621	0:1621,1:25	0.94	0.96	0.92	(0,0):1563,(0,1):55,(1,0):1054	0:1054,1:55	0.83	0.87	0.79
HCT116-stranded	0.50	SA537	SA538	ALE	57380@uc003nea.2@uc003neb.1uc003nec.1	59.34	0.14	MRS2	('57380@uc003nea.2@uc003neb.1uc003nec.1.B.0', '57380@uc003nea.2@uc003neb.1uc003nec.1.A.0')	(0,0):293,(0,1):97,(1,0):1443	0:1443,1:97	0.74	0.78	0.7	(0,0):193,(0,1):93,(1,0):738	0:738,1:93	0.6	0.65	0.55
HCT116-stranded	0.50	SA537	SA538	ALE	84947@uc010kjq.1@uc003qrb.1uc003qrc.1	1000000000000.0	0.4	SERAC1	('84947@uc010kjq.1@uc003qrb.1uc003qrc.1.B.0', '84947@uc010kjq.1@uc003qrb.1uc003qrc.1.A.0')	(0,0):365,(0,1):17,(1,0):496	0:496,1:17	0.93	0.95	0.89	(0,0):183,(0,1):74,(1,0):190	0:190,1:74	0.53	0.6	0.46
HCT116-stranded	0.50	SA537	SA538	ALE	7422@uc003owb.2@uc003owc.1	266.12	0.45	VEGFA	('7422@uc003owb.2@uc003owc.1.A.0', '7422@uc003owb.2@uc003owc.1.B.0')	(0,0):162,(0,1):2,(1,0):10	0:10,1:2	0.74	0.93	0.48	(0,0):231,(0,1):28,(1,0):16	0:16,1:28	0.29	0.43	0.17
HCT116-stranded	0.50	SA537	SA538	ALE	717@uc003sco.1uc003scp.1uc003scq.1@uc003rkr.1uc003rks.1uc003rkt.1	1000000000000.0	0.72	C2	('717@uc003sco.1uc003scp.1uc003scq.1@uc003rkr.1uc003rks.1uc003rkt.1.A.0', '717@uc003sco.1uc003scp.1uc003scq.1@uc003rkr.1uc003rks.1uc003rkt.1.B.0')	(0,0):43480,(0,1):2,(1,0):9	0:9,1:2	0.75	0.95	0.49	(0,0):44238,(0,1):31	0:0,1:31	0.03	0.11	0.0
HCT116-stranded	0.50	SA537	SA538	ALE	4301@uc003qwf.2@uc003qwg.1	1000000000000.0	0.34	MLLT4	('4301@uc003qwf.2@uc003qwg.1.B.0', '4301@uc003qwf.2@uc003qwg.1.A.0')	(0,0):1068,(0,1):20,(1,0):40	0:40,1:20	0.47	0.59	0.36	(0,0):786,(0,1):45,(1,0):14	0:14,1:45	0.13	0.2	0.07
HCT116-stranded	0.50	SA537	SA538	ALE	667@uc003pdb.2@uc003pda.2	29.97	-0.19	DST	('667@uc003pdb.2@uc003pda.2.A.0', '667@uc003pdb.2@uc003pda.2.B.0')	(0,0):3749,(0,1):18,(1,0):149	0:149,1:18	0.72	0.81	0.61	(0,0):3237,(0,1):7,(1,0):245	0:245,1:7	0.91	0.96	0.84
HCT116-stranded	0.50	SA537	SA538	ALE	129685@uc003orr.2@uc003ors.1	156.84	0.28	TAF8	('129685@uc003orr.2@uc003ors.1.B.0', '129685@uc003orr.2@uc003ors.1.A.0')	(0,0):210,(0,1):15,(1,0):412	0:412,1:15	0.62	0.74	0.51	(0,0):213,(0,1):31,(1,0):261	0:261,1:31	0.34	0.43	0.27
HCT116-stranded	0.50	SA537	SA538	ALE	667@uc003pdc.2@uc003pda.2	33.21	-0.14	DST	('667@uc003pdc.2@uc003pda.2.A.0', '667@uc003pdc.2@uc003pda.2.B.0')	(0,0):4019,(0,1):18,(1,0):124	0:124,1:18	0.81	0.88	0.74	(0,0):3587,(0,1):7,(1,0):213	0:213,1:7	0.95	0.98	0.91
HCT116-stranded	0.50	SA537	SA538	ALE	1460@uc003rid.1@uc003rie.1uc003rif.1	1000000000000.0	-0.19		('1460@uc003rid.1@uc003rie.1uc003rif.1.B.0', '1460@uc003rid.1@uc003rie.1uc003rif.1.A.0')	(0,0):1401,(0,1):425,(1,0):194	0:194,1:425	0.06	0.07	0.05	(0,0):1898,(0,1):404,(1,0):1020	0:1020,1:404	0.25	0.27	0.23
HCT116-stranded	0.50	SA537	SA538	ALE	4301@uc003qwf.2@uc003qwd.1	34825.61	0.1	MLLT4	('4301@uc003qwf.2@uc003qwd.1.B.0', '4301@uc003qwf.2@uc003qwd.1.A.0')	(0,0):1403,(0,1):20,(1,0):927	0:927,1:20	0.94	0.96	0.91	(0,0):980,(0,1):45,(1,0):687	0:687,1:45	0.84	0.87	0.79
HCT116-stranded	0.50	SA537	SA538	ALE	5134@uc003qya.1uc003qyb.1@uc003qxv.1uc003qxw.1	1000000000000.0	-0.22	PDCD2	('5134@uc003qya.1uc003qyb.1@uc003qxv.1uc003qxw.1.A.0', '5134@uc003qya.1uc003qyb.1@uc003qxv.1uc003qxw.1.B.0')	(0,0):1815,(0,1):439,(1,0):352	0:352,1:439	0.29	0.32	0.26	(0,0):2743,(0,1):238,(1,0):502	0:502,1:238	0.51	0.55	0.48
HCT116-stranded	0.50	SA537	SA538	ALE	26054@uc003pic.2uc003pif.1@uc003pid.2uc003pie.2	43.59	0.11	SENP6	('26054@uc003pic.2uc003pif.1@uc003pid.2uc003pie.2.B.0', '26054@uc003pic.2uc003pif.1@uc003pid.2uc003pie.2.A.0')	(0,0):1713,(0,1):37,(1,0):727	0:727,1:37	0.86	0.9	0.82	(0,0):1862,(0,1):91,(1,0):862	0:862,1:91	0.75	0.79	0.71
[truncated: 48,231 more rows]
