# Supplementary material for: CLK-dependent exon recognition and conjoined gene formation revealed with a novel small molecule inhibitor
Source: Nat Commun. 2017 Feb 23;8:7. doi: 10.1038/s41467-016-0008-7 (PMC5431906; doi:10.1038/s41467-016-0008-7)
Supplement: Supplementary file 8 — AS event PSI values across all T3 concentrations in HCT116 and 184hTERT datasets. Columns: event_type (event type name; text), event_name (event identifier; text), t3_concentration (T3 concentration, μM; float), psi (percent spliced in value; float), dataset (cell and RNA-Seq library type; text). [file 41467_2016_8_MOESM8_ESM.txt]

event_type	event_name	t3_concentration	psi	dataset
A3SS	chr10:115457249:115457362:+@chr10:115480760|115480791:115480927:+	0.0	0.08	HCT116-unstranded
A3SS	chr10:121691645:121691830:+@chr10:121692517|121692520:121692679:+	0.0	0.95	HCT116-unstranded
A3SS	chr10:124922128:124922344:+@chr10:124923336|124924563:124924881:+	0.0	0.24	HCT116-unstranded
A3SS	chr10:135269741:135270058:+@chr10:135270589|135270783:135272160:+	0.0	0.1	HCT116-unstranded
A3SS	chr10:26998567:26998697:+@chr10:27009064|27009147:27009288:+	0.0	0.11	HCT116-unstranded
A3SS	chr10:27411770:27411902:-@chr10:27410377|27410412:27410315:-	0.0	0.01	HCT116-unstranded
A3SS	chr10:27529603:27529808:-@chr10:27529403|27529413:27529248:-	0.0	0.24	HCT116-unstranded
A3SS	chr10:38383859:38384152:+@chr10:38384286|38384466:38384557:+	0.0	0.19	HCT116-unstranded
A3SS	chr10:79569305:79569488:-@chr10:79567694|79567702:79567554:-	0.0	0.89	HCT116-unstranded
A3SS	chr10:79616488:79616650:-@chr10:79614116|79614128:79613985:-	0.0	0.69	HCT116-unstranded
A3SS	chr10:81051915:81052113:+@chr10:81053120|81053138:81053410:+	0.0	0.47	HCT116-unstranded
A3SS	chr10:81965099:81965341:-@chr10:81940779|81940892:81940697:-	0.0	0.26	HCT116-unstranded
A3SS	chr10:81965099:81965341:-@chr10:81940779|81941211:81940697:-	0.0	0.72	HCT116-unstranded
A3SS	chr10:81965099:81965341:-@chr10:81940892|81941211:81940697:-	0.0	0.92	HCT116-unstranded
A3SS	chr10:82264484:82264534:+@chr10:82266955|82266984:82267130:+	0.0	0.2	HCT116-unstranded
A3SS	chr10:91484777:91484915:+@chr10:91486050|91486170:91486276:+	0.0	0.12	HCT116-unstranded
A3SS	chr11:10827454:10829575:-@chr11:10825965|10826562:10825834:-	0.0	0.83	HCT116-unstranded
A3SS	chr11:118888992:118889387:-@chr11:118888255|118888763:118888072:-	0.0	0.8	HCT116-unstranded
A3SS	chr11:118943599:118944661:+@chr11:118947529|118947607:118947793:+	0.0	0.02	HCT116-unstranded
A3SS	chr11:118962110:118962236:+@chr11:118962835|118963114:118963233:+	0.0	0.06	HCT116-unstranded
A3SS	chr11:120195835:120196077:+@chr11:120197831|120198150:120198349:+	0.0	0.76	HCT116-unstranded
A3SS	chr11:120918237:120918376:+@chr11:120924260|120924339:120924441:+	0.0	0.96	HCT116-unstranded
A3SS	chr11:124492743:124495799:+@chr11:124496709|124496800:124496946:+	0.0	0.27	HCT116-unstranded
A3SS	chr11:124669767:124670711:-@chr11:124644714|124644870:124644615:-	0.0	0.65	HCT116-unstranded
A3SS	chr11:126120401:126120628:+@chr11:126124154|126124200:126124328:+	0.0	0.01	HCT116-unstranded
A3SS	chr11:126126462:126126747:+@chr11:126131320|126131323:126131379:+	0.0	0.7	HCT116-unstranded
A3SS	chr11:126176465:126176639:+@chr11:126201300|126201333:126201445:+	0.0	0.79	HCT116-unstranded
A3SS	chr11:28311753:28311944:+@chr11:28318300|28318344:28318478:+	0.0	0.8	HCT116-unstranded
A3SS	chr11:3400268:3400451:-@chr11:3399032|3399130:3398847:-	0.0	0.69	HCT116-unstranded
A3SS	chr11:380292:380445:+@chr11:380671|380825:380951:+	0.0	0.02	HCT116-unstranded
A3SS	chr11:44972228:44972608:-@chr11:44959871|44959968:44959758:-	0.0	0.34	HCT116-unstranded
A3SS	chr11:45946148:45946440:+@chr11:45947590|45947773:45947898:+	0.0	0.51	HCT116-unstranded
A3SS	chr11:46615378:46615674:-@chr11:46570004|46570050:46569796:-	0.0	0.95	HCT116-unstranded
A3SS	chr11:46638826:46639440:+@chr11:46639810|46639875:46639925:+	0.0	0.57	HCT116-unstranded
A3SS	chr11:47282792:47283000:+@chr11:47283098|47283470:47283569:+	0.0	0.54	HCT116-unstranded
A3SS	chr11:502062:503570:-@chr11:500654|500738:500484:-	0.0	0.03	HCT116-unstranded
A3SS	chr11:504824:505874:-@chr11:502181|502249:502062:-	0.0	0.46	HCT116-unstranded
A3SS	chr11:57194061:57194223:-@chr11:57193789|57193862:57193462:-	0.0	0.92	HCT116-unstranded
A3SS	chr11:57298131:57298234:-@chr11:57297707|57297766:57297592:-	0.0	0.05	HCT116-unstranded
A3SS	chr11:57529234:57529591:+@chr11:57558857|57558964:57559145:+	0.0	0.49	HCT116-unstranded
A3SS	chr11:58910970:58913329:+@chr11:58916177|58916270:58916426:+	0.0	0.24	HCT116-unstranded
A3SS	chr11:61732841:61735098:-@chr11:61732577|61732610:61732459:-	0.0	0.61	HCT116-unstranded
A3SS	chr11:62339012:62339154:-@chr11:62335000|62335142:62334871:-	0.0	0.45	HCT116-unstranded
A3SS	chr11:62444990:62445590:-@chr11:62444111|62444477:62443970:-	0.0	0.97	HCT116-unstranded
A3SS	chr11:62621991:62622410:-@chr11:62621305|62621536:62621273:-	0.0	0.67	HCT116-unstranded
A3SS	chr11:63993522:63993725:-@chr11:63992442|63993052:63992273:-	0.0	0.76	HCT116-unstranded
A3SS	chr11:64534372:64534551:-@chr11:64532990|64533627:64532078:-	0.0	0.41	HCT116-unstranded
A3SS	chr11:64900393:64900791:-@chr11:64899822|64900251:64899719:-	0.0	0.34	HCT116-unstranded
A3SS	chr11:64900941:64901089:-@chr11:64900678|64900723:64900631:-	0.0	0.91	HCT116-unstranded
A3SS	chr11:6501202:6501653:-@chr11:6500463|6500684:6500370:-	0.0	0.07	HCT116-unstranded
A3SS	chr11:6501202:6501653:-@chr11:6500488|6500684:6500370:-	0.0	0.07	HCT116-unstranded
A3SS	chr11:6591239:6591626:+@chr11:6591848|6591850:6592653:+	0.0	0.16	HCT116-unstranded
A3SS	chr11:66133902:66134263:-@chr11:66133662|66133702:66133597:-	0.0	0.9	HCT116-unstranded
A3SS	chr11:66136840:66137012:-@chr11:66136602|66136670:66136531:-	0.0	0.97	HCT116-unstranded
A3SS	chr11:66366587:66368020:+@chr11:66372625|66372810:66372887:+	0.0	0.31	HCT116-unstranded
A3SS	chr11:67049293:67049423:+@chr11:67049742|67049906:67050013:+	0.0	0.38	HCT116-unstranded
A3SS	chr11:67167032:67167136:-@chr11:67166515|67166634:67166411:-	0.0	0.81	HCT116-unstranded
A3SS	chr11:67169199:67169402:-@chr11:67168665|67168670:67168539:-	0.0	0.96	HCT116-unstranded
A3SS	chr11:67201848:67201955:+@chr11:67202053|67202460:67202872:+	0.0	0.26	HCT116-unstranded
A3SS	chr11:67234783:67235061:-@chr11:67232571|67232738:67232527:-	0.0	0.86	HCT116-unstranded
A3SS	chr11:67351605:67352712:+@chr11:67353575|67353860:67354124:+	0.0	0.39	HCT116-unstranded
A3SS	chr11:67352156:67352243:+@chr11:67352509|67352609:67352712:+	0.0	0.03	HCT116-unstranded
A3SS	chr11:67374323:67374547:+@chr11:67375871|67376023:67376193:+	0.0	0.24	HCT116-unstranded
A3SS	chr11:68350511:68350597:+@chr11:68355266|68355395:68355492:+	0.0	0.03	HCT116-unstranded
A3SS	chr11:68665395:68665480:-@chr11:68664146|68664306:68663983:-	0.0	0.0	HCT116-unstranded
A3SS	chr11:69061584:69062043:+@chr11:69062700|69062794:69062962:+	0.0	0.73	HCT116-unstranded
A3SS	chr11:69061584:69062043:+@chr11:69062702|69062794:69062962:+	0.0	0.53	HCT116-unstranded
A3SS	chr11:69061584:69062043:+@chr11:69062702|69062868:69062962:+	0.0	0.68	HCT116-unstranded
A3SS	chr11:69061584:69062043:+@chr11:69062794|69062868:69062962:+	0.0	0.66	HCT116-unstranded
A3SS	chr11:69061584:69062043:+@chr11:69062868|69063059:69064754:+	0.0	0.55	HCT116-unstranded
A3SS	chr11:76169227:76169402:+@chr11:76170977|76170980:76171129:+	0.0	0.83	HCT116-unstranded
A3SS	chr11:82921896:82922472:+@chr11:82923695|82924021:82926242:+	0.0	0.66	HCT116-unstranded
A3SS	chr11:93472403:93472497:-@chr11:93471606|93471665:93471275:-	0.0	0.96	HCT116-unstranded
A3SS	chr12:100660698:100660867:-@chr12:100657470|100657671:100657275:-	0.0	0.96	HCT116-unstranded
A3SS	chr12:108938915:108939099:-@chr12:108938254|108938308:108938203:-	0.0	0.13	HCT116-unstranded
A3SS	chr12:109531052:109531435:-@chr12:109530592|109530742:109530312:-	0.0	0.82	HCT116-unstranded
A3SS	chr12:111951161:111951343:-@chr12:111948248|111948386:111948189:-	0.0	0.95	HCT116-unstranded
A3SS	chr12:112279131:112280809:-@chr12:112277807|112278281:112277572:-	0.0	0.77	HCT116-unstranded
A3SS	chr12:113658802:113658899:-@chr12:113646064|113646314:113645243:-	0.0	0.57	HCT116-unstranded
A3SS	chr12:120636657:120636803:-@chr12:120636437|120636573:120636357:-	0.0	0.4	HCT116-unstranded
A3SS	chr12:120636698:120636803:-@chr12:120636542|120636573:120636357:-	0.0	0.11	HCT116-unstranded
A3SS	chr12:123005051:123005128:-@chr12:123003576|123003598:123003386:-	0.0	0.53	HCT116-unstranded
A3SS	chr12:123344585:123344757:+@chr12:123344970|123345226:123345331:+	0.0	0.41	HCT116-unstranded
A3SS	chr12:123380499:123380991:-@chr12:123355602|123355608:123355437:-	0.0	0.98	HCT116-unstranded
A3SS	chr12:123707585:123707674:-@chr12:123706270|123706442:123705919:-	0.0	0.93	HCT116-unstranded
A3SS	chr12:124090575:124090706:+@chr12:124091979|124093227:124093376:+	0.0	0.92	HCT116-unstranded
A3SS	chr12:124817676:124817825:-@chr12:124817010|124817013:124816865:-	0.0	0.79	HCT116-unstranded
A3SS	chr12:133209250:133209381:-@chr12:133209074|133209094:133208901:-	0.0	0.87	HCT116-unstranded
A3SS	chr12:133613873:133614131:+@chr12:133617686|133617864:133618068:+	0.0	0.23	HCT116-unstranded
A3SS	chr12:133613873:133614131:+@chr12:133617686|133617871:133618068:+	0.0	0.32	HCT116-unstranded
A3SS	chr12:133615461:133615633:+@chr12:133617686|133617864:133618068:+	0.0	0.51	HCT116-unstranded
A3SS	chr12:14576519:14578407:+@chr12:14587271|14587274:14587357:+	0.0	0.84	HCT116-unstranded
A3SS	chr12:31226763:31227025:+@chr12:31231324|31231397:31231471:+	0.0	0.74	HCT116-unstranded
A3SS	chr12:42836443:42836543:+@chr12:42838849|42839775:42840092:+	0.0	0.47	HCT116-unstranded
A3SS	chr12:49231725:49231863:-@chr12:49231176|49231440:49231064:-	0.0	0.88	HCT116-unstranded
A3SS	chr12:51592333:51592558:-@chr12:51591803|51591806:51591553:-	0.0	0.87	HCT116-unstranded
A3SS	chr12:53836479:53836517:+@chr12:53837180|53837325:53837557:+	0.0	0.7	HCT116-unstranded
A3SS	chr12:56749916:56750069:-@chr12:56749575|56749587:56749492:-	0.0	0.9	HCT116-unstranded
A3SS	chr12:57623445:57623594:+@chr12:57624586|57625496:57625696:+	0.0	0.97	HCT116-unstranded
A3SS	chr12:57917812:57918199:+@chr12:57918413|57918503:57918605:+	0.0	0.08	HCT116-unstranded
A3SS	chr12:58144990:58145125:-@chr12:58144858|58144873:58144706:-	0.0	0.8	HCT116-unstranded
A3SS	chr12:58145958:58146242:-@chr12:58145475|58145519:58145283:-	0.0	0.85	HCT116-unstranded
A3SS	chr12:58145958:58146242:-@chr12:58145475|58145535:58145283:-	0.0	0.67	HCT116-unstranded
A3SS	chr12:58145958:58146242:-@chr12:58145479|58145519:58145283:-	0.0	0.84	HCT116-unstranded
A3SS	chr12:58145958:58146242:-@chr12:58145479|58145535:58145283:-	0.0	0.65	HCT116-unstranded
A3SS	chr12:6620276:6620418:+@chr12:6623431|6623630:6623753:+	0.0	0.91	HCT116-unstranded
A3SS	chr12:6959631:6960173:-@chr12:6958947|6959022:6958729:-	0.0	0.96	HCT116-unstranded
A3SS	chr12:6960386:6961241:-@chr12:6959760|6960173:6959631:-	0.0	0.99	HCT116-unstranded
A3SS	chr12:7055627:7055902:+@chr12:7061075|7061146:7061340:+	0.0	0.34	HCT116-unstranded
A3SS	chr12:7060604:7060894:+@chr12:7061075|7061146:7061340:+	0.0	0.07	HCT116-unstranded
A3SS	chr12:7069507:7069598:+@chr12:7069826|7069969:7070108:+	0.0	0.11	HCT116-unstranded
A3SS	chr12:7262894:7263168:+@chr12:7263621|7263967:7264202:+	0.0	0.78	HCT116-unstranded
A3SS	chr12:95425125:95425264:-@chr12:95424405|95424649:95424199:-	0.0	0.26	HCT116-unstranded
A3SS	chr13:111288198:111289596:+@chr13:111290589|111290725:111292343:+	0.0	0.25	HCT116-unstranded
A3SS	chr13:114144982:114145268:-@chr13:114138371|114138508:114138155:-	0.0	0.61	HCT116-unstranded
A3SS	chr13:114144982:114145268:-@chr13:114138371|114138511:114138155:-	0.0	0.7	HCT116-unstranded
A3SS	chr13:114144982:114145268:-@chr13:114138371|114138538:114138155:-	0.0	0.69	HCT116-unstranded
A3SS	chr13:115008229:115009464:+@chr13:115010226|115010365:115010444:+	0.0	0.13	HCT116-unstranded
A3SS	chr13:20244376:20244503:+@chr13:20244980|20245346:20245429:+	0.0	0.09	HCT116-unstranded
A3SS	chr13:45914847:45915439:-@chr13:45914230|45914418:45914129:-	0.0	0.88	HCT116-unstranded
A3SS	chr13:52593049:52593279:+@chr13:52598142|52598722:52599073:+	0.0	0.97	HCT116-unstranded
A3SS	chr13:79940768:79941007:-@chr13:79940330|79940360:79940190:-	0.0	0.27	HCT116-unstranded
A3SS	chr13:95253861:95254326:+@chr13:95257645|95257670:95257803:+	0.0	0.8	HCT116-unstranded
A3SS	chr13:99118630:99118815:-@chr13:99116088|99116090:99115945:-	0.0	0.99	HCT116-unstranded
A3SS	chr14:102661275:102661457:+@chr14:102674940|102675199:102676858:+	0.0	0.97	HCT116-unstranded
A3SS	chr14:102805431:102805560:+@chr14:102807660|102808440:102808704:+	0.0	0.82	HCT116-unstranded
A3SS	chr14:104143752:104143860:+@chr14:104145646|104145721:104145882:+	0.0	0.01	HCT116-unstranded
A3SS	chr14:104143752:104143860:+@chr14:104145646|104145745:104145882:+	0.0	0.1	HCT116-unstranded
A3SS	chr14:104193129:104193179:+@chr14:104193896|104194083:104194251:+	0.0	0.06	HCT116-unstranded
A3SS	chr14:105687985:105688882:-@chr14:105686464|105686467:105686406:-	0.0	0.79	HCT116-unstranded
A3SS	chr14:20923290:20923553:+@chr14:20923737|20924073:20924260:+	0.0	0.95	HCT116-unstranded
A3SS	chr14:20923379:20923862:+@chr14:20923961|20924073:20924260:+	0.0	0.03	HCT116-unstranded
A3SS	chr14:20923379:20923862:+@chr14:20923961|20924075:20924260:+	0.0	0.06	HCT116-unstranded
A3SS	chr14:21679969:21680162:-@chr14:21679465|21679725:21678732:-	0.0	0.53	HCT116-unstranded
A3SS	chr14:21868572:21868771:-@chr14:21868466|21868490:21868438:-	0.0	0.33	HCT116-unstranded
A3SS	chr14:23235245:23235973:+@chr14:23236348|23236457:23236618:+	0.0	0.04	HCT116-unstranded
A3SS	chr14:23398376:23398661:-@chr14:23397420|23397824:23397335:-	0.0	0.85	HCT116-unstranded
A3SS	chr14:24032589:24032847:-@chr14:24031802|24032491:24031713:-	0.0	0.31	HCT116-unstranded
A3SS	chr14:24740693:24740944:-@chr14:24740153|24740375:24740043:-	0.0	0.13	HCT116-unstranded
A3SS	chr14:31602444:31602620:-@chr14:31598513|31598654:31597818:-	0.0	0.47	HCT116-unstranded
A3SS	chr14:54419994:54420177:-@chr14:54418894|54418947:54418571:-	0.0	0.86	HCT116-unstranded
A3SS	chr14:55312486:55312570:-@chr14:55309772|55310861:55308734:-	0.0	0.96	HCT116-unstranded
A3SS	chr14:67736418:67736500:+@chr14:67745735|67745967:67746254:+	0.0	0.5	HCT116-unstranded
A3SS	chr14:76249490:76249873:+@chr14:76259256|76259259:76259443:+	0.0	0.46	HCT116-unstranded
A3SS	chr14:89029866:89030037:+@chr14:89034202|89034383:89034497:+	0.0	0.12	HCT116-unstranded
A3SS	chr14:90422867:90423144:+@chr14:90429452|90429569:90430017:+	0.0	0.95	HCT116-unstranded
A3SS	chr14:95571408:95571583:-@chr14:95570386|95570463:95569683:-	0.0	0.96	HCT116-unstranded
A3SS	chr14:95583959:95584091:-@chr14:95582917|95583032:95582790:-	0.0	0.92	HCT116-unstranded
A3SS	chr15:32921796:32921963:+@chr15:32925180|32925264:32925309:+	0.0	0.94	HCT116-unstranded
A3SS	chr15:41044184:41044376:-@chr15:41043767|41043868:41043624:-	0.0	0.01	HCT116-unstranded
A3SS	chr15:41641296:41641439:+@chr15:41643186|41643231:41643345:+	0.0	0.71	HCT116-unstranded
A3SS	chr15:42734271:42734612:-@chr15:42731750|42732011:42731231:-	0.0	0.84	HCT116-unstranded
A3SS	chr15:44119113:44119290:+@chr15:44120163|44120273:44120564:+	0.0	0.93	HCT116-unstranded
A3SS	chr15:45003675:45003811:+@chr15:45007621|45007632:45007899:+	0.0	0.85	HCT116-unstranded
A3SS	chr15:55790405:55790782:-@chr15:55790008|55790057:55789910:-	0.0	0.83	HCT116-unstranded
A3SS	chr15:59373135:59373483:+@chr15:59376301|59376328:59376453:+	0.0	0.17	HCT116-unstranded
A3SS	chr15:64443915:64444049:+@chr15:64444442|64444837:64444941:+	0.0	0.16	HCT116-unstranded
A3SS	chr15:66795696:66795867:-@chr15:66795209|66795502:66794950:-	0.0	0.93	HCT116-unstranded
A3SS	chr15:74911430:74911689:+@chr15:74912308|74912350:74912566:+	0.0	0.03	HCT116-unstranded
A3SS	chr15:75198928:75199462:-@chr15:75197572|75198706:75197005:-	0.0	0.83	HCT116-unstranded
A3SS	chr15:75630403:75630761:+@chr15:75630917|75630987:75631026:+	0.0	0.1	HCT116-unstranded
A3SS	chr15:77756582:77756729:+@chr15:77759437|77759525:77759649:+	0.0	0.88	HCT116-unstranded
A3SS	chr15:78416047:78416081:-@chr15:78401724|78401851:78401577:-	0.0	0.87	HCT116-unstranded
A3SS	chr15:89182574:89182825:+@chr15:89193466|89195341:89195541:+	0.0	0.06	HCT116-unstranded
A3SS	chr15:89182574:89182825:+@chr15:89193466|89195401:89195541:+	0.0	0.2	HCT116-unstranded
A3SS	chr15:91184329:91184431:+@chr15:91185164|91185167:91185416:+	0.0	0.81	HCT116-unstranded
A3SS	chr15:91474934:91475754:-@chr15:91474635|91474786:91474155:-	0.0	0.13	HCT116-unstranded
A3SS	chr15:91479176:91479212:+@chr15:91479367|91479515:91479690:+	0.0	0.06	HCT116-unstranded
A3SS	chr15:91483536:91483703:+@chr15:91485667|91486142:91486312:+	0.0	0.96	HCT116-unstranded
A3SS	chr16:114697:115037:-@chr16:113798|113920:113585:-	0.0	0.02	HCT116-unstranded
A3SS	chr16:15029017:15029254:+@chr16:15031231|15031422:15031507:+	0.0	0.17	HCT116-unstranded
A3SS	chr16:15164978:15165108:-@chr16:15164050|15164111:15163927:-	0.0	0.81	HCT116-unstranded
A3SS	chr16:15694285:15695719:-@chr16:15692881|15692974:15692711:-	0.0	0.08	HCT116-unstranded
A3SS	chr16:19078918:19079059:+@chr16:19083106|19083250:19083428:+	0.0	0.0	HCT116-unstranded
A3SS	chr16:19576173:19576272:+@chr16:19580566|19580746:19580913:+	0.0	0.01	HCT116-unstranded
A3SS	chr16:2013150:2014832:-@chr16:2012911|2012944:2012737:-	0.0	0.4	HCT116-unstranded
A3SS	chr16:2014277:2014807:-@chr16:2012910|2013257:2012498:-	0.0	0.6	HCT116-unstranded
A3SS	chr16:2256359:2256660:+@chr16:2256724|2257036:2257111:+	0.0	0.06	HCT116-unstranded
A3SS	chr16:2257194:2257346:+@chr16:2258211|2258451:2258614:+	0.0	0.65	HCT116-unstranded
A3SS	chr16:2273567:2273771:+@chr16:2278293|2278373:2278524:+	0.0	0.04	HCT116-unstranded
A3SS	chr16:24815655:24816472:+@chr16:24816926|24816995:24817054:+	0.0	0.97	HCT116-unstranded
A3SS	chr16:2498856:2498979:+@chr16:2499112|2499283:2499463:+	0.0	0.0	HCT116-unstranded
A3SS	chr16:28986096:28986421:+@chr16:28986505|28986509:28986713:+	0.0	0.15	HCT116-unstranded
A3SS	chr16:29815319:29815386:+@chr16:29815897|29816135:29816347:+	0.0	0.1	HCT116-unstranded
A3SS	chr16:29923136:29923188:-@chr16:29922494|29922878:29922299:-	0.0	0.11	HCT116-unstranded
A3SS	chr16:30012250:30012361:+@chr16:30012533|30012735:30012851:+	0.0	0.15	HCT116-unstranded
A3SS	chr16:3073848:3074287:-@chr16:3073413|3073531:3073234:-	0.0	0.24	HCT116-unstranded
A3SS	chr16:30996499:30996618:+@chr16:30996781|30996978:30997145:+	0.0	0.21	HCT116-unstranded
A3SS	chr16:31504299:31505108:-@chr16:31503572|31503682:31503518:-	0.0	0.57	HCT116-unstranded
A3SS	chr16:3187162:3187680:+@chr16:3188355|3188419:3188542:+	0.0	0.25	HCT116-unstranded
A3SS	chr16:4393208:4394333:-@chr16:4391505|4391584:4391369:-	0.0	0.22	HCT116-unstranded
A3SS	chr16:4393208:4394333:-@chr16:4391505|4391673:4391369:-	0.0	0.56	HCT116-unstranded
A3SS	chr16:4393208:4394333:-@chr16:4391584|4391673:4391369:-	0.0	0.71	HCT116-unstranded
A3SS	chr16:4743547:4743880:+@chr16:4743979|4743985:4744239:+	0.0	0.98	HCT116-unstranded
A3SS	chr16:4776980:4778079:-@chr16:4776781|4776855:4776660:-	0.0	0.33	HCT116-unstranded
A3SS	chr16:4908569:4908664:+@chr16:4908879|4909026:4909160:+	0.0	0.01	HCT116-unstranded
A3SS	chr16:50117837:50117938:+@chr16:50118019|50118045:50118202:+	0.0	0.06	HCT116-unstranded
A3SS	chr16:53337632:53338537:+@chr16:53340146|53340149:53340309:+	0.0	0.73	HCT116-unstranded
A3SS	chr16:58550712:58550832:+@chr16:58551924|58551955:58552135:+	0.0	0.09	HCT116-unstranded
A3SS	chr16:58589688:58589812:-@chr16:58589333|58589441:58589155:-	0.0	0.99	HCT116-unstranded
A3SS	chr16:66643275:66643433:+@chr16:66643662|66643786:66643906:+	0.0	0.13	HCT116-unstranded
A3SS	chr16:67261006:67261127:+@chr16:67261517|67261622:67261834:+	0.0	0.19	HCT116-unstranded
A3SS	chr16:67261006:67261127:+@chr16:67261517|67261739:67261834:+	0.0	0.04	HCT116-unstranded
A3SS	chr16:67265942:67266097:-@chr16:67265722|67265803:67265540:-	0.0	0.05	HCT116-unstranded
A3SS	chr16:67265942:67266097:-@chr16:67265741|67265803:67265540:-	0.0	0.08	HCT116-unstranded
A3SS	chr16:67763183:67763387:-@chr16:67762414|67762504:67762293:-	0.0	0.13	HCT116-unstranded
A3SS	chr16:68385983:68386312:+@chr16:68387298|68387395:68387469:+	0.0	0.39	HCT116-unstranded
A3SS	chr16:701644:701747:+@chr16:701824|701827:702039:+	0.0	0.29	HCT116-unstranded
A3SS	chr16:720456:720557:+@chr16:720774|720892:721203:+	0.0	0.58	HCT116-unstranded
A3SS	chr16:730088:730684:+@chr16:731063|731152:731350:+	0.0	0.04	HCT116-unstranded
A3SS	chr16:730088:730684:+@chr16:731063|731209:731350:+	0.0	0.37	HCT116-unstranded
A3SS	chr16:730088:730684:+@chr16:731063|731299:731350:+	0.0	0.64	HCT116-unstranded
A3SS	chr16:75589702:75590156:-@chr16:75579852|75579975:75579724:-	0.0	0.24	HCT116-unstranded
A3SS	chr16:778116:778895:+@chr16:779009|779288:779715:+	0.0	0.75	HCT116-unstranded
A3SS	chr16:837354:838054:-@chr16:837179|837241:837077:-	0.0	0.04	HCT116-unstranded
A3SS	chr16:838931:839715:+@chr16:840007|840177:840269:+	0.0	0.05	HCT116-unstranded
A3SS	chr16:84213776:84214792:-@chr16:84213686|84213689:84213552:-	0.0	0.95	HCT116-unstranded
A3SS	chr16:84220507:84220670:-@chr16:84218595|84218666:84218457:-	0.0	0.68	HCT116-unstranded
A3SS	chr16:87742871:87744482:-@chr16:87742072|87742154:87741956:-	0.0	0.01	HCT116-unstranded
A3SS	chr16:87795555:87795756:-@chr16:87788898|87790083:87788800:-	0.0	0.58	HCT116-unstranded
A3SS	chr16:88925027:88925197:+@chr16:88925753|88925981:88926158:+	0.0	0.71	HCT116-unstranded
A3SS	chr16:88925027:88925197:+@chr16:88925753|88926071:88926158:+	0.0	0.25	HCT116-unstranded
A3SS	chr16:89284111:89284318:+@chr16:89287405|89287412:89287560:+	0.0	0.78	HCT116-unstranded
A3SS	chr16:89627635:89627747:+@chr16:89627948|89628073:89628159:+	0.0	0.56	HCT116-unstranded
A3SS	chr16:89759682:89760640:+@chr16:89760977|89761073:89761196:+	0.0	0.05	HCT116-unstranded
A3SS	chr16:89799631:89800446:+@chr16:89804129|89804214:89804313:+	0.0	0.05	HCT116-unstranded
A3SS	chr16:90021577:90021674:+@chr16:90023881|90023919:90024068:+	0.0	0.04	HCT116-unstranded
A3SS	chr16:90038988:90039173:+@chr16:90044047|90044123:90044210:+	0.0	0.83	HCT116-unstranded
A3SS	chr16:90038988:90039173:+@chr16:90044086|90044123:90044210:+	0.0	0.73	HCT116-unstranded
A3SS	chr16:90094044:90094130:+@chr16:90097584|90097707:90097904:+	0.0	0.33	HCT116-unstranded
A3SS	chr16:90094044:90094130:+@chr16:90097598|90097707:90097904:+	0.0	0.37	HCT116-unstranded
A3SS	chr17:18141381:18141528:+@chr17:18141770|18141776:18141923:+	0.0	0.76	HCT116-unstranded
A3SS	chr17:18155313:18155460:-@chr17:18155127|18155130:18154994:-	0.0	0.76	HCT116-unstranded
A3SS	chr17:25633234:25633908:+@chr17:25634770|25636126:25636298:+	0.0	0.31	HCT116-unstranded
A3SS	chr17:26925528:26925653:-@chr17:26919492|26920084:26919000:-	0.0	0.93	HCT116-unstranded
A3SS	chr17:26925528:26925653:-@chr17:26919495|26920084:26919000:-	0.0	0.93	HCT116-unstranded
A3SS	chr17:26971076:26971205:-@chr17:26970329|26970677:26970182:-	0.0	0.03	HCT116-unstranded
A3SS	chr17:35913217:35914161:-@chr17:35902532|35902667:35902074:-	0.0	0.55	HCT116-unstranded
A3SS	chr17:39677937:39678175:-@chr17:39674713|39674749:39674582:-	0.0	0.22	HCT116-unstranded
A3SS	chr17:39845127:39845321:+@chr17:39846030|39846340:39846441:+	0.0	0.95	HCT116-unstranded
A3SS	chr17:40173563:40173689:+@chr17:40174394|40174417:40174658:+	0.0	0.04	HCT116-unstranded
A3SS	chr17:42083897:42084862:+@chr17:42084935|42084959:42085141:+	0.0	0.02	HCT116-unstranded
A3SS	chr17:42265275:42265377:+@chr17:42266303|42266390:42266667:+	0.0	0.19	HCT116-unstranded
A3SS	chr17:42402079:42402217:-@chr17:42400945|42401087:42400846:-	0.0	0.05	HCT116-unstranded
A3SS	chr17:42402079:42402217:-@chr17:42400945|42401168:42400846:-	0.0	0.11	HCT116-unstranded
A3SS	chr17:42402079:42402217:-@chr17:42400958|42401087:42400846:-	0.0	0.06	HCT116-unstranded
A3SS	chr17:42402079:42402217:-@chr17:42400958|42401168:42400846:-	0.0	0.13	HCT116-unstranded
A3SS	chr17:42402079:42402217:-@chr17:42401058|42401087:42400846:-	0.0	0.56	HCT116-unstranded
A3SS	chr17:46018889:46019179:+@chr17:46020672|46020709:46020796:+	0.0	0.98	HCT116-unstranded
A3SS	chr17:48218634:48218738:-@chr17:48217593|48217724:48217458:-	0.0	0.04	HCT116-unstranded
A3SS	chr17:4843111:4843545:-@chr17:4842270|4842507:4842064:-	0.0	0.86	HCT116-unstranded
A3SS	chr17:5012221:5013163:-@chr17:5009801|5009828:5009029:-	0.0	0.77	HCT116-unstranded
A3SS	chr17:58153491:58153598:-@chr17:58151247|58151520:58151107:-	0.0	0.04	HCT116-unstranded
A3SS	chr17:61767624:61767772:+@chr17:61768353|61768462:61768593:+	0.0	0.03	HCT116-unstranded
A3SS	chr17:62502707:62503234:+@chr17:62504710|62504814:62504838:+	0.0	0.98	HCT116-unstranded
A3SS	chr17:65157013:65157192:-@chr17:65156478|65156481:65156377:-	0.0	0.25	HCT116-unstranded
A3SS	chr17:65362528:65362721:-@chr17:65353547|65353694:65353419:-	0.0	0.45	HCT116-unstranded
A3SS	chr17:71189124:71189523:+@chr17:71192626|71192646:71192890:+	0.0	0.07	HCT116-unstranded
A3SS	chr17:7123164:7123516:+@chr17:7123783|7123923:7123995:+	0.0	0.91	HCT116-unstranded
A3SS	chr17:7125271:7126556:+@chr17:7126741|7126963:7127049:+	0.0	0.02	HCT116-unstranded
A3SS	chr17:7217399:7217478:-@chr17:7217040|7217307:7216887:-	0.0	0.35	HCT116-unstranded
A3SS	chr17:7221814:7222060:-@chr17:7221491|7221675:7221384:-	0.0	0.77	HCT116-unstranded
A3SS	chr17:72769035:72769178:-@chr17:72768256|72768416:72768099:-	0.0	0.66	HCT116-unstranded
A3SS	chr17:72769035:72769178:-@chr17:72768256|72768534:72768099:-	0.0	0.58	HCT116-unstranded
A3SS	chr17:72769035:72769178:-@chr17:72768416|72768534:72768099:-	0.0	0.37	HCT116-unstranded
A3SS	chr17:72868161:72868258:-@chr17:72863001|72863127:72862906:-	0.0	0.34	HCT116-unstranded
A3SS	chr17:72868161:72868258:-@chr17:72863020|72863127:72862906:-	0.0	0.54	HCT116-unstranded
A3SS	chr17:73178909:73179124:-@chr17:73177271|73177283:73177152:-	0.0	0.93	HCT116-unstranded
A3SS	chr17:73625014:73625555:-@chr17:73624842|73624905:73624752:-	0.0	0.05	HCT116-unstranded
A3SS	chr17:73919267:73919722:-@chr17:73918127|73918177:73918026:-	0.0	0.2	HCT116-unstranded
A3SS	chr17:74477457:74477791:-@chr17:74475936|74476023:74475815:-	0.0	0.03	HCT116-unstranded
A3SS	chr17:7475602:7476182:+@chr17:7477578|7477864:7477996:+	0.0	0.57	HCT116-unstranded
A3SS	chr17:76166898:76167135:+@chr17:76167591|76167820:76168801:+	0.0	0.4	HCT116-unstranded
A3SS	chr17:76374706:76374889:+@chr17:76388557|76388595:76388746:+	0.0	0.73	HCT116-unstranded
A3SS	chr17:7837783:7838463:+@chr17:7839556|7839684:7839800:+	0.0	0.09	HCT116-unstranded
A3SS	chr17:79867390:79867478:-@chr17:79866911|79867197:79866752:-	0.0	0.05	HCT116-unstranded
A3SS	chr17:80579485:80579675:-@chr17:80576970|80577004:80576919:-	0.0	0.97	HCT116-unstranded
A3SS	chr17:8169552:8169671:+@chr17:8169819|8170071:8170216:+	0.0	0.05	HCT116-unstranded
A3SS	chr17:8192274:8192732:+@chr17:8192821|8193131:8193410:+	0.0	0.9	HCT116-unstranded
A3SS	chr17:8339171:8339363:+@chr17:8347245|8347578:8347675:+	0.0	0.05	HCT116-unstranded
A3SS	chr18:47017163:47018205:-@chr18:47016922|47016954:47016824:-	0.0	0.02	HCT116-unstranded
A3SS	chr18:47812909:47813228:-@chr18:47812298|47812627:47812119:-	0.0	0.99	HCT116-unstranded
A3SS	chr18:72166397:72167268:+@chr18:72168447|72168564:72168707:+	0.0	0.03	HCT116-unstranded
A3SS	chr19:10265581:10265732:-@chr19:10265406|10265449:10265262:-	0.0	0.78	HCT116-unstranded
A3SS	chr19:10468440:10468594:-@chr19:10467391|10467394:10467244:-	0.0	0.92	HCT116-unstranded
A3SS	chr19:10506604:10506879:-@chr19:10506217|10506372:10506111:-	0.0	0.11	HCT116-unstranded
A3SS	chr19:10506604:10506879:-@chr19:10506219|10506372:10505904:-	0.0	0.07	HCT116-unstranded
A3SS	chr19:10506604:10506879:-@chr19:10506219|10506372:10506111:-	0.0	0.05	HCT116-unstranded
A3SS	chr19:10676582:10676703:-@chr19:10675710|10676466:10675605:-	0.0	0.05	HCT116-unstranded
A3SS	chr19:11925100:11925265:+@chr19:11941089|11941098:11941224:+	0.0	0.3	HCT116-unstranded
A3SS	chr19:1235500:1235564:-@chr19:1235144|1235341:1235000:-	0.0	0.45	HCT116-unstranded
A3SS	chr19:1270866:1271035:+@chr19:1271120|1271139:1271245:+	0.0	0.11	HCT116-unstranded
A3SS	chr19:12834583:12834810:-@chr19:12834177|12834179:12834063:-	0.0	0.98	HCT116-unstranded
A3SS	chr19:1438128:1438891:+@chr19:1439960|1440025:1440252:+	0.0	0.06	HCT116-unstranded
A3SS	chr19:1438128:1438891:+@chr19:1439967|1440025:1440252:+	0.0	0.06	HCT116-unstranded
A3SS	chr19:14520554:14521984:-@chr19:14520259|14520457:14520115:-	0.0	0.89	HCT116-unstranded
A3SS	chr19:14877790:14877921:-@chr19:14876616|14877193:14876470:-	0.0	0.12	HCT116-unstranded
A3SS	chr19:15521331:15521405:-@chr19:15514526|15514853:15514286:-	0.0	0.13	HCT116-unstranded
A3SS	chr19:15521331:15521405:-@chr19:15514616|15514853:15514286:-	0.0	0.23	HCT116-unstranded
A3SS	chr19:1615685:1616237:-@chr19:1615484|1615514:1615284:-	0.0	0.71	HCT116-unstranded
A3SS	chr19:1615685:1616237:-@chr19:1615484|1615519:1615284:-	0.0	0.88	HCT116-unstranded
A3SS	chr19:17339065:17339118:+@chr19:17339190|17339612:17340024:+	0.0	0.2	HCT116-unstranded
A3SS	chr19:17339065:17339118:+@chr19:17339240|17339612:17340024:+	0.0	0.21	HCT116-unstranded
A3SS	chr19:17447496:17448473:+@chr19:17448683|17448817:17449064:+	0.0	0.09	HCT116-unstranded
A3SS	chr19:17447496:17448473:+@chr19:17448708|17448817:17449064:+	0.0	0.1	HCT116-unstranded
A3SS	chr19:1820263:1820709:-@chr19:1820056|1820179:1819933:-	0.0	0.08	HCT116-unstranded
A3SS	chr19:18314706:18314884:-@chr19:18313550|18313665:18313323:-	0.0	0.02	HCT116-unstranded
A3SS	chr19:18546567:18546731:-@chr19:18546474|18546486:18546373:-	0.0	0.99	HCT116-unstranded
A3SS	chr19:18548409:18548798:-@chr19:18547289|18547915:18547140:-	0.0	0.87	HCT116-unstranded
A3SS	chr19:18970191:18971247:+@chr19:18971436|18971635:18971791:+	0.0	0.01	HCT116-unstranded
A3SS	chr19:19243466:19243563:-@chr19:19243242|19243364:19243161:-	0.0	0.26	HCT116-unstranded
A3SS	chr19:19416658:19416885:-@chr19:19414656|19414721:19414533:-	0.0	0.04	HCT116-unstranded
A3SS	chr19:19416658:19416885:-@chr19:19414656|19414852:19414533:-	0.0	0.05	HCT116-unstranded
A3SS	chr19:19416658:19416885:-@chr19:19414721|19414852:19414533:-	0.0	0.13	HCT116-unstranded
A3SS	chr19:19546940:19547028:+@chr19:19576149|19576154:19576423:+	0.0	0.79	HCT116-unstranded
A3SS	chr19:19626539:19627141:+@chr19:19636834|19636991:19637069:+	0.0	0.1	HCT116-unstranded
A3SS	chr19:2109085:2109957:-@chr19:2108765|2108875:2108686:-	0.0	0.07	HCT116-unstranded
A3SS	chr19:2269520:2269743:+@chr19:2271384|2271781:2271953:+	0.0	0.83	HCT116-unstranded
A3SS	chr19:2328386:2328585:-@chr19:2324191|2324195:2324124:-	0.0	0.61	HCT116-unstranded
A3SS	chr19:30099564:30099616:+@chr19:30101227|30101316:30101539:+	0.0	0.01	HCT116-unstranded
A3SS	chr19:3019697:3019771:-@chr19:3019461|3019464:3019281:-	0.0	0.73	HCT116-unstranded
A3SS	chr19:3206150:3206188:+@chr19:3206260|3206263:3206423:+	0.0	0.74	HCT116-unstranded
A3SS	chr19:35757262:35757435:+@chr19:35757582|35757742:35757870:+	0.0	0.27	HCT116-unstranded
A3SS	chr19:36388553:36388758:-@chr19:36387960|36388005:36387815:-	0.0	0.1	HCT116-unstranded
A3SS	chr19:40317925:40318065:-@chr19:40317507|40317627:40317312:-	0.0	0.38	HCT116-unstranded
A3SS	chr19:40478053:40478151:+@chr19:40478279|40478369:40478462:+	0.0	0.58	HCT116-unstranded
A3SS	chr19:40730395:40730550:-@chr19:40729453|40729549:40729295:-	0.0	0.34	HCT116-unstranded
A3SS	chr19:40854332:40854675:+@chr19:40871569|40871625:40871837:+	0.0	0.86	HCT116-unstranded
A3SS	chr19:41939442:41940195:-@chr19:41938313|41939339:41937224:-	0.0	0.51	HCT116-unstranded
A3SS	chr19:45873391:45874176:-@chr19:45872250|45872405:45872188:-	0.0	0.68	HCT116-unstranded
A3SS	chr19:46366316:46366548:-@chr19:46357755|46357843:46357649:-	0.0	0.06	HCT116-unstranded
A3SS	chr19:46366316:46366548:-@chr19:46357758|46357843:46357649:-	0.0	0.05	HCT116-unstranded
A3SS	chr19:46366316:46366548:-@chr19:46357765|46357843:46357649:-	0.0	0.05	HCT116-unstranded
A3SS	chr19:47111185:47111597:+@chr19:47111739|47112103:47112238:+	0.0	0.82	HCT116-unstranded
A3SS	chr19:47231151:47231571:-@chr19:47230803|47230948:47230709:-	0.0	0.09	HCT116-unstranded
A3SS	chr19:47231151:47231571:-@chr19:47230824|47230948:47230709:-	0.0	0.11	HCT116-unstranded
A3SS	chr19:48216600:48216795:+@chr19:48219815|48219819:48220273:+	0.0	0.96	HCT116-unstranded
A3SS	chr19:48863329:48863440:-@chr19:48848582|48848611:48848417:-	0.0	0.58	HCT116-unstranded
A3SS	chr19:49314241:49314460:-@chr19:49311490|49311568:49311013:-	0.0	0.83	HCT116-unstranded
A3SS	chr19:49314241:49314460:-@chr19:49311493|49311568:49311013:-	0.0	0.65	HCT116-unstranded
A3SS	chr19:49457550:49458219:+@chr19:49458805|49458944:49459090:+	0.0	0.58	HCT116-unstranded
A3SS	chr19:49954742:49955115:-@chr19:49954105|49954196:49954039:-	0.0	0.06	HCT116-unstranded
A3SS	chr19:49993489:49994121:+@chr19:49994297|49994682:49994804:+	0.0	0.18	HCT116-unstranded
A3SS	chr19:50063191:50063996:-@chr19:50060506|50062235:50060347:-	0.0	0.7	HCT116-unstranded
A3SS	chr19:50432583:50432987:-@chr19:50431045|50431105:50430951:-	0.0	0.82	HCT116-unstranded
A3SS	chr19:50432583:50432987:-@chr19:50431072|50431105:50430951:-	0.0	0.36	HCT116-unstranded
A3SS	chr19:50432607:50433017:-@chr19:50431072|50431105:50430951:-	0.0	0.71	HCT116-unstranded
A3SS	chr19:50880990:50881127:+@chr19:50881406|50881779:50882053:+	0.0	0.86	HCT116-unstranded
A3SS	chr19:54647973:54648068:+@chr19:54649278|54649331:54649553:+	0.0	0.04	HCT116-unstranded
A3SS	chr19:54647973:54648068:+@chr19:54649278|54649334:54649553:+	0.0	0.03	HCT116-unstranded
A3SS	chr19:54705355:54705477:+@chr19:54710144|54710191:54710330:+	0.0	0.81	HCT116-unstranded
A3SS	chr19:572162:572701:+@chr19:579500|579509:579656:+	0.0	0.68	HCT116-unstranded
A3SS	chr19:58920048:58920532:+@chr19:58921308|58921332:58921458:+	0.0	0.23	HCT116-unstranded
A3SS	chr19:652233:652296:-@chr19:651855|651915:651611:-	0.0	0.03	HCT116-unstranded
A3SS	chr19:7459999:7460133:+@chr19:7505075|7505230:7505368:+	0.0	0.12	HCT116-unstranded
A3SS	chr19:804036:804438:+@chr19:804532|804541:804702:+	0.0	0.82	HCT116-unstranded
A3SS	chr19:890963:891149:-@chr19:890244|890423:890137:-	0.0	0.01	HCT116-unstranded
A3SS	chr19:913087:913245:-@chr19:902067|902434:901976:-	0.0	0.13	HCT116-unstranded
A3SS	chr19:913087:913245:-@chr19:902130|902434:901976:-	0.0	0.07	HCT116-unstranded
A3SS	chr1:100732080:100732180:+@chr1:100733630|100733693:100733851:+	0.0	0.12	HCT116-unstranded
A3SS	chr1:100732080:100732180:+@chr1:100733630|100733708:100733851:+	0.0	0.06	HCT116-unstranded
A3SS	chr1:101360189:101361559:-@chr1:101354384|101354420:101354309:-	0.0	0.16	HCT116-unstranded
A3SS	chr1:1021258:1021392:-@chr1:1018367|1019886:1017205:-	0.0	0.3	HCT116-unstranded
A3SS	chr1:1026852:1027554:-@chr1:1025808|1026754:1025733:-	0.0	0.42	HCT116-unstranded
A3SS	chr1:1026852:1027554:-@chr1:1025967|1026754:1025733:-	0.0	0.41	HCT116-unstranded
A3SS	chr1:109824241:109825739:-@chr1:109823668|109823873:109823399:-	0.0	0.94	HCT116-unstranded
A3SS	chr1:110037765:110037802:+@chr1:110038301|110038378:110041477:+	0.0	0.68	HCT116-unstranded
A3SS	chr1:111682660:111682955:-@chr1:111682288|111682333:111682123:-	0.0	0.21	HCT116-unstranded
A3SS	chr1:113161531:113162403:-@chr1:113159466|113159517:113159435:-	0.0	0.86	HCT116-unstranded
A3SS	chr1:113229588:113229728:+@chr1:113230950|113231557:113231760:+	0.0	0.76	HCT116-unstranded
A3SS	chr1:113240909:113241411:+@chr1:113242080|113242307:113242432:+	0.0	0.16	HCT116-unstranded
A3SS	chr1:113249700:113250025:-@chr1:113247790|113248874:113247722:-	0.0	0.87	HCT116-unstranded
A3SS	chr1:1153838:1156110:-@chr1:1153068|1153184:1152311:-	0.0	0.09	HCT116-unstranded
A3SS	chr1:12040238:12040541:+@chr1:12041867|12042027:12042171:+	0.0	0.4	HCT116-unstranded
A3SS	chr1:1249681:1250342:-@chr1:1249301|1249485:1249112:-	0.0	0.4	HCT116-unstranded
A3SS	chr1:1333613:1333798:-@chr1:1330894|1330917:1330774:-	0.0	0.14	HCT116-unstranded
A3SS	chr1:1334906:1335069:+@chr1:1335361|1335538:1335683:+	0.0	0.28	HCT116-unstranded
A3SS	chr1:1334910:1335065:+@chr1:1335359|1335538:1335683:+	0.0	0.31	HCT116-unstranded
A3SS	chr1:1370903:1371201:+@chr1:1372504|1372702:1372864:+	0.0	0.84	HCT116-unstranded
A3SS	chr1:145208990:145209436:+@chr1:145248813|145248821:145248894:+	0.0	0.8	HCT116-unstranded
A3SS	chr1:148560847:148561115:+@chr1:148566782|148566850:148566880:+	0.0	0.72	HCT116-unstranded
A3SS	chr1:150198940:150199127:-@chr1:150195566|150195620:150195512:-	0.0	0.03	HCT116-unstranded
A3SS	chr1:150978788:150980095:-@chr1:150975182|150975444:150974641:-	0.0	0.68	HCT116-unstranded
A3SS	chr1:153600597:153600715:-@chr1:153599009|153600074:153598796:-	0.0	0.16	HCT116-unstranded
A3SS	chr1:153600861:153603138:+@chr1:153603988|153604174:153604515:+	0.0	0.18	HCT116-unstranded
A3SS	chr1:153606296:153606819:+@chr1:153609048|153610771:153610924:+	0.0	0.57	HCT116-unstranded
A3SS	chr1:153949646:153950492:-@chr1:153949398|153949489:153949169:-	0.0	0.97	HCT116-unstranded
A3SS	chr1:155103165:155104110:+@chr1:155105979|155106206:155106256:+	0.0	0.66	HCT116-unstranded
A3SS	chr1:155145041:155145368:-@chr1:155142333|155144965:155142267:-	0.0	0.37	HCT116-unstranded
A3SS	chr1:155185354:155185578:-@chr1:155184953|155185191:155184845:-	0.0	0.21	HCT116-unstranded
A3SS	chr1:160175125:160175312:+@chr1:160181333|160181344:160181506:+	0.0	0.85	HCT116-unstranded
A3SS	chr1:161719204:161719935:+@chr1:161721445|161721458:161721571:+	0.0	0.22	HCT116-unstranded
A3SS	chr1:162531272:162531567:+@chr1:162532216|162532263:162532374:+	0.0	0.06	HCT116-unstranded
A3SS	chr1:16299534:16299620:-@chr1:16274992|16275060:16274786:-	0.0	0.02	HCT116-unstranded
A3SS	chr1:165651344:165651478:-@chr1:165649850|165649920:165649724:-	0.0	0.82	HCT116-unstranded
A3SS	chr1:1688620:1688749:-@chr1:1688047|1688321:1687942:-	0.0	0.04	HCT116-unstranded
A3SS	chr1:16935003:16935274:-@chr1:16921504|16921508:16921426:-	0.0	0.82	HCT116-unstranded
A3SS	chr1:171750761:171750935:+@chr1:171751066|171751128:171751260:+	0.0	0.24	HCT116-unstranded
A3SS	chr1:178423582:178423783:+@chr1:178425835|178425856:178426034:+	0.0	0.3	HCT116-unstranded
A3SS	chr1:179050873:179051522:+@chr1:179051854|179052060:179052188:+	0.0	0.11	HCT116-unstranded
A3SS	chr1:179050873:179051522:+@chr1:179051854|179052075:179052188:+	0.0	0.07	HCT116-unstranded
A3SS	chr1:179050873:179051522:+@chr1:179051920|179052060:179052188:+	0.0	0.1	HCT116-unstranded
A3SS	chr1:179050873:179051522:+@chr1:179051920|179052075:179052188:+	0.0	0.06	HCT116-unstranded
A3SS	chr1:186301327:186301493:-@chr1:186300713|186300728:186300630:-	0.0	0.04	HCT116-unstranded
A3SS	chr1:202302578:202302947:-@chr1:202302221|202302463:202302138:-	0.0	0.92	HCT116-unstranded
A3SS	chr1:203764393:203764922:+@chr1:203770703|203772085:203772144:+	0.0	0.99	HCT116-unstranded
A3SS	chr1:204106232:204106377:-@chr1:204103716|204103822:204103643:-	0.0	0.08	HCT116-unstranded
A3SS	chr1:21083659:21083749:-@chr1:21076375|21076468:21076216:-	0.0	0.01	HCT116-unstranded
A3SS	chr1:213145912:213146303:+@chr1:213146766|213147297:213147412:+	0.0	0.05	HCT116-unstranded
A3SS	chr1:21799336:21799408:+@chr1:21799716|21799873:21800078:+	0.0	0.1	HCT116-unstranded
A3SS	chr1:229477846:229478303:-@chr1:229462753|229463305:229462485:-	0.0	0.02	HCT116-unstranded
A3SS	chr1:24298340:24298594:-@chr1:24298113|24298116:24298063:-	0.0	0.9	HCT116-unstranded
A3SS	chr1:249153117:249153314:-@chr1:249152520|249152618:249152330:-	0.0	0.11	HCT116-unstranded
A3SS	chr1:27884816:27885041:-@chr1:27879696|27879801:27879585:-	0.0	0.19	HCT116-unstranded
A3SS	chr1:29495015:29500006:-@chr1:29493378|29493424:29493241:-	0.0	0.61	HCT116-unstranded
A3SS	chr1:32204909:32205236:-@chr1:32204538|32204789:32204433:-	0.0	0.02	HCT116-unstranded
A3SS	chr1:32852380:32852496:-@chr1:32849598|32849649:32849431:-	0.0	0.15	HCT116-unstranded
A3SS	chr1:33060655:33060824:+@chr1:33065688|33065869:33066227:+	0.0	0.75	HCT116-unstranded
A3SS	chr1:33363727:33364090:-@chr1:33361344|33361570:33361156:-	0.0	0.49	HCT116-unstranded
A3SS	chr1:36643474:36643802:+@chr1:36644020|36644072:36644197:+	0.0	0.83	HCT116-unstranded
A3SS	chr1:38262416:38262492:+@chr1:38265239|38265516:38266809:+	0.0	0.81	HCT116-unstranded
A3SS	chr1:41233895:41235087:+@chr1:41236069|41236381:41237275:+	0.0	0.64	HCT116-unstranded
A3SS	chr1:41582594:41582682:-@chr1:41579198|41579225:41578955:-	0.0	0.01	HCT116-unstranded
A3SS	chr1:43853981:43854358:-@chr1:43853278|43853300:43853174:-	0.0	0.69	HCT116-unstranded
A3SS	chr1:45808056:45808315:+@chr1:45808407|45808515:45808674:+	0.0	0.28	HCT116-unstranded
A3SS	chr1:46499745:46499938:+@chr1:46500210|46500499:46501794:+	0.0	0.98	HCT116-unstranded
A3SS	chr1:52825746:52825905:-@chr1:52825508|52825555:52825377:-	0.0	0.9	HCT116-unstranded
A3SS	chr1:52903892:52904007:-@chr1:52902647|52902650:52902427:-	0.0	0.55	HCT116-unstranded
A3SS	chr1:93297571:93297674:+@chr1:93297917|93299102:93299217:+	0.0	0.13	HCT116-unstranded
A3SS	chr20:17936009:17936119:-@chr20:17934761|17934867:17934640:-	0.0	0.13	HCT116-unstranded
A3SS	chr20:17936009:17936119:-@chr20:17934761|17934875:17934640:-	0.0	0.11	HCT116-unstranded
A3SS	chr20:17936009:17936119:-@chr20:17934779|17934867:17934640:-	0.0	0.19	HCT116-unstranded
A3SS	chr20:17936009:17936119:-@chr20:17934779|17934875:17934640:-	0.0	0.17	HCT116-unstranded
A3SS	chr20:17936009:17936119:-@chr20:17934867|17934875:17934640:-	0.0	0.29	HCT116-unstranded
A3SS	chr20:3026983:3027165:+@chr20:3027260|3027269:3027383:+	0.0	0.8	HCT116-unstranded
A3SS	chr20:30310421:30311332:-@chr20:30310133|30310151:30309458:-	0.0	0.48	HCT116-unstranded
A3SS	chr20:30385207:30385318:+@chr20:30386168|30386189:30386355:+	0.0	0.86	HCT116-unstranded
A3SS	chr20:31379638:31380576:+@chr20:31383121|31383215:31383340:+	0.0	0.08	HCT116-unstranded
A3SS	chr20:34252682:34252858:-@chr20:34246904|34246936:34246852:-	0.0	0.97	HCT116-unstranded
A3SS	chr20:35402065:35402304:-@chr20:35399596|35399876:35399276:-	0.0	0.2	HCT116-unstranded
A3SS	chr20:37054583:37054700:-@chr20:37049745|37050888:37049653:-	0.0	0.49	HCT116-unstranded
A3SS	chr20:37191175:37191340:+@chr20:37193983|37194002:37194121:+	0.0	0.09	HCT116-unstranded
A3SS	chr20:37191175:37191340:+@chr20:37193999|37194002:37194121:+	0.0	0.37	HCT116-unstranded
A3SS	chr20:400202:400375:+@chr20:401515|401524:401675:+	0.0	0.9	HCT116-unstranded
A3SS	chr20:43252843:43252970:-@chr20:43251571|43251719:43251470:-	0.0	0.45	HCT116-unstranded
A3SS	chr20:43991668:43991955:+@chr20:43992169|43992184:43992333:+	0.0	0.72	HCT116-unstranded
A3SS	chr20:44991725:44991861:-@chr20:44987402|44987597:44987026:-	0.0	0.39	HCT116-unstranded
A3SS	chr20:44993010:44993095:-@chr20:44987399|44987597:44987026:-	0.0	0.48	HCT116-unstranded
A3SS	chr20:44993010:44993095:-@chr20:44987402|44987597:44987026:-	0.0	0.14	HCT116-unstranded
A3SS	chr20:44993010:44993095:-@chr20:44987405|44987597:44987026:-	0.0	0.37	HCT116-unstranded
A3SS	chr20:45938800:45938948:-@chr20:45927616|45927691:45927473:-	0.0	0.65	HCT116-unstranded
A3SS	chr20:49639407:49639675:-@chr20:49630381|49630386:49630266:-	0.0	0.25	HCT116-unstranded
A3SS	chr20:60699673:60699836:+@chr20:60701282|60701360:60701495:+	0.0	0.03	HCT116-unstranded
A3SS	chr20:60880362:60881376:+@chr20:60881598|60881704:60881790:+	0.0	0.03	HCT116-unstranded
A3SS	chr20:62372605:62372832:+@chr20:62373222|62373483:62373583:+	0.0	0.92	HCT116-unstranded
A3SS	chr21:33073308:33073484:-@chr21:33069049|33069063:33068882:-	0.0	0.93	HCT116-unstranded
A3SS	chr21:34948084:34948199:+@chr21:34948671|34948724:34949787:+	0.0	0.43	HCT116-unstranded
A3SS	chr21:40719305:40720962:-@chr21:40717884|40719218:40717756:-	0.0	0.94	HCT116-unstranded
A3SS	chr21:45506683:45506841:+@chr21:45507580|45507585:45507809:+	0.0	0.96	HCT116-unstranded
A3SS	chr21:47699907:47700051:-@chr21:47697631|47697756:47697441:-	0.0	0.04	HCT116-unstranded
A3SS	chr22:19178816:19178976:-@chr22:19175603|19175737:19175493:-	0.0	0.14	HCT116-unstranded
A3SS	chr22:19948267:19948812:+@chr22:19949756|19950050:19950338:+	0.0	0.08	HCT116-unstranded
A3SS	chr22:22318295:22318400:-@chr22:22317265|22317392:22317119:-	0.0	0.03	HCT116-unstranded
A3SS	chr22:25019747:25019883:+@chr22:25023377|25023399:25023586:+	0.0	0.06	HCT116-unstranded
A3SS	chr22:26868268:26868384:-@chr22:26866779|26866888:26866685:-	0.0	0.15	HCT116-unstranded
A3SS	chr22:30887560:30887729:-@chr22:30886233|30886277:30884900:-	0.0	0.01	HCT116-unstranded
A3SS	chr22:31491520:31491595:+@chr22:31491838|31492719:31492883:+	0.0	0.07	HCT116-unstranded
A3SS	chr22:31503363:31503566:-@chr22:31501951|31502101:31501916:-	0.0	0.05	HCT116-unstranded
A3SS	chr22:38072863:38073072:+@chr22:38074383|38074490:38074661:+	0.0	0.15	HCT116-unstranded
A3SS	chr22:38512082:38512218:-@chr22:38511688|38511856:38511534:-	0.0	0.33	HCT116-unstranded
A3SS	chr22:39714405:39714619:-@chr22:39713620|39713632:39713466:-	0.0	0.39	HCT116-unstranded
A3SS	chr22:39714405:39714619:-@chr22:39713620|39713634:39713466:-	0.0	0.88	HCT116-unstranded
A3SS	chr22:39900208:39900539:+@chr22:39905427|39905449:39905576:+	0.0	0.48	HCT116-unstranded
A3SS	chr22:39907854:39908031:+@chr22:39908237|39908323:39908499:+	0.0	0.68	HCT116-unstranded
A3SS	chr22:41980531:41981406:-@chr22:41980062|41980376:41979963:-	0.0	0.89	HCT116-unstranded
A3SS	chr22:42914011:42914153:-@chr22:42912100|42912302:42912017:-	0.0	0.03	HCT116-unstranded
A3SS	chr22:42914011:42914153:-@chr22:42912142|42912302:42912017:-	0.0	0.02	HCT116-unstranded
A3SS	chr22:50187682:50187942:-@chr22:50181142|50181535:50181038:-	0.0	0.32	HCT116-unstranded
A3SS	chr22:50187682:50187942:-@chr22:50181170|50181535:50181038:-	0.0	0.62	HCT116-unstranded
A3SS	chr22:50893243:50893373:-@chr22:50893135|50893171:50892941:-	0.0	0.87	HCT116-unstranded
A3SS	chr22:50906215:50906352:-@chr22:50906119|50906122:50905961:-	0.0	0.28	HCT116-unstranded
A3SS	chr2:101675883:101676001:-@chr2:101670798|101670985:101670570:-	0.0	0.04	HCT116-unstranded
A3SS	chr2:130914824:130916914:-@chr2:130914199|130914386:130914158:-	0.0	0.53	HCT116-unstranded
A3SS	chr2:130914824:130916914:-@chr2:130914248|130914386:130914158:-	0.0	0.11	HCT116-unstranded
A3SS	chr2:131102949:131103272:+@chr2:131103352|131103591:131103685:+	0.0	0.99	HCT116-unstranded
A3SS	chr2:159477743:159477933:+@chr2:159481390|159481467:159481939:+	0.0	0.84	HCT116-unstranded
A3SS	chr2:159477743:159477933:+@chr2:159481390|159481637:159481939:+	0.0	0.96	HCT116-unstranded
A3SS	chr2:159477743:159477933:+@chr2:159481467|159481637:159481939:+	0.0	0.92	HCT116-unstranded
A3SS	chr2:162016810:162016997:+@chr2:162036125|162036152:162036272:+	0.0	0.92	HCT116-unstranded
A3SS	chr2:183600976:183601113:+@chr2:183604272|183605026:183605115:+	0.0	0.28	HCT116-unstranded
A3SS	chr2:190530083:190530177:+@chr2:190530767|190531922:190532322:+	0.0	0.99	HCT116-unstranded
A3SS	chr2:190648605:190648734:-@chr2:190647328|190647849:190647148:-	0.0	0.8	HCT116-unstranded
A3SS	chr2:190648995:190649097:-@chr2:190647326|190647849:190647148:-	0.0	0.75	HCT116-unstranded
A3SS	chr2:190648995:190649097:-@chr2:190647328|190647849:190647148:-	0.0	0.17	HCT116-unstranded
A3SS	chr2:201754050:201754114:+@chr2:201756443|201756459:201757102:+	0.0	0.37	HCT116-unstranded
A3SS	chr2:201754050:201754114:+@chr2:201756443|201756641:201757102:+	0.0	0.25	HCT116-unstranded
A3SS	chr2:201754050:201754114:+@chr2:201756443|201756692:201757102:+	0.0	0.42	HCT116-unstranded
A3SS	chr2:201754050:201754114:+@chr2:201756459|201756641:201757102:+	0.0	0.25	HCT116-unstranded
A3SS	chr2:201754050:201754114:+@chr2:201756459|201756692:201757102:+	0.0	0.43	HCT116-unstranded
A3SS	chr2:219520873:219521195:-@chr2:219516545|219516794:219516424:-	0.0	0.58	HCT116-unstranded
A3SS	chr2:219520873:219521195:-@chr2:219516545|219517023:219516424:-	0.0	0.83	HCT116-unstranded
A3SS	chr2:219524092:219524378:-@chr2:219523758|219523853:219523703:-	0.0	0.85	HCT116-unstranded
A3SS	chr2:230672424:230672580:-@chr2:230670518|230670599:230670446:-	0.0	0.83	HCT116-unstranded
A3SS	chr2:233200483:233200584:+@chr2:233200924|233201179:233201687:+	0.0	0.31	HCT116-unstranded
A3SS	chr2:240055941:240056139:-@chr2:240048375|240048390:240048152:-	0.0	0.73	HCT116-unstranded
A3SS	chr2:25038366:25038625:+@chr2:25039600|25039628:25039686:+	0.0	0.18	HCT116-unstranded
A3SS	chr2:27357155:27357548:-@chr2:27356577|27356589:27356400:-	0.0	0.97	HCT116-unstranded
A3SS	chr2:27579606:27579899:-@chr2:27573256|27573499:27573181:-	0.0	0.79	HCT116-unstranded
A3SS	chr2:27579606:27579899:-@chr2:27573266|27573499:27573181:-	0.0	0.87	HCT116-unstranded
A3SS	chr2:27805901:27806583:+@chr2:27820934|27820937:27821121:+	0.0	0.87	HCT116-unstranded
A3SS	chr2:28113124:28113980:-@chr2:28093017|28093757:28092639:-	0.0	0.9	HCT116-unstranded
A3SS	chr2:44588519:44588708:-@chr2:44586889|44587177:44586636:-	0.0	0.86	HCT116-unstranded
A3SS	chr2:61447445:61447592:-@chr2:61441353|61441413:61441195:-	0.0	0.84	HCT116-unstranded
A3SS	chr2:61447445:61447592:-@chr2:61441353|61441829:61441195:-	0.0	0.98	HCT116-unstranded
A3SS	chr2:61447445:61447592:-@chr2:61441413|61441829:61441195:-	0.0	0.99	HCT116-unstranded
A3SS	chr2:62069257:62069495:-@chr2:62067660|62067716:62066556:-	0.0	0.84	HCT116-unstranded
A3SS	chr2:67629924:67630106:+@chr2:67630357|67632129:67632467:+	0.0	0.86	HCT116-unstranded
A3SS	chr2:73445989:73446097:+@chr2:73447080|73447179:73447318:+	0.0	0.04	HCT116-unstranded
A3SS	chr2:73445989:73446097:+@chr2:73447080|73447198:73447318:+	0.0	0.05	HCT116-unstranded
A3SS	chr2:74755067:74755504:-@chr2:74754965|74754983:74754863:-	0.0	0.25	HCT116-unstranded
A3SS	chr2:85552038:85552121:-@chr2:85549881|85549922:85549017:-	0.0	0.02	HCT116-unstranded
A3SS	chr2:85581516:85581952:+@chr2:85582199|85584090:85584375:+	0.0	0.65	HCT116-unstranded
A3SS	chr2:85823642:85823772:+@chr2:85824076|85824227:85824301:+	0.0	0.17	HCT116-unstranded
A3SS	chr2:9667915:9668083:-@chr2:9666373|9666393:9666240:-	0.0	0.09	HCT116-unstranded
A3SS	chr2:97001474:97001586:+@chr2:97007130|97007380:97007632:+	0.0	0.01	HCT116-unstranded
A3SS	chr2:97001474:97001586:+@chr2:97007130|97007413:97007632:+	0.0	0.05	HCT116-unstranded
A3SS	chr2:97001474:97001586:+@chr2:97007130|97007452:97007632:+	0.0	0.17	HCT116-unstranded
A3SS	chr2:97001474:97001586:+@chr2:97007380|97007413:97007632:+	0.0	0.63	HCT116-unstranded
A3SS	chr2:97001474:97001586:+@chr2:97007380|97007452:97007632:+	0.0	0.85	HCT116-unstranded
A3SS	chr2:97302658:97303379:-@chr2:97297219|97297280:97297049:-	0.0	0.46	HCT116-unstranded
A3SS	chr3:101292939:101293123:+@chr3:101298433|101298634:101298848:+	0.0	0.05	HCT116-unstranded
A3SS	chr3:101292939:101293123:+@chr3:101298433|101298686:101298848:+	0.0	0.2	HCT116-unstranded
A3SS	chr3:123649949:123650081:-@chr3:123633979|123634565:123632572:-	0.0	0.99	HCT116-unstranded
A3SS	chr3:123679991:123680564:-@chr3:123674812|123675642:123674690:-	0.0	0.98	HCT116-unstranded
A3SS	chr3:12882993:12883081:-@chr3:12881741|12881852:12881641:-	0.0	0.07	HCT116-unstranded
A3SS	chr3:12882993:12883081:-@chr3:12881840|12881852:12881641:-	0.0	0.14	HCT116-unstranded
A3SS	chr3:134078125:134078893:-@chr3:134077558|134077561:134077382:-	0.0	0.89	HCT116-unstranded
A3SS	chr3:149686145:149686926:-@chr3:149684051|149684373:149682706:-	0.0	0.46	HCT116-unstranded
A3SS	chr3:160117079:160117537:+@chr3:160118388|160118610:160118753:+	0.0	0.28	HCT116-unstranded
A3SS	chr3:160117079:160117537:+@chr3:160118416|160118610:160118753:+	0.0	0.24	HCT116-unstranded
A3SS	chr3:160129544:160129872:+@chr3:160130114|160130318:160130637:+	0.0	0.96	HCT116-unstranded
A3SS	chr3:168838844:168839000:-@chr3:168833555|168834527:168833171:-	0.0	0.65	HCT116-unstranded
A3SS	chr3:169492053:169492349:+@chr3:169496556|169496672:169497349:+	0.0	0.8	HCT116-unstranded
A3SS	chr3:186789763:186790735:+@chr3:186791193|186791947:186792121:+	0.0	0.09	HCT116-unstranded
A3SS	chr3:195975078:195975194:-@chr3:195974389|195974514:195974238:-	0.0	0.01	HCT116-unstranded
A3SS	chr3:39142507:39143061:-@chr3:39141945|39142368:39141796:-	0.0	0.91	HCT116-unstranded
A3SS	chr3:39142507:39143061:-@chr3:39141994|39142368:39141796:-	0.0	0.75	HCT116-unstranded
A3SS	chr3:42597422:42597487:-@chr3:42590149|42594940:42589459:-	0.0	0.33	HCT116-unstranded
A3SS	chr3:4344988:4345210:+@chr3:4354582|4355331:4355445:+	0.0	0.51	HCT116-unstranded
A3SS	chr3:44402857:44403010:+@chr3:44408948|44409024:44409200:+	0.0	0.45	HCT116-unstranded
A3SS	chr3:48453851:48454029:-@chr3:48453418|48453713:48453272:-	0.0	0.6	HCT116-unstranded
A3SS	chr3:48476227:48476546:-@chr3:48475281|48475386:48475117:-	0.0	0.04	HCT116-unstranded
A3SS	chr3:48481398:48481513:-@chr3:48476420|48476546:48476227:-	0.0	0.68	HCT116-unstranded
A3SS	chr3:48481398:48481513:-@chr3:48476425|48476546:48476227:-	0.0	0.54	HCT116-unstranded
A3SS	chr3:48511127:48511253:-@chr3:48510919|48510972:48510760:-	0.0	0.8	HCT116-unstranded
A3SS	chr3:48514419:48514739:-@chr3:48510972|48511242:48510760:-	0.0	0.81	HCT116-unstranded
A3SS	chr3:48638408:48638551:-@chr3:48638262|48638273:48638113:-	0.0	0.81	HCT116-unstranded
A3SS	chr3:48723070:48723337:-@chr3:48720445|48720474:48720336:-	0.0	0.05	HCT116-unstranded
A3SS	chr3:48745553:48745670:-@chr3:48732851|48732854:48732523:-	0.0	0.22	HCT116-unstranded
A3SS	chr3:49044637:49044964:+@chr3:49048854|49049068:49049174:+	0.0	0.22	HCT116-unstranded
A3SS	chr3:49064393:49064480:-@chr3:49064295|49064314:49064120:-	0.0	0.34	HCT116-unstranded
A3SS	chr3:58415855:58415965:-@chr3:58415526|58415668:58415435:-	0.0	0.02	HCT116-unstranded
A3SS	chr3:58417604:58419411:-@chr3:58416669|58417520:58416384:-	0.0	0.2	HCT116-unstranded
A3SS	chr3:59737947:59738047:-@chr3:59735294|59735305:59735036:-	0.0	0.4	HCT116-unstranded
A3SS	chr3:9854932:9855029:+@chr3:9859329|9860239:9860604:+	0.0	0.92	HCT116-unstranded
A3SS	chr4:103748584:103749001:-@chr4:103747776|103748001:103747642:-	0.0	0.22	HCT116-unstranded
A3SS	chr4:103748584:103749001:-@chr4:103747793|103748001:103747642:-	0.0	0.19	HCT116-unstranded
A3SS	chr4:103748749:103749105:-@chr4:103747793|103748001:103747642:-	0.0	0.46	HCT116-unstranded
A3SS	chr4:128605564:128605641:+@chr4:128606597|128608833:128609022:+	0.0	0.83	HCT116-unstranded
A3SS	chr4:1309185:1309388:+@chr4:1330649|1332210:1332405:+	0.0	0.81	HCT116-unstranded
A3SS	chr4:1330649:1330782:+@chr4:1332210|1332214:1332405:+	0.0	0.98	HCT116-unstranded
A3SS	chr4:15687859:15688085:+@chr4:15688555|15688624:15688771:+	0.0	0.13	HCT116-unstranded
A3SS	chr4:1806057:1806247:+@chr4:1806548|1806551:1806696:+	0.0	0.14	HCT116-unstranded
A3SS	chr4:1953726:1953958:+@chr4:1954479|1955051:1955251:+	0.0	0.11	HCT116-unstranded
A3SS	chr4:39528903:39529237:-@chr4:39523095|39523139:39522971:-	0.0	0.81	HCT116-unstranded
A3SS	chr4:4301654:4301824:+@chr4:4303716|4304038:4304818:+	0.0	0.97	HCT116-unstranded
A3SS	chr4:727461:727578:+@chr4:727673|728720:728816:+	0.0	0.35	HCT116-unstranded
A3SS	chr4:74005248:74006000:-@chr4:74000979|74000982:74000834:-	0.0	0.78	HCT116-unstranded
A3SS	chr4:76903086:76903190:-@chr4:76902623|76902698:76902525:-	0.0	0.06	HCT116-unstranded
A3SS	chr4:78697425:78697546:-@chr4:78695866|78695870:78695684:-	0.0	0.78	HCT116-unstranded
A3SS	chr4:8232379:8233883:+@chr4:8234135|8235090:8235240:+	0.0	0.47	HCT116-unstranded
A3SS	chr4:844724:848591:-@chr4:843856|844197:843680:-	0.0	0.05	HCT116-unstranded
A3SS	chr4:8448203:8448317:+@chr4:8451396|8451425:8451615:+	0.0	0.71	HCT116-unstranded
A3SS	chr4:88116476:88116842:-@chr4:88106723|88106951:88106403:-	0.0	0.94	HCT116-unstranded
A3SS	chr5:125758838:125759381:+@chr5:125801069|125801118:125801237:+	0.0	0.08	HCT116-unstranded
A3SS	chr5:127418427:127419438:-@chr5:127417883|127417886:127417665:-	0.0	0.78	HCT116-unstranded
A3SS	chr5:134734752:134735475:-@chr5:134724793|134724816:134724612:-	0.0	0.68	HCT116-unstranded
A3SS	chr5:134734752:134735475:-@chr5:134724793|134724986:134724612:-	0.0	0.06	HCT116-unstranded
A3SS	chr5:138658287:138658656:+@chr5:138660985|138661025:138661351:+	0.0	0.39	HCT116-unstranded
A3SS	chr5:138658287:138658656:+@chr5:138660985|138661129:138661351:+	0.0	0.07	HCT116-unstranded
A3SS	chr5:138658287:138658656:+@chr5:138661025|138661129:138661351:+	0.0	0.03	HCT116-unstranded
A3SS	chr5:149225206:149225477:+@chr5:149226855|149227021:149227281:+	0.0	0.12	HCT116-unstranded
A3SS	chr5:157218711:157219003:-@chr5:157216521|157216575:157216371:-	0.0	0.54	HCT116-unstranded
A3SS	chr5:159738865:159738979:-@chr5:159707745|159707955:159707532:-	0.0	0.06	HCT116-unstranded
A3SS	chr5:175812222:175812328:-@chr5:175811284|175811375:175810949:-	0.0	0.8	HCT116-unstranded
A3SS	chr5:176513886:176514078:+@chr5:176516551|176516559:176516694:+	0.0	0.32	HCT116-unstranded
A3SS	chr5:176964874:176965108:-@chr5:176963487|176963746:176963359:-	0.0	0.98	HCT116-unstranded
A3SS	chr5:177649853:177649935:-@chr5:177649581|177649599:177649356:-	0.0	0.12	HCT116-unstranded
A3SS	chr5:179044515:179044650:-@chr5:179043959|179044111:179043870:-	0.0	0.19	HCT116-unstranded
A3SS	chr5:179249485:179250053:+@chr5:179250860|179250867:179251087:+	0.0	0.72	HCT116-unstranded
A3SS	chr5:180659659:180659889:+@chr5:180660413|180660636:180660763:+	0.0	0.25	HCT116-unstranded
A3SS	chr5:42808253:42808507:-@chr5:42804875|42807210:42804758:-	0.0	0.43	HCT116-unstranded
A3SS	chr5:52397927:52398054:-@chr5:52396364|52397339:52396241:-	0.0	0.54	HCT116-unstranded
A3SS	chr5:64872706:64872896:+@chr5:64875251|64875312:64875440:+	0.0	0.95	HCT116-unstranded
A3SS	chr5:68414195:68414455:+@chr5:68417521|68417574:68417722:+	0.0	0.84	HCT116-unstranded
A3SS	chr5:68616064:68616410:-@chr5:68609870|68609873:68609812:-	0.0	0.07	HCT116-unstranded
A3SS	chr5:887476:887586:-@chr5:886822|886882:886707:-	0.0	0.35	HCT116-unstranded
A3SS	chr5:95152211:95155444:-@chr5:95150093|95150661:95149675:-	0.0	0.09	HCT116-unstranded
A3SS	chr6:109467961:109468140:+@chr6:109471321|109471369:109471442:+	0.0	0.94	HCT116-unstranded
A3SS	chr6:126206305:126206489:+@chr6:126210085|126210118:126211127:+	0.0	0.46	HCT116-unstranded
A3SS	chr6:13328528:13328806:-@chr6:13327138|13327195:13327019:-	0.0	0.34	HCT116-unstranded
A3SS	chr6:13634663:13634784:-@chr6:13632750|13632753:13632602:-	0.0	0.94	HCT116-unstranded
A3SS	chr6:136599003:136599914:-@chr6:136597127|136597646:136596981:-	0.0	0.95	HCT116-unstranded
A3SS	chr6:145244637:145244890:+@chr6:145246569|145246755:145246834:+	0.0	0.61	HCT116-unstranded
A3SS	chr6:151206770:151206870:+@chr6:151208978|151208981:151209117:+	0.0	0.52	HCT116-unstranded
A3SS	chr6:155606292:155606411:-@chr6:155581534|155581702:155581407:-	0.0	0.03	HCT116-unstranded
A3SS	chr6:158540061:158540247:-@chr6:158537314|158538853:158537217:-	0.0	0.84	HCT116-unstranded
A3SS	chr6:160208775:160209305:-@chr6:160207029|160207052:160206932:-	0.0	0.02	HCT116-unstranded
A3SS	chr6:170893387:170893780:-@chr6:170892711|170892828:170892593:-	0.0	0.94	HCT116-unstranded
A3SS	chr6:24418312:24418464:+@chr6:24418599|24418689:24418806:+	0.0	0.02	HCT116-unstranded
A3SS	chr6:25963275:25963510:+@chr6:25966563|25966721:25967161:+	0.0	0.92	HCT116-unstranded
A3SS	chr6:26466290:26466316:+@chr6:26467947|26468176:26469865:+	0.0	0.24	HCT116-unstranded
A3SS	chr6:31588450:31588635:+@chr6:31590467|31590504:31590678:+	0.0	0.35	HCT116-unstranded
A3SS	chr6:31729249:31729392:+@chr6:31729595|31729643:31729732:+	0.0	0.97	HCT116-unstranded
A3SS	chr6:31926149:31927190:-@chr6:31924615|31924787:31924470:-	0.0	0.69	HCT116-unstranded
A3SS	chr6:33168221:33168715:+@chr6:33168971|33169019:33169433:+	0.0	0.23	HCT116-unstranded
A3SS	chr6:42981795:42982086:+@chr6:42984872|42984876:42985084:+	0.0	0.7	HCT116-unstranded
A3SS	chr6:43028604:43029331:+@chr6:43030624|43030655:43030885:+	0.0	0.02	HCT116-unstranded
A3SS	chr6:43484465:43484728:-@chr6:43483784|43483925:43483627:-	0.0	0.45	HCT116-unstranded
A3SS	chr6:43484465:43484728:-@chr6:43483784|43483928:43483627:-	0.0	0.44	HCT116-unstranded
A3SS	chr6:43484465:43484728:-@chr6:43483833|43483925:43483627:-	0.0	0.07	HCT116-unstranded
A3SS	chr6:43484465:43484728:-@chr6:43483851|43483925:43483627:-	0.0	0.22	HCT116-unstranded
A3SS	chr6:43484465:43484728:-@chr6:43483851|43483928:43483627:-	0.0	0.2	HCT116-unstranded
A3SS	chr6:74229602:74229779:-@chr6:74229230|74229239:74229060:-	0.0	0.18	HCT116-unstranded
A3SS	chr6:74229606:74230745:-@chr6:74229185|74229230:74229060:-	0.0	0.13	HCT116-unstranded
A3SS	chr6:74229606:74230745:-@chr6:74229185|74229239:74229060:-	0.0	0.88	HCT116-unstranded
A3SS	chr6:74229606:74230745:-@chr6:74229190|74229230:74229060:-	0.0	0.12	HCT116-unstranded
A3SS	chr6:74229606:74230745:-@chr6:74229190|74229239:74229060:-	0.0	0.88	HCT116-unstranded
A3SS	chr6:99873091:99873534:-@chr6:99862562|99864304:99862448:-	0.0	0.22	HCT116-unstranded
A3SS	chr6:99873091:99873534:-@chr6:99862566|99864304:99862448:-	0.0	0.2	HCT116-unstranded
A3SS	chr7:124569848:124570037:-@chr7:124569050|124569053:124568869:-	0.0	0.85	HCT116-unstranded
A3SS	chr7:12726754:12727353:+@chr7:12727791|12727794:12728059:+	0.0	0.74	HCT116-unstranded
A3SS	chr7:128587077:128587110:+@chr7:128587284|128587332:128587589:+	0.0	0.93	HCT116-unstranded
A3SS	chr7:128632053:128632144:-@chr7:128630154|128630256:128630015:-	0.0	0.02	HCT116-unstranded
A3SS	chr7:138524878:138525023:-@chr7:138522857|138522905:138521853:-	0.0	0.89	HCT116-unstranded
A3SS	chr7:1589759:1589834:-@chr7:1588324|1589581:1588155:-	0.0	0.79	HCT116-unstranded
A3SS	chr7:2297000:2297253:-@chr7:2296655|2296658:2296509:-	0.0	0.95	HCT116-unstranded
A3SS	chr7:2579178:2581118:-@chr7:2578398|2578985:2577515:-	0.0	0.5	HCT116-unstranded
A3SS	chr7:2581352:2583886:-@chr7:2581118|2581256:2580932:-	0.0	0.02	HCT116-unstranded
A3SS	chr7:27135734:27136007:+@chr7:27138693|27138717:27138985:+	0.0	0.3	HCT116-unstranded
A3SS	chr7:27702317:27702619:-@chr7:27689242|27689252:27689092:-	0.0	0.96	HCT116-unstranded
A3SS	chr7:35734411:35734795:-@chr7:35734207|35734237:35733794:-	0.0	0.91	HCT116-unstranded
A3SS	chr7:40127725:40127930:+@chr7:40132384|40132564:40132836:+	0.0	0.31	HCT116-unstranded
A3SS	chr7:44056033:44056408:-@chr7:44054378|44054382:44054205:-	0.0	0.51	HCT116-unstranded
A3SS	chr7:44161881:44162068:-@chr7:44161708|44161794:44161433:-	0.0	0.94	HCT116-unstranded
A3SS	chr7:44163110:44163174:-@chr7:44161708|44161794:44161433:-	0.0	0.09	HCT116-unstranded
A3SS	chr7:44163110:44163174:-@chr7:44161794|44161881:44161433:-	0.0	0.8	HCT116-unstranded
A3SS	chr7:44836281:44838876:+@chr7:44838991|44839301:44839473:+	0.0	0.6	HCT116-unstranded
A3SS	chr7:4825554:4826059:+@chr7:4827227|4827265:4827407:+	0.0	0.11	HCT116-unstranded
A3SS	chr7:4829463:4829560:+@chr7:4829845|4830020:4830222:+	0.0	0.24	HCT116-unstranded
A3SS	chr7:4829463:4829560:+@chr7:4829845|4830090:4830222:+	0.0	0.07	HCT116-unstranded
A3SS	chr7:56118831:56119296:-@chr7:56101799|56101847:56101654:-	0.0	0.63	HCT116-unstranded
A3SS	chr7:5643127:5643248:+@chr7:5643494|5643503:5643661:+	0.0	0.81	HCT116-unstranded
A3SS	chr7:5792477:5792610:-@chr7:5781275|5781446:5780604:-	0.0	0.33	HCT116-unstranded
A3SS	chr7:6628248:6630106:+@chr7:6631334|6631384:6631498:+	0.0	0.44	HCT116-unstranded
A3SS	chr7:72992750:72993130:-@chr7:72988843|72989134:72988713:-	0.0	0.08	HCT116-unstranded
A3SS	chr7:72992750:72993130:-@chr7:72988901|72989134:72988713:-	0.0	0.25	HCT116-unstranded
A3SS	chr7:73117175:73117312:-@chr7:73115170|73115261:73115060:-	0.0	0.93	HCT116-unstranded
A3SS	chr7:73151892:73152128:-@chr7:73151440|73151550:73151259:-	0.0	0.43	HCT116-unstranded
A3SS	chr7:73152658:73152840:-@chr7:73152402|73152472:73152206:-	0.0	0.63	HCT116-unstranded
A3SS	chr7:73152976:73153197:-@chr7:73152772|73152793:73152658:-	0.0	0.83	HCT116-unstranded
A3SS	chr7:73927160:73927301:+@chr7:73929675|73929771:73929926:+	0.0	0.04	HCT116-unstranded
A3SS	chr7:75115141:75115568:-@chr7:75113533|75113577:75113475:-	0.0	0.84	HCT116-unstranded
A3SS	chr7:75115141:75115568:-@chr7:75113533|75113596:75113475:-	0.0	0.49	HCT116-unstranded
A3SS	chr7:75115141:75115568:-@chr7:75113577|75113596:75113475:-	0.0	0.32	HCT116-unstranded
A3SS	chr7:86815145:86815296:+@chr7:86817355|86817408:86817617:+	0.0	0.04	HCT116-unstranded
A3SS	chr7:98633138:98633339:-@chr7:98630735|98630744:98630660:-	0.0	0.51	HCT116-unstranded
A3SS	chr7:99754009:99754172:-@chr7:99753448|99753542:99753294:-	0.0	0.08	HCT116-unstranded
A3SS	chr7:99754009:99754172:-@chr7:99753448|99753554:99753294:-	0.0	0.11	HCT116-unstranded
A3SS	chr7:99943488:99943591:+@chr7:99947340|99947422:99947510:+	0.0	0.3	HCT116-unstranded
A3SS	chr7:99952766:99952863:+@chr7:99954017|99954373:99954506:+	0.0	0.09	HCT116-unstranded
A3SS	chr8:103870241:103870378:-@chr8:103862372|103862393:103862227:-	0.0	0.03	HCT116-unstranded
A3SS	chr8:109260842:109261030:-@chr8:109254142|109254158:109254028:-	0.0	0.29	HCT116-unstranded
A3SS	chr8:125551296:125551528:+@chr8:125555328|125555361:125555520:+	0.0	0.72	HCT116-unstranded
A3SS	chr8:125551296:125551528:+@chr8:125555328|125555363:125555520:+	0.0	0.72	HCT116-unstranded
A3SS	chr8:142138711:142138908:+@chr8:142146608|142146657:142146890:+	0.0	0.91	HCT116-unstranded
A3SS	chr8:144461861:144462155:+@chr8:144462232|144462235:144462345:+	0.0	0.27	HCT116-unstranded
A3SS	chr8:144679518:144679845:-@chr8:144675063|144675112:144674817:-	0.0	0.93	HCT116-unstranded
A3SS	chr8:144696957:144697085:-@chr8:144696623|144696867:144696490:-	0.0	0.3	HCT116-unstranded
A3SS	chr8:144696957:144697085:-@chr8:144696640|144696867:144696490:-	0.0	0.36	HCT116-unstranded
A3SS	chr8:144698737:144699674:-@chr8:144698390|144698610:144698276:-	0.0	0.13	HCT116-unstranded
A3SS	chr8:17102545:17102756:-@chr8:17101054|17101131:17100951:-	0.0	0.2	HCT116-unstranded
A3SS	chr8:19674652:19675177:+@chr8:19675705|19675786:19675853:+	0.0	0.04	HCT116-unstranded
A3SS	chr8:21982824:21983017:-@chr8:21981326|21981329:21981162:-	0.0	0.34	HCT116-unstranded
A3SS	chr8:28232779:28232899:-@chr8:28218659|28218699:28218402:-	0.0	0.45	HCT116-unstranded
A3SS	chr8:38853732:38854188:-@chr8:38852924|38853212:38852837:-	0.0	0.2	HCT116-unstranded
A3SS	chr8:38853732:38854188:-@chr8:38852924|38853313:38852837:-	0.0	0.22	HCT116-unstranded
A3SS	chr8:42400957:42401749:+@chr8:42403518|42403799:42403923:+	0.0	0.19	HCT116-unstranded
A3SS	chr8:75149443:75149538:-@chr8:75148990|75149270:75146935:-	0.0	0.8	HCT116-unstranded
A3SS	chr8:99962884:99962983:+@chr8:99963747|99963829:99964328:+	0.0	0.44	HCT116-unstranded
A3SS	chr9:100836926:100839299:+@chr9:100840344|100840475:100840629:+	0.0	0.12	HCT116-unstranded
A3SS	chr9:102713342:102713567:+@chr9:102722199|102722387:102722437:+	0.0	0.73	HCT116-unstranded
A3SS	chr9:104161138:104161471:+@chr9:104162166|104162208:104162292:+	0.0	0.21	HCT116-unstranded
A3SS	chr9:109692806:109692970:+@chr9:109694544|109694727:109694830:+	0.0	0.64	HCT116-unstranded
A3SS	chr9:111855755:111855871:-@chr9:111853432|111853435:111853202:-	0.0	0.91	HCT116-unstranded
A3SS	chr9:116790201:116791252:+@chr9:116794925|116794928:116795008:+	0.0	0.46	HCT116-unstranded
A3SS	chr9:117379027:117379581:+@chr9:117386416|117386630:117386739:+	0.0	0.49	HCT116-unstranded
A3SS	chr9:123555165:123555535:-@chr9:123550464|123550556:123550047:-	0.0	0.85	HCT116-unstranded
A3SS	chr9:125026994:125027142:-@chr9:125023777|125023787:125023659:-	0.0	0.9	HCT116-unstranded
A3SS	chr9:127302312:127302466:-@chr9:127300595|127300598:127300371:-	0.0	0.31	HCT116-unstranded
A3SS	chr9:130674547:130674959:-@chr9:130672334|130672807:130672230:-	0.0	0.37	HCT116-unstranded
A3SS	chr9:130674547:130674959:-@chr9:130672337|130672807:130672230:-	0.0	0.28	HCT116-unstranded
A3SS	chr9:131829632:131830150:+@chr9:131830274|131830477:131830611:+	0.0	0.15	HCT116-unstranded
A3SS	chr9:131829632:131830150:+@chr9:131830298|131830477:131830611:+	0.0	0.21	HCT116-unstranded
A3SS	chr9:136215711:136215897:+@chr9:136216242|136216406:136216555:+	0.0	0.32	HCT116-unstranded
A3SS	chr9:136242793:136242990:-@chr9:136234321|136234419:136234135:-	0.0	0.03	HCT116-unstranded
A3SS	chr9:136341355:136341536:-@chr9:136340660|136340733:136340522:-	0.0	0.39	HCT116-unstranded
A3SS	chr9:138392759:138392969:+@chr9:138393545|138393690:138393819:+	0.0	0.06	HCT116-unstranded
A3SS	chr9:139264202:139265153:-@chr9:139262280|139262428:139262089:-	0.0	0.7	HCT116-unstranded
A3SS	chr9:139341679:139341839:-@chr9:139341401|139341458:139341307:-	0.0	0.11	HCT116-unstranded
A3SS	chr9:139341679:139341839:-@chr9:139341401|139341467:139341307:-	0.0	0.13	HCT116-unstranded
A3SS	chr9:139685737:139685876:+@chr9:139686230|139686399:139686482:+	0.0	0.21	HCT116-unstranded
A3SS	chr9:139742386:139742735:+@chr9:139743595|139743680:139744042:+	0.0	0.59	HCT116-unstranded
A3SS	chr9:139886870:139887014:+@chr9:139887092|139887377:139887695:+	0.0	0.95	HCT116-unstranded
A3SS	chr9:139886883:139887426:+@chr9:139887505|139887545:139887695:+	0.0	0.94	HCT116-unstranded
A3SS	chr9:139998868:140001261:+@chr9:140001702|140001727:140001899:+	0.0	0.76	HCT116-unstranded
A3SS	chr9:140008317:140008480:-@chr9:140007930|140007948:140007813:-	0.0	0.7	HCT116-unstranded
A3SS	chr9:140100123:140100364:+@chr9:140100684|140100733:140100761:+	0.0	0.86	HCT116-unstranded
A3SS	chr9:140135711:140135869:+@chr9:140136173|140136363:140136473:+	0.0	0.42	HCT116-unstranded
A3SS	chr9:140348843:140349155:-@chr9:140347632|140348272:140347188:-	0.0	0.77	HCT116-unstranded
A3SS	chr9:140508067:140508221:+@chr9:140508389|140508433:140508666:+	0.0	0.04	HCT116-unstranded
A3SS	chr9:33025206:33025381:+@chr9:33026454|33026480:33026614:+	0.0	0.25	HCT116-unstranded
A3SS	chr9:34993197:34993441:+@chr9:34996262|34996392:34996863:+	0.0	0.93	HCT116-unstranded
A3SS	chr9:35103047:35103198:-@chr9:35102191|35102820:35102092:-	0.0	0.85	HCT116-unstranded
A3SS	chr9:35737745:35737936:-@chr9:35737444|35737601:35736864:-	0.0	0.12	HCT116-unstranded
A3SS	chr9:6493826:6493932:+@chr9:6495585|6496944:6497103:+	0.0	0.61	HCT116-unstranded
A3SS	chr9:86585077:86585451:-@chr9:86584295|86584355:86583824:-	0.0	0.41	HCT116-unstranded
A3SS	chr9:88272350:88272558:-@chr9:88270115|88270235:88270058:-	0.0	0.71	HCT116-unstranded
A3SS	chr9:91934567:91934712:+@chr9:91940342|91940463:91940591:+	0.0	0.76	HCT116-unstranded
A3SS	chr9:95083950:95084028:-@chr9:95082419|95082661:95082225:-	0.0	0.62	HCT116-unstranded
A3SS	chr9:96213227:96213866:-@chr9:96212869|96212881:96212757:-	0.0	0.92	HCT116-unstranded
A3SS	chrX:102840414:102840552:+@chrX:102840787|102841147:102841219:+	0.0	0.19	HCT116-unstranded
A3SS	chrX:102840419:102840611:+@chrX:102840898|102841147:102841219:+	0.0	0.2	HCT116-unstranded
A3SS	chrX:102940099:102941647:-@chrX:102933528|102933548:102933427:-	0.0	0.72	HCT116-unstranded
A3SS	chrX:102940099:102941647:-@chrX:102933528|102933579:102933427:-	0.0	0.74	HCT116-unstranded
A3SS	chrX:102940099:102941647:-@chrX:102933548|102933579:102933427:-	0.0	0.79	HCT116-unstranded
A3SS	chrX:10534928:10535643:-@chrX:10533265|10533396:10533108:-	0.0	0.01	HCT116-unstranded
A3SS	chrX:10534928:10535643:-@chrX:10533265|10533502:10533108:-	0.0	0.01	HCT116-unstranded
A3SS	chrX:10534928:10535643:-@chrX:10533396|10533502:10533108:-	0.0	0.02	HCT116-unstranded
A3SS	chrX:10535042:10535643:-@chrX:10533265|10533391:10533108:-	0.0	0.01	HCT116-unstranded
A3SS	chrX:10535042:10535643:-@chrX:10533265|10533502:10533108:-	0.0	0.01	HCT116-unstranded
A3SS	chrX:10535042:10535643:-@chrX:10533391|10533502:10533108:-	0.0	0.02	HCT116-unstranded
A3SS	chrX:108939373:108939425:-@chrX:108926601|108926781:108926365:-	0.0	0.48	HCT116-unstranded
A3SS	chrX:108939373:108939425:-@chrX:108926601|108926895:108926365:-	0.0	0.48	HCT116-unstranded
A3SS	chrX:108939373:108939425:-@chrX:108926604|108926895:108926365:-	0.0	0.28	HCT116-unstranded
A3SS	chrX:108939373:108939425:-@chrX:108926781|108926895:108926365:-	0.0	0.49	HCT116-unstranded
A3SS	chrX:108976368:108976632:-@chrX:108926604|108926781:108926365:-	0.0	0.33	HCT116-unstranded
A3SS	chrX:108976368:108976632:-@chrX:108926604|108926895:108926365:-	0.0	0.37	HCT116-unstranded
A3SS	chrX:108976368:108976632:-@chrX:108926647|108926781:108926365:-	0.0	0.35	HCT116-unstranded
A3SS	chrX:108976368:108976632:-@chrX:108926647|108926895:108926365:-	0.0	0.41	HCT116-unstranded
A3SS	chrX:118763281:118763471:-@chrX:118750523|118750705:118749687:-	0.0	0.84	HCT116-unstranded
A3SS	chrX:133915851:133915947:-@chrX:133905384|133906313:133903604:-	0.0	0.56	HCT116-unstranded
A3SS	chrX:13707216:13707407:+@chrX:13721854|13721933:13722021:+	0.0	0.06	HCT116-unstranded
A3SS	chrX:40506259:40506806:-@chrX:40498424|40499572:40498261:-	0.0	0.14	HCT116-unstranded
A3SS	chrX:48432873:48433671:+@chrX:48433949|48434203:48434471:+	0.0	0.97	HCT116-unstranded
A3SS	chrX:48767091:48767273:-@chrX:48763785|48763820:48763669:-	0.0	0.73	HCT116-unstranded
A3SS	chrX:48897982:48898194:-@chrX:48896916|48896935:48896632:-	0.0	0.64	HCT116-unstranded
A3SS	chrX:64196205:64196413:-@chrX:64141861|64142123:64141697:-	0.0	0.22	HCT116-unstranded
A3SS	chrX:69509710:69510391:-@chrX:69509204|69509443:69509105:-	0.0	0.54	HCT116-unstranded
A3SS	chrX:70752913:70753186:+@chrX:70756028|70756058:70756208:+	0.0	0.84	HCT116-unstranded
A3SS	chrX:74375940:74376175:-@chrX:74334666|74334669:74334589:-	0.0	0.74	HCT116-unstranded
A5SS	chr10:101373681:101373453|101373173:-@chr10:101372300:101372356:-	0.0	0.22	HCT116-unstranded
A5SS	chr10:101668903:101668710|101668379:-@chr10:101667752:101667851:-	0.0	0.0	HCT116-unstranded
A5SS	chr10:102750626:102750811|102750767:+@chr10:102752947:102754160:+	0.0	0.22	HCT116-unstranded
A5SS	chr10:103344676:103344635|103344359:-@chr10:103343265:103343438:-	0.0	0.74	HCT116-unstranded
A5SS	chr10:120864823:120865086|120865007:+@chr10:120867460:120867676:+	0.0	0.03	HCT116-unstranded
A5SS	chr10:124922128:124922348|124922344:+@chr10:124923336:124924886:+	0.0	0.04	HCT116-unstranded
A5SS	chr10:133754086:133754345|133754198:+@chr10:133757472:133757649:+	0.0	0.02	HCT116-unstranded
A5SS	chr10:44141650:44141512|44141508:-@chr10:44139306:44140249:-	0.0	0.33	HCT116-unstranded
A5SS	chr10:46135411:46135264|46135199:-@chr10:46121399:46122553:-	0.0	0.1	HCT116-unstranded
A5SS	chr10:71902609:71902521|71902424:-@chr10:71897733:71899897:-	0.0	0.92	HCT116-unstranded
A5SS	chr10:74095689:74095538|74095361:-@chr10:74092588:74094375:-	0.0	0.18	HCT116-unstranded
A5SS	chr10:74095689:74095592|74095361:-@chr10:74092588:74094375:-	0.0	0.23	HCT116-unstranded
A5SS	chr10:74095689:74095592|74095538:-@chr10:74092588:74094375:-	0.0	0.8	HCT116-unstranded
A5SS	chr10:74992697:74992955|74992921:+@chr10:74994575:74994698:+	0.0	0.04	HCT116-unstranded
A5SS	chr10:75553346:75553477|75553456:+@chr10:75553623:75553802:+	0.0	0.72	HCT116-unstranded
A5SS	chr10:76735157:76736088|76735539:+@chr10:76737074:76737195:+	0.0	0.65	HCT116-unstranded
A5SS	chr10:76741545:76744999|76741686:+@chr10:76748777:76749099:+	0.0	0.92	HCT116-unstranded
A5SS	chr10:85902411:85902514|85902510:+@chr10:85903751:85904037:+	0.0	0.56	HCT116-unstranded
A5SS	chr10:860790:860682|860577:-@chr10:855431:859153:-	0.0	0.32	HCT116-unstranded
A5SS	chr10:88911107:88912636|88911589:+@chr10:88917805:88917912:+	0.0	0.93	HCT116-unstranded
A5SS	chr10:95259797:95259991|95259842:+@chr10:95262859:95263145:+	0.0	0.8	HCT116-unstranded
A5SS	chr10:99498234:99498431|99498406:+@chr10:99502851:99503036:+	0.0	0.93	HCT116-unstranded
A5SS	chr11:111957034:111956702|111956691:-@chr11:111953407:111956186:-	0.0	0.04	HCT116-unstranded
A5SS	chr11:116633982:116633671|116633269:-@chr11:116631167:116631668:-	0.0	0.99	HCT116-unstranded
A5SS	chr11:118889853:118890134|118890027:+@chr11:118890860:118890977:+	0.0	0.03	HCT116-unstranded
A5SS	chr11:118889853:118890134|118890031:+@chr11:118890860:118890977:+	0.0	0.07	HCT116-unstranded
A5SS	chr11:123611244:123611101|123610825:-@chr11:123601195:123601693:-	0.0	0.82	HCT116-unstranded
A5SS	chr11:123611244:123611125|123610825:-@chr11:123601195:123601693:-	0.0	0.64	HCT116-unstranded
A5SS	chr11:129782120:129782019|129781980:-@chr11:129780371:129780551:-	0.0	0.85	HCT116-unstranded
A5SS	chr11:130781666:130781528|130781346:-@chr11:130780165:130780265:-	0.0	0.09	HCT116-unstranded
A5SS	chr11:14516273:14516119|14516078:-@chr11:14515756:14515985:-	0.0	0.11	HCT116-unstranded
A5SS	chr11:219041:218832|218778:-@chr11:214295:216718:-	0.0	0.16	HCT116-unstranded
A5SS	chr11:32611093:32611197|32611187:+@chr11:32615412:32616559:+	0.0	0.13	HCT116-unstranded
A5SS	chr11:3383119:3383027|3382973:-@chr11:3379156:3381795:-	0.0	0.68	HCT116-unstranded
A5SS	chr11:47306492:47306745|47306616:+@chr11:47307002:47307141:+	0.0	0.47	HCT116-unstranded
A5SS	chr11:47834599:47834434|47834419:-@chr11:47833854:47833981:-	0.0	0.01	HCT116-unstranded
A5SS	chr11:61913101:61913235|61913223:+@chr11:61914130:61914520:+	0.0	0.2	HCT116-unstranded
A5SS	chr11:6236141:6235963|6235940:-@chr11:6235641:6235803:-	0.0	0.02	HCT116-unstranded
A5SS	chr11:6239993:6239830|6239788:-@chr11:6237800:6239380:-	0.0	0.54	HCT116-unstranded
A5SS	chr11:62445304:62444990|62444285:-@chr11:62443970:62444111:-	0.0	0.92	HCT116-unstranded
A5SS	chr11:62620587:62620547|62620283:-@chr11:62619451:62620153:-	0.0	0.29	HCT116-unstranded
A5SS	chr11:62622688:62622605|62622360:-@chr11:62621273:62622023:-	0.0	0.82	HCT116-unstranded
A5SS	chr11:64575571:64575465|64575363:-@chr11:64575024:64575150:-	0.0	0.73	HCT116-unstranded
A5SS	chr11:64575571:64575468|64575363:-@chr11:64575024:64575152:-	0.0	0.81	HCT116-unstranded
A5SS	chr11:65154508:65154712|65154592:+@chr11:65156832:65156999:+	0.0	0.02	HCT116-unstranded
A5SS	chr11:66137003:66136840|66136531:-@chr11:66136008:66136142:-	0.0	0.69	HCT116-unstranded
A5SS	chr11:6633049:6632895|6632766:-@chr11:6632619:6632683:-	0.0	0.05	HCT116-unstranded
A5SS	chr11:68673537:68673852|68673710:+@chr11:68675613:68675805:+	0.0	0.06	HCT116-unstranded
A5SS	chr11:71185441:71186668|71185572:+@chr11:71187247:71188058:+	0.0	0.71	HCT116-unstranded
A5SS	chr11:71507063:71507354|71507212:+@chr11:71510607:71512360:+	0.0	0.08	HCT116-unstranded
A5SS	chr11:72492339:72492107|72492020:-@chr11:72469988:72470426:-	0.0	0.95	HCT116-unstranded
A5SS	chr11:72492339:72492158|72492107:-@chr11:72469988:72470426:-	0.0	0.99	HCT116-unstranded
A5SS	chr11:75112684:75112803|75112777:+@chr11:75113396:75114989:+	0.0	0.85	HCT116-unstranded
A5SS	chr11:75112684:75113490|75112777:+@chr11:75115064:75115251:+	0.0	0.54	HCT116-unstranded
A5SS	chr11:800451:800384|800333:-@chr11:799185:800244:-	0.0	0.54	HCT116-unstranded
A5SS	chr11:82878457:82878940|82878547:+@chr11:82879470:82881037:+	0.0	0.34	HCT116-unstranded
A5SS	chr11:862550:864352|862741:+@chr11:864437:865825:+	0.0	0.22	HCT116-unstranded
A5SS	chr11:88045722:88045618|88045552:-@chr11:88042331:88042486:-	0.0	0.63	HCT116-unstranded
A5SS	chr11:88045722:88045618|88045556:-@chr11:88042331:88042486:-	0.0	0.86	HCT116-unstranded
A5SS	chr12:108145986:108145424|108145192:-@chr12:108140052:108140201:-	0.0	0.99	HCT116-unstranded
A5SS	chr12:10865932:10865810|10862507:-@chr12:10854559:10856747:-	0.0	0.78	HCT116-unstranded
A5SS	chr12:109616893:109617176|109617102:+@chr12:109617722:109617892:+	0.0	0.09	HCT116-unstranded
A5SS	chr12:111804061:111803936|111803917:-@chr12:111798339:111801267:-	0.0	0.95	HCT116-unstranded
A5SS	chr12:111957880:111957683|111957636:-@chr12:111956049:111956231:-	0.0	0.04	HCT116-unstranded
A5SS	chr12:113600850:113600737|113600701:-@chr12:113599684:113599802:-	0.0	0.02	HCT116-unstranded
A5SS	chr12:120222869:120222764|120221993:-@chr12:120219960:120221855:-	0.0	0.14	HCT116-unstranded
A5SS	chr12:120636803:120636698|120636653:-@chr12:120636357:120636542:-	0.0	0.67	HCT116-unstranded
A5SS	chr12:121019060:121018918|121018799:-@chr12:121017317:121017726:-	0.0	0.04	HCT116-unstranded
A5SS	chr12:121868272:121868145|121868080:-@chr12:121866897:121867966:-	0.0	0.14	HCT116-unstranded
A5SS	chr12:122492711:122492895|122492832:+@chr12:122496998:122499951:+	0.0	0.2	HCT116-unstranded
A5SS	chr12:123738194:123738746|123738503:+@chr12:123741360:123742506:+	0.0	0.07	HCT116-unstranded
A5SS	chr12:123738194:123739580|123738503:+@chr12:123741360:123742506:+	0.0	0.08	HCT116-unstranded
A5SS	chr12:12976137:12976950|12976253:+@chr12:12977474:12978041:+	0.0	0.95	HCT116-unstranded
A5SS	chr12:133249425:133249213|133249166:-@chr12:133248801:133248908:-	0.0	0.08	HCT116-unstranded
A5SS	chr12:133351891:133351727|133351652:-@chr12:133350743:133350906:-	0.0	0.01	HCT116-unstranded
A5SS	chr12:133393398:133393246|133393126:-@chr12:133389893:133390005:-	0.0	0.48	HCT116-unstranded
A5SS	chr12:2927272:2927519|2927421:+@chr12:2929252:2929391:+	0.0	0.2	HCT116-unstranded
A5SS	chr12:2927272:2927519|2927443:+@chr12:2929252:2929391:+	0.0	0.11	HCT116-unstranded
A5SS	chr12:3069114:3069519|3069206:+@chr12:3103904:3104158:+	0.0	0.07	HCT116-unstranded
A5SS	chr12:3069114:3069519|3069362:+@chr12:3103904:3104158:+	0.0	0.49	HCT116-unstranded
A5SS	chr12:30873849:30873745|30872013:-@chr12:30867893:30869610:-	0.0	0.62	HCT116-unstranded
A5SS	chr12:49054402:49054251|49054149:-@chr12:49048720:49048843:-	0.0	0.79	HCT116-unstranded
A5SS	chr12:50528485:50528329|50528183:-@chr12:50523308:50524477:-	0.0	0.03	HCT116-unstranded
A5SS	chr12:53416277:53416411|53416390:+@chr12:53421566:53421703:+	0.0	0.89	HCT116-unstranded
A5SS	chr12:53428396:53428508|53428497:+@chr12:53431193:53431508:+	0.0	0.45	HCT116-unstranded
A5SS	chr12:53452498:53452638|53452611:+@chr12:53452831:53454042:+	0.0	0.1	HCT116-unstranded
A5SS	chr12:53575461:53575974|53575776:+@chr12:53578675:53578824:+	0.0	0.15	HCT116-unstranded
A5SS	chr12:53662539:53662712|53662631:+@chr12:53662808:53663869:+	0.0	0.17	HCT116-unstranded
A5SS	chr12:54676178:54676278|54676270:+@chr12:54676357:54676658:+	0.0	0.26	HCT116-unstranded
A5SS	chr12:56437147:56437281|56437277:+@chr12:56437903:56438621:+	0.0	0.43	HCT116-unstranded
A5SS	chr12:57625994:57626079|57626075:+@chr12:57626236:57626362:+	0.0	0.4	HCT116-unstranded
A5SS	chr12:6645660:6645773|6645759:+@chr12:6645850:6647162:+	0.0	0.1	HCT116-unstranded
A5SS	chr12:6645850:6645983|6645956:+@chr12:6646086:6646176:+	0.0	0.02	HCT116-unstranded
A5SS	chr12:6959022:6958729|6958487:-@chr12:6956998:6958362:-	0.0	0.51	HCT116-unstranded
A5SS	chr12:80182563:80182428|80180557:-@chr12:80180154:80180258:-	0.0	0.01	HCT116-unstranded
A5SS	chr13:101322823:101322614|101322537:-@chr13:101320480:101321048:-	0.0	0.04	HCT116-unstranded
A5SS	chr13:111286892:111287482|111287123:+@chr13:111287815:111288036:+	0.0	0.38	HCT116-unstranded
A5SS	chr13:111303447:111303381|111302984:-@chr13:111298314:111299586:-	0.0	0.64	HCT116-unstranded
A5SS	chr13:111536140:111536045|111535900:-@chr13:111530885:111532459:-	0.0	0.08	HCT116-unstranded
A5SS	chr13:111536140:111536077|111535900:-@chr13:111530885:111532459:-	0.0	0.14	HCT116-unstranded
A5SS	chr13:41835961:41835827|41835719:-@chr13:41834629:41835051:-	0.0	0.13	HCT116-unstranded
A5SS	chr13:41936167:41937009|41936295:+@chr13:41941575:41941788:+	0.0	0.11	HCT116-unstranded
A5SS	chr13:44455088:44455683|44455433:+@chr13:44456321:44456499:+	0.0	0.94	HCT116-unstranded
A5SS	chr13:45912911:45912797|45912791:-@chr13:45910734:45911523:-	0.0	0.74	HCT116-unstranded
A5SS	chr14:102700126:102700025|102698872:-@chr14:102695174:102695994:-	0.0	0.57	HCT116-unstranded
A5SS	chr14:24025952:24026513|24026243:+@chr14:24027904:24030170:+	0.0	0.86	HCT116-unstranded
A5SS	chr14:24025952:24026513|24026248:+@chr14:24027904:24030170:+	0.0	0.82	HCT116-unstranded
A5SS	chr14:24617467:24617686|24617622:+@chr14:24617851:24617910:+	0.0	0.17	HCT116-unstranded
A5SS	chr14:24710982:24710881|24710226:-@chr14:24708846:24710081:-	0.0	0.27	HCT116-unstranded
A5SS	chr14:24911658:24911552|24910215:-@chr14:24908972:24910132:-	0.0	0.07	HCT116-unstranded
A5SS	chr14:35515711:35516160|35515834:+@chr14:35519239:35519600:+	0.0	0.09	HCT116-unstranded
A5SS	chr14:35515711:35516160|35515834:+@chr14:35522484:35522657:+	0.0	0.06	HCT116-unstranded
A5SS	chr14:35515711:35516160|35515838:+@chr14:35522484:35522657:+	0.0	0.23	HCT116-unstranded
A5SS	chr14:54996767:54997481|54996944:+@chr14:54997621:54997835:+	0.0	0.11	HCT116-unstranded
A5SS	chr14:75537258:75538614|75538099:+@chr14:75544235:75544799:+	0.0	0.39	HCT116-unstranded
A5SS	chr15:100272212:100271923|100271760:-@chr15:100267532:100269936:-	0.0	0.17	HCT116-unstranded
A5SS	chr15:20651299:20651138|20651112:-@chr15:20649476:20649672:-	0.0	0.55	HCT116-unstranded
A5SS	chr15:45707785:45708007|45707977:+@chr15:45709467:45709597:+	0.0	0.09	HCT116-unstranded
A5SS	chr15:66786890:66786753|66786615:-@chr15:66782089:66783055:-	0.0	0.87	HCT116-unstranded
A5SS	chr15:66787757:66787668|66787241:-@chr15:66782496:66786890:-	0.0	0.04	HCT116-unstranded
A5SS	chr15:68504201:68503987|68503894:-@chr15:68503601:68503656:-	0.0	0.97	HCT116-unstranded
A5SS	chr15:75197572:75197495|75197005:-@chr15:75192328:75195127:-	0.0	0.4	HCT116-unstranded
A5SS	chr15:89011139:89012376|89011255:+@chr15:89015858:89015956:+	0.0	0.05	HCT116-unstranded
A5SS	chr15:91525211:91524978|91524729:-@chr15:91524114:91524263:-	0.0	0.87	HCT116-unstranded
A5SS	chr16:1417350:1417243|1417093:-@chr16:1412995:1416396:-	0.0	0.68	HCT116-unstranded
A5SS	chr16:1420358:1420131|1419935:-@chr16:1417657:1417859:-	0.0	0.08	HCT116-unstranded
A5SS	chr16:14340330:14341364|14341214:+@chr16:14342783:14342938:+	0.0	0.95	HCT116-unstranded
A5SS	chr16:1831496:1831359|1831194:-@chr16:1827748:1828613:-	0.0	0.05	HCT116-unstranded
A5SS	chr16:2014366:2014273|2013654:-@chr16:2012498:2013257:-	0.0	0.35	HCT116-unstranded
A5SS	chr16:2014366:2014277|2013654:-@chr16:2012498:2013257:-	0.0	0.31	HCT116-unstranded
A5SS	chr16:2218078:2218321|2218169:+@chr16:2220615:2220731:+	0.0	0.05	HCT116-unstranded
A5SS	chr16:2283439:2283652|2283648:+@chr16:2283886:2283991:+	0.0	0.08	HCT116-unstranded
A5SS	chr16:23700815:23701093|23700997:+@chr16:23701181:23701688:+	0.0	0.03	HCT116-unstranded
A5SS	chr16:2722571:2721596|2719412:-@chr16:2709748:2713408:-	0.0	0.94	HCT116-unstranded
A5SS	chr16:27476157:27475716|27475641:-@chr16:27474862:27474913:-	0.0	0.53	HCT116-unstranded
A5SS	chr16:27483241:27483069|27482886:-@chr16:27481429:27481716:-	0.0	0.0	HCT116-unstranded
A5SS	chr16:28503156:28503035|28502803:-@chr16:28500610:28500707:-	0.0	0.04	HCT116-unstranded
A5SS	chr16:28847254:28847497|28847443:+@chr16:28847647:28847811:+	0.0	0.41	HCT116-unstranded
A5SS	chr16:28847254:28847497|28847443:+@chr16:28848049:28848558:+	0.0	0.17	HCT116-unstranded
A5SS	chr16:28847254:28847497|28847443:+@chr16:28848072:28848558:+	0.0	0.22	HCT116-unstranded
A5SS	chr16:28847254:28847806|28847443:+@chr16:28848049:28848558:+	0.0	0.4	HCT116-unstranded
A5SS	chr16:28847254:28847806|28847497:+@chr16:28848049:28848558:+	0.0	0.55	HCT116-unstranded
A5SS	chr16:28847254:28847811|28847443:+@chr16:28848049:28848558:+	0.0	0.38	HCT116-unstranded
A5SS	chr16:28847254:28847811|28847443:+@chr16:28848072:28848558:+	0.0	0.45	HCT116-unstranded
A5SS	chr16:28847254:28847811|28847497:+@chr16:28848049:28848558:+	0.0	0.53	HCT116-unstranded
A5SS	chr16:28847254:28847811|28847497:+@chr16:28848072:28848558:+	0.0	0.51	HCT116-unstranded
A5SS	chr16:28847254:28847811|28847806:+@chr16:28848049:28848558:+	0.0	0.15	HCT116-unstranded
A5SS	chr16:28856183:28856046|28856019:-@chr16:28855740:28855872:-	0.0	0.71	HCT116-unstranded
A5SS	chr16:30012533:30015978|30012851:+@chr16:30016542:30017604:+	0.0	0.25	HCT116-unstranded
A5SS	chr16:3029913:3029817|3029809:-@chr16:3026665:3027032:-	0.0	0.74	HCT116-unstranded
A5SS	chr16:31195530:31195717|31195705:+@chr16:31196260:31199678:+	0.0	0.84	HCT116-unstranded
A5SS	chr16:66976551:66976688|66976640:+@chr16:66977202:66978161:+	0.0	0.84	HCT116-unstranded
A5SS	chr16:67116116:67116242|67116211:+@chr16:67132613:67134961:+	0.0	0.6	HCT116-unstranded
A5SS	chr16:67997462:67997368|67996147:-@chr16:67995478:67995609:-	0.0	0.09	HCT116-unstranded
A5SS	chr16:69783021:69782854|69782817:-@chr16:69782135:69782232:-	0.0	0.31	HCT116-unstranded
A5SS	chr16:69783021:69782854|69782821:-@chr16:69782135:69782232:-	0.0	0.89	HCT116-unstranded
A5SS	chr16:712673:713064|712844:+@chr16:715679:715801:+	0.0	0.48	HCT116-unstranded
A5SS	chr16:731438:731689|731596:+@chr16:731793:732076:+	0.0	0.01	HCT116-unstranded
A5SS	chr16:731438:731689|731603:+@chr16:731793:732076:+	0.0	0.01	HCT116-unstranded
A5SS	chr16:74698643:74698588|74698522:-@chr16:74694343:74695349:-	0.0	0.96	HCT116-unstranded
A5SS	chr16:84216934:84216850|84216682:-@chr16:84215352:84216046:-	0.0	0.68	HCT116-unstranded
A5SS	chr16:89782879:89783312|89783045:+@chr16:89783752:89784573:+	0.0	0.8	HCT116-unstranded
A5SS	chr16:89836432:89836245|89836116:-@chr16:89833549:89833645:-	0.0	0.12	HCT116-unstranded
A5SS	chr17:10608227:10608932|10608844:+@chr17:10609755:10609871:+	0.0	0.35	HCT116-unstranded
A5SS	chr17:1340449:1340084|1339914:-@chr17:1323908:1326944:-	0.0	0.52	HCT116-unstranded
A5SS	chr17:15903432:15903696|15903526:+@chr17:15905229:15905339:+	0.0	0.11	HCT116-unstranded
A5SS	chr17:15903432:15903696|15903559:+@chr17:15905229:15905339:+	0.0	0.18	HCT116-unstranded
A5SS	chr17:28618526:28618327|28618198:-@chr17:28616391:28616500:-	0.0	0.02	HCT116-unstranded
A5SS	chr17:28618526:28618329|28618198:-@chr17:28616391:28616500:-	0.0	0.01	HCT116-unstranded
A5SS	chr17:28958773:28958997|28958945:+@chr17:28960116:28960480:+	0.0	0.72	HCT116-unstranded
A5SS	chr17:33467085:33466868|33466839:-@chr17:33466254:33466333:-	0.0	0.03	HCT116-unstranded
A5SS	chr17:34864974:34864901|34864736:-@chr17:34863642:34863763:-	0.0	0.07	HCT116-unstranded
A5SS	chr17:35797839:35798023|35797930:+@chr17:35800606:35800763:+	0.0	0.07	HCT116-unstranded
A5SS	chr17:3728344:3728236|3727087:-@chr17:3725247:3725346:-	0.0	0.07	HCT116-unstranded
A5SS	chr17:40822394:40821961|40821936:-@chr17:40821448:40821639:-	0.0	0.78	HCT116-unstranded
A5SS	chr17:41170816:41170625|41170609:-@chr17:41170014:41170223:-	0.0	0.79	HCT116-unstranded
A5SS	chr17:42398926:42398824|42398802:-@chr17:42398426:42398599:-	0.0	0.83	HCT116-unstranded
A5SS	chr17:43348588:43348425|43348219:-@chr17:43347780:43347930:-	0.0	0.09	HCT116-unstranded
A5SS	chr17:46127969:46128181|46128143:+@chr17:46128479:46128990:+	0.0	0.15	HCT116-unstranded
A5SS	chr17:4850115:4849968|4849919:-@chr17:4848944:4849292:-	0.0	0.68	HCT116-unstranded
A5SS	chr17:4850115:4850107|4849919:-@chr17:4848944:4849292:-	0.0	0.79	HCT116-unstranded
A5SS	chr17:4850115:4850107|4849968:-@chr17:4848944:4849292:-	0.0	0.39	HCT116-unstranded
A5SS	chr17:5329291:5329619|5329402:+@chr17:5331391:5336208:+	0.0	0.55	HCT116-unstranded
A5SS	chr17:56082961:56082775|56082759:-@chr17:56082183:56082402:-	0.0	0.74	HCT116-unstranded
A5SS	chr17:62498187:62498128|62496667:-@chr17:62494374:62496444:-	0.0	0.67	HCT116-unstranded
A5SS	chr17:65124971:65124767|65124611:-@chr17:65120079:65120130:-	0.0	0.04	HCT116-unstranded
A5SS	chr17:65989351:65989160|65989017:-@chr17:65987215:65988219:-	0.0	0.3	HCT116-unstranded
A5SS	chr17:66511535:66511717|66511707:+@chr17:66518897:66519067:+	0.0	0.96	HCT116-unstranded
A5SS	chr17:7217478:7217399|7217225:-@chr17:7216887:7217040:-	0.0	0.51	HCT116-unstranded
A5SS	chr17:72768416:72768357|72768099:-@chr17:72766681:72767997:-	0.0	0.48	HCT116-unstranded
A5SS	chr17:7296828:7296786|7296463:-@chr17:7296110:7296271:-	0.0	0.6	HCT116-unstranded
A5SS	chr17:73127200:73127140|73127060:-@chr17:73126320:73126962:-	0.0	0.23	HCT116-unstranded
A5SS	chr17:73127200:73127152|73127140:-@chr17:73126320:73126962:-	0.0	0.2	HCT116-unstranded
A5SS	chr17:73127376:73127140|73127060:-@chr17:73126320:73126962:-	0.0	0.37	HCT116-unstranded
A5SS	chr17:73227923:73228211|73228074:+@chr17:73228946:73229253:+	0.0	0.02	HCT116-unstranded
A5SS	chr17:73487772:73487981|73487933:+@chr17:73488555:73489001:+	0.0	0.75	HCT116-unstranded
A5SS	chr17:73900800:73900621|73900303:-@chr17:73898101:73898235:-	0.0	0.02	HCT116-unstranded
A5SS	chr17:73900800:73900621|73900307:-@chr17:73898101:73898235:-	0.0	0.02	HCT116-unstranded
A5SS	chr17:73911013:73910911|73910828:-@chr17:73909994:73910379:-	0.0	0.67	HCT116-unstranded
A5SS	chr17:7477578:7477996|7477626:+@chr17:7478437:7478576:+	0.0	0.98	HCT116-unstranded
A5SS	chr17:7481145:7481562|7481234:+@chr17:7481660:7482324:+	0.0	0.57	HCT116-unstranded
A5SS	chr17:7490010:7490156|7490095:+@chr17:7490479:7490589:+	0.0	0.61	HCT116-unstranded
A5SS	chr17:77077980:77078959|77078145:+@chr17:77079102:77079205:+	0.0	0.18	HCT116-unstranded
A5SS	chr17:7847441:7847956|7847566:+@chr17:7849046:7849304:+	0.0	0.99	HCT116-unstranded
A5SS	chr17:79172097:79171915|79171906:-@chr17:79171512:79171688:-	0.0	0.1	HCT116-unstranded
A5SS	chr17:79519078:79518954|79518758:-@chr17:79517274:79518229:-	0.0	0.56	HCT116-unstranded
A5SS	chr17:79519078:79518954|79518783:-@chr17:79517274:79518229:-	0.0	0.33	HCT116-unstranded
A5SS	chr17:79857118:79857418|79857203:+@chr17:79857796:79859410:+	0.0	0.19	HCT116-unstranded
A5SS	chr17:80014162:80014426|80014267:+@chr17:80014505:80015346:+	0.0	0.49	HCT116-unstranded
A5SS	chr17:80019597:80019494|80019433:-@chr17:80019085:80019229:-	0.0	0.06	HCT116-unstranded
A5SS	chr17:8283254:8283119|8283108:-@chr17:8280834:8281010:-	0.0	0.55	HCT116-unstranded
A5SS	chr18:51888013:51888801|51888318:+@chr18:51889141:51889295:+	0.0	0.59	HCT116-unstranded
A5SS	chr18:57567660:57567946|57567810:+@chr18:57569879:57571540:+	0.0	0.07	HCT116-unstranded
A5SS	chr19:1011498:1011366|1011095:-@chr19:1009647:1010894:-	0.0	0.65	HCT116-unstranded
A5SS	chr19:10246528:10246412|10246115:-@chr19:10244893:10244983:-	0.0	0.08	HCT116-unstranded
A5SS	chr19:10395459:10395704|10395685:+@chr19:10395791:10398082:+	0.0	0.77	HCT116-unstranded
A5SS	chr19:10574469:10574685|10574651:+@chr19:10577563:10580307:+	0.0	0.04	HCT116-unstranded
A5SS	chr19:10822837:10823304|10822975:+@chr19:10823434:10823547:+	0.0	0.53	HCT116-unstranded
A5SS	chr19:11493908:11493773|11493523:-@chr19:11492606:11492781:-	0.0	0.11	HCT116-unstranded
A5SS	chr19:13041563:13041329|13041243:-@chr19:13041037:13041155:-	0.0	0.8	HCT116-unstranded
A5SS	chr19:13227245:13226920|13226811:-@chr19:13226431:13226582:-	0.0	0.39	HCT116-unstranded
A5SS	chr19:13227245:13226960|13226920:-@chr19:13226093:13226280:-	0.0	0.21	HCT116-unstranded
A5SS	chr19:1440018:1440252|1440240:+@chr19:1440348:1441937:+	0.0	0.66	HCT116-unstranded
A5SS	chr19:14521417:14521360|14521233:-@chr19:14520554:14521146:-	0.0	0.14	HCT116-unstranded
A5SS	chr19:15510221:15510113|15509441:-@chr19:15508525:15508666:-	0.0	0.05	HCT116-unstranded
A5SS	chr19:1615820:1615685|1615284:-@chr19:1612118:1612432:-	0.0	0.12	HCT116-unstranded
A5SS	chr19:18257691:18257854|18257827:+@chr19:18258253:18258434:+	0.0	0.39	HCT116-unstranded
A5SS	chr19:19427402:19427227|19427056:-@chr19:19420906:19421009:-	0.0	0.05	HCT116-unstranded
A5SS	chr19:19427402:19427231|19427056:-@chr19:19420906:19421009:-	0.0	0.02	HCT116-unstranded
A5SS	chr19:19681108:19680918|19680908:-@chr19:19680258:19680393:-	0.0	0.34	HCT116-unstranded
A5SS	chr19:19681642:19681496|19681395:-@chr19:19680908:19681108:-	0.0	0.65	HCT116-unstranded
A5SS	chr19:35989665:35989618|35989500:-@chr19:35988117:35988440:-	0.0	0.15	HCT116-unstranded
A5SS	chr19:35989665:35989622|35989500:-@chr19:35988117:35988440:-	0.0	0.35	HCT116-unstranded
A5SS	chr19:38800283:38800045|38799864:-@chr19:38799562:38799697:-	0.0	0.78	HCT116-unstranded
A5SS	chr19:40331155:40331054|40331050:-@chr19:40330873:40330967:-	0.0	0.47	HCT116-unstranded
A5SS	chr19:40743998:40743876|40742164:-@chr19:40741797:40742011:-	0.0	0.62	HCT116-unstranded
A5SS	chr19:4175934:4175839|4175677:-@chr19:4174858:4175148:-	0.0	0.63	HCT116-unstranded
A5SS	chr19:42408187:42408266|42408262:+@chr19:42408368:42408535:+	0.0	0.02	HCT116-unstranded
A5SS	chr19:47251772:47251974|47251878:+@chr19:47258669:47261836:+	0.0	0.5	HCT116-unstranded
A5SS	chr19:47251772:47251974|47251922:+@chr19:47258669:47261836:+	0.0	0.14	HCT116-unstranded
A5SS	chr19:47251772:47252141|47251878:+@chr19:47258669:47261836:+	0.0	0.11	HCT116-unstranded
A5SS	chr19:47251772:47252141|47251974:+@chr19:47258669:47261836:+	0.0	0.14	HCT116-unstranded
A5SS	chr19:48624579:48624427|48623424:-@chr19:48622394:48622447:-	0.0	0.26	HCT116-unstranded
A5SS	chr19:50167930:50167844|50167810:-@chr19:50166445:50166771:-	0.0	0.71	HCT116-unstranded
A5SS	chr19:50431072:50430975|50430951:-@chr19:50410080:50413141:-	0.0	0.94	HCT116-unstranded
A5SS	chr19:55558856:55558755|55558473:-@chr19:55555678:55556677:-	0.0	0.06	HCT116-unstranded
A5SS	chr19:5914951:5915161|5915076:+@chr19:5915232:5917243:+	0.0	0.13	HCT116-unstranded
A5SS	chr19:6763827:6763716|6763691:-@chr19:6760649:6760998:-	0.0	0.84	HCT116-unstranded
A5SS	chr19:989762:990103|989895:+@chr19:990223:990995:+	0.0	0.04	HCT116-unstranded
A5SS	chr1:10523266:10523115|10523045:-@chr1:10516597:10521759:-	0.0	0.11	HCT116-unstranded
A5SS	chr1:11142935:11142745|11142591:-@chr1:11141139:11141295:-	0.0	0.01	HCT116-unstranded
A5SS	chr1:1197770:1197649|1197550:-@chr1:1192583:1192690:-	0.0	0.09	HCT116-unstranded
A5SS	chr1:1203372:1203242|1203113:-@chr1:1201478:1201670:-	0.0	0.32	HCT116-unstranded
A5SS	chr1:151028469:151028153|151027492:-@chr1:151026707:151026797:-	0.0	0.29	HCT116-unstranded
A5SS	chr1:155180339:155182010|155180418:+@chr1:155182176:155182358:+	0.0	0.55	HCT116-unstranded
A5SS	chr1:1558769:1559079|1558862:+@chr1:1559154:1559589:+	0.0	0.76	HCT116-unstranded
A5SS	chr1:156035702:156035897|156035876:+@chr1:156038061:156038254:+	0.0	0.72	HCT116-unstranded
A5SS	chr1:156703801:156704285|156703844:+@chr1:156705517:156705701:+	0.0	0.45	HCT116-unstranded
A5SS	chr1:15892577:15892905|15892675:+@chr1:15893594:15893764:+	0.0	0.03	HCT116-unstranded
A5SS	chr1:160269054:160268892|160268635:-@chr1:160267346:160267535:-	0.0	0.95	HCT116-unstranded
A5SS	chr1:161093011:161092865|161092775:-@chr1:161090287:161092313:-	0.0	0.03	HCT116-unstranded
A5SS	chr1:162767592:162768725|162767706:+@chr1:162769533:162769736:+	0.0	0.02	HCT116-unstranded
A5SS	chr1:169858031:169857817|169857805:-@chr1:169847775:169847960:-	0.0	0.08	HCT116-unstranded
A5SS	chr1:170508351:170508712|170508708:+@chr1:170511632:170511733:+	0.0	0.7	HCT116-unstranded
A5SS	chr1:171553558:171553680|171553665:+@chr1:171556142:171556360:+	0.0	0.25	HCT116-unstranded
A5SS	chr1:173833842:173833813|173833622:-@chr1:173833039:173833442:-	0.0	0.41	HCT116-unstranded
A5SS	chr1:173834685:173834609|173834367:-@chr1:173833039:173833442:-	0.0	0.6	HCT116-unstranded
A5SS	chr1:173834685:173834648|173834367:-@chr1:173833039:173833442:-	0.0	0.45	HCT116-unstranded
A5SS	chr1:173834685:173834648|173834609:-@chr1:173833039:173834420:-	0.0	0.49	HCT116-unstranded
A5SS	chr1:17742:17606|17233:-@chr1:16854:17055:-	0.0	0.92	HCT116-unstranded
A5SS	chr1:183511211:183511637|183511499:+@chr1:183513488:183513672:+	0.0	0.4	HCT116-unstranded
A5SS	chr1:184041291:184041444|184041328:+@chr1:184041961:184043346:+	0.0	0.46	HCT116-unstranded
A5SS	chr1:203765421:203765729|203765624:+@chr1:203770703:203772144:+	0.0	0.41	HCT116-unstranded
A5SS	chr1:206784727:206784596|206784501:-@chr1:206782729:206782812:-	0.0	0.32	HCT116-unstranded
A5SS	chr1:207510038:207510595|207510163:+@chr1:207510674:207511008:+	0.0	0.27	HCT116-unstranded
A5SS	chr1:207940358:207943707|207940540:+@chr1:207956637:207957360:+	0.0	0.96	HCT116-unstranded
A5SS	chr1:224482113:224481969|224481901:-@chr1:224476887:224477435:-	0.0	0.06	HCT116-unstranded
A5SS	chr1:224619283:224619227|224619179:-@chr1:224612220:224612421:-	0.0	0.93	HCT116-unstranded
A5SS	chr1:228328825:228329530|228328989:+@chr1:228333212:228333768:+	0.0	0.41	HCT116-unstranded
A5SS	chr1:235324382:235324208|235323826:-@chr1:235318196:235318427:-	0.0	0.81	HCT116-unstranded
A5SS	chr1:249150145:249149924|249149757:-@chr1:249149579:249149657:-	0.0	0.74	HCT116-unstranded
A5SS	chr1:249150621:249150572|249150487:-@chr1:249149757:249150145:-	0.0	0.92	HCT116-unstranded
A5SS	chr1:25571792:25571641|25570668:-@chr1:25570041:25570124:-	0.0	0.61	HCT116-unstranded
A5SS	chr1:28857035:28857127|28857085:+@chr1:28858315:28858502:+	0.0	0.18	HCT116-unstranded
A5SS	chr1:32048750:32049176|32048842:+@chr1:32050279:32050402:+	0.0	0.81	HCT116-unstranded
A5SS	chr1:33799893:33799786|33799691:-@chr1:33797876:33798005:-	0.0	0.67	HCT116-unstranded
A5SS	chr1:36023757:36024085|36023824:+@chr1:36024708:36024848:+	0.0	0.08	HCT116-unstranded
A5SS	chr1:3809560:3809447|3809305:-@chr1:3807133:3807621:-	0.0	0.01	HCT116-unstranded
A5SS	chr1:38156110:38156006|38155888:-@chr1:38155278:38155558:-	0.0	0.89	HCT116-unstranded
A5SS	chr1:40037021:40036906|40036769:-@chr1:40035422:40035674:-	0.0	0.09	HCT116-unstranded
A5SS	chr1:44436268:44436489|44436380:+@chr1:44436638:44437207:+	0.0	0.02	HCT116-unstranded
A5SS	chr1:44436268:44436489|44436382:+@chr1:44436638:44437207:+	0.0	0.05	HCT116-unstranded
A5SS	chr1:44436268:44436489|44436398:+@chr1:44436638:44437207:+	0.0	0.06	HCT116-unstranded
A5SS	chr1:44436638:44436892|44436861:+@chr1:44437059:44437742:+	0.0	0.03	HCT116-unstranded
A5SS	chr1:46649863:46650340|46650069:+@chr1:46650457:46650787:+	0.0	0.72	HCT116-unstranded
A5SS	chr1:52827288:52827185|52827150:-@chr1:52826096:52826804:-	0.0	0.16	HCT116-unstranded
A5SS	chr1:71532617:71532459|71531361:-@chr1:71528969:71530820:-	0.0	0.22	HCT116-unstranded
A5SS	chr1:787307:787613|787490:+@chr1:788051:788146:+	0.0	0.02	HCT116-unstranded
A5SS	chr1:95365073:95364936|95364932:-@chr1:95362247:95363639:-	0.0	0.34	HCT116-unstranded
A5SS	chr20:17660720:17660644|17660640:-@chr20:17639241:17641173:-	0.0	0.05	HCT116-unstranded
A5SS	chr20:2636580:2636860|2636680:+@chr20:2637047:2637195:+	0.0	0.26	HCT116-unstranded
A5SS	chr20:32883391:32883201|32883028:-@chr20:32881272:32881962:-	0.0	0.01	HCT116-unstranded
A5SS	chr20:33065577:33065711|33065665:+@chr20:33067435:33067594:+	0.0	0.06	HCT116-unstranded
A5SS	chr20:33592373:33592261|33591676:-@chr20:33591213:33591419:-	0.0	0.02	HCT116-unstranded
A5SS	chr20:34824804:34824959|34824888:+@chr20:34827743:34829044:+	0.0	0.2	HCT116-unstranded
A5SS	chr20:35154254:35154480|35154409:+@chr20:35155216:35157040:+	0.0	0.03	HCT116-unstranded
A5SS	chr20:3888573:3888925|3888782:+@chr20:3891224:3891518:+	0.0	0.74	HCT116-unstranded
A5SS	chr20:39897723:39897630|39897619:-@chr20:39830697:39833706:-	0.0	0.16	HCT116-unstranded
A5SS	chr20:42233642:42233856|42233713:+@chr20:42242490:42242696:+	0.0	0.08	HCT116-unstranded
A5SS	chr20:44037441:44037676|44037578:+@chr20:44038572:44039254:+	0.0	0.05	HCT116-unstranded
A5SS	chr20:44045157:44045334|44045294:+@chr20:44047492:44047619:+	0.0	0.79	HCT116-unstranded
A5SS	chr20:44045157:44045334|44045304:+@chr20:44047492:44047619:+	0.0	0.79	HCT116-unstranded
A5SS	chr20:44566057:44566337|44566224:+@chr20:44567620:44567762:+	0.0	0.16	HCT116-unstranded
A5SS	chr20:45867882:45867640|45867502:-@chr20:45865070:45865260:-	0.0	0.32	HCT116-unstranded
A5SS	chr20:60878624:60878841|60878837:+@chr20:60879517:60879633:+	0.0	0.01	HCT116-unstranded
A5SS	chr20:61429939:61430401|61430020:+@chr20:61430808:61433088:+	0.0	0.52	HCT116-unstranded
A5SS	chr20:61429939:61430405|61430020:+@chr20:61430808:61433088:+	0.0	0.11	HCT116-unstranded
A5SS	chr20:62326681:62327003|62326833:+@chr20:62327131:62328544:+	0.0	0.43	HCT116-unstranded
A5SS	chr20:62367133:62368064|62367538:+@chr20:62368886:62369000:+	0.0	0.57	HCT116-unstranded
A5SS	chr21:30332019:30331780|30331719:-@chr21:30330708:30330861:-	0.0	0.29	HCT116-unstranded
A5SS	chr21:30380942:30380716|30380561:-@chr21:30380082:30380444:-	0.0	0.52	HCT116-unstranded
A5SS	chr21:34127664:34127541|34127524:-@chr21:34123430:34123529:-	0.0	0.49	HCT116-unstranded
A5SS	chr21:38878402:38878657|38878526:+@chr21:38884214:38887680:+	0.0	0.02	HCT116-unstranded
A5SS	chr21:44293801:44293713|44293661:-@chr21:44283546:44283706:-	0.0	0.73	HCT116-unstranded
A5SS	chr21:45750799:45750706|45750346:-@chr21:45748807:45750209:-	0.0	0.21	HCT116-unstranded
A5SS	chr21:46957922:46957685|46957681:-@chr21:46951303:46952062:-	0.0	0.04	HCT116-unstranded
A5SS	chr21:47851443:47852129|47851892:+@chr21:47855817:47856061:+	0.0	0.73	HCT116-unstranded
A5SS	chr22:18894078:18894599|18894238:+@chr22:18897685:18897785:+	0.0	0.02	HCT116-unstranded
A5SS	chr22:19165554:19165455|19165240:-@chr22:19164633:19164717:-	0.0	0.87	HCT116-unstranded
A5SS	chr22:19396116:19396006|19395797:-@chr22:19394707:19394797:-	0.0	0.47	HCT116-unstranded
A5SS	chr22:21344675:21345258|21344814:+@chr22:21345917:21346118:+	0.0	0.02	HCT116-unstranded
A5SS	chr22:21983696:21983597|21983299:-@chr22:21982378:21983076:-	0.0	0.5	HCT116-unstranded
A5SS	chr22:22316974:22316801|22316500:-@chr22:22314693:22314821:-	0.0	0.13	HCT116-unstranded
A5SS	chr22:22900000:22899965|22899232:-@chr22:22892757:22893511:-	0.0	0.79	HCT116-unstranded
A5SS	chr22:23653884:23654105|23654023:+@chr22:23655074:23655208:+	0.0	0.02	HCT116-unstranded
A5SS	chr22:26902894:26902741|26902640:-@chr22:26902269:26902425:-	0.0	0.01	HCT116-unstranded
A5SS	chr22:38352780:38352908|38352849:+@chr22:38355353:38355483:+	0.0	0.18	HCT116-unstranded
A5SS	chr22:39147378:39147215|39146903:-@chr22:39146230:39146325:-	0.0	0.61	HCT116-unstranded
A5SS	chr22:41864151:41864128|41864024:-@chr22:41863452:41863618:-	0.0	0.23	HCT116-unstranded
A5SS	chr22:43091637:43091497|43091152:-@chr22:43088118:43090003:-	0.0	0.3	HCT116-unstranded
A5SS	chr22:43091637:43091581|43091152:-@chr22:43088118:43090003:-	0.0	0.35	HCT116-unstranded
A5SS	chr22:43091637:43091581|43091497:-@chr22:43088118:43090003:-	0.0	0.83	HCT116-unstranded
A5SS	chr22:50644746:50644949|50644891:+@chr22:50646965:50647145:+	0.0	0.81	HCT116-unstranded
A5SS	chr2:101620620:101620770|101620745:+@chr2:101622421:101623377:+	0.0	0.07	HCT116-unstranded
A5SS	chr2:10566346:10566621|10566500:+@chr2:10566850:10567743:+	0.0	0.03	HCT116-unstranded
A5SS	chr2:114353270:114353780|114353406:+@chr2:114353958:114354159:+	0.0	0.38	HCT116-unstranded
A5SS	chr2:120672755:120674266|120672818:+@chr2:120677645:120677817:+	0.0	0.19	HCT116-unstranded
A5SS	chr2:131103140:131103506|131103272:+@chr2:131103591:131103836:+	0.0	0.99	HCT116-unstranded
A5SS	chr2:171804860:171804944|171804890:+@chr2:171806049:171806252:+	0.0	0.43	HCT116-unstranded
A5SS	chr2:172582429:172582803|172582591:+@chr2:172583301:172583426:+	0.0	0.66	HCT116-unstranded
A5SS	chr2:182779943:182781732|182781154:+@chr2:182783325:182783402:+	0.0	0.04	HCT116-unstranded
A5SS	chr2:182785324:182785389|182785377:+@chr2:182786675:182787139:+	0.0	0.89	HCT116-unstranded
A5SS	chr2:182792888:182793005|182792926:+@chr2:182794288:182795465:+	0.0	1.0	HCT116-unstranded
A5SS	chr2:219537464:219537740|219537636:+@chr2:219538348:219538488:+	0.0	0.06	HCT116-unstranded
A5SS	chr2:219537464:219537740|219537638:+@chr2:219538348:219538488:+	0.0	0.09	HCT116-unstranded
A5SS	chr2:220309547:220309883|220309706:+@chr2:220312696:220313993:+	0.0	0.23	HCT116-unstranded
A5SS	chr2:234181612:234182423|234181698:+@chr2:234183322:234183428:+	0.0	0.05	HCT116-unstranded
A5SS	chr2:242208710:242208369|242208244:-@chr2:242207892:242207956:-	0.0	0.48	HCT116-unstranded
A5SS	chr2:27354950:27354878|27354540:-@chr2:27353624:27354376:-	0.0	0.44	HCT116-unstranded
A5SS	chr2:27656540:27656666|27656662:+@chr2:27656856:27657036:+	0.0	0.11	HCT116-unstranded
A5SS	chr2:55461255:55461697|55461340:+@chr2:55461967:55462320:+	0.0	0.06	HCT116-unstranded
A5SS	chr2:65298588:65300114|65299703:+@chr2:65301416:65302392:+	0.0	1.0	HCT116-unstranded
A5SS	chr2:65298588:65301312|65300114:+@chr2:65301416:65302392:+	0.0	0.03	HCT116-unstranded
A5SS	chr2:70444126:70444018|70443885:-@chr2:70443536:70443631:-	0.0	0.25	HCT116-unstranded
A5SS	chr2:7160604:7160899|7160811:+@chr2:7164500:7164651:+	0.0	0.02	HCT116-unstranded
A5SS	chr2:86385844:86385715|86385700:-@chr2:86378420:86378643:-	0.0	0.01	HCT116-unstranded
A5SS	chr3:113179611:113179464|113177580:-@chr3:113175983:113176204:-	0.0	0.01	HCT116-unstranded
A5SS	chr3:122439102:122440500|122439235:+@chr3:122446659:122446833:+	0.0	0.06	HCT116-unstranded
A5SS	chr3:123674962:123674893|123674690:-@chr3:123667711:123667979:-	0.0	0.88	HCT116-unstranded
A5SS	chr3:123675642:123675587|123674690:-@chr3:123667711:123667979:-	0.0	0.87	HCT116-unstranded
A5SS	chr3:123675642:123675587|123675202:-@chr3:123667711:123667979:-	0.0	0.63	HCT116-unstranded
A5SS	chr3:125042288:125042232|125042153:-@chr3:125032148:125032500:-	0.0	0.8	HCT116-unstranded
A5SS	chr3:128890614:128890498|128890477:-@chr3:128889922:128890381:-	0.0	0.78	HCT116-unstranded
A5SS	chr3:129151449:129151399|129151346:-@chr3:129149221:129150421:-	0.0	0.92	HCT116-unstranded
A5SS	chr3:130720064:130720188|130720158:+@chr3:130734996:130735563:+	0.0	0.75	HCT116-unstranded
A5SS	chr3:149686337:149686190|149686145:-@chr3:149682673:149684373:-	0.0	0.94	HCT116-unstranded
A5SS	chr3:15094974:15094887|15094798:-@chr3:15090846:15091442:-	0.0	0.06	HCT116-unstranded
A5SS	chr3:156874872:156874800|156874725:-@chr3:156870529:156870945:-	0.0	0.9	HCT116-unstranded
A5SS	chr3:160130114:160130637|160130241:+@chr3:160131261:160131542:+	0.0	0.09	HCT116-unstranded
A5SS	chr3:172469940:172470262|172470226:+@chr3:172472299:172472450:+	0.0	0.68	HCT116-unstranded
A5SS	chr3:184046697:184046923|184046778:+@chr3:184049054:184049152:+	0.0	0.07	HCT116-unstranded
A5SS	chr3:186502353:186503840|186502485:+@chr3:186503953:186507686:+	0.0	0.63	HCT116-unstranded
A5SS	chr3:24001162:24001415|24001306:+@chr3:24003468:24006653:+	0.0	0.02	HCT116-unstranded
A5SS	chr3:39142593:39142507|39142279:-@chr3:39141796:39141994:-	0.0	0.47	HCT116-unstranded
A5SS	chr3:40500133:40500233|40500227:+@chr3:40502898:40503152:+	0.0	0.23	HCT116-unstranded
A5SS	chr3:48668739:48668686|48668657:-@chr3:48668147:48668573:-	0.0	0.8	HCT116-unstranded
A5SS	chr3:48732854:48732523|48732127:-@chr3:48730816:48731673:-	0.0	0.34	HCT116-unstranded
A5SS	chr3:49008028:49008274|49008137:+@chr3:49011132:49011249:+	0.0	0.08	HCT116-unstranded
A5SS	chr3:49066239:49066191|49065864:-@chr3:49065143:49065349:-	0.0	0.53	HCT116-unstranded
A5SS	chr3:49210069:49210578|49210234:+@chr3:49211672:49211836:+	0.0	0.98	HCT116-unstranded
A5SS	chr3:50148112:50148209|50148203:+@chr3:50150816:50150977:+	0.0	0.03	HCT116-unstranded
A5SS	chr3:50328110:50327991|50327819:-@chr3:50327541:50327725:-	0.0	0.36	HCT116-unstranded
A5SS	chr3:52029122:52029102|52029058:-@chr3:52027616:52028142:-	0.0	0.96	HCT116-unstranded
A5SS	chr3:53269190:53269014|53268995:-@chr3:53266776:53267290:-	0.0	0.3	HCT116-unstranded
A5SS	chr3:53269190:53269014|53268999:-@chr3:53266776:53267290:-	0.0	0.89	HCT116-unstranded
A5SS	chr3:58414341:58414200|58414079:-@chr3:58413187:58413906:-	0.0	0.01	HCT116-unstranded
A5SS	chr3:64008477:64008415|64008319:-@chr3:64007994:64008199:-	0.0	0.95	HCT116-unstranded
A5SS	chr3:66428114:66428494|66428391:+@chr3:66428834:66429008:+	0.0	0.88	HCT116-unstranded
A5SS	chr3:98236033:98236002|98235892:-@chr3:98233962:98235723:-	0.0	0.95	HCT116-unstranded
A5SS	chr3:9859329:9860604|9859443:+@chr3:9862230:9862425:+	0.0	0.98	HCT116-unstranded
A5SS	chr3:9868681:9868832|9868756:+@chr3:9870644:9871079:+	0.0	0.81	HCT116-unstranded
A5SS	chr3:9868681:9868924|9868832:+@chr3:9870644:9871079:+	0.0	0.52	HCT116-unstranded
A5SS	chr3:9874788:9874957|9874929:+@chr3:9876365:9878049:+	0.0	0.18	HCT116-unstranded
A5SS	chr4:1208261:1208131|1207979:-@chr4:1207266:1207393:-	0.0	0.01	HCT116-unstranded
A5SS	chr4:1305767:1306026|1305949:+@chr4:1309185:1309388:+	0.0	0.01	HCT116-unstranded
A5SS	chr4:152024023:152024231|152024193:+@chr4:152025329:152025438:+	0.0	0.81	HCT116-unstranded
A5SS	chr4:152024023:152024235|152024193:+@chr4:152025329:152025438:+	0.0	0.28	HCT116-unstranded
A5SS	chr4:184201929:184202122|184202050:+@chr4:184203861:184204059:+	0.0	0.05	HCT116-unstranded
A5SS	chr4:2906491:2906835|2906742:+@chr4:2909470:2909571:+	0.0	0.14	HCT116-unstranded
A5SS	chr4:2910242:2911158|2910331:+@chr4:2916611:2916767:+	0.0	0.01	HCT116-unstranded
A5SS	chr4:2955372:2955238|2955130:-@chr4:2954002:2954124:-	0.0	0.01	HCT116-unstranded
A5SS	chr4:53464872:53464794|53464735:-@chr4:53456447:53463907:-	0.0	0.08	HCT116-unstranded
A5SS	chr4:941497:941942|941680:+@chr4:944209:944306:+	0.0	0.24	HCT116-unstranded
A5SS	chr5:102442613:102442424|102442420:-@chr5:102440245:102440550:-	0.0	0.89	HCT116-unstranded
A5SS	chr5:1076351:1076253|1076006:-@chr5:1075486:1075605:-	0.0	0.07	HCT116-unstranded
A5SS	chr5:110836814:110836784|110836700:-@chr5:110831729:110835804:-	0.0	0.9	HCT116-unstranded
A5SS	chr5:131562914:131562625|131562390:-@chr5:131554238:131554337:-	0.0	0.91	HCT116-unstranded
A5SS	chr5:133478412:133479168|133478791:+@chr5:133479283:133483670:+	0.0	0.04	HCT116-unstranded
A5SS	chr5:137878625:137878394|137878323:-@chr5:137854381:137854556:-	0.0	0.18	HCT116-unstranded
A5SS	chr5:137878625:137878522|137878323:-@chr5:137854381:137854556:-	0.0	0.01	HCT116-unstranded
A5SS	chr5:137878625:137878522|137878394:-@chr5:137854381:137854556:-	0.0	0.02	HCT116-unstranded
A5SS	chr5:147806776:147807510|147807285:+@chr5:147812987:147813087:+	0.0	0.79	HCT116-unstranded
A5SS	chr5:162939008:162940675|162939202:+@chr5:162940848:162941000:+	0.0	0.86	HCT116-unstranded
A5SS	chr5:167868687:167868854|167868839:+@chr5:167871499:167871590:+	0.0	0.03	HCT116-unstranded
A5SS	chr5:176083896:176083957|176083925:+@chr5:176084519:176086059:+	0.0	0.59	HCT116-unstranded
A5SS	chr5:176860537:176860677|176860670:+@chr5:176860915:176861105:+	0.0	0.98	HCT116-unstranded
A5SS	chr5:177565109:177565397|177565259:+@chr5:177569584:177569993:+	0.0	0.17	HCT116-unstranded
A5SS	chr5:180668639:180668513|180668487:-@chr5:180666038:180666582:-	0.0	0.94	HCT116-unstranded
A5SS	chr5:31534379:31534524|31534432:+@chr5:31535851:31536000:+	0.0	0.95	HCT116-unstranded
A5SS	chr5:37063892:37064121|37064080:+@chr5:37064629:37066508:+	0.0	0.48	HCT116-unstranded
A5SS	chr5:462272:462644|462422:+@chr5:464405:465387:+	0.0	0.15	HCT116-unstranded
A5SS	chr5:54579639:54579031|54578944:-@chr5:54577200:54577343:-	0.0	0.02	HCT116-unstranded
A5SS	chr5:65088281:65088482|65088428:+@chr5:65105342:65105528:+	0.0	0.87	HCT116-unstranded
A5SS	chr5:87501771:87501631|87501571:-@chr5:87493486:87498892:-	0.0	0.26	HCT116-unstranded
A5SS	chr6:109480228:109480356|109480305:+@chr6:109480472:109480665:+	0.0	0.23	HCT116-unstranded
A5SS	chr6:133136111:133136363|133136227:+@chr6:133137600:133138200:+	0.0	0.27	HCT116-unstranded
A5SS	chr6:134301220:134301402|134301398:+@chr6:134303706:134303788:+	0.0	0.04	HCT116-unstranded
A5SS	chr6:138199569:138201389|138200488:+@chr6:138202172:138204452:+	0.0	0.53	HCT116-unstranded
A5SS	chr6:139234087:139233902|139233812:-@chr6:139232060:139232508:-	0.0	0.03	HCT116-unstranded
A5SS	chr6:139251235:139251114|139247538:-@chr6:139242174:139242261:-	0.0	0.01	HCT116-unstranded
A5SS	chr6:143759831:143759723|143759646:-@chr6:143754836:143755118:-	0.0	0.25	HCT116-unstranded
A5SS	chr6:143759831:143759727|143759646:-@chr6:143754836:143755118:-	0.0	0.2	HCT116-unstranded
A5SS	chr6:150123336:150123552|150123505:+@chr6:150131752:150132558:+	0.0	0.41	HCT116-unstranded
A5SS	chr6:158483024:158483253|158483196:+@chr6:158484823:158484904:+	0.0	0.01	HCT116-unstranded
A5SS	chr6:2840828:2840653|2840583:-@chr6:2838783:2838920:-	0.0	0.03	HCT116-unstranded
A5SS	chr6:30313075:30313350|30313175:+@chr6:30314209:30314341:+	0.0	0.52	HCT116-unstranded
A5SS	chr6:31730197:31730945|31730347:+@chr6:31731192:31731947:+	0.0	0.94	HCT116-unstranded
A5SS	chr6:31749954:31749864|31749818:-@chr6:31749468:31749729:-	0.0	0.21	HCT116-unstranded
A5SS	chr6:34574681:34574332|34574328:-@chr6:34555057:34558377:-	0.0	0.02	HCT116-unstranded
A5SS	chr6:35389597:35390160|35389735:+@chr6:35391723:35391951:+	0.0	0.01	HCT116-unstranded
A5SS	chr6:35888305:35888245|35887842:-@chr6:35858672:35858790:-	0.0	0.68	HCT116-unstranded
A5SS	chr6:42231306:42231058|42230998:-@chr6:42227077:42227461:-	0.0	0.38	HCT116-unstranded
A5SS	chr6:42848625:42848820|42848704:+@chr6:42851192:42851352:+	0.0	0.18	HCT116-unstranded
A5SS	chr6:43643354:43643231|43642939:-@chr6:43638720:43639643:-	0.0	0.48	HCT116-unstranded
A5SS	chr6:43749693:43749824|43749789:+@chr6:43752278:43754225:+	0.0	0.87	HCT116-unstranded
A5SS	chr6:58276289:58276137|58275636:-@chr6:58275151:58275346:-	0.0	0.55	HCT116-unstranded
A5SS	chr6:58276289:58276182|58275636:-@chr6:58275151:58275346:-	0.0	0.72	HCT116-unstranded
A5SS	chr6:74228951:74228663|74228655:-@chr6:74228421:74228571:-	0.0	1.0	HCT116-unstranded
A5SS	chr6:74228951:74228706|74228633:-@chr6:74228421:74228571:-	0.0	0.68	HCT116-unstranded
A5SS	chr6:74228951:74228706|74228651:-@chr6:74228421:74228571:-	0.0	0.75	HCT116-unstranded
A5SS	chr6:74228951:74228706|74228655:-@chr6:74228421:74228571:-	0.0	0.88	HCT116-unstranded
A5SS	chr6:74228951:74228706|74228663:-@chr6:74228421:74228571:-	0.0	0.81	HCT116-unstranded
A5SS	chr6:7579508:7581802|7580005:+@chr6:7582875:7586950:+	0.0	0.71	HCT116-unstranded
A5SS	chr6:8428291:8428170|8422703:-@chr6:8420954:8421061:-	0.0	0.47	HCT116-unstranded
A5SS	chr6:86387750:86387672|86387513:-@chr6:86387047:86387210:-	0.0	0.87	HCT116-unstranded
A5SS	chr6:97715878:97715748|97711211:-@chr6:97701349:97702609:-	0.0	0.91	HCT116-unstranded
A5SS	chr7:100033687:100033471|100033254:-@chr7:100032881:100033156:-	0.0	0.66	HCT116-unstranded
A5SS	chr7:100175012:100174896|100174709:-@chr7:100174317:100174628:-	0.0	0.26	HCT116-unstranded
A5SS	chr7:134882903:134882745|134881796:-@chr7:134880896:134881089:-	0.0	0.08	HCT116-unstranded
A5SS	chr7:142962085:142962389|142962185:+@chr7:142964710:142966209:+	0.0	0.33	HCT116-unstranded
A5SS	chr7:143079341:143079778|143079540:+@chr7:143079894:143080415:+	0.0	0.64	HCT116-unstranded
A5SS	chr7:1477244:1477171|1476378:-@chr7:1468101:1468427:-	0.0	0.93	HCT116-unstranded
A5SS	chr7:148523724:148523561|148523546:-@chr7:148516688:148516779:-	0.0	0.04	HCT116-unstranded
A5SS	chr7:148543690:148543589|148543562:-@chr7:148529726:148529842:-	0.0	0.8	HCT116-unstranded
A5SS	chr7:157202489:157208223|157202695:+@chr7:157208710:157210133:+	0.0	0.04	HCT116-unstranded
A5SS	chr7:2278572:2278352|2277650:-@chr7:2273831:2275199:-	0.0	0.24	HCT116-unstranded
A5SS	chr7:22986866:22986652|22986571:-@chr7:22980878:22985782:-	0.0	0.54	HCT116-unstranded
A5SS	chr7:32919554:32919313|32919047:-@chr7:32914084:32914769:-	0.0	0.97	HCT116-unstranded
A5SS	chr7:36458853:36459088|36459076:+@chr7:36459778:36459923:+	0.0	0.81	HCT116-unstranded
A5SS	chr7:44609727:44609614|44609583:-@chr7:44609408:44609502:-	0.0	0.07	HCT116-unstranded
A5SS	chr7:45025696:45025620|45025481:-@chr7:45022623:45024025:-	0.0	0.12	HCT116-unstranded
A5SS	chr7:50517421:50517198|50516816:-@chr7:50515879:50515987:-	0.0	0.89	HCT116-unstranded
A5SS	chr7:50517421:50517243|50516816:-@chr7:50515879:50515987:-	0.0	0.8	HCT116-unstranded
A5SS	chr7:6064432:6064340|6064284:-@chr7:6061877:6063377:-	0.0	0.03	HCT116-unstranded
A5SS	chr7:66103240:66103418|66103378:+@chr7:66103843:66108591:+	0.0	0.94	HCT116-unstranded
A5SS	chr7:73117312:73117175|73117060:-@chr7:73115059:73115261:-	0.0	0.03	HCT116-unstranded
A5SS	chr7:73152065:73151892|73151551:-@chr7:73151187:73151440:-	0.0	0.77	HCT116-unstranded
A5SS	chr7:75510683:75510808|75510804:+@chr7:75511147:75512076:+	0.0	0.21	HCT116-unstranded
A5SS	chr7:94913330:94913642|94913528:+@chr7:94915518:94915637:+	0.0	0.42	HCT116-unstranded
A5SS	chr7:98513346:98513511|98513454:+@chr7:98515046:98515302:+	0.0	0.77	HCT116-unstranded
A5SS	chr7:98580887:98581115|98581082:+@chr7:98581716:98581981:+	0.0	0.21	HCT116-unstranded
A5SS	chr7:99675056:99674926|99674852:-@chr7:99672454:99673253:-	0.0	0.16	HCT116-unstranded
A5SS	chr8:103282411:103282267|103282090:-@chr8:103281206:103281336:-	0.0	0.02	HCT116-unstranded
A5SS	chr8:11628955:11629099|11629094:+@chr8:11637107:11637459:+	0.0	0.1	HCT116-unstranded
A5SS	chr8:12043034:12042885|12042743:-@chr8:12039425:12041215:-	0.0	0.05	HCT116-unstranded
A5SS	chr8:144672905:144672815|144672778:-@chr8:144671161:144672251:-	0.0	0.28	HCT116-unstranded
A5SS	chr8:145650202:145650101|145649598:-@chr8:145648985:145649515:-	0.0	0.31	HCT116-unstranded
A5SS	chr8:145651446:145651409|145651258:-@chr8:145648999:145651155:-	0.0	0.03	HCT116-unstranded
A5SS	chr8:145738864:145738800|145738601:-@chr8:145738025:145738521:-	0.0	0.66	HCT116-unstranded
A5SS	chr8:146171601:146171397|146171299:-@chr8:146155744:146157976:-	0.0	0.12	HCT116-unstranded
A5SS	chr8:23299236:23299106|23299082:-@chr8:23297262:23297428:-	0.0	0.5	HCT116-unstranded
A5SS	chr8:23423621:23424326|23423849:+@chr8:23425835:23425891:+	0.0	0.68	HCT116-unstranded
A5SS	chr8:23423621:23424326|23423849:+@chr8:23428848:23432976:+	0.0	0.98	HCT116-unstranded
A5SS	chr8:23423621:23425891|23423849:+@chr8:23428848:23432976:+	0.0	0.99	HCT116-unstranded
A5SS	chr8:23423621:23425891|23424326:+@chr8:23428848:23432976:+	0.0	0.95	HCT116-unstranded
A5SS	chr8:25360889:25361079|25361060:+@chr8:25364026:25365436:+	0.0	0.1	HCT116-unstranded
A5SS	chr8:41476417:41476870|41476496:+@chr8:41478412:41482520:+	0.0	0.03	HCT116-unstranded
A5SS	chr8:41907225:41907138|41907094:-@chr8:41905896:41906820:-	0.0	0.43	HCT116-unstranded
A5SS	chr8:42932359:42935584|42932507:+@chr8:42938261:42938356:+	0.0	0.36	HCT116-unstranded
A5SS	chr8:56986718:56986619|56986254:-@chr8:56985129:56985831:-	0.0	0.9	HCT116-unstranded
A5SS	chr9:100389894:100389680|100389588:-@chr9:100387999:100388251:-	0.0	0.46	HCT116-unstranded
A5SS	chr9:103109688:103109449|103108976:-@chr9:103108354:103108597:-	0.0	0.83	HCT116-unstranded
A5SS	chr9:128083712:128083841|128083778:+@chr9:128086077:128086202:+	0.0	0.9	HCT116-unstranded
A5SS	chr9:130886130:130886005|130885981:-@chr9:130884579:130885413:-	0.0	0.84	HCT116-unstranded
A5SS	chr9:130941694:130941352|130941268:-@chr9:130940988:130941183:-	0.0	0.55	HCT116-unstranded
A5SS	chr9:131258320:131258576|131258420:+@chr9:131260692:131260854:+	0.0	0.06	HCT116-unstranded
A5SS	chr9:131482482:131482562|131482518:+@chr9:131482673:131483778:+	0.0	0.96	HCT116-unstranded
A5SS	chr9:131830477:131831254|131830611:+@chr9:131831355:131832480:+	0.0	0.93	HCT116-unstranded
A5SS	chr9:131830477:131831254|131830615:+@chr9:131831355:131832480:+	0.0	0.92	HCT116-unstranded
A5SS	chr9:132396333:132396585|132396500:+@chr9:132397487:132398968:+	0.0	0.77	HCT116-unstranded
A5SS	chr9:132566352:132566758|132566617:+@chr9:132569467:132570127:+	0.0	0.1	HCT116-unstranded
A5SS	chr9:132580926:132580795|132580632:-@chr9:132574500:132576501:-	0.0	0.08	HCT116-unstranded
A5SS	chr9:132580926:132580799|132580632:-@chr9:132574500:132576501:-	0.0	0.04	HCT116-unstranded
A5SS	chr9:133572969:133573638|133573014:+@chr9:133574716:133575272:+	0.0	0.87	HCT116-unstranded
A5SS	chr9:136223790:136224058|136223944:+@chr9:136224587:136224946:+	0.0	0.24	HCT116-unstranded
A5SS	chr9:136223790:136224110|136223944:+@chr9:136224587:136224946:+	0.0	0.28	HCT116-unstranded
A5SS	chr9:136339210:136339102|136338537:-@chr9:136336355:136338372:-	0.0	0.36	HCT116-unstranded
A5SS	chr9:137005825:137006190|137005933:+@chr9:137006632:137006705:+	0.0	0.01	HCT116-unstranded
A5SS	chr9:138392844:138393172|138392969:+@chr9:138393690:138394365:+	0.0	0.03	HCT116-unstranded
A5SS	chr9:139794874:139795128|139794972:+@chr9:139802522:139802683:+	0.0	0.01	HCT116-unstranded
A5SS	chr9:139836918:139836498|139836207:-@chr9:139835703:139836136:-	0.0	0.18	HCT116-unstranded
A5SS	chr9:140459606:140459537|140459345:-@chr9:140458853:140459058:-	0.0	0.59	HCT116-unstranded
A5SS	chr9:15149:15081|15041:-@chr9:14471:14940:-	0.0	0.01	HCT116-unstranded
A5SS	chr9:19378916:19378716|19378700:-@chr9:19378359:19378512:-	0.0	0.48	HCT116-unstranded
A5SS	chr9:34637417:34637217|34636990:-@chr9:34634717:34635855:-	0.0	0.21	HCT116-unstranded
A5SS	chr9:34637417:34637217|34636994:-@chr9:34634717:34635855:-	0.0	0.55	HCT116-unstranded
A5SS	chr9:34637417:34637264|34636990:-@chr9:34634717:34635855:-	0.0	0.2	HCT116-unstranded
A5SS	chr9:34637417:34637264|34636994:-@chr9:34634717:34635855:-	0.0	0.58	HCT116-unstranded
A5SS	chr9:34637417:34637264|34637217:-@chr9:34634717:34635855:-	0.0	0.55	HCT116-unstranded
A5SS	chr9:34637417:34637264|34637217:-@chr9:34636994:34637109:-	0.0	0.25	HCT116-unstranded
A5SS	chr9:35092764:35092540|35091237:-@chr9:35090463:35090669:-	0.0	0.95	HCT116-unstranded
A5SS	chr9:35738900:35738815|35738749:-@chr9:35738011:35738629:-	0.0	0.94	HCT116-unstranded
A5SS	chr9:95869956:95870109|95870098:+@chr9:95872850:95874571:+	0.0	0.45	HCT116-unstranded
A5SS	chrX:100871756:100871662|100871435:-@chrX:100870106:100870750:-	0.0	0.38	HCT116-unstranded
A5SS	chrX:118603624:118603813|118603729:+@chrX:118603940:118604110:+	0.0	0.97	HCT116-unstranded
A5SS	chrX:118603624:118603816|118603729:+@chrX:118603940:118604110:+	0.0	0.95	HCT116-unstranded
A5SS	chrX:133906313:133906173|133905473:-@chrX:133903596:133905384:-	0.0	0.47	HCT116-unstranded
A5SS	chrX:134031064:134030847|134030844:-@chrX:134025509:134025670:-	0.0	0.03	HCT116-unstranded
A5SS	chrX:15350114:15349996|15349712:-@chrX:15343729:15344168:-	0.0	0.96	HCT116-unstranded
A5SS	chrX:153657394:153657749|153657520:+@chrX:153660176:153660250:+	0.0	0.08	HCT116-unstranded
A5SS	chrX:23801917:23802208|23802044:+@chrX:23803445:23803546:+	0.0	0.37	HCT116-unstranded
A5SS	chrX:23801917:23802520|23802000:+@chrX:23803445:23803546:+	0.0	0.21	HCT116-unstranded
A5SS	chrX:23801917:23802520|23802044:+@chrX:23803445:23803546:+	0.0	0.52	HCT116-unstranded
A5SS	chrX:24227017:24227216|24227157:+@chrX:24228310:24234206:+	0.0	0.02	HCT116-unstranded
A5SS	chrX:39913295:39913139|39913091:-@chrX:39910496:39911653:-	0.0	0.05	HCT116-unstranded
A5SS	chrX:41088820:41089080|41089032:+@chrX:41089754:41089849:+	0.0	0.06	HCT116-unstranded
A5SS	chrX:47444604:47445066|47444730:+@chrX:47445920:47446192:+	0.0	0.74	HCT116-unstranded
A5SS	chrX:48433949:48434471|48434055:+@chrX:48434702:48434807:+	0.0	0.08	HCT116-unstranded
A5SS	chrX:48767273:48767130|48767091:-@chrX:48763375:48763820:-	0.0	0.78	HCT116-unstranded
A5SS	chrX:53459064:53458936|53458922:-@chrX:53458204:53458542:-	0.0	0.1	HCT116-unstranded
A5SS	chrX:70348448:70348703|70348568:+@chrX:70348964:70349279:+	0.0	0.09	HCT116-unstranded
A5SS	chrX:70357037:70357242|70357233:+@chrX:70357408:70357793:+	0.0	0.43	HCT116-unstranded
AFE	10011@uc003lfz.1@uc003lga.1	0.0	0.96	HCT116-unstranded
AFE	100132406@uc009wkf.1@uc001ery.2	0.0	0.19	HCT116-unstranded
AFE	10013@uc004dkv.1@uc004dku.2	0.0	0.14	HCT116-unstranded
AFE	10013@uc004dkv.1@uc010nig.1	0.0	0.21	HCT116-unstranded
AFE	10013@uc004dkx.1@uc004dku.2	0.0	0.13	HCT116-unstranded
AFE	10013@uc004dkx.1@uc010nig.1	0.0	0.14	HCT116-unstranded
AFE	10051@uc003fdl.1@uc003fdg.1	0.0	0.21	HCT116-unstranded
AFE	10051@uc003fdl.1@uc003fdh.1-uc003fdi.1	0.0	0.02	HCT116-unstranded
AFE	10051@uc003fdl.1@uc003fdj.1-uc010hwd.1	0.0	0.12	HCT116-unstranded
AFE	10051@uc003fdl.1@uc010hwc.1	0.0	0.09	HCT116-unstranded
AFE	10073@uc002bap.1@uc002baq.1	0.0	0.65	HCT116-unstranded
AFE	10106@uc009zqf.1@uc001sqm.1-uc009zqg.1	0.0	0.91	HCT116-unstranded
AFE	10109@uc002vhf.1@uc002vhd.1	0.0	0.19	HCT116-unstranded
AFE	10134@uc004fid.1@uc004fie.1	0.0	0.13	HCT116-unstranded
AFE	10140@uc002isw.1@uc002isx.1	0.0	0.35	HCT116-unstranded
AFE	10140@uc002isw.1@uc010dbv.1	0.0	0.56	HCT116-unstranded
AFE	10142@uc003ulj.2@uc003uld.2-uc003ule.1-uc003ulf.1-uc003ulg.1-uc003ulh.1	0.0	0.34	HCT116-unstranded
AFE	10142@uc003ulj.2@uc003uli.1	0.0	0.47	HCT116-unstranded
AFE	10142@uc003ulk.2@uc003uli.1	0.0	0.6	HCT116-unstranded
AFE	10142@uc003ull.1@uc003ulj.2	0.0	0.14	HCT116-unstranded
AFE	10144@uc003hsa.1@uc003hse.1-uc003hsj.2	0.0	0.01	HCT116-unstranded
AFE	10144@uc003hsa.1@uc003hsf.1	0.0	0.02	HCT116-unstranded
AFE	10144@uc003hsa.1@uc003hsh.1	0.0	0.03	HCT116-unstranded
AFE	10144@uc003hsa.1@uc010ikr.1	0.0	0.04	HCT116-unstranded
AFE	10144@uc003hsb.1-uc003hsc.1-uc003hsd.1@uc003hsf.1	0.0	0.08	HCT116-unstranded
AFE	10144@uc003hsb.1-uc003hsc.1-uc003hsd.1@uc003hsh.1	0.0	0.12	HCT116-unstranded
AFE	10188@uc003fvq.1@uc003fvs.1	0.0	0.75	HCT116-unstranded
AFE	10188@uc003fvr.1@uc003fvs.1	0.0	0.9	HCT116-unstranded
AFE	10188@uc003fvs.1@uc003fvu.1	0.0	0.4	HCT116-unstranded
AFE	10188@uc003fvt.1@uc003fvu.1	0.0	0.37	HCT116-unstranded
AFE	10195@uc003fne.1@uc003fnf.1	0.0	0.91	HCT116-unstranded
AFE	10195@uc003fne.1@uc003fng.1	0.0	0.73	HCT116-unstranded
AFE	10208@uc001ute.1@uc001utc.2	0.0	0.24	HCT116-unstranded
AFE	10227@uc003gfv.1@uc003gfx.1	0.0	0.41	HCT116-unstranded
AFE	10227@uc003gfv.1@uc003gfz.1-uc003gga.1-uc003ggc.1	0.0	0.18	HCT116-unstranded
AFE	10236@uc001bgq.1@uc009vqk.1-uc001bgs.2-uc009vql.1	0.0	0.34	HCT116-unstranded
AFE	10312@uc001ong.1@uc001one.1	0.0	0.68	HCT116-unstranded
AFE	10312@uc001onh.1@uc001ong.1	0.0	0.78	HCT116-unstranded
AFE	10312@uc001oni.1@uc001ong.1	0.0	0.75	HCT116-unstranded
AFE	10327@uc001cof.1@uc001cod.1	0.0	0.23	HCT116-unstranded
AFE	10327@uc001cof.1@uc009vxw.1-uc001coe.1	0.0	0.2	HCT116-unstranded
AFE	10335@uc001mix.2@uc009ygc.1	0.0	0.95	HCT116-unstranded
AFE	10336@uc003gbg.1-uc003gbh.1@uc003gbe.1	0.0	0.27	HCT116-unstranded
AFE	10336@uc003gbg.1-uc003gbh.1@uc010ibh.1	0.0	0.38	HCT116-unstranded
AFE	10381@uc002fpg.1@uc002fpf.2	0.0	0.98	HCT116-unstranded
AFE	10381@uc002fpi.1@uc002fpf.2	0.0	0.48	HCT116-unstranded
AFE	10381@uc002fpj.1@uc002fpf.2	0.0	0.27	HCT116-unstranded
AFE	10381@uc002fpk.1@uc002fpf.2	0.0	0.97	HCT116-unstranded
AFE	10381@uc010ciz.1@uc002fpf.2	0.0	0.44	HCT116-unstranded
AFE	10381@uc010cjb.1@uc002fpf.2	0.0	0.98	HCT116-unstranded
AFE	10399@uc003mnh.1-uc010jls.1@uc003mni.1	0.0	0.4	HCT116-unstranded
AFE	10399@uc003mnl.1@uc003mni.1	0.0	0.69	HCT116-unstranded
AFE	10399@uc003mnl.1@uc003mnj.1	0.0	0.6	HCT116-unstranded
AFE	10402@uc003dtb.1@uc010hpd.1	0.0	0.71	HCT116-unstranded
AFE	10413@uc001pgw.1@uc001pgs.1-uc001pgt.1-uc001pgu.1-uc001pgv.1	0.0	0.78	HCT116-unstranded
AFE	10443@uc001uuh.2@uc001uuj.2	0.0	0.6	HCT116-unstranded
AFE	10458@uc002jzb.1@uc002jzh.1	0.0	1.0	HCT116-unstranded
AFE	10460@uc010ica.1@uc003gdo.1-uc003gdp.1	0.0	0.59	HCT116-unstranded
AFE	10475@uc010jqd.1@uc003nfn.1	0.0	0.32	HCT116-unstranded
AFE	10493@uc010cyw.1@uc002icm.1	0.0	0.13	HCT116-unstranded
AFE	10494@uc002wbk.1-uc002wbl.1@uc002wbm.1	0.0	0.57	HCT116-unstranded
AFE	10494@uc002wbk.1-uc002wbl.1@uc002wbn.1-uc002wbo.1	0.0	0.68	HCT116-unstranded
AFE	10495@uc004evv.1@uc004evw.1	0.0	0.13	HCT116-unstranded
AFE	10507@uc004aql.1@uc004aqo.1	0.0	0.17	HCT116-unstranded
AFE	10507@uc004aql.1@uc004aqp.1	0.0	0.12	HCT116-unstranded
AFE	10509@uc010bnv.1@uc002boz.1	0.0	0.84	HCT116-unstranded
AFE	10514@uc002fya.2@uc002fxz.2-uc002fyb.2	0.0	0.05	HCT116-unstranded
AFE	10528@uc002wgn.1@uc002wgi.1	0.0	0.57	HCT116-unstranded
AFE	10554@uc003see.1@uc003rml.1	0.0	0.0	HCT116-unstranded
AFE	10554@uc003seg.1@uc003rmm.1	0.0	0.02	HCT116-unstranded
AFE	10565@uc003xxm.1@uc003xxn.1	0.0	0.03	HCT116-unstranded
AFE	10565@uc003xxn.1@uc003xxo.1	0.0	0.86	HCT116-unstranded
AFE	10565@uc003xxp.1@uc003xxn.1	0.0	0.02	HCT116-unstranded
AFE	10611@uc003htl.1@uc003htf.1-uc003htg.1-uc003hth.1-uc003hti.1-uc003htk.1	0.0	0.36	HCT116-unstranded
AFE	10625@uc001gri.1-uc001grm.1@uc001grl.1	0.0	0.06	HCT116-unstranded
AFE	10625@uc001gri.1-uc001grm.1@uc009wyj.1	0.0	0.06	HCT116-unstranded
AFE	10626@uc002gor.1@uc002goy.1	0.0	0.89	HCT116-unstranded
AFE	10626@uc002gow.1@uc002gor.1	0.0	0.36	HCT116-unstranded
AFE	10626@uc002gow.1@uc002gox.1	0.0	0.43	HCT116-unstranded
AFE	10626@uc002gow.1@uc002goy.1	0.0	0.83	HCT116-unstranded
AFE	10626@uc002gox.1@uc002goy.1	0.0	0.86	HCT116-unstranded
AFE	10643@uc003swf.1@uc003swg.1	0.0	0.4	HCT116-unstranded
AFE	10658@uc001nfl.1-uc001nfr.1@uc001nfo.1	0.0	0.86	HCT116-unstranded
AFE	10658@uc001nfm.1@uc001nfp.2	0.0	0.08	HCT116-unstranded
AFE	10721@uc003eed.1@uc003eee.2	0.0	0.24	HCT116-unstranded
AFE	10732@uc002ydo.1@uc002ydp.1-uc002ydq.2	0.0	0.45	HCT116-unstranded
AFE	10801@uc002jty.2@uc010dhd.1	0.0	0.69	HCT116-unstranded
AFE	10869@uc003cwa.1@uc003cvz.2-uc003cwb.1-uc003cwd.1	0.0	0.66	HCT116-unstranded
AFE	10869@uc003cwc.1@uc003cvz.2-uc003cwb.1-uc003cwd.1	0.0	0.7	HCT116-unstranded
AFE	10919@uc003nxx.1@uc003nxy.1	0.0	0.07	HCT116-unstranded
AFE	10919@uc003rkj.1@uc003rkk.1	0.0	0.07	HCT116-unstranded
AFE	10919@uc003scg.1@uc003rkj.1	0.0	0.21	HCT116-unstranded
AFE	10921@uc002cpv.1@uc002cpw.1	0.0	0.47	HCT116-unstranded
AFE	10957@uc003pmx.1@uc003pmu.1-uc003pmv.1	0.0	0.41	HCT116-unstranded
AFE	10969@uc001cim.1@uc001cin.1	0.0	0.59	HCT116-unstranded
AFE	11054@uc002ydl.1@uc002ydj.1-uc002ydk.1	0.0	0.24	HCT116-unstranded
AFE	11059@uc010mai.1@uc003ydt.1	0.0	0.65	HCT116-unstranded
AFE	1105@uc010jbn.1@uc003knf.1	0.0	0.73	HCT116-unstranded
AFE	11064@uc010mvo.1@uc004bkw.2	0.0	0.6	HCT116-unstranded
AFE	11064@uc010mvo.1@uc004bkx.1	0.0	0.34	HCT116-unstranded
AFE	11064@uc010mvp.1@uc004bkx.1	0.0	0.28	HCT116-unstranded
AFE	11064@uc010mvp.1@uc004bky.1	0.0	0.52	HCT116-unstranded
AFE	1106@uc010bog.1-uc010boh.1@uc002bsn.1-uc002bso.1-uc002bsp.1	0.0	0.1	HCT116-unstranded
AFE	11073@uc003ept.1@uc003eps.1	0.0	0.62	HCT116-unstranded
AFE	11078@uc003atx.1-uc010gxh.1@uc003atq.1	0.0	0.82	HCT116-unstranded
AFE	11093@uc004cea.1-uc004ceb.2@uc004cdp.2	0.0	0.59	HCT116-unstranded
AFE	11100@uc010ehn.1@uc002oqe.2	0.0	0.18	HCT116-unstranded
AFE	1111@uc001qcj.1@uc009zbo.1-uc001qcf.2	0.0	0.59	HCT116-unstranded
AFE	11120@uc010jqk.1@uc003nib.1-uc003nic.1	0.0	0.29	HCT116-unstranded
AFE	11140@uc002moe.1@uc002mof.1-uc002mog.1-uc002moh.1	0.0	0.49	HCT116-unstranded
AFE	11151@uc002dwy.1@uc002dww.1-uc010bzr.1	0.0	0.04	HCT116-unstranded
AFE	11169@uc010aom.1@uc001xbn.1	0.0	0.07	HCT116-unstranded
AFE	11218@uc001ebt.1@uc001ebs.1	0.0	0.09	HCT116-unstranded
AFE	11253@uc004clf.1@uc004clc.1	0.0	0.18	HCT116-unstranded
AFE	11253@uc004clf.1@uc004cld.1	0.0	0.11	HCT116-unstranded
AFE	11270@uc003rdr.1@uc003nrc.1	0.0	0.45	HCT116-unstranded
AFE	11284@uc002pqg.1@uc002pqi.1	0.0	0.91	HCT116-unstranded
AFE	11284@uc002pqg.1@uc002pqj.1-uc010enm.1-uc002pqk.1	0.0	0.42	HCT116-unstranded
AFE	113000@uc002cka.1@uc002ckc.1	0.0	0.28	HCT116-unstranded
AFE	1130@uc001hxi.1@uc001hxj.1	0.0	0.01	HCT116-unstranded
AFE	1130@uc001hxi.1@uc001hxl.1	0.0	0.18	HCT116-unstranded
AFE	1130@uc001hxi.1@uc001hxn.1	0.0	0.08	HCT116-unstranded
AFE	11311@uc001etq.1@uc009wlm.1-uc001etp.1	0.0	0.59	HCT116-unstranded
AFE	11325@uc002jbw.1@uc002jbu.1	0.0	0.64	HCT116-unstranded
AFE	11325@uc002jbw.1@uc002jbv.1	0.0	0.45	HCT116-unstranded
AFE	11325@uc002jbx.1@uc002jbu.1	0.0	0.04	HCT116-unstranded
AFE	11325@uc002jby.1@uc002jbu.1	0.0	0.24	HCT116-unstranded
AFE	11325@uc002jby.1@uc002jbw.1	0.0	0.15	HCT116-unstranded
AFE	11325@uc002jby.1@uc002jbx.1	0.0	0.88	HCT116-unstranded
AFE	11342@uc010hvh.1@uc003exn.2	0.0	0.62	HCT116-unstranded
AFE	11343@uc003ejw.1@uc003ejx.1-uc010hsp.1	0.0	0.21	HCT116-unstranded
AFE	113622@uc001vtp.1@uc001vtq.1	0.0	0.96	HCT116-unstranded
AFE	113878@uc003ufm.2@uc003uff.2	0.0	0.03	HCT116-unstranded
AFE	113878@uc003ufn.2@uc003uff.2	0.0	0.05	HCT116-unstranded
AFE	113878@uc003ufn.2@uc003ufg.2	0.0	0.03	HCT116-unstranded
AFE	113878@uc003ufn.2@uc003ufh.2	0.0	0.04	HCT116-unstranded
AFE	113878@uc003ufn.2@uc003ufj.2	0.0	0.01	HCT116-unstranded
AFE	114781@uc003ony.2@uc010jwx.1	0.0	0.56	HCT116-unstranded
AFE	114781@uc010jwv.1@uc010jwx.1	0.0	0.53	HCT116-unstranded
AFE	114826@uc002ftn.1@uc002ftm.2	0.0	0.46	HCT116-unstranded
AFE	114876@uc002kvd.1@uc002kve.1	0.0	0.47	HCT116-unstranded
AFE	114881@uc002ilw.1@uc002ilx.1	0.0	0.03	HCT116-unstranded
AFE	115426@uc003zka.1@uc003zjy.1	0.0	0.78	HCT116-unstranded
AFE	115677@uc002uek.1@uc002uei.1	0.0	0.2	HCT116-unstranded
AFE	115677@uc002uek.1@uc002uej.1	0.0	0.22	HCT116-unstranded
AFE	116841@uc001hqz.1@uc001hrd.2-uc001hrf.1	0.0	0.74	HCT116-unstranded
AFE	116841@uc001hra.1@uc001hrd.2-uc001hrf.1	0.0	0.82	HCT116-unstranded
AFE	116841@uc001hrg.1@uc001hrd.2-uc001hrf.1	0.0	0.86	HCT116-unstranded
AFE	116984@uc003gsp.1@uc003gsq.1	0.0	0.12	HCT116-unstranded
AFE	116984@uc003gsp.1@uc003gsr.1	0.0	0.16	HCT116-unstranded
AFE	116985@uc001oss.1-uc009yth.1@uc001osv.1	0.0	0.74	HCT116-unstranded
AFE	116988@uc003wjk.1@uc003wjh.1	0.0	0.77	HCT116-unstranded
AFE	118424@uc001adm.1@uc001adn.1	0.0	0.4	HCT116-unstranded
AFE	118424@uc001adm.1@uc001ado.1-uc001adp.1	0.0	0.43	HCT116-unstranded
AFE	118424@uc001adm.1@uc001adr.1	0.0	0.47	HCT116-unstranded
AFE	118@uc003gft.2@uc003gfs.1	0.0	0.95	HCT116-unstranded
AFE	118@uc003gfu.1@uc003gft.2	0.0	0.25	HCT116-unstranded
AFE	119391@uc001kyc.1@uc001kyb.1	0.0	0.89	HCT116-unstranded
AFE	1198@uc002ayl.2@uc002ayk.2	0.0	0.18	HCT116-unstranded
AFE	1201@uc002dqa.1@uc002dpp.1	0.0	0.27	HCT116-unstranded
AFE	122786@uc001wzg.1@uc001wzc.1-uc001wzd.1	0.0	0.32	HCT116-unstranded
AFE	123591@uc002bbs.1@uc010bkp.1	0.0	0.48	HCT116-unstranded
AFE	124401@uc002cxi.1@uc002cxm.1	0.0	0.42	HCT116-unstranded
AFE	124739@uc002gmc.2@uc002gma.2	0.0	0.31	HCT116-unstranded
AFE	127002@uc001dxt.1@uc001dxs.1	0.0	0.87	HCT116-unstranded
AFE	1287@uc004eob.1@uc004enz.1-uc010npl.1-uc010npm.1-uc010npn.1	0.0	0.63	HCT116-unstranded
AFE	129303@uc002spx.1@uc002spy.1	0.0	0.15	HCT116-unstranded
AFE	130557@uc002rkj.1@uc002rkk.1	0.0	0.27	HCT116-unstranded
AFE	132160@uc003ddh.2@uc003ddf.2-uc010hmd.1	0.0	0.08	HCT116-unstranded
AFE	132160@uc003ddh.2@uc003ddg.2	0.0	0.4	HCT116-unstranded
AFE	132160@uc003ddh.2@uc010hme.1	0.0	0.13	HCT116-unstranded
AFE	132320@uc003igo.2@uc003igp.2-uc003igq.2-uc010iob.1-uc003igr.2-uc003igt.2	0.0	0.3	HCT116-unstranded
AFE	134728@uc003pin.2@uc003pim.1	0.0	0.02	HCT116-unstranded
AFE	134957@uc003qly.2@uc003qlz.2-uc010khz.1	0.0	0.46	HCT116-unstranded
AFE	134957@uc003qma.2@uc003qly.2	0.0	0.7	HCT116-unstranded
AFE	134957@uc003qma.2@uc003qlz.2-uc010khz.1	0.0	0.65	HCT116-unstranded
AFE	137492@uc003wxl.1@uc003wxj.1-uc003wxk.1	0.0	0.59	HCT116-unstranded
AFE	1375@uc003bmn.1-uc003bmo.1@uc003bmq.1	0.0	0.2	HCT116-unstranded
AFE	1375@uc003bmp.1@uc003bmq.1	0.0	0.35	HCT116-unstranded
AFE	1388@uc003nzm.1@uc003nzp.1	0.0	0.76	HCT116-unstranded
AFE	1390@uc001ixy.1-uc001ixz.1@uc001iyc.1	0.0	0.97	HCT116-unstranded
AFE	1390@uc001iys.1-uc001iyt.1@uc001ixx.1	0.0	0.04	HCT116-unstranded
AFE	1390@uc001iys.1-uc001iyt.1@uc001iya.1	0.0	0.14	HCT116-unstranded
AFE	1390@uc001iys.1-uc001iyt.1@uc001iyj.1-uc001iyk.1	0.0	0.06	HCT116-unstranded
AFE	1434@uc010ghy.1@uc002xty.1	0.0	0.53	HCT116-unstranded
AFE	143570@uc001ovn.1@uc001ovp.2	0.0	0.73	HCT116-unstranded
AFE	143570@uc001ovs.1@uc001ovo.1	0.0	0.04	HCT116-unstranded
AFE	143570@uc001ovs.1@uc001ovp.2	0.0	0.05	HCT116-unstranded
AFE	143570@uc001ovs.1@uc001ovr.2	0.0	0.04	HCT116-unstranded
AFE	143570@uc001ovs.1@uc009yub.1-uc001ovq.2	0.0	0.2	HCT116-unstranded
AFE	144132@uc001mdr.1@uc001mdp.1	0.0	0.18	HCT116-unstranded
AFE	144132@uc001mds.1@uc009yff.1	0.0	0.76	HCT116-unstranded
AFE	144132@uc001mdu.2@uc001mdp.1	0.0	0.15	HCT116-unstranded
AFE	144132@uc001mdu.2@uc001mdq.1	0.0	0.86	HCT116-unstranded
AFE	144132@uc001mdu.2@uc001mdr.1	0.0	0.45	HCT116-unstranded
AFE	144132@uc001mdu.2@uc001mds.1	0.0	0.23	HCT116-unstranded
AFE	144132@uc001mdu.2@uc001mdw.2	0.0	0.38	HCT116-unstranded
AFE	144132@uc001mdw.2@uc001mdp.1	0.0	0.22	HCT116-unstranded
AFE	144132@uc001mdw.2@uc001mds.1	0.0	0.32	HCT116-unstranded
AFE	144132@uc001mea.2@uc001mdp.1	0.0	0.15	HCT116-unstranded
AFE	144132@uc001mea.2@uc001mdr.1	0.0	0.45	HCT116-unstranded
AFE	144132@uc001mea.2@uc001mds.1	0.0	0.24	HCT116-unstranded
AFE	144132@uc001mea.2@uc001mdw.2	0.0	0.39	HCT116-unstranded
AFE	144132@uc001meb.2@uc001mdp.1	0.0	0.16	HCT116-unstranded
AFE	144132@uc001meb.2@uc001mdr.1	0.0	0.46	HCT116-unstranded
AFE	144132@uc001meb.2@uc001mds.1	0.0	0.23	HCT116-unstranded
AFE	144132@uc001meb.2@uc001mdw.2	0.0	0.42	HCT116-unstranded
AFE	144132@uc001mec.1@uc001mdp.1	0.0	0.14	HCT116-unstranded
AFE	144132@uc009yff.1@uc001mdp.1	0.0	0.07	HCT116-unstranded
AFE	144132@uc009yfg.1@uc001mdp.1	0.0	0.13	HCT116-unstranded
AFE	144132@uc009yfg.1@uc001mdr.1	0.0	0.4	HCT116-unstranded
AFE	144132@uc009yfg.1@uc001mds.1	0.0	0.2	HCT116-unstranded
AFE	144132@uc009yfg.1@uc001mdw.2	0.0	0.36	HCT116-unstranded
AFE	144501@uc001rzw.1@uc001rzx.1-uc001rzy.1	0.0	0.2	HCT116-unstranded
AFE	1445@uc010bkc.1@uc010bka.1	0.0	0.84	HCT116-unstranded
AFE	1452@uc003lqv.1@uc003lqw.1-uc003lqx.1-uc010jha.1-uc003lqy.1	0.0	0.16	HCT116-unstranded
AFE	1453@uc002keh.1@uc002kef.1-uc002kei.1-uc002kej.1	0.0	0.07	HCT116-unstranded
AFE	147138@uc002jur.1@uc002juq.2	0.0	0.09	HCT116-unstranded
AFE	1488@uc001lid.2@uc001lif.2	0.0	0.13	HCT116-unstranded
AFE	1488@uc001lid.2@uc001lih.2	0.0	0.03	HCT116-unstranded
AFE	1488@uc001lid.2@uc009yak.1	0.0	0.01	HCT116-unstranded
AFE	1488@uc001lid.2@uc009yal.1	0.0	0.01	HCT116-unstranded
AFE	1488@uc001lie.2@uc001lif.2	0.0	0.15	HCT116-unstranded
AFE	1488@uc001lie.2@uc001lih.2	0.0	0.03	HCT116-unstranded
AFE	1488@uc001lie.2@uc009yak.1	0.0	0.02	HCT116-unstranded
AFE	1488@uc001lie.2@uc009yal.1	0.0	0.01	HCT116-unstranded
AFE	149175@uc001cbz.2@uc001cby.2-uc001cbx.2	0.0	0.02	HCT116-unstranded
AFE	14@uc002vhj.1@uc002vhk.1-uc010fvo.1-uc002vhl.1	0.0	0.3	HCT116-unstranded
AFE	1500@uc001nlt.2-uc001nls.2-uc001nmi.2-uc001nlq.2-uc001nlo.2@uc001nlf.1	0.0	0.63	HCT116-unstranded
AFE	1500@uc001nlt.2-uc001nls.2-uc001nmi.2-uc001nlq.2-uc001nlo.2@uc001nlh.1	0.0	0.95	HCT116-unstranded
AFE	1500@uc001nlu.2@uc001nlf.1	0.0	0.39	HCT116-unstranded
AFE	1500@uc001nlu.2@uc001nlh.1	0.0	0.89	HCT116-unstranded
AFE	1500@uc001nlv.2@uc001nlf.1	0.0	0.43	HCT116-unstranded
AFE	1500@uc001nlv.2@uc001nlh.1	0.0	0.91	HCT116-unstranded
AFE	1500@uc001nlw.2@uc001nlh.1	0.0	0.91	HCT116-unstranded
AFE	150771@uc002svy.1@uc002svx.1	0.0	0.78	HCT116-unstranded
AFE	1508@uc003wul.1@uc003wum.1	0.0	0.3	HCT116-unstranded
AFE	1508@uc003wul.1@uc003wun.1-uc003wus.1	0.0	0.03	HCT116-unstranded
AFE	1508@uc003wul.1@uc003wup.1	0.0	0.3	HCT116-unstranded
AFE	1508@uc003wul.1@uc003wur.1	0.0	0.03	HCT116-unstranded
AFE	1508@uc003wul.1@uc003wuu.2	0.0	0.3	HCT116-unstranded
AFE	151516@uc002sfz.2@uc002sga.2	0.0	0.59	HCT116-unstranded
AFE	152503@uc003imb.2@uc003ime.2	0.0	0.28	HCT116-unstranded
AFE	152503@uc003imb.2@uc010ipl.1	0.0	0.29	HCT116-unstranded
AFE	1565@uc010gyu.1@uc003bce.1-uc003bcf.1	0.0	0.78	HCT116-unstranded
AFE	158067@uc004cbw.1@uc010mzx.1	0.0	0.2	HCT116-unstranded
AFE	158358@uc010mht.1@uc003zjq.2	0.0	0.09	HCT116-unstranded
AFE	158427@uc004axp.1@uc004axn.1	0.0	0.43	HCT116-unstranded
AFE	159091@uc004exy.1-uc004exz.1@uc010nru.1	0.0	0.86	HCT116-unstranded
AFE	159195@uc001juk.1-uc001jul.1@uc001jup.2	0.0	0.77	HCT116-unstranded
AFE	160518@uc009zjq.1@uc001rki.1-uc001rkj.2	0.0	0.95	HCT116-unstranded
AFE	161436@uc001xxd.1@uc001xxe.1	0.0	0.71	HCT116-unstranded
AFE	161436@uc001xxd.1@uc001xxh.1	0.0	0.4	HCT116-unstranded
AFE	161436@uc001xxe.1@uc001xxh.1	0.0	0.51	HCT116-unstranded
AFE	161436@uc001xxf.1@uc001xxh.1	0.0	0.25	HCT116-unstranded
AFE	161@uc001lsu.1@uc001lss.1-uc001lst.1	0.0	0.5	HCT116-unstranded
AFE	162427@uc002iam.1@uc002ial.1	0.0	0.29	HCT116-unstranded
AFE	163486@uc001guc.1@uc001gug.2	0.0	0.36	HCT116-unstranded
AFE	163486@uc009wzb.1@uc001gud.2	0.0	0.43	HCT116-unstranded
AFE	164@uc002faz.1@uc002fba.1-uc010cgg.1	0.0	0.16	HCT116-unstranded
AFE	165082@uc002rhb.1@uc010eyk.1	0.0	0.18	HCT116-unstranded
AFE	1660@uc009wyd.1@uc001gpr.1	0.0	0.48	HCT116-unstranded
AFE	1660@uc009wyd.1@uc001gps.1	0.0	0.54	HCT116-unstranded
AFE	1663@uc001rjx.1@uc001rjr.1-uc001rjt.1-uc001rjs.1	0.0	0.2	HCT116-unstranded
AFE	1663@uc001rjx.1@uc001rjv.1	0.0	0.57	HCT116-unstranded
AFE	1665@uc003gqv.1@uc003gqw.1	0.0	0.09	HCT116-unstranded
AFE	1665@uc003gqw.1@uc003gqx.1	0.0	0.07	HCT116-unstranded
AFE	166647@uc003gql.1@uc003gqm.1-uc003gqo.2	0.0	0.18	HCT116-unstranded
AFE	168451@uc003vfl.1@uc003vfm.1	0.0	0.47	HCT116-unstranded
AFE	168850@uc003vlw.1@uc003vlx.1	0.0	0.71	HCT116-unstranded
AFE	168850@uc003vlw.1@uc003vly.1-uc010lla.1	0.0	0.57	HCT116-unstranded
AFE	169792@uc003zhy.1-uc003zhz.1@uc003zhx.1	0.0	0.74	HCT116-unstranded
AFE	169792@uc003zhy.1-uc003zhz.1@uc003zii.1	0.0	0.82	HCT116-unstranded
AFE	169792@uc010mhg.1@uc003zhx.1	0.0	0.67	HCT116-unstranded
AFE	169792@uc010mhg.1@uc003zii.1	0.0	0.76	HCT116-unstranded
AFE	170960@uc003gaf.2@uc003gag.1	0.0	0.08	HCT116-unstranded
AFE	1748@uc002ipw.1@uc002ipv.1	0.0	0.17	HCT116-unstranded
AFE	1757@uc004cen.1@uc004ceo.1	0.0	0.41	HCT116-unstranded
AFE	1757@uc004cen.1@uc004cep.2	0.0	0.16	HCT116-unstranded
AFE	177@uc003rmr.1@uc003rmy.1	0.0	0.47	HCT116-unstranded
AFE	177@uc003sei.1@uc003sep.1	0.0	0.5	HCT116-unstranded
AFE	1789@uc010geg.1@uc002wyc.1-uc002wyd.1-uc002wye.1	0.0	0.74	HCT116-unstranded
AFE	1801@uc002ftv.1@uc010cjx.1	0.0	0.07	HCT116-unstranded
AFE	1831@uc004eng.1@uc004eni.1	0.0	0.59	HCT116-unstranded
AFE	1831@uc004eng.1@uc004enj.1	0.0	0.52	HCT116-unstranded
AFE	1855@uc009vka.1@uc001aer.2	0.0	0.17	HCT116-unstranded
AFE	1915@uc003phd.1@uc003phe.1-uc003phf.1-uc003phg.1	0.0	0.45	HCT116-unstranded
AFE	1915@uc003phd.1@uc003phk.1	0.0	0.57	HCT116-unstranded
AFE	1936@uc003yyq.1@uc003yys.1-uc003yyv.1	0.0	0.21	HCT116-unstranded
AFE	1951@uc010hkf.1@uc010hkg.1	0.0	0.23	HCT116-unstranded
AFE	1951@uc010hkg.1@uc003cul.1	0.0	0.59	HCT116-unstranded
AFE	196528@uc001rou.1@uc001rot.1	0.0	0.53	HCT116-unstranded
AFE	196528@uc001rou.1@uc009zkg.1	0.0	0.65	HCT116-unstranded
AFE	1981@uc003fnq.1@uc003fnu.2-uc003fnv.2	0.0	0.31	HCT116-unstranded
AFE	1981@uc003fnr.1@uc003fnu.2-uc003fnv.2	0.0	0.44	HCT116-unstranded
AFE	1981@uc003fnr.1@uc010hxz.1	0.0	0.6	HCT116-unstranded
AFE	1981@uc003fnx.2-uc003fny.2@uc003fns.1	0.0	0.02	HCT116-unstranded
AFE	1981@uc003fnx.2-uc003fny.2@uc010hxw.1	0.0	0.02	HCT116-unstranded
AFE	1997@uc010acd.1@uc001uxs.1	0.0	0.63	HCT116-unstranded
AFE	200186@uc001fdf.2@uc009woo.1	0.0	0.75	HCT116-unstranded
AFE	2017@uc001opx.1@uc001opu.2-uc001opv.2-uc001opw.2	0.0	0.33	HCT116-unstranded
AFE	202243@uc003jvw.1@uc003jvz.1	0.0	0.44	HCT116-unstranded
AFE	202243@uc003mog.1@uc003mok.1	0.0	0.45	HCT116-unstranded
AFE	2030@uc003owx.1@uc003oww.1	0.0	0.98	HCT116-unstranded
AFE	203523@uc004eyu.1@uc004eyq.1	0.0	0.17	HCT116-unstranded
AFE	2036@uc010gfq.1@uc002xeu.1	0.0	0.56	HCT116-unstranded
AFE	2036@uc010gfq.1@uc002xfb.1	0.0	0.09	HCT116-unstranded
AFE	2050@uc003uwm.1@uc003uwn.1-uc010lhj.1	0.0	0.56	HCT116-unstranded
AFE	2065@uc001sjk.1@uc001sjg.1-uc001sjh.1	0.0	0.32	HCT116-unstranded
AFE	2065@uc001sjl.1@uc001sjg.1-uc001sjh.1	0.0	0.05	HCT116-unstranded
AFE	2065@uc001sjl.1@uc001sjj.1	0.0	0.94	HCT116-unstranded
AFE	2107@uc010jey.1@uc003ldc.2	0.0	0.72	HCT116-unstranded
AFE	2107@uc010jey.1@uc003ldd.2	0.0	0.96	HCT116-unstranded
AFE	2120@uc001raa.1@uc001qzz.1	0.0	0.67	HCT116-unstranded
AFE	2145@uc010cyo.1@uc010cyp.1	0.0	0.59	HCT116-unstranded
AFE	2145@uc010cyr.1@uc010cyo.1	0.0	0.2	HCT116-unstranded
AFE	2180@uc003iws.1@uc003iwt.1	0.0	0.94	HCT116-unstranded
AFE	2180@uc003iws.1@uc003iwu.1-uc003iwv.1	0.0	0.65	HCT116-unstranded
AFE	220972@uc001jcg.1@uc001jcj.1	0.0	0.02	HCT116-unstranded
AFE	221037@uc001jml.1@uc001jmn.1-uc001jmr.1	0.0	0.53	HCT116-unstranded
AFE	221037@uc001jml.1@uc009xpi.1	0.0	0.58	HCT116-unstranded
AFE	221037@uc001jmm.1@uc001jmn.1-uc001jmr.1	0.0	0.71	HCT116-unstranded
AFE	221037@uc001jmo.1@uc001jmm.1	0.0	0.4	HCT116-unstranded
AFE	221037@uc001jmo.1@uc001jmp.1	0.0	0.51	HCT116-unstranded
AFE	221037@uc001jmp.1@uc001jmn.1-uc001jmr.1	0.0	0.57	HCT116-unstranded
AFE	221037@uc009xpi.1@uc001jmn.1-uc001jmr.1	0.0	0.47	HCT116-unstranded
AFE	221037@uc009xpk.1@uc001jml.1	0.0	0.75	HCT116-unstranded
AFE	221037@uc009xpk.1@uc001jmm.1	0.0	0.57	HCT116-unstranded
AFE	221037@uc009xpk.1@uc001jmn.1-uc001jmr.1	0.0	0.77	HCT116-unstranded
AFE	221037@uc009xpk.1@uc001jmp.1	0.0	0.73	HCT116-unstranded
AFE	221037@uc009xpk.1@uc009xpi.1	0.0	0.8	HCT116-unstranded
AFE	221178@uc001upi.1@uc009zzz.1	0.0	0.47	HCT116-unstranded
AFE	221656@uc003ncp.1-uc003ncq.1@uc003ncn.1	0.0	0.02	HCT116-unstranded
AFE	221656@uc003ncp.1-uc003ncq.1@uc003nco.1	0.0	0.01	HCT116-unstranded
AFE	221955@uc003spy.1@uc003sqb.1	0.0	0.16	HCT116-unstranded
AFE	221955@uc003spz.1@uc003sqb.1	0.0	0.29	HCT116-unstranded
AFE	221955@uc003sqb.1@uc003sqd.2	0.0	0.17	HCT116-unstranded
AFE	222255@uc003vdh.2@uc003vde.2-uc003vdi.2	0.0	0.62	HCT116-unstranded
AFE	222967@uc003sph.1@uc003sqw.1	0.0	0.56	HCT116-unstranded
AFE	2263@uc001lfg.2@uc009xzr.1	0.0	0.08	HCT116-unstranded
AFE	2274@uc002tct.1@uc002tcu.1	0.0	0.04	HCT116-unstranded
AFE	2274@uc002tct.1@uc002tcv.1	0.0	0.01	HCT116-unstranded
AFE	2274@uc002tct.1@uc002tcx.1	0.0	0.1	HCT116-unstranded
AFE	2274@uc002tcu.1@uc002tcz.1-uc002tde.1	0.0	0.78	HCT116-unstranded
AFE	22823@uc001dpl.2@uc009wdj.1-uc009wdk.1	0.0	0.19	HCT116-unstranded
AFE	22823@uc001dpm.2@uc001dpl.2	0.0	0.03	HCT116-unstranded
AFE	22827@uc003yzu.1@uc003yzq.1-uc003yzr.1	0.0	0.04	HCT116-unstranded
AFE	22838@uc003mel.1@uc003mek.1	0.0	0.35	HCT116-unstranded
AFE	22876@uc001lep.1@uc001len.2-uc001leo.1	0.0	0.1	HCT116-unstranded
AFE	22898@uc003ywa.1@uc003yvz.1	0.0	0.75	HCT116-unstranded
AFE	22898@uc003ywb.1@uc003yvw.1-uc003yvy.1	0.0	0.41	HCT116-unstranded
AFE	22902@uc003hfp.2@uc003hfq.1-uc003hfr.1	0.0	0.99	HCT116-unstranded
AFE	22907@uc010hjr.1@uc003crs.1-uc003crt.1	0.0	0.74	HCT116-unstranded
AFE	22980@uc002fpc.1@uc002fpb.1	0.0	0.63	HCT116-unstranded
AFE	22981@uc002wuw.1@uc010gdo.1	0.0	0.06	HCT116-unstranded
AFE	22985@uc001wip.2@uc001wit.2-uc010akg.1	0.0	0.8	HCT116-unstranded
AFE	22985@uc001wiq.2@uc001wit.2-uc010akg.1	0.0	0.94	HCT116-unstranded
AFE	22990@uc001xmp.2@uc001xmn.2-uc001xmo.2-uc010are.1	0.0	0.84	HCT116-unstranded
AFE	22990@uc010arf.1@uc001xmn.2-uc001xmo.2-uc010are.1	0.0	0.83	HCT116-unstranded
AFE	23001@uc003hpc.1@uc003hpf.1	0.0	0.04	HCT116-unstranded
AFE	23005@uc010bcl.1@uc001zok.2-uc001zoj.2-uc010bci.1	0.0	0.38	HCT116-unstranded
AFE	23022@uc003irw.1@uc003irv.1	0.0	0.56	HCT116-unstranded
AFE	23022@uc003irx.1@uc003iru.1	0.0	0.32	HCT116-unstranded
AFE	23032@uc001dhs.1@uc001dhv.1	0.0	0.41	HCT116-unstranded
AFE	23032@uc001dhv.1@uc001dht.1-uc001dhw.1	0.0	0.77	HCT116-unstranded
AFE	23032@uc001dhv.1@uc001dhu.1	0.0	0.7	HCT116-unstranded
AFE	23049@uc002dfo.2@uc010bwb.1	0.0	0.9	HCT116-unstranded
AFE	23053@uc009xrn.1@uc001jve.1-uc009xrl.1-uc001jvf.1	0.0	0.06	HCT116-unstranded
AFE	23053@uc009xrn.1@uc001jvg.1	0.0	0.08	HCT116-unstranded
AFE	23053@uc009xrn.1@uc001jvi.1-uc001jvj.1	0.0	0.11	HCT116-unstranded
AFE	23053@uc009xrn.1@uc009xrk.1	0.0	0.53	HCT116-unstranded
AFE	23064@uc004cbj.1-uc010mzt.1@uc004cbk.1	0.0	0.48	HCT116-unstranded
AFE	23076@uc002zdl.1@uc002zdk.1	0.0	0.4	HCT116-unstranded
AFE	23091@uc001vaq.1@uc001vat.1	0.0	0.75	HCT116-unstranded
AFE	23135@uc002gix.2@uc002giw.1	0.0	0.3	HCT116-unstranded
AFE	23139@uc001coy.1@uc001cov.1-uc001cow.1	0.0	0.3	HCT116-unstranded
AFE	23141@uc009zyw.1@uc001ukx.2	0.0	0.91	HCT116-unstranded
AFE	23141@uc009zyw.1@uc001uky.2	0.0	0.35	HCT116-unstranded
AFE	23164@uc002gqx.1-uc002gqy.1@uc002gqw.1	0.0	0.21	HCT116-unstranded
AFE	23170@uc003bdp.1@uc003bdq.1-uc003bdr.1	0.0	0.06	HCT116-unstranded
AFE	23181@uc002zjs.1@uc002zjl.1-uc002zjm.1-uc010gql.1-uc002zjn.1-uc002zjo.1	0.0	0.04	HCT116-unstranded
AFE	23181@uc002zjs.1@uc002zjq.1	0.0	0.25	HCT116-unstranded
AFE	23181@uc002zjs.1@uc002zjr.2	0.0	0.34	HCT116-unstranded
AFE	23187@uc001ptx.1@uc001ptv.1	0.0	0.24	HCT116-unstranded
AFE	23189@uc010mgy.1@uc003zgl.1	0.0	0.37	HCT116-unstranded
AFE	23190@uc002tus.1@uc002tur.1	0.0	0.61	HCT116-unstranded
AFE	23190@uc002tut.1@uc002tur.1	0.0	0.53	HCT116-unstranded
AFE	23191@uc001yuu.1@uc001yus.1	0.0	0.09	HCT116-unstranded
AFE	23191@uc001yuu.1@uc001yut.1	0.0	0.61	HCT116-unstranded
AFE	23191@uc001yuv.1@uc001yut.1	0.0	0.28	HCT116-unstranded
AFE	23191@uc001yuv.1@uc001yuu.1	0.0	0.2	HCT116-unstranded
AFE	23192@uc002wby.1@uc002wbu.2	0.0	0.11	HCT116-unstranded
AFE	23192@uc002wby.1@uc002wbx.1	0.0	0.27	HCT116-unstranded
AFE	23198@uc010fbt.1@uc002rxp.2	0.0	0.69	HCT116-unstranded
AFE	23198@uc010fbt.1@uc010fbu.1	0.0	0.51	HCT116-unstranded
AFE	23199@uc002fiz.1@uc002fiw.1	0.0	0.77	HCT116-unstranded
AFE	23200@uc010hxf.1@uc003fla.2-uc003flb.1	0.0	0.59	HCT116-unstranded
AFE	23223@uc009xvl.1@uc001knf.1-uc009xvn.1	0.0	0.25	HCT116-unstranded
AFE	23224@uc001xgn.1@uc010apw.1	0.0	0.37	HCT116-unstranded
AFE	23224@uc001xgs.1@uc001xgn.1	0.0	0.68	HCT116-unstranded
AFE	23230@uc004akt.2@uc004akp.2-uc004akq.2-uc004akr.1-uc004aks.1	0.0	0.84	HCT116-unstranded
AFE	23240@uc010ips.1@uc010ipq.1	0.0	0.62	HCT116-unstranded
AFE	23243@uc003cai.1@uc003cal.1	0.0	0.72	HCT116-unstranded
AFE	23243@uc003cai.1@uc003cam.1	0.0	0.8	HCT116-unstranded
AFE	23253@uc010dkx.1@uc002knx.2	0.0	0.96	HCT116-unstranded
AFE	23255@uc010dkw.1@uc002knq.2	0.0	0.84	HCT116-unstranded
AFE	23255@uc010dkw.1@uc002knr.2	0.0	0.78	HCT116-unstranded
AFE	23262@uc003kof.1@uc003kod.2	0.0	0.35	HCT116-unstranded
AFE	23268@uc001kqh.2@uc001kqj.2	0.0	0.18	HCT116-unstranded
AFE	23269@uc001zoi.2@uc001zog.1	0.0	0.59	HCT116-unstranded
AFE	23269@uc001zoi.2@uc001zoh.1	0.0	0.58	HCT116-unstranded
AFE	23272@uc003dib.2@uc003die.2-uc003did.2	0.0	0.52	HCT116-unstranded
AFE	23274@uc002dap.1@uc002dan.2-uc002dao.1	0.0	0.74	HCT116-unstranded
AFE	23300@uc002fgb.1@uc002ffz.1	0.0	0.66	HCT116-unstranded
AFE	23304@uc003osi.1@uc010jxv.1	0.0	0.03	HCT116-unstranded
AFE	23304@uc003osj.1@uc010jxv.1	0.0	0.04	HCT116-unstranded
AFE	23312@uc002abd.1@uc002abe.1	0.0	0.54	HCT116-unstranded
AFE	23312@uc002abe.1@uc002abf.1-uc010bfa.1-uc002abg.2	0.0	0.48	HCT116-unstranded
AFE	23318@uc001cub.2@uc009vzf.1	0.0	0.93	HCT116-unstranded
AFE	23326@uc002gym.2@uc002gyl.2	0.0	0.67	HCT116-unstranded
AFE	23327@uc010dpn.1@uc002lhh.1	0.0	0.21	HCT116-unstranded
AFE	23332@uc002tna.1@uc002tnc.1-uc002tng.1	0.0	0.65	HCT116-unstranded
AFE	23339@uc001zpb.1@uc001zpc.1-uc001zpd.1	0.0	0.02	HCT116-unstranded
AFE	23345@uc010kiz.1@uc010kja.1	0.0	0.69	HCT116-unstranded
AFE	23348@uc001vnq.1@uc010afu.1	0.0	0.04	HCT116-unstranded
AFE	23348@uc001vnr.1@uc010afu.1	0.0	0.01	HCT116-unstranded
AFE	23348@uc001vns.1@uc010afu.1	0.0	0.03	HCT116-unstranded
AFE	23348@uc001vnu.1@uc010afu.1	0.0	0.04	HCT116-unstranded
AFE	23350@uc003evl.1@uc003evi.1	0.0	0.06	HCT116-unstranded
AFE	23352@uc001bbf.1@uc001bbl.1	0.0	0.38	HCT116-unstranded
AFE	23352@uc001bbf.1@uc001bbm.1	0.0	0.38	HCT116-unstranded
AFE	23352@uc001bbh.1@uc001bbl.1	0.0	0.47	HCT116-unstranded
AFE	23352@uc001bbh.1@uc001bbm.1	0.0	0.47	HCT116-unstranded
AFE	23352@uc001bbj.1@uc001bbl.1	0.0	0.46	HCT116-unstranded
AFE	23352@uc001bbj.1@uc001bbm.1	0.0	0.46	HCT116-unstranded
AFE	23352@uc009vph.1@uc001bbj.1	0.0	0.09	HCT116-unstranded
AFE	23352@uc009vph.1@uc001bbm.1	0.0	0.14	HCT116-unstranded
AFE	23353@uc003sjk.1@uc010ksa.1	0.0	0.42	HCT116-unstranded
AFE	2335@uc002vez.1@uc0079566	0.0	0.33	HCT116-unstranded
AFE	23360@uc001ngi.1@uc009ylv.1	0.0	0.5	HCT116-unstranded
AFE	23367@uc010jie.1@uc003lvp.1	0.0	0.63	HCT116-unstranded
AFE	23371@uc001sbq.1@uc001sbm.2-uc001sbn.1	0.0	0.96	HCT116-unstranded
AFE	23371@uc001sbs.1@uc001sbl.1	0.0	0.14	HCT116-unstranded
AFE	23371@uc001sbs.1@uc001sbq.1	0.0	0.1	HCT116-unstranded
AFE	23371@uc001sbs.1@uc009zmr.1	0.0	0.07	HCT116-unstranded
AFE	23381@uc009wrv.1@uc001foc.2	0.0	0.79	HCT116-unstranded
AFE	23383@uc002nml.2@uc002nmk.2	0.0	0.01	HCT116-unstranded
AFE	23387@uc001ppw.1@uc001ppz.1	0.0	0.26	HCT116-unstranded
AFE	23405@uc001ydy.1@uc001ydw.2	0.0	0.67	HCT116-unstranded
AFE	23405@uc010avh.1@uc001ydw.2	0.0	0.67	HCT116-unstranded
AFE	23503@uc001xkb.2@uc001xka.1-uc001xkc.2	0.0	0.29	HCT116-unstranded
AFE	23505@uc002syg.1@uc002syh.2-uc002syi.2	0.0	0.05	HCT116-unstranded
AFE	23526@uc002lrc.1@uc002lra.1	0.0	0.13	HCT116-unstranded
AFE	23526@uc002lrd.1@uc002lra.1	0.0	0.58	HCT116-unstranded
AFE	23526@uc002lrd.1@uc002lrc.1	0.0	0.9	HCT116-unstranded
AFE	23526@uc010dsd.1@uc002lra.1	0.0	0.22	HCT116-unstranded
AFE	23543@uc003aog.2@uc003aon.2-uc003aoo.2	0.0	0.83	HCT116-unstranded
AFE	23543@uc003aog.2@uc048141	0.0	0.88	HCT116-unstranded
AFE	23543@uc003aol.2-uc048146	0.0	0.4	HCT116-unstranded
AFE	23550@uc002tjh.1@uc002tjc.1-uc002tje.1	0.0	0.32	HCT116-unstranded
AFE	23550@uc002tjh.1@uc002tjd.1	0.0	0.4	HCT116-unstranded
AFE	23597@uc004dan.1@uc004daq.1	0.0	0.09	HCT116-unstranded
AFE	23597@uc004dan.1@uc004dar.1	0.0	0.33	HCT116-unstranded
AFE	23597@uc004dan.1@uc004das.1	0.0	0.22	HCT116-unstranded
AFE	23613@uc002xsr.1@uc010ghq.1	0.0	0.49	HCT116-unstranded
AFE	23613@uc010ghq.1@uc002xsw.1-uc002xsx.1	0.0	0.57	HCT116-unstranded
AFE	23621@uc001pqv.1@uc001pqw.1-uc001pqx.1-uc001pqy.1-uc001pqz.1-uc001pra.1	0.0	0.6	HCT116-unstranded
AFE	23623@uc001fkl.2@uc001fkj.2-uc001fkk.2	0.0	0.93	HCT116-unstranded
AFE	23623@uc001fkr.2@uc001fkj.2-uc001fkk.2	0.0	0.98	HCT116-unstranded
AFE	23623@uc001fks.2@uc001fkr.2	0.0	0.95	HCT116-unstranded
AFE	23623@uc009wqo.1@uc001fkj.2-uc001fkk.2	0.0	0.77	HCT116-unstranded
AFE	23623@uc009wqp.1@uc001fkj.2-uc001fkk.2	0.0	0.99	HCT116-unstranded
AFE	23644@uc002eut.1@uc002eus.1	0.0	0.1	HCT116-unstranded
AFE	23670@uc004aik.1@uc004aij.1-uc010mos.1	0.0	0.19	HCT116-unstranded
AFE	23683@uc002rqe.1@uc002rqd.1-uc002rqf.1	0.0	0.01	HCT116-unstranded
AFE	24142@uc003czi.1@uc003cze.1-uc003czf.1-uc003czj.1	0.0	0.75	HCT116-unstranded
AFE	24144@uc003acq.1@uc003acr.1	0.0	0.56	HCT116-unstranded
AFE	24144@uc003acq.1@uc003acs.1	0.0	0.54	HCT116-unstranded
AFE	24144@uc003acq.1@uc003act.1	0.0	0.29	HCT116-unstranded
AFE	246243@uc002qxs.1@uc002qxt.1	0.0	0.38	HCT116-unstranded
AFE	2530@uc001xiq.1@uc001xio.1	0.0	0.59	HCT116-unstranded
AFE	2530@uc001xis.1@uc001xin.1	0.0	0.76	HCT116-unstranded
AFE	2530@uc001xis.1@uc001xio.1	0.0	0.83	HCT116-unstranded
AFE	2530@uc001xis.1@uc001xip.1	0.0	0.58	HCT116-unstranded
AFE	2530@uc001xis.1@uc001xiq.1	0.0	0.75	HCT116-unstranded
AFE	253260@uc003jlo.1@uc010ivf.1	0.0	0.55	HCT116-unstranded
AFE	253714@uc010kco.1@uc003ppb.1	0.0	0.9	HCT116-unstranded
AFE	254102@uc001oep.1@uc009yqm.1-uc001oeo.2	0.0	0.76	HCT116-unstranded
AFE	254428@uc001hdg.1@uc001hdh.1	0.0	0.0	HCT116-unstranded
AFE	25764@uc001ztf.1@uc001ztb.1	0.0	0.45	HCT116-unstranded
AFE	25799@uc002qsx.1@uc002qsw.1	0.0	0.72	HCT116-unstranded
AFE	2580@uc003gbk.2@uc003gbm.2-uc003gbn.2-uc010ibk.1	0.0	0.23	HCT116-unstranded
AFE	2580@uc003gbl.2@uc003gbm.2-uc003gbn.2-uc010ibk.1	0.0	0.69	HCT116-unstranded
AFE	2580@uc010ibi.1@uc003gbl.2	0.0	0.41	HCT116-unstranded
AFE	25865@uc002pfe.1-uc002pff.1@uc002pfg.1	0.0	0.78	HCT116-unstranded
AFE	25865@uc002pfe.1-uc002pff.1@uc002pfj.1	0.0	0.78	HCT116-unstranded
AFE	25865@uc002pfe.1-uc002pff.1@uc002pfk.1	0.0	0.68	HCT116-unstranded
AFE	25865@uc010ekt.1@uc002pfe.1-uc002pff.1	0.0	0.56	HCT116-unstranded
AFE	25865@uc010ekt.1@uc002pfk.1	0.0	0.72	HCT116-unstranded
AFE	25871@uc003dzq.1@uc003dzs.1	0.0	0.46	HCT116-unstranded
AFE	25871@uc003dzq.1@uc010hqg.1	0.0	0.31	HCT116-unstranded
AFE	25902@uc003qoc.1@uc003qoa.1-uc003qob.1	0.0	0.03	HCT116-unstranded
AFE	25914@uc002lkn.1@uc010dqp.1	0.0	0.54	HCT116-unstranded
AFE	25915@uc003cvn.1@uc003cvq.1	0.0	0.15	HCT116-unstranded
AFE	25984@uc002hvn.1@uc010cxf.1	0.0	0.72	HCT116-unstranded
AFE	25984@uc010cxg.1@uc010cxf.1	0.0	0.73	HCT116-unstranded
AFE	25988@uc001pvr.1@uc001pvp.1	0.0	0.15	HCT116-unstranded
AFE	25992@uc002wal.2@uc002wak.2	0.0	0.12	HCT116-unstranded
AFE	26009@uc001dhp.1@uc001dhr.1	0.0	0.66	HCT116-unstranded
AFE	26013@uc002xkp.1@uc002xko.1	0.0	0.29	HCT116-unstranded
AFE	26018@uc003dmw.1@uc010hnz.1	0.0	0.02	HCT116-unstranded
AFE	26058@uc002vtq.2@uc002vtg.2-uc002vtk.2	0.0	0.03	HCT116-unstranded
AFE	26058@uc002vtq.2@uc002vti.2	0.0	0.12	HCT116-unstranded
AFE	26058@uc002vtq.2@uc002vtj.2	0.0	0.05	HCT116-unstranded
AFE	26086@uc004che.1@uc004chc.2	0.0	0.56	HCT116-unstranded
AFE	26091@uc009xpq.1@uc001jng.2-uc001jnh.2-uc009xpr.1-uc001jnj.2-uc001jnk.2	0.0	0.68	HCT116-unstranded
AFE	26091@uc009xpq.1@uc001jni.2	0.0	0.73	HCT116-unstranded
AFE	26098@uc001lit.1@uc001lin.2-uc001lio.1-uc001liq.1	0.0	0.22	HCT116-unstranded
AFE	26098@uc001lit.1@uc001lip.1	0.0	0.06	HCT116-unstranded
AFE	26098@uc001lit.1@uc001lir.2	0.0	0.05	HCT116-unstranded
AFE	26100@uc003sob.1@uc003snv.1-uc003snw.1-uc003snx.1-uc003sny.1	0.0	0.58	HCT116-unstranded
AFE	26130@uc004bpt.1@uc004bpo.2-uc004bpq.1-uc010mwx.1	0.0	0.09	HCT116-unstranded
AFE	26130@uc004bpt.1@uc004bpr.1-uc004bps.1	0.0	0.02	HCT116-unstranded
AFE	26130@uc004bpt.1@uc010mwy.1	0.0	0.01	HCT116-unstranded
AFE	26130@uc010mwy.1@uc004bpp.1	0.0	0.62	HCT116-unstranded
AFE	26130@uc010mwy.1@uc004bpr.1-uc004bps.1	0.0	0.56	HCT116-unstranded
AFE	26140@uc003btk.2@uc003bth.2	0.0	0.2	HCT116-unstranded
AFE	26140@uc003btk.2@uc003bti.2-uc003btj.2	0.0	0.14	HCT116-unstranded
AFE	261734@uc001alr.1@uc001alq.1	0.0	0.1	HCT116-unstranded
AFE	2621@uc001vuf.1@uc001vud.1	0.0	0.91	HCT116-unstranded
AFE	2621@uc001vug.1@uc001vuf.1	0.0	0.3	HCT116-unstranded
AFE	26230@uc003qqf.1@uc003qqb.1	0.0	0.12	HCT116-unstranded
AFE	26230@uc003qqf.1@uc003qqd.1	0.0	0.31	HCT116-unstranded
AFE	26233@uc003zbz.1@uc003zca.1-uc003zcb.1	0.0	0.67	HCT116-unstranded
AFE	26278@uc001uop.1@uc001uoo.2	0.0	0.79	HCT116-unstranded
AFE	26512@uc001vfi.1@uc001vfk.1-uc001vfm.1	0.0	0.01	HCT116-unstranded
AFE	26512@uc001vfi.1@uc001vfl.1	0.0	0.02	HCT116-unstranded
AFE	26580@uc001nup.2-uc009yoc.1@uc001nur.2	0.0	0.93	HCT116-unstranded
AFE	2671@uc002coc.1@uc002cob.1	0.0	0.45	HCT116-unstranded
AFE	27031@uc003eoz.1@uc003epd.1	0.0	0.31	HCT116-unstranded
AFE	27031@uc003epd.1@uc003epe.1	0.0	0.45	HCT116-unstranded
AFE	27031@uc003epd.1@uc003epf.1	0.0	0.52	HCT116-unstranded
AFE	27032@uc003enu.1@uc003enk.1-uc003enn.1	0.0	0.23	HCT116-unstranded
AFE	27032@uc003enu.1@uc003enm.1	0.0	0.29	HCT116-unstranded
AFE	27106@uc002nhv.1@uc002nhu.1	0.0	0.49	HCT116-unstranded
AFE	27113@uc002pgf.2@uc010eky.1-uc010ekz.1	0.0	0.48	HCT116-unstranded
AFE	27154@uc010jwd.1@uc003olv.2	0.0	0.23	HCT116-unstranded
AFE	27154@uc010jwd.1@uc010jwb.1	0.0	0.21	HCT116-unstranded
AFE	271@uc001dyc.1@uc001dyb.1	0.0	0.08	HCT116-unstranded
AFE	271@uc001dye.1@uc001dyb.1	0.0	0.13	HCT116-unstranded
AFE	271@uc001dye.1@uc009wfh.1	0.0	0.24	HCT116-unstranded
AFE	2729@uc003pbv.1@uc003pbw.1-uc003pbx.1	0.0	0.07	HCT116-unstranded
AFE	27327@uc002dmq.2@uc010bxs.1	0.0	0.0	HCT116-unstranded
AFE	27327@uc002dmr.1@uc002dmn.1-uc002dmo.1	0.0	0.03	HCT116-unstranded
AFE	27327@uc002dmr.1@uc010bxs.1	0.0	0.03	HCT116-unstranded
AFE	27332@uc002sic.1@uc002shw.2-uc002shy.1	0.0	0.26	HCT116-unstranded
AFE	27332@uc002sic.1@uc002shx.1-uc002shz.1	0.0	0.27	HCT116-unstranded
AFE	27332@uc002sic.1@uc002sia.1	0.0	0.32	HCT116-unstranded
AFE	27332@uc002sic.1@uc002sib.1	0.0	0.26	HCT116-unstranded
AFE	27332@uc002sid.1@uc002sic.1	0.0	0.57	HCT116-unstranded
AFE	27343@uc001ktd.1@uc001ktg.1-uc001kth.1	0.0	0.33	HCT116-unstranded
AFE	27343@uc001ktd.1@uc001kti.1	0.0	0.49	HCT116-unstranded
AFE	27343@uc001ktd.1@uc001ktj.1-uc001ktf.2-uc001ktk.1	0.0	0.56	HCT116-unstranded
AFE	27343@uc001ktd.1@uc001ktl.1	0.0	0.36	HCT116-unstranded
AFE	27343@uc001ktd.1@uc001ktm.1	0.0	0.56	HCT116-unstranded
AFE	27343@uc001kte.1@uc001ktg.1-uc001kth.1	0.0	0.26	HCT116-unstranded
AFE	27343@uc001kte.1@uc001kti.1	0.0	0.42	HCT116-unstranded
AFE	27343@uc001kte.1@uc001ktj.1-uc001ktf.2-uc001ktk.1	0.0	0.48	HCT116-unstranded
AFE	27343@uc001kte.1@uc001ktl.1	0.0	0.29	HCT116-unstranded
AFE	27343@uc001ktg.1-uc001kth.1@uc001ktl.1	0.0	0.54	HCT116-unstranded
AFE	27343@uc001kti.1@uc001ktl.1	0.0	0.37	HCT116-unstranded
AFE	27343@uc001ktj.1-uc001ktf.2-uc001ktk.1@uc001ktl.1	0.0	0.33	HCT116-unstranded
AFE	27436@uc002rsj.1@uc002rsh.2-uc002rsi.1-uc010fap.1	0.0	0.05	HCT116-unstranded
AFE	27436@uc010faq.1@uc002rsj.1	0.0	0.95	HCT116-unstranded
AFE	2771@uc003cyr.1@uc003cyp.1	0.0	0.2	HCT116-unstranded
AFE	2778@uc002xzx.1-uc002xzy.1@uc002xzt.1	0.0	0.21	HCT116-unstranded
AFE	2778@uc002yad.1@uc002xzx.1-uc002xzy.1	0.0	0.95	HCT116-unstranded
AFE	2778@uc002yad.1@uc002yae.1	0.0	0.57	HCT116-unstranded
AFE	2778@uc002yad.1@uc010gjs.1-uc002yaa.1	0.0	0.64	HCT116-unstranded
AFE	2778@uc002yae.1@uc002xzt.1	0.0	0.96	HCT116-unstranded
AFE	2778@uc002yae.1@uc002xzx.1-uc002xzy.1	0.0	0.94	HCT116-unstranded
AFE	2778@uc002yae.1@uc010gjs.1-uc002yaa.1	0.0	0.56	HCT116-unstranded
AFE	2778@uc010gjr.1@uc010gjs.1-uc002yaa.1	0.0	0.56	HCT116-unstranded
AFE	2783@uc003uwf.1@uc003uwc.1	0.0	0.91	HCT116-unstranded
AFE	282974@uc001llb.2@uc001lle.1	0.0	0.99	HCT116-unstranded
AFE	283537@uc001usg.1@uc001ush.1-uc001usj.1	0.0	0.32	HCT116-unstranded
AFE	283537@uc001usk.2@uc001ush.1-uc001usj.1	0.0	0.21	HCT116-unstranded
AFE	283537@uc001usk.2@uc001usi.1	0.0	0.33	HCT116-unstranded
AFE	283638@uc001ypt.1@uc001ypr.1	0.0	0.92	HCT116-unstranded
AFE	284001@uc010dik.1@uc002kdx.1	0.0	0.23	HCT116-unstranded
AFE	284001@uc010dik.1@uc002kdz.1	0.0	0.38	HCT116-unstranded
AFE	285331@uc003dia.1@uc003dhy.1	0.0	0.18	HCT116-unstranded
AFE	285489@uc003ghf.1@uc003ghe.1	0.0	0.73	HCT116-unstranded
AFE	285527@uc003gye.1@uc003gyf.1	0.0	0.24	HCT116-unstranded
AFE	285527@uc003gye.1@uc003gyg.1	0.0	0.04	HCT116-unstranded
AFE	285527@uc003gye.1@uc003gyh.1-uc003gyk.1-uc003gym.1	0.0	0.11	HCT116-unstranded
AFE	285527@uc003gyf.1@uc003gyj.1	0.0	0.85	HCT116-unstranded
AFE	285527@uc003gyj.1@uc003gyg.1	0.0	0.02	HCT116-unstranded
AFE	285527@uc003gyj.1@uc003gyh.1-uc003gyk.1-uc003gym.1	0.0	0.07	HCT116-unstranded
AFE	2874@uc010cme.1@uc002gfw.1	0.0	0.92	HCT116-unstranded
AFE	2874@uc010cme.1@uc002gfz.1	0.0	0.77	HCT116-unstranded
AFE	28970@uc001pej.1@uc001pee.1-uc001pef.1-uc001peg.1	0.0	0.02	HCT116-unstranded
AFE	28970@uc001pej.1@uc009ywi.1	0.0	0.35	HCT116-unstranded
AFE	29057@uc004drk.1@uc004drp.1	0.0	0.01	HCT116-unstranded
AFE	29066@uc002dbh.1@uc002dbi.1	0.0	0.15	HCT116-unstranded
AFE	29072@uc003cqs.1@uc003cqu.1	0.0	0.29	HCT116-unstranded
AFE	29102@uc010iui.1@uc003jhg.2-uc003jhi.2	0.0	0.88	HCT116-unstranded
AFE	29102@uc010iui.1@uc003jhh.2	0.0	0.61	HCT116-unstranded
AFE	29123@uc002fna.1@uc002fmx.1-uc002fng.1	0.0	0.28	HCT116-unstranded
AFE	29123@uc002fna.1@uc002fmy.1	0.0	0.53	HCT116-unstranded
AFE	29123@uc002fna.1@uc002fnc.1	0.0	0.32	HCT116-unstranded
AFE	29123@uc002fna.1@uc002fnd.1	0.0	0.16	HCT116-unstranded
AFE	2931@uc002ota.1@uc002otb.1	0.0	0.06	HCT116-unstranded
AFE	2965@uc001moj.1@uc001moi.1	0.0	0.09	HCT116-unstranded
AFE	2965@uc001moj.1@uc009yhm.1	0.0	0.03	HCT116-unstranded
AFE	2972@uc001yqk.2@uc001yql.2	0.0	0.47	HCT116-unstranded
AFE	2972@uc001yqk.2@uc001yqo.2	0.0	0.64	HCT116-unstranded
AFE	2972@uc001yql.2@uc001yqo.2	0.0	0.66	HCT116-unstranded
AFE	2972@uc001yqo.2@uc001yqp.2-uc010axg.1-uc001yqr.1	0.0	0.27	HCT116-unstranded
AFE	2972@uc010axi.1@uc001yql.2	0.0	0.79	HCT116-unstranded
AFE	2972@uc010axi.1@uc001yqo.2	0.0	0.87	HCT116-unstranded
AFE	29894@uc003zck.1@uc003zcj.1	0.0	0.14	HCT116-unstranded
AFE	29945@uc003grq.1@uc003gro.1	0.0	0.06	HCT116-unstranded
AFE	29959@uc002rkr.1@uc002rko.1	0.0	0.06	HCT116-unstranded
AFE	29959@uc002rkr.1@uc002rkp.1	0.0	0.05	HCT116-unstranded
AFE	29959@uc002rkr.1@uc002rkq.1	0.0	0.03	HCT116-unstranded
AFE	29980@uc002ysi.1@uc002ysm.1	0.0	0.8	HCT116-unstranded
AFE	29980@uc002ysi.1@uc010gme.1-uc002ysk.1	0.0	0.65	HCT116-unstranded
AFE	29980@uc002ysj.1@uc002ysm.1	0.0	0.91	HCT116-unstranded
AFE	29980@uc002ysj.1@uc010gme.1-uc002ysk.1	0.0	0.82	HCT116-unstranded
AFE	29@uc002fsf.1@uc002fse.1	0.0	0.7	HCT116-unstranded
AFE	29@uc002fsf.1@uc002fsh.1	0.0	0.18	HCT116-unstranded
AFE	30011@uc010nfm.1@uc004czm.1	0.0	0.39	HCT116-unstranded
AFE	3151@uc001bmq.2@uc001bmp.2-uc009vsk.1	0.0	0.31	HCT116-unstranded
AFE	317662@uc001jtq.2@uc009xqz.1	0.0	0.66	HCT116-unstranded
AFE	317662@uc009xrb.1@uc001jtq.2	0.0	0.17	HCT116-unstranded
AFE	317662@uc009xrb.1@uc009xqz.1	0.0	0.43	HCT116-unstranded
AFE	3177@uc001ohs.1@uc001oht.1	0.0	0.79	HCT116-unstranded
AFE	3190@uc004and.2@uc004ank.2	0.0	0.87	HCT116-unstranded
AFE	3190@uc004ane.2@uc004anf.2-uc004ang.2-uc004anh.2-uc004ani.2-uc004anj.2	0.0	0.67	HCT116-unstranded
AFE	3191@uc002ojo.1@uc002ojk.1	0.0	0.26	HCT116-unstranded
AFE	3191@uc002ojo.1@uc002ojl.1	0.0	0.34	HCT116-unstranded
AFE	3191@uc010egf.1@uc010egg.1	0.0	0.31	HCT116-unstranded
AFE	31@uc002hnk.1@uc002hno.1	0.0	0.16	HCT116-unstranded
AFE	31@uc002hnm.1-uc010cuz.1@uc002hno.1	0.0	0.9	HCT116-unstranded
AFE	322@uc009yey.1@uc001mdc.1	0.0	0.02	HCT116-unstranded
AFE	323@uc003gvk.1@uc003gvm.1-uc003gvn.1	0.0	0.06	HCT116-unstranded
AFE	323@uc010ifu.1@uc003gvm.1-uc003gvn.1	0.0	0.4	HCT116-unstranded
AFE	324@uc010jca.1@uc010jbz.1	0.0	0.59	HCT116-unstranded
AFE	3300@uc002vky.1@uc002vkw.1-uc002vkx.1	0.0	0.57	HCT116-unstranded
AFE	3303@uc003nxj.1@uc003sbs.1	0.0	0.72	HCT116-unstranded
AFE	3304@uc003rjw.2@uc003sbt.2	0.0	0.78	HCT116-unstranded
AFE	3305@uc003rjt.1@uc010jte.1	0.0	0.24	HCT116-unstranded
AFE	3305@uc003sbq.1@uc003nxh.1	0.0	0.24	HCT116-unstranded
AFE	3305@uc003sbq.1@uc003rjt.1	0.0	0.09	HCT116-unstranded
AFE	3305@uc003sbq.1@uc010jte.1	0.0	0.26	HCT116-unstranded
AFE	3305@uc003sbq.1@uc010kna.1	0.0	0.08	HCT116-unstranded
AFE	3305@uc010kna.1@uc010jte.1	0.0	0.24	HCT116-unstranded
AFE	3305@uc010kqi.1@uc003rjt.1	0.0	0.95	HCT116-unstranded
AFE	3305@uc010kqi.1@uc010jte.1	0.0	0.23	HCT116-unstranded
AFE	3305@uc010kqi.1@uc010kna.1	0.0	0.08	HCT116-unstranded
AFE	3312@uc009zbc.1@uc001pyo.1-uc001pyp.1-uc009zbd.1	0.0	0.5	HCT116-unstranded
AFE	3313@uc003lde.1@uc003ldf.1	0.0	0.18	HCT116-unstranded
AFE	331@uc010nqv.1@uc010nqu.1	0.0	0.49	HCT116-unstranded
AFE	3326@uc003oxc.1@uc003oxb.1	0.0	0.81	HCT116-unstranded
AFE	3376@uc004ars.1@uc004art.1	0.0	0.77	HCT116-unstranded
[truncated: 122,657 more rows]
