# Supplementary material for: CLK-dependent exon recognition and conjoined gene formation revealed with a novel small molecule inhibitor
Source: Nat Commun. 2017 Feb 23;8:7. doi: 10.1038/s41467-016-0008-7 (PMC5431906; doi:10.1038/s41467-016-0008-7)
Supplement: Supplementary file 9 — ∆AS events from VAST-TOOLS for the HCT116 and 184hTERT datasets. Columns: GENE (gene name; text), EVENT (AS event name; text), COORD (event coordinates; text), LENGTH (event length; int), FullCO (full event coordinates; text), COMPLEX (AS event type; text), sample*_psi (event PSI; float), sample*_scores (quality scores; text), sample* (sample/library id; text), dataset (cell and RNA-Seq library type; text), sample2_t3_concentration (T3 concentration, μM; float). [file 41467_2016_8_MOESM9_ESM.txt]

GENE	EVENT	COORD	LENGTH	FullCO	COMPLEX	sample1_psi	sample1_scores	sample2_psi	sample2_scores	sample1	sample2	dataset	sample2_t3_concentration
AACS	HsaEX0000115	chr12:125587225-125587339	115	chr12:125576069,125587225-125587339,125587546	S	100.0	OK,OK,OK,OK,S@63.00,0.00	68.67	OK,OK,OK,OK,S@48.07,21.93	SA537	SA538	HCT116-stranded	0.50
AACS	HsaINT0000126	chr12:125612821-125613880	1060	chr12:125612707-125612820=125613881-125614006:+	IR-S	1.3	OK,OK,NA,1=0=39,0.714@0.52,39.51	38.21	VLOW,VLOW,NA,13=1=12,0.0594@10.26,16.58	SA537	SA538	HCT116-stranded	0.50
AADAT	HsaEX0000137	chr4:170985870-170985976	107	chr4:170987565,170985870-170985976,170983144	S	100.0	SOK,SOK,SOK,OK,S@149.00,0.00	62.5	OK,OK,OK,OK,S@56.88,34.12	SA537	SA538	HCT116-stranded	0.50
AAGAB	HsaEX0000141	chr15:67495886-67495935	50	chr15:67496382,67495886-67495935,67495236	S	100.0	SOK,SOK,SOK,OK,S@421.00,0.00	85.49	SOK,SOK,SOK,OK,S@546.28,92.72	SA537	SA538	HCT116-stranded	0.50
AAK1	HsaEX0000148	chr2:69783992-69784110	119	chr2:69870010,69783992-69784110,69771676	S	100.0	SOK,SOK,SOK,OK,S@127.00,0.00	82.5	OK,OK,OK,OK,S@60.22,12.78	SA537	SA538	HCT116-stranded	0.50
AAMP	HsaEX0000153	chr2:219130787-219130870	84	chr2:219131166,219130787-219130870,219130669	S	99.45	SOK,SOK,SOK,OK,S@696.15,3.85	73.09	SOK,SOK,SOK,OK,C1@499.20,183.80	SA537	SA538	HCT116-stranded	0.50
AARS2	HsaEX0000165	chr6:44274986-44275131	146	chr6:44278036,44274986-44275131,44274768	S	93.95	LOW,LOW,LOW,OK,S@31.00,2.00	37.69	VLOW,VLOW,N,OK,C2@10.93,18.07	SA537	SA538	HCT116-stranded	0.50
AARS2	HsaEX0000164	chr6:44278036-44278180	145	chr6:44278731,44278036-44278180,44274768	C2	100.0	OK,OK,N,B2,C2@50.00,0.00	68.19	OK,OK,VLOW,B1,C2@33.41,15.59	SA537	SA538	HCT116-stranded	0.50
AARSD1	HsaEX0000170	chr17:41107859-41107989	131	chr17:41108221,41107859-41107989,41107241	S	96.68	SOK,SOK,SOK,OK,S@443.76,15.24	80.54	SOK,SOK,SOK,OK,C1@463.91,112.09	SA537	SA538	HCT116-stranded	0.50
AARSD1	HsaEX0000171	chr17:41106893-41106984	92	chr17:41107175,41106893-41106984,41105795	C1	95.27	SOK,SOK,SOK,OK,C1@199.11,9.89	60.42	SOK,SOK,SOK,OK,C2@181.86,119.14	SA537	SA538	HCT116-stranded	0.50
AARSD1	HsaEX0000169	chr17:41108221-41108337	117	chr17:41108421,41108221-41108337,41107989	S	96.84	SOK,SOK,SOK,OK,S@536.49,17.51	81.88	SOK,SOK,SOK,OK,C1@545.32,120.68	SA537	SA538	HCT116-stranded	0.50
AASDH	HsaEX0000184	chr4:57220871-57220977	107	chr4:57221348,57220871-57220977,57220377	S	100.0	OK,OK,OK,OK,S@41.00,0.00	66.67	LOW,LOW,LOW,OK,S@23.33,11.67	SA537	SA538	HCT116-stranded	0.50
AASDH	HsaEX0000183	chr4:57217508-57217623	116	chr4:57219570,57217508-57217623,57216224	S	100.0	OK,OK,OK,OK,S@41.00,0.00	56.52	N,N,N,OK,S@10.17,7.83	SA537	SA538	HCT116-stranded	0.50
AASDH	HsaEX0000187	chr4:57209001-57209132	132	chr4:57215429+57215433,57209001-57209132,57204957	C2	75.0	VLOW,VLOW,N,B2,C2@21.00,7.00	42.86	VLOW,VLOW,N,B2,C2@15.00,20.00	SA537	SA538	HCT116-stranded	0.50
AASDH	HsaEX0000175	chr4:57250236-57250507	272	chr4:57253528,57250236-57250507,57248763	S	64.53	VLOW,VLOW,VLOW,OK,C1@20.65,11.35	91.78	OK,OK,OK,OK,C1@42.22,3.78	SA537	SA538	HCT116-stranded	0.50
AASDH	HsaEX0000181	chr4:57237617-57237809	193	chr4:57244314,57237617-57237809,57221589	S	88.89	OK,OK,OK,OK,S@45.33,5.67	31.96	OK,OK,OK,B1,S@20.45,43.55	SA537	SA538	HCT116-stranded	0.50
AASDH	HsaEX0000177	chr4:57215429-57216224	796	chr4:57217508,57215429-57216224,57211456	C1	94.58	OK,OK,VLOW,OK,C2@35.94,2.06	65.04	VLOW,VLOW,N,OK,C3@12.36,6.64	SA537	SA538	HCT116-stranded	0.50
AASDH	HsaINT0000285	chr4:57204958-57209000	4043	chr4:57209001-57209132=57204457-57204957:-	IR-S	17.65	VLOW,VLOW,NA,0=6=14,0.133@3.53,16.47	54.74	VLOW,VLOW,NA,1=22=10,0.00061@18.71,15.47	SA537	SA538	HCT116-stranded	0.50
AASDH	HsaINT0000291	chr4:57220378-57220870	493	chr4:57220871-57220977=57220205-57220377:-	IR-S	29.17	LOW,LOW,NA,9=5=17,0.697@9.04,21.96	59.32	LOW,LOW,NA,19=16=12,0.0367@27.88,19.12	SA537	SA538	HCT116-stranded	0.50
AASDH	HsaINT0000282	chr4:57211457-57215428	3972	chr4:57215429-57216224=57211293-57211456:-	IR-C	50.0	N,N,NA,5=5=5,0.918@7.5,7.5	100.0	N,N,NA,1=9=0,0.173@10,0	SA537	SA538	HCT116-stranded	0.50
AASDHPPT	HsaEX0000189	chr11:105961284-105961405	122	chr11:105950419,105961284-105961405,105962043	S	97.8	SOK,SOK,SOK,OK,S@528.12,11.88	62.41	SOK,SOK,SOK,OK,S@134.81,81.19	SA537	SA538	HCT116-stranded	0.50
AASS	HsaEX0000196	chr7:121718916-121719004	89	chr7:121719651,121718916-121719004,121718068	S	100.0	N,N,N,B1,S@12.00,0.00	37.5	N,N,N,OK,C1@4.12,6.88	SA537	SA538	HCT116-stranded	0.50
ABCA7	HsaEX0000314	chr19:1056906-1057083	178	chr19:1056498,1056906-1057083,1058617	C2	90.91	OK,OK,N,B2,C2@57.27,5.73	62.32	OK,OK,N,B2,C2@34.90,21.10	SA537	SA538	HCT116-stranded	0.50
ABCA7	HsaEX0000298	chr19:1054192-1054340	149	chr19:1054109,1054192-1054340,1054569	C1	100.0	OK,OK,LOW,OK,S@48.00,0.00	78.8	LOW,OK,LOW,OK,C1@30.73,8.27	SA537	SA538	HCT116-stranded	0.50
ABCA7	HsaINT0000820	chr19:1063863-1064159	297	chr19:1063759-1063862=1064160-1064252:+	IR-S	27.59	OK,OK,NA,12=4=21,0.501@10.21,26.79	0.0	OK,OK,NA,0=0=20,0.51@0,20	SA537	SA538	HCT116-stranded	0.50
ABCA7	HsaINT0000824	chr19:1042397-1042744	348	chr19:1042314-1042396=1042745-1042825:+	IR-C	59.18	LOW,LOW,NA,13=16=10,0.675@23.08,15.92	19.3	OK,OK,NA,7=4=23,0.82@6.56,27.44	SA537	SA538	HCT116-stranded	0.50
ABCB10	HsaEX0000343	chr1:229667383-229667478	96	chr1:229675203,229667383-229667478,229666155	S	100.0	OK,SOK,OK,OK,S@63.00,0.00	77.32	VLOW,OK,VLOW,OK,S@41.75,12.25	SA537	SA538	HCT116-stranded	0.50
ABCB6	HsaEX0000361	chr2:220082392-220082529	138	chr2:220082847,220082392-220082529,220081187	C2	95.12	OK,OK,N,B2,C2@77.05,3.95	46.34	LOW,LOW,LOW,Bl,C2@21.32,24.68	SA537	SA538	HCT116-stranded	0.50
ABCB6	HsaEX0000362	chr2:220081374-220081554	181	chr2:220082392,220081374-220081554,220081187	S	97.15	OK,OK,OK,OK,S@67.03,1.97	55.26	OK,OK,LOW,OK,C2@28.74,23.26	SA537	SA538	HCT116-stranded	0.50
ABCB7	HsaEX0000370	chrX:74288842-74288971	130	chrX:74289126+74289139,74288842-74288971,74285020+74285076	S	91.08	SOK,SOK,SOK,OK,S@153.93,15.07	62.5	SOK,SOK,SOK,OK,C1@83.12,49.88	SA537	SA538	HCT116-stranded	0.50
ABCB7	HsaEX0000369	chrX:74289139-74289289	151	chrX:74290200+74290218,74289126+74289139-74289289,74285020+74285076	C2	100.0	SOK,SOK,VLOW,B2,C3@161.00,0.00	73.56	SOK,SOK,LOW,B2,C2@111.08,39.92	SA537	SA538	HCT116-stranded	0.50
ABCB7	HsaEX0000363	chrX:74334589-74334666	78	chrX:74375940,74334589-74334666+74334669,74332807	S	100.0	LOW,LOW,LOW,B1,S@43.00,0.00	69.01	OK,OK,OK,OK,C1@41.41,18.59	SA537	SA538	HCT116-stranded	0.50
ABCB9	HsaEX0000380	chr12:123428938-123429066	129	chr12:123430572,123428938-123429066,123425542	C1	100.0	LOW,LOW,LOW,OK,C1@36.00,0.00	75.0	LOW,LOW,VLOW,OK,C2@31.50,10.50	SA537	SA538	HCT116-stranded	0.50
ABCB9	HsaEX0000383	chr12:123419819-123419978	160	chr12:123424658,123419819-123419978,123416875	S	100.0	OK,OK,OK,OK,S@49.00,0.00	73.13	OK,OK,OK,OK,S@42.42,15.58	SA537	SA538	HCT116-stranded	0.50
ABCC1	HsaEX0000402	chr16:16173209-16173335	127	chr16:16170258,16173209-16173335,16177223	C1	100.0	SOK,SOK,SOK,OK,C1@363.00,0.00	85.77	SOK,SOK,SOK,OK,C1@201.56,33.44	SA537	SA538	HCT116-stranded	0.50
ABCC1	HsaEX0000400	chr16:16110419-16110478	60	chr16:16108485,16110353+16110419-16110478,16126966	S	90.79	SOK,SOK,SOK,OK,C1@338.65,34.35	66.82	SOK,SOK,SOK,OK,C1@120.94,60.06	SA537	SA538	HCT116-stranded	0.50
ABCC10	HsaEX0000415	chr6:43399880-43400032	153	chr6:43395437+43395495+43395705,43399880-43400032,43400973	C3	91.01	N,N,N,Bn,C3@19.11,1.89	45.05	N,N,N,Bn,C3@10.81,13.19	SA537	SA538	HCT116-stranded	0.50
ABCC2	HsaEX0000426	chr10:101590473-101590608	136	chr10:101590190,101590473-101590608,101591368	S	96.72	SOK,SOK,SOK,OK,S@116.06,3.94	76.6	OK,OK,OK,OK,S@63.58,19.42	SA537	SA538	HCT116-stranded	0.50
ABCC2	HsaEX0000429	chr10:101571293-101571359	67	chr10:101567986,101571293-101571359,101576821+101577065	C3	100.0	OK,OK,N,Bn,C3@80.00,0.00	41.3	OK,OK,OK,B1,C3@26.84,38.16	SA537	SA538	HCT116-stranded	0.50
ABCC2	HsaEX0000428	chr10:101569891-101569975	85	chr10:101567986,101569891-101569975,101576821+101577065	C3	100.0	OK,OK,N,B2,C3@92.00,0.00	26.83	OK,OK,OK,Bl,C2@14.76,40.24	SA537	SA538	HCT116-stranded	0.50
ABCC2	HsaEX0000430	chr10:101572775-101572901	127	chr10:101567986,101572775-101572901,101576821+101577065	C2	100.0	OK,OK,N,B2,C2@69.00,0.00	54.61	OK,OK,OK,B2,C2@44.23,36.77	SA537	SA538	HCT116-stranded	0.50
ABCC2	HsaEX0000431	chr10:101601724-101601850	127	chr10:101596047,101601724-101601850,101603556	S	88.13	SOK,SOK,SOK,OK,S@110.16,14.84	51.4	SOK,SOK,SOK,OK,S@53.97,51.03	SA537	SA538	HCT116-stranded	0.50
ABCC3	HsaINT0001258	chr17:48762237-48764896	2660	chr17:48762070-48762236=48764897-48765091:+	IR-S	32.97	N,N,NA,4=3=7,0.26@4.71,9.58	0.0	LOW,LOW,NA,0=0=18,0.714@0,18.53	SA537	SA538	HCT116-stranded	0.50
ABCC4	HsaEX0000472	chr13:95840707-95840796	90	chr13:95847090,95840707-95840796,95839146	S	97.28	SOK,SOK,SOK,OK,S@141.06,3.94	75.0	SOK,SOK,OK,OK,C1@78.75,26.25	SA537	SA538	HCT116-stranded	0.50
ABCC4	HsaEX0000453	chr13:95815376-95815470	95	chr13:95815864,95815376-95815470,95813589	S	100.0	SOK,SOK,SOK,OK,S@145.00,0.00	78.63	SOK,SOK,SOK,OK,S@81.78,22.22	SA537	SA538	HCT116-stranded	0.50
ABCC5	HsaEX0000485	chr3:183681173-183681376	204	chr3:183682973,183681173-183681376,183679442	S	100.0	OK,OK,OK,OK,S@43.00,0.00	56.25	VLOW,VLOW,VLOW,OK,S@14.06,10.94	SA537	SA538	HCT116-stranded	0.50
ABCC5	HsaEX0000490	chr3:183703092-183703166	75	chr3:183705558,183703092-183703166+183703243,183700795	C2	58.62	VLOW,VLOW,N,Bn,C2@13.48,9.52	18.18	LOW,LOW,LOW,Bn,C2@4.73,21.27	SA537	SA538	HCT116-stranded	0.50
ABCC5	HsaEX0000489	chr3:183645118-183645231	114	chr3:183646535,183645118-183645231,183643507	S	100.0	OK,OK,OK,OK,S@43.00,0.00	68.98	VLOW,VLOW,VLOW,OK,C1@21.38,9.62	SA537	SA538	HCT116-stranded	0.50
ABCC5	HsaEX0000477	chr3:183683165-183683289	125	chr3:183685483,183683165-183683289,183683045	S	100.0	LOW,LOW,LOW,B1,S@33.00,0.00	60.29	N,N,N,OK,C2@9.65,6.35	SA537	SA538	HCT116-stranded	0.50
ABCC5	HsaEX0000479	chr3:183669229-183669358	130	chr3:183669645,183669229-183669358,183667913	S	100.0	OK,OK,OK,OK,S@63.00,0.00	66.55	VLOW,VLOW,VLOW,OK,S@16.64,8.36	SA537	SA538	HCT116-stranded	0.50
ABCD4	HsaEX0000550	chr14:74754910-74754962	53	chr14:74755363+74755419,74754910-74754962,74754589	S	88.81	SOK,SOK,SOK,OK,C1@104.80,13.20	25.33	OK,OK,OK,OK,C3@24.32,71.68	SA537	SA538	HCT116-stranded	0.50
ABCD4	HsaEX0000556	chr14:74761851-74761901	51	chr14:74769578,74761851-74761901,74759951+74759982+74760013	C3	97.96	OK,OK,N,B2,C3@91.10,1.90	59.07	OK,OK,VLOW,B1,C3@44.30,30.70	SA537	SA538	HCT116-stranded	0.50
ABCD4	HsaEX0000549	chr14:74755419-74755468	50	chr14:74769578,74755363+74755419-74755468,74753519	C3	89.65	SOK,SOK,N,Bn,C3@91.44,10.56	25.48	OK,OK,VLOW,Bn,C3@23.70,69.30	SA537	SA538	HCT116-stranded	0.50
ABCD4	HsaEX0000553	chr14:74764679-74764772	94	chr14:74766251,74764342+74764633+74764679-74764772,74763152	C1	86.93	OK,OK,LOW,B1,C2@75.63,11.37	42.7	OK,OK,N,B1,C3@32.03,42.97	SA537	SA538	HCT116-stranded	0.50
ABCD4	HsaEX0000555	chr14:74762557-74762677	121	chr14:74769578,74762557-74762677+74762682,74761901	C2	95.92	OK,OK,N,B2,C2@92.08,3.92	40.54	OK,OK,N,B2,C3@31.62,46.38	SA537	SA538	HCT116-stranded	0.50
ABCD4	HsaEX0000559	chr14:74759254-74759345	92	chr14:74769578,74759254-74759345,74753519	C3	96.19	SOK,SOK,N,Bn,C3@99.08,3.92	78.46	SOK,SOK,VLOW,Bn,C3@104.35,28.65	SA537	SA538	HCT116-stranded	0.50
ABCD4	HsaEX0000548	chr14:74756730-74756821	92	chr14:74756994,74756730-74756821,74756222	S	85.38	OK,SOK,OK,OK,C1@84.53,14.47	38.51	SOK,SOK,OK,OK,C2@41.98,67.02	SA537	SA538	HCT116-stranded	0.50
ABCD4	HsaEX0000554	chr14:74763036-74763152	117	chr14:74769578,74763036-74763152,74761901	C3	95.24	OK,OK,N,Bn,C3@78.10,3.90	44.74	OK,OK,N,OK,C3@36.24,44.76	SA537	SA538	HCT116-stranded	0.50
ABCD4	HsaEX0000546	chr14:74758990-74759079	90	chr14:74769578,74758990-74759079,74753519	C3	98.2	SOK,SOK,N,Bn,C3@108.02,1.98	81.22	SOK,SOK,VLOW,Bn,C3@102.34,23.66	SA537	SA538	HCT116-stranded	0.50
ABCD4	HsaEX0000545	chr14:74766853-74766971	119	chr14:74769578,74766853-74766971,74766378+74766738	C2	74.81	OK,OK,N,B2,C3@47.13,15.87	34.52	OK,OK,VLOW,B1,C3@23.47,44.53	SA537	SA538	HCT116-stranded	0.50
ABCD4	HsaEX0000551	chr14:74754521-74754589	69	chr14:74769578,74754513+74754521-74754589,74753519	C2	97.37	SOK,SOK,N,B2,C2@146.06,3.94	72.57	SOK,SOK,VLOW,B2,C3@103.05,38.95	SA537	SA538	HCT116-stranded	0.50
ABCD4	HsaEX0000557	chr14:74759862-74759951	90	chr14:74761851,74759857+74759862-74759951+74759982+74760013,74759572	S	77.08	OK,OK,OK,OK,S@53.19,15.81	35.25	OK,OK,LOW,OK,C2@21.50,39.50	SA537	SA538	HCT116-stranded	0.50
ABCD4	HsaINT0001487	chr14:74753233-74753403	171	chr14:74753404-74753519=74751980-74753232:-	IR-S	37.21	SOK,SOK,NA,26=38=54,0.986@43.91,74.09	71.77	SOK,SOK,NA,50=128=35,0.481@152.87,60.13	SA537	SA538	HCT116-stranded	0.50
ABCD4	HsaINT0001492	chr14:74759952-74761850	1899	chr14:74761851-74761901=74759857-74759951:-	IR-S	4.35	OK,OK,NA,1=1=22,0.714@1.04,22.96	35.29	VLOW,VLOW,NA,3=9=11,0.0484@8.12,14.88	SA537	SA538	HCT116-stranded	0.50
ABCF1	HsaEX0000560	chr6:30545186-30545232	47	chr6:30539337,30545186-30545232,30545595	S	98.56	SOK,SOK,SOK,OK,S@545.04,7.96	37.26	SOK,SOK,SOK,OK,S@174.75,294.25	SA537	SA538	HCT116-stranded	0.50
ABCF2	HsaEX0000563	chr7:150913053-150913115	63	chr7:150915167,150913053-150913115,150912818	S	100.0	SOK,SOK,SOK,OK,S@946.00,0.00	82.77	SOK,SOK,SOK,OK,S@1344.18,279.82	SA537	SA538	HCT116-stranded	0.50
ABCF2	HsaALTD0000037-1/2	chr7:150923943-150924044	0	chr7:150923943+150923824-150924044,150923586	Alt5	88.89	VLOW,VLOW,VLOW,18=18,S@16.00,2.00	8.47	OK,OK,OK,59=59,S@5.00,54.00	SA537	SA538	HCT116-stranded	0.50
ABCF2	HsaALTD0000037-2/2	chr7:150923824-150924044	119	chr7:150923943+150923824-150924044,150923586	Alt5	11.11	VLOW,VLOW,VLOW,18=18,S@2.00,16.00	91.53	OK,OK,OK,59=59,S@54.00,5.00	SA537	SA538	HCT116-stranded	0.50
ABCF3	HsaEX0000569	chr3:183905185-183905231	47	chr3:183904663,183905152+183905185-183905231,183905452	S	98.84	SOK,SOK,SOK,OK,S@172.97,2.03	58.99	OK,OK,OK,OK,C2@31.85,22.15	SA537	SA538	HCT116-stranded	0.50
ABCF3	HsaEX0000565	chr3:183904295-183904442	148	chr3:183904068,183904295-183904442,183904584	S	98.8	SOK,SOK,SOK,OK,S@167.96,2.04	78.28	OK,OK,OK,OK,C1@64.19,17.81	SA537	SA538	HCT116-stranded	0.50
ABHD10	HsaEX0000591	chr3:111705111-111705222	112	chr3:111698050,111705111-111705222,111705761	C3	96.47	SOK,SOK,LOW,B2,C2@1018.72,37.28	63.08	SOK,SOK,SOK,B2,C2@420.74,246.26	SA537	SA538	HCT116-stranded	0.50
ABHD10	HsaEX0000590	chr3:111700631-111700814	184	chr3:111698050,111700631-111700814,111705761	C2	94.78	SOK,SOK,LOW,B2,C2@955.38,52.62	70.89	SOK,SOK,SOK,B2,C2@482.76,198.24	SA537	SA538	HCT116-stranded	0.50
ABHD5	HsaEX0000632	chr3:43759258-43759349	92	chr3:43756550,43759163+43759258-43759349,43759935	S	88.24	SOK,SOK,SOK,OK,S@211.78,28.22	69.7	SOK,SOK,SOK,OK,C2@97.58,42.42	SA537	SA538	HCT116-stranded	0.50
ABHD5	HsaEX0000631	chr3:43756439-43756550	112	chr3:43753355,43756439-43756550,43759163+43759258	S	95.45	SOK,SOK,SOK,OK,C1@205.22,9.78	62.29	SOK,SOK,SOK,OK,C1@88.45,53.55	SA537	SA538	HCT116-stranded	0.50
ABHD5	HsaEX0000628	chr3:43740768-43740853	86	chr3:43732531,43740768-43740853,43743707	S	98.37	SOK,SOK,SOK,OK,S@120.01,1.99	68.67	OK,OK,OK,OK,C1@48.07,21.93	SA537	SA538	HCT116-stranded	0.50
ABHD6	HsaEX0000635	chr3:58242289-58242432	144	chr3:58223643,58242289-58242432,58252916	C2	100.0	OK,OK,VLOW,B1,C3@65.00,0.00	81.65	OK,OK,OK,B1,C1@80.83,18.17	SA537	SA538	HCT116-stranded	0.50
ABHD6	HsaEX0000634	chr3:58235605-58235669	65	chr3:58223643,58235605-58235669,58242289	S	81.82	LOW,LOW,LOW,B1,S@40.91,9.09	40.85	OK,OK,LOW,OK,C1@20.43,29.57	SA537	SA538	HCT116-stranded	0.50
ABHD6	HsaEX0000636	chr3:58255048-58255161	114	chr3:58253072,58255048-58255161,58256659	S	98.32	SOK,SOK,SOK,OK,S@116.02,1.98	36.28	OK,OK,OK,OK,S@27.94,49.06	SA537	SA538	HCT116-stranded	0.50
ABHD8	HsaINT0001713	chr19:17412434-17414050	1617	chr19:17414051-17414282=17411665-17412433:-	IR-S	33.33	N,N,NA,3=2=5,0.855@3.33,6.67	92.31	N,N,NA,2=22=1,0.017@23.08,1.92	SA537	SA538	HCT116-stranded	0.50
ABHD8	HsaINT0001714	chr19:17405655-17411664	6010	chr19:17411665-17412433=17405484-17405654:-	IR-S	47.37	N,N,NA,4=5=5,0.186@6.63,7.37	87.5	N,N,NA,4=24=2,0.000311@26.25,3.75	SA537	SA538	HCT116-stranded	0.50
ABI1	HsaEX0000644	chr10:27044584-27044670	87	chr10:27047991,27044584-27044670,27040712	C1	36.56	SOK,SOK,SOK,OK,C2@82.63,143.37	18.14	SOK,SOK,SOK,OK,C3@46.08,207.92	SA537	SA538	HCT116-stranded	0.50
ABI1	HsaEX0000643	chr10:27047991-27048164	174	chr10:27054147,27047991-27048164+27048167,27040712	C2	53.01	SOK,SOK,SOK,B1,C2@134.65,119.35	32.13	SOK,SOK,SOK,B1,C1@93.82,198.18	SA537	SA538	HCT116-stranded	0.50
ABL2	HsaEX0000714	chr1:179089325-179089405	81	chr1:179090730,179089325-179089405+179089409,179087899	S	100.0	OK,OK,OK,OK,S@40.00,0.00	76.32	OK,SOK,OK,OK,S@70.98,22.02	SA537	SA538	HCT116-stranded	0.50
ABL2	HsaEX0000712	chr1:179102447-179102509	63	chr1:179198376,179102447-179102509,179100616	C2	39.38	N,N,N,OK,C1@8.27,12.73	6.87	OK,OK,OK,Bn,C2@3.16,42.84	SA537	SA538	HCT116-stranded	0.50
ABLIM1	HsaEX0000724	chr10:116207639-116207779	141	chr10:116211383,116207639-116207779+116207785,116205162	S	98.31	SOK,SOK,SOK,OK,S@462.06,7.94	75.4	SOK,SOK,SOK,OK,S@376.25,122.75	SA537	SA538	HCT116-stranded	0.50
ABLIM1	HsaEX0000726	chr10:116233638-116233715	78	chr10:116247717,116233638-116233715,116232891	C1	87.05	SOK,SOK,SOK,OK,S@484.87,72.13	63.02	SOK,SOK,SOK,OK,S@367.41,215.59	SA537	SA538	HCT116-stranded	0.50
ABTB1	HsaEX0000755	chr3:127395810-127395913	104	chr3:127395424,127395810-127395913+127395926,127396011	S	100.0	VLOW,VLOW,VLOW,OK,S@22.00,0.00	60.0	N,N,N,Bn,S@7.20,4.80	SA537	SA538	HCT116-stranded	0.50
ABTB2	HsaEX0000759	chr11:34226091-34226237	147	chr11:34378248,34226091-34226237,34219085	S	100.0	OK,OK,OK,OK,S@61.00,0.00	60.67	N,N,N,OK,S@12.13,7.87	SA537	SA538	HCT116-stranded	0.50
ABTB2	HsaINT0001933	chr11:34180934-34181452	519	chr11:34181453-34181555=34180843-34180933:-	IR-S	25.42	OK,OK,NA,10=5=22,0.466@9.41,27.59	84.21	SOK,SOK,NA,52=76=12,0.999@117.89,22.11	SA537	SA538	HCT116-stranded	0.50
ABTB2	HsaINT0001934	chr11:34176317-34180842	4526	chr11:34180843-34180933=34176248-34176316:-	IR-S	12.2	OK,OK,NA,7=3=36,0.687@5.61,40.39	86.36	OK,OK,NA,48=28=6,0.955@70.82,11.18	SA537	SA538	HCT116-stranded	0.50
ABTB2	HsaINT0001940	chr11:34189540-34192452	2913	chr11:34192453-34192618=34189450-34189539:-	IR-S	2.44	OK,OK,NA,1=0=20,0.714@0.51,20.49	65.22	N,N,NA,0=15=4,0.00643@12.39,6.61	SA537	SA538	HCT116-stranded	0.50
ABTB2	HsaINT0001935	chr11:34175926-34176247	322	chr11:34176248-34176316=34175812-34175925:-	IR-S	15.79	OK,OK,NA,3=9=32,0.351@6.95,37.05	91.43	OK,OK,NA,39=25=3,0.265@61.26,5.74	SA537	SA538	HCT116-stranded	0.50
ABTB2	HsaINT0001941	chr11:34188908-34189449	542	chr11:34189450-34189539=34188806-34188907:-	IR-S	0.0	OK,OK,NA,0=0=24,1@0,24	75.61	N,N,NA,30=1=5,4.13e-05@27.22,8.78	SA537	SA538	HCT116-stranded	0.50
ABTB2	HsaINT0001936	chr11:34174132-34175811	1680	chr11:34175812-34175925=34172534-34174131:-	IR-S	5.75	OK,OK,NA,2=3=41,0.364@2.64,43.35	78.67	OK,OK,NA,30=29=8,4.13e-05@52.71,14.29	SA537	SA538	HCT116-stranded	0.50
AC004381.6	HsaEX0000789	chr16:20855256-20855348	93	chr16:20851790,20855256-20855348,20855951	S	91.84	OK,OK,OK,OK,S@43.16,3.84	53.57	LOW,LOW,LOW,OK,S@23.04,19.96	SA537	SA538	HCT116-stranded	0.50
AC004381.6	HsaEX0000794	chr16:20827438-20827534	97	chr16:20826375,20827438-20827534,20833084	S	100.0	LOW,LOW,LOW,OK,S@36.00,0.00	77.78	LOW,LOW,LOW,OK,C1@31.11,8.89	SA537	SA538	HCT116-stranded	0.50
AC004967.7	HsaEX0000852	chr7:97599446-97599539	94	chr7:97601447,97599446-97599539,97599157	S	50.59	OK,OK,OK,B2,S@17.20,16.80	17.44	OK,OK,OK,B2,S@11.34,53.66	SA537	SA538	HCT116-stranded	0.50
AC005083.1	HsaEX0000860	chr7:20259206-20259379	174	chr7:20257986,20259115+20259206-20259379,20260966	S	66.67	VLOW,VLOW,VLOW,B1,S@16.67,8.33	100.0	N,N,N,B1,S@15.00,0.00	SA537	SA538	HCT116-stranded	0.50
AC005336.2	HsaEX0000866	chr19:16035571-16035692	122	chr19:16038022,16035571-16035692,16034892	S	90.05	OK,OK,OK,OK,S@49.53,5.47	57.45	LOW,LOW,LOW,B1,S@25.28,18.72	SA537	SA538	HCT116-stranded	0.50
AC005336.2	HsaEX0000868	chr19:16033174-16033240	67	chr19:16034622,16033174-16033240,16032976	S	100.0	OK,OK,OK,OK,S@79.00,0.00	81.08	OK,OK,OK,OK,S@54.32,12.68	SA537	SA538	HCT116-stranded	0.50
AC005726.6	HsaEX0000879	chr17:26939280-26939384	105	chr17:26939636,26939280-26939384,26939102	S	84.53	VLOW,VLOW,VLOW,B1,S@20.29,3.71	31.53	OK,OK,VLOW,B2,C2@15.77,34.23	SA537	SA538	HCT116-stranded	0.50
AC005726.6	HsaEX0000878	chr17:26939636-26939705	70	chr17:26940096,26939636-26939705,26939384	C1	100.0	VLOW,VLOW,VLOW,OK,C1@19.00,0.00	58.21	LOW,LOW,N,OK,C3@26.78,19.22	SA537	SA538	HCT116-stranded	0.50
AC006465.3	HsaEX0000892	chr7:7916912-7917126	215	chr7:7841374,7916912-7917126,8007330	C1	78.18	N,N,N,B2,S@38.31,10.69	100.0	N,N,N,B2,C1@36.00,0.00	SA537	SA538	HCT116-stranded	0.50
AC007639.1	HsaEX0000937	chr17:70427269-70427365	97	chr17:70588342,70427269-70427365,70424439	S	46.71	OK,OK,OK,OK,S@33.63,38.37	17.62	OK,OK,OK,OK,S@9.16,42.84	SA537	SA538	HCT116-stranded	0.50
AC008073.5	HsaEX0000951	chr2:24296946-24297064	119	chr2:24299070,24296946-24297064,24291329	S	96.1	SOK,SOK,SOK,OK,S@1236.81,50.19	72.87	SOK,SOK,SOK,OK,S@1584.19,589.81	SA537	SA538	HCT116-stranded	0.50
AC008074.1	HsaEX0000954	chr2:64682727-64682811	85	chr2:64682549,64682723+64682727-64682811,64683402+64683422	S	94.83	SOK,SOK,SOK,OK,S@107.16,5.84	51.28	OK,OK,OK,OK,C2@30.26,28.74	SA537	SA538	HCT116-stranded	0.50
AC008074.1	HsaEX0000953	chr2:64682478-64682549	72	chr2:64681715,64682478-64682549,64683402+64683422	C3	98.23	SOK,SOK,N,B2,C2@110.02,1.98	69.62	OK,OK,VLOW,B1,C2@46.65,20.35	SA537	SA538	HCT116-stranded	0.50
AC009053.2	HsaEX0000981	chr16:74371373-74371521	149	chr16:74372343,74371373-74371521,74370604	S	93.68	SOK,SOK,SOK,OK,S@258.56,17.44	72.28	SOK,SOK,SOK,OK,S@188.65,72.35	SA537	SA538	HCT116-stranded	0.50
AC009086.1	HsaEX0000984	chr16:29580592-29580649	58	chr16:29624424,29580592-29580649,29577570	S	69.23	N,VLOW,N,B1,S@11.08,4.92	12.64	OK,OK,OK,Bn,S@6.19,42.81	SA537	SA538	HCT116-stranded	0.50
AC009948.3	HsaEX0001007	chr2:179400459-179400555	97	chr2:179388363,179400459-179400555,179462323	C3	78.62	VLOW,VLOW,N,Bn,C3@13.37,3.63	38.05	N,N,N,Bn,C3@6.85,11.15	SA537	SA538	HCT116-stranded	0.50
AC009948.3	HsaEX0001009	chr2:179402331-179402418	88	chr2:179388363,179402331-179402418,179462323	C3	100.0	N,N,N,Bn,C3@15.00,0.00	51.49	N,N,N,Bn,C3@9.78,9.22	SA537	SA538	HCT116-stranded	0.50
AC010203.2	HsaEX0001029	chr12:100561328-100561417	90	chr12:100562230,100561270+100561328-100561417,100561221	C1	100.0	N,N,N,B1,C1@15.00,0.00	56.14	N,N,N,Bn,C3@12.35,9.65	SA537	SA538	HCT116-stranded	0.50
AC010203.2	HsaEX0001030	chr12:100561114-100561221	108	chr12:100561270+100561328,100561114-100561221,100560919	C2	86.41	LOW,LOW,VLOW,OK,C2@24.19,3.81	42.9	N,N,N,B1,C2@7.72,10.28	SA537	SA538	HCT116-stranded	0.50
AC012621.2	HsaEX0001081	chr16:19559277-19559336	60	chr16:19557796,19559277-19559336,19562518	C1	100.0	OK,OK,OK,OK,C1@93.00,0.00	75.0	N,N,N,OK,S@10.50,3.50	SA537	SA538	HCT116-stranded	0.50
AC012621.2	HsaEX0001076	chr16:19557734-19557796	63	chr16:19557212,19557734-19557796,19559277	S	100.0	OK,OK,OK,OK,S@78.00,0.00	75.03	VLOW,VLOW,N,OK,C2@15.76,5.24	SA537	SA538	HCT116-stranded	0.50
AC012621.2	HsaEX0001075	chr16:19537041-19537183	143	chr16:19535410,19537041-19537183,19539189	S	54.17	OK,OK,OK,OK,C1@40.09,33.91	14.89	OK,OK,LOW,B2,C1@4.02,22.98	SA537	SA538	HCT116-stranded	0.50
AC015976.3	HsaEX0001111	chr2:172928439-172928588	150	chr2:172926383,172928439-172928588+172928674,172930332	S	93.58	OK,OK,OK,OK,C1@56.15,3.85	51.44	OK,OK,LOW,OK,C2@28.81,27.19	SA537	SA538	HCT116-stranded	0.50
AC015976.3	HsaEX0001112	chr2:172930332-172930480	149	chr2:172928588+172928674,172930332-172930480,172930992	S	71.56	OK,OK,OK,OK,S@34.35,13.65	37.6	OK,OK,LOW,OK,C2@20.68,34.32	SA537	SA538	HCT116-stranded	0.50
AC015976.3	HsaEX0001108	chr2:172942525-172942622	98	chr2:172935798,172942525-172942622,172943943	S	100.0	OK,OK,OK,OK,S@94.00,0.00	70.47	LOW,LOW,LOW,OK,C1@28.19,11.81	SA537	SA538	HCT116-stranded	0.50
AC020907.6	HsaEX0001159	chr19:35504445-35504595	151	chr19:35502458,35504445-35504595,35506728	C3	100.0	SOK,SOK,N,Bn,C3@204.00,0.00	68.78	OK,OK,N,Bn,C3@41.27,18.73	SA537	SA538	HCT116-stranded	0.50
AC021593.2	HsaEX0001173	chr17:76075476-76075622	147	chr17:76071359,76075476-76075622,76079128	C2	100.0	SOK,SOK,LOW,B1,C2@111.00,0.00	40.48	OK,OK,N,B1,C2@23.88,35.12	SA537	SA538	HCT116-stranded	0.50
AC021593.2	HsaEX0001172	chr17:76073266-76073415	150	chr17:76071359,76073266-76073415,76075476	S	81.97	SOK,SOK,SOK,OK,S@90.99,20.01	9.09	OK,OK,LOW,Bn,C3@4.36,43.64	SA537	SA538	HCT116-stranded	0.50
AC021593.2	HsaEX0001168	chr17:76093826-76093942	117	chr17:76089844,76093826-76093942,76094424	S	60.0	SOK,SOK,SOK,OK,S@62.40,41.60	13.1	OK,OK,OK,OK,C1@10.74,71.26	SA537	SA538	HCT116-stranded	0.50
AC021593.2	HsaEX0001174	chr17:76079128-76079247	120	chr17:76071359,76079128-76079247,76082584	C2	100.0	SOK,SOK,N,B2,C3@101.00,0.00	36.26	OK,OK,VLOW,B1,C2@22.48,39.52	SA537	SA538	HCT116-stranded	0.50
AC021593.2	HsaEX0001169	chr17:76094424-76094618	195	chr17:76089844,76094424-76094618,76098555	C2	95.83	OK,OK,OK,OK,C2@90.08,3.92	77.59	SOK,SOK,OK,OK,C1@79.92,23.08	SA537	SA538	HCT116-stranded	0.50
AC025419.1	HsaEX0001198	chr12:66006959-66007057	99	chr12:66035819,66006959-66007057,65963828+65963848	C1	100.0	N,N,N,OK,C2@16.00,0.00	29.04	VLOW,VLOW,N,Bn,C1@5.23,12.77	SA537	SA538	HCT116-stranded	0.50
AC026468.1	HsaEX0001209	chr16:70012125-70012185	61	chr16:70016253,70012125-70012185,70012015	C1	100.0	SOK,SOK,SOK,B2,C1@344.00,0.00	82.23	SOK,SOK,SOK,B2,S@587.12,126.88	SA537	SA538	HCT116-stranded	0.50
AC027763.2	HsaEX0001233	chr17:6913115-6913208	94	chr17:6915515,6913115-6913208,6905939	C1	76.0	VLOW,VLOW,N,OK,C1@16.72,5.28	37.25	LOW,LOW,LOW,B1,C1@13.04,21.96	SA537	SA538	HCT116-stranded	0.50
AC044860.3	HsaEX0001247	chr15:85752006-85752160	155	chr15:85752256,85752006-85752160,85750836	S	93.4	SOK,SOK,SOK,B1,S@110.21,7.79	67.27	SOK,SOK,SOK,B1,C1@127.81,62.19	SA537	SA538	HCT116-stranded	0.50
AC068491.1	HsaEX0001275	chr2:111997379-111997573	195	chr2:112101638,111997379-111997573,111966238	C2	65.22	N,N,N,B1,C3@12.39,6.61	18.52	VLOW,VLOW,VLOW,Bn,S@2.96,13.04	SA537	SA538	HCT116-stranded	0.50
AC068491.1	HsaEX0001273	chr2:112005725-112005818	94	chr2:112101638,112005725-112005818,111966238	C2	60.0	VLOW,VLOW,N,Bn,C3@16.80,11.20	20.0	LOW,LOW,VLOW,Bn,C2@4.80,19.20	SA537	SA538	HCT116-stranded	0.50
AC069234.1	HsaEX0001297	chr12:121222277-121222396	120	chr12:121229272,121222277-121222396,121220570	C3	98.19	SOK,SOK,N,B2,C3@422.22,7.78	48.78	SOK,SOK,VLOW,B2,C3@133.17,139.83	SA537	SA538	HCT116-stranded	0.50
AC069234.1	HsaEX0001296	chr12:121229272-121229360	89	chr12:121248612,121229272-121229360,121222396	S	93.14	SOK,SOK,SOK,OK,S@234.71,17.29	41.7	SOK,SOK,OK,OK,C2@80.06,111.94	SA537	SA538	HCT116-stranded	0.50
AC069234.1	HsaEX0001298	chr12:121221477-121221555	79	chr12:121222277,121221477-121221555,121220570	S	97.81	SOK,SOK,SOK,OK,S@441.12,9.88	61.29	SOK,SOK,SOK,OK,C2@199.19,125.81	SA537	SA538	HCT116-stranded	0.50
AC069234.1	HsaEX0001293	chr12:121248612-121248689	78	chr12:121341648,121248612-121248689,121229360	S	99.31	SOK,SOK,SOK,OK,S@286.01,1.99	83.89	SOK,SOK,SOK,OK,C2@258.38,49.62	SA537	SA538	HCT116-stranded	0.50
AC069234.1	HsaEX0001294	chr12:121204066-121204175	110	chr12:121205197,121204066-121204175,121202873	S	92.84	SOK,SOK,SOK,OK,S@299.87,23.13	45.69	SOK,SOK,SOK,OK,S@127.48,151.52	SA537	SA538	HCT116-stranded	0.50
AC069513.3	HsaEX0001304	chr3:195425901-195426078	178	chr3:195423460,195425901-195426078+195426142,195435005+195435009	C3	89.64	N,N,N,Bn,C3@16.14,1.86	54.12	OK,OK,N,B2,C3@36.26,30.74	SA537	SA538	HCT116-stranded	0.50
AC069513.3	HsaEX0001301	chr3:195416210-195416309	100	chr3:195415668,195416210-195416309,195423232	C2	58.19	VLOW,VLOW,VLOW,OK,C2@18.04,12.96	19.39	OK,OK,OK,OK,C2@11.83,49.17	SA537	SA538	HCT116-stranded	0.50
AC073995.2	HsaEX0001319	chr2:96517874-96517944	71	chr2:96519457,96517874-96517944,96517535	S	81.24	N,N,N,B1,S@11.37,2.63	8.55	LOW,LOW,LOW,Bn,S@1.62,17.38	SA537	SA538	HCT116-stranded	0.50
AC087886.1	HsaEX0001351	chr12:72658262-72658401	140	chr12:72665603,72658262-72658401,72649554	S	100.0	N,N,N,Bl,S@15.00,0.00	60.0	N,N,N,B2,S@7.20,4.80	SA537	SA538	HCT116-stranded	0.50
AC091132.4	HsaEX0001368	chr17:43585851-43585905	55	chr17:43587610,43585851-43585905,43585752+43585772	S	92.36	LOW,LOW,LOW,B1,S@37.87,3.13	64.56	VLOW,LOW,VLOW,OK,S@21.30,11.70	SA537	SA538	HCT116-stranded	0.50
AC093642.5	HsaEX0001426	chr2:243037038-243037178	141	chr2:243030952,243037038-243037178,243056790	S	94.44	LOW,LOW,LOW,OK,S@33.05,1.95	66.2	OK,OK,OK,OK,C2@39.06,19.94	SA537	SA538	HCT116-stranded	0.50
AC093642.5	HsaEX0001429	chr2:243080935-243081039	105	chr2:243064606,243080935-243081039,243101495	C1	100.0	N,N,N,B2,C1@19.00,0.00	51.75	N,N,N,B1,C2@9.83,9.17	SA537	SA538	HCT116-stranded	0.50
AC093838.4	HsaEX0001438	chr2:132273175-132273320	146	chr2:132266181,132273175-132273320,132273887	S	98.68	SOK,SOK,SOK,B1,S@894.04,11.96	86.51	SOK,SOK,SOK,OK,S@681.70,106.30	SA537	SA538	HCT116-stranded	0.50
AC099524.1	HsaEX0001478	chr16:81697874-81697954	81	chr16:81694551,81697874-81697954,81703747	S	98.6	SOK,SOK,SOK,OK,S@280.02,3.98	78.57	SOK,SOK,SOK,OK,S@137.50,37.50	SA537	SA538	HCT116-stranded	0.50
AC107883.1	HsaEX0001546	chr15:77578765-77578846	82	chr15:77712348,77578765-77578846,77474382	C3	100.0	OK,OK,N,Bn,C3@39.00,0.00	63.93	LOW,LOW,VLOW,B1,C3@31.96,18.04	SA537	SA538	HCT116-stranded	0.50
AC107883.1	HsaEX0001551	chr15:77544709-77544868	160	chr15:77577300,77544709-77544868,77474382	C2	100.0	OK,OK,N,B2,C3@52.00,0.00	76.69	OK,OK,N,B2,C3@52.92,16.08	SA537	SA538	HCT116-stranded	0.50
AC107883.1	HsaEX0001544	chr15:77657505-77657567	63	chr15:77712348,77657505-77657567,77578846	S	72.06	LOW,LOW,LOW,OK,S@26.66,10.34	6.18	OK,OK,VLOW,OK,C2@1.61,24.39	SA537	SA538	HCT116-stranded	0.50
AC108488.4	HsaEX0001560	chr2:3580698-3580780	83	chr2:3581703,3580698-3580780,3579900	C2	31.25	VLOW,VLOW,N,Bn,C2@6.56,14.44	0.0	LOW,LOW,LOW,Bn,C1@0.00,19.00	SA537	SA538	HCT116-stranded	0.50
AC127502.1	HsaEX0001595	chr15:30772945-30773110	166	chr15:30771396,30772945-30773110,30776705	S	96.08	N,N,N,B2,S@48.04,1.96	37.98	OK,OK,OK,B2,S@33.80,55.20	SA537	SA538	HCT116-stranded	0.50
AC138035.1	HsaEX0001637	chr5:180743709-180743765	57	chr5:180740953,180743709-180743765,180744332	S	23.08	OK,OK,OK,B1,S@9.23,30.77	0.78	OK,OK,OK,Bn,S@0.51,64.49	SA537	SA538	HCT116-stranded	0.50
AC138783.12	HsaEX0001641	chr7:74707614-74707702	89	chr7:74710753,74707614-74707702,74703024	S	49.54	SOK,SOK,SOK,OK,S@121.87,124.13	29.07	SOK,SOK,SOK,OK,S@70.35,171.65	SA537	SA538	HCT116-stranded	0.50
AC215219.1	HsaEX0001651	chr12:87269-87367	99	chr12:78939,87256+87266+87269-87367,87557	S	95.23	SOK,SOK,SOK,B1,S@699.94,35.06	48.9	SOK,SOK,SOK,B1,S@145.23,151.77	SA537	SA538	HCT116-stranded	0.50
AC215219.1	HsaEX0001652	chr12:90587-90655	69	chr12:89827,90587-90655,90796	S	99.43	SOK,SOK,SOK,OK,S@1383.07,7.93	71.44	SOK,SOK,SOK,OK,S@557.95,223.05	SA537	SA538	HCT116-stranded	0.50
ACACA	HsaEX0001680	chr17:35508226-35508346	121	chr17:35512605,35508226-35508346,35506898	S	92.34	SOK,SOK,SOK,OK,S@231.77,19.23	66.2	SOK,SOK,SOK,OK,S@117.17,59.83	SA537	SA538	HCT116-stranded	0.50
ACACA	HsaEX0001674	chr17:35696764-35696810	47	chr17:35715942,35696764-35696810,35687365	C1	98.22	SOK,SOK,SOK,OK,C1@107.06,1.94	79.6	SOK,SOK,SOK,OK,C1@124.97,32.03	SA537	SA538	HCT116-stranded	0.50
ACACA	HsaEX0001672	chr17:35563697-35563793	97	chr17:35564571,35563697-35563793,35562786	S	100.0	SOK,SOK,SOK,OK,S@217.00,0.00	82.56	SOK,SOK,SOK,OK,S@136.22,28.78	SA537	SA538	HCT116-stranded	0.50
ACACB	HsaEX0001717	chr12:109687789-109687909	121	chr12:109685508,109687789-109687909,109689851	C1	100.0	N,N,N,B1,S@10.00,0.00	58.33	N,N,N,B1,C2@11.08,7.92	SA537	SA538	HCT116-stranded	0.50
ACAD10	HsaEX0001726	chr12:112183994-112184088	95	chr12:112182847,112183948+112183994-112184088,112184853	S	91.49	OK,OK,OK,OK,S@41.17,3.83	37.31	OK,OK,OK,OK,S@17.16,28.84	SA537	SA538	HCT116-stranded	0.50
ACAD10	HsaEX0001735	chr12:112171727-112171872	146	chr12:112167760,112171727-112171872,112174635	C1	94.38	LOW,LOW,LOW,OK,C1@32.09,1.91	64.37	LOW,OK,LOW,OK,C2@28.97,16.03	SA537	SA538	HCT116-stranded	0.50
ACAD10	HsaEX0001737	chr12:112143589-112143736	148	chr12:112130700,112143542+112143589-112143736,112147330	C3	95.35	LOW,LOW,N,B2,C3@40.05,1.95	67.27	OK,OK,N,B2,C2@30.94,15.06	SA537	SA538	HCT116-stranded	0.50
ACAD10	HsaEX0001733	chr12:112191576-112191719	144	chr12:112187149,112191576-112191719,112193472	S	93.94	VLOW,VLOW,VLOW,B1,S@30.06,1.94	49.25	LOW,LOW,LOW,OK,C1@24.62,25.38	SA537	SA538	HCT116-stranded	0.50
ACAD10	HsaEX0001739	chr12:112148077-112148169	93	chr12:112147488,112148077-112148169+112148241,112150302	C1	53.07	N,N,N,OK,S@12.21,10.79	7.86	OK,OK,OK,B1,C1@2.12,24.88	SA537	SA538	HCT116-stranded	0.50
ACAD8	HsaEX0001751	chr11:134133230-134133449	220	chr11:134132516,134133015+134133230-134133449,134134802	S	7.82	OK,OK,OK,OK,S@5.79,68.21	56.03	VLOW,VLOW,VLOW,OK,S@16.25,12.75	SA537	SA538	HCT116-stranded	0.50
ACAD8	HsaEX0001752	chr11:134126442-134126542	101	chr11:134123603,134126442-134126542,134128902	C3	95.45	OK,OK,N,Bl,C3@41.04,1.96	50.72	LOW,LOW,N,B2,C3@26.37,25.63	SA537	SA538	HCT116-stranded	0.50
ACAD8	HsaEX0001753	chr11:134126982-134127151	170	chr11:134126542,134126982-134127151,134128409	S	93.55	OK,OK,OK,OK,S@56.13,3.87	28.95	OK,OK,VLOW,OK,C2@14.19,34.81	SA537	SA538	HCT116-stranded	0.50
ACAD8	HsaEX0001754	chr11:134128409-134128518	110	chr11:134123603,134128409-134128518,134128902	C2	95.88	OK,OK,N,B2,C2@91.09,3.91	38.46	OK,OK,N,Bn,C3@17.31,27.69	SA537	SA538	HCT116-stranded	0.50
ACAD8	HsaEX0001755	chr11:134128902-134128978	77	chr11:134128518,134128902-134128978,134129502	S	98.32	SOK,SOK,SOK,OK,S@116.02,1.98	65.62	OK,OK,VLOW,B1,C2@34.78,18.22	SA537	SA538	HCT116-stranded	0.50
ACAD8	HsaEX0001749	chr11:134132414-134132516	103	chr11:134131784,134132414-134132516,134134802	S	100.0	SOK,SOK,SOK,OK,S@126.00,0.00	57.71	LOW,LOW,VLOW,B1,C2@36.36,26.64	SA537	SA538	HCT116-stranded	0.50
ACAD8	HsaINT0002127	chr11:134128519-134128901	383	chr11:134128409-134128518=134128902-134128978:+	IR-S	2.27	OK,OK,NA,1=1=43,0.918@1.02,43.98	41.18	N,N,NA,4=3=5,0.558@4.94,7.06	SA537	SA538	HCT116-stranded	0.50
ACAD8	HsaINT0002126	chr11:134127152-134128408	1257	chr11:134126982-134127151=134128409-134128518:+	IR-C	5.26	OK,OK,NA,0=3=27,0.364@1.58,28.42	36.36	N,N,NA,0=8=7,0.0678@5.45,9.55	SA537	SA538	HCT116-stranded	0.50
ACAD8	HsaINT0002124	chr11:134132517-134134801	2285	chr11:134132414-134132516=134134802-134135746:+	IR-C	8.11	OK,OK,NA,6=4=56,0.762@5.5,62.32	42.56	N,N,NA,7=5=8,0.501@8.7,11.74	SA537	SA538	HCT116-stranded	0.50
ACAD9	HsaEX0001767	chr3:128629584-128629656	73	chr3:128623348,128629584-128629656,128631350	C2	96.32	SOK,SOK,N,B2,C2@359.27,13.73	82.27	SOK,SOK,SOK,B2,C2@304.40,65.60	SA537	SA538	HCT116-stranded	0.50
ACADVL	HsaEX0001782	chr17:7127465-7127562	98	chr17:7127388,7127465-7127562,7127640	S	96.3	SOK,SOK,SOK,OK,S@833.96,32.04	81.54	SOK,SOK,SOK,OK,S@893.68,202.32	SA537	SA538	HCT116-stranded	0.50
ACAP1	HsaINT0002241	chr17:7254319-7254613	295	chr17:7254269-7254318=7254614-7254793:+	IR-S	4.76	OK,OK,NA,0=2=20,0.51@1.05,20.95	57.89	VLOW,VLOW,NA,6=16=8,0.418@17.37,12.63	SA537	SA538	HCT116-stranded	0.50
ACBD5	HsaEX0001837	chr10:27506909-27507112	204	chr10:27508652,27506909-27507112,27504570	S	100.0	SOK,SOK,SOK,OK,S@149.00,0.00	71.69	SOK,SOK,SOK,OK,S@134.78,53.22	SA537	SA538	HCT116-stranded	0.50
ACBD6	HsaEX0001842	chr1:180461404-180461500	97	chr1:180464596,180461404-180461500,180399397	S	96.77	SOK,SOK,SOK,OK,S@294.18,9.82	71.17	SOK,SOK,SOK,OK,C1@134.51,54.49	SA537	SA538	HCT116-stranded	0.50
ACBD6	HsaEX0001841	chr1:180464596-180464660	65	chr1:180471180,180464596-180464660,180461500	S	96.34	SOK,SOK,SOK,OK,S@265.90,10.10	68.61	SOK,SOK,SOK,OK,C1@120.75,55.25	SA537	SA538	HCT116-stranded	0.50
ACCN2	HsaEX0001852	chr12:50471783-50471910	128	chr12:50453737,50471783-50471910,50472204	C3	100.0	OK,OK,N,B2,C2@60.00,0.00	80.65	OK,OK,N,B2,C2@45.16,10.84	SA537	SA538	HCT116-stranded	0.50
ACCN2	HsaEX0001849	chr12:50472707-50472763	57	chr12:50472360,50472707-50472763,50473685	S	100.0	OK,OK,OK,OK,S@74.00,0.00	81.54	OK,OK,OK,OK,C1@48.11,10.89	SA537	SA538	HCT116-stranded	0.50
ACD	HsaEX0001881	chr16:67693132-67693166	35	chr16:67693278,67693132-67693166,67692982	S	100.0	SOK,SOK,SOK,OK,S@475.00,0.00	84.71	SOK,SOK,SOK,OK,C1@243.12,43.88	SA537	SA538	HCT116-stranded	0.50
ACD	HsaEX0001882	chr16:67692623-67692719	97	chr16:67692831,67692623-67692719,67692544	S	98.83	SOK,SOK,SOK,OK,S@871.68,10.32	67.55	SOK,SOK,SOK,OK,C2@311.41,149.59	SA537	SA538	HCT116-stranded	0.50
ACD	HsaEX0001883	chr16:67692458-67692544	87	chr16:67692623,67692458-67692544,67692265	S	97.29	SOK,SOK,SOK,OK,S@985.55,27.45	60.19	SOK,SOK,SOK,OK,C1@312.99,207.01	SA537	SA538	HCT116-stranded	0.50
ACD	HsaEX0001880	chr16:67693278-67693322	45	chr16:67693440,67693278-67693322,67693166	S	100.0	SOK,SOK,SOK,OK,S@427.00,0.00	70.23	SOK,SOK,SOK,OK,C1@172.77,73.23	SA537	SA538	HCT116-stranded	0.50
ACD	HsaINT0002430	chr16:67693949-67694024	76	chr16:67694025-67694718=67693806-67693948:-	IR-C	5.45	SOK,SOK,NA,14=2=189,0.009@11.49,199.29	24.3	SOK,SOK,NA,24=11=104,5.21e-07@41.5,129.28	SA537	SA538	HCT116-stranded	0.50
ACER3	HsaEX0001916	chr11:76701583-76701618	36	chr11:76687385,76701583-76701618,76709807	C3	98.47	SOK,SOK,VLOW,B2,C2@106.35,1.65	79.69	SOK,SOK,VLOW,B2,C2@83.67,21.33	SA537	SA538	HCT116-stranded	0.50
ACER3	HsaEX0001915	chr11:76696687-76696768	82	chr11:76687385,76696687-76696768,76701583	S	84.75	SOK,SOK,SOK,OK,S@88.99,16.01	55.56	OK,OK,OK,OK,C1@44.45,35.55	SA537	SA538	HCT116-stranded	0.50
ACER3	HsaEX0001913	chr11:76670023-76670075	53	chr11:76637711,76670023-76670075,76687333	C3	97.89	OK,OK,OK,OK,S@93.00,2.00	64.58	OK,OK,OK,OK,S@48.43,26.57	SA537	SA538	HCT116-stranded	0.50
ACER3	HsaEX0001920	chr11:76726060-76726161	102	chr11:76709865,76726060-76726161,76727719	S	96.13	SOK,SOK,SOK,OK,S@146.12,5.88	61.58	SOK,SOK,SOK,OK,C1@88.06,54.94	SA537	SA538	HCT116-stranded	0.50
ACIN1	HsaEX0001930	chr14:23535175-23535217	43	chr14:23538685,23535175-23535217,23533694+23533697	C1	99.32	SOK,SOK,SOK,OK,S@584.99,4.01	85.98	SOK,SOK,SOK,OK,C1@342.20,55.80	SA537	SA538	HCT116-stranded	0.50
ACLY	HsaEX0001939	chr17:40054002-40054092	91	chr17:40054884,40054002-40054092,40049427	C2	99.47	SOK,SOK,SOK,B2,C2@1304.05,6.95	84.55	SOK,SOK,SOK,B1,C2@940.20,171.80	SA537	SA538	HCT116-stranded	0.50
ACLY	HsaEX0001940	chr17:40052873-40052902	30	chr17:40054002,40052873-40052902,40049427	S	80.68	SOK,SOK,SOK,OK,S@751.13,179.87	66.84	SOK,SOK,SOK,OK,C1@521.35,258.65	SA537	SA538	HCT116-stranded	0.50
ACOX3	HsaEX0001985	chr4:8416019-8416108	90	chr4:8416581,8416019-8416108,8412082	S	90.77	OK,OK,OK,OK,C1@56.28,5.72	58.73	LOW,LOW,LOW,OK,C1@29.36,20.64	SA537	SA538	HCT116-stranded	0.50
ACOX3	HsaEX0001983	chr4:8418105-8418262	158	chr4:8430078,8418105-8418262,8417726	C1	91.04	OK,OK,OK,OK,C1@58.27,5.73	53.49	OK,OK,LOW,OK,C2@35.30,30.70	SA537	SA538	HCT116-stranded	0.50
ACP2	HsaEX0002009	chr11:47269589-47269684	96	chr11:47270036+47270227,47269589-47269684,47269278	S	100.0	SOK,SOK,SOK,OK,S@121.00,0.00	83.87	SOK,SOK,SOK,B1,S@95.61,18.39	SA537	SA538	HCT116-stranded	0.50
ACP2	HsaEX0002011	chr11:47264790-47264872	83	chr11:47266856,47264790-47264872,47264675	C2	100.0	SOK,SOK,N,B2,C3@176.00,0.00	73.71	SOK,SOK,OK,B1,C2@112.04,39.96	SA537	SA538	HCT116-stranded	0.50
ACP2	HsaEX0002010	chr11:47266286-47266418	133	chr11:47266856,47266286-47266418+47266502,47264872	S	96.61	SOK,SOK,SOK,OK,S@168.10,5.90	63.55	SOK,SOK,SOK,OK,C1@105.49,60.51	SA537	SA538	HCT116-stranded	0.50
ACP2	HsaINT0002743	chr11:47261801-47264273	2473	chr11:47264274-47264449=47260853-47261800:-	IR-C	2.42	OK,OK,NA,2=2=89,0.51@2.26,91.15	20.7	OK,OK,NA,2=23=57,8.1e-05@17.96,68.8	SA537	SA538	HCT116-stranded	0.50
ACSF2	HsaEX0002050	chr17:48539781-48539946	166	chr17:48539663+48539678,48539781-48539946,48540517+48540587	S	74.38	LOW,LOW,LOW,OK,S@29.75,10.25	100.0	VLOW,VLOW,VLOW,B1,S@29.00,0.00	SA537	SA538	HCT116-stranded	0.50
ACSL1	HsaEX0002062	chr4:185687045-185687140	96	chr4:185687776,185687045-185687140,185686079	S	100.0	OK,OK,OK,OK,S@50.00,0.00	60.0	N,N,N,OK,S@14.40,9.60	SA537	SA538	HCT116-stranded	0.50
ACSL3	HsaEX0002072	chr2:223765392-223765498	107	chr2:223752606,223765392-223765498,223773451	S	61.88	SOK,SOK,SOK,OK,C1@181.31,111.69	42.05	SOK,SOK,SOK,OK,C1@52.56,72.44	SA537	SA538	HCT116-stranded	0.50
ACSL3	HsaEX0002074	chr2:223793580-223793654	75	chr2:223789313,223793580-223793654,223795339	C2	99.3	SOK,SOK,N,B2,C2@460.75,3.25	79.44	SOK,SOK,VLOW,B2,C3@181.92,47.08	SA537	SA538	HCT116-stranded	0.50
ACSL3	HsaEX0002067	chr2:223782764-223782873	110	chr2:223781214,223782764-223782873+223783920,223783782	S	100.0	SOK,SOK,SOK,OK,S@454.00,0.00	85.99	SOK,SOK,SOK,OK,S@179.72,29.28	SA537	SA538	HCT116-stranded	0.50
ACSL4	HsaEX0002076	chrX:108939373-108939425	53	chrX:108976368,108939373-108939425,108926895	C2	58.49	OK,OK,N,OK,C3@49.13,34.87	31.82	OK,OK,N,OK,C3@27.68,59.32	SA537	SA538	HCT116-stranded	0.50
ACSL5	HsaEX0002083	chr10:114186546-114186617	72	chr10:114186117,114186546-114186617,114186976	S	98.84	SOK,SOK,SOK,OK,S@509.03,5.97	63.67	SOK,SOK,SOK,OK,S@289.70,165.30	SA537	SA538	HCT116-stranded	0.50
ACTR1A	HsaEX0002165	chr10:104241594-104241655	62	chr10:104241758,104241594-104241655,104240929	S	97.26	SOK,SOK,SOK,OK,S@520.34,14.66	55.88	SOK,SOK,SOK,OK,C1@245.87,194.13	SA537	SA538	HCT116-stranded	0.50
ACTR3B	HsaEX0002174	chr7:152480272-152480327	56	chr7:152457011,152480272-152480327,152497616	C1	81.64	OK,OK,OK,OK,C1@56.33,12.67	41.86	LOW,LOW,VLOW,OK,C2@19.26,26.74	SA537	SA538	HCT116-stranded	0.50
ACTR3B	HsaEX0002177	chr7:152550579-152550662	84	chr7:152522207,152550579-152550662,152551543	C2	86.52	SOK,SOK,VLOW,B2,C2@143.62,22.38	40.21	OK,OK,OK,B2,C2@27.34,40.66	SA537	SA538	HCT116-stranded	0.50
ACTR3B	HsaEX0002176	chr7:152549211-152549336	126	chr7:152522207,152549211-152549336,152551543	C2	83.45	SOK,SOK,VLOW,B2,C2@110.99,22.01	53.68	OK,OK,OK,B1,C1@39.19,33.81	SA537	SA538	HCT116-stranded	0.50
ACTR5	HsaEX0002179	chr20:37394881-37395020	140	chr20:37394161,37394881-37395020,37396107	S	100.0	SOK,SOK,SOK,OK,S@131.00,0.00	81.06	SOK,SOK,SOK,OK,C1@122.40,28.60	SA537	SA538	HCT116-stranded	0.50
ACTR6	HsaEX0002190	chr12:100606038-100606132	95	chr12:100604129,100606034+100606038-100606132,100606228	S	92.21	SOK,SOK,SOK,OK,S@257.27,21.73	73.61	SOK,SOK,SOK,OK,S@133.97,48.03	SA537	SA538	HCT116-stranded	0.50
ACTR6	HsaEX0002185	chr12:100606228-100606306	79	chr12:100606132,100606228-100606306,100612193	S	100.0	SOK,SOK,SOK,OK,S@323.00,0.00	83.56	SOK,SOK,SOK,OK,C2@194.69,38.31	SA537	SA538	HCT116-stranded	0.50
ACTR6	HsaEX0002183	chr12:100599454-100599522	69	chr12:100598835,100599454-100599522,100601441	S	98.94	SOK,SOK,SOK,OK,S@203.82,2.18	78.12	SOK,SOK,SOK,OK,C1@133.59,37.41	SA537	SA538	HCT116-stranded	0.50
ACTR8	HsaEX0002193	chr3:53912384-53912494	111	chr3:53913966,53912384-53912494,53911778	S	94.59	SOK,SOK,SOK,OK,S@102.16,5.84	60.47	OK,OK,OK,OK,S@41.72,27.28	SA537	SA538	HCT116-stranded	0.50
ACVR1	HsaINT0003341	chr2:158630700-158634642	3943	chr2:158634643-158634854=158630600-158630699:-	IR-S	0.0	VLOW,VLOW,NA,0=0=14,0.714@0,14	33.33	LOW,LOW,NA,8=8=16,0.863@10.67,21.33	SA537	SA538	HCT116-stranded	0.50
ACVR1	HsaINT0003342	chr2:158627027-158630599	3573	chr2:158630600-158630699=158626880-158627026:-	IR-S	2.04	OK,OK,NA,1=0=24,0.51@0.51,24.49	35.48	VLOW,VLOW,NA,11=0=10,0.0247@7.45,13.55	SA537	SA538	HCT116-stranded	0.50
ACVR1B	HsaEX0002204	chr12:52378976-52379132	157	chr12:52377950,52378976-52379132,52385647	C2	100.0	OK,OK,N,B2,C2@49.00,0.00	61.54	VLOW,VLOW,N,OK,C3@25.85,16.15	SA537	SA538	HCT116-stranded	0.50
ACVR1B	HsaEX0002203	chr12:52377783-52377950	168	chr12:52374983,52377783-52377950,52385647	C2	100.0	OK,OK,N,B2,C3@62.00,0.00	61.32	VLOW,VLOW,N,B2,C2@22.69,14.31	SA537	SA538	HCT116-stranded	0.50
ACVR1B	HsaEX0002205	chr12:52380602-52380726	125	chr12:52379132,52380602-52380726,52385647	S	100.0	OK,OK,OK,OK,S@50.00,0.00	43.75	LOW,LOW,LOW,OK,C2@20.12,25.88	SA537	SA538	HCT116-stranded	0.50
ACVR2A	HsaINT0003378	chr2:148680681-148683599	2919	chr2:148680542-148680680=148683600-148683730:+	IR-S	10.64	OK,OK,NA,0=5=21,0.186@2.77,23.23	70.0	N,N,NA,9=5=3,0.697@11.9,5.1	SA537	SA538	HCT116-stranded	0.50
ACYP1	HsaEX0002221	chr14:75530173-75530264	92	chr14:75530657,75530173-75530264,75520362	C1	97.05	SOK,SOK,SOK,OK,C1@519.22,15.78	67.51	SOK,SOK,SOK,OK,C1@403.71,194.29	SA537	SA538	HCT116-stranded	0.50
AD000671.3	HsaEX0002237	chr19:36210371-36210443	73	chr19:36209283,36210371-36210443,36210686+36210752	S	94.44	OK,OK,OK,OK,S@66.11,3.89	56.41	OK,OK,OK,OK,S@34.41,26.59	SA537	SA538	HCT116-stranded	0.50
AD000671.3	HsaEX0002238	chr19:36224498-36224587	90	chr19:36224409,36224498-36224587,36224664	S	82.61	LOW,LOW,LOW,B1,S@52.04,10.96	12.2	OK,OK,OK,B2,S@11.22,80.78	SA537	SA538	HCT116-stranded	0.50
AD000671.3	HsaEX0002234	chr19:36221439-36221517	79	chr19:36221363,36221439-36221517,36221608	S	97.74	SOK,SOK,SOK,OK,S@171.04,3.96	55.56	SOK,SOK,SOK,OK,S@97.23,77.77	SA537	SA538	HCT116-stranded	0.50
AD000671.3	HsaEX0002231	chr19:36218999-36219072	74	chr19:36218886,36218999-36219072,36219675	S	98.15	SOK,SOK,SOK,OK,S@105.02,1.98	68.57	SOK,SOK,SOK,OK,C1@80.91,37.09	SA537	SA538	HCT116-stranded	0.50
AD000671.3	HsaEX0002235	chr19:36227591-36227728	138	chr19:36224773,36227591-36227728,36227813	S	98.53	SOK,SOK,SOK,OK,S@131.04,1.96	75.88	SOK,SOK,SOK,OK,S@114.58,36.42	SA537	SA538	HCT116-stranded	0.50
AD000671.3	HsaEX0002230	chr19:36217137-36217254	118	chr19:36216719,36217137-36217254,36218057	S	100.0	OK,OK,OK,OK,S@84.00,0.00	74.38	SOK,SOK,SOK,OK,S@75.12,25.88	SA537	SA538	HCT116-stranded	0.50
ADA	HsaEX0002242	chr20:43251229-43251293	65	chr20:43251470,43251229-43251293,43249788	S	87.24	SOK,SOK,SOK,OK,S@145.69,21.31	46.36	SOK,SOK,SOK,OK,S@68.15,78.85	SA537	SA538	HCT116-stranded	0.50
ADA	HsaEX0002245	chr20:43252843-43252970	128	chr20:43257688,43252843-43252970,43251571	C3	97.71	SOK,SOK,N,B2,C3@165.13,3.87	66.6	SOK,SOK,OK,B2,C3@94.57,47.43	SA537	SA538	HCT116-stranded	0.50
ADA	HsaEX0002243	chr20:43255097-43255240	144	chr20:43257688,43255097-43255240,43251571	C2	98.5	SOK,SOK,N,B2,C3@130.02,1.98	54.62	OK,OK,OK,B2,C2@50.25,41.75	SA537	SA538	HCT116-stranded	0.50
ADA	HsaEX0002246	chr20:43251675-43251719	45	chr20:43252843,43251648+43251675-43251719+43251788,43251571	S	74.6	SOK,SOK,SOK,OK,S@120.11,40.89	52.0	SOK,SOK,OK,OK,C2@64.48,59.52	SA537	SA538	HCT116-stranded	0.50
ADA	HsaEX0002244	chr20:43254210-43254325	116	chr20:43257688,43254210-43254325,43251571	C3	94.81	SOK,SOK,N,Bn,C3@142.22,7.78	53.74	SOK,SOK,OK,Bn,C3@60.73,52.27	SA537	SA538	HCT116-stranded	0.50
ADAL	HsaEX0002257	chr15:43624098-43624198	101	chr15:43622765+43622916+43623057,43624098-43624198,43625469+43625509	S	100.0	VLOW,VLOW,VLOW,OK,S@19.00,0.00	28.0	N,N,N,OK,C1@4.48,11.52	SA537	SA538	HCT116-stranded	0.50
ADAM10	HsaEX0002269	chr15:58936085-58936177	93	chr15:58938254,58936085-58936177,58933029+58933159	S	93.29	SOK,SOK,SOK,OK,S@295.73,21.27	75.57	SOK,SOK,SOK,OK,S@173.81,56.19	SA537	SA538	HCT116-stranded	0.50
ADAM11	HsaEX0002274	chr17:42847350-42847416	67	chr17:42837265,42847350-42847416,42848952	C2	57.14	N,N,N,Bn,C2@6.29,4.71	93.1	LOW,LOW,N,Bn,C3@26.07,1.93	SA537	SA538	HCT116-stranded	0.50
ADAM17	HsaEX0002295	chr2:9676827-9676957	131	chr2:9695638,9676827-9676957,9668083	C3	100.0	OK,OK,N,Bn,C3@82.00,0.00	74.12	OK,OK,N,Bn,C3@54.85,19.15	SA537	SA538	HCT116-stranded	0.50
ADAM17	HsaEX0002296	chr2:9675963-9676051	89	chr2:9695638,9675963-9676051,9668083	C3	100.0	OK,OK,N,B2,C2@94.00,0.00	78.38	OK,OK,N,B2,C2@77.60,21.40	SA537	SA538	HCT116-stranded	0.50
ADAM17	HsaEX0002292	chr2:9683282-9683414	133	chr2:9695638,9683282-9683414,9676957	S	100.0	OK,OK,OK,OK,S@79.00,0.00	78.82	OK,OK,OK,OK,C2@59.90,16.10	SA537	SA538	HCT116-stranded	0.50
ADAM17	HsaEX0002293	chr2:9663378-9663467	90	chr2:9666240,9663378-9663467,9661445	S	100.0	SOK,SOK,SOK,OK,S@133.00,0.00	78.95	SOK,SOK,OK,OK,S@80.53,21.47	SA537	SA538	HCT116-stranded	0.50
ADAM19	HsaEX0002306	chr5:156945831-156945896	66	chr5:156946847,156945831-156945896,156940513	S	97.77	SOK,SOK,SOK,OK,S@171.10,3.90	76.44	OK,OK,OK,OK,C1@45.10,13.90	SA537	SA538	HCT116-stranded	0.50
ADAM19	HsaEX0002299	chr5:156918623-156918731	109	chr5:156918843,156918623-156918731,156917462	S	97.82	SOK,SOK,SOK,OK,S@269.98,6.02	77.12	SOK,SOK,OK,OK,C1@83.29,24.71	SA537	SA538	HCT116-stranded	0.50
ADAM19	HsaINT0003604	chr5:156917463-156918622	1160	chr5:156918623-156918731=156917318-156917462:-	IR-S	0.0	OK,OK,NA,0=0=70,1@0,70	25.64	OK,OK,NA,4=6=29,0.009@12.56,36.44	SA537	SA538	HCT116-stranded	0.50
ADAM22	HsaEX0002310	chr7:87760584-87760750	167	chr7:87759774,87760584-87760750,87762182	S	100.0	LOW,LOW,LOW,OK,S@28.00,0.00	58.69	N,N,N,OK,C2@8.80,6.20	SA537	SA538	HCT116-stranded	0.50
ADAMTS13	HsaEX0002426	chr9:136291058-136291182	125	chr9:136290732,136291058-136291182,136291319	S	100.0	N,N,N,OK,S@11.00,0.00	42.86	N,N,N,OK,S@4.29,5.71	SA537	SA538	HCT116-stranded	0.50
ADAMTS14	HsaEX0002456	chr10:72492010-72492115	106	chr10:72490005+72490014,72492010-72492115,72500743+72500748	C2	90.27	VLOW,VLOW,N,Bn,C2@17.15,1.85	0.0	VLOW,VLOW,N,Bn,C3@0.00,11.00	SA537	SA538	HCT116-stranded	0.50
ADAMTS14	HsaEX0002455	chr10:72489858-72490005	148	chr10:72489133,72489858-72490005+72490014,72500743+72500748	C3	87.92	N,N,N,Bn,C3@13.19,1.81	0.0	VLOW,VLOW,N,Bn,C3@0.00,11.00	SA537	SA538	HCT116-stranded	0.50
ADAMTS14	HsaEX0002446	chr10:72503304-72503437	134	chr10:72500918,72503304-72503437,72504982	C2	64.71	N,N,N,Bn,C2@9.06,4.94	11.11	N,N,N,Bn,C3@1.11,8.89	SA537	SA538	HCT116-stranded	0.50
ADAMTS14	HsaEX0002445	chr10:72500748-72500918	171	chr10:72498746,72500743+72500748-72500918,72517718	C2	100.0	N,N,N,OK,C3@15.00,0.00	64.71	N,N,N,Bn,C3@9.06,4.94	SA537	SA538	HCT116-stranded	0.50
ADAMTS14	HsaEX0002454	chr10:72489050-72489133	84	chr10:72468534,72489050-72489133,72500743+72500748	C3	87.72	N,N,N,Bn,C2@13.16,1.84	31.1	N,N,N,Bn,C3@5.29,11.71	SA537	SA538	HCT116-stranded	0.50
ADAMTS14	HsaEX0002440	chr10:72468344-72468534	191	chr10:72462224,72468344-72468534,72489050	C1	100.0	VLOW,VLOW,VLOW,OK,C1@18.00,0.00	67.4	VLOW,VLOW,VLOW,OK,C2@20.89,10.11	SA537	SA538	HCT116-stranded	0.50
ADAMTS7	HsaEX0002554	chr15:79069091-79069183	93	chr15:79069786,79069091-79069183,79067135	C3	86.67	N,N,N,Bn,C3@12.13,1.87	37.5	N,N,N,Bn,C3@4.12,6.88	SA537	SA538	HCT116-stranded	0.50
ADAMTSL4	HsaINT0004358	chr1:150525077-150525373	297	chr1:150525019-150525076=150525374-150525729:+	IR-S	45.0	VLOW,VLOW,NA,4=14=11,0.24@13.05,15.95	6.25	LOW,LOW,NA,0=2=15,0.51@1.06,15.94	SA537	SA538	HCT116-stranded	0.50
ADAMTSL5	HsaEX0002606	chr19:1506589-1506660	72	chr19:1506738,1506589-1506660,1506307+1506315	S	95.71	SOK,SOK,SOK,OK,S@131.12,5.88	73.61	SOK,SOK,SOK,OK,S@92.01,32.99	SA537	SA538	HCT116-stranded	0.50
ADAP1	HsaEX0002613	chr7:940170-940253	84	chr7:943763,940170-940253,939127	C2	98.82	SOK,SOK,N,B2,C3@167.01,1.99	66.46	SOK,SOK,OK,B1,C2@89.06,44.94	SA537	SA538	HCT116-stranded	0.50
ADAP1	HsaEX0002614	chr7:939739-939801	63	chr7:943763,939739-939801,939127	C2	98.77	SOK,SOK,N,B2,C3@159.02,1.98	58.66	SOK,SOK,OK,B2,C2@83.30,58.70	SA537	SA538	HCT116-stranded	0.50
ADAP2	HsaEX0002620	chr17:29280306-29280368	63	chr17:29276388,29280306-29280368,29281496+29281499	S	97.73	OK,OK,OK,OK,S@85.03,1.97	31.11	OK,OK,OK,OK,C1@18.35,40.65	SA537	SA538	HCT116-stranded	0.50
ADAP2	HsaEX0002615	chr17:29281496-29281573	78	chr17:29280368,29281496-29281573,29283259	S	100.0	OK,OK,OK,OK,S@74.00,0.00	80.0	OK,OK,VLOW,OK,C2@64.80,16.20	SA537	SA538	HCT116-stranded	0.50
ADARB1	HsaEX0002637	chr21:46595645-46596579	935	chr21:46591599,46595645-46596579,46600245	S	100.0	VLOW,VLOW,VLOW,B1,S@21.00,0.00	69.35	VLOW,VLOW,N,B1,C2@18.72,8.28	SA537	SA538	HCT116-stranded	0.50
ADARB1	HsaEX0002641	chr21:46591525-46591599	75	chr21:46548488,46591525-46591599,46600245	C3	100.0	N,N,N,Bn,C3@12.00,0.00	38.18	VLOW,VLOW,N,Bn,C3@11.07,17.93	SA537	SA538	HCT116-stranded	0.50
ADARB1	HsaEX0002633	chr21:46643741-46644025	285	chr21:46643492,46643741-46644025,46645462	C3	13.93	VLOW,VLOW,N,Bn,C2@2.23,13.77	57.32	N,N,N,B1,S@8.60,6.40	SA537	SA538	HCT116-stranded	0.50
ADARB1	HsaEX0002626	chr21:46540709-46540874	166	chr21:46494708,46540709-46540874,46548317	C2	69.23	N,N,N,B2,C1@7.62,3.38	14.89	LOW,LOW,VLOW,OK,C2@3.42,19.58	SA537	SA538	HCT116-stranded	0.50
ADAT1	HsaEX0002654	chr16:75652484-75652538	55	chr16:75654164,75652484-75652538+75652596,75651170	S	100.0	SOK,SOK,SOK,OK,S@110.00,0.00	27.13	OK,OK,OK,B1,S@22.25,59.75	SA537	SA538	HCT116-stranded	0.50
ADAT1	HsaEX0002651	chr16:75642741-75642886	146	chr16:75646141,75642741-75642886,75637069	C3	85.86	OK,OK,N,B2,C2@78.99,13.01	41.67	OK,OK,OK,B2,C2@28.34,39.66	SA537	SA538	HCT116-stranded	0.50
ADAT1	HsaEX0002652	chr16:75642122-75642221	100	chr16:75646141,75642122-75642221,75637069	C2	87.39	SOK,SOK,N,B2,C2@90.89,13.11	37.93	OK,OK,OK,B1,C2@22.76,37.24	SA537	SA538	HCT116-stranded	0.50
ADAT1	HsaINT0004436	chr16:75634247-75636982	2736	chr16:75636983-75637069=75632247-75634246:-	IR-S	4.55	OK,OK,NA,1=3=42,0.364@2.09,43.91	41.54	LOW,LOW,NA,14=13=19,0.529@19.11,26.89	SA537	SA538	HCT116-stranded	0.50
ADCK1	HsaEX0002674	chr14:78325419-78325622	204	chr14:78288861,78325419-78325622,78353434	S	100.0	OK,OK,OK,OK,C1@49.00,0.00	58.24	LOW,LOW,LOW,OK,C1@23.88,17.12	SA537	SA538	HCT116-stranded	0.50
ADCK2	HsaEX0002684	chr7:140380842-140380937	96	chr7:140379083,140380842-140380937,140386790	S	96.4	SOK,SOK,SOK,OK,S@105.08,3.92	74.55	OK,OK,OK,OK,C1@35.78,12.22	SA537	SA538	HCT116-stranded	0.50
ADCK2	HsaEX0002683	chr7:140378955-140379083	129	chr7:140374557,140378955-140379083,140380842	S	100.0	SOK,SOK,SOK,OK,S@141.00,0.00	75.0	OK,OK,OK,OK,C1@36.75,12.25	SA537	SA538	HCT116-stranded	0.50
ADCK4	HsaEX0002687	chr19:41219972-41220038	67	chr19:41220183,41219972-41220038+41220058,41216041	S	92.31	OK,OK,OK,OK,S@46.16,3.84	64.29	VLOW,VLOW,VLOW,B1,C2@14.79,8.21	SA537	SA538	HCT116-stranded	0.50
ADCK4	HsaEX0002689	chr19:41211255-41211352	98	chr19:41215964,41211230+41211255-41211352,41211079+41211086+41211180	S	100.0	OK,OK,OK,OK,S@59.00,0.00	60.0	N,N,N,OK,C2@12.00,8.00	SA537	SA538	HCT116-stranded	0.50
ADCK4	HsaEX0002688	chr19:41215964-41216041	78	chr19:41219972,41215964-41216041,41211352	S	100.0	OK,OK,OK,OK,S@57.00,0.00	60.0	N,N,N,OK,C2@12.00,8.00	SA537	SA538	HCT116-stranded	0.50
ADCK4	HsaEX0002691	chr19:41209620-41209760	141	chr19:41211001,41209620-41209760,41209527	S	89.71	OK,OK,OK,OK,S@67.28,7.72	35.62	N,N,N,OK,S@6.06,10.94	SA537	SA538	HCT116-stranded	0.50
ADCK4	HsaINT0004504	chr19:41209528-41209619	92	chr19:41209620-41209760=41209446-41209527:-	IR-S	1.33	OK,OK,NA,0=1=37,0.714@0.51,37.49	44.19	OK,OK,NA,23=34=36,0.98@41.1,51.9	SA537	SA538	HCT116-stranded	0.50
ADCK4	HsaINT0004505	chr19:41208599-41209445	847	chr19:41209446-41209527=41208505-41208598:-	IR-S	6.49	OK,OK,NA,3=2=36,0.679@2.66,38.34	70.69	OK,OK,NA,43=39=17,1@69.98,29.02	SA537	SA538	HCT116-stranded	0.50
ADCK4	HsaINT0004509	chr19:41211087-41211229	143	chr19:41211230-41211352=41211001-41211086:-	IR-C	0.0	LOW,LOW,NA,0=0=19,1@0,19	27.54	OK,OK,NA,12=7=25,0.384@12.12,31.88	SA537	SA538	HCT116-stranded	0.50
ADCK5	HsaINT0004510	chr8:145597797-145603075	5279	chr8:145597731-145597796=145603076-145603179:+	IR-S	0.0	OK,OK,NA,0=0=25,1@0,25.74	37.52	OK,OK,NA,13=15=23,0.973@19.55,32.56	SA537	SA538	HCT116-stranded	0.50
ADCK5	HsaINT0004511	chr8:145617223-145617291	69	chr8:145617141-145617222=145617292-145617370:+	IR-S	5.16	OK,OK,NA,3=0=26,0.364@1.58,29	50.87	LOW,LOW,NA,14=22=17,0.921@28.16,27.2	SA537	SA538	HCT116-stranded	0.50
ADCY3	HsaEX0002719	chr2:25048914-25048995	82	chr2:25050415,25048914-25048995,25047405	S	99.05	SOK,SOK,SOK,OK,S@212.96,2.04	81.65	SOK,SOK,SOK,OK,C1@106.14,23.86	SA537	SA538	HCT116-stranded	0.50
ADCY3	HsaINT0004603	chr2:25053695-25054530	836	chr2:25054531-25054618=25053578-25053694:-	IR-S	5.56	SOK,SOK,NA,0=12=102,0.0176@6.34,107.66	30.16	SOK,SOK,NA,0=57=66,4.68e-09@37.1,85.9	SA537	SA538	HCT116-stranded	0.50
ADCY3	HsaINT0004609	chr2:25045500-25046077	578	chr2:25046078-25046224=25045380-25045499:-	IR-S	12.22	SOK,SOK,NA,8=19=97,0.4@15.15,108.85	35.96	SOK,SOK,NA,42=31=65,0.996@49.62,88.38	SA537	SA538	HCT116-stranded	0.50
ADCY3	HsaINT0004605	chr2:25050478-25050770	293	chr2:25050771-25051030=25050415-25050477:-	IR-S	17.11	OK,OK,NA,14=12=63,0.662@15.23,73.77	50.3	SOK,SOK,NA,48=37=42,0.884@63.88,63.12	SA537	SA538	HCT116-stranded	0.50
ADCY3	HsaINT0004611	chr2:25043718-25044385	668	chr2:25044386-25044509=25043593-25043717:-	IR-C	49.07	SOK,SOK,NA,76=136=110,0.255@158.01,163.99	73.52	SOK,SOK,NA,167=194=65,0.943@313.2,112.8	SA537	SA538	HCT116-stranded	0.50
ADCY3	HsaINT0004604	chr2:25051031-25053577	2547	chr2:25053578-25053694=25050771-25051030:-	IR-S	15.31	SOK,SOK,NA,23=7=83,0.000436@17.3,95.7	46.54	SOK,SOK,NA,53=48=58,1.8e-08@74,85	SA537	SA538	HCT116-stranded	0.50
ADCY3	HsaINT0004608	chr2:25046225-25047246	1022	chr2:25047247-25047405=25046078-25046224:-	IR-S	2.94	SOK,SOK,NA,3=3=99,0.364@3.09,101.91	37.37	SOK,SOK,NA,42=32=62,7.29e-07@50.82,85.18	SA537	SA538	HCT116-stranded	0.50
ADCY3	HsaINT0004610	chr2:25044510-25045379	870	chr2:25045380-25045499=25044386-25044509:-	IR-S	28.31	SOK,SOK,NA,5=89=119,1.19e-08@60.3,152.7	55.48	SOK,SOK,NA,29=128=63,0.00245@122.06,97.94	SA537	SA538	HCT116-stranded	0.50
ADCY3	HsaINT0004606	chr2:25048996-25050414	1419	chr2:25050415-25050477=25048914-25048995:-	IR-S	18.38	OK,SOK,NA,10=2=74,0.000436@19.73,87.61	76.92	OK,SOK,NA,35=17=35,1.17e-29@206.4,61.93	SA537	SA538	HCT116-stranded	0.50
ADCY3	HsaINT0004607	chr2:25047406-25048913	1508	chr2:25048914-25048995=25047247-25047405:-	IR-S	14.56	SOK,SOK,NA,21=9=88,0.0573@17.18,100.82	56.76	SOK,SOK,NA,106=20=48,4.11e-05@98.76,75.24	SA537	SA538	HCT116-stranded	0.50
ADCY3	HsaINT0004613	chr2:25042984-25043592	609	chr2:25043593-25043717=25042039-25042983:-	IR-C	58.64	SOK,SOK,NA,142=48=67,0.177@150.7,106.3	75.96	SOK,SOK,NA,217=99=50,0.874@278.01,87.99	SA537	SA538	HCT116-stranded	0.50
ADCY6	HsaEX0002752	chr12:49168185-49168301	117	chr12:49169086,49168185-49168301,49167881	C2	75.54	VLOW,VLOW,N,B2,C2@22.66,7.34	28.29	LOW,LOW,VLOW,OK,C2@7.64,19.36	SA537	SA538	HCT116-stranded	0.50
ADCY6	HsaEX0002751	chr12:49168474-49168561	88	chr12:49169086,49168474-49168561,49167881	C3	59.17	VLOW,VLOW,N,Bn,C3@14.20,9.80	23.8	LOW,LOW,VLOW,Bn,C3@7.38,23.62	SA537	SA538	HCT116-stranded	0.50
ADCY7	HsaEX0002768	chr16:50325647-50325808	162	chr16:50324571,50325647-50325808,50326587	S	93.99	OK,OK,OK,OK,S@59.21,3.79	57.93	VLOW,VLOW,VLOW,B1,C2@21.43,15.57	SA537	SA538	HCT116-stranded	0.50
ADCY7	HsaEX0002767	chr16:50324368-50324571	204	chr16:50280114,50324368-50324571,50326587	C3	96.88	OK,OK,N,Bn,C3@60.07,1.93	62.93	LOW,LOW,N,Bn,C3@27.69,16.31	SA537	SA538	HCT116-stranded	0.50
ADCY7	HsaINT0004699	chr16:50346948-50347868	921	chr16:50346801-50346947=50347869-50347973:+	IR-S	40.0	LOW,LOW,NA,3=21=18,0.0573@16.8,25.2	92.31	N,N,NA,2=118=5,3.47e-15@115.39,9.61	SA537	SA538	HCT116-stranded	0.50
ADCY7	HsaINT0004702	chr16:50349050-50349269	220	chr16:50348925-50349049=50349270-50352043:+	IR-S	40.0	OK,OK,NA,19=9=21,0.641@19.6,29.4	91.94	SOK,SOK,NA,47=67=5,0.565@109.41,9.59	SA537	SA538	HCT116-stranded	0.50
ADCY7	HsaINT0004700	chr16:50347974-50348202	229	chr16:50347869-50347973=50348203-50348317:+	IR-S	51.61	LOW,LOW,NA,18=14=15,0.852@24.26,22.74	95.4	SOK,SOK,NA,137=112=6,0.958@243.27,11.73	SA537	SA538	HCT116-stranded	0.50
ADCY7	HsaINT0004701	chr16:50348318-50348924	607	chr16:50348203-50348317=50348925-50349049:+	IR-S	54.17	LOW,LOW,NA,15=11=11,0.199@20.04,16.96	90.06	SOK,SOK,NA,99=46=8,0.00937@137.79,15.21	SA537	SA538	HCT116-stranded	0.50
ADD1	HsaEX0002795	chr4:2900160-2900258	99	chr4:2900054,2900090+2900160-2900258,2900986	S	96.39	SOK,SOK,SOK,OK,S@419.30,15.70	82.78	SOK,SOK,SOK,OK,S@413.07,85.93	SA537	SA538	HCT116-stranded	0.50
ADIPOR2	HsaEX0002825	chr12:1890055-1890242	188	chr12:1889803,1890055-1890242,1893046	S	89.33	SOK,SOK,SOK,OK,S@95.58,11.42	46.67	OK,OK,OK,OK,C2@41.54,47.46	SA537	SA538	HCT116-stranded	0.50
ADIPOR2	HsaEX0002824	chr12:1889617-1889803	187	chr12:1887191,1889617-1889803,1893046	C2	94.57	SOK,SOK,N,B2,C2@101.19,5.81	55.91	SOK,SOK,OK,B2,C2@61.50,48.50	SA537	SA538	HCT116-stranded	0.50
ADNP	HsaEX0002838	chr20:49520426-49520538	113	chr20:49545188,49520426-49520538,49518646	C1	93.49	SOK,SOK,SOK,OK,C2@308.52,21.48	77.35	SOK,SOK,SOK,OK,C1@181.77,53.23	SA537	SA538	HCT116-stranded	0.50
ADPGK	HsaEX0002853	chr15:73052748-73052868	121	chr15:73064124,73052748-73052868,73045233+73045236+73045482	C3	99.26	SOK,SOK,VLOW,B2,C3@266.02,1.98	75.73	SOK,SOK,SOK,B1,C2@207.50,66.50	SA537	SA538	HCT116-stranded	0.50
ADRBK2	HsaEX0002876	chr22:26100076-26100176	101	chr22:26099543,26100076-26100176,26105865	S	100.0	OK,OK,OK,OK,S@83.00,0.00	64.1	VLOW,VLOW,VLOW,OK,S@20.51,11.49	SA537	SA538	HCT116-stranded	0.50
ADRBK2	HsaEX0002870	chr22:26091074-26091181	108	chr22:26086250,26091074-26091181,26099477	S	100.0	OK,OK,OK,OK,S@48.00,0.00	72.88	LOW,LOW,LOW,B1,C1@37.17,13.83	SA537	SA538	HCT116-stranded	0.50
ADRM1	HsaEX0002885	chr20:60879517-60879541	25	chr20:60878837,60879517-60879541+60879633,60881253	S	90.09	SOK,SOK,SOK,OK,S@1140.54,125.46	44.45	SOK,SOK,SOK,OK,S@659.19,823.81	SA537	SA538	HCT116-stranded	0.50
ADRM1	HsaEX0002881	chr20:60883424-60883526	103	chr20:60883234,60883424-60883526,60883711	S	93.58	SOK,SOK,SOK,OK,S@2760.61,189.39	60.13	SOK,SOK,SOK,OK,S@2114.77,1402.23	SA537	SA538	HCT116-stranded	0.50
AEBP2	HsaEX0002906	chr12:19667605-19667718	114	chr12:19665399,19667605-19667718,19671021	S	98.11	SOK,SOK,SOK,OK,S@141.28,2.72	75.75	SOK,SOK,SOK,OK,S@137.11,43.89	SA537	SA538	HCT116-stranded	0.50
AEBP2	HsaINT0005075	chr12:19671048-19671608	561	chr12:19671021-19671047=19671609-19675173:+	IR-S	67.53	SOK,SOK,NA,33=66=17,0.984@103.66,49.84	46.52	OK,SOK,NA,23=45=28,0.998@62.45,71.8	SA537	SA538	HCT116-stranded	0.50
AF205589.2	HsaEX0002913	chr8:145638621-145638773	153	chr8:145638897,145638621-145638773,145638330	S	65.23	SOK,SOK,SOK,OK,S@737.75,393.25	46.98	SOK,SOK,SOK,OK,S@880.41,993.59	SA537	SA538	HCT116-stranded	0.50
AFF1	HsaEX0002950	chr4:88026960-88026997	38	chr4:88026834,88026960-88026997,88029311	S	100.0	SOK,SOK,SOK,OK,S@200.00,0.00	81.49	OK,OK,OK,OK,S@35.86,8.14	SA537	SA538	HCT116-stranded	0.50
AFF1	HsaEX0002948	chr4:87967318-87967438	121	chr4:87928576,87967318-87967438+87968746,87967847	C2	96.41	SOK,SOK,OK,OK,C2@106.05,3.95	70.09	VLOW,VLOW,N,OK,C1@16.12,6.88	SA537	SA538	HCT116-stranded	0.50
AFF4	HsaEX0002979	chr5:132224771-132224865	95	chr5:132227856,132224771-132224865,132223852	S	100.0	OK,OK,OK,OK,S@88.00,0.00	38.03	OK,OK,OK,OK,S@18.63,30.37	SA537	SA538	HCT116-stranded	0.50
AFF4	HsaEX0002971	chr5:132273341-132273432	92	chr5:132298951,132273341-132273432,132272885	S	39.24	OK,OK,OK,OK,S@29.43,45.57	3.16	OK,OK,OK,Bn,S@1.55,47.45	SA537	SA538	HCT116-stranded	0.50
AFF4	HsaINT0005210	chr5:132223853-132224770	918	chr5:132224771-132224865=132223789-132223852:-	IR-S	1.64	OK,OK,NA,0=1=30,0.714@0.51,30.49	46.15	N,N,NA,11=1=7,0.102@8.77,10.23	SA537	SA538	HCT116-stranded	0.50
AFF4	HsaINT0005217	chr5:132216879-132219031	2153	chr5:132219032-132219252=132211071-132216878:-	IR-S	1.2	OK,OK,NA,1=0=41,0.714@0.5,41.5	25.0	OK,OK,NA,15=3=27,0.00643@11.25,33.75	SA537	SA538	HCT116-stranded	0.50
AFF4	HsaINT0005215	chr5:132219253-132220767	1515	chr5:132220768-132220811=132219032-132219252:-	IR-S	0.0	OK,OK,NA,0=0=32,1@0,32.94	29.17	LOW,LOW,NA,0=14=17,0.009@9.31,22.6	SA537	SA538	HCT116-stranded	0.50
AFG3L1	HsaEX0002986	chr16:90055260-90055359	100	chr16:90051007+90051014+90051025+90051056+90051064,90055260-90055359,90057274	S	84.91	OK,OK,OK,OK,C1@41.61,7.39	42.68	SOK,SOK,LOW,B1,C2@49.94,67.06	SA537	SA538	HCT116-stranded	0.50
AFG3L1	HsaEX0002987	chr16:90057274-90057411	138	chr16:90051007+90051014+90051025+90051056+90051064,90057274-90057411,90059129	C3	92.08	OK,OK,N,B2,C2@89.32,7.68	55.36	SOK,SOK,SOK,B2,C2@96.33,77.67	SA537	SA538	HCT116-stranded	0.50
AFG3L1	HsaEX0002984	chr16:90045218-90045286	69	chr16:90044210,90045218-90045286,90046650	S	75.95	SOK,SOK,SOK,B1,S@105.57,33.43	37.41	SOK,SOK,SOK,OK,S@75.57,126.43	SA537	SA538	HCT116-stranded	0.50
AFG3L2	HsaEX0002991	chr18:12363781-12363855	75	chr18:12366964,12363781-12363855,12360050	S	99.67	SOK,SOK,SOK,OK,S@406.65,1.35	82.47	SOK,SOK,SOK,OK,C1@202.88,43.12	SA537	SA538	HCT116-stranded	0.50
AFMID	HsaEX0003000	chr17:76198784-76198832	49	chr17:76198684+76198687,76198784-76198832,76202992	C3	90.08	SOK,SOK,SOK,B1,C2@249.52,27.48	28.8	SOK,SOK,OK,OK,C3@112.32,277.68	SA537	SA538	HCT116-stranded	0.50
AFMID	HsaEX0002999	chr17:76198580-76198684	105	chr17:76187141,76198576+76198580-76198684+76198687,76202992	C2	76.39	SOK,SOK,VLOW,B2,C3@198.61,61.39	15.92	SOK,SOK,SOK,B2,C2@54.76,289.24	SA537	SA538	HCT116-stranded	0.50
AFMID	HsaEX0002997	chr17:76202027-76202131	105	chr17:76198832,76202027-76202131,76202992	C2	66.91	SOK,SOK,SOK,OK,C1@176.64,87.36	16.68	SOK,SOK,SOK,OK,C3@56.55,282.45	SA537	SA538	HCT116-stranded	0.50
AFTPH	HsaEX0003008	chr2:64806620-64806680	61	chr2:64800202,64806620-64806680,64812556	C1	92.04	SOK,SOK,OK,OK,C1@93.88,8.12	34.55	OK,OK,OK,B2,S@18.31,34.69	SA537	SA538	HCT116-stranded	0.50
AFTPH	HsaINT0005299	chr2:64812680-64819018	6339	chr2:64812556-64812679=64819019-64820138:+	IR-C	0.0	OK,OK,NA,0=0=35,1@0,35	37.63	OK,OK,NA,0=3=29,7.68e-06@24.08,39.92	SA537	SA538	HCT116-stranded	0.50
AGA	HsaEX0003010	chr4:178360730-178360842	113	chr4:178361427,178360730-178360842,178360011	S	100.0	VLOW,VLOW,VLOW,OK,S@23.00,0.00	48.35	VLOW,VLOW,VLOW,OK,C2@18.37,19.63	SA537	SA538	HCT116-stranded	0.50
AGAP10	HsaEX0003024	chr10:47233531-47233652	122	chr10:47234378,47233531-47233652,47232295	S	100.0	N,N,N,Bl,S@18.00,0.00	63.03	VLOW,VLOW,VLOW,B1,S@14.50,8.50	SA537	SA538	HCT116-stranded	0.50
AGAP2	HsaEX0003030	chr12:58129152-58129210	59	chr12:58135695,58129152-58129210,58128187	C3	90.48	OK,OK,N,B1,C2@36.19,3.81	50.0	VLOW,VLOW,VLOW,B1,S@15.00,15.00	SA537	SA538	HCT116-stranded	0.50
AGAP2	HsaEX0003031	chr12:58128375-58128462	88	chr12:58129152,58128375-58128462,58128187	S	80.33	OK,OK,OK,B1,S@44.18,10.82	3.45	VLOW,VLOW,N,Bn,C3@0.52,14.48	SA537	SA538	HCT116-stranded	0.50
AGAP2	HsaINT0005346	chr12:58121366-58121463	98	chr12:58121464-58121554=58121143-58121365:-	IR-S	53.19	SOK,SOK,NA,52=48=44,0.999@76.59,67.41	78.46	SOK,SOK,NA,75=78=21,1@136.52,37.48	SA537	SA538	HCT116-stranded	0.50
AGAP3	HsaEX0003039	chr7:150835230-150835400	171	chr7:150831655,150834817+150835230-150835400,150838985	C2	74.43	SOK,SOK,SOK,B2,C2@142.16,48.84	42.2	SOK,SOK,SOK,B2,C2@65.41,89.59	SA537	SA538	HCT116-stranded	0.50
AGAP3	HsaEX0003040	chr7:150837070-150837203	134	chr7:150831655,150837066+150837070-150837203,150838985	C2	74.51	SOK,SOK,OK,B2,C2@132.63,45.37	36.84	SOK,SOK,OK,B2,C2@52.68,90.32	SA537	SA538	HCT116-stranded	0.50
AGAP4	HsaEX0003042	chr10:46337101-46337135	35	chr10:46339774,46337101-46337135,46329564	S	95.4	SOK,SOK,SOK,OK,S@163.13,7.87	74.53	SOK,SOK,SOK,OK,S@186.32,63.68	SA537	SA538	HCT116-stranded	0.50
AGBL5	HsaEX0003063	chr2:27291916-27291962	47	chr2:27291612,27291916-27291962,27292441	C1	62.5	N,N,N,B1,S@8.12,4.88	18.52	VLOW,VLOW,VLOW,B1,S@2.96,13.04	SA537	SA538	HCT116-stranded	0.50
AGER	HsaEX0003067	chr6:32149383-32149409	27	chr6:32150024,32149383-32149409,32149254	S	100.0	VLOW,LOW,VLOW,OK,C1@19.00,0.00	53.37	N,VLOW,N,OK,S@8.54,7.46	SA537	SA538	HCT116-stranded	0.50
AGFG1	HsaEX0003076	chr2:228401617-228401709	93	chr2:228401420,228401617-228401709,228416675	S	100.0	SOK,SOK,SOK,OK,S@739.00,0.00	81.42	SOK,SOK,SOK,OK,S@313.47,71.53	SA537	SA538	HCT116-stranded	0.50
AGK	HsaEX0003090	chr7:141333701-141333772	72	chr7:141321601,141333701-141333772+141333780,141336760	S	100.0	SOK,SOK,SOK,OK,S@173.00,0.00	80.57	SOK,SOK,SOK,OK,S@101.52,24.48	SA537	SA538	HCT116-stranded	0.50
AGPAT5	HsaEX0003124	chr8:6599182-6599272	91	chr8:6590171,6599182-6599272,6612572	C2	96.24	SOK,SOK,VLOW,B2,C2@602.46,23.54	71.14	SOK,SOK,SOK,B2,C2@240.45,97.55	SA537	SA538	HCT116-stranded	0.50
AGPAT5	HsaEX0003125	chr8:6605191-6605349	159	chr8:6590171,6605191-6605349,6612572	C2	95.72	SOK,SOK,VLOW,B2,C2@656.64,29.36	79.37	SOK,SOK,SOK,B2,C2@269.06,69.94	SA537	SA538	HCT116-stranded	0.50
AGPAT5	HsaEX0003123	chr8:6582391-6582460	70	chr8:6566408,6582391-6582460,6588232	S	98.02	SOK,SOK,SOK,OK,S@345.03,6.97	74.03	SOK,SOK,SOK,OK,C1@199.14,69.86	SA537	SA538	HCT116-stranded	0.50
AGPAT5	HsaINT0005609	chr8:6566409-6582390	15982	chr8:6565878-6566408=6582391-6582460:+	IR-S	5.15	SOK,SOK,NA,9=5=129,0.0484@7.36,135.64	26.26	SOK,SOK,NA,52=0=73,2.52e-08@32.83,92.18	SA537	SA538	HCT116-stranded	0.50
AGRN	HsaEX0003158	chr1:990446-990595	150	chr1:989931,990204+990446-990595,990757	S	97.01	N,N,N,B2,S@128.05,3.95	41.88	OK,OK,OK,B2,S@34.76,48.24	SA537	SA538	HCT116-stranded	0.50
AGRN	HsaEX0003156	chr1:986833-987025	193	chr1:986749,986833-987025,987108	S	89.4	SOK,SOK,SOK,OK,S@127.84,15.16	69.66	SOK,SOK,SOK,OK,S@85.68,37.32	SA537	SA538	HCT116-stranded	0.50
AGRN	HsaINT0005707	chr1:976778-976857	80	chr1:976553-976777=976858-977082:+	IR-S	35.0	OK,OK,NA,11=17=26,0.925@18.9,35.1	0.0	OK,OK,NA,0=0=38,0.714@0,38	SA537	SA538	HCT116-stranded	0.50
AGRN	HsaINT0005705	chr1:989932-990203	272	chr1:989828-989931=990204-991492:+	IR-S	18.83	SOK,SOK,NA,20=25=97,0.479@26.74,115.26	39.82	OK,OK,NA,14=31=34,0.63@31.46,47.54	SA537	SA538	HCT116-stranded	0.50
AGTPBP1	HsaEX0003180	chr9:88261236-88261333	98	chr9:88270058,88261236-88261333,88257858	S	90.22	OK,OK,OK,OK,C1@36.09,3.91	58.26	LOW,LOW,LOW,OK,C2@22.14,15.86	SA537	SA538	HCT116-stranded	0.50
AGTPBP1	HsaEX0003186	chr9:88293250-88293313	64	chr9:88296183,88293250-88293313,88292497	S	100.0	OK,OK,OK,OK,S@56.00,0.00	75.44	VLOW,VLOW,VLOW,B1,S@37.72,12.28	SA537	SA538	HCT116-stranded	0.50
AGXT2	HsaINT0005776	chr5:35039614-35040679	1066	chr5:35040680-35040768=35039429-35039613:-	IR-S	22.58	VLOW,VLOW,NA,1=6=12,0.36@4.29,14.71	58.33	OK,OK,NA,16=26=15,0.542@33.25,23.75	SA537	SA538	HCT116-stranded	0.50
AGXT2	HsaINT0005782	chr5:35025961-35026514	554	chr5:35026515-35026615=35025868-35025960:-	IR-C	30.67	VLOW,VLOW,NA,5=3=11,0.537@6.36,14.37	76.69	OK,OK,NA,25=19=8,0.905@46.52,14.14	SA537	SA538	HCT116-stranded	0.50
AGXT2	HsaINT0005777	chr5:35037171-35039428	2258	chr5:35039429-35039613=35037047-35037170:-	IR-C	1.89	OK,OK,NA,0=1=26,0.51@0.51,26.49	36.36	OK,OK,NA,13=11=21,0.978@16.36,28.64	SA537	SA538	HCT116-stranded	0.50
AGXT2	HsaINT0005778	chr5:35035422-35037046	1625	chr5:35037047-35037170=35035327-35035421:-	IR-S	21.57	OK,OK,NA,6=5=20,0.133@6.69,24.31	60.87	N,N,NA,25=3=9,0.000222@22.52,14.48	SA537	SA538	HCT116-stranded	0.50
AGXT2	HsaINT0005780	chr5:35032931-35033564	634	chr5:35033565-35033658=35032837-35032930:-	IR-C	50.0	VLOW,VLOW,NA,11=9=10,0.0247@15,15	94.87	LOW,LOW,NA,10=27=1,0.000113@36.05,1.95	SA537	SA538	HCT116-stranded	0.50
AGXT2	HsaINT0005781	chr5:35026616-35032836	6221	chr5:35032837-35032930=35026515-35026615:-	IR-S	9.09	VLOW,VLOW,NA,2=0=10,0.26@1.09,10.91	92.31	OK,OK,NA,27=21=2,0.965@46.16,3.84	SA537	SA538	HCT116-stranded	0.50
AGXT2L1	HsaINT0005785	chr4:109665013-109667554	2542	chr4:109667555-109667685=109664945-109665012:-	IR-S	17.95	LOW,LOW,NA,2=5=16,0.186@4.13,18.87	76.81	OK,OK,NA,23=30=8,4.13e-05@46.85,14.15	SA537	SA538	HCT116-stranded	0.50
AGXT2L1	HsaINT0005784	chr4:109667686-109667917	232	chr4:109667918-109668007=109667555-109667685:-	IR-S	20.56	VLOW,VLOW,NA,3=1=11,0.855@3.43,13.26	81.63	LOW,OK,NA,45=13=9,0.974@72.65,16.35	SA537	SA538	HCT116-stranded	0.50
AGXT2L2	HsaEX0003205	chr5:177635737-177635916	180	chr5:177638762+177638891,177635737-177635916,177635282	S	100.0	N,N,N,B2,S@31.00,0.00	53.85	VLOW,VLOW,VLOW,B1,S@16.16,13.85	SA537	SA538	HCT116-stranded	0.50
AGXT2L2	HsaEX0003212	chr5:177652356-177652430	75	chr5:177656941,177652356-177652430,177641886	C3	79.49	OK,OK,N,B2,C2@34.98,9.02	26.56	VLOW,VLOW,N,Bn,C3@5.05,13.95	SA537	SA538	HCT116-stranded	0.50
AHDC1	HsaEX0003234	chr1:27879403-27879440	38	chr1:27885217,27879403-27879440,27861427	C3	98.28	SOK,SOK,N,Bn,C3@200.49,3.51	67.65	SOK,SOK,N,Bn,C3@140.04,66.96	SA537	SA538	HCT116-stranded	0.50
AHDC1	HsaEX0003236	chr1:27929908-27930002	95	chr1:27930613+27930617+27930621+27930671,27929908-27930002+27930005,27885394	C2	97.16	SOK,SOK,SOK,OK,C2@134.08,3.92	76.66	SOK,SOK,SOK,OK,C1@109.62,33.38	SA537	SA538	HCT116-stranded	0.50
AHDC1	HsaEX0003232	chr1:27884816-27885041	226	chr1:27885217,27884816-27885041,27879696+27879801+27879815	S	62.07	SOK,SOK,SOK,OK,S@87.52,53.48	92.22	SOK,SOK,SOK,OK,C1@159.54,13.46	SA537	SA538	HCT116-stranded	0.50
AHDC1	HsaALTA0000302-2/3	chr1:27879657-27879801	105	chr1:27884816,27879657-27879815+27879801+27879696	Alt3	6.74	OK,OK,OK,90=58,C2@6.07,83.93	49.93	OK,OK,OK,82=78,S@40.94,41.06	SA537	SA538	HCT116-stranded	0.50
AHDC1	HsaALTA0000302-1/3	chr1:27879657-27879696	0	chr1:27884816,27879657-27879815+27879801+27879696	Alt3	87.59	OK,OK,OK,90=58,C2@78.83,11.17	28.06	OK,OK,OK,82=78,S@23.01,58.99	SA537	SA538	HCT116-stranded	0.50
AHI1	HsaEX0003243	chr6:135768146-135768298	153	chr6:135769428,135768146-135768298,135763809+135763852	S	100.0	OK,OK,OK,OK,S@69.00,0.00	36.36	OK,OK,OK,OK,S@27.27,47.73	SA537	SA538	HCT116-stranded	0.50
AHI1	HsaEX0003253	chr6:135749767-135749897	131	chr6:135751020,135749767-135749897,135748445	S	100.0	OK,OK,OK,OK,S@61.00,0.00	78.26	OK,OK,OK,OK,S@64.17,17.83	SA537	SA538	HCT116-stranded	0.50
AHI1	HsaEX0003245	chr6:135818326-135818387	62	chr6:135818721,135818326-135818387,135813429	C1	47.95	OK,OK,LOW,B1,C1@25.89,28.11	15.66	OK,OK,OK,B1,C1@7.52,40.48	SA537	SA538	HCT116-stranded	0.50
AHI1	HsaINT0005911	chr6:135749898-135751019	1122	chr6:135751020-135751138=135749767-135749897:-	IR-S	0.0	OK,OK,NA,0=0=24,0.714@0,24	29.03	OK,OK,NA,12=6=22,0.766@11.61,28.39	SA537	SA538	HCT116-stranded	0.50
AHRR	HsaINT0005948	chr5:432640-432920	281	chr5:432578-432639=432921-433062:+	IR-S	22.74	LOW,LOW,NA,6=3=15,0.588@5.58,18.95	100.0	VLOW,VLOW,NA,5=10=0,0.762@15.29,0	SA537	SA538	HCT116-stranded	0.50
AHRR	HsaINT0005957	chr5:428122-432577	4456	chr5:427922-428121=432578-432639:+	IR-C	23.53	VLOW,VLOW,NA,4=4=13,0.558@4.94,16.06	66.67	N,N,NA,1=7=2,0.285@6.67,3.33	SA537	SA538	HCT116-stranded	0.50
AHSA2	HsaINT0005968	chr2:61411936-61412636	701	chr2:61411847-61411935=61412637-61412753:+	IR-S	13.95	OK,OK,NA,6=6=37,0.36@6.84,42.16	43.75	N,N,NA,13=1=9,0.0594@10.06,12.94	SA537	SA538	HCT116-stranded	0.50
AIM1	HsaINT0006052	chr6:106999854-107000058	205	chr6:106999727-106999853=107000059-107000091:+	IR-S	100.0	N,N,NA,0=9=0,0.0176@12.12,0	57.14	N,N,NA,0=8=3,0.0247@8.46,6.35	SA537	SA538	HCT116-stranded	0.50
AKAP1	HsaEX0003346	chr17:55189852-55189979	128	chr17:55189285,55189852-55189979,55191820	S	98.52	SOK,SOK,SOK,OK,S@528.07,7.93	71.43	SOK,SOK,SOK,OK,S@201.43,80.57	SA537	SA538	HCT116-stranded	0.50
AKAP10	HsaEX0003349	chr17:19844229-19844323	95	chr17:19845139,19844200+19844229-19844323,19843162	S	91.3	OK,OK,OK,OK,S@60.26,5.74	48.39	N,N,N,OK,S@11.13,11.87	SA537	SA538	HCT116-stranded	0.50
AKAP11	HsaEX0003357	chr13:42871184-42871318	135	chr13:42869878,42871184-42871318,42872669	S	84.44	OK,OK,OK,OK,S@70.09,12.91	38.46	N,N,N,B1,S@6.92,11.08	SA537	SA538	HCT116-stranded	0.50
AKAP11	HsaEX0003359	chr13:42891664-42891824	161	chr13:42888076,42891664-42891824,42893224	S	98.55	SOK,SOK,SOK,OK,S@135.01,1.99	78.72	LOW,LOW,LOW,B1,S@33.06,8.94	SA537	SA538	HCT116-stranded	0.50
AKAP11	HsaEX0003355	chr13:42866521-42866637	117	chr13:42860535,42866521-42866637,42869831	S	100.0	OK,OK,OK,OK,S@62.00,0.00	57.23	LOW,LOW,VLOW,OK,C1@20.60,15.40	SA537	SA538	HCT116-stranded	0.50
AKAP11	HsaEX0003354	chr13:42860122-42860171	50	chr13:42846364,42860122-42860171,42860436	S	73.91	LOW,LOW,LOW,B1,S@29.56,10.44	20.0	N,N,N,B1,S@2.40,9.60	SA537	SA538	HCT116-stranded	0.50
AKAP13	HsaEX0003373	chr15:86273744-86273938	195	chr15:86270694,86273723+86273744-86273938,86278223	S	100.0	OK,OK,OK,OK,S@71.00,0.00	62.5	OK,OK,OK,OK,S@32.50,19.50	SA537	SA538	HCT116-stranded	0.50
AKAP13	HsaEX0003374	chr15:86278791-86278861	71	chr15:86278381,86278791-86278861,86279321	S	100.0	OK,OK,OK,OK,S@57.00,0.00	79.49	OK,OK,OK,OK,S@35.77,9.23	SA537	SA538	HCT116-stranded	0.50
AKAP8	HsaEX0003395	chr19:15487787-15487825	39	chr19:15490524,15487787-15487825,15485446	S	97.49	OK,SOK,OK,OK,S@85.79,2.21	59.98	SOK,SOK,SOK,OK,S@138.55,92.45	SA537	SA538	HCT116-stranded	0.50
AKAP9	HsaEX0003421	chr7:91715542-91715730	189	chr7:91715000,91715542-91715730,91718699	S	95.74	OK,OK,OK,OK,S@44.04,1.96	52.94	N,N,N,OK,S@6.88,6.12	SA537	SA538	HCT116-stranded	0.50
AKAP9	HsaEX0003429	chr7:91734992-91735077	86	chr7:91732140,91734992-91735077,91736607	S	96.72	OK,OK,OK,B1,S@58.03,1.97	52.38	VLOW,VLOW,VLOW,OK,C2@16.76,15.24	SA537	SA538	HCT116-stranded	0.50
AKAP9	HsaEX0003431	chr7:91737808-91737947	140	chr7:91732140,91737808-91737947,91739436	C3	97.8	OK,OK,N,B2,C2@88.02,1.98	66.15	OK,OK,N,Bl,C3@35.72,18.28	SA537	SA538	HCT116-stranded	0.50
AKAP9	HsaEX0003428	chr7:91621472-91621525	54	chr7:91609647,91621472-91621525,91622199	S	65.33	OK,OK,OK,OK,S@40.50,21.50	9.09	OK,OK,OK,OK,S@2.18,21.82	SA537	SA538	HCT116-stranded	0.50
AKAP9	HsaEX0003404	chr7:91624917-91625114	198	chr7:91624090,91624917-91625114,91630162	S	94.72	LOW,LOW,LOW,B1,S@35.99,2.01	70.33	OK,OK,OK,OK,S@37.27,15.73	SA537	SA538	HCT116-stranded	0.50
AKAP9	HsaINT0006338	chr7:91674528-91682039	7512	chr7:91674322-91674527=91682040-91682272:+	IR-S	0.0	OK,OK,NA,0=0=21,1@0,21	31.43	VLOW,VLOW,NA,11=0=12,0.0247@7.23,15.77	SA537	SA538	HCT116-stranded	0.50
AKAP9	HsaINT0006351	chr7:91714018-91714132	115	chr7:91713954-91714017=91714133-91714254:+	IR-S	7.69	LOW,LOW,NA,1=2=18,0.802@1.61,19.39	73.91	LOW,LOW,NA,11=23=6,0.756@29.56,10.44	SA537	SA538	HCT116-stranded	0.50
AKAP9	HsaINT0006352	chr7:91714255-91714808	554	chr7:91714133-91714254=91714809-91715000:+	IR-S	20.0	VLOW,VLOW,NA,2=4=12,0.558@3.6,14.4	74.71	OK,OK,NA,24=41=11,0.45@56.78,19.22	SA537	SA538	HCT116-stranded	0.50
AKAP9	HsaINT0006350	chr7:91712970-91713953	984	chr7:91712484-91712969=91713954-91714017:+	IR-S	2.7	LOW,LOW,NA,0=1=18,0.714@0.51,18.49	85.71	N,N,NA,3=9=1,0.0484@11.14,1.86	SA537	SA538	HCT116-stranded	0.50
AKIRIN1	HsaEX0003443	chr1:39466644-39466778	135	chr1:39457272,39466644-39466778,39469019	S	93.42	N,N,N,B2,S@177.50,12.50	58.7	SOK,SOK,N,B2,C2@165.53,116.47	SA537	SA538	HCT116-stranded	0.50
AKNA	HsaEX0003447	chr9:117119143-117119246	104	chr9:117120201,117119143-117119246+117119249,117118371+117118411+117118416	S	100.0	LOW,LOW,LOW,OK,S@37.00,0.00	50.0	VLOW,VLOW,VLOW,OK,S@15.00,15.00	SA537	SA538	HCT116-stranded	0.50
AKNA	HsaEX0003454	chr9:117159005-117159112	108	chr9:117160720,117159005-117159112,117156690	C1	76.47	LOW,LOW,LOW,OK,C1@22.94,7.06	5.26	N,N,N,Bn,C3@0.53,9.47	SA537	SA538	HCT116-stranded	0.50
AKNA	HsaEX0003450	chr9:117108143-117108289	147	chr9:117110004,117108143-117108289,117106083	C3	100.0	LOW,LOW,N,Bn,C3@35.00,0.00	42.86	N,N,N,Bn,C3@4.29,5.71	SA537	SA538	HCT116-stranded	0.50
AKNA	HsaEX0003451	chr9:117105988-117106083	96	chr9:117108143,117105988-117106083,117104405	S	100.0	LOW,LOW,LOW,OK,S@30.00,0.00	53.85	N,N,N,OK,C2@5.38,4.62	SA537	SA538	HCT116-stranded	0.50
AKR1A1	HsaEX0003463	chr1:46027461-46027550	90	chr1:46016827,46027461-46027550,46032241	C1	94.03	SOK,SOK,SOK,OK,C1@672.31,42.69	81.21	SOK,SOK,SOK,OK,C1@657.80,152.20	SA537	SA538	HCT116-stranded	0.50
AKT1S1	HsaEX0003484	chr19:50379860-50380055	196	chr19:50380282+50380494,50379766+50379860-50380055,50376559	S	74.3	SOK,SOK,SOK,B2,S@259.31,89.69	56.52	SOK,SOK,SOK,B2,S@267.90,206.10	SA537	SA538	HCT116-stranded	0.50
AKT1S1	HsaALTD0000240-2/2	chr19:50380282-50380536	212	chr19:50380494+50380282-50380536,50376559	Alt5	30.61	OK,OK,OK,50=48,S@15.30,34.70	63.55	SOK,SOK,SOK,132=127,S@83.89,48.11	SA537	SA538	HCT116-stranded	0.50
AKT1S1	HsaALTD0000240-1/2	chr19:50380494-50380536	0	chr19:50380494+50380282-50380536,50376559	Alt5	69.39	OK,OK,OK,50=48,S@34.70,15.31	36.45	SOK,SOK,SOK,132=127,S@48.11,83.89	SA537	SA538	HCT116-stranded	0.50
AKT2	HsaEX0003489	chr19:40742164-40742292	129	chr19:40743876,40742145+40742155+40742164-40742292,40742011+40742049	S	97.5	SOK,SOK,SOK,OK,S@462.15,11.85	70.73	SOK,SOK,SOK,OK,S@293.53,121.47	SA537	SA538	HCT116-stranded	0.50
AKT2	HsaEX0003488	chr19:40745952-40746017	66	chr19:40747845,40745952-40746017+40746028,40744880	S	97.08	SOK,SOK,SOK,OK,S@523.26,15.74	81.24	SOK,SOK,SOK,OK,C1@424.07,97.93	SA537	SA538	HCT116-stranded	0.50
AL117209.2	HsaEX0003522	chr14:103407291-103407735	445	chr14:103410228+103410412,103407291-103407735,103406661+103406825	S	0.33	SOK,SOK,SOK,Bn,S@0.99,300.01	19.36	SOK,SOK,SOK,B2,S@50.72,211.28	SA537	SA538	HCT116-stranded	0.50
AL133216.3	HsaEX0003535	chr10:38651168-38651266	99	chr10:38647443,38651168-38651266,38654362	C3	100.0	N,N,N,Bn,C3@37.00,0.00	57.92	N,N,N,Bn,C3@15.64,11.36	SA537	SA538	HCT116-stranded	0.50
AL133216.3	HsaEX0003536	chr10:38652450-38652538	89	chr10:38647443,38652424+38652450-38652538,38654362	C3	100.0	OK,SOK,N,B2,C3@87.00,0.00	79.93	OK,OK,N,B2,C2@37.57,9.43	SA537	SA538	HCT116-stranded	0.50
AL136981.1	HsaEX0003541	chr9:95584492-95584559	68	chr9:95581661,95584492-95584559,95588807	S	86.85	SOK,SOK,SOK,OK,S@109.43,16.57	48.12	VLOW,LOW,VLOW,OK,C2@18.29,19.71	SA537	SA538	HCT116-stranded	0.50
AL928654.1	HsaEX0003561	chr14:105885019-105885153	135	chr14:105885276+105885359,105885019-105885153,105884646	S	57.89	N,N,N,OK,S@8.68,6.32	100.0	N,N,N,B1,S@14.00,0.00	SA537	SA538	HCT116-stranded	0.50
ALDH1A3	HsaEX0003595	chr15:101432715-101432844	130	chr15:101427917,101432715-101432844,101433150	S	99.02	SOK,SOK,SOK,OK,S@1988.32,19.68	84.2	SOK,SOK,SOK,OK,C1@600.35,112.65	SA537	SA538	HCT116-stranded	0.50
ALG11	HsaEX0003662	chr13:52593049-52593279	231	chr13:52586598+52586710,52593049-52593279,52602455	S	59.09	LOW,LOW,LOW,B2,S@41.36,28.64	86.05	OK,OK,N,B2,C1@68.84,11.16	SA537	SA538	HCT116-stranded	0.50
ALG11	HsaEX0003664	chr13:52598722-52599073	352	chr13:52586598+52586710,52598722-52599073,52602455	C1	35.21	OK,OK,LOW,B2,C1@16.90,31.10	68.25	LOW,LOW,N,B2,C2@36.17,16.83	SA537	SA538	HCT116-stranded	0.50
ALG13	HsaEX0003683	chrX:110955712-110955758	47	chrX:110928331,110955712-110955758,110961074	C3	100.0	VLOW,VLOW,N,Bn,C3@17.00,0.00	52.63	VLOW,VLOW,N,Bn,C3@15.26,13.74	SA537	SA538	HCT116-stranded	0.50
ALG13	HsaEX0003682	chrX:110954903-110954953	51	chrX:110952276,110954903-110954953,110961074	C3	88.24	VLOW,VLOW,N,Bn,C3@14.12,1.88	5.88	LOW,LOW,N,Bn,C3@1.06,16.94	SA537	SA538	HCT116-stranded	0.50
ALG13	HsaEX0003688	chrX:110973753-110973808	56	chrX:110973655,110973753-110973808,110978279+110978318	S	96.12	OK,OK,OK,OK,C1@42.29,1.71	35.52	OK,OK,LOW,OK,C2@19.89,36.11	SA537	SA538	HCT116-stranded	0.50
ALG13	HsaEX0003686	chrX:110971413-110971533	121	chrX:110970998,110971413-110971533,110973623	S	100.0	LOW,OK,LOW,OK,S@38.00,0.00	39.21	OK,OK,LOW,OK,C2@24.70,38.30	SA537	SA538	HCT116-stranded	0.50
ALG13	HsaEX0003685	chrX:110970851-110970998	148	chrX:110970673,110970842+110970851-110970998,110971413	S	100.0	LOW,LOW,LOW,B1,S@37.00,0.00	52.64	LOW,LOW,VLOW,B1,C3@29.48,26.52	SA537	SA538	HCT116-stranded	0.50
ALG13	HsaEX0003687	chrX:110973623-110973655	33	chrX:110971533,110973623-110973655,110978279+110978318	C3	95.69	LOW,OK,N,Bl,C3@33.49,1.51	50.86	OK,OK,N,B1,C3@31.02,29.98	SA537	SA538	HCT116-stranded	0.50
ALG13	HsaEX0003671	chrX:110963323-110963398	76	chrX:110961502,110963323-110963398,110964831	S	100.0	VLOW,VLOW,VLOW,OK,S@20.00,0.00	10.26	LOW,LOW,N,OK,C3@2.05,17.95	SA537	SA538	HCT116-stranded	0.50
ALG13	HsaEX0003673	chrX:110978279-110978350	72	chrX:110973808,110978279-110978350,110979942	S	91.62	OK,OK,OK,OK,S@43.06,3.94	40.12	OK,OK,VLOW,OK,C3@22.07,32.93	SA537	SA538	HCT116-stranded	0.50
ALG2	HsaEX0003702	chr9:101983261-101983419	159	chr9:101983829,101983261-101983419,101981118	S	25.8	SOK,SOK,SOK,OK,S@45.92,132.08	8.86	SOK,SOK,SOK,OK,S@29.95,308.05	SA537	SA538	HCT116-stranded	0.50
ALG3	HsaEX0003703	chr3:183963501-183963600	100	chr3:183966533+183966570+183966778+183967014,183963501-183963600,183963403	S	94.25	SOK,SOK,SOK,OK,S@765.31,46.69	74.54	SOK,SOK,SOK,OK,S@678.31,231.69	SA537	SA538	HCT116-stranded	0.50
ALG3	HsaEX0003704	chr3:183962986-183963146	161	chr3:183963256,183962986-183963146,183962439+183962509	S	95.35	SOK,SOK,SOK,OK,S@1162.32,56.68	70.01	SOK,SOK,SOK,OK,C2@999.04,427.96	SA537	SA538	HCT116-stranded	0.50
ALG3	HsaEX0003705	chr3:183962389-183962439	51	chr3:183962986,183962389-183962439+183962509,183960464	C3	94.71	SOK,SOK,N,B2,C3@922.48,51.52	50.84	SOK,SOK,SOK,B2,C3@556.70,538.30	SA537	SA538	HCT116-stranded	0.50
ALG3	HsaEX0003706	chr3:183961579-183961669	91	chr3:183962389,183961579-183961669+183961784,183961413+183961418	S	90.01	SOK,SOK,SOK,OK,S@924.40,102.60	55.36	SOK,SOK,SOK,OK,C2@675.39,544.61	SA537	SA538	HCT116-stranded	0.50
ALG3	HsaEX0003707	chr3:183961342-183961413	72	chr3:183961579,183961320+183961342-183961413+183961418,183960464	C1	98.26	SOK,SOK,N,B2,C1@781.17,13.83	63.47	SOK,SOK,LOW,B2,C2@655.01,376.99	SA537	SA538	HCT116-stranded	0.50
ALG3	HsaEX0003708	chr3:183960601-183960743	143	chr3:183961320+183961342,183960601-183960743,183960464	S	97.87	SOK,SOK,SOK,B2,S@819.17,17.83	61.98	SOK,SOK,LOW,B2,C2@639.01,391.99	SA537	SA538	HCT116-stranded	0.50
ALG5	HsaEX0003716	chr13:37559764-37559877	114	chr13:37563621,37559764-37559877,37546173	S	97.22	SOK,SOK,SOK,OK,S@483.18,13.82	81.46	SOK,SOK,SOK,OK,S@334.80,76.20	SA537	SA538	HCT116-stranded	0.50
ALG5	HsaEX0003709	chr13:37569562-37569733	172	chr13:37573372,37569562-37569733,37569172	S	98.34	SOK,SOK,SOK,OK,S@235.03,3.97	75.63	SOK,SOK,SOK,OK,C2@130.84,42.16	SA537	SA538	HCT116-stranded	0.50
ALKBH2	HsaALTA0000377-1/2	chr12:109530312-109530592	0	chr12:109531052,109530312-109530742+109530592	Alt3	36.89	SOK,SOK,OK,103=95,C1@38.00,65.00	64.68	SOK,SOK,SOK,218=212,S@141.00,77.00	SA537	SA538	HCT116-stranded	0.50
ALKBH2	HsaALTA0000377-2/2	chr12:109530312-109530742	150	chr12:109531052,109530312-109530742+109530592	Alt3	63.11	SOK,SOK,OK,103=95,C1@65.00,38.00	35.32	SOK,SOK,SOK,218=212,S@77.00,141.00	SA537	SA538	HCT116-stranded	0.50
ALKBH3	HsaEX0003743	chr11:43913591-43913679	89	chr11:43911378,43913591-43913679,43923066	C1	89.56	SOK,SOK,SOK,OK,C1@211.36,24.64	30.38	SOK,SOK,OK,B1,C1@31.29,71.71	SA537	SA538	HCT116-stranded	0.50
ALKBH5	HsaEX0003747	chr17:18110129-18110284	156	chr17:18098349,18110129-18110284,18111533	S	99.71	SOK,SOK,SOK,OK,S@689.00,2.00	86.09	SOK,SOK,SOK,OK,S@863.48,139.52	SA537	SA538	HCT116-stranded	0.50
ALKBH6	HsaEX0003749	chr19:36504246-36504324	79	chr19:36505077,36504246-36504324,36503991	C1	97.86	SOK,SOK,SOK,OK,S@181.04,3.96	75.66	SOK,SOK,SOK,OK,C1@125.60,40.40	SA537	SA538	HCT116-stranded	0.50
ALKBH6	HsaEX0003752	chr19:36501796-36501947	152	chr19:36502306,36501796-36501947+36501967+36501979,36501547+36501585	S	95.36	SOK,SOK,SOK,OK,S@200.26,9.74	79.82	SOK,SOK,SOK,OK,S@156.45,39.55	SA537	SA538	HCT116-stranded	0.50
ALKBH8	HsaEX0003756	chr11:107420479-107420549	71	chr11:107422534,107420479-107420549,107403132	S	82.22	LOW,LOW,LOW,OK,S@33.71,7.29	47.06	LOW,LOW,LOW,OK,S@23.53,26.47	SA537	SA538	HCT116-stranded	0.50
ALMS1	HsaEX0003770	chr2:73659326-73659419	94	chr2:73653681,73659326-73659419,73675090	S	100.0	OK,OK,OK,OK,S@63.00,0.00	55.78	LOW,LOW,VLOW,B1,C2@23.99,19.01	SA537	SA538	HCT116-stranded	0.50
ALMS1	HsaEX0003769	chr2:73653581-73653681	101	chr2:73652030,73653581-73653681,73675090	C3	100.0	OK,OK,N,B2,C2@60.00,0.00	39.19	LOW,LOW,N,Bn,C3@14.50,22.50	SA537	SA538	HCT116-stranded	0.50
ALMS1	HsaEX0003767	chr2:73649985-73650102	118	chr2:73646446,73649985-73650102,73651558	S	100.0	OK,OK,OK,OK,S@50.00,0.00	37.3	VLOW,VLOW,N,OK,C2@11.56,19.44	SA537	SA538	HCT116-stranded	0.50
ALMS1	HsaEX0003775	chr2:73777394-73777564	171	chr2:73762076,73777394-73777564,73784347	S	95.29	OK,OK,OK,OK,S@79.09,3.91	68.06	LOW,LOW,LOW,OK,C1@28.59,13.41	SA537	SA538	HCT116-stranded	0.50
ALMS1	HsaEX0003772	chr2:73682340-73682422	83	chr2:73681194,73682289+73682340-73682422,73716761	S	100.0	OK,OK,OK,OK,S@79.00,0.00	59.37	LOW,LOW,LOW,OK,C2@26.12,17.88	SA537	SA538	HCT116-stranded	0.50
ALMS1	HsaEX0003768	chr2:73651558-73652030	473	chr2:73646446,73651558-73652030,73746902	C3	100.0	OK,OK,N,Bn,C3@56.00,0.00	50.39	LOW,LOW,N,Bn,C3@20.16,19.84	SA537	SA538	HCT116-stranded	0.50
ALMS1	HsaEX0003771	chr2:73675090-73681194	6105	chr2:73659419,73675090-73681194,73716761	C3	100.0	OK,OK,N,B2,C3@81.00,0.00	63.33	OK,OK,N,B2,C3@31.66,18.34	SA537	SA538	HCT116-stranded	0.50
ALOX12B	HsaEX0003779	chr17:7982714-7982842	129	chr17:7982970+7983087+7983123,7982714-7982842+7982857+7982923,7980511	S	38.88	N,N,N,Bn,S@4.28,6.72	91.24	N,N,N,B2,S@56.57,5.43	SA537	SA538	HCT116-stranded	0.50
ALPK1	HsaEX0003799	chr4:113303554-113303708	155	chr4:113299054,113303554-113303708,113332879+113332983	S	100.0	VLOW,VLOW,VLOW,OK,S@18.00,0.00	63.64	N,N,N,B1,S@11.46,6.54	SA537	SA538	HCT116-stranded	0.50
ALPK1	HsaALTA0000385-1/2	chr4:113332983-113333181	0	chr4:113303708,113332983+113332879-113333181	Alt3	91.67	VLOW,VLOW,VLOW,12=12,S@11.00,1.00	46.67	VLOW,VLOW,VLOW,15=11,C2@7.00,8.00	SA537	SA538	HCT116-stranded	0.50
ALPK1	HsaALTA0000385-2/2	chr4:113332879-113333181	104	chr4:113303708,113332983+113332879-113333181	Alt3	8.33	VLOW,VLOW,VLOW,12=12,S@1.00,11.00	53.33	VLOW,VLOW,VLOW,15=11,C2@8.00,7.00	SA537	SA538	HCT116-stranded	0.50
ALS2CR4	HsaEX0003877	chr2:202492044-202492137	94	chr2:202492799,202492044-202492137+202492161,202490870	S	96.81	SOK,SOK,SOK,OK,S@239.12,7.88	80.9	SOK,SOK,SOK,OK,S@145.62,34.38	SA537	SA538	HCT116-stranded	0.50
ALS2CR4	HsaINT0007469	chr2:202490871-202492043	1173	chr2:202492044-202492137=202490749-202490870:-	IR-S	18.18	LOW,LOW,NA,7=1=18,0.0949@4.73,21.27	51.22	VLOW,VLOW,NA,21=0=10,0.000854@15.88,15.12	SA537	SA538	HCT116-stranded	0.50
ALS2CR8	HsaINT0007491	chr2:203818858-203820396	1539	chr2:203818728-203818857=203820397-203820481:+	IR-S	4.0	OK,OK,NA,1=2=36,0.51@1.56,37.44	29.03	OK,OK,NA,2=16=22,0.00459@11.61,28.39	SA537	SA538	HCT116-stranded	0.50
AMBRA1	HsaEX0003913	chr11:46431826-46431918	93	chr11:46439463,46431826-46431918,46430256	S	100.0	OK,OK,OK,OK,S@80.00,0.00	68.83	OK,OK,OK,OK,S@44.74,20.26	SA537	SA538	HCT116-stranded	0.50
AMBRA1	HsaEX0003916	chr11:46534277-46534363	87	chr11:46563495,46534277-46534363,46529920	C1	68.25	OK,OK,OK,OK,S@36.17,16.83	36.71	OK,OK,OK,B1,C1@19.82,34.18	SA537	SA538	HCT116-stranded	0.50
AMD1	HsaEX0003919	chr6:111210060-111210186	127	chr6:111196418,111210060-111210186,111211457	S	93.95	SOK,SOK,SOK,B2,S@153.14,9.86	17.94	SOK,SOK,SOK,OK,C3@129.35,591.65	SA537	SA538	HCT116-stranded	0.50
AMDHD2	HsaEX0003923	chr16:2578995-2579096	102	chr16:2578719,2578995-2579096,2579476	C1	96.8	SOK,SOK,SOK,OK,C1@116.16,3.84	76.59	OK,OK,OK,OK,S@50.55,15.45	SA537	SA538	HCT116-stranded	0.50
AMMECR1	HsaINT0007637	chrX:109444279-109445673	1395	chrX:109445674-109445764=109444182-109444278:-	IR-S	1.22	OK,OK,NA,0=1=30,0.714@0.5,40.88	27.08	N,VLOW,NA,8=1=9,0.0678@5.72,15.4	SA537	SA538	HCT116-stranded	0.50
AMMECR1L	HsaEX0003952	chr2:128627028-128627114	87	chr2:128628388,128627028-128627114+128627118,128624570	C1	90.99	SOK,SOK,OK,OK,C1@104.64,10.36	24.22	SOK,SOK,VLOW,B1,C3@36.81,115.19	SA537	SA538	HCT116-stranded	0.50
AMMECR1L	HsaEX0003951	chr2:128628388-128628502	115	chr2:128628823,128628388-128628502,128624570	C2	89.48	OK,SOK,N,B2,C2@85.90,10.10	15.98	SOK,SOK,N,Bn,C3@23.49,123.51	SA537	SA538	HCT116-stranded	0.50
AMMECR1L	HsaEX0003948	chr2:128641777-128641886	110	chr2:128643384,128641777-128641886,128631846	S	100.0	OK,OK,OK,OK,S@92.00,0.00	41.53	SOK,SOK,SOK,OK,S@71.43,100.57	SA537	SA538	HCT116-stranded	0.50
AMMECR1L	HsaEX0003950	chr2:128628823-128628933	111	chr2:128631402,128628823-128628933,128624570	C3	90.86	SOK,SOK,N,B2,C2@107.21,10.79	16.62	SOK,SOK,SOK,B1,C2@25.93,130.07	SA537	SA538	HCT116-stranded	0.50
AMMECR1L	HsaEX0003947	chr2:128624474-128624570	97	chr2:128627028,128624474-128624570,128622779	C1	100.0	SOK,SOK,SOK,OK,C1@168.00,0.00	85.87	SOK,SOK,SOK,OK,C2@300.55,49.45	SA537	SA538	HCT116-stranded	0.50
AMN1	HsaEX0003958	chr12:31862227-31862359	133	chr12:31881905,31862227-31862359,31854941	C1	96.0	LOW,LOW,LOW,B1,C1@46.08,1.92	51.21	LOW,LOW,LOW,OK,C1@25.09,23.91	SA537	SA538	HCT116-stranded	0.50
AMOTL2	HsaEX0003977	chr3:134077382-134077558	177	chr3:134078125,134077382-134077558+134077561,134076605	S	100.0	SOK,SOK,SOK,OK,S@330.00,0.00	82.98	SOK,SOK,SOK,OK,S@348.52,71.48	SA537	SA538	HCT116-stranded	0.50
AMPD2	HsaEX0003983	chr1:110173305-110173415	111	chr1:110173028,110173305-110173415,110173565	S	93.59	SOK,SOK,SOK,OK,S@254.56,17.44	70.0	SOK,SOK,SOK,OK,S@178.50,76.50	SA537	SA538	HCT116-stranded	0.50
AMPD2	HsaEX0003984	chr1:110172422-110172538	117	chr1:110172112,110172418+110172422-110172538,110172855	S	99.28	SOK,SOK,SOK,OK,S@298.83,2.17	68.66	SOK,SOK,SOK,OK,S@190.87,87.13	SA537	SA538	HCT116-stranded	0.50
AMPD3	HsaEX0003991	chr11:10508782-10508911	130	chr11:10506586,10508782-10508911,10514896	S	96.97	OK,OK,OK,OK,S@63.03,1.97	57.23	N,N,N,B2,C1@6.30,4.70	SA537	SA538	HCT116-stranded	0.50
AMPD3	HsaINT0007743	chr11:10515091-10516445	1355	chr11:10514896-10515090=10516446-10516577:+	IR-S	4.35	OK,OK,NA,1=1=22,0.714@1.04,22.96	35.71	N,N,NA,1=9=9,0.0484@6.78,12.22	SA537	SA538	HCT116-stranded	0.50
ANAPC1	HsaEX0004027	chr2:112582543-112582613	71	chr2:112582708,112582543-112582613,112580177	S	98.88	SOK,SOK,SOK,OK,S@317.40,3.60	84.31	SOK,SOK,SOK,OK,C1@183.80,34.20	SA537	SA538	HCT116-stranded	0.50
ANAPC1	HsaEX0004020	chr2:112604715-112604775	61	chr2:112605302,112604715-112604775,112601176	S	100.0	SOK,SOK,SOK,OK,S@366.00,0.00	86.13	SOK,SOK,SOK,OK,S@223.94,36.06	SA537	SA538	HCT116-stranded	0.50
ANAPC4	HsaINT0007908	chr4:25415365-25415945	581	chr4:25415267-25415364=25415946-25416007:+	IR-S	3.66	OK,OK,NA,6=1=92,0.36@3.62,95.38	28.0	LOW,LOW,NA,8=6=18,0.926@8.96,23.04	SA537	SA538	HCT116-stranded	0.50
ANAPC7	HsaEX0004083	chr12:110826317-110826428	112	chr12:110832906,110826317-110826428,110825697	S	95.48	SOK,SOK,SOK,OK,S@335.13,15.87	62.94	SOK,SOK,SOK,OK,C2@157.98,93.02	SA537	SA538	HCT116-stranded	0.50
ANAPC7	HsaEX0004084	chr12:110825544-110825697	154	chr12:110826317,110825544-110825697,110824171+110824223+110824266+110824274	S	98.31	SOK,SOK,SOK,OK,S@359.81,6.19	71.3	SOK,SOK,SOK,OK,C1@218.18,87.82	SA537	SA538	HCT116-stranded	0.50
ANGEL2	HsaEX0004095	chr1:213174128-213174254	127	chr1:213178375,213174128-213174254,213173725	S	83.67	OK,OK,OK,OK,S@75.30,14.70	27.66	LOW,LOW,N,OK,C2@8.30,21.70	SA537	SA538	HCT116-stranded	0.50
ANGEL2	HsaEX0004093	chr1:213180471-213180540	70	chr1:213181552,213180471-213180540,213178796	S	100.0	OK,OK,OK,OK,S@86.00,0.00	56.0	LOW,LOW,LOW,OK,S@21.84,17.16	SA537	SA538	HCT116-stranded	0.50
ANGEL2	HsaEX0004091	chr1:213186435-213186760	326	chr1:213188955,213186435-213186760,213181808	C2	96.08	SOK,SOK,LOW,OK,C2@96.08,3.92	68.63	N,N,N,B2,S@29.51,13.49	SA537	SA538	HCT116-stranded	0.50
ANKDD1A	HsaINT0008197	chr15:65236945-65239623	2679	chr15:65236849-65236944=65239624-65239813:+	IR-S	20.94	VLOW,VLOW,NA,0=6=11,0.133@3.63,13.7	82.93	N,N,NA,4=6=1,0.588@9.15,1.88	SA537	SA538	HCT116-stranded	0.50
ANKFY1	HsaEX0004195	chr17:4085216-4085285	70	chr17:4085476,4085216-4085285,4085127	C3	2.26	SOK,SOK,N,B1,C3@2.35,101.65	24.73	OK,OK,N,B1,C3@11.87,36.13	SA537	SA538	HCT116-stranded	0.50
ANKFY1	HsaEX0004198	chr17:4074327-4074572	246	chr17:4075851,4074327-4074572,4074155	S	0.0	OK,OK,OK,Bn,S@0.00,79.00	34.32	OK,OK,OK,B1,S@21.28,40.72	SA537	SA538	HCT116-stranded	0.50
ANKH	HsaEX0004210	chr5:14749281-14749415	135	chr5:14751178,14749281-14749415,14746071	S	100.0	SOK,SOK,SOK,OK,S@174.00,0.00	83.82	SOK,SOK,SOK,OK,S@104.77,20.23	SA537	SA538	HCT116-stranded	0.50
ANKHD1	HsaEX0004217	chr5:139892413-139892508	96	chr5:139889766,139892413-139892508,139892948	S	99.13	SOK,SOK,SOK,OK,S@226.02,1.98	43.07	OK,OK,OK,OK,S@42.21,55.79	SA537	SA538	HCT116-stranded	0.50
ANKHD1	HsaEX0004213	chr5:139914947-139915123	177	chr5:139909381,139914947-139915123,139916923	C1	87.32	SOK,SOK,SOK,OK,C1@283.79,41.21	41.78	SOK,SOK,SOK,OK,C1@63.09,87.91	SA537	SA538	HCT116-stranded	0.50
ANKHD1	HsaINT0008262	chr5:139866646-139876104	9459	chr5:139866543-139866645=139876105-139876863:+	IR-C	0.64	OK,OK,NA,1=0=78,0.714@0.51,78.49	23.64	OK,OK,NA,8=5=21,0.611@8.04,25.96	SA537	SA538	HCT116-stranded	0.50
ANKHD1	HsaINT0008283	chr5:139844362-139851823	7462	chr5:139844252-139844361=139851824-139852062:+	IR-C	5.75	OK,OK,NA,7=3=82,0.687@5.29,86.71	26.76	OK,OK,NA,16=22=52,0.854@24.08,65.92	SA537	SA538	HCT116-stranded	0.50
ANKIB1	HsaEX0004227	chr7:92021555-92021606	52	chr7:92020654+92020658,92021555-92021606,92025679+92025697	S	100.0	OK,OK,OK,OK,S@79.00,0.00	55.77	OK,OK,OK,OK,S@45.17,35.83	SA537	SA538	HCT116-stranded	0.50
ANKIB1	HsaEX0004226	chr7:92019285-92019430	146	chr7:92017355,92019285-92019430,92020480+92020484	S	97.83	OK,OK,OK,OK,S@89.03,1.97	60.49	OK,OK,OK,OK,S@39.32,25.68	SA537	SA538	HCT116-stranded	0.50
ANKIB1	HsaEX0004224	chr7:92017112-92017198	87	chr7:92015957,92017112-92017198,92017289	S	100.0	OK,OK,OK,OK,S@65.00,0.00	73.5	OK,OK,OK,OK,S@38.95,14.04	SA537	SA538	HCT116-stranded	0.50
ANKLE1	HsaEX0004232	chr19:17396490-17396628	139	chr19:17396399,17396490-17396628,17397189	S	98.11	SOK,SOK,SOK,OK,S@103.02,1.98	64.1	OK,OK,OK,OK,S@61.54,34.46	SA537	SA538	HCT116-stranded	0.50
ANKLE1	HsaEX0004231	chr19:17394898-17395075	178	chr19:17394693+17394771,17394898-17395075,17396240+17396244	S	100.0	OK,OK,OK,OK,S@96.00,0.00	78.85	OK,OK,OK,OK,S@73.33,19.67	SA537	SA538	HCT116-stranded	0.50
ANKLE1	HsaALTA0000440-2/2	chr19:17392866-17393018	5	chr19:17392791,17392871+17392866-17393018	Alt3	100.0	LOW,LOW,LOW,27=27,S@27.00,0.00	69.23	VLOW,VLOW,VLOW,13=13,S@9.00,4.00	SA537	SA538	HCT116-stranded	0.50
ANKLE1	HsaALTA0000440-1/2	chr19:17392871-17393018	0	chr19:17392791,17392871+17392866-17393018	Alt3	0.0	LOW,LOW,LOW,27=27,S@0.00,27.00	30.77	VLOW,VLOW,VLOW,13=13,S@4.00,9.00	SA537	SA538	HCT116-stranded	0.50
ANKLE1	HsaINT0008326	chr19:17396629-17397188	560	chr19:17396490-17396628=17397189-17398454:+	IR-S	2.86	OK,OK,NA,1=2=51,0.102@1.54,52.46	23.21	OK,OK,NA,15=11=43,0.719@16.01,52.99	SA537	SA538	HCT116-stranded	0.50
ANKLE1	HsaINT0008325	chr19:17396400-17396489	90	chr19:17396240-17396399=17396490-17396628:+	IR-S	2.38	OK,OK,NA,2=0=41,0.26@1.02,41.98	32.26	OK,OK,NA,10=10=21,0.988@13.23,27.77	SA537	SA538	HCT116-stranded	0.50
ANKLE2	HsaINT0008328	chr12:133306857-133310970	4114	chr12:133310971-133311161=133306265-133306856:-	IR-C	3.08	SOK,SOK,NA,1=6=110,0.133@3.6,113.4	21.18	SOK,SOK,NA,4=32=67,2.11e-05@21.82,81.18	SA537	SA538	HCT116-stranded	0.50
ANKMY1	HsaEX0004248	chr2:241468454-241468926	473	chr2:241492331,241468454-241468926,241465862	C3	55.82	VLOW,VLOW,N,OK,C2@17.86,14.14	87.54	VLOW,VLOW,VLOW,B1,C2@26.26,3.74	SA537	SA538	HCT116-stranded	0.50
ANKMY1	HsaEX0004241	chr2:241465646-241465862	217	chr2:241468454,241465646-241465862,241465266	C3	7.94	LOW,LOW,N,OK,C3@1.59,18.41	64.71	N,N,N,OK,S@9.06,4.94	SA537	SA538	HCT116-stranded	0.50
ANKMY1	HsaEX0004245	chr2:241446977-241447108	132	chr2:241452219,241446977-241447108,241439982	C2	69.61	N,N,N,OK,S@11.83,5.17	4.77	VLOW,VLOW,N,Bn,C3@0.52,10.48	SA537	SA538	HCT116-stranded	0.50
ANKMY1	HsaINT0008343	chr2:241465863-241468453	2591	chr2:241468454-241468926=241465646-241465862:-	IR-C	84.0	VLOW,VLOW,NA,10=11=2,0.000181@19.32,3.68	41.18	N,N,NA,4=3=5,4.15e-05@4.94,7.06	SA537	SA538	HCT116-stranded	0.50
ANKMY1	HsaINT0008353	chr2:241465267-241492330	27064	chr2:241492331-241492474=241465102-241465266:-	IR-C	48.15	N,N,NA,1=12=7,0.0176@9.63,10.37	100.0	N,N,NA,0=10=0,0.0346@10,0	SA537	SA538	HCT116-stranded	0.50
ANKMY2	HsaEX0004256	chr7:16664612-16664706	95	chr7:16666665,16664608+16664612-16664706,16655529	S	98.98	SOK,SOK,SOK,OK,S@194.00,2.00	28.0	OK,OK,OK,OK,S@22.40,57.60	SA537	SA538	HCT116-stranded	0.50
ANKRA2	HsaEX0004259	chr5:72851313-72851410	98	chr5:72853400,72851313-72851410,72850811	S	100.0	VLOW,VLOW,VLOW,B1,S@27.00,0.00	16.67	VLOW,VLOW,N,B1,C1@2.33,11.67	SA537	SA538	HCT116-stranded	0.50
ANKRA2	HsaINT0008369	chr5:72857114-72858417	1304	chr5:72858418-72858810=72856955-72857113:-	IR-S	17.07	LOW,LOW,NA,3=4=17,0.77@4.1,19.9	56.52	N,N,NA,9=4=5,0.351@10.17,7.83	SA537	SA538	HCT116-stranded	0.50
ANKRA2	HsaINT0008375	chr5:72848678-72849230	553	chr5:72849231-72849311=72848025-72848677:-	IR-S	5.88	LOW,LOW,NA,2=0=16,0.51@1.06,16.94	66.67	N,N,NA,5=3=2,0.831@6.67,3.33	SA537	SA538	HCT116-stranded	0.50
ANKRD1	HsaINT0008378	chr10:92678730-92678887	158	chr10:92678888-92679025=92678622-92678729:-	IR-S	60.56	SOK,SOK,NA,19=153=56,3.37e-11@138.08,89.92	3.7	SOK,SOK,NA,9=35=573,0.00565@22.83,594.17	SA537	SA538	HCT116-stranded	0.50
ANKRD10	HsaEX0004269	chr13:111546456-111546511	56	chr13:111558380,111546456-111546511+111546549,111545610	C2	22.84	SOK,SOK,OK,B1,C2@30.83,104.17	1.55	SOK,SOK,SOK,B1,C1@12.46,791.54	SA537	SA538	HCT116-stranded	0.50
ANKRD10	HsaALTD0000316-2/2	chr13:111535900-111536140	145	chr13:111536045+111535900-111536140,111532459	Alt5	6.67	OK,OK,OK,75=75,S@5.00,70.00	31.72	SOK,SOK,SOK,460=449,S@145.91,314.09	SA537	SA538	HCT116-stranded	0.50
ANKRD10	HsaALTD0000316-1/2	chr13:111536045-111536140	0	chr13:111536045+111535900-111536140,111532459	Alt5	93.33	OK,OK,OK,75=75,S@70.00,5.00	68.28	SOK,SOK,SOK,460=449,S@314.09,145.91	SA537	SA538	HCT116-stranded	0.50
ANKRD10	HsaINT0008386	chr13:111545611-111558379	12769	chr13:111558380-111558471=111545375-111545610:-	IR-C	9.74	SOK,SOK,NA,34=4=176,1.08e-05@20.84,193.16	28.23	SOK,SOK,NA,118=22=178,5.71e-18@89.77,228.23	SA537	SA538	HCT116-stranded	0.50
ANKRD11	HsaEX0004278	chr16:89379759-89379997	239	chr16:89383341,89379725+89379759-89379997,89371752	S	12.4	SOK,SOK,SOK,OK,S@34.84,246.16	32.86	SOK,SOK,SOK,OK,C1@189.60,387.40	SA537	SA538	HCT116-stranded	0.50
ANKRD11	HsaEX0004279	chr16:89371614-89371752	139	chr16:89383341,89371614-89371752,89357583+89357586+89357591	C1	99.63	SOK,SOK,SOK,OK,C1@539.99,2.01	85.4	SOK,SOK,SOK,OK,C2@769.45,131.55	SA537	SA538	HCT116-stranded	0.50
ANKRD11	HsaEX0004276	chr16:89352447-89352594	148	chr16:89354936,89352447-89352594,89341599	C3	96.34	SOK,SOK,N,B2,C3@516.38,19.62	83.52	SOK,SOK,SOK,B2,C3@557.91,110.09	SA537	SA538	HCT116-stranded	0.50
ANKRD12	HsaEX0004296	chr18:9216756-9216898	143	chr18:9211782,9216756-9216898,9221850+9221854	S	94.29	LOW,LOW,LOW,OK,S@33.94,2.06	66.15	LOW,LOW,LOW,OK,S@23.81,12.19	SA537	SA538	HCT116-stranded	0.50
ANKRD12	HsaEX0004290	chr18:9279547-9279642	96	chr18:9275665,9279547-9279642,9280939	S	100.0	LOW,LOW,LOW,OK,S@29.00,0.00	62.41	VLOW,VLOW,VLOW,B1,S@16.23,9.77	SA537	SA538	HCT116-stranded	0.50
ANKRD13A	HsaEX0004300	chr12:110465513-110465571	59	chr12:110463628,110465510+110465513-110465571,110466314+110466317	S	100.0	SOK,SOK,SOK,OK,S@137.00,0.00	74.65	OK,OK,OK,B1,S@46.28,15.72	SA537	SA538	HCT116-stranded	0.50
ANKRD13A	HsaINT0008419	chr12:110474134-110475163	1030	chr12:110474066-110474133=110475164-110477235:+	IR-S	12.96	OK,OK,NA,2=12=47,0.19@7.91,53.09	71.43	LOW,LOW,NA,13=22=7,0.854@30,12	SA537	SA538	HCT116-stranded	0.50
ANKRD13B	HsaALTD0000322-1/2	chr17:27935004-27935017	0	chr17:27935004-27935017+27935128,27935213	Alt5	8.62	OK,OK,OK,54=54,S@4.65,49.35	36.36	LOW,OK,LOW,39=38,S@14.18,24.82	SA537	SA538	HCT116-stranded	0.50
ANKRD13C	HsaEX0004318	chr1:70740403-70740501	99	chr1:70742448,70740403-70740501,70728486+70728530	C2	80.0	SOK,SOK,LOW,B2,C2@115.20,28.80	22.22	OK,OK,OK,B2,C1@22.00,77.00	SA537	SA538	HCT116-stranded	0.50
ANKRD13C	HsaEX0004324	chr1:70771907-70771973	67	chr1:70779428,70771907-70771973,70766591	S	96.36	SOK,SOK,SOK,OK,S@104.07,3.93	41.94	OK,OK,LOW,OK,C2@27.68,38.32	SA537	SA538	HCT116-stranded	0.50
ANKRD13C	HsaEX0004323	chr1:70779428-70779473	46	chr1:70781164,70779428-70779473,70771973	S	98.1	SOK,SOK,SOK,OK,S@102.02,1.98	46.67	OK,OK,OK,OK,C2@35.94,41.06	SA537	SA538	HCT116-stranded	0.50
ANKRD13C	HsaEX0004322	chr1:70781164-70781249	86	chr1:70790536,70781164-70781249,70742527	C2	98.51	SOK,SOK,N,B2,C2@131.02,1.98	53.15	OK,OK,N,B2,C3@45.18,39.82	SA537	SA538	HCT116-stranded	0.50
ANKRD13C	HsaEX0004326	chr1:70761813-70761944	132	chr1:70766447,70761813-70761944,70742527	C3	98.4	SOK,SOK,N,B2,C2@122.02,1.98	64.8	SOK,SOK,N,B2,C3@66.74,36.26	SA537	SA538	HCT116-stranded	0.50
ANKRD13C	HsaEX0004328	chr1:70758071-70758232	162	chr1:70761813,70758071-70758232,70742527	S	98.75	SOK,SOK,SOK,OK,S@154.05,1.95	80.87	SOK,SOK,OK,OK,C1@90.57,21.43	SA537	SA538	HCT116-stranded	0.50
ANKRD13C	HsaEX0004319	chr1:70736539-70736639	101	chr1:70740403,70736539-70736639,70728486+70728530	S	69.49	SOK,SOK,SOK,OK,C1@104.23,45.77	14.29	OK,OK,VLOW,OK,C3@12.58,75.42	SA537	SA538	HCT116-stranded	0.50
ANKRD13C	HsaEX0004325	chr1:70766447-70766591	145	chr1:70771907,70766447-70766591,70742527	C3	98.47	SOK,SOK,N,B2,C3@128.01,1.99	60.4	OK,OK,N,Bn,C3@48.92,32.08	SA537	SA538	HCT116-stranded	0.50
ANKRD13C	HsaINT0008453	chr1:70742528-70758070	15543	chr1:70758071-70758232=70742448-70742527:-	IR-S	4.88	OK,OK,NA,2=2=39,0.77@2.1,40.9	55.56	VLOW,VLOW,NA,8=12=8,0.732@15.56,12.44	SA537	SA538	HCT116-stranded	0.50
ANKRD13C	HsaINT0008452	chr1:70758233-70761812	3580	chr1:70761813-70761944=70758071-70758232:-	IR-S	4.62	OK,OK,NA,1=2=31,0.677@1.57,32.43	45.83	VLOW,VLOW,NA,14=8=13,0.815@16.04,18.96	SA537	SA538	HCT116-stranded	0.50
ANKRD13D	HsaEX0004336	chr11:67058063-67058187	125	chr11:67057917,67058063-67058187,67058947	S	5.69	OK,OK,OK,B1,S@3.70,61.30	50.0	VLOW,VLOW,VLOW,B2,S@18.00,18.00	SA537	SA538	HCT116-stranded	0.50
ANKRD13D	HsaEX0004337	chr11:67066529-67066595	67	chr11:67059651,67066529-67066595,67067001	S	94.41	SOK,SOK,SOK,OK,S@131.23,7.77	19.44	OK,OK,OK,B2,S@8.36,34.64	SA537	SA538	HCT116-stranded	0.50
ANKRD13D	HsaEX0004330	chr11:67067298-67067359	62	chr11:67067082,67067298-67067359,67067464	C1	100.0	SOK,SOK,SOK,OK,C1@158.00,0.00	75.3	SOK,SOK,OK,OK,C1@86.59,28.41	SA537	SA538	HCT116-stranded	0.50
ANKRD13D	HsaINT0008456	chr11:67068619-67068752	134	chr11:67068461-67068618=67068753-67068869:+	IR-S	32.11	OK,OK,NA,24=11=37,0.171@23.12,48.88	95.56	VLOW,VLOW,NA,38=5=1,0.000121@42.05,1.95	SA537	SA538	HCT116-stranded	0.50
ANKRD13D	HsaINT0008455	chr11:67067595-67068460	866	chr11:67067464-67067594=67068461-67068618:+	IR-C	6.02	OK,OK,NA,3=2=39,0.677@2.65,41.35	33.33	OK,OK,NA,22=11=33,0.384@22,44	SA537	SA538	HCT116-stranded	0.50
ANKRD13D	HsaINT0008457	chr11:67068870-67068958	89	chr11:67068753-67068869=67068959-67069122:+	IR-S	24.59	OK,OK,NA,10=20=46,0.785@18.69,57.31	75.0	OK,OK,NA,23=25=8,0.584@42,14	SA537	SA538	HCT116-stranded	0.50
ANKRD13D	HsaINT0008458	chr11:67069123-67069202	80	chr11:67068959-67069122=67069203-67069294:+	IR-S	0.87	OK,OK,NA,0=1=57,0.714@0.5,57.5	27.27	OK,OK,NA,5=5=30,0.00234@14.32,38.18	SA537	SA538	HCT116-stranded	0.50
ANKRD16	HsaEX0004343	chr10:5922261-5922339	79	chr10:5924969,5922261-5922339,5920250	S	84.31	OK,OK,OK,OK,S@39.63,7.37	18.18	N,N,N,OK,S@2.36,10.64	SA537	SA538	HCT116-stranded	0.50
ANKRD16	HsaEX0004338	chr10:5930111-5930204	94	chr10:5931004,5930111-5930204,5930030	S	25.0	LOW,LOW,LOW,Bn,S@6.25,18.75	68.42	N,N,N,Bn,S@10.95,5.05	SA537	SA538	HCT116-stranded	0.50
ANKRD17	HsaEX0004351	chr4:74012958-74013149	192	chr4:74014530,74012958-74013149,74012590	S	98.49	SOK,SOK,SOK,OK,S@261.98,4.02	69.31	SOK,SOK,SOK,OK,S@173.97,77.03	SA537	SA538	HCT116-stranded	0.50
ANKRD17	HsaEX0004350	chr4:74005248-74006000	753	chr4:74007458,74005248-74006000,74000979+74000982	S	56.02	SOK,SOK,SOK,OK,S@166.94,131.06	95.96	SOK,SOK,SOK,OK,S@372.32,15.68	SA537	SA538	HCT116-stranded	0.50
ANKRD17	HsaEX0004356	chr4:73981538-73981633	96	chr4:73984405,73981538-73981633,73968264	C3	98.36	SOK,SOK,VLOW,B2,C2@356.06,5.94	67.85	SOK,SOK,SOK,OK,C2@208.98,99.02	SA537	SA538	HCT116-stranded	0.50
ANKRD17	HsaEX0004357	chr4:73979509-73979625	117	chr4:73981538,73979509-73979625,73968264	S	95.69	SOK,SOK,SOK,OK,S@391.37,17.63	43.9	SOK,SOK,SOK,OK,C1@129.50,165.49	SA537	SA538	HCT116-stranded	0.50
ANKRD18A	HsaEX0004363	chr9:38542974-38543052	79	chr9:38543236,38542945+38542974-38543052+38543153,38542490+38542586	C1	100.0	N,N,N,OK,S@14.00,0.00	53.35	VLOW,VLOW,VLOW,B1,C2@12.27,10.73	SA537	SA538	HCT116-stranded	0.50
ANKRD18A	HsaEX0004360	chr9:38569398-38569438	41	chr9:38571119,38569398-38569438,38569244	C1	100.0	VLOW,VLOW,VLOW,B1,S@22.00,0.00	52.6	VLOW,VLOW,VLOW,B1,C2@15.78,14.22	SA537	SA538	HCT116-stranded	0.50
ANKRD18A	HsaEX0004359	chr9:38571119-38571198	80	chr9:38572003,38571119-38571198,38569244	C2	100.0	VLOW,VLOW,N,Bl,C2@21.00,0.00	53.97	N,N,N,Bn,C3@12.41,10.59	SA537	SA538	HCT116-stranded	0.50
ANKRD18A	HsaEX0004366	chr9:38573081-38573126	46	chr9:38575473,38573081-38573126,38572056	S	58.95	N,N,N,OK,S@11.20,7.80	22.94	LOW,LOW,LOW,B1,S@6.19,20.81	SA537	SA538	HCT116-stranded	0.50
ANKRD19	HsaEX0004368	chr9:95576156-95576329	174	chr9:95575992,95576156-95576329,95580600	S	89.71	SOK,SOK,SOK,OK,S@115.73,13.27	63.3	OK,OK,OK,OK,C2@56.34,32.66	SA537	SA538	HCT116-stranded	0.50
ANKRD19	HsaEX0004369	chr9:95580600-95580706	107	chr9:95576329,95580600-95580706,95581524	C1	98.54	SOK,SOK,SOK,OK,C1@134.01,1.99	52.83	OK,OK,OK,B1,C2@42.79,38.21	SA537	SA538	HCT116-stranded	0.50
ANKRD27	HsaEX0004426	chr19:33137365-33137521	157	chr19:33140588,33137365-33137521,33135382+33135385	S	87.62	SOK,SOK,SOK,OK,S@172.61,24.39	44.94	SOK,SOK,SOK,OK,S@57.97,71.03	SA537	SA538	HCT116-stranded	0.50
ANKRD27	HsaEX0004429	chr19:33134029-33134105	77	chr19:33134193,33134029-33134105,33133051	S	100.0	SOK,SOK,SOK,OK,S@161.00,0.00	65.22	SOK,SOK,SOK,OK,C2@105.66,56.34	SA537	SA538	HCT116-stranded	0.50
ANKRD27	HsaEX0004430	chr19:33132930-33133051	122	chr19:33134029,33132930-33133051,33131291	S	93.14	SOK,SOK,SOK,OK,S@152.75,11.25	61.51	SOK,SOK,SOK,OK,C2@93.50,58.50	SA537	SA538	HCT116-stranded	0.50
ANKRD27	HsaEX0004419	chr19:33149820-33149951	132	chr19:33165977,33149820-33149951,33140698	S	97.28	SOK,SOK,SOK,OK,S@141.06,3.94	72.04	OK,OK,OK,OK,S@57.63,22.37	SA537	SA538	HCT116-stranded	0.50
ANKRD28	HsaEX0004441	chr3:15765889-15766031	143	chr3:15776917,15765889-15766031,15762634	S	97.63	SOK,SOK,SOK,OK,S@163.04,3.96	71.43	OK,OK,OK,OK,S@64.29,25.71	SA537	SA538	HCT116-stranded	0.50
ANKRD28	HsaEX0004442	chr3:15793257-15793327	71	chr3:15807741,15793257-15793327,15778740	S	98.12	SOK,SOK,OK,OK,C1@103.03,1.97	75.81	OK,OK,LOW,B1,C1@43.97,14.03	SA537	SA538	HCT116-stranded	0.50
ANKRD28	HsaEX0004445	chr3:15756085-15756163	79	chr3:15762422,15756085-15756163,15755148	S	100.0	SOK,SOK,SOK,OK,S@183.00,0.00	77.78	OK,OK,OK,OK,S@56.00,16.00	SA537	SA538	HCT116-stranded	0.50
ANKRD28	HsaEX0004435	chr3:15731526-15731727	202	chr3:15736246,15731526-15731727,15727816	S	100.0	SOK,SOK,SOK,OK,S@207.00,0.00	83.21	OK,OK,OK,B1,S@54.09,10.91	SA537	SA538	HCT116-stranded	0.50
ANKRD28	HsaEX0004437	chr3:15720808-15720891	84	chr3:15720983,15720808-15720891,15719861	S	100.0	SOK,SOK,SOK,OK,S@192.00,0.00	79.37	SOK,SOK,OK,OK,C1@86.51,22.49	SA537	SA538	HCT116-stranded	0.50
ANKRD28	HsaEX0004436	chr3:15720983-15721070	88	chr3:15726733,15720983-15721070,15719861	C3	100.0	SOK,SOK,N,OK,C3@199.00,0.00	79.71	OK,OK,VLOW,OK,C3@71.74,18.26	SA537	SA538	HCT116-stranded	0.50
ANKRD29	HsaEX0004456	chr18:21214015-21214113	99	chr18:21218813,21214015-21214113,21209915	S	100.0	N,N,N,OK,S@10.00,0.00	49.91	N,N,N,OK,C1@5.99,6.01	SA537	SA538	HCT116-stranded	0.50
ANKRD32	HsaEX0004462	chr5:94001612-94001729	118	chr5:93999613,94001566+94001612-94001729,94005856	S	97.52	OK,OK,OK,OK,S@80.94,2.06	75.67	OK,OK,OK,OK,S@45.40,14.60	SA537	SA538	HCT116-stranded	0.50
ANKRD32	HsaEX0004467	chr5:93988977-93989126	150	chr5:93987550,93988977-93989126,93990335	S	98.36	SOK,SOK,SOK,OK,S@105.25,1.75	58.38	OK,OK,OK,OK,S@35.03,24.97	SA537	SA538	HCT116-stranded	0.50
ANKRD37	HsaEX0004481	chr4:186320101-186320182	82	chr4:186318456,186320091+186320101-186320182,186320724	S	100.0	VLOW,VLOW,VLOW,B1,S@25.00,0.00	70.73	LOW,LOW,LOW,OK,S@24.76,10.24	SA537	SA538	HCT116-stranded	0.50
ANKRD37	HsaINT0009046	chr4:186320928-186321170	243	chr4:186320724-186320927=186321171-186321390:+	IR-C	69.23	OK,OK,NA,15=21=8,0.547@30.46,13.54	34.65	OK,OK,NA,16=19=33,0.4@23.56,44.44	SA537	SA538	HCT116-stranded	0.50
ANKRD49	HsaINT0009099	chr11:94230118-94231236	1119	chr11:94229770-94230117=94231237-94232744:+	IR-C	33.48	OK,OK,NA,14=11=22,0.529@16.69,33.15	10.16	OK,OK,NA,8=4=47,0.611@6.61,58.45	SA537	SA538	HCT116-stranded	0.50
ANKRD52	HsaINT0009122	chr12:56642351-56642542	192	chr12:56642543-56642654=56642279-56642350:-	IR-S	0.51	SOK,SOK,NA,1=1=195,0.802@1,196	17.15	SOK,SOK,NA,22=19=99,0.611@24.01,115.99	SA537	SA538	HCT116-stranded	0.50
ANKRD52	HsaINT0009121	chr12:56642655-56645798	3144	chr12:56645799-56645879=56642543-56642654:-	IR-S	3.45	SOK,SOK,NA,6=6=168,0.762@6.21,173.79	23.68	SOK,SOK,NA,22=32=87,0.865@33.39,107.61	SA537	SA538	HCT116-stranded	0.50
ANKRD52	HsaINT0009123	chr12:56642009-56642278	270	chr12:56642279-56642350=56641807-56642008:-	IR-S	0.93	SOK,SOK,NA,3=0=159,0.364@1.51,160.49	18.37	SOK,SOK,NA,10=26=80,0.436@21.31,94.69	SA537	SA538	HCT116-stranded	0.50
ANKRD54	HsaEX0004535	chr22:38236194-38236241	48	chr22:38239918,38236194-38236241,38234600+38234605	S	98.31	SOK,SOK,SOK,OK,S@133.70,2.30	79.38	SOK,SOK,SOK,OK,C1@111.13,28.87	SA537	SA538	HCT116-stranded	0.50
ANKRD54	HsaEX0004536	chr22:38234507-38234600	94	chr22:38236194,38234507-38234600+38234605,38229757+38229762	S	94.93	SOK,SOK,SOK,OK,S@126.26,6.74	71.98	SOK,SOK,SOK,OK,C2@122.37,47.63	SA537	SA538	HCT116-stranded	0.50
ANKRD54	HsaEX0004537	chr22:38229691-38229757	67	chr22:38234507,38229691-38229757+38229762,38229213	S	100.0	SOK,SOK,SOK,OK,S@196.00,0.00	72.91	SOK,SOK,SOK,OK,C1@136.34,50.66	SA537	SA538	HCT116-stranded	0.50
ANKRD55	HsaINT0009158	chr5:55396132-55398320	2189	chr5:55398321-55398413=55395507-55396131:-	IR-S	27.28	SOK,SOK,NA,61=0=79,1.22e-09@38.83,103.5	3.05	SOK,SOK,NA,7=0=108,0.0949@3.6,114.57	SA537	SA538	HCT116-stranded	0.50
ANKRD55	HsaINT0009159	chr5:55479462-55528682	49221	chr5:55528683-55528773=55479339-55479461:-	IR-S	15.79	OK,OK,NA,13=11=64,0.0662@13.9,74.1	36.7	SOK,SOK,NA,38=42=69,0.565@54.68,94.32	SA537	SA538	HCT116-stranded	0.50
ANKRD6	HsaEX0004551	chr6:90321991-90322089	99	chr6:90315824,90321991-90322089,90326278	C3	66.6	VLOW,VLOW,N,B2,C2@18.65,9.35	25.33	VLOW,VLOW,N,Bn,C3@4.31,12.69	SA537	SA538	HCT116-stranded	0.50
ANKRD6	HsaEX0004553	chr6:90326278-90326376	99	chr6:90323609,90326278-90326376,90333129	C3	93.21	LOW,LOW,N,Bn,C3@25.17,1.83	55.94	VLOW,VLOW,N,Bn,C3@15.66,12.34	SA537	SA538	HCT116-stranded	0.50
ANKRD6	HsaEX0004550	chr6:90315726-90315824	99	chr6:90312846,90315726-90315824,90321991	C1	88.75	LOW,LOW,VLOW,OK,C1@29.29,3.71	26.95	VLOW,VLOW,N,Bn,C2@5.66,15.34	SA537	SA538	HCT116-stranded	0.50
ANKRD6	HsaEX0004556	chr6:90331641-90331745	105	chr6:90327750,90331641-90331745,90333129	C1	100.0	VLOW,VLOW,VLOW,OK,C1@24.00,0.00	13.7	N,N,N,Bn,C3@1.64,10.36	SA537	SA538	HCT116-stranded	0.50
ANKRD6	HsaEX0004555	chr6:90327677-90327750	74	chr6:90326376,90327673+90327677-90327750,90333129	C2	82.39	VLOW,VLOW,N,Bn,C3@17.30,3.70	43.48	N,N,N,B2,C3@9.13,11.87	SA537	SA538	HCT116-stranded	0.50
ANKRD9	HsaEX0004561	chr14:102975073-102975183	111	chr14:102975866,102974978+102975073-102975183+102975189,102974886	S	18.92	LOW,LOW,LOW,B2,S@4.16,17.84	95.12	N,N,N,B2,S@38.05,1.95	SA537	SA538	HCT116-stranded	0.50
ANKS1A	HsaEX0004567	chr6:34935016-34935096	81	chr6:34857376,34935016-34935096,34937787	S	96.0	OK,OK,OK,OK,S@94.08,3.92	65.96	LOW,LOW,LOW,B1,S@25.72,13.28	SA537	SA538	HCT116-stranded	0.50
ANKS1A	HsaINT0009203	chr6:35051281-35051897	617	chr6:35051194-35051280=35051898-35052035:+	IR-S	0.0	OK,OK,NA,0=0=65,1@0,65	50.36	OK,OK,NA,0=4=23,1.36e-07@35.08,34.58	SA537	SA538	HCT116-stranded	0.50
ANKS1A	HsaINT0009194	chr6:35021943-35027923	5981	chr6:35021876-35021942=35027924-35028030:+	IR-S	0.97	OK,OK,NA,0=1=51,0.714@0.5,51.5	37.5	LOW,LOW,NA,9=9=15,0.173@12.38,20.62	SA537	SA538	HCT116-stranded	0.50
ANKS3	HsaEX0004589	chr16:4776660-4776777	118	chr16:4779981,4776660-4776777+4776781+4776855,4774832	C2	59.69	N,N,N,B2,C2@7.16,4.84	100.0	VLOW,VLOW,N,Bn,C2@19.00,0.00	SA537	SA538	HCT116-stranded	0.50
ANKS3	HsaEX0004584	chr16:4779981-4780152	172	chr16:4781513,4779981-4780152,4777178	C3	100.0	N,N,N,OK,C3@14.00,0.00	55.56	N,N,N,OK,C3@11.67,9.33	SA537	SA538	HCT116-stranded	0.50
ANKS3	HsaEX0004585	chr16:4747018-4747105	88	chr16:4747334,4747018-4747105,4746897	S	100.0	OK,OK,OK,OK,S@71.00,0.00	78.57	SOK,SOK,OK,OK,C1@78.57,21.43	SA537	SA538	HCT116-stranded	0.50
ANKS3	HsaEX0004583	chr16:4747334-4747417	84	chr16:4747978,4747334-4747417,4747105	S	100.0	OK,OK,OK,B1,S@57.00,0.00	73.78	SOK,SOK,OK,OK,C1@78.21,27.79	SA537	SA538	HCT116-stranded	0.50
ANKS3	HsaINT0009243	chr16:4749178-4750970	1793	chr16:4750971-4751135=4749053-4749177:-	IR-C	6.98	OK,OK,NA,0=3=20,0.364@1.61,21.39	92.59	VLOW,VLOW,NA,11=14=1,0.122@24.07,1.93	SA537	SA538	HCT116-stranded	0.50
ANKS3	HsaINT0009255	chr16:4755255-4764051	8797	chr16:4764052-4764187=4755096-4755254:-	IR-S	0.0	VLOW,VLOW,NA,0=0=13,1@0,13.38	55.06	N,N,NA,7=3=4,0.0949@7.82,6.38	SA537	SA538	HCT116-stranded	0.50
ANKS6	HsaEX0004602	chr9:101547114-101547158	45	chr9:101552386,101547114-101547158,101544855	C3	100.0	SOK,SOK,N,B2,C3@230.00,0.00	82.45	SOK,SOK,N,B2,C3@411.43,87.57	SA537	SA538	HCT116-stranded	0.50
ANKS6	HsaEX0004605	chr9:101542471-101542578	108	chr9:101544749,101542471-101542578+101542619,101540706	S	100.0	OK,OK,OK,OK,S@98.00,0.00	83.56	SOK,SOK,SOK,OK,C1@111.97,22.03	SA537	SA538	HCT116-stranded	0.50
ANKS6	HsaEX0004601	chr9:101530363-101530532	170	chr9:101533178,101530363-101530532,101518885+101518888	S	88.24	SOK,SOK,SOK,OK,C1@98.83,13.17	66.08	SOK,SOK,SOK,OK,C1@94.49,48.51	SA537	SA538	HCT116-stranded	0.50
ANKS6	HsaEX0004594	chr9:101552386-101552888	503	chr9:101558415,101552386-101552888,101547158	C1	34.48	SOK,SOK,SOK,OK,C1@51.72,98.28	72.16	SOK,SOK,SOK,B1,C1@277.82,107.18	SA537	SA538	HCT116-stranded	0.50
ANKZF1	HsaEX0004606	chr2:220094950-220095127	178	chr2:220094622,220094950-220095127,220096650	S	95.56	LOW,LOW,LOW,B1,C1@42.05,1.95	49.87	VLOW,VLOW,N,OK,C2@12.97,13.03	SA537	SA538	HCT116-stranded	0.50
ANKZF1	HsaEX0004609	chr2:220100196-220100307	112	chr2:220100034,220100196-220100307,220100430	S	100.0	OK,OK,OK,OK,S@73.00,0.00	27.27	VLOW,VLOW,VLOW,OK,S@5.73,15.27	SA537	SA538	HCT116-stranded	0.50
ANLN	HsaEX0004615	chr7:36456689-36456799	111	chr7:36455493,36456689-36456799,36458853	S	62.76	SOK,SOK,SOK,OK,S@340.16,201.84	20.92	SOK,SOK,SOK,OK,S@82.22,310.78	SA537	SA538	HCT116-stranded	0.50
ANLN	HsaEX0004614	chr7:36450668-36450775	108	chr7:36450313,36450668-36450775,36455367	S	98.77	SOK,SOK,SOK,OK,S@821.77,10.23	80.63	SOK,SOK,SOK,OK,S@625.69,150.31	SA537	SA538	HCT116-stranded	0.50
ANO8	HsaEX0004675	chr19:17443739-17443835	97	chr19:17443910,17443739-17443835,17442220	S	100.0	VLOW,VLOW,VLOW,OK,S@18.00,0.00	58.9	N,N,N,B1,C2@7.07,4.93	SA537	SA538	HCT116-stranded	0.50
ANO9	HsaEX0004682	chr11:428088-428199	112	chr11:428358,428088-428199,421198	S	100.0	OK,OK,OK,OK,S@46.00,0.00	72.73	LOW,LOW,LOW,OK,S@29.09,10.91	SA537	SA538	HCT116-stranded	0.50
ANO9	HsaINT0009521	chr11:432055-433313	1259	chr11:433314-433459=431999-432054:-	IR-S	16.67	LOW,LOW,NA,4=2=15,0.558@3.5,17.5	53.33	N,N,NA,12=4=7,0.19@12.27,10.73	SA537	SA538	HCT116-stranded	0.50
ANP32E	HsaEX0004689	chr1:150195512-150195566	55	chr1:150198940,150195512-150195566,150193063	C1	98.47	SOK,SOK,SOK,OK,C1@1517.42,23.58	83.32	SOK,SOK,SOK,OK,C1@1448.10,289.90	SA537	SA538	HCT116-stranded	0.50
ANUBL1	HsaEX0004718	chr10:46147414-46147481	68	chr10:46148432,46147414-46147481,46143982	C2	70.5	OK,OK,LOW,OK,C2@33.13,13.87	25.07	OK,OK,N,OK,C3@13.54,40.46	SA537	SA538	HCT116-stranded	0.50
ANUBL1	HsaEX0004717	chr10:46148432-46148507	76	chr10:46158990,46148432-46148507,46147481	C1	58.26	LOW,LOW,LOW,OK,C1@26.80,19.20	20.05	OK,OK,N,OK,C3@10.63,42.37	SA537	SA538	HCT116-stranded	0.50
ANUBL1	HsaINT0009625	chr10:46120086-46121398	1313	chr10:46121399-46122553=46120031-46120085:-	IR-S	20.83	LOW,LOW,NA,8=2=19,0.0678@6.04,22.96	95.65	OK,OK,NA,27=17=1,0.000113@43.04,1.96	SA537	SA538	HCT116-stranded	0.50
ANUBL1	HsaINT0009624	chr10:46122554-46135263	12710	chr10:46135264-46135411=46121399-46122553:-	IR-S	11.92	LOW,OK,NA,6=0=19,0.133@3.36,24.81	55.56	VLOW,VLOW,NA,32=3=12,2.11e-05@27.22,21.78	SA537	SA538	HCT116-stranded	0.50
ANUBL1	HsaINT0009627	chr10:46112020-46113587	1568	chr10:46113588-46113708=46111039-46112019:-	IR-S	27.27	LOW,LOW,NA,9=3=16,0.537@7.64,20.36	84.62	N,N,NA,3=8=1,0.223@10.15,1.85	SA537	SA538	HCT116-stranded	0.50
ANUBL1	HsaINT0009626	chr10:46113709-46120030	6322	chr10:46120031-46120085=46113588-46113708:-	IR-S	11.11	LOW,LOW,NA,1=3=16,0.364@2.22,17.78	100.0	VLOW,VLOW,NA,24=7=0,0.0653@31,0	SA537	SA538	HCT116-stranded	0.50
ANXA11	HsaEX0004725	chr10:81935863-81935911	49	chr10:81965099,81935863-81935911,81932625	S	72.8	SOK,SOK,SOK,OK,C1@594.78,222.22	57.41	SOK,SOK,SOK,OK,C1@443.78,329.22	SA537	SA538	HCT116-stranded	0.50
ANXA2	HsaEX0004734	chr15:60689457-60689537	81	chr15:60690142,60689457-60689537,60688626	C3	83.42	SOK,SOK,SOK,B1,C2@1468.19,291.81	67.63	SOK,SOK,SOK,B1,C2@1431.73,685.27	SA537	SA538	HCT116-stranded	0.50
ANXA9	HsaEX0004760	chr1:150967053-150967175	123	chr1:150960817,150967053-150967175,150967736	S	100.0	N,N,N,B2,S@18.00,0.00	64.69	N,N,N,OK,S@9.06,4.94	SA537	SA538	HCT116-stranded	0.50
AP001011.3	HsaEX0004819	chr18:2666156-2666231	76	chr18:2656260,2666156-2666231,2666869	S	96.47	SOK,SOK,SOK,OK,S@161.10,5.90	40.28	SOK,SOK,SOK,OK,S@40.68,60.32	SA537	SA538	HCT116-stranded	0.50
AP001011.3	HsaEX0004824	chr18:2778167-2778237	71	chr18:2777913,2778167-2778237,2784448	S	100.0	SOK,SOK,SOK,OK,S@284.00,0.00	66.67	SOK,SOK,SOK,OK,S@190.01,94.99	SA537	SA538	HCT116-stranded	0.50
AP001011.3	HsaEX0004823	chr18:2775732-2775922	191	chr18:2772370,2775732-2775922,2777804	S	99.35	SOK,SOK,SOK,OK,S@317.92,2.08	81.64	SOK,SOK,SOK,OK,S@252.27,56.73	SA537	SA538	HCT116-stranded	0.50
AP001011.3	HsaEX0004820	chr18:2700733-2700916	184	chr18:2700657,2700733-2700916,2703690	S	96.39	SOK,SOK,SOK,OK,S@157.12,5.88	77.62	SOK,SOK,SOK,OK,S@98.58,28.42	SA537	SA538	HCT116-stranded	0.50
AP001011.3	HsaEX0004822	chr18:2750041-2750120	80	chr18:2747645,2750041-2750120,2750348	S	100.0	SOK,SOK,SOK,OK,S@253.00,0.00	57.89	SOK,SOK,SOK,OK,S@104.20,75.80	SA537	SA538	HCT116-stranded	0.50
AP001011.3	HsaEX0004825	chr18:2673280-2673362	83	chr18:2667030,2673280-2673362,2688392	C3	100.0	SOK,SOK,N,B2,C2@159.00,0.00	50.84	SOK,SOK,SOK,B1,C1@68.63,66.37	SA537	SA538	HCT116-stranded	0.50
AP001011.3	HsaEX0004826	chr18:2760650-2760737	88	chr18:2752550,2760650-2760737,2762103	S	99.16	SOK,SOK,SOK,OK,S@236.00,2.00	46.77	SOK,SOK,SOK,OK,S@90.27,102.73	SA537	SA538	HCT116-stranded	0.50
AP001011.3	HsaEX0004806	chr18:2718156-2718233	78	chr18:2707918,2718156-2718233,2718313	S	100.0	SOK,SOK,SOK,OK,S@178.00,0.00	66.69	OK,OK,OK,OK,S@63.36,31.64	SA537	SA538	HCT116-stranded	0.50
AP1AR	HsaEX0004862	chr4:113186169-113186223	55	chr4:113182018,113186165+113186169-113186223,113186890	C2	100.0	SOK,SOK,SOK,B2,C2@353.00,0.00	79.45	SOK,SOK,SOK,OK,C1@239.94,62.06	SA537	SA538	HCT116-stranded	0.50
AP1AR	HsaEX0004861	chr4:113184144-113184242	99	chr4:113182018,113184144-113184242,113186165+113186169	S	90.95	SOK,SOK,SOK,OK,S@364.71,36.29	18.06	SOK,SOK,SOK,OK,C1@39.55,179.45	SA537	SA538	HCT116-stranded	0.50
AP1G1	HsaEX0004877	chr16:71799392-71799487	96	chr16:71803520+71803526,71799392-71799487,71798629	S	99.26	SOK,SOK,SOK,OK,S@267.01,1.99	82.38	SOK,SOK,SOK,OK,S@144.99,31.01	SA537	SA538	HCT116-stranded	0.50
AP1G1	HsaEX0004868	chr16:71798253-71798351	99	chr16:71798549,71798253-71798351,71795470	S	100.0	SOK,SOK,SOK,OK,S@270.00,0.00	80.8	SOK,SOK,SOK,OK,S@164.02,38.98	SA537	SA538	HCT116-stranded	0.50
AP1G1	HsaEX0004874	chr16:71801780-71801788	9	chr16:71803526,71801780-71801788,71799487	MIC	22.58	SOK,SOK,SOK,na,na@32.97,113.03	49.85	SOK,SOK,SOK,na,na@56.33,56.67	SA537	SA538	HCT116-stranded	0.50
AP1G2	HsaEX0004887	chr14:24031713-24031802	90	chr14:24032589,24031713-24031802,24031624	S	100.0	SOK,SOK,SOK,OK,S@219.00,0.00	81.74	SOK,SOK,SOK,OK,S@170.84,38.16	SA537	SA538	HCT116-stranded	0.50
AP1G2	HsaINT0009979	chr14:24035896-24036319	424	chr14:24036320-24036528=24035771-24035895:-	IR-S	15.07	OK,OK,NA,4=7=31,0.631@6.33,35.67	41.67	OK,OK,NA,29=21=35,0.986@35.42,49.58	SA537	SA538	HCT116-stranded	0.50
AP1G2	HsaINT0009983	chr14:24035370-24035486	117	chr14:24035487-24035628=24035273-24035369:-	IR-S	3.55	SOK,SOK,NA,4=3=95,0.831@3.62,98.38	27.07	SOK,SOK,NA,31=18=66,0.92@31.13,83.87	SA537	SA538	HCT116-stranded	0.50
AP1S1	HsaINT0010016	chr7:100802478-100803799	1322	chr7:100802340-100802477=100803800-100804557:+	IR-S	20.4	SOK,SOK,NA,36=25=119,0.272@36.72,143.28	44.78	SOK,SOK,NA,150=43=119,0.0162@139.71,172.29	SA537	SA538	HCT116-stranded	0.50
AP1S3	HsaEX0004913	chr2:224629930-224630067	138	chr2:224640618,224629930-224630067,224623467	S	98.37	SOK,SOK,SOK,OK,S@478.08,7.92	84.66	SOK,SOK,SOK,OK,S@529.97,96.03	SA537	SA538	HCT116-stranded	0.50
AP3D1	HsaEX0004961	chr19:2108686-2108765	80	chr19:2109085,2108686-2108765+2108875,2102267	S	93.13	SOK,SOK,SOK,OK,S@628.63,46.37	78.85	SOK,SOK,SOK,OK,S@480.20,128.80	SA537	SA538	HCT116-stranded	0.50
AP3M1	HsaEX0004969	chr10:75893785-75893922	138	chr10:75896390,75893785-75893922,75889750	S	99.53	SOK,SOK,SOK,OK,S@423.00,2.00	79.83	SOK,SOK,SOK,OK,S@341.67,86.33	SA537	SA538	HCT116-stranded	0.50
AP3M1	HsaEX0004971	chr10:75898564-75898685	122	chr10:75910513,75898564-75898685+75898689,75898088+75898140	S	43.92	SOK,SOK,SOK,OK,S@127.37,162.63	19.63	SOK,SOK,SOK,OK,S@51.43,210.57	SA537	SA538	HCT116-stranded	0.50
AP3M2	HsaEX0004975	chr8:42012134-42012478	345	chr8:42010623+42010745,42012134-42012478,42015459	C1	91.74	SOK,SOK,SOK,OK,S@106.42,9.58	53.23	OK,OK,OK,OK,C1@50.57,44.43	SA537	SA538	HCT116-stranded	0.50
AP3M2	HsaEX0004978	chr8:42019799-42019936	138	chr8:42015630,42019799-42019936,42022589	S	100.0	SOK,SOK,SOK,OK,S@111.00,0.00	68.28	OK,OK,LOW,B1,C2@58.04,26.96	SA537	SA538	HCT116-stranded	0.50
AP3M2	HsaEX0004979	chr8:42022589-42022674	86	chr8:42019936,42022589-42022674,42022945	S	100.0	OK,OK,OK,OK,S@88.00,0.00	25.95	OK,OK,LOW,OK,C2@15.05,42.95	SA537	SA538	HCT116-stranded	0.50
AP3M2	HsaINT0010204	chr8:42023079-42024681	1603	chr8:42022945-42023078=42024682-42024889:+	IR-C	10.08	OK,OK,NA,12=1=58,0.0781@7.16,63.84	51.61	LOW,LOW,NA,32=0=15,2.11e-05@24.26,22.74	SA537	SA538	HCT116-stranded	0.50
AP3S1	HsaEX0004983	chr5:115188676-115188711	36	chr5:115177803,115188676-115188711,115230784	C2	41.27	OK,OK,N,B2,C3@31.37,44.63	18.8	SOK,SOK,OK,B2,C3@34.22,147.78	SA537	SA538	HCT116-stranded	0.50
AP4B1	HsaEX0004986	chr1:114438880-114439087	208	chr1:114440462,114438880-114439087,114438660	S	87.3	SOK,SOK,SOK,OK,C1@99.52,14.48	30.67	OK,OK,VLOW,B1,C3@19.63,44.37	SA537	SA538	HCT116-stranded	0.50
AP4B1	HsaEX0004985	chr1:114440462-114440565	104	chr1:114441340,114440462-114440565,114438660	C3	82.86	SOK,SOK,N,B2,C2@86.17,17.83	13.55	OK,OK,OK,Bn,C2@7.86,50.14	SA537	SA538	HCT116-stranded	0.50
AP4B1	HsaEX0004988	chr1:114443901-114444005	105	chr1:114444377+114444381,114443858+114443901-114444005,114443022	S	95.56	OK,OK,OK,OK,S@84.09,3.91	56.16	OK,OK,OK,OK,C2@32.01,24.99	SA537	SA538	HCT116-stranded	0.50
AP4B1	HsaEX0004984	chr1:114445260-114445484	225	chr1:114447227,114445260-114445484,114444507	S	100.0	OK,OK,OK,OK,S@82.00,0.00	79.78	OK,OK,OK,OK,C2@63.03,15.97	SA537	SA538	HCT116-stranded	0.50
AP4M1	HsaEX0005009	chr7:99700487-99700583	97	chr7:99699591+99699612,99700487-99700583,99701032	C3	97.25	OK,OK,N,B2,C2@69.05,1.95	60.42	VLOW,VLOW,N,Bn,C2@14.50,9.50	SA537	SA538	HCT116-stranded	0.50
AP4M1	HsaEX0005010	chr7:99702497-99702563	67	chr7:99701777,99702497-99702563,99702668	S	100.0	OK,OK,OK,OK,S@76.00,0.00	40.74	N,N,N,OK,C2@7.74,11.26	SA537	SA538	HCT116-stranded	0.50
AP4M1	HsaEX0005011	chr7:99702668-99702721	54	chr7:99701777,99702668-99702721,99702863	C2	100.0	OK,OK,N,B2,C2@85.00,0.00	60.0	VLOW,VLOW,N,B2,C1@16.80,11.20	SA537	SA538	HCT116-stranded	0.50
AP4M1	HsaEX0005008	chr7:99700298-99700404	107	chr7:99699591+99699612,99700298-99700404,99701032	C3	96.42	OK,OK,N,Bl,C3@52.07,1.93	61.69	VLOW,VLOW,N,Bn,C2@15.42,9.58	SA537	SA538	HCT116-stranded	0.50
APBA3	HsaEX0005046	chr19:3759559-3759598	40	chr19:3759687,3759559-3759598,3754338	S	100.0	OK,OK,OK,OK,S@90.00,0.00	71.47	LOW,LOW,LOW,OK,C1@28.59,11.41	SA537	SA538	HCT116-stranded	0.50
APBA3	HsaINT0010328	chr19:3751552-3752505	954	chr19:3752506-3752718=3751432-3751551:-	IR-S	5.43	OK,OK,NA,3=4=61,0.26@3.69,64.31	39.39	VLOW,VLOW,NA,5=8=10,0.0678@9.06,13.94	SA537	SA538	HCT116-stranded	0.50
APBA3	HsaINT0010322	chr19:3759599-3759686	88	chr19:3759687-3760299=3759559-3759598:-	IR-S	17.16	OK,OK,NA,10=3=30,0.466@7.72,37.28	47.64	VLOW,VLOW,NA,14=5=10,0.529@14.25,15.66	SA537	SA538	HCT116-stranded	0.50
APBB2	HsaEX0005073	chr4:40827904-40827984	81	chr4:40829149,40827904-40827984+40827987,40825776	S	100.0	SOK,SOK,SOK,OK,S@264.00,0.00	77.53	SOK,SOK,SOK,OK,S@251.20,72.80	SA537	SA538	HCT116-stranded	0.50
APBB2	HsaEX0005080	chr4:41067593-41067690	98	chr4:41102656,41067593-41067690,41035321	C1	37.19	SOK,SOK,SOK,OK,C1@91.86,155.14	18.39	SOK,SOK,SOK,OK,C3@49.65,220.35	SA537	SA538	HCT116-stranded	0.50
APBB2	HsaEX0005081	chr4:41035253-41035321	69	chr4:41067593,41035253-41035321,41016415	C1	88.33	SOK,SOK,SOK,B1,C2@327.70,43.30	52.6	SOK,SOK,SOK,B2,C2@203.04,182.96	SA537	SA538	HCT116-stranded	0.50
APBB2	HsaEX0005067	chr4:41145004-41145159	156	chr4:41216422,41145004-41145159,41102767	C1	96.34	SOK,SOK,SOK,OK,C1@211.95,8.05	81.29	SOK,SOK,SOK,OK,C1@178.03,40.97	SA537	SA538	HCT116-stranded	0.50
APC	HsaEX0005100	chr5:112159004-112159057	54	chr5:112157688,112159004-112159057,112162805	S	30.88	OK,OK,OK,OK,S@14.82,33.18	1.83	OK,OK,OK,Bn,S@0.49,26.51	SA537	SA538	HCT116-stranded	0.50
APC	HsaEX0005101	chr5:112102023-112102107	85	chr5:112090722,112102023-112102107,112102886	S	100.0	OK,OK,OK,OK,C1@51.00,0.00	74.65	OK,OK,OK,OK,C1@46.28,15.72	SA537	SA538	HCT116-stranded	0.50
APC	HsaEX0005095	chr5:112163626-112163703	78	chr5:112162944,112163626-112163703,112164553	S	100.0	OK,OK,OK,OK,S@66.00,0.00	75.62	OK,OK,OK,OK,C1@48.40,15.60	SA537	SA538	HCT116-stranded	0.50
APC	HsaINT0010388	chr5:112116601-112128142	11542	chr5:112116487-112116600=112128143-112128226:+	IR-C	91.3	N,N,NA,21=0=1,0.000854@20.09,1.91	55.56	N,N,NA,9=1=4,0.00802@7.78,6.22	SA537	SA538	HCT116-stranded	0.50
APEX2	HsaEX0005118	chrX:55029395-55029541	147	chrX:55028062,55029395-55029541,55030232	C2	99.15	SOK,SOK,SOK,B2,C2@462.04,3.96	64.78	SOK,SOK,SOK,B1,C2@357.59,194.41	SA537	SA538	HCT116-stranded	0.50
APEX2	HsaEX0005117	chrX:55028684-55028864	181	chrX:55028062,55028684-55028864,55029395	S	83.33	SOK,SOK,SOK,OK,S@274.99,55.01	59.66	SOK,SOK,SOK,OK,C2@283.38,191.61	SA537	SA538	HCT116-stranded	0.50
APH1B	HsaEX0005126	chr15:63579623-63579745	123	chr15:63578827,63579623-63579745,63594544	S	37.97	VLOW,VLOW,VLOW,B1,S@8.35,13.65	79.18	N,N,N,OK,S@13.46,3.54	SA537	SA538	HCT116-stranded	0.50
API5	HsaEX0005129	chr11:43348057-43348161	105	chr11:43345186,43348057-43348161+43348774,43348641	S	91.83	LOW,LOW,N,B2,S@398.54,35.46	60.6	SOK,SOK,N,B2,C2@205.43,133.57	SA537	SA538	HCT116-stranded	0.50
APPBP2	HsaEX0005202	chr17:58538024-58538144	121	chr17:58539171,58538024-58538144+58538148,58533742	S	100.0	SOK,SOK,SOK,OK,S@194.00,0.00	79.32	OK,OK,OK,OK,C2@41.25,10.75	SA537	SA538	HCT116-stranded	0.50
APPBP2	HsaEX0005201	chr17:58539171-58539276	106	chr17:58539355,58539171-58539276,58533742	C3	97.88	SOK,SOK,N,B2,C3@180.10,3.90	77.17	OK,OK,N,B2,C2@35.50,10.50	SA537	SA538	HCT116-stranded	0.50
APPBP2	HsaEX0005203	chr17:58533657-58533742	86	chr17:58538024,58533657-58533742,58531853	S	100.0	SOK,SOK,SOK,OK,S@179.00,0.00	74.05	OK,OK,OK,OK,C1@39.99,14.01	SA537	SA538	HCT116-stranded	0.50
APPBP2	HsaINT0010736	chr17:58556633-58571826	15194	chr17:58571827-58571978=58556509-58556632:-	IR-S	2.74	OK,OK,NA,3=1=71,0.364@2.06,72.95	23.19	OK,OK,NA,25=7=53,0.0229@19.71,65.29	SA537	SA538	HCT116-stranded	0.50
APPL1	HsaEX0005215	chr3:57276129-57276170	42	chr3:57274580,57276129-57276170,57276884	S	100.0	SOK,SOK,SOK,OK,S@175.00,0.00	75.46	SOK,SOK,SOK,OK,S@121.49,39.51	SA537	SA538	HCT116-stranded	0.50
APPL1	HsaEX0005208	chr3:57269594-57269692	99	chr3:57261965,57269594-57269692,57271520	S	96.99	SOK,SOK,SOK,OK,C1@125.12,3.88	76.09	SOK,SOK,OK,OK,C1@77.61,24.39	SA537	SA538	HCT116-stranded	0.50
APTX	HsaEX0005230	chr9:32997241-32997346	106	chr9:33024802+33024998+33025021,32997241-32997346,32989893	S	90.48	N,N,N,Bl,S@18.10,1.90	56.25	N,N,N,Bl,S@14.06,10.94	SA537	SA538	HCT116-stranded	0.50
APTX	HsaALTA0000576-2/2	chr9:-32973686	36	chr9:32974456,-32973686+32973650	Alt3	20.0	SOK,SOK,SOK,225=225,S@45.00,180.00	42.96	SOK,SOK,SOK,135=131,S@58.00,77.00	SA537	SA538	HCT116-stranded	0.50
APTX	HsaALTA0000576-1/2	chr9:-32973650	0	chr9:32974456,-32973686+32973650	Alt3	80.0	SOK,SOK,SOK,225=225,S@180.00,45.00	57.04	SOK,SOK,SOK,135=131,S@77.00,58.00	SA537	SA538	HCT116-stranded	0.50
AQR	HsaEX0005245	chr15:35230938-35231014	77	chr15:35233100,35230938-35231014,35226836	S	100.0	SOK,SOK,SOK,OK,S@137.00,0.00	74.46	SOK,SOK,SOK,OK,C1@102.75,35.25	SA537	SA538	HCT116-stranded	0.50
ARAP1	HsaEX0005273	chr11:72406763-72406910	148	chr11:72407594,72406763-72406910,72406673	S	95.95	SOK,SOK,SOK,OK,S@139.13,5.87	65.71	OK,OK,OK,OK,S@38.11,19.89	SA537	SA538	HCT116-stranded	0.50
ARAP1	HsaEX0005276	chr11:72415197-72415379	183	chr11:72416850,72415197-72415379,72414124	S	94.96	SOK,SOK,SOK,OK,S@110.15,5.85	65.96	VLOW,VLOW,VLOW,B1,C1@25.72,13.28	SA537	SA538	HCT116-stranded	0.50
ARAP1	HsaEX0005267	chr11:72425197-72425366	170	chr11:72437665,72425197-72425366,72424288	C2	100.0	SOK,SOK,OK,OK,C2@122.00,0.00	78.38	VLOW,VLOW,VLOW,B1,C2@25.87,7.13	SA537	SA538	HCT116-stranded	0.50
ARAP1	HsaINT0010938	chr11:72407700-72408027	328	chr11:72408028-72408240=72407594-72407699:-	IR-S	12.0	OK,OK,NA,4=2=22,0.558@3.36,24.64	42.86	VLOW,VLOW,NA,13=5=12,0.588@12.86,17.14	SA537	SA538	HCT116-stranded	0.50
ARAP2	HsaEX0005285	chr4:36160352-36160486	135	chr4:36160953,36160352-36160486,36152666	S	100.0	VLOW,VLOW,VLOW,OK,S@20.00,0.00	68.18	N,N,N,B2,S@12.27,5.73	SA537	SA538	HCT116-stranded	0.50
ARAP2	HsaEX0005288	chr4:36121272-36121340	69	chr4:36122801,36121272-36121340,36118757	S	48.94	VLOW,VLOW,VLOW,OK,C1@17.13,17.87	2.86	LOW,LOW,LOW,Bn,C1@0.51,17.49	SA537	SA538	HCT116-stranded	0.50
ARF4	HsaEX0005308	chr3:57570111-57570191	81	chr3:57582801,57570111-57570191,57569734	S	100.0	SOK,SOK,SOK,OK,S@1284.00,0.00	87.32	SOK,SOK,SOK,OK,C1@1188.43,172.57	SA537	SA538	HCT116-stranded	0.50
ARF6	HsaINT0011058	chr14:50359876-50359973	98	chr14:50359736-50359875=50359974-50363772:+	IR-S	3.65	OK,OK,NA,1=4=66,0.36@2.59,68.41	31.03	VLOW,VLOW,NA,6=3=10,0.762@5.9,13.1	SA537	SA538	HCT116-stranded	0.50
ARFGAP1	HsaEX0005311	chr20:61907443-61907552	110	chr20:61906992,61907443-61907552,61907832	S	97.73	OK,OK,OK,OK,S@85.03,1.97	48.84	OK,OK,OK,B1,S@31.26,32.74	SA537	SA538	HCT116-stranded	0.50
ARFGAP1	HsaEX0005312	chr20:61908557-61908657	101	chr20:61908003,61908557-61908657,61909469	S	100.0	SOK,SOK,SOK,OK,S@159.00,0.00	31.91	OK,OK,OK,OK,S@19.78,42.22	SA537	SA538	HCT116-stranded	0.50
ARFGAP1	HsaEX0005314	chr20:61912643-61912699	57	chr20:61910347,61912643-61912699,61914171	S	100.0	SOK,SOK,SOK,OK,S@139.00,0.00	63.13	LOW,OK,LOW,OK,S@29.04,16.96	SA537	SA538	HCT116-stranded	0.50
ARFGAP2	HsaEX0005321	chr11:47195314-47195391	78	chr11:47196566,47195310+47195314-47195391+47195433+47195436+47195466,47193884	C3	98.28	SOK,SOK,N,B2,C3@226.04,3.96	75.61	LOW,LOW,N,B2,C2@27.22,8.78	SA537	SA538	HCT116-stranded	0.50
ARFGAP2	HsaEX0005326	chr11:47193004-47193108	105	chr11:47198067,47192977+47193004-47193108,47189802	C2	100.0	SOK,SOK,N,B2,C2@287.00,0.00	80.95	OK,OK,N,B2,C3@61.52,14.48	SA537	SA538	HCT116-stranded	0.50
ARFGAP2	HsaEX0005323	chr11:47194261-47194302	42	chr11:47194977,47194261-47194302,47193884	C1	70.89	SOK,SOK,SOK,OK,S@129.02,52.98	31.25	VLOW,VLOW,N,OK,C1@6.56,14.44	SA537	SA538	HCT116-stranded	0.50
ARFGEF1	HsaEX0005339	chr8:68172050-68172161	112	chr8:68178241,68172050-68172161,68170525	S	100.0	OK,OK,OK,B1,S@70.00,0.00	45.95	OK,OK,OK,OK,S@24.81,29.19	SA537	SA538	HCT116-stranded	0.50
ARFGEF1	HsaEX0005335	chr8:68145090-68145180	91	chr8:68150578,68145090-68145180,68140499	S	100.0	OK,SOK,OK,OK,S@98.00,0.00	78.29	OK,OK,OK,OK,S@52.45,14.55	SA537	SA538	HCT116-stranded	0.50
ARFGEF1	HsaEX0005330	chr8:68188211-68188344	134	chr8:68189517,68188211-68188344,68184171	S	100.0	OK,OK,OK,OK,S@66.00,0.00	61.9	VLOW,VLOW,VLOW,OK,C2@21.05,12.95	SA537	SA538	HCT116-stranded	0.50
ARFGEF1	HsaEX0005338	chr8:68189517-68189692	176	chr8:68200190,68189517-68189692,68188344	S	100.0	OK,OK,OK,OK,S@80.00,0.00	70.91	LOW,LOW,LOW,OK,C1@33.33,13.67	SA537	SA538	HCT116-stranded	0.50
ARFGEF2	HsaEX0005351	chr20:47557736-47557766	31	chr20:47538495+47538547+47538551,47557736-47557766,47567860	C3	88.11	OK,OK,N,B2,C3@59.03,7.97	56.27	LOW,OK,LOW,B1,C1@26.45,20.55	SA537	SA538	HCT116-stranded	0.50
ARFGEF2	HsaEX0005357	chr20:47591303-47591411	109	chr20:47589821,47591303-47591411,47592553	S	97.99	SOK,SOK,SOK,OK,S@100.93,2.07	72.75	OK,OK,OK,OK,C1@48.02,17.98	SA537	SA538	HCT116-stranded	0.50
ARFGEF2	HsaEX0005356	chr20:47589682-47589821	140	chr20:47587891,47589682-47589821,47591303	C2	94.21	OK,SOK,N,B2,C2@93.27,5.73	72.19	OK,OK,N,B2,C2@38.26,14.74	SA537	SA538	HCT116-stranded	0.50
ARFGEF2	HsaEX0005353	chr20:47635421-47635535	115	chr20:47634087,47635421-47635535,47639563+47639588+47639593+47639607	S	100.0	SOK,SOK,SOK,OK,S@148.00,0.00	74.44	SOK,SOK,SOK,OK,S@86.35,29.65	SA537	SA538	HCT116-stranded	0.50
ARFGEF2	HsaEX0005352	chr20:47558401-47558524	124	chr20:47538495+47538547+47538551,47558401-47558524,47567860	C2	90.73	SOK,SOK,N,B2,C2@97.08,9.92	43.16	OK,OK,LOW,B2,C2@22.44,29.56	SA537	SA538	HCT116-stranded	0.50
ARFGEF2	HsaEX0005355	chr20:47588863-47588962	100	chr20:47587891,47588863-47588962,47591303	C3	95.79	OK,OK,N,B2,C3@89.08,3.92	71.43	OK,OK,N,B2,C2@38.57,15.43	SA537	SA538	HCT116-stranded	0.50
ARFIP1	HsaINT0011186	chr4:153804033-153809284	5252	chr4:153803875-153804032=153809285-153809459:+	IR-S	21.76	SOK,SOK,NA,78=80=284,0.757@96.18,345.82	41.81	SOK,SOK,NA,231=328=389,0.000487@396.36,551.64	SA537	SA538	HCT116-stranded	0.50
ARFIP2	HsaALTA0000597-2/2	chr11:6501553-6501693	40	chr11:6502461,6501553-6501693+6501653	Alt3	45.05	OK,OK,OK,91=91,S@41.00,50.00	70.29	SOK,SOK,SOK,175=175,S@123.01,51.99	SA537	SA538	HCT116-stranded	0.50
ARFIP2	HsaINT0011193	chr11:6499123-6499270	148	chr11:6499271-6499428=6498948-6499122:-	IR-S	12.26	OK,OK,NA,10=9=68,0.851@10.67,76.33	34.31	OK,OK,NA,18=29=45,0.946@31.57,60.43	SA537	SA538	HCT116-stranded	0.50
ARFRP1	HsaEX0005375	chr20:62333182-62333252	71	chr20:62333488,62333182-62333252,62332054	S	94.48	SOK,SOK,SOK,OK,S@133.22,7.78	54.02	OK,OK,OK,OK,C1@50.78,43.22	SA537	SA538	HCT116-stranded	0.50
ARG2	HsaINT0011209	chr14:68087684-68108902	21219	chr14:68087611-68087683=68108903-68109080:+	IR-S	37.46	SOK,SOK,NA,83=135=182,0.997@149.84,250.16	3.57	SOK,SOK,NA,19=31=676,0.946@25.92,700.08	SA537	SA538	HCT116-stranded	0.50
ARHGAP1	HsaEX0005383	chr11:46703601-46703732	132	chr11:46709723,46703601-46703732,46702929	S	93.71	SOK,SOK,SOK,OK,S@505.10,33.90	63.98	SOK,SOK,SOK,OK,S@247.60,139.40	SA537	SA538	HCT116-stranded	0.50
ARHGAP10	HsaEX0005396	chr4:148827789-148827870	82	chr4:148803083,148827789-148827870,148830883	S	100.0	OK,OK,OK,OK,S@99.00,0.00	73.91	LOW,LOW,LOW,OK,C1@29.56,10.44	SA537	SA538	HCT116-stranded	0.50
ARHGAP10	HsaEX0005393	chr4:148984304-148984451	148	chr4:148968202,148984299+148984304-148984451,148985567	S	61.8	OK,OK,OK,OK,S@41.41,25.59	13.59	VLOW,VLOW,VLOW,B1,C1@2.31,14.69	SA537	SA538	HCT116-stranded	0.50
ARHGAP11A	HsaEX0005398	chr15:32927978-32928116	139	chr15:32926242,32927978-32928116,32928458	S	99.47	SOK,SOK,SOK,OK,S@374.01,1.99	82.92	SOK,SOK,SOK,OK,S@399.67,82.33	SA537	SA538	HCT116-stranded	0.50
ARHGAP12	HsaEX0005405	chr10:32128565-32128639	75	chr10:32132389,32128565-32128639,32120728	C2	60.78	SOK,SOK,SOK,B1,C2@128.25,82.75	9.51	SOK,SOK,SOK,B1,C2@13.69,130.31	SA537	SA538	HCT116-stranded	0.50
ARHGAP12	HsaEX0005410	chr10:32141445-32141525	81	chr10:32142994,32141445-32141525,32132514	C1	91.39	SOK,SOK,SOK,B1,C2@371.04,34.96	36.02	SOK,SOK,LOW,B1,C3@68.80,122.20	SA537	SA538	HCT116-stranded	0.50
ARHGAP12	HsaEX0005409	chr10:32142994-32143134	141	chr10:32150323,32142994-32143134,32141525	S	34.2	SOK,SOK,SOK,OK,C1@99.86,192.14	12.26	SOK,SOK,OK,OK,C3@18.27,130.73	SA537	SA538	HCT116-stranded	0.50
ARHGAP12	HsaEX0005407	chr10:32199453-32199491	39	chr10:32217606+32217611,32199453-32199491,32150586	C3	95.47	OK,OK,N,B2,C3@75.42,3.58	75.87	OK,OK,N,B2,C2@61.45,19.55	SA537	SA538	HCT116-stranded	0.50
ARHGAP17	HsaEX0005420	chr16:24970992-24971073	82	chr16:24971232,24970992-24971073,24966051	S	100.0	SOK,SOK,SOK,OK,S@365.00,0.00	80.09	SOK,SOK,SOK,OK,S@166.59,41.41	SA537	SA538	HCT116-stranded	0.50
ARHGAP17	HsaEX0005425	chr16:24939005-24939053	49	chr16:24942105,24939005-24939053,24931581	S	28.67	SOK,SOK,SOK,OK,S@52.75,131.25	9.18	SOK,SOK,SOK,OK,S@9.82,97.18	SA537	SA538	HCT116-stranded	0.50
ARHGAP17	HsaEX0005417	chr16:24990287-24990326	40	chr16:25026530,24990287-24990326,24988640	S	100.0	SOK,SOK,SOK,OK,S@175.00,0.00	74.35	OK,OK,OK,OK,C1@69.15,23.85	SA537	SA538	HCT116-stranded	0.50
ARHGAP19	HsaEX0005435	chr10:99016075-99016161	87	chr10:99019159,99016075-99016161,99006094	S	92.73	SOK,SOK,SOK,OK,S@98.29,7.71	20.9	SOK,SOK,SOK,OK,S@22.36,84.64	SA537	SA538	HCT116-stranded	0.50
ARHGAP22	HsaEX0005446	chr10:49662131-49662204	74	chr10:49663045+49663097,49662131-49662204,49661468	S	100.0	VLOW,VLOW,VLOW,B1,S@24.00,0.00	64.1	VLOW,VLOW,VLOW,B1,S@20.51,11.49	SA537	SA538	HCT116-stranded	0.50
ARHGAP23	HsaEX0005451	chr17:36654656-36654752	97	chr17:36654068,36654656-36654752,36656839	C1	71.72	LOW,OK,LOW,B1,S@43.03,16.97	13.45	LOW,OK,LOW,B1,S@3.23,20.77	SA537	SA538	HCT116-stranded	0.50
ARHGAP23	HsaEX0005453	chr17:36642303-36642381	79	chr17:36638919,36642303-36642381,36646343	S	100.0	SOK,SOK,SOK,OK,S@118.00,0.00	47.17	VLOW,VLOW,VLOW,OK,S@18.40,20.60	SA537	SA538	HCT116-stranded	0.50
ARHGAP26	HsaEX0005470	chr5:142416761-142416826	66	chr5:142393681+142393858,142416761-142416826,142421381	S	96.99	SOK,SOK,SOK,OK,S@136.76,4.24	71.94	SOK,SOK,SOK,OK,S@86.33,33.67	SA537	SA538	HCT116-stranded	0.50
ARHGAP26	HsaEX0005473	chr5:142281500-142281604	105	chr5:142273913,142281500-142281604,142283105	S	98.23	SOK,SOK,SOK,OK,S@110.02,1.98	73.98	SOK,SOK,SOK,OK,S@79.16,27.84	SA537	SA538	HCT116-stranded	0.50
ARHGAP29	HsaEX0005483	chr1:94655482-94655639	158	chr1:94667276,94655482-94655639,94654908	S	99.46	SOK,SOK,SOK,OK,S@1096.05,5.95	78.97	SOK,SOK,SOK,OK,S@430.39,114.61	SA537	SA538	HCT116-stranded	0.50
ARHGAP29	HsaEX0005486	chr1:94642146-94642326	181	chr1:94643168,94642146-94642326,94640305	S	4.06	SOK,SOK,SOK,B2,S@38.89,919.11	23.79	SOK,SOK,SOK,B2,S@142.98,458.02	SA537	SA538	HCT116-stranded	0.50
ARHGAP30	HsaINT0011508	chr1:161024264-161024412	149	chr1:161024413-161024495=161024156-161024263:-	IR-S	56.43	N,N,NA,8=0=3,0.0678@6.26,4.83	95.43	N,N,NA,42=1=1,7.29e-07@42.05,2.01	SA537	SA538	HCT116-stranded	0.50
ARHGAP32	HsaEX0005503	chr11:128910823-128910904	82	chr11:128932175,128910823-128910904,128868363	S	86.44	OK,OK,OK,OK,S@47.54,7.46	51.69	N,N,N,OK,C2@12.92,12.08	SA537	SA538	HCT116-stranded	0.50
ARHGAP32	HsaEX0005502	chr11:128932175-128932252	78	chr11:128933797,128932175-128932252,128868363	C2	100.0	OK,OK,N,B1,C3@44.00,0.00	60.59	VLOW,VLOW,N,B2,C2@19.39,12.61	SA537	SA538	HCT116-stranded	0.50
ARHGAP32	HsaINT0011542	chr11:128851832-128855897	4066	chr11:128855898-128855980=128851724-128851831:-	IR-C	40.0	OK,OK,NA,14=14=21,0.95@19.6,29.4	76.81	OK,OK,NA,27=26=8,0.974@46.85,14.15	SA537	SA538	HCT116-stranded	0.50
ARHGAP33	HsaEX0005509	chr19:36269182-36269262	81	chr19:36268810,36269182-36269262,36269366	S	100.0	VLOW,VLOW,VLOW,B1,S@24.00,0.00	63.93	N,N,N,OK,S@11.51,6.49	SA537	SA538	HCT116-stranded	0.50
ARHGAP39	HsaEX0005517	chr8:145763105-145763197	93	chr8:145770633,145763105-145763197,145759586	S	95.48	OK,OK,OK,OK,S@84.98,4.02	30.68	OK,OK,OK,OK,S@14.73,33.27	SA537	SA538	HCT116-stranded	0.50
ARHGAP44	HsaEX0005531	chr17:12812214-12812290	77	chr17:12799828,12812214-12812290,12819217	S	100.0	LOW,LOW,LOW,OK,S@35.00,0.00	66.67	N,N,N,OK,S@13.33,6.67	SA537	SA538	HCT116-stranded	0.50
ARHGAP6	HsaINT0011684	chrX:11197573-11200182	2610	chrX:11200183-11200238=11197422-11197572:-	IR-S	44.84	LOW,LOW,NA,13=11=15,0.978@17.66,21.72	14.26	OK,OK,NA,10=12=67,0.82@12.73,76.56	SA537	SA538	HCT116-stranded	0.50
ARHGEF1	HsaEX0005560	chr19:42409327-42409413	87	chr19:42409188,42409327-42409413,42409742+42409912	S	95.03	SOK,SOK,SOK,OK,S@708.92,37.08	70.37	SOK,SOK,SOK,OK,S@356.07,149.93	SA537	SA538	HCT116-stranded	0.50
ARHGEF10	HsaEX0005573	chr8:1841735-1841812	78	chr8:1833873,1841735-1841812,1842559	S	100.0	SOK,SOK,SOK,OK,S@163.00,0.00	63.79	OK,OK,OK,OK,S@60.60,34.40	SA537	SA538	HCT116-stranded	0.50
ARHGEF10	HsaEX0005569	chr8:1900871-1900993	123	chr8:1893821,1900871-1900993,1904915	S	91.69	SOK,SOK,SOK,OK,S@212.72,19.28	66.15	OK,OK,OK,OK,C1@55.57,28.43	SA537	SA538	HCT116-stranded	0.50
ARHGEF10L	HsaINT0011812	chr1:18021776-18023342	1567	chr1:18021653-18021775=18023343-18024370:+	IR-S	55.99	N,N,NA,4=3=4,0.762@7.94,6.24	100.0	N,N,NA,2=4=0,0.0678@10.24,0	SA537	SA538	HCT116-stranded	0.50
ARHGEF11	HsaEX0005610	chr1:156941489-156941608	120	chr1:156946775,156941489-156941608,156939835	S	53.06	SOK,SOK,SOK,OK,S@79.59,70.41	25.0	OK,OK,LOW,B1,C2@16.25,48.75	SA537	SA538	HCT116-stranded	0.50
ARHGEF11	HsaEX0005607	chr1:156950229-156950278	50	chr1:156954131,156950229-156950278,156949078	S	90.19	SOK,SOK,SOK,OK,S@227.28,24.72	35.94	OK,OK,LOW,B1,C3@31.27,55.73	SA537	SA538	HCT116-stranded	0.50
ARHGEF11	HsaEX0005609	chr1:156946775-156946846	72	chr1:156947996,156946775-156946846,156939835	C2	94.57	SOK,SOK,SOK,OK,C2@169.28,9.72	42.06	OK,OK,OK,OK,C1@31.97,44.03	SA537	SA538	HCT116-stranded	0.50
ARHGEF11	HsaEX0005608	chr1:156949021-156949078	58	chr1:156954131,156949021-156949078,156948174	C2	92.28	SOK,SOK,N,B2,C3@229.78,19.22	32.84	OK,OK,OK,Bl,C2@29.23,59.77	SA537	SA538	HCT116-stranded	0.50
ARHGEF11	HsaEX0005601	chr1:156913727-156913894	168	chr1:156914150,156913727-156913894,156912572	S	96.12	SOK,SOK,SOK,OK,S@235.49,9.51	75.61	SOK,SOK,SOK,OK,S@89.98,29.02	SA537	SA538	HCT116-stranded	0.50
ARHGEF16	HsaINT0011924	chr1:3380237-3382711	2475	chr1:3379630-3380236=3382712-3382757:+	IR-C	75.68	OK,OK,NA,36=20=9,0.906@49.19,15.81	11.67	OK,OK,NA,8=6=53,0.863@7.82,59.18	SA537	SA538	HCT116-stranded	0.50
ARHGEF17	HsaEX0005633	chr11:73075497-73075645	149	chr11:73075284,73075497-73075645+73075838,73076435+73076550	S	100.0	LOW,LOW,LOW,OK,S@36.00,0.00	36.36	N,N,N,Bn,S@5.45,9.55	SA537	SA538	HCT116-stranded	0.50
ARHGEF17	HsaEX0005634	chr11:73057928-73058005	78	chr11:73022875,73057928-73058005,73063875	S	100.0	N,N,N,B2,S@28.00,0.00	41.18	N,N,N,B2,S@4.94,7.06	SA537	SA538	HCT116-stranded	0.50
ARHGEF19	HsaEX0005651	chr1:16528277-16528353	77	chr1:16531230+16531254,16528277-16528353+16528356,16525749	C3	100.0	SOK,SOK,N,B2,C3@296.00,0.00	79.82	SOK,SOK,N,B2,C3@109.35,27.65	SA537	SA538	HCT116-stranded	0.50
ARHGEF19	HsaEX0005650	chr1:16528911-16529035	125	chr1:16531230+16531254,16528911-16529035+16529069,16525749	C2	98.88	SOK,SOK,N,B2,C2@362.89,4.11	79.13	SOK,SOK,N,B2,C3@118.70,31.30	SA537	SA538	HCT116-stranded	0.50
ARHGEF19	HsaEX0005652	chr1:16525645-16525749	105	chr1:16528277,16525645-16525749,16525239	S	97.55	SOK,SOK,SOK,OK,S@314.11,7.89	64.07	SOK,SOK,SOK,OK,C1@83.29,46.71	SA537	SA538	HCT116-stranded	0.50
ARHGEF19	HsaEX0005645	chr1:16532033-16532162	130	chr1:16532426,16532033-16532162,16531920	S	92.37	SOK,SOK,SOK,OK,S@219.84,18.16	64.98	OK,OK,OK,OK,C1@55.88,30.12	SA537	SA538	HCT116-stranded	0.50
ARHGEF2	HsaEX0005658	chr1:155936611-155936678	68	chr1:155938947,155936611-155936678,155936264+155936270	S	97.39	SOK,SOK,SOK,OK,S@221.08,5.92	53.85	OK,OK,OK,OK,S@32.31,27.69	SA537	SA538	HCT116-stranded	0.50
ARHGEF2	HsaEX0005657	chr1:155935422-155935551	130	chr1:155936207+155936213,155935422-155935551,155935203	S	91.72	SOK,SOK,SOK,OK,S@148.59,13.41	56.36	LOW,LOW,LOW,B1,S@24.23,18.77	SA537	SA538	HCT116-stranded	0.50
ARHGEF2	HsaEX0005659	chr1:155924693-155924760	68	chr1:155927504,155924693-155924760,155922619	S	98.29	SOK,SOK,SOK,OK,S@114.02,1.98	72.0	LOW,LOW,LOW,OK,S@30.96,12.04	SA537	SA538	HCT116-stranded	0.50
ARHGEF40	HsaINT0012104	chr14:21554026-21555159	1134	chr14:21553848-21554025=21555160-21555264:+	IR-C	2.04	OK,OK,NA,1=0=24,0.714@0.51,24.49	35.71	N,N,NA,0=10=9,0.0346@6.78,12.22	SA537	SA538	HCT116-stranded	0.50
ARHGEF6	HsaINT0012150	chrX:135789190-135790833	1644	chrX:135790834-135790929=135789067-135789189:-	IR-S	4.07	SOK,SOK,NA,4=6=111,0.873@5.2,122.53	23.03	OK,OK,NA,16=17=52,0.732@20.3,67.85	SA537	SA538	HCT116-stranded	0.50
ARHGEF7	HsaEX0005729	chr13:111932619-111932697	79	chr13:111930020,111932619-111932697+111932787,111932885	S	99.35	SOK,SOK,SOK,OK,S@315.93,2.07	84.05	SOK,SOK,SOK,OK,S@139.52,26.48	SA537	SA538	HCT116-stranded	0.50
ARHGEF7	HsaEX0005731	chr13:111862219-111862349	131	chr13:111857720,111862219-111862349,111870026	C1	78.48	SOK,SOK,SOK,OK,S@110.66,30.34	33.33	SOK,SOK,OK,B1,C2@39.33,78.67	SA537	SA538	HCT116-stranded	0.50
ARHGEF7	HsaEX0005733	chr13:111940701-111940790	90	chr13:111938587,111940701-111940790,111953095	C1	97.77	SOK,SOK,SOK,OK,S@173.05,3.95	50.79	OK,OK,OK,OK,S@48.25,46.75	SA537	SA538	HCT116-stranded	0.50
ARHGEF7	HsaEX0005735	chr13:111896219-111896313	95	chr13:111885640,111896219-111896313,111919895	C3	100.0	SOK,SOK,N,B2,C3@228.00,0.00	75.96	SOK,SOK,OK,B2,C2@122.30,38.70	SA537	SA538	HCT116-stranded	0.50
ARHGEF7	HsaEX0005723	chr13:111896546-111896641	96	chr13:111896313,111896546-111896641,111919895	S	98.38	SOK,SOK,SOK,OK,S@241.03,3.97	72.48	SOK,SOK,SOK,OK,C1@136.26,51.74	SA537	SA538	HCT116-stranded	0.50
ARHGEF7	HsaEX0005727	chr13:111857636-111857720	85	chr13:111806338,111857636-111857720,111862219	C2	89.86	SOK,SOK,SOK,OK,C1@117.72,13.28	36.77	SOK,SOK,OK,OK,C3@38.98,67.02	SA537	SA538	HCT116-stranded	0.50
ARHGEF7	HsaINT0012152	chr13:111806339-111811373	5035	chr13:111806252-111806338=111811374-111811436:+	IR-C	3.11	OK,OK,NA,4=1=78,0.558@2.58,80.42	28.4	OK,OK,NA,23=0=29,0.000436@14.77,37.23	SA537	SA538	HCT116-stranded	0.50
ARHGEF9	HsaEX0005745	chrX:62863876-62863928	53	chrX:62875374,62863860+62863876-62863928,62858089	S	100.0	OK,OK,OK,OK,S@53.00,0.00	72.47	LOW,LOW,LOW,OK,S@31.16,11.84	SA537	SA538	HCT116-stranded	0.50
ARID1A	HsaEX0005749	chr1:27056142-27056354	213	chr1:27024031,27056142-27056354,27057643	S	98.63	SOK,SOK,SOK,OK,S@570.08,7.92	83.83	SOK,SOK,SOK,OK,S@333.64,64.36	SA537	SA538	HCT116-stranded	0.50
ARID1B	HsaEX0005758	chr6:157519945-157520041	97	chr6:157517449,157519945-157520041,157521839	S	100.0	SOK,SOK,SOK,OK,S@205.00,0.00	56.58	SOK,SOK,SOK,OK,S@67.33,51.67	SA537	SA538	HCT116-stranded	0.50
ARID1B	HsaEX0005760	chr6:157431606-157431695	90	chr6:157406039,157431606-157431695,157454162	S	99.08	SOK,SOK,SOK,OK,C1@214.01,1.99	82.34	SOK,SOK,SOK,OK,C1@112.81,24.19	SA537	SA538	HCT116-stranded	0.50
ARID1B	HsaEX0005756	chr6:157357969-157358010	42	chr6:157256710,157357969-157358010,157405796	S	32.37	SOK,SOK,SOK,OK,S@40.14,83.86	11.27	OK,OK,OK,B2,S@10.37,81.63	SA537	SA538	HCT116-stranded	0.50
ARID1B	HsaINT0012218	chr6:157256711-157405795	149085	chr6:157256600-157256710=157405796-157406039:+	IR-S	0.0	OK,OK,NA,0=0=74,1@0,74	27.08	OK,OK,NA,5=21=35,0.000854@16.52,44.48	SA537	SA538	HCT116-stranded	0.50
ARID4B	HsaEX0005813	chr1:235403628-235403766	139	chr1:235409735,235403628-235403766,235397807	S	100.0	OK,OK,OK,OK,S@91.00,0.00	68.57	OK,OK,OK,OK,S@40.46,18.54	SA537	SA538	HCT116-stranded	0.50
ARID4B	HsaINT0012308	chr1:235409827-235416044	6218	chr1:235416045-235416124=235409735-235409826:-	IR-S	3.23	LOW,LOW,NA,1=0=15,0.51@0.52,15.48	42.86	N,N,NA,6=0=4,0.133@4.29,5.71	SA537	SA538	HCT116-stranded	0.50
ARIH2	HsaEX0005837	chr3:48960181-48960244	64	chr3:48956431,48960181-48960244,48962151	C1	84.1	SOK,SOK,SOK,OK,C1@135.40,25.60	55.13	SOK,SOK,SOK,B1,C2@119.63,97.37	SA537	SA538	HCT116-stranded	0.50
ARL1	HsaEX0005844	chr12:101796643-101796724	82	chr12:101799622,101796643-101796724,101790355	C3	96.95	SOK,SOK,N,B2,C3@431.43,13.57	82.12	SOK,SOK,N,B2,C3@288.24,62.76	SA537	SA538	HCT116-stranded	0.50
ARL13B	HsaEX0005849	chr3:93769668-93769736	69	chr3:93768366,93769668-93769736,93772031	S	100.0	OK,OK,OK,OK,S@64.00,0.00	48.72	VLOW,VLOW,VLOW,OK,S@14.13,14.87	SA537	SA538	HCT116-stranded	0.50
ARL13B	HsaEX0005856	chr3:93754175-93754280	106	chr3:93722752,93754175-93754280+93754285,93755396	C1	100.0	OK,OK,OK,OK,C1@76.00,0.00	63.7	VLOW,VLOW,VLOW,B1,C1@17.20,9.80	SA537	SA538	HCT116-stranded	0.50
ARL13B	HsaEX0005851	chr3:93714722-93714788	67	chr3:93699098+93699326,93714718+93714722-93714788,93754175	C2	80.39	OK,OK,N,B1,C3@45.02,10.98	35.04	N,N,N,OK,C3@6.66,12.34	SA537	SA538	HCT116-stranded	0.50
ARL15	HsaEX0005860	chr5:53450410-53450469	60	chr5:53606262,53450410-53450469,53409240	C3	100.0	VLOW,VLOW,N,Bn,C2@17.00,0.00	47.83	N,N,N,OK,C3@8.13,8.87	SA537	SA538	HCT116-stranded	0.50
ARL16	HsaEX0005861	chr17:79650043-79650156	114	chr17:79650566,79650043-79650156,79649179	C1	89.34	SOK,SOK,SOK,OK,C1@206.38,24.62	63.64	SOK,SOK,SOK,B1,C2@148.28,84.72	SA537	SA538	HCT116-stranded	0.50
ARL16	HsaEX0005862	chr17:79649064-79649179	116	chr17:79650043,79649064-79649179,79648909	C1	97.75	SOK,SOK,SOK,OK,S@343.10,7.90	83.77	SOK,SOK,SOK,OK,C1@264.71,51.29	SA537	SA538	HCT116-stranded	0.50
ARL5A	HsaEX0005868	chr2:152668871-152668954	84	chr2:152670683,152668867+152668871-152668954,152663486	S	99.33	SOK,SOK,SOK,OK,S@413.21,2.79	63.59	SOK,SOK,SOK,OK,C1@211.75,121.25	SA537	SA538	HCT116-stranded	0.50
ARL5B	HsaEX0005872	chr10:18961551-18961634	84	chr10:18957606,18961551-18961634,18962913	S	92.76	SOK,SOK,SOK,OK,S@197.58,15.42	31.13	OK,OK,OK,OK,S@30.82,68.18	SA537	SA538	HCT116-stranded	0.50
ARL5B	HsaEX0005870	chr10:18955504-18955564	61	chr10:18948612,18955504-18955564,18957459	S	97.33	OK,OK,OK,OK,S@72.02,1.98	43.82	OK,OK,OK,OK,S@28.04,35.96	SA537	SA538	HCT116-stranded	0.50
ARL6IP4	HsaINT0012438	chr12:123465293-123465675	383	chr12:123464880-123465292=123465676-123465813:+	IR-C	0.0	VLOW,VLOW,NA,0=0=13,1@0,13	57.14	N,N,NA,8=0=3,0.0678@6.29,4.71	SA537	SA538	HCT116-stranded	0.50
ARL8A	HsaEX0005885	chr1:202104587-202104654	68	chr1:202104835,202104587-202104654,202104348	S	97.12	SOK,SOK,SOK,OK,S@398.19,11.81	83.54	SOK,SOK,SOK,OK,S@307.43,60.57	SA537	SA538	HCT116-stranded	0.50
ARL8A	HsaEX0005884	chr1:202107093-202107166	74	chr1:202107496,202107093-202107166,202104928	S	100.0	SOK,SOK,SOK,OK,S@273.00,0.00	64.43	SOK,SOK,SOK,OK,C1@163.01,89.99	SA537	SA538	HCT116-stranded	0.50
ARMC1	HsaEX0005890	chr8:66517657-66517773	117	chr8:66525479,66517657-66517773,66517572	S	95.06	SOK,SOK,SOK,OK,S@375.49,19.51	37.74	SOK,SOK,SOK,OK,S@121.90,201.10	SA537	SA538	HCT116-stranded	0.50
ARMC10	HsaEX0005894	chr7:102716224-102716328	105	chr7:102715858,102716224-102716328,102724129+102724132	S	71.43	VLOW,VLOW,VLOW,B1,C1@27.86,11.14	100.0	LOW,LOW,LOW,OK,S@35.00,0.00	SA537	SA538	HCT116-stranded	0.50
ARMC10	HsaEX0005893	chr7:102732924-102733100	177	chr7:102727384,102727316+102732924-102733100,102737724	C2	56.45	SOK,SOK,N,B2,C2@192.49,148.51	38.99	SOK,SOK,N,B2,C2@109.95,172.05	SA537	SA538	HCT116-stranded	0.50
ARMC6	HsaEX0005923	chr19:19166600-19166737	138	chr19:19166205,19166600-19166737,19168202+19168225	S	99.49	SOK,SOK,SOK,OK,S@391.00,2.00	40.0	SOK,SOK,SOK,OK,S@112.00,168.00	SA537	SA538	HCT116-stranded	0.50
ARMC6	HsaEX0005927	chr19:19154801-19154883	83	chr19:19144739+19144817+19144822,19154801-19154883,19162431	C3	94.69	SOK,SOK,N,B2,C2@347.51,19.49	51.7	SOK,SOK,SOK,B2,C2@138.04,128.96	SA537	SA538	HCT116-stranded	0.50
ARMC6	HsaEX0005926	chr19:19153525-19153686	162	chr19:19144739+19144817+19144822,19153513+19153520+19153525-19153686,19162431	C3	96.57	SOK,SOK,N,B2,C3@332.20,11.80	80.19	SOK,SOK,SOK,B1,C2@226.14,55.86	SA537	SA538	HCT116-stranded	0.50
ARMC6	HsaINT0012538	chr19:19144740-19153519	8780	chr19:19144471-19144739=19153520-19153686:+	IR-C	3.12	OK,OK,NA,1=5=93,0.285@3.09,95.91	26.5	SOK,SOK,NA,28=47=104,0.826@47.44,131.56	SA537	SA538	HCT116-stranded	0.50
ARMC8	HsaEX0005942	chr3:137928659-137928735	77	chr3:137906441,137928659-137928735,137940768	C2	68.6	SOK,SOK,SOK,OK,C2@99.47,45.53	11.94	OK,OK,OK,OK,C1@8.96,66.05	SA537	SA538	HCT116-stranded	0.50
ARMC8	HsaEX0005945	chr3:137942231-137942373	143	chr3:137940839,137942231-137942373,137942478	S	97.55	SOK,SOK,SOK,OK,S@161.93,4.07	77.34	SOK,SOK,SOK,OK,S@130.70,38.30	SA537	SA538	HCT116-stranded	0.50
ARMC8	HsaEX0005947	chr3:137947760-137947852	93	chr3:137942575,137947760-137947852,137953876	S	97.68	SOK,SOK,SOK,OK,S@166.06,3.94	71.64	SOK,SOK,SOK,OK,C1@87.40,34.60	SA537	SA538	HCT116-stranded	0.50
ARMC8	HsaEX0005938	chr3:138003273-138003368	96	chr3:137993386,138003273-138003368,138007890	S	96.05	SOK,SOK,SOK,OK,S@143.11,5.89	44.83	N,N,N,B1,C2@9.41,11.59	SA537	SA538	HCT116-stranded	0.50
ARMC8	HsaEX0005937	chr3:137993291-137993386	96	chr3:137991958,137993291-137993386,138003273	S	100.0	SOK,SOK,SOK,OK,S@145.00,0.00	75.0	VLOW,VLOW,N,B2,C2@21.00,7.00	SA537	SA538	HCT116-stranded	0.50
ARMC8	HsaEX0005940	chr3:138009388-138009481	94	chr3:138007962+138007973,138009388-138009481,138014701	S	100.0	OK,SOK,OK,OK,S@57.00,0.00	61.03	N,VLOW,N,B1,C1@10.99,7.01	SA537	SA538	HCT116-stranded	0.50
ARMC9	HsaEX0005948	chr2:232070911-232071002	92	chr2:232063412,232070911-232071002,232072840	C1	100.0	OK,OK,LOW,OK,C1@36.00,0.00	78.01	LOW,LOW,LOW,OK,C2@31.20,8.80	SA537	SA538	HCT116-stranded	0.50
ARMCX3	HsaEX0005963	chrX:100879470-100879540	71	chrX:100879208,100879470-100879540,100879824	S	100.0	OK,OK,OK,OK,S@45.00,0.00	74.19	LOW,LOW,LOW,B1,S@40.06,13.94	SA537	SA538	HCT116-stranded	0.50
ARMCX5	HsaEX0005974	chrX:101855848-101855960	113	chrX:101854775,101855848-101855960,101856392	C2	49.6	LOW,LOW,LOW,OK,C2@21.33,21.67	11.87	OK,OK,N,OK,C3@3.80,28.20	SA537	SA538	HCT116-stranded	0.50
ARMCX6	HsaEX0005977	chrX:100872493-100872574	82	chrX:100872875,100872493-100872574,100871756	S	98.48	SOK,SOK,SOK,OK,S@137.87,2.13	77.37	SOK,SOK,SOK,OK,S@95.94,28.06	SA537	SA538	HCT116-stranded	0.50
ARNT2	HsaINT0012664	chr15:80806747-80843539	36793	chr15:80806661-80806746=80843540-80843616:+	IR-S	0.0	OK,OK,NA,0=0=28,1@0,28	31.91	LOW,LOW,NA,7=8=16,0.0678@9.89,21.11	SA537	SA538	HCT116-stranded	0.50
ARNTL	HsaEX0006008	chr11:13387047-13387139	93	chr11:13381971,13387047-13387139,13388212	S	100.0	OK,OK,OK,OK,S@77.00,0.00	46.27	LOW,LOW,LOW,B1,S@22.67,26.33	SA537	SA538	HCT116-stranded	0.50
ARNTL	HsaEX0006011	chr11:13371492-13371617	126	chr11:13331606,13371492-13371617,13375848	C1	96.77	LOW,LOW,LOW,B1,S@59.03,1.97	45.45	N,N,N,B2,S@7.27,8.73	SA537	SA538	HCT116-stranded	0.50
ARNTL	HsaEX0006000	chr11:13379981-13380138	158	chr11:13378643,13379981-13380138,13381892	S	100.0	OK,OK,OK,OK,S@77.00,0.00	74.48	LOW,OK,LOW,OK,S@29.79,10.21	SA537	SA538	HCT116-stranded	0.50
ARNTL	HsaEX0005999	chr11:13331534-13331606	73	chr11:13299470,13331534-13331606,13347960	C3	100.0	OK,OK,VLOW,OK,C2@38.00,0.00	45.9	N,N,N,OK,C3@8.72,10.28	SA537	SA538	HCT116-stranded	0.50
ARNTL	HsaINT0012669	chr11:13393957-13395641	1685	chr11:13393713-13393956=13395642-13395748:+	IR-S	0.0	OK,OK,NA,0=0=37,0.714@0,37	34.78	LOW,LOW,NA,3=13=15,0.287@10.78,20.22	SA537	SA538	HCT116-stranded	0.50
ARRB1	HsaEX0006041	chr11:74987883-74987955	73	chr11:74988408,74987883-74987955,74985255	S	100.0	SOK,SOK,SOK,OK,S@124.00,0.00	62.5	OK,OK,OK,OK,S@32.50,19.50	SA537	SA538	HCT116-stranded	0.50
ARRB2	HsaEX0006045	chr17:4618308-4618338	31	chr17:4614039,4618308-4618338,4619268	S	73.29	SOK,SOK,SOK,OK,S@89.41,32.59	23.19	OK,OK,OK,B1,C1@21.33,70.67	SA537	SA538	HCT116-stranded	0.50
ARRDC2	HsaEX0006053	chr19:18118399-18119393	995	chr19:18112382,18118399-18119393,18119520	S	4.62	OK,OK,OK,Bn,S@1.57,32.43	58.54	LOW,LOW,LOW,B1,S@38.05,26.95	SA537	SA538	HCT116-stranded	0.50
ARRDC2	HsaEX0006054	chr19:18120401-18120503	103	chr19:18119927+18119949,18120401-18120503,18120592	S	91.37	SOK,SOK,SOK,OK,S@121.52,11.48	55.56	SOK,SOK,SOK,OK,S@70.01,55.99	SA537	SA538	HCT116-stranded	0.50
ARSG	HsaEX0006081	chr17:66343266-66343313	48	chr17:66339932,66343266-66343313,66347716	S	100.0	LOW,LOW,LOW,OK,S@29.00,0.00	72.73	N,N,N,OK,C2@13.82,5.18	SA537	SA538	HCT116-stranded	0.50
ARTN	HsaEX0006113	chr1:44401741-44401903	163	chr1:44401388,44401741-44401903,44401974	S	87.1	VLOW,VLOW,VLOW,B1,S@25.26,3.74	50.0	N,N,N,OK,C2@9.00,9.00	SA537	SA538	HCT116-stranded	0.50
ARVCF	HsaEX0006130	chr22:19961635-19961762	128	chr22:19963209,19961635-19961762+19961801+19962010,19961316	S	100.0	OK,OK,OK,OK,S@86.00,0.00	63.64	N,N,N,OK,S@11.46,6.54	SA537	SA538	HCT116-stranded	0.50
ARVCF	HsaEX0006128	chr22:19959881-19959934	54	chr22:19960260,19959881-19959934,19959494	S	88.89	OK,OK,OK,OK,S@60.45,7.55	43.48	VLOW,VLOW,VLOW,OK,S@14.35,18.65	SA537	SA538	HCT116-stranded	0.50
ASAH2C	HsaEX0006143	chr10:48011243-48011389	147	chr10:48013519,48011243-48011389,48007183	S	84.21	OK,OK,OK,B1,S@58.95,11.05	46.84	OK,OK,OK,B1,S@27.17,30.83	SA537	SA538	HCT116-stranded	0.50
ASAP1	HsaEX0006156	chr8:131191510-131191595	86	chr8:131192997,131191510-131191595,131181313	S	100.0	SOK,SOK,SOK,OK,S@191.00,0.00	60.61	OK,OK,OK,OK,S@32.12,20.88	SA537	SA538	HCT116-stranded	0.50
ASAP1	HsaEX0006157	chr8:131199482-131199531	50	chr8:131200355,131199482-131199531,131193126	S	100.0	SOK,SOK,SOK,OK,S@227.00,0.00	55.29	OK,OK,OK,OK,S@36.49,29.51	SA537	SA538	HCT116-stranded	0.50
ASAP1	HsaEX0006151	chr8:131146542-131146590	49	chr8:131149197,131146542-131146590,131140336	S	100.0	SOK,SOK,SOK,OK,S@244.00,0.00	81.98	SOK,SOK,OK,OK,S@82.80,18.20	SA537	SA538	HCT116-stranded	0.50
ASAP2	HsaEX0006177	chr2:9484860-9484929	70	chr2:9484764,9484860-9484929,9490937	S	100.0	SOK,SOK,SOK,OK,S@111.00,0.00	75.0	VLOW,VLOW,VLOW,B1,S@26.25,8.75	SA537	SA538	HCT116-stranded	0.50
ASAP2	HsaEX0006176	chr2:9458653-9458727	75	chr2:9437574,9458653-9458727,9460417	S	92.31	OK,OK,OK,OK,S@69.23,5.77	31.25	VLOW,VLOW,VLOW,OK,S@6.56,14.44	SA537	SA538	HCT116-stranded	0.50
ASAP2	HsaEX0006167	chr2:9475222-9475308	87	chr2:9474942,9475222-9475308,9484661	C1	100.0	OK,OK,OK,OK,S@74.00,0.00	52.21	VLOW,VLOW,VLOW,OK,C2@18.27,16.73	SA537	SA538	HCT116-stranded	0.50
ASAP2	HsaEX0006173	chr2:9467955-9468040	86	chr2:9463379,9467955-9468040,9474867	S	100.0	OK,OK,OK,OK,S@82.00,0.00	78.29	LOW,LOW,LOW,B1,C1@26.62,7.38	SA537	SA538	HCT116-stranded	0.50
ASAP2	HsaINT0013087	chr2:9541526-9543381	1856	chr2:9541403-9541525=9543382-9545812:+	IR-S	5.88	OK,OK,NA,0=5=40,0.186@2.65,42.35	37.5	VLOW,VLOW,NA,4=8=10,0.611@8.25,13.75	SA537	SA538	HCT116-stranded	0.50
ASAP3	HsaEX0006186	chr1:23768148-23768212	65	chr1:23768679,23768148-23768212+23768223,23767966	S	100.0	LOW,LOW,LOW,OK,S@32.00,0.00	52.94	N,N,N,B2,S@6.88,6.12	SA537	SA538	HCT116-stranded	0.50
ASAP3	HsaEX0006185	chr1:23765654-23765723	70	chr1:23767595,23765654-23765723,23765327	S	100.0	OK,OK,OK,OK,S@39.00,0.00	57.14	N,N,N,B2,S@6.29,4.71	SA537	SA538	HCT116-stranded	0.50
ASB6	HsaEX0006215	chr9:132402820-132403001	182	chr9:132404166,132402820-132403001+132403024,132401787	S	95.86	SOK,SOK,SOK,B1,S@188.84,8.16	80.69	SOK,SOK,SOK,OK,S@296.94,71.06	SA537	SA538	HCT116-stranded	0.50
ASB6	HsaEX0006216	chr9:132400852-132400938	87	chr9:132401481,132400852-132400938,132400736	S	100.0	SOK,SOK,SOK,OK,S@254.00,0.00	86.62	SOK,SOK,SOK,OK,S@471.21,72.79	SA537	SA538	HCT116-stranded	0.50
ASCC2	HsaEX0006240	chr22:30204100-30204174	75	chr22:30209419,30204100-30204174,30202893	S	97.39	SOK,SOK,SOK,OK,S@294.12,7.88	49.56	SOK,SOK,SOK,OK,S@167.51,170.49	SA537	SA538	HCT116-stranded	0.50
ASCC3	HsaEX0006252	chr6:101246589-101246714	126	chr6:101247307,101246589-101246714,101215221	S	100.0	SOK,SOK,SOK,OK,S@142.00,0.00	81.56	SOK,SOK,SOK,OK,S@104.40,23.60	SA537	SA538	HCT116-stranded	0.50
ASCC3	HsaINT0013251	chr6:101099523-101100600	1078	chr6:101100601-101100765=101099436-101099522:-	IR-S	0.0	OK,OK,NA,0=0=79,1@0,79	40.74	OK,OK,NA,21=5=28,0.95@27.09,39.41	SA537	SA538	HCT116-stranded	0.50
ASCC3	HsaINT0013257	chr6:101090626-101091906	1281	chr6:101091907-101092005=101090457-101090625:-	IR-S	0.0	OK,OK,NA,0=0=64,1@0,64	28.57	OK,OK,NA,10=18=35,0.78@18,45	SA537	SA538	HCT116-stranded	0.50
ASF1A	HsaEX0006256	chr6:119221931-119222046	116	chr6:119215686,119221931-119222046,119226817	S	100.0	SOK,SOK,SOK,OK,S@255.00,0.00	78.93	SOK,SOK,SOK,OK,S@145.23,38.77	SA537	SA538	HCT116-stranded	0.50
ASH1L	HsaEX0006272	chr1:155385535-155385714	180	chr1:155408118,155385535-155385714,155365344	S	88.96	SOK,SOK,SOK,OK,S@137.00,17.00	69.14	SOK,SOK,SOK,OK,S@102.33,45.67	SA537	SA538	HCT116-stranded	0.50
ASH1L	HsaEX0006273	chr1:155531944-155532086	143	chr1:155532570,155531944-155532086,155491409	S	74.19	OK,OK,OK,OK,S@40.06,13.94	41.57	OK,OK,OK,OK,C1@26.19,36.81	SA537	SA538	HCT116-stranded	0.50
ASH1L	HsaEX0006276	chr1:155429588-155429689	102	chr1:155447677,155429588-155429689,155408859	C1	98.57	SOK,SOK,SOK,OK,S@137.01,1.99	70.0	SOK,SOK,OK,OK,C1@71.40,30.60	SA537	SA538	HCT116-stranded	0.50
ASH2L	HsaEX0006285	chr8:37993186-37993284	99	chr8:37991064,37993186-37993284,37996334	S	90.42	SOK,SOK,SOK,OK,S@269.45,28.55	62.81	SOK,SOK,SOK,OK,C1@101.75,60.25	SA537	SA538	HCT116-stranded	0.50
ASH2L	HsaEX0006284	chr8:37990972-37991064	93	chr8:37986469,37990972-37991064,37996334	C2	98.25	SOK,SOK,LOW,B2,C2@208.29,3.71	75.03	SOK,SOK,OK,B1,C2@99.79,33.21	SA537	SA538	HCT116-stranded	0.50
ASPH	HsaALTD0000517-2/2	chr8:62626388-62626566	114	chr8:62626502+62626388-62626566,62596747	Alt5	95.22	OK,OK,N,43=2,C3@40.94,2.06	57.75	OK,OK,LOW,48=25,C2@27.72,20.28	SA537	SA538	HCT116-stranded	0.50
ASPH	HsaALTD0000517-1/2	chr8:62626502-62626566	0	chr8:62626502+62626388-62626566,62596747	Alt5	4.78	OK,OK,N,43=2,C3@2.06,40.94	42.25	OK,OK,LOW,48=25,C2@20.28,27.72	SA537	SA538	HCT116-stranded	0.50
ASPHD2	HsaEX0006346	chr22:26838425-26838538	114	chr22:26830467,26838425-26838538,26839063	S	90.82	OK,OK,OK,OK,S@38.14,3.86	49.78	N,N,N,B1,S@7.47,7.53	SA537	SA538	HCT116-stranded	0.50
ASPM	HsaINT0013479	chr1:197056103-197057385	1283	chr1:197057386-197057562=197055933-197056102:-	IR-C	3.85	OK,OK,NA,2=4=75,0.26@3.12,77.88	39.66	SOK,SOK,NA,28=43=54,5.21e-07@49.57,75.43	SA537	SA538	HCT116-stranded	0.50
ASPM	HsaINT0013486	chr1:197098448-197099044	597	chr1:197099045-197099186=197098317-197098447:-	IR-S	0.0	LOW,LOW,NA,0=0=15,1@0,15	67.55	VLOW,LOW,NA,7=11=10,2.95e-05@34.87,16.75	SA537	SA538	HCT116-stranded	0.50
ASPM	HsaINT0013463	chr1:197094086-197094175	90	chr1:197094176-197094321=197094000-197094085:-	IR-S	9.52	LOW,LOW,NA,0=4=19,0.26@2.19,20.81	72.73	LOW,LOW,NA,19=13=6,0.921@27.64,10.36	SA537	SA538	HCT116-stranded	0.50
ASPM	HsaINT0013487	chr1:197097796-197098316	521	chr1:197098317-197098447=197097620-197097795:-	IR-S	0.0	OK,OK,NA,0=0=28,1@0,28	43.66	OK,OK,NA,14=17=20,0.367@22.27,28.73	SA537	SA538	HCT116-stranded	0.50
ASXL1	HsaEX0006388	chr20:31020683-31020788	106	chr20:31019482,31020683-31020788,31021087	S	98.82	SOK,SOK,SOK,OK,S@167.01,1.99	77.05	SOK,SOK,SOK,OK,S@166.43,49.57	SA537	SA538	HCT116-stranded	0.50
ASXL1	HsaEX0006386	chr20:30955530-30955532	3	chr20:30954269,30955530-30955532,30956818	MIC	84.94	SOK,SOK,SOK,na,na@99.38,17.62	57.09	SOK,SOK,SOK,na,na@75.93,57.07	SA537	SA538	HCT116-stranded	0.50
ASXL1	HsaALTA0000733-3/3	chr20:30956815-30956926	3	chr20:30954269,30956818+30956816+30956815-30956926	Alt3	0.0	LOW,SOK,VLOW,23=19,C3@0.00,23.00	45.3	OK,SOK,OK,64=60,C2@28.99,35.01	SA537	SA538	HCT116-stranded	0.50
ASXL1	HsaALTA0000733-2/3	chr20:30956816-30956926	2	chr20:30954269,30956818+30956816+30956815-30956926	Alt3	88.05	LOW,SOK,VLOW,23=19,C3@20.25,2.75	29.91	OK,SOK,OK,64=60,C2@19.14,44.86	SA537	SA538	HCT116-stranded	0.50
ASXL1	HsaALTD0000527-2/2	chr20:30954187-30954270	1	chr20:30954187-30954269+30954270,30956818	Alt5	88.05	LOW,SOK,VLOW,23=19,C3@20.25,2.75	29.91	OK,SOK,OK,64=57,C3@19.14,44.86	SA537	SA538	HCT116-stranded	0.50
ASXL2	HsaEX0006398	chr2:25976403-25976508	106	chr2:25978887,25976403-25976508,25973282	S	98.93	SOK,SOK,SOK,OK,S@184.01,1.99	64.97	SOK,SOK,SOK,OK,S@94.86,51.14	SA537	SA538	HCT116-stranded	0.50
ATAD1	HsaEX0006409	chr10:89530709-89530798	90	chr10:89536078,89530709-89530798,89527480	S	94.43	SOK,SOK,SOK,OK,S@271.01,15.99	27.83	SOK,SOK,SOK,OK,C1@66.24,171.76	SA537	SA538	HCT116-stranded	0.50
ATAD2	HsaEX0006412	chr8:124360423-124360513	91	chr8:124361525,124360423-124360513,124359646	S	99.41	SOK,SOK,SOK,OK,S@675.99,4.01	33.33	SOK,SOK,SOK,OK,S@56.66,113.34	SA537	SA538	HCT116-stranded	0.50
ATAD2B	HsaINT0013673	chr2:24046440-24051718	5279	chr2:24051719-24051809=24046128-24046439:-	IR-S	2.01	SOK,SOK,NA,0=12=293,0.0176@6.13,298.87	27.49	OK,OK,NA,1=14=30,0.009@14.5,38.25	SA537	SA538	HCT116-stranded	0.50
ATAD3B	HsaEX0006448	chr1:1423243-1423294	52	chr1:1422048,1423243-1423294,1424584	S	97.88	SOK,SOK,SOK,OK,S@631.33,13.67	85.01	SOK,SOK,SOK,OK,S@531.31,93.69	SA537	SA538	HCT116-stranded	0.50
ATAD5	HsaEX0006465	chr17:29192722-29192818	97	chr17:29187630,29192722-29192818,29195351	S	100.0	OK,OK,OK,OK,S@76.00,0.00	22.63	LOW,LOW,LOW,B1,S@6.11,20.89	SA537	SA538	HCT116-stranded	0.50
ATAD5	HsaEX0006460	chr17:29204457-29204567	111	chr17:29196664,29204434+29204457-29204567,29214210	C3	100.0	OK,OK,N,Bn,C3@85.00,0.00	79.17	LOW,LOW,N,B2,C3@34.04,8.96	SA537	SA538	HCT116-stranded	0.50
ATAD5	HsaEX0006458	chr17:29171853-29171934	82	chr17:29171050+29171057,29171853-29171934,29182161+29182166	S	100.0	OK,OK,OK,OK,S@54.00,0.00	42.11	VLOW,VLOW,VLOW,OK,C2@11.37,15.63	SA537	SA538	HCT116-stranded	0.50
ATAD5	HsaEX0006457	chr17:29170931-29171050	120	chr17:29167799,29170931-29171050+29171057,29182161+29182166	C3	100.0	OK,OK,N,Bl,C3@46.00,0.00	62.5	VLOW,VLOW,N,OK,C2@16.25,9.75	SA537	SA538	HCT116-stranded	0.50
ATAD5	HsaEX0006461	chr17:29205021-29205114	94	chr17:29196664,29205021-29205114,29214210	C3	100.0	OK,OK,N,Bn,C3@68.00,0.00	29.41	VLOW,VLOW,N,Bn,C3@6.47,15.53	SA537	SA538	HCT116-stranded	0.50
ATAD5	HsaEX0006462	chr17:29206441-29206505	65	chr17:29205114,29206441-29206505,29214210	S	96.61	OK,OK,OK,OK,S@56.03,1.97	2.86	LOW,LOW,N,Bn,C3@0.51,17.49	SA537	SA538	HCT116-stranded	0.50
ATE1	HsaEX0006486	chr10:123658356-123658484	129	chr10:123661906,123658356-123658484,123629553	C3	76.78	SOK,SOK,SOK,OK,C1@112.87,34.13	33.63	OK,SOK,LOW,OK,C2@30.60,60.40	SA537	SA538	HCT116-stranded	0.50
ATE1	HsaEX0006479	chr10:123596233-123596332	100	chr10:123600597,123596233-123596332,123549804	S	99.04	SOK,SOK,SOK,OK,S@202.04,1.96	80.46	SOK,SOK,SOK,OK,C1@153.68,37.32	SA537	SA538	HCT116-stranded	0.50
ATE1	HsaEX0006481	chr10:123681864-123681926	63	chr10:123683781,123681864-123681926,123673408	S	100.0	SOK,SOK,SOK,OK,S@136.00,0.00	61.24	OK,OK,OK,OK,C2@45.32,28.68	SA537	SA538	HCT116-stranded	0.50
ATE1	HsaEX0006487	chr10:123629521-123629553	33	chr10:123658356,123629521-123629553,123600778	C2	98.21	SOK,SOK,SOK,OK,C1@162.05,2.95	75.18	SOK,SOK,OK,B1,C2@82.70,27.30	SA537	SA538	HCT116-stranded	0.50
ATE1	HsaEX0006483	chr10:123670421-123670666	246	chr10:123673305,123670421-123670666,123662135	S	100.0	SOK,SOK,SOK,OK,S@257.00,0.00	84.79	SOK,SOK,SOK,B1,C1@153.47,27.53	SA537	SA538	HCT116-stranded	0.50
ATE1	HsaEX0006482	chr10:123673305-123673408	104	chr10:123681864,123673305-123673408,123670666	S	94.12	SOK,SOK,SOK,B1,S@186.36,11.64	55.16	OK,OK,OK,B1,C2@52.95,43.05	SA537	SA538	HCT116-stranded	0.50
ATE1	HsaEX0006478	chr10:123683781-123683844	64	chr10:123687862,123683781-123683844,123600778	C3	100.0	LOW,LOW,N,Bn,C3@77.00,0.00	47.0	LOW,LOW,N,Bn,C3@23.03,25.97	SA537	SA538	HCT116-stranded	0.50
ATF1	HsaEX0006490	chr12:51173923-51174021	99	chr12:51158090,51173923-51174021,51189692	S	98.89	SOK,SOK,SOK,OK,S@181.96,2.04	65.41	SOK,SOK,SOK,OK,S@150.44,79.56	SA537	SA538	HCT116-stranded	0.50
ATF2	HsaEX0006499	chr2:175978722-175978836	115	chr2:175979418,175978722-175978836,175976382	S	93.01	SOK,SOK,SOK,OK,S@205.55,15.45	37.7	SOK,SOK,OK,OK,C2@47.50,78.50	SA537	SA538	HCT116-stranded	0.50
ATF2	HsaEX0006498	chr2:175982718-175982846	129	chr2:175982979,175982718-175982846,175979596	S	93.69	SOK,SOK,SOK,OK,S@148.03,9.97	36.81	SOK,SOK,OK,OK,C2@36.81,63.19	SA537	SA538	HCT116-stranded	0.50
ATF2	HsaEX0006495	chr2:175986172-175986268	97	chr2:175994866,175986172-175986268,175983092+175983097	S	53.97	OK,OK,OK,OK,S@52.35,44.65	27.4	OK,OK,OK,OK,C2@25.48,67.52	SA537	SA538	HCT116-stranded	0.50
ATF2	HsaEX0006497	chr2:175982979-175983092	114	chr2:175994866,175982979-175983092+175983097,175945493	C3	100.0	SOK,SOK,N,B2,C3@133.00,0.00	58.67	SOK,SOK,N,B2,C3@65.12,45.88	SA537	SA538	HCT116-stranded	0.50
ATF2	HsaEX0006507	chr2:176001140-176001214	75	chr2:176015788,176001140-176001214,175994935	S	100.0	OK,SOK,OK,OK,S@97.00,0.00	72.0	SOK,SOK,SOK,OK,S@74.16,28.84	SA537	SA538	HCT116-stranded	0.50
ATF2	HsaEX0006500	chr2:175976296-175976382	87	chr2:175978722,175976296-175976382,175962321	S	100.0	SOK,SOK,SOK,OK,S@169.00,0.00	45.76	SOK,SOK,OK,OK,C2@59.03,69.97	SA537	SA538	HCT116-stranded	0.50
ATF4	HsaALTA0000747-3/3	chr22:39917377-39917480	60	chr22:39916756,39917437+39917380+39917377-39917480	Alt3	14.81	LOW,LOW,LOW,27=27,S@4.00,23.00	51.28	OK,OK,OK,78=78,S@40.00,38.00	SA537	SA538	HCT116-stranded	0.50
ATF4	HsaALTA0000747-1/3	chr22:39917437-39917480	0	chr22:39916756,39917437+39917380+39917377-39917480	Alt3	62.96	LOW,LOW,LOW,27=27,S@17.00,10.00	6.41	OK,OK,OK,78=78,S@5.00,73.00	SA537	SA538	HCT116-stranded	0.50
ATF7	HsaEX0006515	chr12:53910799-53911134	336	chr12:53917060,53910799-53911134+53911138,53901811	S	100.0	N,N,N,B2,S@56.00,0.00	76.84	VLOW,VLOW,VLOW,B2,S@64.55,19.45	SA537	SA538	HCT116-stranded	0.50
ATF7	HsaEX0006517	chr12:53928286-53928443	158	chr12:53931199+53931262,53928286-53928443,53927043	S	100.0	SOK,SOK,SOK,B1,S@173.00,0.00	82.86	SOK,SOK,SOK,OK,C1@106.06,21.94	SA537	SA538	HCT116-stranded	0.50
ATF7	HsaEX0006518	chr12:53926944-53927043	100	chr12:53928286,53926944-53927043,53926407	S	100.0	SOK,SOK,SOK,OK,S@110.00,0.00	63.48	OK,OK,OK,OK,C1@59.67,34.33	SA537	SA538	HCT116-stranded	0.50
ATF7IP	HsaEX0006521	chr12:14610141-14610229	89	chr12:14609568,14610141-14610229,14613429	S	97.71	SOK,SOK,SOK,OK,S@253.07,5.93	53.14	SOK,SOK,SOK,OK,S@71.21,62.79	SA537	SA538	HCT116-stranded	0.50
ATF7IP	HsaEX0006520	chr12:14599922-14599987	66	chr12:14591201,14599922-14599987,14609495	S	100.0	SOK,SOK,SOK,OK,S@254.00,0.00	61.97	SOK,SOK,SOK,OK,S@71.27,43.73	SA537	SA538	HCT116-stranded	0.50
ATF7IP2	HsaEX0006529	chr16:10565967-10566040	74	chr16:10551386,10565967-10566040,10567336	C1	70.65	N,N,N,B2,C1@12.01,4.99	28.77	N,N,N,OK,C2@4.60,11.40	SA537	SA538	HCT116-stranded	0.50
ATG12	HsaEX0006547	chr5:115176194-115176309	116	chr5:115177087,115176194-115176309,115173461	C1	50.54	OK,OK,OK,OK,C2@30.32,29.68	25.23	OK,VLOW,VLOW,OK,C3@15.89,47.11	SA537	SA538	HCT116-stranded	0.50
ATG13	HsaEX0006556	chr11:46690386-46690460	75	chr11:46690126+46690240,46690344+46690386-46690460,46690954	S	100.0	SOK,SOK,SOK,OK,S@224.00,0.00	80.96	SOK,SOK,SOK,OK,S@114.15,26.85	SA537	SA538	HCT116-stranded	0.50
ATG13	HsaEX0006561	chr11:46689323-46689437	115	chr11:46687069,46689323-46689437,46690049	S	99.22	SOK,SOK,SOK,OK,S@249.04,1.96	53.71	SOK,SOK,SOK,OK,C1@95.07,81.93	SA537	SA538	HCT116-stranded	0.50
ATG13	HsaEX0006554	chr11:46665829-46665910	82	chr11:46651650,46665829-46665910,46666889	C1	100.0	LOW,SOK,N,OK,S@94.00,0.00	51.81	SOK,SOK,N,OK,C1@60.10,55.90	SA537	SA538	HCT116-stranded	0.50
ATG16L1	HsaEX0006571	chr2:234182367-234182423	57	chr2:234181698,234182367-234182423,234183322	S	21.58	SOK,SOK,SOK,B1,S@30.43,110.57	0.88	SOK,SOK,SOK,Bn,S@0.98,110.02	SA537	SA538	HCT116-stranded	0.50
ATG2A	HsaEX0006595	chr11:64671062-64671132	71	chr11:64673035,64671062-64671132,64670836	S	94.94	OK,OK,OK,OK,S@73.10,3.90	56.86	LOW,LOW,LOW,OK,S@22.74,17.26	SA537	SA538	HCT116-stranded	0.50
ATG2B	HsaEX0006602	chr14:96810991-96811093	103	chr14:96811570,96810991-96811093,96809618	S	100.0	VLOW,VLOW,VLOW,B1,S@22.00,0.00	47.37	N,N,N,B1,S@6.63,7.37	SA537	SA538	HCT116-stranded	0.50
ATG2B	HsaEX0006601	chr14:96784035-96784192	158	chr14:96788449,96784035-96784192,96783654	C1	100.0	VLOW,VLOW,VLOW,OK,S@25.00,0.00	57.06	N,N,N,OK,C2@6.85,5.15	SA537	SA538	HCT116-stranded	0.50
ATG3	HsaEX0006611	chr3:112272127-112272176	50	chr3:112277223,112272127-112272176,112269109	S	93.03	SOK,SOK,SOK,OK,S@477.24,35.76	78.18	SOK,SOK,SOK,OK,C1@462.04,128.96	SA537	SA538	HCT116-stranded	0.50
ATG3	HsaEX0006612	chr3:112269039-112269109	71	chr3:112272127,112269039-112269109,112267487	S	100.0	SOK,SOK,SOK,OK,S@634.00,0.00	87.16	SOK,SOK,SOK,OK,C1@699.02,102.98	SA537	SA538	HCT116-stranded	0.50
ATG4A	HsaEX0006619	chrX:107372011-107372082	72	chrX:107369417,107372011-107372082+107372086,107374490	S	100.0	VLOW,OK,VLOW,OK,C1@29.00,0.00	71.37	OK,SOK,LOW,B1,C1@43.54,17.46	SA537	SA538	HCT116-stranded	0.50
ATG4A	HsaEX0006613	chrX:107395032-107395088	57	chrX:107393527,107395032-107395088,107396209	S	100.0	OK,OK,OK,OK,S@57.00,0.00	69.31	OK,OK,OK,OK,S@38.81,17.19	SA537	SA538	HCT116-stranded	0.50
ATG4B	HsaEX0006629	chr2:242598523-242598602	80	chr2:242594062,242598523-242598602,242606060+242606064	C3	97.42	SOK,SOK,N,B2,C3@458.85,12.15	83.68	SOK,SOK,SOK,B2,C2@421.75,82.25	SA537	SA538	HCT116-stranded	0.50
ATG4B	HsaEX0006626	chr2:242592927-242593025	99	chr2:242590750,242592927-242593025,242593961	S	97.61	SOK,SOK,SOK,OK,S@403.13,9.87	75.18	SOK,SOK,SOK,OK,S@275.91,91.09	SA537	SA538	HCT116-stranded	0.50
ATG4B	HsaEX0006627	chr2:242607558-242607636	79	chr2:242606253,242607558-242607636,242607955	S	97.03	SOK,SOK,SOK,OK,S@451.19,13.81	80.2	SOK,SOK,SOK,OK,S@364.91,90.09	SA537	SA538	HCT116-stranded	0.50
ATG4B	HsaEX0006628	chr2:242594686-242594758	73	chr2:242594062,242594686-242594758,242606060+242606064	C3	97.94	SOK,SOK,N,B2,C3@482.84,10.16	73.18	SOK,SOK,SOK,B2,C3@313.21,114.79	SA537	SA538	HCT116-stranded	0.50
ATG4C	HsaEX0006633	chr1:63307099-63307218	120	chr1:63300523,63307099-63307218,63329663	S	97.24	SOK,SOK,SOK,OK,S@139.05,3.95	71.43	OK,OK,OK,OK,S@47.14,18.86	SA537	SA538	HCT116-stranded	0.50
ATG4D	HsaEX0006643	chr19:10662573-10662651	79	chr19:10659710,10662573-10662651,10662721	S	98.53	SOK,SOK,SOK,OK,S@266.03,3.97	72.55	SOK,SOK,SOK,OK,C1@191.53,72.47	SA537	SA538	HCT116-stranded	0.50
ATG4D	HsaEX0006642	chr19:10659580-10659710	131	chr19:10657929,10659580-10659710,10662573	C1	97.9	SOK,SOK,SOK,OK,C1@277.06,5.94	79.05	SOK,SOK,SOK,OK,C2@209.48,55.52	SA537	SA538	HCT116-stranded	0.50
ATG5	HsaEX0006646	chr6:106756239-106756366	128	chr6:106763976,106756239-106756366,106740981	S	81.76	SOK,SOK,SOK,OK,S@228.11,50.89	29.12	SOK,SOK,SOK,OK,S@98.13,238.87	SA537	SA538	HCT116-stranded	0.50
ATG7	HsaEX0006663	chr3:11374446-11374567	122	chr3:11372902+11372914,11374446-11374567,11382119	S	100.0	SOK,SOK,SOK,OK,S@114.00,0.00	81.44	OK,OK,OK,OK,C1@71.67,16.33	SA537	SA538	HCT116-stranded	0.50
ATG7	HsaEX0006662	chr3:11372814-11372902	89	chr3:11356967,11372814-11372902+11372914,11382119	C2	100.0	SOK,SOK,N,B2,C3@116.00,0.00	75.24	OK,OK,N,B2,C2@69.22,22.78	SA537	SA538	HCT116-stranded	0.50
ATG7	HsaEX0006660	chr3:11354778-11354894	117	chr3:11350535,11354778-11354894,11356818	S	96.64	SOK,SOK,SOK,OK,S@113.07,3.93	75.76	OK,OK,OK,OK,C1@65.91,21.09	SA537	SA538	HCT116-stranded	0.50
ATG7	HsaEX0006664	chr3:11340836-11340890	55	chr3:11340329,11340836-11340890,11348417	S	97.44	OK,OK,OK,OK,S@75.03,1.97	76.06	SOK,SOK,SOK,OK,S@95.08,29.92	SA537	SA538	HCT116-stranded	0.50
ATG9A	HsaEX0006669	chr2:220086772-220086889	118	chr2:220086994,220086772-220086889,220086024	S	95.87	SOK,SOK,SOK,OK,S@403.61,17.39	72.48	SOK,SOK,SOK,OK,S@287.02,108.98	SA537	SA538	HCT116-stranded	0.50
ATHL1	HsaEX0006674	chr11:293830-293925	96	chr11:293727,293830-293925,294099	S	100.0	VLOW,VLOW,VLOW,B1,S@29.00,0.00	75.46	OK,OK,OK,OK,S@33.20,10.80	SA537	SA538	HCT116-stranded	0.50
ATHL1	HsaEX0006673	chr11:292886-292997	112	chr11:292677,292886-292997,293068+293163	S	100.0	VLOW,VLOW,VLOW,OK,S@22.00,0.00	73.02	LOW,LOW,LOW,OK,S@27.75,10.25	SA537	SA538	HCT116-stranded	0.50
ATHL1	HsaEX0006675	chr11:294349-294478	130	chr11:294196,294267+294321+294349-294478,294556	S	95.65	LOW,LOW,LOW,B1,S@43.04,1.96	57.38	VLOW,VLOW,VLOW,B2,S@27.54,20.46	SA537	SA538	HCT116-stranded	0.50
ATL2	HsaEX0006690	chr2:38527414-38527470	57	chr2:38536521,38527414-38527470,38526469	S	100.0	SOK,SOK,SOK,OK,S@427.00,0.00	85.37	SOK,SOK,SOK,OK,S@153.67,26.33	SA537	SA538	HCT116-stranded	0.50
ATL2	HsaEX0006685	chr2:38570410-38570654	245	chr2:38604285,38570410-38570654,38546161	S	91.92	SOK,SOK,SOK,OK,S@209.58,18.42	73.99	SOK,SOK,SOK,OK,C1@104.33,36.67	SA537	SA538	HCT116-stranded	0.50
ATM	HsaEX0006708	chr11:108164040-108164204	165	chr11:108163520,108164040-108164204,108168014	C3	100.0	VLOW,VLOW,N,B2,C2@25.00,0.00	54.19	N,N,N,Bn,C2@12.46,10.54	SA537	SA538	HCT116-stranded	0.50
ATM	HsaEX0006709	chr11:108165654-108165786	133	chr11:108164204,108165654-108165786,108168014	S	78.47	VLOW,VLOW,VLOW,OK,S@18.05,4.95	26.71	N,N,N,Bn,C3@4.01,10.99	SA537	SA538	HCT116-stranded	0.50
ATM	HsaEX0006701	chr11:108178624-108178711	88	chr11:108175579,108178624-108178711,108180887	S	62.93	N,N,N,OK,S@8.18,4.82	100.0	VLOW,VLOW,VLOW,OK,S@23.00,0.00	SA537	SA538	HCT116-stranded	0.50
ATM	HsaINT0014246	chr11:108204696-108205695	1000	chr11:108204613-108204695=108205696-108205836:+	IR-C	0.0	LOW,LOW,NA,0=0=15,3.92e-06@0,15	42.86	N,N,NA,2=7=6,1.31e-06@6.43,8.57	SA537	SA538	HCT116-stranded	0.50
ATP11A	HsaEX0006769	chr13:113459271-113459360	90	chr13:113439571,113459271-113459360,113460527	S	97.08	SOK,SOK,SOK,OK,S@129.12,3.88	69.84	OK,OK,OK,OK,S@42.60,18.40	SA537	SA538	HCT116-stranded	0.50
ATP11A	HsaEX0006764	chr13:113532531-113532617	87	chr13:113530255,113532531-113532617,113536130	C2	22.64	SOK,SOK,OK,OK,C2@29.21,99.79	54.08	SOK,SOK,OK,OK,C2@76.79,65.21	SA537	SA538	HCT116-stranded	0.50
ATP11A	HsaINT0014363	chr13:113527991-113530089	2099	chr13:113527887-113527990=113530090-113530255:+	IR-S	0.0	OK,OK,NA,0=0=71,0.714@0,71	22.58	OK,OK,NA,19=2=36,0.0367@12.87,44.13	SA537	SA538	HCT116-stranded	0.50
ATP11C	HsaEX0006787	chrX:138880838-138880902	65	chrX:138882219,138880838-138880902,138880513	S	100.0	OK,OK,OK,OK,S@41.00,0.00	76.93	LOW,LOW,LOW,B1,C1@30.00,9.00	SA537	SA538	HCT116-stranded	0.50
ATP13A2	HsaEX0006818	chr1:17322881-17322973	93	chr1:17323515,17322881-17322973+17322991,17322795	S	89.39	SOK,SOK,SOK,OK,S@252.97,30.03	71.01	SOK,SOK,SOK,OK,S@158.35,64.65	SA537	SA538	HCT116-stranded	0.50
ATP13A3	HsaEX0006832	chr3:194177823-194177903	81	chr3:194180200,194177823-194177903,194176691	S	81.22	SOK,SOK,SOK,OK,S@289.96,67.04	42.12	SOK,SOK,SOK,OK,S@93.09,127.91	SA537	SA538	HCT116-stranded	0.50
ATP13A3	HsaEX0006835	chr3:194132928-194133017	90	chr3:194134488,194132928-194133017,194126845	S	52.36	SOK,SOK,SOK,OK,S@240.86,219.14	21.38	SOK,SOK,SOK,OK,C1@63.71,234.29	SA537	SA538	HCT116-stranded	0.50
ATP13A3	HsaEX0006830	chr3:194134488-194134568	81	chr3:194140608,194134488-194134568,194126845	C2	96.1	SOK,SOK,SOK,OK,C2@553.54,22.46	78.81	SOK,SOK,SOK,OK,C2@331.79,89.21	SA537	SA538	HCT116-stranded	0.50
ATP13A3	HsaEX0006829	chr3:194140608-194140696	89	chr3:194146071,194140608-194140696,194134568	S	93.84	SOK,SOK,SOK,OK,S@575.24,37.76	76.68	SOK,SOK,SOK,OK,C1@375.73,114.27	SA537	SA538	HCT116-stranded	0.50
ATP2A1	HsaINT0014711	chr16:28890111-28890419	309	chr16:28889809-28890110=28890420-28890437:+	IR-S	100.0	N,N,NA,2=5=0,0.0766@17.91,0	62.16	N,VLOW,NA,5=5=2,0.418@16.95,10.32	SA537	SA538	HCT116-stranded	0.50
ATP2A2	HsaEX0006872	chr12:110729825-110729929	105	chr12:110720600,110729825-110729929,110734404	S	97.08	SOK,SOK,SOK,OK,S@1228.06,36.94	57.8	SOK,SOK,SOK,OK,S@736.37,537.63	SA537	SA538	HCT116-stranded	0.50
ATP2A3	HsaALTA0000797-1/2	chr17:3828690-3828732	0	chr17:3831957,3828690-3828735+3828732	Alt3	42.15	OK,OK,OK,42=40,S@17.70,24.30	13.61	OK,OK,OK,43=40,C1@5.85,37.15	SA537	SA538	HCT116-stranded	0.50
ATP2A3	HsaALTA0000797-2/2	chr17:3828690-3828735	3	chr17:3831957,3828690-3828735+3828732	Alt3	57.85	OK,OK,OK,42=40,S@24.30,17.70	86.39	OK,OK,OK,43=40,C1@37.15,5.85	SA537	SA538	HCT116-stranded	0.50
ATP2B4	HsaINT0014861	chr1:203671208-203672779	1572	chr1:203671172-203671207=203672780-203672941:+	IR-S	3.98	OK,OK,NA,1=6=72,0.36@3.75,90.36	25.4	OK,OK,NA,12=11=31,0.662@15.98,46.92	SA537	SA538	HCT116-stranded	0.50
ATP2C1	HsaALTA0000799-2/3	chr3:130613552-130613619	23	chr3:130613181,130613575+130613552+130613434-130613619	Alt3	39.96	OK,OK,OK,57=57,S@22.78,34.22	74.47	LOW,LOW,LOW,30=30,S@22.34,7.66	SA537	SA538	HCT116-stranded	0.50
ATP2C2	HsaINT0014901	chr16:84486842-84486926	85	chr16:84486744-84486841=84486927-84486977:+	IR-S	0.0	VLOW,VLOW,NA,0=0=11,1@0,11	62.5	N,N,NA,7=3=3,0.687@8.12,4.88	SA537	SA538	HCT116-stranded	0.50
ATP2C2	HsaINT0014905	chr16:84492795-84492875	81	chr16:84492726-84492794=84492876-84492992:+	IR-S	11.48	OK,OK,NA,3=4=27,0.26@3.9,30.1	48.39	N,N,NA,8=7=8,0.77@11.13,11.87	SA537	SA538	HCT116-stranded	0.50
ATP5S	HsaINT0015025	chr14:50779779-50781308	1530	chr14:50779047-50779778=50781309-50781344:+	IR-C	48.98	SOK,SOK,NA,2=94=50,7.21e-12@71.51,74.49	29.73	SOK,SOK,NA,22=99=143,0.000776@78.49,185.51	SA537	SA538	HCT116-stranded	0.50
ATP5SL	HsaEX0006943	chr19:41942334-41942377	44	chr19:41944123+41944140,41942283+41942297+41942334-41942377,41939578	S	78.95	SOK,SOK,SOK,OK,S@335.54,89.46	39.49	SOK,SOK,SOK,OK,S@161.12,246.88	SA537	SA538	HCT116-stranded	0.50
ATP6V0A1	HsaEX0006964	chr17:40622108-40622236	129	chr17:40620125,40622108-40622236,40629657+40629675+40629678	S	95.28	SOK,SOK,SOK,OK,S@118.15,5.85	74.67	SOK,SOK,SOK,OK,S@97.82,33.18	SA537	SA538	HCT116-stranded	0.50
ATP6V0A2	HsaEX0006967	chr12:124206898-124206995	98	chr12:124203248,124206898-124206995,124209201	S	100.0	OK,OK,OK,OK,S@90.00,0.00	81.13	OK,OK,OK,OK,S@38.94,9.06	SA537	SA538	HCT116-stranded	0.50
ATP6V0A2	HsaINT0015081	chr12:124233333-124235656	2324	chr12:124233122-124233332=124235657-124235776:+	IR-S	4.0	OK,OK,NA,2=0=24,0.51@1.04,24.96	41.18	N,N,NA,6=1=5,0.36@4.94,7.06	SA537	SA538	HCT116-stranded	0.50
ATP6V0B	HsaEX0006978	chr1:44442262-44442331	70	chr1:44442051,44442262-44442331,44442445	S	98.5	SOK,SOK,SOK,OK,S@1956.21,29.79	85.7	SOK,SOK,SOK,OK,S@1936.82,323.18	SA537	SA538	HCT116-stranded	0.50
ATP6V0B	HsaEX0006977	chr1:44441472-44441520	49	chr1:44440779,44441472-44441520,44441762	S	80.11	SOK,SOK,SOK,OK,S@1044.63,259.37	65.79	SOK,SOK,SOK,OK,S@1160.54,603.46	SA537	SA538	HCT116-stranded	0.50
ATP6V1D	HsaEX0007005	chr14:67819640-67819757	118	chr14:67826375,67819640-67819757,67817407	S	100.0	SOK,SOK,SOK,OK,S@271.00,0.00	83.33	SOK,SOK,SOK,OK,S@274.99,55.01	SA537	SA538	HCT116-stranded	0.50
ATP6V1H	HsaEX0007015	chr8:54656137-54656250	114	chr8:54669115,54656137-54656250,54628584	S	99.61	SOK,SOK,SOK,OK,S@508.01,1.99	81.55	SOK,SOK,SOK,OK,C1@457.50,103.50	SA537	SA538	HCT116-stranded	0.50
ATP6V1H	HsaEX0007016	chr8:54723724-54723777	54	chr8:54727222,54723724-54723777,54714456	S	93.98	SOK,SOK,SOK,OK,S@272.54,17.46	62.19	SOK,SOK,SOK,OK,S@173.51,105.49	SA537	SA538	HCT116-stranded	0.50
ATPAF1	HsaINT0015556	chr1:47101643-47118252	16610	chr1:47118253-47118300=47098411-47101642:-	IR-C	42.11	VLOW,VLOW,NA,16=0=11,0.00459@11.37,15.63	7.41	OK,OK,NA,4=0=25,0.26@2.15,26.85	SA537	SA538	HCT116-stranded	0.50
ATPAF2	HsaEX0007155	chr17:17931929-17931973	45	chr17:17942195,17931929-17931973,17892906	C3	98.77	SOK,SOK,N,B2,C3@159.02,1.98	81.63	OK,OK,N,B2,C3@72.65,16.35	SA537	SA538	HCT116-stranded	0.50
ATR	HsaEX0007185	chr3:142180782-142180932	151	chr3:142183939,142180782-142180932,142178225	S	100.0	SOK,SOK,SOK,OK,S@167.00,0.00	50.0	SOK,SOK,SOK,OK,S@70.50,70.50	SA537	SA538	HCT116-stranded	0.50
ATR	HsaEX0007189	chr3:142222204-142222295	92	chr3:142223981,142222204-142222295,142218560	S	100.0	SOK,SOK,SOK,OK,S@109.00,0.00	77.22	OK,OK,OK,OK,S@61.00,18.00	SA537	SA538	HCT116-stranded	0.50
ATRIP	HsaEX0007197	chr3:48505981-48506061	81	chr3:48505531,48505981-48506061,48506230	S	96.62	SOK,SOK,SOK,OK,S@228.02,7.98	63.91	SOK,SOK,SOK,OK,S@88.20,49.80	SA537	SA538	HCT116-stranded	0.50
ATRIP	HsaEX0007194	chr3:48498659-48498816	158	chr3:48495818,48498659-48498816,48500758+48500762	S	100.0	SOK,SOK,SOK,OK,S@177.00,0.00	66.74	OK,OK,OK,OK,S@62.74,31.26	SA537	SA538	HCT116-stranded	0.50
ATRIP	HsaEX0007195	chr3:48501186-48501315	130	chr3:48500853,48501186-48501315,48501509+48501574	S	95.59	SOK,SOK,SOK,OK,S@167.28,7.72	75.49	OK,OK,OK,OK,S@69.45,22.55	SA537	SA538	HCT116-stranded	0.50
ATRN	HsaEX0007208	chr20:3520869-3520982	114	chr20:3515983,3520869-3520982,3526409	S	100.0	OK,OK,OK,OK,C1@54.00,0.00	70.59	OK,OK,OK,OK,C1@40.94,17.06	SA537	SA538	HCT116-stranded	0.50
ATRN	HsaEX0007204	chr20:3559229-3559419	191	chr20:3557644,3559229-3559419,3562782	S	100.0	SOK,SOK,SOK,OK,S@109.00,0.00	83.78	SOK,SOK,OK,OK,C1@85.46,16.54	SA537	SA538	HCT116-stranded	0.50
ATRN	HsaINT0015642	chr20:3452165-3515899	63735	chr20:3451665-3452164=3515900-3515983:+	IR-S	0.0	OK,OK,NA,0=0=42,0.51@0,42	23.33	OK,OK,NA,8=6=23,0.422@8.63,28.37	SA537	SA538	HCT116-stranded	0.50
ATRNL1	HsaINT0015682	chr10:117228840-117278772	49933	chr10:117228682-117228839=117278773-117278834:+	IR-S	6.17	OK,OK,NA,2=3=38,0.855@2.65,40.35	45.45	VLOW,VLOW,NA,18=2=12,0.00234@14.54,17.46	SA537	SA538	HCT116-stranded	0.50
ATRX	HsaEX0007226	chrX:76940431-76940498	68	chrX:76944311,76940431-76940498,76940085	S	100.0	OK,OK,OK,OK,S@60.00,0.00	63.22	OK,OK,OK,OK,C1@44.89,26.11	SA537	SA538	HCT116-stranded	0.50
ATRX	HsaINT0015719	chrX:76776977-76777740	764	chrX:76777741-76777866=76776881-76776976:-	IR-S	7.25	OK,OK,NA,3=2=32,0.677@2.68,34.32	39.39	VLOW,VLOW,NA,7=6=10,0.501@9.06,13.94	SA537	SA538	HCT116-stranded	0.50
ATXN1	HsaEX0007245	chr6:16753464-16753578	115	chr6:16754274,16753464-16753578,16658132	C2	78.57	N,N,N,B1,C1@19.64,5.36	37.5	N,N,N,Bn,C2@4.12,6.88	SA537	SA538	HCT116-stranded	0.50
ATXN2	HsaEX0007259	chr12:111953958-111954167	210	chr12:111956053,111953958-111954167+111954203,111951343	S	70.86	SOK,SOK,SOK,OK,S@187.07,76.93	41.08	SOK,SOK,SOK,OK,C1@54.23,77.77	SA537	SA538	HCT116-stranded	0.50
ATXN2	HsaEX0007265	chr12:111923075-111923135	61	chr12:111923517,111923069+111923075-111923135,111908546	C1	100.0	SOK,SOK,SOK,OK,C1@526.00,0.00	76.84	SOK,SOK,SOK,OK,C1@160.60,48.40	SA537	SA538	HCT116-stranded	0.50
ATXN2	HsaEX0007268	chr12:111990710-111990781	72	chr12:111991962,111990710-111990781,111990234	S	100.0	SOK,SOK,SOK,OK,S@188.00,0.00	56.25	LOW,LOW,LOW,OK,S@28.12,21.88	SA537	SA538	HCT116-stranded	0.50
ATXN2	HsaEX0007257	chr12:111957683-111957880	198	chr12:111958686,111957636+111957683-111957880,111956231	S	96.12	SOK,SOK,SOK,OK,S@239.34,9.66	65.57	OK,OK,OK,OK,C1@49.83,26.17	SA537	SA538	HCT116-stranded	0.50
ATXN2	HsaEX0007263	chr12:111891481-111891649	169	chr12:111893833,111891481-111891649,111890644	S	60.87	SOK,SOK,SOK,OK,S@175.91,113.09	28.14	OK,OK,OK,OK,S@26.45,67.55	SA537	SA538	HCT116-stranded	0.50
ATXN2	HsaEX0007252	chr12:111993687-111993723	37	chr12:112036588,111993687-111993723,111992021	C1	100.0	SOK,SOK,SOK,OK,S@148.00,0.00	80.0	OK,OK,OK,OK,C1@53.60,13.40	SA537	SA538	HCT116-stranded	0.50
ATXN2	HsaALTD0000613-2/2	chr12:111957636-111957771	47	chr12:111957683+111957636-111957771,111956231	Alt5	3.67	SOK,SOK,SOK,136=134,S@4.99,131.01	25.0	LOW,LOW,LOW,32=25,C2@8.00,24.00	SA537	SA538	HCT116-stranded	0.50
ATXN2	HsaALTD0000613-1/2	chr12:111957683-111957771	0	chr12:111957683+111957636-111957771,111956231	Alt5	96.33	SOK,SOK,SOK,136=134,S@131.01,4.99	75.0	LOW,LOW,LOW,32=25,C2@24.00,8.00	SA537	SA538	HCT116-stranded	0.50
ATXN2L	HsaEX0007275	chr16:28843817-28843888	72	chr16:28843720,28843817-28843888,28844138	S	97.42	SOK,SOK,SOK,OK,S@878.73,23.27	75.35	SOK,SOK,SOK,OK,S@429.49,140.51	SA537	SA538	HCT116-stranded	0.50
ATXN2L	HsaALTD0000616-1/2	chr16:28847254-28847443	0	chr16:28847254-28847443+28847497,28848049	Alt5	79.92	SOK,SOK,SOK,662=352,C3@529.07,132.93	60.83	SOK,SOK,SOK,270=129,C3@164.24,105.76	SA537	SA538	HCT116-stranded	0.50
ATXN2L	HsaALTD0000616-2/2	chr16:28847254-28847497	54	chr16:28847254-28847443+28847497,28848049	Alt5	20.08	SOK,SOK,SOK,662=352,C3@132.93,529.07	39.17	SOK,SOK,SOK,270=129,C3@105.76,164.24	SA537	SA538	HCT116-stranded	0.50
ATXN2L	HsaINT0015789	chr16:28846721-28846869	149	chr16:28846599-28846720=28846870-28847079:+	IR-S	6.28	SOK,SOK,NA,5=8=97,0.611@6.91,103.09	51.72	VLOW,VLOW,NA,21=9=14,0.118@22.76,21.24	SA537	SA538	HCT116-stranded	0.50
ATXN2L	HsaINT0015791	chr16:28837163-28837560	398	chr16:28837091-28837162=28837561-28837711:+	IR-S	8.99	SOK,SOK,NA,7=10=86,0.466@9.26,93.74	52.38	LOW,LOW,NA,22=11=15,0.5@25.14,22.86	SA537	SA538	HCT116-stranded	0.50
ATXN3	HsaEX0007278	chr14:92563018-92563178	161	chr14:92572873,92563018-92563178+92563182,92562478+92562481	S	81.47	OK,OK,OK,OK,S@47.25,10.75	53.48	VLOW,VLOW,VLOW,OK,C1@19.25,16.75	SA537	SA538	HCT116-stranded	0.50
ATXN7	HsaEX0007292	chr3:63938055-63938159	105	chr3:63898901,63938055-63938159,63965591+63965595	C1	91.53	SOK,SOK,SOK,OK,S@103.43,9.57	68.42	OK,OK,OK,OK,C1@65.68,30.32	SA537	SA538	HCT116-stranded	0.50
ATXN7L1	HsaEX0007305	chr7:105279934-105280016	83	chr7:105283285,105279934-105280016,105279056	S	96.77	OK,OK,OK,OK,S@59.03,1.97	67.74	VLOW,VLOW,VLOW,OK,S@17.61,8.39	SA537	SA538	HCT116-stranded	0.50
ATXN7L1	HsaEX0007297	chr7:105260647-105260768	122	chr7:105264522,105260647-105260768,105255259+105255263	C1	95.06	OK,OK,OK,OK,S@75.10,3.90	40.98	LOW,LOW,LOW,OK,C1@17.62,25.38	SA537	SA538	HCT116-stranded	0.50
ATXN7L1	HsaEX0007294	chr7:105429050-105429154	105	chr7:105516258,105429050-105429154,105305735	C2	95.05	OK,OK,LOW,OK,C1@38.02,1.98	48.41	N,N,N,OK,C3@12.59,13.41	SA537	SA538	HCT116-stranded	0.50
ATXN7L1	HsaEX0007293	chr7:105516258-105516326	69	chr7:105516824,105516258-105516326,105429154	C1	100.0	OK,OK,LOW,OK,C1@39.00,0.00	77.53	LOW,LOW,VLOW,OK,C2@31.01,8.99	SA537	SA538	HCT116-stranded	0.50
ATXN7L1	HsaINT0015843	chr7:105429155-105516257	87103	chr7:105516258-105516326=105429050-105429154:-	IR-S	4.35	OK,OK,NA,2=0=22,0.51@1.04,22.96	53.85	N,N,NA,2=12=6,0.19@10.77,9.23	SA537	SA538	HCT116-stranded	0.50
ATXN7L1	HsaINT0015844	chr7:105305736-105429049	123314	chr7:105429050-105429154=105305513-105305735:-	IR-C	9.86	OK,OK,NA,3=4=32,0.26@3.85,35.15	42.86	N,N,NA,3=9=8,0.537@8.57,11.43	SA537	SA538	HCT116-stranded	0.50
ATXN7L1	HsaINT0015845	chr7:105283569-105305512	21944	chr7:105305513-105305735=105283285-105283568:-	IR-S	7.14	OK,OK,NA,2=2=26,0.927@2.14,27.86	78.57	N,N,NA,1=21=3,0.00598@19.64,5.36	SA537	SA538	HCT116-stranded	0.50
ATXN7L2	HsaEX0007310	chr1:110031005-110031087	83	chr1:110030426,110031005-110031087,110031469	S	100.0	OK,OK,OK,OK,S@63.00,0.00	36.0	LOW,LOW,LOW,OK,S@12.24,21.76	SA537	SA538	HCT116-stranded	0.50
ATXN7L2	HsaEX0007312	chr1:110028679-110028744	66	chr1:110026702,110028679-110028744,110029128	C1	100.0	VLOW,VLOW,VLOW,B2,C1@35.00,0.00	35.71	N,N,N,B1,C3@6.78,12.22	SA537	SA538	HCT116-stranded	0.50
ATXN7L2	HsaEX0007313	chr1:110029128-110029232	105	chr1:110028744,110029128-110029232+110029299,110029629+110029771	S	93.65	OK,OK,OK,OK,S@57.13,3.87	17.24	VLOW,VLOW,N,OK,C3@2.93,14.07	SA537	SA538	HCT116-stranded	0.50
ATXN7L2	HsaEX0007314	chr1:110029771-110029839	69	chr1:110029232+110029299,110029629+110029771-110029839,110030140+110030236	S	100.0	OK,OK,OK,OK,S@71.00,0.00	42.86	VLOW,VLOW,N,B1,C2@10.71,14.29	SA537	SA538	HCT116-stranded	0.50
AUH	HsaEX0007323	chr9:93978341-93978388	48	chr9:93979559,93978341-93978388,93976707	S	87.65	SOK,SOK,SOK,OK,S@133.23,18.77	36.42	SOK,SOK,OK,OK,C2@42.98,75.02	SA537	SA538	HCT116-stranded	0.50
AUH	HsaEX0007329	chr9:94087600-94087686	87	chr9:94118165,94087600-94087686,94060358	S	90.02	SOK,SOK,SOK,OK,S@101.72,11.28	71.28	SOK,SOK,SOK,OK,C1@84.11,33.89	SA537	SA538	HCT116-stranded	0.50
AUH	HsaEX0007322	chr9:93979559-93979609	51	chr9:93983087,93979559-93979609,93976707	C2	100.0	SOK,SOK,LOW,B2,C2@155.00,0.00	52.7	SOK,SOK,OK,OK,C2@59.55,53.45	SA537	SA538	HCT116-stranded	0.50
AUP1	HsaEX0007335	chr2:74755544-74755616	73	chr2:74755878,74755544-74755616,74755448	S	98.15	SOK,SOK,SOK,OK,S@1295.58,24.42	61.13	SOK,SOK,SOK,OK,C2@854.60,543.40	SA537	SA538	HCT116-stranded	0.50
AUP1	HsaEX0007336	chr2:74755375-74755448	74	chr2:74755544,74755375-74755448,74755133	S	97.55	SOK,SOK,SOK,OK,S@1463.25,36.75	57.03	SOK,SOK,SOK,OK,C2@873.13,657.87	SA537	SA538	HCT116-stranded	0.50
AURKA	HsaEX0007339	chr20:54965612-54965721	110	chr20:54966999+54967210+54967224,54965612-54965721+54965725,54963258	S	26.32	SOK,SOK,SOK,B1,S@69.48,194.52	8.14	SOK,SOK,SOK,OK,S@16.77,189.23	SA537	SA538	HCT116-stranded	0.50
AURKA	HsaEX0007342	chr20:54958041-54958229	189	chr20:54963212,54958041-54958229+54958232,54945715	C3	98.07	SOK,SOK,N,Bn,C3@705.12,13.88	81.35	SOK,SOK,N,Bn,C3@427.09,97.91	SA537	SA538	HCT116-stranded	0.50
AURKA	HsaEX0007341	chr20:54959326-54959380	55	chr20:54961313,54959326-54959380,54945715	C2	98.25	SOK,SOK,N,B2,C3@707.40,12.60	84.37	SOK,SOK,SOK,B2,C3@429.44,79.56	SA537	SA538	HCT116-stranded	0.50
AURKA	HsaEX0007338	chr20:54963743-54963840	98	chr20:54967224,54963743-54963840,54963258	C3	27.26	SOK,SOK,SOK,OK,C2@78.78,210.22	3.67	SOK,SOK,OK,B1,C3@6.86,180.14	SA537	SA538	HCT116-stranded	0.50
AURKB	HsaEX0007347	chr17:8111056-8111158	103	chr17:8113848,8111056-8111158+8111219,8110943	C2	98.45	SOK,SOK,SOK,OK,C1@640.91,10.09	76.51	SOK,SOK,SOK,OK,C1@1333.57,409.43	SA537	SA538	HCT116-stranded	0.50
AURKB	HsaEX0007345	chr17:8113495-8113543	49	chr17:8113848,8113495-8113543+8113567,8111158+8111219	S	44.27	SOK,SOK,SOK,B1,S@262.52,330.48	23.61	SOK,SOK,SOK,OK,C1@321.10,1038.90	SA537	SA538	HCT116-stranded	0.50
AVL9	HsaEX0007382	chr7:32619831-32619884	54	chr7:32615684,32619831-32619884,32620414	S	89.87	SOK,SOK,SOK,OK,S@134.81,15.19	66.97	OK,OK,OK,OK,C1@60.94,30.06	SA537	SA538	HCT116-stranded	0.50
AVL9	HsaEX0007378	chr7:32584306-32584391	86	chr7:32582873,32584306-32584391,32588459	S	100.0	SOK,SOK,SOK,OK,S@160.00,0.00	84.38	SOK,SOK,SOK,OK,S@99.57,18.43	SA537	SA538	HCT116-stranded	0.50
AXIN2	HsaEX0007390	chr17:63531744-63531839	96	chr17:63532438,63531744-63531839,63530197	S	94.87	LOW,LOW,LOW,OK,S@36.05,1.95	56.04	OK,OK,OK,B1,S@39.79,31.21	SA537	SA538	HCT116-stranded	0.50
AZI1	HsaEX0007404	chr17:79172677-79172771	95	chr17:79173181,79172677-79172771,79172082+79172097	S	100.0	OK,OK,OK,OK,S@93.00,0.00	75.0	OK,OK,OK,OK,S@36.75,12.25	SA537	SA538	HCT116-stranded	0.50
AZI1	HsaEX0007405	chr17:79166536-79166643	108	chr17:79167726,79166536-79166643,79166389+79166393	S	90.11	SOK,SOK,SOK,OK,S@136.97,15.03	36.13	OK,OK,OK,OK,S@19.87,35.13	SA537	SA538	HCT116-stranded	0.50
AZIN1	HsaALTA0000852-2/2	chr8:103848484-103848769	151	chr8:103850972,103848484-103848769+103848618	Alt3	6.07	SOK,SOK,SOK,461=461,S@27.98,433.02	59.25	SOK,SOK,SOK,346=346,S@205.00,141.00	SA537	SA538	HCT116-stranded	0.50
AZIN1	HsaALTA0000852-1/2	chr8:103848484-103848618	0	chr8:103850972,103848484-103848769+103848618	Alt3	93.93	SOK,SOK,SOK,461=461,S@433.02,27.98	40.75	SOK,SOK,SOK,346=346,S@141.00,205.00	SA537	SA538	HCT116-stranded	0.50
AZIN1	HsaINT0016091	chr8:103848619-103850971	2353	chr8:103850972-103851144=103848484-103848618:-	IR-S	3.1	SOK,SOK,NA,0=23=359,0.000436@11.84,370.16	35.21	SOK,SOK,NA,0=125=115,5.42e-19@84.5,155.5	SA537	SA538	HCT116-stranded	0.50
B3GALNT2	HsaEX0007423	chr1:235634164-235634274	111	chr1:235643370,235634164-235634274,235618996	C3	95.12	SOK,SOK,N,B2,C3@195.95,10.05	63.47	SOK,SOK,LOW,B2,C3@111.71,64.29	SA537	SA538	HCT116-stranded	0.50
B3GALNT2	HsaEX0007424	chr1:235628953-235629031	79	chr1:235634164,235628953-235629031,235618996	C2	93.8	SOK,SOK,N,B2,C2@218.55,14.45	67.64	SOK,SOK,N,B2,C3@144.75,69.25	SA537	SA538	HCT116-stranded	0.50
B3GNT4	HsaINT0016161	chr12:122688349-122689068	720	chr12:122688228-122688348=122689069-122689231:+	IR-S	16.0	OK,OK,NA,4=4=21,0.558@4.64,24.36	91.3	VLOW,VLOW,NA,7=14=1,0.77@20.09,1.91	SA537	SA538	HCT116-stranded	0.50
B3GNT4	HsaINT0016162	chr12:122689232-122690864	1633	chr12:122689069-122689231=122690865-122692084:+	IR-S	20.0	VLOW,VLOW,NA,6=1=14,0.36@4.2,16.8	100.0	OK,OK,NA,23=15=0,0.236@38,0	SA537	SA538	HCT116-stranded	0.50
B3GNTL1	HsaEX0007458	chr17:80923527-80923622	96	chr17:80962991,80923527-80923622,80919057	S	100.0	SOK,SOK,SOK,OK,S@100.00,0.00	69.49	LOW,LOW,LOW,B1,C1@34.74,15.26	SA537	SA538	HCT116-stranded	0.50
B3GNTL1	HsaEX0007459	chr17:80918933-80919057	125	chr17:80923527,80918933-80919057,80915370	S	100.0	OK,OK,OK,OK,C1@98.00,0.00	72.41	LOW,LOW,LOW,B1,C1@36.20,13.80	SA537	SA538	HCT116-stranded	0.50
B3GNTL1	HsaINT0016171	chr17:80904860-80914570	9711	chr17:80914571-80914645=80904755-80904859:-	IR-C	14.63	OK,OK,NA,4=8=35,0.0678@6.88,40.12	45.76	LOW,LOW,NA,1=26=16,0.000159@19.68,23.32	SA537	SA538	HCT116-stranded	0.50
B4GALNT1	HsaEX0007463	chr12:58023062-58023079	18	chr12:58023935,58023062-58023079,58022929	S	10.74	SOK,SOK,OK,B1,C1@10.95,91.05	40.69	OK,SOK,OK,B1,C1@37.03,53.97	SA537	SA538	HCT116-stranded	0.50
B4GALNT1	HsaINT0016188	chr12:58022687-58022830	144	chr12:58022831-58022929=58022496-58022686:-	IR-S	8.11	OK,OK,NA,3=9=68,0.537@6.49,73.51	30.43	OK,OK,NA,12=16=32,0.906@18.26,41.74	SA537	SA538	HCT116-stranded	0.50
B4GALNT1	HsaINT0016189	chr12:58022046-58022495	450	chr12:58022496-58022686=58021905-58022045:-	IR-C	24.3	OK,OK,NA,18=10=42,0.0144@17.78,55.38	48.67	OK,OK,NA,37=22=30,0.00111@44.85,47.3	SA537	SA538	HCT116-stranded	0.50
B4GALNT4	HsaEX0007476	chr11:372852-372947	96	chr11:372754,372852-372947,373026+373044	S	96.15	LOW,LOW,LOW,B1,S@49.04,1.96	72.41	LOW,LOW,LOW,B1,S@36.20,13.80	SA537	SA538	HCT116-stranded	0.50
B4GALNT4	HsaINT0016233	chr11:372213-372661	449	chr11:372109-372212=372662-372754:+	IR-S	0.0	OK,OK,NA,0=0=21,1@0,21	27.27	OK,OK,NA,13=2=20,0.153@9.54,25.46	SA537	SA538	HCT116-stranded	0.50
B4GALT1	HsaEX0007480	chr9:33115989-33116111	123	chr9:33120417,33115989-33116111,33113871+33113876	S	98.67	SOK,SOK,SOK,OK,S@294.04,3.96	75.18	SOK,SOK,SOK,OK,S@180.43,59.57	SA537	SA538	HCT116-stranded	0.50
B4GALT4	HsaEX0007488	chr3:118937559-118937619	61	chr3:118942905,118937497+118937559-118937619,118935191	S	97.74	OK,OK,OK,OK,S@85.03,1.97	74.02	LOW,LOW,LOW,OK,S@29.61,10.39	SA537	SA538	HCT116-stranded	0.50
B4GALT6	HsaEX0007502	chr18:29225318-29225442	125	chr18:29237939,29225318-29225442,29218723	S	88.0	OK,OK,OK,OK,S@41.36,5.64	58.62	N,N,N,OK,C1@13.48,9.52	SA537	SA538	HCT116-stranded	0.50
B4GALT6	HsaEX0007499	chr18:29246219-29246335	117	chr18:29264275,29246219-29246335,29238052	C1	100.0	OK,OK,OK,OK,S@44.00,0.00	66.67	VLOW,VLOW,N,OK,C2@16.67,8.33	SA537	SA538	HCT116-stranded	0.50
B9D2	HsaEX0007513	chr19:41863802-41863927	126	chr19:41869337,41863802-41863927,41860918	S	100.0	LOW,LOW,LOW,B1,S@51.00,0.00	54.84	VLOW,VLOW,VLOW,OK,C1@13.16,10.84	SA537	SA538	HCT116-stranded	0.50
BACE1	HsaINT0016312	chr11:117161376-117161615	240	chr11:117161616-117161765=117161204-117161375:-	IR-S	44.19	VLOW,VLOW,NA,8=11=12,0.706@13.7,17.3	17.02	OK,OK,NA,7=9=39,0.815@9.36,45.64	SA537	SA538	HCT116-stranded	0.50
BAG4	HsaEX0007545	chr8:38050206-38050313	108	chr8:38034657,38050206-38050313,38065030	S	79.04	SOK,SOK,SOK,OK,S@168.36,44.64	27.59	SOK,SOK,SOK,B1,S@48.83,128.17	SA537	SA538	HCT116-stranded	0.50
BAHCC1	HsaEX0007549	chr17:79413764-79413856	93	chr17:79412707,79413764-79413856,79414062	S	50.94	LOW,LOW,LOW,OK,S@20.38,19.62	0.0	VLOW,VLOW,VLOW,Bn,S@0.00,10.00	SA537	SA538	HCT116-stranded	0.50
BAI2	HsaEX0007570	chr1:32208439-32208603	165	chr1:32209794,32208439-32208603,32207818	C1	76.83	N,N,N,OK,S@12.29,3.71	27.82	N,N,N,Bn,C1@3.06,7.94	SA537	SA538	HCT116-stranded	0.50
BAI2	HsaEX0007573	chr1:32206974-32207080	107	chr1:32207225,32206974-32207080,32205635	C2	100.0	OK,OK,N,B2,C2@42.00,0.00	74.19	VLOW,VLOW,N,Bl,C2@20.03,6.97	SA537	SA538	HCT116-stranded	0.50
BAI2	HsaEX0007578	chr1:32221600-32222416	817	chr1:32229485,32221600-32222416,32210332	C1	61.54	N,N,N,OK,S@12.92,8.08	100.0	LOW,LOW,VLOW,OK,S@26.00,0.00	SA537	SA538	HCT116-stranded	0.50
BAI2	HsaINT0016458	chr1:32193207-32193625	419	chr1:32193626-32193682=32192718-32193206:-	IR-S	6.25	LOW,LOW,NA,2=0=15,0.51@1.06,15.94	68.25	N,N,NA,4=2=5,0.00234@18.09,8.41	SA537	SA538	HCT116-stranded	0.50
BAIAP2	HsaEX0007587	chr17:79084714-79084755	42	chr17:79082309,79084714-79084755+79084759,79089570	S	47.77	SOK,SOK,SOK,OK,S@262.74,287.26	29.73	SOK,SOK,SOK,OK,S@83.84,198.16	SA537	SA538	HCT116-stranded	0.50
BANF1	HsaALTD0000648-1/2	chr11:-65769984	0	chr11:-65769984+65770041,65771097	Alt5	70.95	SOK,SOK,OK,179=57,C3@127.00,52.00	27.77	SOK,SOK,SOK,994=757,C2@276.03,717.97	SA537	SA538	HCT116-stranded	0.50
BANF1	HsaALTD0000648-2/2	chr11:-65770041	57	chr11:-65769984+65770041,65771097	Alt5	29.05	SOK,SOK,OK,179=57,C3@52.00,127.00	72.23	SOK,SOK,SOK,994=757,C2@717.97,276.03	SA537	SA538	HCT116-stranded	0.50
BANP	HsaEX0007624	chr16:88037901-88038017	117	chr16:88017865,88037417+88037901-88038017,88039696	C1	66.39	OK,OK,OK,OK,C1@65.73,33.27	14.55	OK,OK,OK,OK,C2@9.17,53.83	SA537	SA538	HCT116-stranded	0.50
BANP	HsaEX0007625	chr16:88039696-88039871	176	chr16:88038017,88039696-88039871,88052034	C1	98.4	SOK,SOK,SOK,OK,C1@122.02,1.98	68.22	OK,OK,VLOW,B2,C3@61.40,28.60	SA537	SA538	HCT116-stranded	0.50
BANP	HsaEX0007616	chr16:88008654-88008791	138	chr16:87985121,88008654-88008791,88014642	S	73.7	OK,SOK,OK,B1,C1@61.17,21.83	27.18	SOK,SOK,OK,OK,C2@28.81,77.19	SA537	SA538	HCT116-stranded	0.50
BANP	HsaEX0007619	chr16:88098873-88098938	66	chr16:88071617,88098873-88098938,88105675	S	38.14	OK,SOK,OK,OK,S@36.23,58.77	10.05	OK,OK,OK,OK,C1@7.54,67.46	SA537	SA538	HCT116-stranded	0.50
BAP1	HsaALTA0000885-2/2	chr3:52436795-52436956	69	chr3:52437154,52436795-52436956+52436887	Alt3	7.94	SOK,SOK,SOK,189=176,C1@15.01,173.99	26.63	SOK,SOK,SOK,199=196,S@52.99,146.01	SA537	SA538	HCT116-stranded	0.50
BAP1	HsaALTA0000885-1/2	chr3:52436795-52436887	0	chr3:52437154,52436795-52436956+52436887	Alt3	92.06	SOK,SOK,SOK,189=176,C1@173.99,15.01	73.37	SOK,SOK,SOK,199=196,S@146.01,52.99	SA537	SA538	HCT116-stranded	0.50
BARD1	HsaEX0007638	chr2:215617171-215617244	74	chr2:215674136,215617171-215617244+215617279,215610578	C3	100.0	OK,OK,N,B2,C3@82.00,0.00	77.78	LOW,LOW,N,Bl,C2@24.89,7.11	SA537	SA538	HCT116-stranded	0.50
BARD1	HsaEX0007634	chr2:215661785-215661841	57	chr2:215674136,215661785-215661841,215646233	C3	100.0	OK,OK,N,B2,C2@71.00,0.00	65.71	VLOW,VLOW,N,B2,C3@19.06,9.94	SA537	SA538	HCT116-stranded	0.50
BARD1	HsaEX0007631	chr2:215610446-215610578	133	chr2:215617171,215610446-215610578,215609883	S	100.0	OK,OK,OK,OK,S@76.00,0.00	64.95	LOW,LOW,LOW,OK,C2@30.53,16.47	SA537	SA538	HCT116-stranded	0.50
BAT1	HsaEX0007642	chr6:31506924-31507046	123	chr6:31508099,31506924-31507046+31507051,31504460	C3	95.49	SOK,SOK,SOK,B2,C2@2351.92,111.08	74.49	SOK,SOK,SOK,B2,C3@2016.44,690.56	SA537	SA538	HCT116-stranded	0.50
BAT2D1	HsaEX0007657	chr1:171556787-171556890	104	chr1:171556360,171556787-171556890,171557518	S	94.33	SOK,SOK,SOK,OK,S@614.09,36.91	26.78	SOK,SOK,SOK,OK,S@100.16,273.84	SA537	SA538	HCT116-stranded	0.50
BAT2D1	HsaEX0007659	chr1:171540459-171540560	102	chr1:171537478,171540459-171540560,171544066	S	89.31	SOK,SOK,SOK,OK,S@822.55,98.45	54.91	SOK,SOK,SOK,OK,C2@350.87,288.13	SA537	SA538	HCT116-stranded	0.50
BAT2D1	HsaEX0007658	chr1:171537386-171537478	93	chr1:171535982,171537386-171537478,171544066	C2	93.62	SOK,SOK,SOK,B2,C2@995.18,67.82	69.82	SOK,SOK,SOK,B1,C2@557.86,241.14	SA537	SA538	HCT116-stranded	0.50
BAT2D1	HsaEX0007661	chr1:171560294-171560339	46	chr1:171557644,171560291+171560294-171560339+171560343,171560726+171560735	C3	56.72	SOK,SOK,SOK,OK,C1@221.78,169.22	5.45	SOK,SOK,SOK,B1,C1@15.26,264.74	SA537	SA538	HCT116-stranded	0.50
BAT2D1	HsaEX0007653	chr1:171514618-171514826	209	chr1:171511368,171514618-171514826,171519225	S	99.47	SOK,SOK,SOK,OK,S@1147.88,6.12	84.75	SOK,SOK,SOK,OK,C1@963.61,173.39	SA537	SA538	HCT116-stranded	0.50
BAT2L	HsaEX0007674	chr9:134349841-134351922	2082	chr9:134349111,134349841-134351922,134353131	S	47.9	SOK,SOK,SOK,OK,S@86.22,93.78	82.29	SOK,SOK,SOK,OK,S@167.05,35.95	SA537	SA538	HCT116-stranded	0.50
BAT2L	HsaEX0007667	chr9:134361472-134361569	98	chr9:134360527,134361472-134361569,134362554	S	100.0	SOK,SOK,SOK,OK,C1@352.00,0.00	74.37	SOK,SOK,SOK,OK,C1@208.24,71.76	SA537	SA538	HCT116-stranded	0.50
BAT2L	HsaEX0007666	chr9:134359342-134359414	73	chr9:134358832,134359342-134359414,134360073	S	0.0	SOK,SOK,SOK,Bn,S@0.00,145.00	28.41	SOK,SOK,SOK,B2,C1@32.67,82.33	SA537	SA538	HCT116-stranded	0.50
BAT2L	HsaEX0007663	chr9:134353861-134354006	146	chr9:134353336,134353861-134354006,134354639	S	98.8	SOK,SOK,SOK,OK,S@313.20,3.80	79.85	SOK,SOK,SOK,OK,C1@145.33,36.67	SA537	SA538	HCT116-stranded	0.50
BAT5	HsaEX0007688	chr6:31669851-31669907	57	chr6:31670927,31669851-31669907,31668805	C3	100.0	OK,OK,N,B2,C3@77.00,0.00	80.65	OK,OK,N,B2,C3@67.75,16.25	SA537	SA538	HCT116-stranded	0.50
BAX	HsaEX0007692	chr19:49458805-49458856	52	chr19:49458193+49458219,49458805-49458856,49458944	C1	81.57	SOK,SOK,SOK,OK,C1@111.75,25.25	61.23	SOK,SOK,SOK,B1,C1@144.50,91.50	SA537	SA538	HCT116-stranded	0.50
BAZ1A	HsaEX0007704	chr14:35255332-35255427	96	chr14:35261981,35255332-35255427,35255162+35255207	S	91.71	SOK,SOK,SOK,OK,S@169.66,15.34	23.68	OK,OK,OK,OK,C1@14.21,45.79	SA537	SA538	HCT116-stranded	0.50
BAZ1A	HsaEX0007702	chr14:35264876-35264971	96	chr14:35269430,35264876-35264971,35262127	C3	100.0	SOK,SOK,N,B2,C2@257.00,0.00	29.23	SOK,SOK,N,B2,C3@36.83,89.17	SA537	SA538	HCT116-stranded	0.50
BAZ1A	HsaEX0007697	chr14:35280141-35280242	102	chr14:35295219,35280141-35280242,35276744	S	96.99	SOK,SOK,SOK,OK,S@184.28,5.72	80.69	SOK,SOK,SOK,OK,S@117.81,28.19	SA537	SA538	HCT116-stranded	0.50
BAZ1B	HsaINT0016781	chr7:72856024-72856510	487	chr7:72856511-72856883=72854728-72856023:-	IR-S	80.19	SOK,SOK,NA,7=334=49,4.87e-47@357.38,88.29	58.0	SOK,SOK,NA,5=268=115,9.51e-39@250.95,181.72	SA537	SA538	HCT116-stranded	0.50
BAZ2A	HsaEX0007722	chr12:57024560-57024649	90	chr12:57029966,57024560-57024649,57011316	S	49.45	OK,OK,OK,B1,S@33.63,34.37	5.56	LOW,LOW,N,OK,C3@1.06,17.94	SA537	SA538	HCT116-stranded	0.50
BAZ2A	HsaEX0007723	chr12:57011179-57011316	138	chr12:57024560,57011179-57011316,57009391	C1	99.14	SOK,SOK,SOK,B2,C1@229.01,1.99	73.91	LOW,LOW,N,B2,C1@73.91,26.09	SA537	SA538	HCT116-stranded	0.50
BAZ2A	HsaEX0007715	chr12:57014874-57015037	164	chr12:57024560,57014874-57015037+57015057,57011316	C2	2.61	OK,OK,OK,Bn,C2@1.54,57.46	37.63	N,N,N,Bn,C2@4.14,6.86	SA537	SA538	HCT116-stranded	0.50
BBC3	HsaEX0007746	chr19:47729821-47730011	191	chr19:47731415,47729821-47730011,47725175	C1	100.0	OK,OK,LOW,OK,C2@50.00,0.00	79.55	OK,OK,LOW,OK,C2@62.84,16.16	SA537	SA538	HCT116-stranded	0.50
BBC3	HsaEX0007745	chr19:47731415-47731703	289	chr19:47734186,47731415-47731703,47730011	C2	47.62	VLOW,VLOW,VLOW,OK,C2@14.76,16.24	17.81	OK,OK,N,B1,C3@7.66,35.34	SA537	SA538	HCT116-stranded	0.50
BBS4	HsaEX0007757	chr15:73007632-73007743	112	chr15:73004648,73007632-73007743,73009119	S	100.0	LOW,LOW,LOW,OK,S@34.00,0.00	44.0	N,N,N,OK,S@7.92,10.08	SA537	SA538	HCT116-stranded	0.50
BBS4	HsaEX0007764	chr15:73021957-73022025	69	chr15:73020335,73021957-73022025,73023646	S	100.0	OK,OK,OK,OK,C1@52.00,0.00	46.34	N,N,N,B1,C1@8.80,10.20	SA537	SA538	HCT116-stranded	0.50
BBS4	HsaEX0007759	chr15:72987518-72987569	52	chr15:72978592,72987518-72987569,73002041	S	95.56	LOW,LOW,LOW,B1,S@42.05,1.95	39.13	N,N,N,OK,S@6.26,9.74	SA537	SA538	HCT116-stranded	0.50
BBS5	HsaEX0007769	chr2:170350251-170350346	96	chr2:170349519,170350251-170350346,170355996	C2	100.0	LOW,LOW,N,B2,C2@29.00,0.00	29.41	VLOW,VLOW,N,OK,C3@6.47,15.53	SA537	SA538	HCT116-stranded	0.50
BBS5	HsaEX0007768	chr2:170349384-170349519	136	chr2:170344624,170349384-170349519,170355996	C3	100.0	VLOW,VLOW,N,Bn,C3@26.00,0.00	14.29	VLOW,VLOW,N,Bn,C3@2.29,13.71	SA537	SA538	HCT116-stranded	0.50
BBS5	HsaEX0007767	chr2:170344497-170344624	128	chr2:170338843,170344497-170344624,170355996	C3	100.0	N,N,N,Bn,C3@11.00,0.00	31.03	VLOW,VLOW,N,OK,C2@5.90,13.10	SA537	SA538	HCT116-stranded	0.50
BBS5	HsaEX0007770	chr2:170354137-170354199	63	chr2:170350346,170354137-170354199,170355996	S	92.0	VLOW,VLOW,VLOW,OK,S@22.08,1.92	21.95	LOW,LOW,N,B1,C2@5.49,19.51	SA537	SA538	HCT116-stranded	0.50
BBS7	HsaEX0007780	chr4:122756299-122756438	140	chr4:122760786,122756299-122756438,122754550	S	100.0	SOK,SOK,SOK,OK,S@108.00,0.00	81.99	OK,OK,OK,OK,S@73.79,16.21	SA537	SA538	HCT116-stranded	0.50
BBS7	HsaEX0007776	chr4:122749774-122749883	110	chr4:122754386,122749774-122749883,122749660	S	98.18	SOK,SOK,SOK,OK,S@110.94,2.06	39.57	OK,OK,OK,OK,C2@26.91,41.09	SA537	SA538	HCT116-stranded	0.50
BBX	HsaEX0007801	chr3:107508634-107508723	90	chr3:107497366,107508634-107508723,107510087	S	82.86	SOK,SOK,SOK,OK,S@132.58,27.42	34.91	SOK,SOK,SOK,OK,S@39.80,74.20	SA537	SA538	HCT116-stranded	0.50
BCAP29	HsaEX0007811	chr7:107221204-107221309	106	chr7:107220746,107221204-107221309,107224327	S	96.59	SOK,SOK,SOK,OK,S@167.10,5.90	70.41	SOK,SOK,SOK,OK,S@117.58,49.42	SA537	SA538	HCT116-stranded	0.50
BCAR1	HsaEX0007813	chr16:75270780-75270896	117	chr16:75276368+75276812,75270726+75270780-75270896,75269884	C2	78.63	SOK,SOK,VLOW,B2,C2@189.50,51.50	21.98	SOK,SOK,OK,B2,C2@32.31,114.69	SA537	SA538	HCT116-stranded	0.50
BCAR1	HsaEX0007812	chr16:75271081-75271242	162	chr16:75276368+75276812,75271081-75271242,75269884	C2	88.92	SOK,SOK,LOW,B2,C2@218.74,27.26	39.11	SOK,SOK,SOK,OK,C1@55.93,87.07	SA537	SA538	HCT116-stranded	0.50
BCAS3	HsaEX0007842	chr17:59457867-59457932	66	chr17:59445855,59457867-59457932,59469338	C1	63.64	N,N,N,Bl,C2@17.18,9.82	28.89	LOW,LOW,VLOW,Bn,C2@8.38,20.62	SA537	SA538	HCT116-stranded	0.50
BCAS4	HsaEX0007850	chr20:49458303-49458437	135	chr20:49446917,49458303-49458437,49493023	S	91.26	SOK,SOK,SOK,OK,S@159.71,15.29	72.09	SOK,SOK,SOK,OK,S@106.69,41.31	SA537	SA538	HCT116-stranded	0.50
BCAT2	HsaEX0007863	chr19:49303238-49303357	120	chr19:49314052+49314066+49314241,49303238-49303357,49300590	C3	95.1	SOK,SOK,VLOW,Bn,C3@452.68,23.32	74.27	SOK,SOK,OK,Bn,C3@241.38,83.62	SA537	SA538	HCT116-stranded	0.50
BCAT2	HsaEX0007862	chr19:49303444-49303554	111	chr19:49314052+49314066+49314241,49303444-49303554,49300590	C3	95.88	SOK,SOK,VLOW,B2,C3@532.13,22.87	76.51	SOK,SOK,SOK,B2,C3@263.19,80.81	SA537	SA538	HCT116-stranded	0.50
BCAT2	HsaEX0007864	chr19:49302936-49303095	160	chr19:49314052+49314066+49314241,49302932+49302936-49303095,49300590	C2	94.4	SOK,SOK,VLOW,B2,C2@404.03,23.97	75.89	SOK,SOK,SOK,B2,C2@260.30,82.70	SA537	SA538	HCT116-stranded	0.50
BCCIP	HsaEX0007865	chr10:127519131-127519220	90	chr10:127516207,127519131-127519220,127519989	S	99.44	SOK,SOK,SOK,OK,S@2107.13,11.87	38.75	SOK,SOK,SOK,OK,S@986.58,1559.43	SA537	SA538	HCT116-stranded	0.50
BCL2L1	HsaALTA0000926-2/2	chr20:30309876-30310151	18	chr20:30310421,30309876-30310151+30310133	Alt3	45.74	SOK,SOK,SOK,446=417,C1@204.00,242.00	61.62	SOK,SOK,SOK,581=531,C1@358.01,222.99	SA537	SA538	HCT116-stranded	0.50
BCL2L1	HsaALTA0000926-1/2	chr20:30309876-30310133	0	chr20:30310421,30309876-30310151+30310133	Alt3	54.26	SOK,SOK,SOK,446=417,C1@242.00,204.00	38.38	SOK,SOK,SOK,581=531,C1@222.99,358.01	SA537	SA538	HCT116-stranded	0.50
BCL2L11	HsaEX0007889	chr2:111907621-111907724	104	chr2:111881716,111907621-111907724,111921710	C1	91.92	OK,OK,OK,OK,C2@65.26,5.74	63.09	SOK,SOK,OK,OK,C2@72.55,42.45	SA537	SA538	HCT116-stranded	0.50
BCL2L12	HsaEX0007893	chr19:50173473-50173745	273	chr19:50172372,50173473-50173745,50176955	S	92.35	SOK,SOK,SOK,OK,S@1022.31,84.69	70.46	SOK,SOK,SOK,OK,C1@670.78,281.22	SA537	SA538	HCT116-stranded	0.50
BCL2L12	HsaEX0007892	chr19:50172281-50172372	92	chr19:50170056,50172281-50172372,50176955	C3	97.07	SOK,SOK,VLOW,B2,C3@1044.47,31.53	74.4	SOK,SOK,SOK,B2,C3@760.37,261.63	SA537	SA538	HCT116-stranded	0.50
BCL2L13	HsaEX0007897	chr22:18165980-18166087	108	chr22:18138524+18138598,18165980-18166087,18171752	C1	100.0	SOK,SOK,SOK,OK,C1@129.00,0.00	75.21	SOK,SOK,OK,B1,C2@79.72,26.28	SA537	SA538	HCT116-stranded	0.50
BCL2L13	HsaEX0007900	chr22:18178907-18178976	70	chr22:18171908,18178907-18178976,18185009	C1	82.86	SOK,SOK,SOK,OK,C1@132.58,27.42	59.76	SOK,SOK,SOK,OK,C1@80.68,54.32	SA537	SA538	HCT116-stranded	0.50
BCL7A	HsaEX0007915	chr12:122473237-122473333	97	chr12:122468687,122473237-122473333,122481792	S	100.0	SOK,SOK,SOK,OK,S@121.00,0.00	47.46	OK,OK,OK,OK,C2@41.29,45.71	SA537	SA538	HCT116-stranded	0.50
BCL7A	HsaEX0007914	chr12:122468606-122468687	82	chr12:122460089,122468606-122468687,122473237	S	100.0	OK,OK,OK,B1,S@85.00,0.00	38.05	OK,OK,OK,OK,C2@29.68,48.32	SA537	SA538	HCT116-stranded	0.50
BCL7B	HsaEX0007917	chr7:72957878-72957974	97	chr7:72966497,72957878-72957974,72954382	S	79.41	SOK,SOK,SOK,OK,S@275.55,71.45	56.12	SOK,SOK,SOK,OK,C1@170.04,132.96	SA537	SA538	HCT116-stranded	0.50
BCL9L	HsaEX0007926	chr11:118780623-118780724	102	chr11:118789535,118780623-118780724,118779364	S	76.72	SOK,SOK,SOK,OK,S@256.24,77.76	52.17	SOK,SOK,SOK,B1,S@54.78,50.22	SA537	SA538	HCT116-stranded	0.50
BCLAF1	HsaEX0007931	chr6:136597606-136597646	41	chr6:136599003,136597606-136597646,136597127	S	92.17	SOK,SOK,SOK,B2,S@498.64,42.36	77.7	SOK,SOK,SOK,B2,S@515.93,148.07	SA537	SA538	HCT116-stranded	0.50
BCLAF1	HsaEX0007927	chr6:136588167-136588313	147	chr6:136589300,136588167-136588313,136582615	S	55.74	SOK,SOK,SOK,OK,S@513.92,408.08	26.18	SOK,SOK,SOK,OK,S@276.98,781.02	SA537	SA538	HCT116-stranded	0.50
BCOR	HsaEX0007938	chrX:39930890-39930943	54	chrX:39931602,39930890-39930943,39930412	S	45.21	OK,OK,OK,OK,S@23.96,29.04	8.33	OK,OK,OK,B2,S@4.33,47.67	SA537	SA538	HCT116-stranded	0.50
BCOR	HsaALTD0000686-2/2	chrX:39913091-39913295	48	chrX:39913139+39913091-39913295,39911653	Alt5	2.94	OK,OK,OK,70=70,S@2.06,67.94	27.13	OK,OK,OK,64=64,S@17.36,46.64	SA537	SA538	HCT116-stranded	0.50
BCOR	HsaALTD0000686-1/2	chrX:39913139-39913295	0	chrX:39913139+39913091-39913295,39911653	Alt5	97.06	OK,OK,OK,70=70,S@67.94,2.06	72.87	OK,OK,OK,64=64,S@46.64,17.36	SA537	SA538	HCT116-stranded	0.50
BCORL1	HsaEX0007940	chrX:129144484-129144639	156	chrX:129139293,129144484-129144639,129146554+129146557	S	34.09	SOK,SOK,SOK,OK,S@40.23,77.77	5.88	OK,OK,OK,OK,S@5.82,93.18	SA537	SA538	HCT116-stranded	0.50
BCORL1	HsaEX0007942	chrX:129158965-129159354	390	chrX:129156952,129158965-129159354,129162610	S	78.06	SOK,SOK,SOK,OK,S@107.72,30.28	100.0	SOK,SOK,SOK,OK,S@203.00,0.00	SA537	SA538	HCT116-stranded	0.50
BCR	HsaALTD0000688-2/2	chr22:23653884-23654105	82	chr22:23653884-23654023+23654105,23655074	Alt5	0.51	SOK,SOK,SOK,200=200,S@1.02,198.98	16.07	SOK,SOK,SOK,102=102,S@16.39,85.61	SA537	SA538	HCT116-stranded	0.50
BCS1L	HsaEX0007953	chr2:219525030-219525144	115	chr2:219524523,219525030-219525144,219525662	C2	21.01	OK,OK,N,B1,C2@8.19,30.81	46.3	OK,SOK,VLOW,B1,C2@42.60,49.40	SA537	SA538	HCT116-stranded	0.50
BCS1L	HsaALTD0000691-2/2	chr2:219525030-219525205	61	chr2:219525030-219525144+219525205,219525662	Alt5	37.56	VLOW,LOW,VLOW,19=19,S@7.14,11.86	6.3	OK,OK,OK,49=49,S@3.09,45.91	SA537	SA538	HCT116-stranded	0.50
BDH1	HsaEX0007956	chr3:197273232-197273357	126	chr3:197282652,197273232-197273357,197260432	C2	86.14	SOK,SOK,SOK,OK,C1@171.42,27.58	56.28	SOK,SOK,SOK,OK,S@91.74,71.26	SA537	SA538	HCT116-stranded	0.50
BDH1	HsaEX0007958	chr3:197259283-197259393	111	chr3:197260360,197259283-197259393,197249652	S	99.18	SOK,SOK,SOK,OK,S@240.02,1.98	80.57	SOK,SOK,SOK,OK,S@179.67,43.33	SA537	SA538	HCT116-stranded	0.50
BDH1	HsaALTD0000694-1/2	chr3:197241135-197241266	0	chr3:197241135+197241024-197241266,197239235	Alt5	100.0	SOK,SOK,SOK,186=186,S@186.00,0.00	84.37	SOK,SOK,SOK,160=160,S@134.99,25.01	SA537	SA538	HCT116-stranded	0.50
BDH1	HsaALTD0000694-2/2	chr3:197241024-197241266	111	chr3:197241135+197241024-197241266,197239235	Alt5	0.0	SOK,SOK,SOK,186=186,S@0.00,186.00	15.63	SOK,SOK,SOK,160=160,S@25.01,134.99	SA537	SA538	HCT116-stranded	0.50
BDP1	HsaEX0007988	chr5:70840190-70840334	145	chr5:70838092,70840184+70840190-70840334,70844509	C2	100.0	OK,OK,N,B2,C2@87.00,0.00	57.63	OK,OK,VLOW,B2,C2@42.65,31.35	SA537	SA538	HCT116-stranded	0.50
BDP1	HsaEX0007989	chr5:70840866-70841046	181	chr5:70838092,70840866-70841046,70844509	C2	100.0	OK,OK,N,B2,C3@71.00,0.00	67.44	OK,OK,VLOW,B1,C2@48.56,23.44	SA537	SA538	HCT116-stranded	0.50
BDP1	HsaEX0007981	chr5:70782311-70782454	144	chr5:70779723,70782311-70782454,70785231	S	100.0	OK,OK,OK,B1,S@51.00,0.00	78.07	OK,OK,OK,B1,S@63.24,17.76	SA537	SA538	HCT116-stranded	0.50
BDP1	HsaEX0007978	chr5:70858602-70858722	121	chr5:70858347,70858602-70858722,70860581	S	22.79	OK,OK,OK,OK,S@12.76,43.24	75.63	OK,OK,OK,OK,S@38.57,12.43	SA537	SA538	HCT116-stranded	0.50
BDP1	HsaEX0007979	chr5:70766222-70766316	95	chr5:70763314,70766222-70766316,70779669	S	100.0	LOW,LOW,LOW,B1,S@49.00,0.00	74.68	OK,OK,OK,OK,C1@50.04,16.96	SA537	SA538	HCT116-stranded	0.50
BDP1	HsaINT0017456	chr5:70858348-70860580	2233	chr5:70858101-70858347=70860581-70863649:+	IR-S	3.33	OK,OK,NA,1=1=29,0.102@1.03,29.97	61.29	N,N,NA,1=18=6,0.0108@15.32,9.68	SA537	SA538	HCT116-stranded	0.50
BDP1	HsaINT0017458	chr5:70762049-70763180	1132	chr5:70761923-70762048=70763181-70763314:+	IR-S	2.44	OK,OK,NA,1=0=20,0.714@0.51,20.49	61.11	VLOW,VLOW,NA,8=14=7,0.852@17.72,11.28	SA537	SA538	HCT116-stranded	0.50
BECN1	HsaEX0007995	chr17:40970562-40970698	137	chr17:40970805,40970562-40970698,40970433	S	97.82	SOK,SOK,SOK,OK,S@533.12,11.88	82.92	SOK,SOK,SOK,OK,C1@490.06,100.94	SA537	SA538	HCT116-stranded	0.50
BECN1	HsaEX0007998	chr17:40965966-40966026	61	chr17:40966542,40965966-40966026,40962946	C2	88.51	SOK,SOK,SOK,B2,C2@508.05,65.95	71.59	SOK,SOK,SOK,B1,C2@440.99,175.01	SA537	SA538	HCT116-stranded	0.50
BECN1	HsaEX0007994	chr17:40970805-40970895	91	chr17:40971566,40970805-40970895,40970433	C3	97.18	SOK,SOK,N,B2,C2@469.38,13.62	82.75	SOK,SOK,LOW,B2,C2@477.47,99.53	SA537	SA538	HCT116-stranded	0.50
BECN1	HsaEX0007990	chr17:40972792-40972859	68	chr17:40975723+40975766,40972792-40972859,40962946	C2	99.61	SOK,SOK,N,B2,C3@512.00,2.00	83.39	SOK,SOK,VLOW,B2,C3@452.81,90.19	SA537	SA538	HCT116-stranded	0.50
BEND6	HsaEX0008021	chr6:56883226-56883355	130	chr6:56882197+56882203,56883219+56883226-56883355,56890880	C1	100.0	N,N,N,B1,S@10.00,0.00	24.32	VLOW,VLOW,N,OK,C3@5.59,17.41	SA537	SA538	HCT116-stranded	0.50
BEND7	HsaEX0008025	chr10:13538766-13538888	123	chr10:13541739+13541778+13541883,13538766-13538888,13494658	C3	100.0	OK,OK,N,B2,C3@65.00,0.00	78.22	OK,OK,N,B2,C3@44.59,12.41	SA537	SA538	HCT116-stranded	0.50
BEND7	HsaEX0008023	chr10:13568138-13568221	84	chr10:13570473+13570483+13570567,13568138-13568221,13542080	S	100.0	LOW,LOW,LOW,OK,S@32.00,0.00	45.12	OK,OK,LOW,OK,C1@26.17,31.83	SA537	SA538	HCT116-stranded	0.50
BEND7	HsaEX0008026	chr10:13534611-13534826	216	chr10:13538766,13534611-13534826+13534876,13494658	C2	100.0	OK,OK,N,B2,C2@59.00,0.00	79.03	OK,OK,N,B2,C2@40.31,10.69	SA537	SA538	HCT116-stranded	0.50
BEND7	HsaINT0017523	chr10:13483751-13489265	5515	chr10:13489266-13489316=13483088-13483750:-	IR-C	87.1	VLOW,VLOW,NA,5=22=2,0.0458@25.26,3.74	48.15	N,N,NA,6=7=7,0.501@9.63,10.37	SA537	SA538	HCT116-stranded	0.50
BET1	HsaINT0017566	chr7:93623698-93625576	1879	chr7:93625577-93625633=93621000-93623697:-	IR-S	6.8	OK,OK,NA,1=6=48,0.36@3.74,51.26	31.34	OK,OK,NA,7=14=23,0.77@13.79,30.21	SA537	SA538	HCT116-stranded	0.50
BFAR	HsaEX0008050	chr16:14742245-14742449	205	chr16:14738449+14738466,14742245-14742449,14743661	S	94.14	SOK,SOK,SOK,OK,S@342.67,21.33	59.23	SOK,SOK,SOK,OK,C2@322.21,221.79	SA537	SA538	HCT116-stranded	0.50
BFAR	HsaEX0008051	chr16:14743661-14743830	170	chr16:14738449+14738466,14743661-14743830,14755749	C3	90.6	SOK,SOK,N,Bn,C3@314.38,32.62	49.2	SOK,SOK,SOK,B1,C3@245.02,252.98	SA537	SA538	HCT116-stranded	0.50
BFAR	HsaEX0008052	chr16:14748923-14749067	145	chr16:14743830,14748923-14749067,14755749	S	89.43	SOK,SOK,SOK,OK,C1@222.68,26.32	49.22	SOK,SOK,SOK,OK,C2@213.61,220.39	SA537	SA538	HCT116-stranded	0.50
BFSP1	HsaEX0008056	chr20:17489534-17489641	108	chr20:17492621,17489534-17489641,17479685	S	100.0	LOW,LOW,LOW,OK,S@30.00,0.00	56.76	N,N,N,B1,S@16.46,12.54	SA537	SA538	HCT116-stranded	0.50
BFSP1	HsaEX0008055	chr20:17477583-17477668	86	chr20:17479465,17477583-17477668,17475674	S	100.0	VLOW,VLOW,VLOW,OK,S@22.00,0.00	72.73	LOW,LOW,LOW,OK,S@27.64,10.36	SA537	SA538	HCT116-stranded	0.50
BFSP1	HsaEX0008057	chr20:17495366-17495461	96	chr20:17505493,17495366-17495461,17492713	S	100.0	VLOW,VLOW,VLOW,OK,S@20.00,0.00	44.83	N,N,N,B1,S@9.41,11.59	SA537	SA538	HCT116-stranded	0.50
BICD1	HsaEX0008082	chr12:32520604-32520679	76	chr12:32490640+32490750,32520594+32520604-32520679,32530474	C1	80.95	N,N,N,B1,C1@15.38,3.62	28.3	LOW,LOW,VLOW,Bn,C2@9.62,24.38	SA537	SA538	HCT116-stranded	0.50
BICD1	HsaINT0017669	chr12:32520680-32530473	9794	chr12:32520604-32520679=32530474-32531141:+	IR-S	4.76	VLOW,VLOW,NA,0=1=10,0.714@0.52,10.48	50.0	N,N,NA,9=1=5,0.173@7.5,7.5	SA537	SA538	HCT116-stranded	0.50
BICD2	HsaINT0017678	chr9:95475744-95477534	1791	chr9:95477535-95477745=95473645-95475743:-	IR-S	46.67	SOK,SOK,NA,43=41=48,0.997@61.6,70.4	79.63	SOK,SOK,NA,118=140=33,0.944@231.72,59.28	SA537	SA538	HCT116-stranded	0.50
BID	HsaEX0008085	chr22:18232871-18232940	70	chr22:18257147+18257406,18232871-18232940,18222254	C3	79.01	SOK,SOK,SOK,B2,C3@229.13,60.87	52.99	SOK,SOK,SOK,B2,C2@196.59,174.41	SA537	SA538	HCT116-stranded	0.50
BID	HsaEX0008086	chr22:18226573-18226779	207	chr22:18257147+18257406,18226569+18226573-18226779,18222254	C2	88.43	SOK,SOK,SOK,B2,C2@417.39,54.61	71.22	SOK,SOK,SOK,B2,C2@410.94,166.06	SA537	SA538	HCT116-stranded	0.50
BIN1	HsaEX0008090	chr2:127819691-127819773	83	chr2:127821147,127819691-127819773,127816731	C1	99.4	SOK,SOK,SOK,OK,S@332.99,2.01	84.2	SOK,SOK,SOK,OK,C1@194.50,36.50	SA537	SA538	HCT116-stranded	0.50
BIN3	HsaEX0008106	chr8:22494038-22494099	62	chr8:22494409+22494435,22494038-22494099,22488091	S	91.44	SOK,SOK,SOK,OK,S@145.39,13.61	38.71	OK,OK,VLOW,B1,C2@17.42,27.58	SA537	SA538	HCT116-stranded	0.50
BIN3	HsaEX0008103	chr8:22502268-22502316	49	chr8:22526557,22502268-22502316,22494475	S	94.18	SOK,SOK,SOK,OK,S@160.11,9.89	46.26	LOW,LOW,LOW,B1,C2@22.67,26.33	SA537	SA538	HCT116-stranded	0.50
BIN3	HsaINT0017734	chr8:22481877-22487476	5600	chr8:22487477-22487517=22481735-22481876:-	IR-S	1.91	OK,OK,NA,0=2=50,0.51@1.02,52.45	32.82	N,N,NA,1=4=5,0.558@3.34,6.84	SA537	SA538	HCT116-stranded	0.50
BIRC2	HsaEX0008109	chr11:102221575-102221674	100	chr11:102221476+102221480,102221575-102221674,102233627	S	100.0	SOK,SOK,SOK,OK,S@240.00,0.00	44.33	SOK,SOK,OK,OK,C2@62.06,77.94	SA537	SA538	HCT116-stranded	0.50
BIRC5	HsaEX0008114	chr17:76212745-76212862	118	chr17:76212115,76212745-76212862,76219546	C2	91.28	SOK,SOK,SOK,OK,C2@1441.31,137.69	67.32	SOK,SOK,SOK,OK,C2@1296.58,629.42	SA537	SA538	HCT116-stranded	0.50
BIRC6	HsaEX0008139	chr2:32712714-32712868	155	chr2:32710826,32712714-32712868,32713655	S	98.27	SOK,SOK,SOK,OK,S@108.10,1.90	36.61	OK,OK,OK,OK,S@24.53,42.47	SA537	SA538	HCT116-stranded	0.50
BIRC6	HsaEX0008148	chr2:32673863-32673996	134	chr2:32670736,32673863-32673996,32678876	S	100.0	OK,OK,OK,OK,S@87.00,0.00	75.76	OK,OK,OK,OK,C1@43.94,14.06	SA537	SA538	HCT116-stranded	0.50
BIRC6	HsaEX0008145	chr2:32661121-32661252	132	chr2:32658872,32661121-32661252,32664576	C2	100.0	OK,OK,OK,OK,C2@65.00,0.00	76.62	OK,OK,OK,OK,C1@52.10,15.90	SA537	SA538	HCT116-stranded	0.50
BIRC6	HsaEX0008147	chr2:32690133-32690232	100	chr2:32689639+32689891,32690133-32690232,32692593	S	100.0	OK,OK,OK,OK,S@79.00,0.00	64.71	LOW,LOW,LOW,OK,S@27.18,14.82	SA537	SA538	HCT116-stranded	0.50
BIRC6	HsaEX0008143	chr2:32820101-32820211	111	chr2:32819127,32820101-32820211,32822818	S	96.32	SOK,SOK,SOK,OK,S@209.98,8.02	72.94	OK,OK,OK,OK,C1@56.89,21.11	SA537	SA538	HCT116-stranded	0.50
BIRC6	HsaEX0008124	chr2:32701281-32701412	132	chr2:32698307,32701281-32701412,32702436	S	100.0	SOK,SOK,SOK,OK,S@128.00,0.00	68.09	SOK,SOK,OK,OK,S@68.09,31.91	SA537	SA538	HCT116-stranded	0.50
BIRC6	HsaEX0008130	chr2:32740057-32740837	781	chr2:32738221,32740057-32740837,32743321	S	100.0	SOK,SOK,SOK,OK,S@143.00,0.00	82.48	OK,OK,OK,B1,S@50.31,10.69	SA537	SA538	HCT116-stranded	0.50
BIRC6	HsaEX0008119	chr2:32666397-32666530	134	chr2:32664754,32666397-32666530,32667133	S	100.0	OK,OK,OK,OK,S@65.00,0.00	69.3	LOW,LOW,LOW,B1,C1@33.96,15.04	SA537	SA538	HCT116-stranded	0.50
BIRC6	HsaEX0008125	chr2:32715108-32715218	111	chr2:32713781,32715108-32715218,32716492	S	95.56	OK,OK,OK,OK,S@84.09,3.91	64.71	VLOW,VLOW,VLOW,B1,S@18.12,9.88	SA537	SA538	HCT116-stranded	0.50
BIRC6	HsaINT0017809	chr2:32738222-32740056	1835	chr2:32738000-32738221=32740057-32740837:+	IR-S	0.0	OK,OK,NA,0=0=68,0.714@0,68	25.0	LOW,LOW,NA,8=2=15,0.223@6.25,18.75	SA537	SA538	HCT116-stranded	0.50
BIRC6	HsaINT0017796	chr2:32713782-32715107	1326	chr2:32713655-32713781=32715108-32715218:+	IR-S	2.22	OK,OK,NA,1=0=22,0.714@0.51,22.49	50.0	N,N,NA,0=10=5,0.0346@7.5,7.5	SA537	SA538	HCT116-stranded	0.50
BIRC6	HsaINT0017775	chr2:32679011-32688261	9251	chr2:32678876-32679010=32688262-32688449:+	IR-S	4.35	OK,OK,NA,1=1=22,0.714@1.04,22.96	39.13	N,N,NA,4=5=7,0.452@6.26,9.74	SA537	SA538	HCT116-stranded	0.50
BIVM	HsaEX0008153	chr13:103486819-103486902	84	chr13:103484047,103486816+103486819-103486902,103490993	S	100.0	OK,OK,OK,B1,S@65.00,0.00	72.41	VLOW,VLOW,N,OK,C2@18.10,6.90	SA537	SA538	HCT116-stranded	0.50
BIVM	HsaEX0008152	chr13:103483915-103484047	133	chr13:103474509,103483915-103484047,103486816+103486819	S	85.0	LOW,LOW,LOW,OK,S@31.45,5.55	54.29	VLOW,VLOW,VLOW,OK,C1@14.66,12.34	SA537	SA538	HCT116-stranded	0.50
BIVM	HsaEX0008150	chr13:103457657-103457740	84	chr13:103451871,103457657-103457740,103459496	C2	84.3	VLOW,VLOW,VLOW,OK,C1@19.39,3.61	44.93	N,N,N,OK,C3@8.09,9.91	SA537	SA538	HCT116-stranded	0.50
BIVM	HsaINT0017840	chr13:103468905-103473386	4482	chr13:103468778-103468904=103473387-103473482:+	IR-C	11.86	OK,OK,NA,5=2=26,0.452@3.91,29.09	66.67	N,N,NA,16=0=4,0.00459@13.33,6.67	SA537	SA538	HCT116-stranded	0.50
BLM	HsaEX0008161	chr15:91303381-91303509	129	chr15:91298168,91303377+91303381-91303509,91303824+91304279	S	100.0	SOK,SOK,SOK,OK,S@105.00,0.00	70.21	LOW,LOW,LOW,OK,S@28.08,11.92	SA537	SA538	HCT116-stranded	0.50
BLM	HsaEX0008166	chr15:91347401-91347589	189	chr15:91341567,91347397+91347401-91347589,91352367	C2	97.48	SOK,SOK,N,B2,C2@229.08,5.92	81.69	SOK,SOK,N,B2,C3@105.38,23.62	SA537	SA538	HCT116-stranded	0.50
BLMH	HsaINT0017893	chr17:28612499-28613831	1333	chr17:28613832-28613920=28612406-28612498:-	IR-S	7.14	OK,OK,NA,4=2=39,0.558@3.21,41.79	68.89	VLOW,VLOW,NA,22=9=7,0.611@26.18,11.82	SA537	SA538	HCT116-stranded	0.50
BLOC1S2	HsaEX0008174	chr10:102046058-102046089	32	chr10:102046362,102046058-102046089,102045970	S	2.0	SOK,SOK,SOK,B1,S@7.78,381.22	28.46	SOK,SOK,SOK,B2,C1@58.91,148.09	SA537	SA538	HCT116-stranded	0.50
BMI1	HsaEX0008190	chr10:22614950-22615005	56	chr10:22614657,22614950-22615005,22615360	C3	5.58	SOK,SOK,N,Bl,C3@7.92,134.08	38.85	SOK,SOK,N,B1,C2@42.35,66.65	SA537	SA538	HCT116-stranded	0.50
BMI1	HsaINT0017945	chr10:22610626-22615359	4734	chr10:22610006-22610625=22615360-22615490:+	IR-S	2.02	SOK,SOK,NA,1=3=97,0.677@2.04,98.96	32.53	OK,OK,NA,3=24=28,0.0101@17.89,37.11	SA537	SA538	HCT116-stranded	0.50
BMI1	HsaINT0017949	chr10:22616722-22616878	157	chr10:22616671-22616721=22616879-22616987:+	IR-S	3.81	SOK,SOK,NA,3=5=101,0.831@4.15,104.85	24.22	SOK,SOK,NA,21=18=61,0.95@24.22,75.78	SA537	SA538	HCT116-stranded	0.50
BMP1	HsaEX0008201	chr8:22064367-22064494	128	chr8:22059441,22064367-22064494,22064816	S	98.6	SOK,SOK,SOK,OK,S@140.01,1.99	82.09	SOK,SOK,SOK,B1,S@100.15,21.85	SA537	SA538	HCT116-stranded	0.50
BMP2K	HsaEX0008210	chr4:79799888-79800045	158	chr4:79793952,79799888-79800045,79808328	C1	96.24	SOK,SOK,OK,OK,C2@102.01,3.99	40.72	OK,OK,N,B1,C3@25.25,36.75	SA537	SA538	HCT116-stranded	0.50
BMP2K	HsaINT0017987	chr4:79780842-79782542	1701	chr4:79780738-79780841=79782543-79782622:+	IR-S	25.44	LOW,LOW,NA,4=6=17,0.133@7.28,21.32	92.96	N,N,NA,1=25=1,0.000222@25.47,1.93	SA537	SA538	HCT116-stranded	0.50
BMP7	HsaEX0008224	chr20:55748256-55748366	111	chr20:55749987,55748256-55748366,55746164	S	92.7	OK,OK,OK,OK,S@78.80,6.20	66.03	OK,OK,OK,OK,C2@33.02,16.98	SA537	SA538	HCT116-stranded	0.50
BMPR1A	HsaEX0008235	chr10:88603163-88603267	105	chr10:88598736,88603163-88603267,88611235	C2	95.35	LOW,LOW,N,B1,C3@40.05,1.95	22.22	OK,OK,LOW,OK,C1@7.33,25.67	SA537	SA538	HCT116-stranded	0.50
BMPR1A	HsaEX0008236	chr10:88611235-88611526	292	chr10:88603267,88611235-88611526,88635624	C1	1.75	OK,OK,OK,Bn,S@0.51,28.49	63.38	OK,OK,N,OK,C3@36.76,21.24	SA537	SA538	HCT116-stranded	0.50
BMS1	HsaEX0008258	chr10:43312047-43312120	74	chr10:43297666,43312047-43312120,43312766	S	100.0	SOK,SOK,SOK,OK,S@870.00,0.00	83.84	SOK,SOK,SOK,OK,S@529.03,101.97	SA537	SA538	HCT116-stranded	0.50
BMS1	HsaEX0008253	chr10:43317510-43317632	123	chr10:43316440,43317510-43317632,43318566	C1	100.0	SOK,SOK,SOK,OK,S@804.00,0.00	85.38	SOK,SOK,SOK,OK,S@405.56,69.44	SA537	SA538	HCT116-stranded	0.50
BNIP1	HsaEX0008279	chr5:172586936-172587054	119	chr5:172585848,172586936-172587054,172590728	S	100.0	SOK,SOK,SOK,OK,S@173.00,0.00	80.79	SOK,SOK,SOK,OK,C1@220.56,52.44	SA537	SA538	HCT116-stranded	0.50
BNIP2	HsaEX0008282	chr15:59972440-59972507	68	chr15:59974607,59972440-59972507,59971967	S	100.0	SOK,SOK,SOK,OK,S@207.00,0.00	60.2	SOK,SOK,SOK,OK,C2@87.89,58.11	SA537	SA538	HCT116-stranded	0.50
BOD1	HsaINT0018206	chr5:173036438-173040133	3696	chr5:173040134-173040258=173036241-173036437:-	IR-C	0.0	LOW,LOW,NA,0=0=18,1@0,18	33.33	N,N,NA,2=5=7,0.186@4.67,9.33	SA537	SA538	HCT116-stranded	0.50
BOD1L	HsaEX0008310	chr4:13598728-13598792	65	chr4:13600570,13598728-13598792,13597568	S	100.0	OK,OK,OK,OK,S@46.00,0.00	33.33	OK,OK,OK,OK,S@14.00,28.00	SA537	SA538	HCT116-stranded	0.50
BOD1L	HsaEX0008312	chr4:13625014-13627936	2923	chr4:13628969,13625014-13627936,13621691	S	57.14	LOW,LOW,LOW,B2,S@31.43,23.57	31.31	OK,OK,OK,B1,S@20.35,44.65	SA537	SA538	HCT116-stranded	0.50
BOD1L	HsaEX0008311	chr4:13616936-13617126	191	chr4:13621567,13616936-13617126,13616434	S	100.0	OK,OK,OK,OK,S@47.00,0.00	74.31	OK,OK,OK,OK,S@70.59,24.41	SA537	SA538	HCT116-stranded	0.50
BOD1L	HsaEX0008304	chr4:13590346-13590416	71	chr4:13592010,13590346-13590416,13589395	S	100.0	OK,OK,OK,OK,S@66.00,0.00	23.37	OK,OK,OK,OK,S@13.79,45.21	SA537	SA538	HCT116-stranded	0.50
BOD1L	HsaEX0008305	chr4:13582644-13582678	35	chr4:13582756,13582644-13582678,13581597	S	85.32	LOW,OK,LOW,OK,S@40.10,6.90	46.12	OK,OK,OK,OK,C1@37.36,43.64	SA537	SA538	HCT116-stranded	0.50
BOD1L	HsaINT0018224	chr4:13578616-13579026	411	chr4:13579027-13579111=13578462-13578615:-	IR-S	0.0	OK,OK,NA,0=0=36,1@0,36	62.07	VLOW,VLOW,NA,36=0=11,5.49e-06@29.17,17.83	SA537	SA538	HCT116-stranded	0.50
BOK	HsaEX0008316	chr2:242509540-242509703	164	chr2:242501891,242509540-242509703,242511712	S	66.8	SOK,SOK,SOK,OK,C1@175.68,87.32	37.56	SOK,SOK,SOK,B1,C2@79.63,132.37	SA537	SA538	HCT116-stranded	0.50
BOK	HsaEX0008315	chr2:242498969-242499118	150	chr2:242498408+242498503+242498714,242498870+242498969-242499118,242509540	C3	70.5	SOK,SOK,LOW,B2,C3@126.19,52.81	48.51	SOK,SOK,VLOW,B1,C3@54.33,57.67	SA537	SA538	HCT116-stranded	0.50
BOK	HsaEX0008314	chr2:242501763-242501891	129	chr2:242499118,242501763-242501891,242509540	C1	77.45	SOK,SOK,SOK,OK,C2@185.11,53.89	46.63	SOK,SOK,OK,B1,C3@58.75,67.25	SA537	SA538	HCT116-stranded	0.50
BPNT1	HsaEX0008336	chr1:220246192-220246299	108	chr1:220247309,220246192-220246299,220242774	S	94.07	SOK,SOK,SOK,OK,S@123.23,7.77	58.65	SOK,SOK,SOK,OK,S@96.77,68.23	SA537	SA538	HCT116-stranded	0.50
BPTF	HsaEX0008352	chr17:65882247-65882432	186	chr17:65871136,65882244+65882247-65882432,65887960+65887963	C2	67.22	SOK,SOK,SOK,OK,C1@92.76,45.24	39.03	VLOW,VLOW,VLOW,OK,S@12.49,19.51	SA537	SA538	HCT116-stranded	0.50
BPTF	HsaEX0008344	chr17:65920663-65920705	43	chr17:65919106,65920663-65920705,65924471	S	96.65	SOK,SOK,SOK,OK,S@534.47,18.53	34.7	SOK,SOK,SOK,OK,C1@55.52,104.48	SA537	SA538	HCT116-stranded	0.50
BPTF	HsaEX0008348	chr17:65962688-65962772	85	chr17:65960520,65962688-65962772,65971888	S	99.26	SOK,SOK,SOK,OK,S@264.03,1.97	63.45	OK,SOK,OK,OK,C1@60.91,35.09	SA537	SA538	HCT116-stranded	0.50
BPTF	HsaINT0018370	chr17:65972075-65978367	6293	chr17:65971888-65972074=65978368-65980494:+	IR-C	37.38	OK,OK,NA,4=39=38,0.000378@31.16,52.2	83.44	N,N,NA,0=19=2,0.0012@18.48,3.67	SA537	SA538	HCT116-stranded	0.50
BRAP	HsaEX0008357	chr12:112087743-112087846	104	chr12:112093370,112087743-112087846,112082366	S	100.0	SOK,SOK,SOK,OK,S@147.00,0.00	79.31	OK,OK,OK,OK,C1@61.86,16.14	SA537	SA538	HCT116-stranded	0.50
BRCA1	HsaEX0008378	chr17:41249261-41249306	46	chr17:41251792,41249261-41249306,41246877	C2	72.93	SOK,SOK,LOW,B2,C2@83.87,31.13	21.43	OK,OK,OK,B2,C1@10.93,40.07	SA537	SA538	HCT116-stranded	0.50
BRCA1	HsaEX0008377	chr17:41201138-41201211	74	chr17:41203080,41201138-41201211,41199720	S	99.02	SOK,SOK,SOK,OK,S@202.00,2.00	74.26	OK,OK,OK,OK,S@65.35,22.65	SA537	SA538	HCT116-stranded	0.50
BRCA1	HsaEX0008379	chr17:41247863-41247939	77	chr17:41251792,41247863-41247939,41246877	C2	69.7	SOK,SOK,LOW,B2,C3@78.06,33.94	13.58	OK,OK,OK,Bn,C1@6.25,39.75	SA537	SA538	HCT116-stranded	0.50
BRCA1	HsaEX0008371	chr17:41267743-41267796	54	chr17:41276034,41267743-41267796,41258550	C1	100.0	OK,SOK,LOW,B1,C1@47.00,0.00	39.38	N,VLOW,N,OK,C3@5.51,8.49	SA537	SA538	HCT116-stranded	0.50
BRCA2	HsaEX0008389	chr13:32918698-32918790	93	chr13:32915333,32918695+32918698-32918790,32920964	S	94.74	OK,OK,OK,OK,S@35.05,1.95	33.33	N,N,N,OK,S@6.00,12.00	SA537	SA538	HCT116-stranded	0.50
BRCA2	HsaEX0008395	chr13:32937316-32937670	355	chr13:32932066,32937316-32937670,32944539	C3	90.3	OK,OK,N,B2,C3@55.08,5.92	50.66	VLOW,VLOW,N,B1,C2@13.68,13.32	SA537	SA538	HCT116-stranded	0.50
BRCA2	HsaEX0008387	chr13:32958030-32958168	139	chr13:32954282,32958030-32958168,32968826	S	5.41	OK,OK,OK,Bn,S@1.46,25.54	46.67	N,N,N,Bl,S@10.27,11.73	SA537	SA538	HCT116-stranded	0.50
BRD1	HsaEX0008400	chr22:50181225-50181535	311	chr22:50187682,50181225-50181535,50181142+50181170	C1	21.17	OK,OK,OK,B2,S@17.57,65.43	92.0	LOW,LOW,LOW,B2,S@66.24,5.76	SA537	SA538	HCT116-stranded	0.50
BRD1	HsaEX0008402	chr22:50177385-50177627	243	chr22:50181038,50177385-50177627,50171461	C1	4.29	OK,OK,OK,B2,S@3.65,81.35	37.35	OK,OK,OK,B2,S@21.29,35.71	SA537	SA538	HCT116-stranded	0.50
BRD1	HsaINT0018482	chr22:50171462-50181037	9576	chr22:50181038-50181142=50171326-50171461:-	IR-S	6.42	OK,OK,NA,0=7=51,0.000113@3.72,54.28	37.78	VLOW,VLOW,NA,0=17=14,3.24e-16@11.71,19.29	SA537	SA538	HCT116-stranded	0.50
BRD1	HsaINT0018483	chr22:50170810-50171325	516	chr22:50171326-50171461=50170682-50170809:-	IR-S	4.09	OK,OK,NA,4=3=82,0.892@3.64,85.36	25.27	OK,OK,NA,8=15=34,0.815@14.4,42.6	SA537	SA538	HCT116-stranded	0.50
BRD1	HsaINT0018481	chr22:50181143-50187681	6539	chr22:50187682-50187942=50181038-50181142:-	IR-S	14.29	OK,OK,NA,0=13=39,0.0126@7.43,44.57	87.88	N,N,NA,0=29=2,5.78e-05@27.24,3.76	SA537	SA538	HCT116-stranded	0.50
BRD4	HsaEX0008416	chr19:15355521-15355573	53	chr19:15364963,15355521-15355573,15355411	S	100.0	SOK,SOK,SOK,OK,S@366.00,0.00	71.57	SOK,SOK,SOK,OK,S@380.04,150.96	SA537	SA538	HCT116-stranded	0.50
BRD4	HsaINT0018499	chr19:15360102-15364962	4861	chr19:15364963-15365073=15357847-15360101:-	IR-C	5.88	LOW,LOW,NA,0=2=16,0.51@1.06,16.94	76.92	N,N,NA,0=20=3,0.0012@17.69,5.31	SA537	SA538	HCT116-stranded	0.50
BRD8	HsaEX0008428	chr5:137504159-137504377	219	chr5:137504911,137504159-137504377,137503767	S	92.9	SOK,SOK,SOK,OK,S@151.43,11.57	60.84	SOK,SOK,SOK,OK,S@69.97,45.03	SA537	SA538	HCT116-stranded	0.50
BRD8	HsaEX0008434	chr5:137497485-137497553	69	chr5:137498819,137497485-137497553,137496757	C3	90.1	SOK,SOK,N,B2,C3@172.99,19.01	68.98	SOK,SOK,LOW,B2,C3@142.79,64.21	SA537	SA538	HCT116-stranded	0.50
BRD8	HsaEX0008431	chr5:137499776-137499822	47	chr5:137500009,137499776-137499822,137499033	S	84.83	SOK,SOK,SOK,OK,S@213.77,38.23	34.67	SOK,SOK,SOK,OK,S@76.62,144.38	SA537	SA538	HCT116-stranded	0.50
BRD8	HsaINT0018536	chr5:137502417-137503622	1206	chr5:137503623-137503767=137502207-137502416:-	IR-C	48.65	LOW,LOW,NA,11=25=19,0.37@26.76,28.24	87.18	OK,OK,NA,35=33=5,1@63.64,9.36	SA537	SA538	HCT116-stranded	0.50
BRD9	HsaEX0008439	chr5:881222-881297	76	chr5:884053,881222-881297,880004	S	98.31	SOK,SOK,SOK,OK,S@115.02,1.98	55.26	LOW,LOW,LOW,B1,C1@32.60,26.40	SA537	SA538	HCT116-stranded	0.50
BRD9	HsaALTA0000988-1/2	chr5:889728-889762	0	chr5:891270,889728-889881+889762	Alt3	96.59	OK,OK,OK,71=71,S@68.58,2.42	68.0	OK,OK,OK,54=48,C1@36.72,17.28	SA537	SA538	HCT116-stranded	0.50
BRD9	HsaALTA0000988-2/2	chr5:889728-889881	119	chr5:891270,889728-889881+889762	Alt3	3.41	OK,OK,OK,71=71,S@2.42,68.58	32.0	OK,OK,OK,54=48,C1@17.28,36.72	SA537	SA538	HCT116-stranded	0.50
BRF1	HsaEX0008458	chr14:105692588-105692627	40	chr14:105718844,105692588-105692627,105688251	C3	97.09	SOK,SOK,N,Bn,C3@124.28,3.72	47.23	OK,OK,VLOW,Bn,C3@40.62,45.38	SA537	SA538	HCT116-stranded	0.50
BRF1	HsaEX0008457	chr14:105707602-105707751	150	chr14:105718844,105707602-105707751,105695250	C1	67.52	OK,OK,OK,OK,C1@66.17,31.83	24.47	OK,OK,N,OK,C2@8.56,26.44	SA537	SA538	HCT116-stranded	0.50
BRF1	HsaINT0018622	chr14:105695251-105707601	12351	chr14:105707602-105707751=105695157-105695250:-	IR-S	2.63	OK,OK,NA,0=2=37,0.51@1.03,37.97	37.5	N,N,NA,1=5=5,0.186@4.12,6.88	SA537	SA538	HCT116-stranded	0.50
BRIP1	HsaEX0008472	chr17:59938808-59938930	123	chr17:59940645,59938808-59938930,59937268	S	87.69	OK,OK,OK,OK,S@53.49,7.51	25.0	OK,OK,OK,B1,S@8.75,26.25	SA537	SA538	HCT116-stranded	0.50
BRIP1	HsaEX0008475	chr17:59926490-59926617	128	chr17:59934419,59926490-59926617,59924581	S	81.61	OK,OK,OK,OK,S@64.47,14.53	27.87	OK,OK,LOW,OK,C1@10.87,28.13	SA537	SA538	HCT116-stranded	0.50
BRIP1	HsaEX0008473	chr17:59770791-59770873	83	chr17:59793312,59770791-59770873,59763526	S	92.59	SOK,SOK,SOK,OK,S@96.29,7.71	66.67	LOW,LOW,LOW,OK,S@30.00,15.00	SA537	SA538	HCT116-stranded	0.50
BRIP1	HsaEX0008463	chr17:59857622-59857762	141	chr17:59858201,59857622-59857762,59853923	C1	100.0	OK,OK,OK,OK,C1@89.00,0.00	61.54	N,N,N,B1,S@12.92,8.08	SA537	SA538	HCT116-stranded	0.50
BRMS1	HsaEX0008483	chr11:66105714-66105753	40	chr11:66106192,66105714-66105753,66105278+66105360	S	98.22	SOK,SOK,SOK,OK,S@617.80,11.20	82.48	SOK,SOK,SOK,OK,S@586.43,124.57	SA537	SA538	HCT116-stranded	0.50
BRMS1L	HsaEX0008487	chr14:36300616-36300706	91	chr14:36295864,36300616-36300706,36302184	S	100.0	OK,OK,OK,OK,S@65.00,0.00	56.52	N,N,N,B1,C2@10.17,7.83	SA537	SA538	HCT116-stranded	0.50
BRMS1L	HsaEX0008489	chr14:36304050-36304129	80	chr14:36302311,36304050-36304129,36331796	S	100.0	OK,OK,OK,OK,S@67.00,0.00	59.56	VLOW,VLOW,VLOW,OK,C2@13.70,9.30	SA537	SA538	HCT116-stranded	0.50
BRMS1L	HsaEX0008488	chr14:36302184-36302311	128	chr14:36300706,36302184-36302311,36331796	C2	100.0	OK,OK,N,B2,C3@59.00,0.00	68.42	VLOW,VLOW,N,B2,C3@17.79,8.21	SA537	SA538	HCT116-stranded	0.50
BRPF1	HsaINT0018697	chr3:9783856-9784627	772	chr3:9783709-9783855=9784628-9784937:+	IR-C	5.56	OK,OK,NA,1=1=25,0.51@1.55,26.39	32.96	OK,OK,NA,7=9=23,0.009@15.03,30.58	SA537	SA538	HCT116-stranded	0.50
BRPF3	HsaEX0008498	chr6:36172435-36172591	157	chr6:36169547,36172435-36172591,36175090	S	100.0	SOK,SOK,SOK,OK,S@125.00,0.00	79.13	SOK,SOK,SOK,OK,S@81.50,21.50	SA537	SA538	HCT116-stranded	0.50
BRPF3	HsaEX0008503	chr6:36193048-36193141	94	chr6:36190042,36193044+36193048-36193141,36196679	C1	91.88	SOK,SOK,SOK,OK,C1@176.41,15.59	44.46	OK,OK,LOW,B1,C2@37.35,46.65	SA537	SA538	HCT116-stranded	0.50
BRPF3	HsaEX0008502	chr6:36189945-36190042	98	chr6:36185787,36189945-36190042,36193044+36193048	S	86.07	SOK,SOK,SOK,OK,C1@137.71,22.29	48.04	OK,OK,OK,OK,C2@38.43,41.57	SA537	SA538	HCT116-stranded	0.50
BRPF3	HsaEX0008504	chr6:36196679-36196833	155	chr6:36193141,36196679-36196833,36198203	S	87.82	SOK,SOK,SOK,OK,S@179.15,24.85	35.68	OK,OK,LOW,OK,C2@28.19,50.81	SA537	SA538	HCT116-stranded	0.50
BRSK1	HsaEX0008507	chr19:55815418-55815478	61	chr19:55815194,55815418-55815478,55815919	S	76.92	OK,OK,OK,OK,S@35.38,10.62	11.76	LOW,LOW,VLOW,Bn,C1@2.23,16.77	SA537	SA538	HCT116-stranded	0.50
BRSK2	HsaEX0008510	chr11:1469028-1469093	66	chr11:1467137,1469028-1469093,1471006	S	57.05	SOK,SOK,SOK,OK,S@66.75,50.25	12.15	OK,OK,OK,OK,S@7.29,52.71	SA537	SA538	HCT116-stranded	0.50
BRSK2	HsaALTA0000997-1/2	chr11:1482200-	0	chr11:1480469,1482200+1481778-	Alt3	68.75	LOW,LOW,LOW,32=32,S@22.00,10.00	100.0	VLOW,VLOW,VLOW,16=15,C1@16.00,0.00	SA537	SA538	HCT116-stranded	0.50
BRSK2	HsaALTA0000997-2/2	chr11:1481778-	422	chr11:1480469,1482200+1481778-	Alt3	31.25	LOW,LOW,LOW,32=32,S@10.00,22.00	0.0	VLOW,VLOW,VLOW,16=15,C1@0.00,16.00	SA537	SA538	HCT116-stranded	0.50
BRSK2	HsaINT0018743	chr11:1480470-1482199	1730	chr11:1480422-1480469=1482200-1483328:+	IR-C	41.46	VLOW,VLOW,NA,0=17=12,0.00328@12.02,16.98	4.0	VLOW,VLOW,NA,0=1=12,0.714@0.52,12.48	SA537	SA538	HCT116-stranded	0.50
BRWD1	HsaEX0008533	chr21:40648099-40648139	41	chr21:40649177,40648099-40648139,40646398	S	94.44	LOW,LOW,LOW,OK,S@32.11,1.89	69.58	OK,OK,OK,OK,C1@34.09,14.91	SA537	SA538	HCT116-stranded	0.50
BRWD1	HsaEX0008536	chr21:40604103-40604210	108	chr21:40608521,40604103-40604210,40601362	C3	100.0	OK,OK,N,B2,C3@51.00,0.00	57.58	VLOW,VLOW,N,Bn,C3@14.97,11.03	SA537	SA538	HCT116-stranded	0.50
BRWD1	HsaEX0008516	chr21:40622722-40622815	94	chr21:40627571,40622722-40622815,40619758	S	100.0	OK,OK,OK,OK,S@60.00,0.00	73.34	OK,OK,LOW,B1,C2@42.54,15.46	SA537	SA538	HCT116-stranded	0.50
BRWD1	HsaEX0008517	chr21:40619627-40619758	132	chr21:40622722,40619627-40619758,40610499	S	100.0	OK,OK,OK,OK,S@60.00,0.00	48.37	VLOW,VLOW,VLOW,OK,C2@18.38,19.62	SA537	SA538	HCT116-stranded	0.50
BRWD1	HsaEX0008526	chr21:40581921-40582073	153	chr21:40582712,40581921-40582073,40578200	S	100.0	OK,OK,OK,OK,S@54.00,0.00	78.05	LOW,LOW,LOW,OK,C1@31.22,8.78	SA537	SA538	HCT116-stranded	0.50
BRWD1	HsaEX0008524	chr21:40590078-40590198	121	chr21:40590431,40590078-40590198,40587288	S	100.0	LOW,OK,LOW,OK,S@37.00,0.00	62.31	LOW,LOW,VLOW,OK,C2@23.68,14.32	SA537	SA538	HCT116-stranded	0.50
BRWD2	HsaEX0008544	chr10:122626634-122626681	48	chr10:122626276,122626578+122626581+122626634-122626681,122630682	S	92.9	SOK,SOK,SOK,OK,S@151.43,11.57	60.68	OK,OK,OK,OK,S@57.04,36.96	SA537	SA538	HCT116-stranded	0.50
BRWD2	HsaEX0008538	chr10:122633351-122633435	85	chr10:122630858,122633351-122633435,122637865	S	100.0	SOK,SOK,SOK,OK,S@139.00,0.00	74.07	SOK,SOK,SOK,OK,C1@104.44,36.56	SA537	SA538	HCT116-stranded	0.50
BRWD3	HsaEX0008561	chrX:79962926-79963002	77	chrX:79964927,79962926-79963002,79960345	S	100.0	LOW,LOW,LOW,OK,C1@34.00,0.00	26.67	VLOW,VLOW,N,Bn,C3@5.07,13.93	SA537	SA538	HCT116-stranded	0.50
BRWD3	HsaEX0008560	chrX:79964927-79965076	150	chrX:79971656,79964927-79965076,79963002	S	80.0	LOW,LOW,LOW,OK,S@28.80,7.20	4.0	VLOW,VLOW,N,Bn,C3@0.52,12.48	SA537	SA538	HCT116-stranded	0.50
BSCL2	HsaEX0008570	chr11:62458752-62458893	142	chr11:62459848,62458752-62458893,62458613	S	93.91	SOK,SOK,SOK,OK,S@466.73,30.27	74.25	SOK,SOK,SOK,OK,S@491.54,170.46	SA537	SA538	HCT116-stranded	0.50
BSDC1	HsaEX0008574	chr1:32844325-32844440	116	chr1:32846815,32844325-32844440,32843884	S	100.0	SOK,SOK,SOK,OK,S@143.00,0.00	80.39	OK,OK,OK,OK,C1@59.49,14.51	SA537	SA538	HCT116-stranded	0.50
BSG	HsaINT0018853	chr19:578122-579499	1378	chr19:577774-578121=579500-579656:+	IR-C	66.67	N,N,NA,0=8=2,0.0678@6.67,3.33	25.49	LOW,LOW,NA,8=5=19,0.0487@8.16,23.84	SA537	SA538	HCT116-stranded	0.50
BSPRY	HsaEX0008582	chr9:116116520-116116618	99	chr9:116112060,116116520-116116618,116122787	S	100.0	OK,OK,OK,OK,C1@88.00,0.00	82.03	SOK,SOK,SOK,OK,S@97.62,21.38	SA537	SA538	HCT116-stranded	0.50
BTAF1	HsaEX0008601	chr10:93699709-93699823	115	chr10:93695537,93699709-93699823,93711160+93711166	C3	98.23	SOK,SOK,N,B2,C3@110.02,1.98	66.0	OK,OK,LOW,B2,C2@54.78,28.22	SA537	SA538	HCT116-stranded	0.50
BTAF1	HsaEX0008602	chr10:93702179-93702325	147	chr10:93695537,93702179-93702325,93711160+93711166	C2	98.31	SOK,SOK,N,B2,C3@115.02,1.98	60.92	OK,OK,LOW,B2,C2@42.64,27.36	SA537	SA538	HCT116-stranded	0.50
BTAF1	HsaEX0008604	chr10:93726394-93726514	121	chr10:93722435,93726394-93726514,93740211	C2	97.42	SOK,SOK,N,B2,C2@149.05,3.95	55.26	SOK,SOK,OK,B2,C2@65.21,52.79	SA537	SA538	HCT116-stranded	0.50
BTAF1	HsaEX0008603	chr10:93723905-93723958	54	chr10:93722435,93723834+93723905-93723958,93740211	C3	96.85	SOK,SOK,N,B2,C3@121.06,3.94	37.82	OK,OK,OK,Bn,C2@31.01,50.99	SA537	SA538	HCT116-stranded	0.50
BTAF1	HsaEX0008593	chr10:93776097-93776222	126	chr10:93773786,93776097-93776222,93778540	S	98.24	SOK,SOK,SOK,OK,S@225.95,4.05	63.55	SOK,SOK,SOK,OK,S@95.32,54.68	SA537	SA538	HCT116-stranded	0.50
BTAF1	HsaEX0008588	chr10:93713494-93713630	137	chr10:93711323,93713494-93713630,93716285	S	96.99	SOK,SOK,SOK,B1,S@127.06,3.94	79.11	OK,OK,OK,OK,C1@60.91,16.09	SA537	SA538	HCT116-stranded	0.50
BTAF1	HsaALTD0000762-2/2	chr10:93718822-93719039	128	chr10:93718822-93718911+93719039,93719542	Alt5	17.95	OK,SOK,OK,90=90,S@16.16,73.84	0.0	OK,OK,OK,67=67,S@0.00,67.00	SA537	SA538	HCT116-stranded	0.50
BTAF1	HsaALTD0000762-1/2	chr10:93718822-93718911	0	chr10:93718822-93718911+93719039,93719542	Alt5	82.05	OK,SOK,OK,90=90,S@73.84,16.16	100.0	OK,OK,OK,67=67,S@67.00,0.00	SA537	SA538	HCT116-stranded	0.50
BTAF1	HsaINT0018923	chr10:93771173-93773423	2251	chr10:93771043-93771172=93773424-93773565:+	IR-S	1.15	OK,OK,NA,1=1=86,0.558@1.01,86.99	19.64	OK,OK,NA,1=21=45,0.00598@13.16,53.84	SA537	SA538	HCT116-stranded	0.50
BTBD1	HsaEX0008609	chr15:83687459-83687605	147	chr15:83689427,83687459-83687605,83686977	S	98.88	SOK,SOK,SOK,OK,S@704.03,7.97	84.89	SOK,SOK,SOK,OK,S@694.40,123.60	SA537	SA538	HCT116-stranded	0.50
BTBD3	HsaEX0008641	chr20:11898426-11898659	234	chr20:11871602+11871740,11898426-11898659,11898982	S	4.85	OK,OK,OK,Bn,S@2.62,51.38	26.51	SOK,SOK,SOK,OK,S@27.84,77.16	SA537	SA538	HCT116-stranded	0.50
BTBD3	HsaEX0008642	chr20:11899734-11899824	91	chr20:11899249,11899734-11899824+11900071+11900258,11900366	S	82.98	OK,OK,OK,OK,S@71.36,14.64	4.76	OK,OK,OK,Bn,S@3.67,73.33	SA537	SA538	HCT116-stranded	0.50
BTBD7	HsaEX0008652	chr14:93719993-93720136	144	chr14:93723541,93719993-93720136,93717994+93717998	S	91.16	SOK,SOK,SOK,OK,S@157.71,15.29	46.59	SOK,SOK,SOK,OK,C1@60.10,68.90	SA537	SA538	HCT116-stranded	0.50
BTBD7	HsaEX0008650	chr14:93727948-93728023	76	chr14:93730131,93727948-93728023,93723701	S	100.0	SOK,SOK,SOK,OK,S@134.00,0.00	70.08	SOK,SOK,OK,OK,C1@75.69,32.31	SA537	SA538	HCT116-stranded	0.50
BTBD7	HsaEX0008649	chr14:93730131-93730339	209	chr14:93760204,93730131-93730339,93728023	S	98.33	SOK,SOK,SOK,OK,C1@117.01,1.99	71.76	OK,OK,OK,OK,C2@69.61,27.39	SA537	SA538	HCT116-stranded	0.50
BTBD7	HsaEX0008651	chr14:93723541-93723701	161	chr14:93727948,93723541-93723701,93720136	S	97.37	SOK,SOK,SOK,OK,C1@146.06,3.94	78.23	SOK,SOK,OK,OK,C2@102.48,28.52	SA537	SA538	HCT116-stranded	0.50
BTBD7	HsaEX0008643	chr14:93760204-93761283	1080	chr14:93799166,93760204-93761283,93730339	C2	84.28	N,N,N,B2,C1@59.84,11.16	41.08	OK,OK,VLOW,B2,C2@23.00,33.00	SA537	SA538	HCT116-stranded	0.50
BTD	HsaEX0008667	chr3:15643644-15643817	174	chr3:15643401,15643644-15643817,15647948	C3	47.24	N,N,N,B1,C3@8.03,8.97	9.43	OK,OK,N,Bn,C3@3.21,30.79	SA537	SA538	HCT116-stranded	0.50
BTG3	HsaEX0008674	chr21:18977178-18977315	138	chr21:18981290,18977178-18977315,18971142	S	96.81	SOK,SOK,SOK,OK,C1@780.29,25.71	77.66	SOK,SOK,SOK,OK,S@1279.06,367.94	SA537	SA538	HCT116-stranded	0.50
BTN2A1	HsaEX0008680	chr6:26463025-26463125	101	chr6:26460056,26463025-26463125,26463472	S	47.37	LOW,LOW,VLOW,OK,S@19.90,22.10	7.14	OK,OK,OK,OK,S@4.28,55.72	SA537	SA538	HCT116-stranded	0.50
BTN2A2	HsaINT0019117	chr6:26384144-26385242	1099	chr6:26384020-26384143=26385243-26385590:+	IR-C	0.0	VLOW,VLOW,NA,0=0=10,1@0,14.58	67.29	N,N,NA,1=1=6,7.68e-06@30.11,14.64	SA537	SA538	HCT116-stranded	0.50
BTRC	HsaEX0008706	chr10:103290994-103291090	97	chr10:103285956,103290994-103291090,103292052	S	100.0	SOK,SOK,SOK,OK,S@139.00,0.00	25.0	N,N,N,Bn,S@2.50,7.50	SA537	SA538	HCT116-stranded	0.50
BTRC	HsaEX0008711	chr10:103221738-103221815	78	chr10:103190209,103221738-103221815,103239125	C1	93.11	SOK,SOK,OK,B1,C2@108.01,7.99	65.47	N,N,N,Bn,C2@9.82,5.18	SA537	SA538	HCT116-stranded	0.50
BUD13	HsaEX0008727	chr11:116628482-116628666	185	chr11:116628985,116628482-116628666,116627943	S	96.15	SOK,SOK,SOK,OK,S@241.34,9.66	74.69	SOK,SOK,SOK,OK,S@86.64,29.36	SA537	SA538	HCT116-stranded	0.50
C10orf118	HsaEX0008778	chr10:115896945-115897049	105	chr10:115904256,115896945-115897049,115896005	S	100.0	OK,OK,OK,B1,S@62.00,0.00	64.29	OK,OK,OK,OK,S@44.36,24.64	SA537	SA538	HCT116-stranded	0.50
C10orf118	HsaEX0008779	chr10:115932900-115933024	125	chr10:115933774,115932900-115933024,115923088	S	54.0	N,N,N,B1,S@9.18,7.82	10.34	VLOW,VLOW,N,Bn,C2@1.65,14.35	SA537	SA538	HCT116-stranded	0.50
C10orf118	HsaEX0008776	chr10:115895650-115895736	87	chr10:115895907,115895650-115895736,115894814	S	100.0	LOW,LOW,LOW,OK,S@34.00,0.00	51.3	LOW,LOW,LOW,OK,S@22.06,20.94	SA537	SA538	HCT116-stranded	0.50
C10orf137	HsaEX0008797	chr10:127441368-127441483	116	chr10:127438134,127441368-127441483,127442263	S	99.2	SOK,SOK,SOK,OK,S@246.02,1.98	71.16	SOK,SOK,SOK,OK,S@130.93,53.07	SA537	SA538	HCT116-stranded	0.50
C10orf137	HsaEX0008795	chr10:127417572-127417673	102	chr10:127414407,127417572-127417673,127417927	S	80.18	SOK,SOK,SOK,OK,S@112.25,27.75	30.34	OK,OK,OK,OK,S@16.69,38.31	SA537	SA538	HCT116-stranded	0.50
C10orf137	HsaEX0008800	chr10:127422641-127422738	98	chr10:127422312,127422641-127422738+127422752,127424213+127424244	S	99.17	SOK,SOK,SOK,OK,C1@237.02,1.98	82.42	SOK,SOK,SOK,OK,C1@136.82,29.18	SA537	SA538	HCT116-stranded	0.50
C10orf137	HsaEX0008798	chr10:127418857-127418968	112	chr10:127418048,127418841+127418857-127418968,127421973	S	100.0	SOK,SOK,SOK,OK,S@139.00,0.00	75.73	OK,OK,LOW,OK,S@31.05,9.95	SA537	SA538	HCT116-stranded	0.50
C10orf18	HsaEX0008806	chr10:5766393-5766496	104	chr10:5765740,5766393-5766496,5768848	S	82.37	SOK,SOK,SOK,OK,S@236.40,50.60	8.7	SOK,SOK,SOK,OK,S@21.84,229.16	SA537	SA538	HCT116-stranded	0.50
C10orf18	HsaEX0008808	chr10:5751493-5751626	134	chr10:5727138,5751493-5751626,5754786	C2	37.71	SOK,SOK,OK,OK,C2@39.97,66.03	9.71	OK,SOK,LOW,Bn,C3@7.57,70.43	SA537	SA538	HCT116-stranded	0.50
C10orf18	HsaEX0008814	chr10:5762507-5762631	125	chr10:5727138,5762507-5762631,5762718	C2	97.36	SOK,SOK,N,B2,C2@123.65,3.35	55.37	SOK,SOK,OK,B2,C2@72.53,58.47	SA537	SA538	HCT116-stranded	0.50
C10orf18	HsaEX0008810	chr10:5754786-5754881	96	chr10:5727138,5754786-5754881,5762507	C3	90.9	SOK,SOK,N,B2,C3@143.62,14.38	36.86	SOK,SOK,VLOW,B1,C3@43.86,75.14	SA537	SA538	HCT116-stranded	0.50
C10orf18	HsaEX0008809	chr10:5754357-5754502	146	chr10:5727138,5754357-5754502,5754786	C2	36.21	SOK,SOK,OK,B1,C2@40.92,72.08	9.91	OK,SOK,LOW,OK,C3@8.62,78.38	SA537	SA538	HCT116-stranded	0.50
C10orf18	HsaEX0008812	chr10:5759622-5759713	92	chr10:5756170,5759622-5759713,5762507	C1	62.46	SOK,SOK,SOK,OK,C2@83.70,50.30	5.11	OK,SOK,OK,OK,C3@4.60,85.40	SA537	SA538	HCT116-stranded	0.50
C10orf18	HsaEX0008811	chr10:5756098-5756170	73	chr10:5754881,5756098-5756170,5762507	C2	86.69	SOK,SOK,SOK,B1,C2@138.70,21.30	31.71	SOK,SOK,OK,OK,C3@38.37,82.63	SA537	SA538	HCT116-stranded	0.50
C10orf18	HsaEX0008813	chr10:5762223-5762360	138	chr10:5759713,5762223-5762360,5762507	C2	21.93	SOK,SOK,OK,OK,C2@22.15,78.85	1.54	OK,SOK,N,B1,C3@1.34,85.66	SA537	SA538	HCT116-stranded	0.50
C10orf18	HsaEX0008805	chr10:5804495-5804609	115	chr10:5803434,5804495-5804609,5804992	S	100.0	SOK,SOK,SOK,OK,S@660.00,0.00	77.03	SOK,SOK,SOK,OK,S@613.16,182.84	SA537	SA538	HCT116-stranded	0.50
C10orf18	HsaINT0019467	chr10:5759714-5762506	2793	chr10:5759622-5759713=5762507-5762631:+	IR-S	16.46	OK,OK,NA,6=7=33,0.501@7.57,38.43	66.67	N,N,NA,2=10=3,0.133@10,5	SA537	SA538	HCT116-stranded	0.50
C10orf2	HsaEX0008816	chr10:102750193-102750300	108	chr10:102749641,102750193-102750300,102752947	C2	98.76	SOK,SOK,N,B2,C3@316.03,3.97	85.77	SOK,SOK,SOK,B2,C2@638.13,105.87	SA537	SA538	HCT116-stranded	0.50
C10orf28	HsaEX0008825	chr10:99967858-99968507	650	chr10:99894463+99894781,99967858-99968507,99994203+99994207	C3	89.73	N,N,N,Bn,C3@17.05,1.95	40.29	N,N,N,Bn,C3@6.85,10.15	SA537	SA538	HCT116-stranded	0.50
C10orf28	HsaEX0008831	chr10:99915850-99915904	55	chr10:99894463+99894781,99915850-99915904,99922640	C2	37.01	VLOW,VLOW,N,OK,C2@8.88,15.12	4.93	LOW,LOW,VLOW,Bn,C2@1.04,19.96	SA537	SA538	HCT116-stranded	0.50
C10orf28	HsaEX0008837	chr10:99946224-99946320	97	chr10:99923154,99946224-99946320,99967858	C1	33.28	VLOW,VLOW,N,OK,C1@7.99,16.01	0.0	LOW,LOW,N,Bn,C3@0.00,16.00	SA537	SA538	HCT116-stranded	0.50
C10orf4	HsaEX0008844	chr10:95457893-95457938	46	chr10:95458058,95457893-95457938,95454694	S	98.54	SOK,SOK,SOK,OK,S@127.12,1.88	76.41	SOK,SOK,OK,OK,C1@80.23,24.77	SA537	SA538	HCT116-stranded	0.50
C10orf47	HsaEX0008853	chr10:11891946-11892207	262	chr10:11865469,11891946-11892207,11893996	S	6.75	OK,OK,OK,B1,S@4.79,66.21	27.27	SOK,SOK,SOK,OK,S@53.45,142.55	SA537	SA538	HCT116-stranded	0.50
C10orf76	HsaEX0008902	chr10:103783432-103783506	75	chr10:103784913,103783432-103783506,103773781	C2	98.73	SOK,SOK,N,B2,C2@150.07,1.93	79.84	OK,OK,N,B2,C3@55.09,13.91	SA537	SA538	HCT116-stranded	0.50
C10orf76	HsaALTD0000788-2/2	chr10:103792690-103792929	93	chr10:103792783+103792690-103792929,103789502	Alt5	0.0	OK,OK,OK,55=55,S@0.00,55.00	25.78	OK,OK,OK,78=78,S@20.11,57.89	SA537	SA538	HCT116-stranded	0.50
C10orf76	HsaALTD0000788-1/2	chr10:103792783-103792929	0	chr10:103792783+103792690-103792929,103789502	Alt5	100.0	OK,OK,OK,55=55,S@55.00,0.00	74.22	OK,OK,OK,78=78,S@57.89,20.11	SA537	SA538	HCT116-stranded	0.50
C10orf76	HsaINT0019595	chr10:103785006-103789394	4389	chr10:103789395-103789502=103784913-103785005:-	IR-C	6.93	OK,OK,NA,7=0=47,0.0949@3.74,50.26	46.88	LOW,LOW,NA,29=1=17,5.78e-05@22.03,24.97	SA537	SA538	HCT116-stranded	0.50
C10orf84	HsaEX0008923	chr10:120095066-120095153	88	chr10:120095694,120095066-120095153,120094938	S	100.0	SOK,SOK,SOK,OK,S@312.00,0.00	68.53	SOK,SOK,SOK,OK,C2@170.64,78.36	SA537	SA538	HCT116-stranded	0.50
C11orf1	HsaEX0008950	chr11:111753860-111753926	67	chr11:111753322,111753860-111753926,111754495	S	97.39	SOK,SOK,SOK,OK,S@645.70,17.30	79.9	SOK,SOK,SOK,OK,S@564.89,142.11	SA537	SA538	HCT116-stranded	0.50
C11orf17	HsaEX0008952	chr11:8934000-8934080	81	chr11:8933218,8934000-8934080,8936373	S	59.24	SOK,SOK,SOK,OK,S@91.23,62.77	37.95	SOK,SOK,SOK,OK,S@45.16,73.84	SA537	SA538	HCT116-stranded	0.50
C11orf30	HsaEX0008967	chr11:76170980-76171129	150	chr11:76169402,76170977+76170980-76171129,76174865	S	67.87	SOK,SOK,SOK,OK,S@141.85,67.15	19.43	SOK,SOK,SOK,OK,S@32.84,136.16	SA537	SA538	HCT116-stranded	0.50
C11orf30	HsaEX0008976	chr11:76250643-76250684	42	chr11:76248994,76250643-76250684,76253054+76253212+76253260+76253264	S	68.13	SOK,SOK,SOK,OK,S@104.24,48.76	24.14	SOK,SOK,OK,OK,C2@30.42,95.58	SA537	SA538	HCT116-stranded	0.50
C11orf30	HsaEX0008975	chr11:76248839-76248994	156	chr11:76239510,76248839-76248994,76253054+76253212+76253260+76253264	C3	92.96	SOK,SOK,VLOW,B1,C3@127.36,9.64	69.08	SOK,SOK,OK,B1,C3@120.89,54.11	SA537	SA538	HCT116-stranded	0.50
C11orf30	HsaEX0008974	chr11:76246939-76247103	165	chr11:76239510,76246939-76247103,76248839	S	82.68	SOK,SOK,SOK,OK,S@95.91,20.09	61.26	SOK,SOK,SOK,OK,C2@94.34,59.66	SA537	SA538	HCT116-stranded	0.50
C11orf30	HsaINT0019747	chr11:76250685-76253259	2575	chr11:76250643-76250684=76253260-76253411:+	IR-C	10.34	OK,OK,NA,1=11=52,0.102@6.62,57.38	57.69	VLOW,VLOW,NA,1=29=11,0.000537@23.65,17.35	SA537	SA538	HCT116-stranded	0.50
C11orf49	HsaEX0008998	chr11:47008759-47008861	103	chr11:46958402,47008759-47008861,47073939	S	79.23	SOK,SOK,SOK,OK,S@82.40,21.60	57.42	SOK,SOK,SOK,OK,S@63.74,47.26	SA537	SA538	HCT116-stranded	0.50
C11orf49	HsaALTA0001045-2/2	chr11:47182997-47183796	18	chr11:47182741,47183015+47182997-47183796	Alt3	17.92	SOK,SOK,SOK,106=106,S@19.00,87.00	0.0	OK,OK,OK,61=61,S@0.00,61.00	SA537	SA538	HCT116-stranded	0.50
C11orf49	HsaALTA0001045-1/2	chr11:47183015-47183796	0	chr11:47182741,47183015+47182997-47183796	Alt3	82.08	SOK,SOK,SOK,106=106,S@87.00,19.00	100.0	OK,OK,OK,61=61,S@61.00,0.00	SA537	SA538	HCT116-stranded	0.50
C11orf51	HsaEX0009006	chr11:71822488-71822542	55	chr11:71823696+71823780,71822458+71822488-71822542,71822327+71822332	S	87.55	SOK,SOK,SOK,OK,S@382.59,54.41	71.47	SOK,SOK,SOK,OK,S@382.36,152.64	SA537	SA538	HCT116-stranded	0.50
C11orf54	HsaEX0009011	chr11:93483512-93483610	99	chr11:93480614,93483512-93483610,93486848	S	97.3	OK,OK,OK,OK,S@71.03,1.97	72.5	OK,OK,OK,OK,S@50.02,18.98	SA537	SA538	HCT116-stranded	0.50
C11orf54	HsaEX0009012	chr11:93488376-93488481	106	chr11:93487203,93488376-93488481+93488552,93490482	S	92.57	SOK,SOK,OK,OK,C1@93.50,7.50	66.48	SOK,SOK,SOK,OK,C1@87.75,44.25	SA537	SA538	HCT116-stranded	0.50
C11orf54	HsaEX0009008	chr11:93476184-93476473	290	chr11:93474894,93475129+93476184-93476473+93479646,93480463	C1	28.36	OK,OK,OK,B2,C1@12.19,30.81	3.57	OK,OK,OK,Bn,C1@2.07,55.93	SA537	SA538	HCT116-stranded	0.50
C11orf58	HsaEX0009019	chr11:16769644-16769704	61	chr11:16766231,16769644-16769704,16774332	S	100.0	SOK,SOK,SOK,OK,S@878.00,0.00	86.6	SOK,SOK,SOK,OK,C1@825.30,127.70	SA537	SA538	HCT116-stranded	0.50
C11orf61	HsaEX0009022	chr11:124648946-124649035	90	chr11:124669767+124670214,124648900+124648946-124649035,124644714+124644727+124644870	S	38.48	N,N,N,B1,S@7.70,12.30	2.14	OK,OK,OK,Bn,C2@1.05,47.95	SA537	SA538	HCT116-stranded	0.50
C11orf61	HsaEX0009023	chr11:124644615-124644714	100	chr11:124669767+124670214,124644615-124644714+124644727+124644870,124642950	C1	100.0	LOW,LOW,VLOW,B1,S@50.00,0.00	68.7	OK,OK,OK,OK,C1@66.64,30.36	SA537	SA538	HCT116-stranded	0.50
C11orf61	HsaALTA0001047-2/2	chr11:124644615-124644870	156	chr11:124669767,124644615-124644870+124644714	Alt3	36.36	VLOW,VLOW,N,11=9,C1@4.00,7.00	100.0	LOW,LOW,LOW,29=29,S@29.00,0.00	SA537	SA538	HCT116-stranded	0.50
C11orf61	HsaINT0019854	chr11:124644715-124669766	25052	chr11:124669767-124670299=124644615-124644714:-	IR-S	61.9	N,N,NA,2=17=6,0.0471@15.78,9.72	100.0	N,N,NA,0=18=0,0.00167@18.53,0	SA537	SA538	HCT116-stranded	0.50
C11orf63	HsaEX0009030	chr11:122827204-122827284	81	chr11:122817500,122827204-122827284,122828071	S	100.0	N,N,N,OK,S@14.00,0.00	12.0	VLOW,VLOW,VLOW,OK,S@1.68,12.32	SA537	SA538	HCT116-stranded	0.50
C11orf66	HsaEX0009041	chr11:61253271-61253383	113	chr11:61252873,61253271-61253383,61254420	C2	100.0	VLOW,VLOW,N,B1,C2@17.00,0.00	40.75	N,N,N,B1,C2@4.89,7.11	SA537	SA538	HCT116-stranded	0.50
C11orf67	HsaEX0009046	chr11:77552065-77552106	42	chr11:77532226+77532283+77532287,77552065-77552106+77552270,77553525	S	11.11	LOW,LOW,LOW,OK,S@2.22,17.78	57.14	N,N,N,OK,S@6.29,4.71	SA537	SA538	HCT116-stranded	0.50
C11orf82	HsaEX0009087	chr11:82624329-82624428	100	chr11:82612864,82624325+82624329-82624428,82625765	C1	85.52	SOK,SOK,SOK,OK,C1@135.12,22.88	30.05	SOK,SOK,SOK,OK,C1@35.76,83.24	SA537	SA538	HCT116-stranded	0.50
C11orf82	HsaEX0009086	chr11:82641199-82641316	118	chr11:82639980,82641199-82641316,82642774	S	59.9	SOK,SOK,SOK,OK,S@104.23,69.77	15.14	SOK,SOK,SOK,OK,C1@23.32,130.68	SA537	SA538	HCT116-stranded	0.50
C11orf84	HsaEX0009093	chr11:63585999-63586124	126	chr11:63585837,63585999-63586124,63586274	S	89.76	SOK,SOK,SOK,OK,S@359.04,40.96	50.46	SOK,SOK,SOK,OK,S@209.41,205.59	SA537	SA538	HCT116-stranded	0.50
C11orf9	HsaALTA0001055-2/2	chr11:61548429-61548517	3	chr11:61548264,61548432+61548429-61548517	Alt3	39.18	SOK,SOK,VLOW,110=16,C3@43.10,66.90	71.01	OK,OK,N,56=1,C3@39.77,16.23	SA537	SA538	HCT116-stranded	0.50
C11orf9	HsaALTA0001055-1/2	chr11:61548432-61548517	0	chr11:61548264,61548432+61548429-61548517	Alt3	60.82	SOK,SOK,VLOW,110=16,C3@66.90,43.10	28.99	OK,OK,N,56=1,C3@16.23,39.77	SA537	SA538	HCT116-stranded	0.50
C11orf9	HsaINT0019983	chr11:61533694-61536731	3038	chr11:61533430-61533693=61536732-61536793:+	IR-S	0.0	OK,OK,NA,0=0=73,1@0,73	20.55	OK,OK,NA,8=7=29,0.962@9.04,34.96	SA537	SA538	HCT116-stranded	0.50
C11orf9	HsaINT0019985	chr11:61537998-61538971	974	chr11:61537718-61537997=61538972-61539222:+	IR-S	1.18	OK,OK,NA,0=2=84,0.51@1.04,87.48	21.6	OK,OK,NA,13=5=32,0.588@11.04,40.05	SA537	SA538	HCT116-stranded	0.50
C11orf95	HsaEX0009112	chr11:63531510-63532070	561	chr11:63533279,63531510-63532070,63531341	C2	44.24	N,N,N,B1,C2@6.64,8.36	0.0	VLOW,VLOW,N,Bn,C3@0.00,12.00	SA537	SA538	HCT116-stranded	0.50
C12orf10	HsaEX0009115	chr12:53699986-53700104	119	chr12:53694046,53699982+53699986-53700104,53700444+53700464	C2	97.15	SOK,SOK,VLOW,B2,C2@807.32,23.68	62.43	SOK,SOK,SOK,B2,C2@566.86,341.14	SA537	SA538	HCT116-stranded	0.50
C12orf10	HsaEX0009114	chr12:53699692-53699844	153	chr12:53694046,53699692-53699844,53699982+53699986	C2	91.82	SOK,SOK,VLOW,B2,C2@667.53,59.47	59.85	SOK,SOK,SOK,B2,C3@514.71,345.29	SA537	SA538	HCT116-stranded	0.50
C12orf10	HsaEX0009113	chr12:53696818-53696956	139	chr12:53694046,53696818-53696956+53696977,53699692	S	93.68	SOK,SOK,SOK,OK,C1@574.26,38.74	57.49	SOK,SOK,SOK,OK,C2@417.38,308.62	SA537	SA538	HCT116-stranded	0.50
C12orf11	HsaEX0009125	chr12:27068935-27069113	179	chr12:27070285,27068935-27069113,27067465+27067511	S	98.52	SOK,SOK,SOK,OK,C1@522.16,7.84	83.6	SOK,SOK,SOK,OK,C1@269.19,52.81	SA537	SA538	HCT116-stranded	0.50
C12orf11	HsaEX0009120	chr12:27087489-27087563	75	chr12:27089512+27089641,27087489-27087563,27081838	S	99.34	SOK,SOK,SOK,OK,S@297.03,1.97	53.96	SOK,SOK,SOK,OK,S@67.99,58.01	SA537	SA538	HCT116-stranded	0.50
C12orf11	HsaEX0009116	chr12:27089512-27089747	236	chr12:27090729,27089512-27089747,27087563	S	97.02	SOK,SOK,SOK,OK,S@249.34,7.66	79.94	SOK,SOK,OK,OK,C2@112.72,28.28	SA537	SA538	HCT116-stranded	0.50
C12orf26	HsaEX0009136	chr12:82870423-82870497	75	chr12:82850599,82870423-82870497,82871060	S	100.0	VLOW,VLOW,VLOW,OK,S@22.00,0.00	54.24	VLOW,VLOW,VLOW,OK,C2@11.93,10.07	SA537	SA538	HCT116-stranded	0.50
C12orf26	HsaEX0009145	chr12:82850506-82850599	94	chr12:82832570,82850506-82850599,82870423	C1	100.0	VLOW,VLOW,VLOW,OK,S@21.00,0.00	24.73	N,VLOW,N,B1,C3@3.46,10.54	SA537	SA538	HCT116-stranded	0.50
C12orf26	HsaEX0009144	chr12:82832497-82832570	74	chr12:82828503,82832497-82832570,82850506	S	100.0	N,VLOW,N,OK,S@17.00,0.00	19.13	N,VLOW,N,OK,C3@2.10,8.90	SA537	SA538	HCT116-stranded	0.50
C12orf26	HsaEX0009137	chr12:82871060-82871131	72	chr12:82870497,82871060-82871131,82872711	S	100.0	LOW,LOW,LOW,OK,S@25.00,0.00	66.74	VLOW,VLOW,VLOW,OK,C2@13.35,6.65	SA537	SA538	HCT116-stranded	0.50
C12orf29	HsaEX0009151	chr12:88433925-88434042	118	chr12:88429515,88433925-88434042,88436602	S	78.02	SOK,SOK,SOK,B1,S@189.59,53.41	23.43	SOK,SOK,SOK,OK,S@43.81,143.19	SA537	SA538	HCT116-stranded	0.50
C12orf35	HsaEX0009155	chr12:32113711-32113805	95	chr12:32112425,32113711-32113805,32133812	C2	100.0	OK,OK,VLOW,B2,C2@72.00,0.00	49.49	OK,OK,OK,OK,C1@42.07,42.93	SA537	SA538	HCT116-stranded	0.50
C12orf35	HsaEX0009156	chr12:32123123-32123290	168	chr12:32113805,32123123-32123290,32133812	C1	88.89	OK,OK,OK,OK,C1@75.56,9.44	37.78	OK,OK,LOW,B1,C2@35.14,57.86	SA537	SA538	HCT116-stranded	0.50
C12orf35	HsaEX0009158	chr12:32140179-32140256	78	chr12:32138891,32140118+32140173+32140179-32140256,32145312	S	94.08	SOK,SOK,SOK,OK,C1@154.29,9.71	74.55	OK,OK,OK,OK,C1@71.57,24.43	SA537	SA538	HCT116-stranded	0.50
C12orf35	HsaINT0020062	chr12:32138892-32140172	1281	chr12:32133812-32138891=32140173-32140256:+	IR-S	24.8	OK,OK,NA,7=24=47,0.302@19.34,58.66	48.78	OK,OK,NA,24=16=21,0.522@29.76,31.24	SA537	SA538	HCT116-stranded	0.50
C12orf35	HsaINT0020063	chr12:32140257-32145311	5055	chr12:32140173-32140256=32145312-32146043:+	IR-S	1.25	OK,OK,NA,0=2=79,0.51@1.01,79.99	27.13	OK,OK,NA,6=29=47,0.091@22.25,59.75	SA537	SA538	HCT116-stranded	0.50
C12orf4	HsaEX0009164	chr12:4645183-4645377	195	chr12:4647575,4645183-4645377+4645385,4643468	S	100.0	OK,OK,OK,OK,S@52.00,0.00	42.11	VLOW,VLOW,VLOW,OK,S@11.37,15.63	SA537	SA538	HCT116-stranded	0.50
C12orf4	HsaEX0009166	chr12:4627224-4627421	198	chr12:4634420,4627224-4627421,4614546	C3	89.91	OK,OK,N,Bn,C3@69.23,7.77	39.74	LOW,LOW,LOW,OK,C1@15.90,24.10	SA537	SA538	HCT116-stranded	0.50
C12orf4	HsaEX0009165	chr12:4627940-4628046	107	chr12:4634420,4627940-4628046,4614546	C2	91.44	OK,OK,N,B2,C2@84.12,7.88	13.54	OK,OK,LOW,Bn,C2@4.47,28.53	SA537	SA538	HCT116-stranded	0.50
C12orf4	HsaEX0009167	chr12:4626227-4626355	129	chr12:4634420,4626227-4626355,4614546	C2	78.45	OK,OK,N,B2,C2@53.35,14.65	9.99	OK,OK,LOW,Bn,C2@3.20,28.80	SA537	SA538	HCT116-stranded	0.50
C12orf41	HsaEX0009173	chr12:49072819-49072933	115	chr12:49073438,49072819-49072933,49065745	S	93.01	SOK,SOK,SOK,OK,S@205.55,15.45	52.98	SOK,SOK,SOK,OK,S@115.50,102.50	SA537	SA538	HCT116-stranded	0.50
C12orf41	HsaEX0009174	chr12:49056343-49056437	95	chr12:49061476,49056343-49056437,49054402	C1	10.02	SOK,SOK,SOK,B1,C1@22.54,202.46	27.05	SOK,SOK,SOK,B2,C1@69.25,186.75	SA537	SA538	HCT116-stranded	0.50
C12orf43	HsaEX0009186	chr12:121448631-121448729	99	chr12:121448814+121448907,121448621+121448631-121448729,121444197	S	98.31	SOK,SOK,SOK,OK,S@115.02,1.98	69.16	SOK,SOK,SOK,OK,S@125.18,55.82	SA537	SA538	HCT116-stranded	0.50
C12orf43	HsaINT0020110	chr12:121448950-121454132	5183	chr12:121454133-121454300=121448907-121448949:-	IR-S	12.0	OK,OK,NA,4=8=44,0.0678@6.72,49.28	47.73	OK,OK,NA,12=30=23,0.000395@31.02,33.98	SA537	SA538	HCT116-stranded	0.50
C12orf43	HsaINT0020111	chr12:121448730-121448906	177	chr12:121448907-121448949=121448631-121448729:-	IR-S	1.15	OK,OK,NA,0=1=43,0.009@0.51,43.49	38.89	OK,OK,NA,18=5=42,0.000695@37.12,58.34	SA537	SA538	HCT116-stranded	0.50
C12orf44	HsaALTD0000811-1/2	chr12:-52463855	0	chr12:-52463855+52464026,52464138	Alt5	23.3	SOK,SOK,SOK,176=176,S@41.01,134.99	5.76	SOK,SOK,SOK,330=330,S@19.01,310.99	SA537	SA538	HCT116-stranded	0.50
C12orf44	HsaALTD0000811-2/2	chr12:-52464026	171	chr12:-52463855+52464026,52464138	Alt5	76.7	SOK,SOK,SOK,176=176,S@134.99,41.01	94.24	SOK,SOK,SOK,330=330,S@310.99,19.01	SA537	SA538	HCT116-stranded	0.50
C12orf48	HsaEX0009201	chr12:102545348-102545578	231	chr12:102542241,102545348-102545578,102547647	C1	1.37	OK,OK,OK,Bn,C2@1.01,72.99	22.33	SOK,SOK,OK,B2,C2@28.14,97.86	SA537	SA538	HCT116-stranded	0.50
C12orf49	HsaEX0009206	chr12:117160872-117161028	157	chr12:117175595+117175659,117160872-117161028,117158252	C1	81.67	SOK,SOK,SOK,B1,C1@173.96,39.04	54.8	SOK,SOK,SOK,OK,C2@121.11,99.89	SA537	SA538	HCT116-stranded	0.50
C12orf49	HsaEX0009208	chr12:117157568-117157681	114	chr12:117175595+117175659,117157568-117157681,117155698	C2	96.67	SOK,SOK,VLOW,B2,C2@268.74,9.26	73.21	SOK,SOK,SOK,B2,C2@207.92,76.08	SA537	SA538	HCT116-stranded	0.50
C12orf51	HsaEX0009235	chr12:112601913-112601971	59	chr12:112605121+112605149,112601836+112601913-112601971+112602079,112601541+112601562	S	95.56	OK,OK,OK,OK,S@42.05,1.95	62.5	N,N,N,OK,S@8.12,4.88	SA537	SA538	HCT116-stranded	0.50
C12orf51	HsaEX0009241	chr12:112668491-112668626	136	chr12:112670808,112668491-112668626,112666615	C3	100.0	LOW,LOW,N,Bn,C3@33.00,0.00	69.23	N,N,N,Bn,C3@15.23,6.77	SA537	SA538	HCT116-stranded	0.50
C12orf51	HsaEX0009238	chr12:112607307-112607462	156	chr12:112608137,112607307-112607462,112605721	S	74.36	LOW,LOW,LOW,OK,S@25.28,8.72	100.0	VLOW,VLOW,VLOW,B1,S@27.00,0.00	SA537	SA538	HCT116-stranded	0.50
C12orf51	HsaEX0009221	chr12:112665893-112666062	170	chr12:112666451,112665893-112666062,112664562	S	100.0	OK,OK,OK,OK,S@39.00,0.00	65.2	N,N,N,OK,C2@13.04,6.96	SA537	SA538	HCT116-stranded	0.50
C12orf52	HsaEX0009243	chr12:113623998-113624121	124	chr12:113623826,113623990+113623998-113624121,113624488	S	93.22	SOK,SOK,SOK,OK,S@159.41,11.59	65.48	SOK,SOK,SOK,OK,S@91.02,47.98	SA537	SA538	HCT116-stranded	0.50
C12orf73	HsaEX0009277	chr12:104347192-104347312	121	chr12:104350409+104350428,104347192-104347312,104345408	S	33.33	SOK,SOK,SOK,OK,S@62.66,125.34	13.86	SOK,SOK,SOK,OK,S@21.62,134.38	SA537	SA538	HCT116-stranded	0.50
C12orf73	HsaINT0020342	chr12:104350527-104350846	320	chr12:104350847-104350993=104350409-104350526:-	IR-S	15.2	SOK,SOK,NA,14=24=106,0.902@21.89,122.11	38.81	SOK,SOK,NA,48=56=82,0.822@72.19,113.81	SA537	SA538	HCT116-stranded	0.50
C13orf1	HsaEX0009281	chr13:50505154-50505270	117	chr13:50510266,50505154-50505270,50502221	S	82.02	SOK,SOK,SOK,OK,S@209.97,46.03	64.6	SOK,SOK,SOK,OK,S@231.27,126.73	SA537	SA538	HCT116-stranded	0.50
C13orf23	HsaEX0009303	chr13:39598610-39598693	84	chr13:39600414,39598610-39598693,39591681	C3	95.74	SOK,SOK,VLOW,B2,C3@571.57,25.43	16.04	SOK,SOK,SOK,B2,C2@47.00,246.00	SA537	SA538	HCT116-stranded	0.50
C13orf23	HsaEX0009305	chr13:39596463-39596549	87	chr13:39597189,39596463-39596549,39591681	S	93.1	SOK,SOK,SOK,OK,S@677.77,50.23	40.87	SOK,SOK,SOK,OK,C2@165.52,239.48	SA537	SA538	HCT116-stranded	0.50
C13orf23	HsaEX0009304	chr13:39597189-39597267	79	chr13:39598610,39597189-39597267,39591681	C3	96.24	SOK,SOK,LOW,B2,C3@652.51,25.49	50.57	SOK,SOK,OK,OK,C3@200.26,195.74	SA537	SA538	HCT116-stranded	0.50
C13orf23	HsaEX0009299	chr13:39602364-39602457	94	chr13:39603418,39602364-39602457,39600524	S	100.0	SOK,SOK,SOK,OK,S@401.00,0.00	54.33	SOK,SOK,SOK,OK,C1@133.11,111.89	SA537	SA538	HCT116-stranded	0.50
C13orf27	HsaEX0009312	chr13:103419623-103419828	206	chr13:103420610,103419623-103419828,103418930	S	81.62	SOK,SOK,SOK,OK,S@346.88,78.11	51.32	SOK,SOK,SOK,OK,S@132.41,125.59	SA537	SA538	HCT116-stranded	0.50
C13orf27	HsaEX0009313	chr13:103422362-103422436	75	chr13:103425831+103426032,103422362-103422436,103421891	S	95.33	SOK,SOK,SOK,B1,S@166.83,8.17	57.94	OK,OK,OK,B1,S@53.88,39.12	SA537	SA538	HCT116-stranded	0.50
C13orf31	HsaEX0009319	chr13:44456321-44456499	179	chr13:44455433+44455683,44456321-44456499,44457907	S	100.0	N,N,N,B1,S@11.00,0.00	24.73	N,N,N,OK,S@2.47,7.53	SA537	SA538	HCT116-stranded	0.50
C13orf34	HsaEX0009328	chr13:73309098-73309143	46	chr13:73305525,73309098-73309143,73312100	C2	78.89	SOK,SOK,SOK,OK,C1@127.01,33.99	5.62	SOK,SOK,N,OK,C3@7.92,133.08	SA537	SA538	HCT116-stranded	0.50
C13orf34	HsaEX0009327	chr13:73305419-73305525	107	chr13:73303231,73305419-73305525,73309098	C1	80.42	SOK,SOK,SOK,OK,C1@103.74,25.26	1.86	SOK,SOK,N,Bn,C3@2.55,134.45	SA537	SA538	HCT116-stranded	0.50
C13orf34	HsaEX0009329	chr13:73312100-73312181	82	chr13:73309143,73312100-73312181,73317675	C1	100.0	SOK,SOK,SOK,OK,C1@170.00,0.00	53.67	SOK,SOK,VLOW,B2,C3@106.80,92.20	SA537	SA538	HCT116-stranded	0.50
C13orf34	HsaINT0020436	chr13:73309144-73312099	2956	chr13:73309098-73309143=73312100-73312181:+	IR-S	1.96	OK,OK,NA,2=0=50,0.51@1.02,50.98	76.0	VLOW,VLOW,NA,5=14=3,0.122@16.72,5.28	SA537	SA538	HCT116-stranded	0.50
C14orf101	HsaEX0009344	chr14:57083901-57084015	115	chr14:57082745,57083901-57084015,57085312	S	100.0	VLOW,VLOW,VLOW,OK,S@22.00,0.00	57.14	N,N,N,OK,S@12.57,9.43	SA537	SA538	HCT116-stranded	0.50
C14orf102	HsaEX0009350	chr14:90784349-90784457	109	chr14:90798185,90784349-90784457,90783155	S	100.0	OK,OK,OK,OK,C1@47.00,0.00	76.12	LOW,LOW,LOW,B1,C1@44.91,14.09	SA537	SA538	HCT116-stranded	0.50
C14orf102	HsaINT0020487	chr14:90770727-90778737	8011	chr14:90778738-90778887=90770279-90770726:-	IR-S	0.0	OK,OK,NA,0=0=30,1@0,30	24.59	OK,OK,NA,4=11=23,0.0247@9.34,28.66	SA537	SA538	HCT116-stranded	0.50
C14orf104	HsaEX0009355	chr14:50094730-50094873	144	chr14:50100005,50094730-50094873,50092766	S	66.19	SOK,SOK,SOK,OK,S@191.95,98.05	21.4	SOK,SOK,SOK,OK,S@59.49,218.51	SA537	SA538	HCT116-stranded	0.50
C14orf106	HsaEX0009366	chr14:45701936-45702023	88	chr14:45705017,45701936-45702023,45700501	S	97.18	SOK,SOK,SOK,OK,S@136.05,3.95	26.09	SOK,SOK,OK,OK,C2@30.26,85.74	SA537	SA538	HCT116-stranded	0.50
C14orf106	HsaEX0009358	chr14:45719234-45719341	108	chr14:45722238,45719234-45719341,45716580	C1	36.82	OK,OK,OK,OK,C1@17.67,30.33	2.58	OK,OK,OK,Bn,C1@1.03,38.97	SA537	SA538	HCT116-stranded	0.50
C14orf106	HsaEX0009362	chr14:45705017-45705147	131	chr14:45706851,45705017-45705147,45702023	S	98.42	SOK,SOK,SOK,OK,S@118.10,1.90	44.41	SOK,SOK,OK,OK,C3@55.07,68.93	SA537	SA538	HCT116-stranded	0.50
C14orf106	HsaEX0009360	chr14:45679583-45679731	149	chr14:45686222,45679583-45679731,45675373	S	100.0	SOK,SOK,SOK,OK,S@157.00,0.00	64.33	SOK,SOK,SOK,OK,C1@82.99,46.01	SA537	SA538	HCT116-stranded	0.50
C14orf118	HsaEX0009378	chr14:76647107-76647192	86	chr14:76644385,76647107-76647192,76662221	S	91.78	SOK,SOK,SOK,OK,C1@149.60,13.40	61.71	OK,OK,OK,OK,C1@52.45,32.55	SA537	SA538	HCT116-stranded	0.50
C14orf129	HsaEX0009380	chr14:96846025-96846092	68	chr14:96829905,96846025-96846092+96846125,96848584	S	89.57	SOK,SOK,SOK,OK,S@179.14,20.86	37.54	SOK,SOK,SOK,OK,S@73.58,122.42	SA537	SA538	HCT116-stranded	0.50
C14orf135	HsaEX0009384	chr14:60581418-60581597	180	chr14:60559137,60581418-60581597,60582437	C3	97.53	SOK,SOK,N,B2,C3@156.05,3.95	59.25	OK,OK,OK,B2,C2@58.07,39.93	SA537	SA538	HCT116-stranded	0.50
C14orf135	HsaEX0009383	chr14:60574304-60575045	742	chr14:60559137,60574304-60575045,60581418	S	60.22	SOK,SOK,SOK,OK,S@89.73,59.27	13.78	OK,OK,OK,B2,C2@10.61,66.39	SA537	SA538	HCT116-stranded	0.50
C14orf135	HsaEX0009385	chr14:60581700-60581759	60	chr14:60559137,60581692+60581700-60581759+60582179,60582437	C2	97.32	SOK,SOK,N,B2,C2@138.19,3.81	57.08	OK,OK,OK,B2,C2@51.37,38.63	SA537	SA538	HCT116-stranded	0.50
C14orf138	HsaEX0009387	chr14:50579333-50579437	105	chr14:50581003,50579333-50579437,50576431	S	67.69	LOW,OK,VLOW,B1,S@45.35,21.65	9.21	OK,OK,OK,OK,C1@8.38,82.62	SA537	SA538	HCT116-stranded	0.50
C14orf138	HsaINT0020546	chr14:50582898-50583004	107	chr14:50583005-50583297=50582787-50582897:-	IR-S	11.23	OK,OK,NA,4=6=35,0.762@5.56,43.96	50.3	N,N,NA,2=14=7,0.122@12.02,11.88	SA537	SA538	HCT116-stranded	0.50
C14orf149	HsaEX0009414	chr14:59942810-59942932	123	chr14:59945900,59942810-59942932,59942724	S	74.47	OK,OK,OK,B1,S@61.07,20.93	10.92	OK,OK,OK,OK,S@7.21,58.79	SA537	SA538	HCT116-stranded	0.50
C14orf149	HsaALTD0000820-2/2	chr14:59950208-59950403	190	chr14:59950398+59950208-59950403,59946069	Alt5	38.89	VLOW,VLOW,VLOW,18=18,S@7.00,11.00	5.0	LOW,LOW,LOW,20=20,S@1.00,19.00	SA537	SA538	HCT116-stranded	0.50
C14orf149	HsaALTD0000820-1/2	chr14:59950398-59950403	0	chr14:59950398+59950208-59950403,59946069	Alt5	61.11	VLOW,VLOW,VLOW,18=18,S@11.00,7.00	95.0	LOW,LOW,LOW,20=20,S@19.00,1.00	SA537	SA538	HCT116-stranded	0.50
C14orf153	HsaEX0009422	chr14:104158696-104158762	67	chr14:104145855+104145882,104158696-104158762,104166992	C3	42.35	SOK,SOK,OK,OK,C3@84.70,115.30	19.34	SOK,SOK,OK,OK,C2@20.89,87.11	SA537	SA538	HCT116-stranded	0.50
C14orf153	HsaEX0009417	chr14:104040444-104040507	64	chr14:104038157,104040444-104040507,104045708	C3	99.01	SOK,SOK,VLOW,OK,C3@199.01,1.99	79.74	SOK,SOK,N,OK,C3@149.11,37.89	SA537	SA538	HCT116-stranded	0.50
C14orf166B	HsaINT0020628	chr14:77294763-77297545	2783	chr14:77294634-77294762=77297546-77297718:+	IR-C	82.64	LOW,LOW,NA,28=10=9,0.000181@78.24,16.44	60.74	OK,SOK,NA,23=15=25,0.0467@62.18,40.19	SA537	SA538	HCT116-stranded	0.50
C14orf17	HsaEX0009455	chr14:19918446-19918662	217	chr14:19919138,19918446-19918662,19894790	C2	0.0	OK,OK,OK,Bn,C2@0.00,46.00	63.15	N,N,N,B2,C3@10.74,6.26	SA537	SA538	HCT116-stranded	0.50
C14orf17	HsaEX0009452	chr14:19921591-19921738	148	chr14:19923013,19921591-19921738,19921470	C1	95.7	OK,OK,OK,OK,C1@87.09,3.91	65.85	OK,OK,OK,OK,C2@44.78,23.22	SA537	SA538	HCT116-stranded	0.50
C14orf33	HsaINT0020695	chr14:56045456-56046653	1198	chr14:56046654-56046810=56045324-56045455:-	IR-S	5.56	LOW,LOW,NA,2=0=17,0.51@1.06,17.94	41.67	N,N,NA,6=4=7,0.588@7.08,9.92	SA537	SA538	HCT116-stranded	0.50
C14orf45	HsaEX0009500	chr14:74516405-74516898	494	chr14:74507348,74516405-74516898,74522287	C2	42.98	N,N,N,Bn,C3@4.30,5.70	93.38	VLOW,VLOW,N,B2,C2@27.08,1.92	SA537	SA538	HCT116-stranded	0.50
C14orf79	HsaEX0009524	chr14:105455969-105456044	76	chr14:105455425,105455969-105456044,105457828	S	78.57	N,N,N,B1,S@19.64,5.36	36.36	N,N,N,Bn,S@5.45,9.55	SA537	SA538	HCT116-stranded	0.50
C14orf79	HsaINT0020825	chr14:105459402-105460934	1533	chr14:105459285-105459401=105460935-105461855:+	IR-S	11.63	LOW,LOW,NA,5=0=19,0.186@2.79,21.21	55.56	N,N,NA,3=7=4,0.24@7.78,6.22	SA537	SA538	HCT116-stranded	0.50
C14orf80	HsaEX0009527	chr14:105960172-105960270	99	chr14:105959071,105960172-105960270,105963694	C1	83.78	SOK,SOK,SOK,OK,C1@134.89,26.11	63.88	SOK,SOK,SOK,OK,C1@123.29,69.71	SA537	SA538	HCT116-stranded	0.50
C15orf17	HsaEX0009533	chr15:75198619-75198706	88	chr15:75198928,75198619-75198706,75197567+75197572	S	87.17	OK,OK,OK,OK,S@52.30,7.70	38.45	VLOW,VLOW,VLOW,OK,S@12.30,19.70	SA537	SA538	HCT116-stranded	0.50
C15orf17	HsaINT0020854	chr15:75197573-75198618	1046	chr15:75198619-75198706=75197495-75197572:-	IR-S	8.7	OK,OK,NA,0=4=21,0.26@2.17,22.82	44.44	N,N,NA,4=4=5,0.77@5.78,7.22	SA537	SA538	HCT116-stranded	0.50
C15orf23	HsaEX0009540	chr15:40683694-40683755	62	chr15:40682130,40683694-40683755,40684150+40684160	S	98.64	SOK,SOK,SOK,OK,S@721.06,9.94	36.2	SOK,SOK,SOK,OK,S@263.54,464.46	SA537	SA538	HCT116-stranded	0.50
C15orf23	HsaEX0009543	chr15:40678606-40678695	90	chr15:40675523,40678563+40678606-40678695,40681690+40681707	C3	99.2	SOK,SOK,N,B2,C3@495.01,3.99	76.81	SOK,SOK,SOK,B2,C2@562.25,169.75	SA537	SA538	HCT116-stranded	0.50
C15orf23	HsaEX0009544	chr15:40679360-40679407	48	chr15:40678695,40679360-40679407+40679419,40681690+40681707	S	99.65	SOK,SOK,SOK,OK,S@570.99,2.01	74.53	SOK,SOK,SOK,OK,C1@587.30,200.70	SA537	SA538	HCT116-stranded	0.50
C15orf41	HsaEX0009574	chr15:37002057-37002162	106	chr15:37001489,37002057-37002162,37100525	S	100.0	OK,OK,OK,OK,S@79.00,0.00	58.44	LOW,LOW,LOW,B1,S@35.65,25.35	SA537	SA538	HCT116-stranded	0.50
C15orf41	HsaEX0009577	chr15:36937424-36937488	65	chr15:36872162,36937424-36937488,36946299	C2	100.0	OK,OK,N,B2,C3@79.00,0.00	75.0	OK,OK,VLOW,B2,C2@52.50,17.50	SA537	SA538	HCT116-stranded	0.50
C15orf41	HsaEX0009576	chr15:36936479-36936524	46	chr15:36872162,36936479-36936524,36937424	S	90.11	OK,OK,OK,OK,S@68.48,7.52	65.93	OK,OK,OK,B1,C1@38.24,19.76	SA537	SA538	HCT116-stranded	0.50
C15orf42	HsaEX0009580	chr15:90169167-90169292	126	chr15:90169017,90169167-90169292,90170187	S	100.0	SOK,SOK,SOK,OK,S@141.00,0.00	76.35	SOK,SOK,SOK,OK,S@136.67,42.33	SA537	SA538	HCT116-stranded	0.50
C15orf44	HsaEX0009588	chr15:65883936-65884069	134	chr15:65885766,65883936-65884069,65877226	S	98.77	SOK,SOK,SOK,OK,S@320.01,3.99	84.36	SOK,SOK,SOK,OK,C1@188.97,35.03	SA537	SA538	HCT116-stranded	0.50
C15orf44	HsaEX0009590	chr15:65897467-65897570	104	chr15:65903024+65903134+65903436,65897467-65897570+65897574,65892267	C2	100.0	SOK,SOK,VLOW,B2,C2@225.00,0.00	85.43	SOK,SOK,VLOW,B2,C2@119.60,20.40	SA537	SA538	HCT116-stranded	0.50
C15orf44	HsaEX0009583	chr15:65890659-65890801	143	chr15:65891210,65890659-65890801,65888163	S	100.0	SOK,SOK,SOK,OK,S@290.00,0.00	82.35	SOK,SOK,SOK,OK,C1@161.41,34.59	SA537	SA538	HCT116-stranded	0.50
C16orf35	HsaEX0009615	chr16:142594-142723	130	chr16:143217,142594-142723,139846+139864+139900	S	100.0	SOK,SOK,SOK,OK,S@466.00,0.00	84.28	SOK,SOK,SOK,OK,C1@328.69,61.31	SA537	SA538	HCT116-stranded	0.50
C16orf35	HsaEX0009614	chr16:143217-143323	107	chr16:148143,143217-143323,139846+139864+139900	C2	100.0	SOK,SOK,N,B2,C2@468.00,0.00	83.65	SOK,SOK,N,B2,C3@329.58,64.42	SA537	SA538	HCT116-stranded	0.50
C16orf35	HsaEX0009620	chr16:169125-169254	130	chr16:180521,169125-169254,162774	C3	83.15	SOK,SOK,SOK,OK,C2@261.92,53.08	58.06	SOK,SOK,SOK,OK,C3@170.70,123.30	SA537	SA538	HCT116-stranded	0.50
C16orf35	HsaEX0009617	chr16:180521-180590	70	chr16:188149+188231,180521-180590,162774	C2	74.7	SOK,SOK,SOK,B2,C2@185.26,62.74	47.51	SOK,SOK,SOK,B2,C2@118.77,131.22	SA537	SA538	HCT116-stranded	0.50
C16orf35	HsaEX0009613	chr16:148143-148299	157	chr16:150370,148143-148299,143323	S	99.58	SOK,SOK,SOK,OK,S@462.05,1.95	80.92	SOK,SOK,SOK,OK,C1@298.59,70.41	SA537	SA538	HCT116-stranded	0.50
C16orf42	HsaEX0009622	chr16:1399890-1399953	64	chr16:1400059,1399890-1399953,1399609	S	92.47	SOK,SOK,SOK,OK,S@945.04,76.96	69.88	SOK,SOK,SOK,OK,S@721.16,310.84	SA537	SA538	HCT116-stranded	0.50
C16orf48	HsaEX0009630	chr16:67697840-67697965	126	chr16:67698899,67697840-67697965,67697723	C1	74.36	OK,OK,OK,OK,C1@62.46,21.54	23.12	OK,OK,LOW,OK,C2@20.58,68.42	SA537	SA538	HCT116-stranded	0.50
C16orf48	HsaEX0009629	chr16:67698899-67699071	173	chr16:67699974,67698899-67699071,67697965	C1	62.21	OK,OK,OK,B1,C2@51.63,31.37	31.95	SOK,SOK,LOW,B1,C3@39.94,85.06	SA537	SA538	HCT116-stranded	0.50
C16orf5	HsaEX0009633	chr16:4564047-4564145	99	chr16:4564576,4564047-4564145,4563852	S	95.35	OK,OK,OK,OK,S@40.05,1.95	47.37	LOW,LOW,LOW,OK,S@19.90,22.10	SA537	SA538	HCT116-stranded	0.50
C16orf55	HsaEX0009640	chr16:89726948-89727519	572	chr16:89724829,89726948-89727519,89735694	C2	4.56	SOK,SOK,OK,B2,C2@7.84,164.16	58.97	SOK,SOK,SOK,OK,C2@255.93,178.07	SA537	SA538	HCT116-stranded	0.50
C16orf57	HsaEX0009641	chr16:58048177-58048230	54	chr16:58044016,58048177-58048230,58051238	S	94.1	SOK,SOK,SOK,OK,S@987.11,61.89	70.17	SOK,SOK,SOK,OK,S@844.15,358.85	SA537	SA538	HCT116-stranded	0.50
C16orf59	HsaEX0009650	chr16:2510284-2510382	99	chr16:2510171,2510284-2510382,2510624	S	78.1	SOK,SOK,SOK,OK,S@95.28,26.72	48.53	SOK,SOK,SOK,OK,S@49.02,51.98	SA537	SA538	HCT116-stranded	0.50
C16orf59	HsaINT0021090	chr16:2512734-2514039	1306	chr16:2512632-2512733=2514040-2514230:+	IR-S	29.41	VLOW,VLOW,NA,9=1=12,0.0484@6.47,15.53	63.33	LOW,LOW,NA,28=10=11,8.1e-05@31.03,17.97	SA537	SA538	HCT116-stranded	0.50
C16orf59	HsaINT0021088	chr16:2512241-2512415	175	chr16:2512150-2512240=2512416-2512527:+	IR-S	31.71	VLOW,VLOW,NA,6=7=14,0.903@8.56,18.44	82.42	OK,OK,NA,48=27=8,0.688@68.41,14.59	SA537	SA538	HCT116-stranded	0.50
C16orf61	HsaEX0009658	chr16:81015411-81015482	72	chr16:81030919,81015411-81015482,81010076	C1	93.74	SOK,SOK,SOK,OK,C2@725.55,48.45	59.06	SOK,SOK,SOK,OK,C2@339.60,235.41	SA537	SA538	HCT116-stranded	0.50
C16orf61	HsaEX0009654	chr16:81030919-81031034	116	chr16:81040339,81030919-81031034,81015482	C1	89.88	SOK,SOK,SOK,OK,C1@708.25,79.75	56.55	SOK,SOK,SOK,OK,C2@537.79,413.21	SA537	SA538	HCT116-stranded	0.50
C16orf63	HsaEX0009674	chr16:15973661-15973745	85	chr16:15977865,15973661-15973745,15967484	S	96.52	SOK,SOK,SOK,OK,S@490.32,17.68	79.13	SOK,SOK,SOK,OK,C1@357.67,94.33	SA537	SA538	HCT116-stranded	0.50
C16orf67	HsaEX0009681	chr16:31716993-31717113	121	chr16:31716793,31716993-31717113,31717211	S	100.0	OK,OK,OK,OK,S@42.00,0.00	73.97	VLOW,VLOW,VLOW,B1,C2@25.15,8.85	SA537	SA538	HCT116-stranded	0.50
C16orf67	HsaEX0009680	chr16:31716670-31716793	124	chr16:31715711,31716670-31716793,31716993	S	94.74	LOW,LOW,LOW,OK,S@35.05,1.95	66.94	LOW,LOW,LOW,OK,C1@27.45,13.55	SA537	SA538	HCT116-stranded	0.50
C16orf67	HsaEX0009677	chr16:31717211-31717355	145	chr16:31717113,31717211-31717355,31718212	C1	100.0	LOW,LOW,LOW,OK,C1@34.00,0.00	74.87	VLOW,VLOW,VLOW,B1,C2@27.70,9.30	SA537	SA538	HCT116-stranded	0.50
C16orf68	HsaEX0009688	chr16:8729073-8729169	97	chr16:8728936,8729025+8729073-8729169,8732948	C1	90.72	OK,OK,OK,OK,C2@71.67,7.33	48.09	OK,OK,LOW,B1,C2@37.51,40.49	SA537	SA538	HCT116-stranded	0.50
C16orf68	HsaEX0009687	chr16:8728896-8728936	41	chr16:8722967,8728896-8728936,8729025+8729073	S	49.07	LOW,LOW,LOW,OK,C1@23.55,24.45	19.75	OK,OK,VLOW,OK,C3@10.67,43.34	SA537	SA538	HCT116-stranded	0.50
C16orf68	HsaEX0009689	chr16:8732948-8733019	72	chr16:8729169,8732948-8733019,8734988	S	97.87	OK,OK,OK,OK,S@91.02,1.98	79.17	OK,OK,OK,OK,C2@68.09,17.91	SA537	SA538	HCT116-stranded	0.50
C16orf68	HsaINT0021129	chr16:8738583-8739964	1382	chr16:8738414-8738582=8739965-8740079:+	IR-S	17.39	OK,OK,NA,7=9=38,0.943@9.39,44.61	66.67	VLOW,VLOW,NA,7=25=8,0.266@26.67,13.33	SA537	SA538	HCT116-stranded	0.50
C16orf70	HsaEX0009705	chr16:67166349-67166428	80	chr16:67165232,67166349-67166428,67168071	C3	98.86	SOK,SOK,N,B2,C3@173.00,1.99	48.05	SOK,SOK,OK,B1,C3@82.17,88.83	SA537	SA538	HCT116-stranded	0.50
C16orf70	HsaEX0009704	chr16:67165189-67165232	44	chr16:67159945,67165189-67165232,67168071	C3	100.0	SOK,SOK,N,B2,C3@137.00,0.00	46.27	SOK,SOK,LOW,B1,C3@68.02,78.98	SA537	SA538	HCT116-stranded	0.50
C16orf70	HsaEX0009706	chr16:67166720-67166814	95	chr16:67166428,67166720-67166814,67168071	S	99.11	SOK,SOK,SOK,OK,S@221.02,1.98	33.07	SOK,SOK,SOK,OK,C2@55.23,111.77	SA537	SA538	HCT116-stranded	0.50
C16orf70	HsaEX0009703	chr16:67159862-67159945	84	chr16:67154097,67159862-67159945,67165189	S	98.43	SOK,SOK,SOK,OK,S@124.02,1.98	47.1	SOK,SOK,OK,OK,C2@53.69,60.31	SA537	SA538	HCT116-stranded	0.50
C16orf74	HsaEX0009716	chr16:85768796-85768841	46	chr16:85784532,85768796-85768841,85743888+85743891+85743894+85743913	S	95.04	SOK,SOK,SOK,OK,S@176.77,9.23	48.68	SOK,SOK,SOK,OK,S@66.20,69.80	SA537	SA538	HCT116-stranded	0.50
C16orf87	HsaEX0009722	chr16:46843515-46843697	183	chr16:46858298,46843515-46843697,46836982	S	76.72	SOK,SOK,SOK,OK,S@83.62,25.38	20.83	OK,OK,OK,OK,S@15.41,58.59	SA537	SA538	HCT116-stranded	0.50
C16orf93	HsaEX0009727	chr16:30771927-30771989	63	chr16:30772519,30771927-30771989,30771774	S	100.0	LOW,LOW,LOW,B1,S@33.00,0.00	53.66	OK,OK,OK,OK,S@28.44,24.56	SA537	SA538	HCT116-stranded	0.50
C16orf93	HsaINT0021238	chr16:30770423-30770498	76	chr16:30770499-30770568=30770333-30770422:-	IR-C	14.29	N,N,NA,0=3=9,0.364@1.71,10.29	100.0	N,N,NA,7=6=0,0.894@13,0	SA537	SA538	HCT116-stranded	0.50
C17orf39	HsaEX0009753	chr17:17965159-17965289	131	chr17:17962283,17965159-17965289,17968494	S	87.5	OK,OK,OK,OK,S@39.38,5.62	25.0	LOW,LOW,LOW,OK,S@7.50,22.50	SA537	SA538	HCT116-stranded	0.50
C17orf53	HsaEX0009764	chr17:42228332-42228412	81	chr17:42226395,42228329+42228332-42228412,42231921+42231924	C2	79.64	OK,OK,VLOW,B2,C2@70.08,17.92	2.03	OK,OK,N,Bn,C3@0.51,24.49	SA537	SA538	HCT116-stranded	0.50
C17orf53	HsaEX0009767	chr17:42232221-42232306	86	chr17:42232032,42232117+42232221-42232306,42232654	S	91.75	OK,OK,OK,OK,S@85.33,7.67	15.52	OK,OK,N,OK,C3@5.74,31.26	SA537	SA538	HCT116-stranded	0.50
C17orf53	HsaEX0009766	chr17:42231924-42232032	109	chr17:42230145,42231921+42231924-42232032,42235201	C3	95.88	OK,OK,N,B2,C3@91.09,3.91	19.85	OK,OK,N,Bn,C3@6.55,26.45	SA537	SA538	HCT116-stranded	0.50
C17orf53	HsaEX0009763	chr17:42222571-42222621	51	chr17:42219513,42222571-42222621,42225226	S	100.0	OK,OK,OK,OK,S@83.00,0.00	61.29	VLOW,VLOW,VLOW,OK,C1@15.32,9.68	SA537	SA538	HCT116-stranded	0.50
C17orf53	HsaEX0009769	chr17:42235201-42235309	109	chr17:42232779,42235201-42235309,42239239	S	87.73	SOK,SOK,SOK,OK,S@91.24,12.76	38.32	LOW,LOW,N,B1,C2@13.41,21.59	SA537	SA538	HCT116-stranded	0.50
C17orf53	HsaEX0009768	chr17:42232654-42232779	126	chr17:42232306,42232654-42232779,42235201	C1	96.17	SOK,SOK,OK,OK,C1@97.13,3.87	44.79	LOW,LOW,N,OK,C3@18.81,23.19	SA537	SA538	HCT116-stranded	0.50
C17orf53	HsaEX0009765	chr17:42230005-42230145	141	chr17:42226395,42230005-42230145,42231921+42231924	C2	60.0	OK,OK,VLOW,B2,C2@43.20,28.80	20.95	LOW,LOW,N,Bn,C3@6.08,22.92	SA537	SA538	HCT116-stranded	0.50
C17orf56	HsaEX0009772	chr17:79211187-79211259	73	chr17:79212786,79211187-79211259,79210871	C1	96.97	OK,OK,OK,OK,S@63.03,1.97	72.22	VLOW,VLOW,VLOW,OK,C2@22.39,8.61	SA537	SA538	HCT116-stranded	0.50
C17orf56	HsaINT0021337	chr17:79210872-79211186	315	chr17:79211187-79211259=79210780-79210871:-	IR-S	11.11	OK,OK,NA,2=3=20,0.855@2.78,22.22	76.62	OK,OK,NA,22=37=9,0.411@52.1,15.9	SA537	SA538	HCT116-stranded	0.50
C17orf56	HsaINT0021334	chr17:79211260-79212785	1526	chr17:79212786-79212891=79211187-79211259:-	IR-S	36.71	OK,OK,NA,23=6=25,0.0033@19.82,34.18	88.41	OK,OK,NA,39=22=4,0.0135@57.47,7.53	SA537	SA538	HCT116-stranded	0.50
C17orf62	HsaEX0009794	chr17:80404499-80404568	70	chr17:80405456,80404499-80404568+80404572,80403756+80403832+80403836	C1	80.59	SOK,SOK,SOK,OK,C1@160.37,38.63	18.63	OK,OK,N,OK,C3@6.89,30.11	SA537	SA538	HCT116-stranded	0.50
C17orf62	HsaEX0009793	chr17:80405456-80405497	42	chr17:80407046+80407050,80405456-80405497+80405522,80404568+80404572	C1	79.52	SOK,SOK,SOK,OK,C1@165.40,42.60	25.35	OK,OK,N,B1,C3@10.39,30.61	SA537	SA538	HCT116-stranded	0.50
C17orf62	HsaEX0009792	chr17:80407050-80407168	119	chr17:80408356+80408409+80408576,80407046+80407050-80407168,80403756+80403832+80403836	C3	87.62	SOK,SOK,VLOW,B2,C2@231.32,32.68	43.37	OK,OK,LOW,B1,C2@24.72,32.28	SA537	SA538	HCT116-stranded	0.50
C17orf62	HsaINT0021379	chr17:80404573-80405455	883	chr17:80405456-80405497=80404499-80404572:-	IR-C	15.89	OK,OK,NA,10=7=45,0.0346@9.85,52.15	69.23	N,N,NA,7=2=2,0.0949@7.62,3.38	SA537	SA538	HCT116-stranded	0.50
C17orf62	HsaINT0021378	chr17:80405498-80407045	1548	chr17:80407046-80407168=80405456-80405497:-	IR-C	20.81	OK,OK,NA,16=15=59,0.00459@18.73,71.27	58.62	VLOW,VLOW,NA,10=7=6,0.0346@13.48,9.52	SA537	SA538	HCT116-stranded	0.50
C17orf63	HsaEX0009795	chr17:27161311-27161344	34	chr17:27169700,27161311-27161344,27093725	C1	52.17	VLOW,VLOW,VLOW,OK,C2@18.26,16.74	10.34	OK,OK,OK,B2,C1@4.96,43.04	SA537	SA538	HCT116-stranded	0.50
C17orf65	HsaEX0009799	chr17:42260298-42260461	164	chr17:42263933,42260298-42260461,42259088	S	61.9	OK,OK,OK,OK,S@52.62,32.38	27.78	VLOW,VLOW,VLOW,OK,S@6.39,16.61	SA537	SA538	HCT116-stranded	0.50
C17orf68	HsaEX0009807	chr17:8132045-8132210	166	chr17:8132620+8132653,8132045-8132210,8131947	C2	79.44	SOK,SOK,LOW,B2,C2@152.52,39.48	46.11	SOK,SOK,VLOW,B2,C3@65.02,75.98	SA537	SA538	HCT116-stranded	0.50
C17orf68	HsaALTA0001111-1/2	chr17:8140693-8140732	0	chr17:8141349,8140693-8140837+8140732	Alt3	3.68	OK,OK,OK,89=83,C1@3.28,85.72	22.88	OK,OK,OK,75=64,C1@17.16,57.84	SA537	SA538	HCT116-stranded	0.50
C17orf68	HsaALTA0001111-2/2	chr17:8140693-8140837	105	chr17:8141349,8140693-8140837+8140732	Alt3	96.32	OK,OK,OK,89=83,C1@85.72,3.28	77.12	OK,OK,OK,75=64,C1@57.84,17.16	SA537	SA538	HCT116-stranded	0.50
C17orf70	HsaINT0021441	chr17:79512909-79513934	1026	chr17:79513935-79514704=79512772-79512908:-	IR-S	1.78	SOK,SOK,NA,3=1=118,0.677@2.18,120.1	43.07	SOK,SOK,NA,83=0=60,5.04e-14@64.94,85.84	SA537	SA538	HCT116-stranded	0.50
C17orf79	HsaEX0009823	chr17:30183818-30183884	67	chr17:30186120,30183818-30183884,30180049	S	99.37	SOK,SOK,SOK,OK,S@503.81,3.19	74.13	SOK,SOK,SOK,OK,S@368.43,128.57	SA537	SA538	HCT116-stranded	0.50
C17orf80	HsaEX0009826	chr17:71238383-71238490	108	chr17:71233134,71238383-71238490,71239035	S	76.29	SOK,SOK,SOK,OK,S@130.46,40.54	48.15	SOK,SOK,SOK,OK,S@48.15,51.85	SA537	SA538	HCT116-stranded	0.50
C17orf80	HsaEX0009824	chr17:71229359-71229464	106	chr17:71228856,71229359-71229464,71231615	S	100.0	OK,OK,OK,B1,S@91.00,0.00	83.33	OK,OK,OK,B1,S@82.50,16.50	SA537	SA538	HCT116-stranded	0.50
C17orf81	HsaEX0009828	chr17:7162145-7162245	101	chr17:7162002,7162145-7162245,7162890+7162894	S	99.04	SOK,SOK,SOK,OK,S@618.01,5.99	73.8	SOK,SOK,SOK,OK,S@479.70,170.30	SA537	SA538	HCT116-stranded	0.50
C17orf81	HsaINT0021497	chr17:7162003-7162144	142	chr17:7161907-7162002=7162145-7162245:+	IR-S	8.71	SOK,SOK,NA,19=23=220,0.988@22.82,239.18	28.03	SOK,SOK,NA,59=82=181,1@90.26,231.74	SA537	SA538	HCT116-stranded	0.50
C17orf81	HsaINT0021498	chr17:7162246-7162889	644	chr17:7162145-7162245=7162890-7163259:+	IR-S	9.5	SOK,SOK,NA,22=29=243,0.32@27.93,266.07	31.13	SOK,SOK,NA,91=116=229,0.163@135.73,300.27	SA537	SA538	HCT116-stranded	0.50
C17orf85	HsaEX0009833	chr17:3724543-3724646	104	chr17:3725247,3724520+3724543-3724646,3721866	S	100.0	SOK,SOK,SOK,OK,S@208.00,0.00	82.68	SOK,SOK,SOK,OK,S@95.91,20.09	SA537	SA538	HCT116-stranded	0.50
C17orf85	HsaEX0009831	chr17:3728236-3728344	109	chr17:3729061,3728236-3728344,3725346	S	100.0	SOK,SOK,SOK,OK,S@158.00,0.00	35.5	OK,OK,LOW,OK,C3@28.40,51.60	SA537	SA538	HCT116-stranded	0.50
C17orf85	HsaEX0009830	chr17:3717616-3717777	162	chr17:3719410,3717616-3717777,3716573	S	100.0	SOK,SOK,SOK,OK,S@206.00,0.00	75.57	SOK,SOK,SOK,OK,S@93.71,30.29	SA537	SA538	HCT116-stranded	0.50
C17orf95	HsaEX0009842	chr17:74725772-74725859	88	chr17:74723260+74723295+74723420+74723439,74725772-74725859+74725876,74729060	C1	38.78	SOK,SOK,SOK,OK,C2@91.52,144.48	9.99	SOK,SOK,OK,Bn,C2@12.09,108.91	SA537	SA538	HCT116-stranded	0.50
C17orf95	HsaINT0021524	chr17:74723261-74725771	2511	chr17:74722950-74723260=74725772-74725876:+	IR-S	54.29	LOW,LOW,NA,38=0=16,2.8e-06@29.32,24.68	100.0	N,N,NA,33=2=0,1.51e-05@35,0	SA537	SA538	HCT116-stranded	0.50
C18orf19	HsaEX0009866	chr18:13671921-13671972	52	chr18:13681604,13671861+13671921-13671972,13666712	C1	76.88	SOK,SOK,SOK,OK,S@163.75,49.25	45.21	SOK,SOK,SOK,OK,S@82.28,99.72	SA537	SA538	HCT116-stranded	0.50
C18orf22	HsaEX0009876	chr18:77802135-77802219	85	chr18:77798617,77802135-77802219,77804212	S	95.89	SOK,SOK,SOK,OK,S@365.34,15.66	80.56	SOK,SOK,SOK,OK,C1@269.07,64.93	SA537	SA538	HCT116-stranded	0.50
C18orf45	HsaEX0009900	chr18:20964954-20965031	78	chr18:20979530,20964954-20965031,20957635	C1	94.37	OK,OK,OK,OK,C1@47.19,2.81	60.0	OK,SOK,OK,B1,C1@45.60,30.40	SA537	SA538	HCT116-stranded	0.50
C18orf45	HsaEX0009896	chr18:20948679-20948714	36	chr18:20950180,20948679-20948714,20936627	C3	73.0	LOW,OK,N,B2,C2@28.47,10.53	37.64	OK,OK,N,B1,C3@29.74,49.26	SA537	SA538	HCT116-stranded	0.50
C18orf45	HsaEX0009904	chr18:20950180-20950225	46	chr18:20951386,20950180-20950225,20936627	C3	77.27	OK,OK,N,B2,C3@44.04,12.96	25.8	OK,OK,N,Bn,C3@20.12,57.88	SA537	SA538	HCT116-stranded	0.50
C18orf45	HsaEX0009895	chr18:21010595-21010641	47	chr18:21017745,21010595-21010641,21001408	C1	89.47	OK,OK,OK,OK,C1@48.31,5.69	57.51	OK,OK,OK,OK,C1@39.68,29.32	SA537	SA538	HCT116-stranded	0.50
C18orf55	HsaINT0021629	chr18:71825512-71825610	99	chr18:71825406-71825511=71825611-71826204:+	IR-S	8.6	SOK,SOK,NA,18=20=202,0.991@20.64,219.36	33.57	SOK,SOK,NA,52=43=94,1@63.45,125.55	SA537	SA538	HCT116-stranded	0.50
C18orf8	HsaEX0009917	chr18:21086934-21087018	85	chr18:21084411,21086934-21087018,21087949	S	98.73	SOK,SOK,SOK,OK,S@155.01,1.99	65.12	OK,OK,OK,OK,C1@46.24,24.76	SA537	SA538	HCT116-stranded	0.50
C19orf12	HsaEX0009923	chr19:30199161-30199330	170	chr19:30206032,30199161-30199330,30193884	C1	72.09	LOW,LOW,VLOW,OK,C2@26.67,10.33	38.18	LOW,LOW,LOW,OK,C2@14.51,23.49	SA537	SA538	HCT116-stranded	0.50
C19orf2	HsaEX0009932	chr19:30498377-30498545	169	chr19:30496615,30498377-30498545,30499912	S	99.38	SOK,SOK,SOK,OK,S@618.14,3.86	84.17	SOK,SOK,SOK,OK,S@437.68,82.32	SA537	SA538	HCT116-stranded	0.50
C19orf2	HsaEX0009930	chr19:30476130-30476208	79	chr19:30433571,30476130-30476208,30477189	C2	91.45	SOK,SOK,SOK,OK,C2@204.85,19.15	67.26	SOK,SOK,SOK,B1,C2@127.12,61.88	SA537	SA538	HCT116-stranded	0.50
C19orf2	HsaEX0009929	chr19:30462100-30462134	35	chr19:30433571,30462100-30462134,30476130	S	68.82	SOK,SOK,SOK,OK,C1@100.48,45.52	46.12	SOK,SOK,OK,OK,C2@61.34,71.66	SA537	SA538	HCT116-stranded	0.50
C19orf21	HsaEX0009934	chr19:761625-761663	39	chr19:760039,761625-761663,763501	S	98.02	SOK,SOK,SOK,OK,S@447.95,9.05	83.61	SOK,SOK,SOK,OK,S@474.90,93.10	SA537	SA538	HCT116-stranded	0.50
C19orf22	HsaEX0009938	chr19:901422-901546	125	chr19:901976,901422-901546,900952	S	94.72	SOK,SOK,SOK,OK,S@279.42,15.58	70.09	SOK,SOK,SOK,OK,S@139.48,59.52	SA537	SA538	HCT116-stranded	0.50
C19orf22	HsaEX0009935	chr19:902242-902434	193	chr19:913087,902242-902434,902130	S	5.66	OK,OK,OK,OK,S@4.75,79.25	29.23	OK,OK,OK,OK,S@12.28,29.72	SA537	SA538	HCT116-stranded	0.50
C19orf26	HsaEX0009942	chr19:1234190-1234289	100	chr19:1234570,1234190-1234289+1234330,1233635	S	96.15	SOK,SOK,SOK,OK,S@100.96,4.04	60.74	SOK,SOK,SOK,OK,S@68.64,44.36	SA537	SA538	HCT116-stranded	0.50
C19orf26	HsaALTA0001121-2/2	chr19:1235336-1235389	48	chr19:1235500,1235336-1235389+1235341	Alt3	86.06	LOW,LOW,LOW,20=20,S@17.21,2.79	25.53	VLOW,VLOW,VLOW,15=13,C1@3.83,11.17	SA537	SA538	HCT116-stranded	0.50
C19orf28	HsaINT0021708	chr19:3546167-3546252	86	chr19:3546253-3546423=3546072-3546166:-	IR-S	89.01	SOK,SOK,NA,15=209=21,0.176@321.55,39.7	64.87	SOK,SOK,NA,15=238=100,0.0123@304.4,164.85	SA537	SA538	HCT116-stranded	0.50
C19orf42	HsaEX0009968	chr19:16770206-16770258	53	chr19:16770770,16770206-16770258,16764936	C1	97.98	SOK,SOK,SOK,B1,C1@481.08,9.92	44.67	SOK,SOK,SOK,OK,C2@193.87,240.13	SA537	SA538	HCT116-stranded	0.50
C19orf42	HsaEX0009967	chr19:16770770-16770811	42	chr19:16770896,16770770-16770811,16770258	S	98.58	SOK,SOK,SOK,B1,S@552.05,7.95	85.94	SOK,SOK,SOK,B1,C2@863.70,141.30	SA537	SA538	HCT116-stranded	0.50
C19orf42	HsaEX0009970	chr19:16763416-16763772	357	chr19:16764846,16763416-16763772,16758072	C1	5.25	SOK,SOK,SOK,B1,C1@14.28,257.72	29.82	SOK,SOK,SOK,OK,C2@155.66,366.34	SA537	SA538	HCT116-stranded	0.50
C19orf42	HsaEX0009969	chr19:16764846-16764936	91	chr19:16770206,16764846-16764936+16770066,16758072	S	88.16	SOK,SOK,SOK,OK,S@504.28,67.72	58.93	SOK,SOK,SOK,OK,C3@367.13,255.87	SA537	SA538	HCT116-stranded	0.50
C19orf44	HsaEX0009972	chr19:16628813-16629358	546	chr19:16628152,16628813-16629358,16630905	S	41.18	N,N,N,Bn,S@4.94,7.06	100.0	VLOW,VLOW,VLOW,B1,S@30.00,0.00	SA537	SA538	HCT116-stranded	0.50
C19orf44	HsaINT0021754	chr19:16628153-16630904	2752	chr19:16628041-16628152=16630905-16632163:+	IR-C	69.23	N,N,NA,2=16=4,7.68e-32@15.23,6.77	100.0	VLOW,VLOW,NA,5=26=0,1.79e-53@31,0	SA537	SA538	HCT116-stranded	0.50
C19orf46	HsaEX0009981	chr19:36494515-36494573	59	chr19:36496235,36494515-36494573,36494422	S	81.51	SOK,SOK,SOK,OK,S@304.03,68.97	52.09	SOK,SOK,SOK,OK,S@104.18,95.82	SA537	SA538	HCT116-stranded	0.50
C19orf46	HsaEX0009982	chr19:36499119-36499269	151	chr19:36499456,36499119-36499269,36498170	C2	55.13	SOK,SOK,OK,OK,C2@66.71,54.29	27.8	SOK,SOK,LOW,OK,C3@36.42,94.58	SA537	SA538	HCT116-stranded	0.50
C19orf46	HsaEX0009983	chr19:36498027-36498170	144	chr19:36499119,36498027-36498170,36496339	C3	54.84	SOK,SOK,VLOW,B2,C3@78.97,65.03	28.0	SOK,SOK,LOW,OK,C3@44.80,115.20	SA537	SA538	HCT116-stranded	0.50
C19orf46	HsaEX0009984	chr19:36497652-36497846	195	chr19:36499456,36497652-36497846,36496339	C3	50.52	SOK,SOK,LOW,Bn,C3@73.76,72.24	17.37	SOK,SOK,OK,OK,C3@26.40,125.60	SA537	SA538	HCT116-stranded	0.50
C19orf46	HsaEX0009985	chr19:36497504-36497573	70	chr19:36497652,36497325+36497504-36497573,36496339	C1	72.57	SOK,SOK,SOK,B1,C2@141.51,53.49	37.04	SOK,SOK,OK,B1,C3@68.52,116.48	SA537	SA538	HCT116-stranded	0.50
C19orf46	HsaINT0021763	chr19:36499270-36499455	186	chr19:36499456-36499672=36499119-36499269:-	IR-S	4.35	OK,OK,NA,0=3=33,0.364@1.57,34.43	36.0	N,N,NA,0=9=8,0.0484@6.12,10.88	SA537	SA538	HCT116-stranded	0.50
C19orf48	HsaEX0009993	chr19:51302551-51302614	64	chr19:51305474,51302551-51302614,51302215	S	96.16	SOK,SOK,SOK,B1,S@1779.92,71.08	67.43	SOK,SOK,SOK,B1,S@2316.22,1118.78	SA537	SA538	HCT116-stranded	0.50
C19orf50	HsaEX0009997	chr19:18677942-18677988	47	chr19:18675831,18677942-18677988,18679212	S	99.63	SOK,SOK,SOK,OK,S@2150.02,7.98	88.28	SOK,SOK,SOK,OK,S@2553.06,338.94	SA537	SA538	HCT116-stranded	0.50
C19orf55	HsaEX0010013	chr19:36259306-36259471	166	chr19:36259138,36259306-36259471,36259501+36259667	S	95.92	N,N,N,B2,S@46.04,1.96	62.11	LOW,LOW,LOW,B2,S@47.82,29.18	SA537	SA538	HCT116-stranded	0.50
C19orf55	HsaEX0010010	chr19:36253157-36253257	101	chr19:36253047,36253154+36253157-36253257,36255755	S	100.0	SOK,SOK,SOK,B1,C1@129.00,0.00	79.37	SOK,SOK,SOK,B1,C2@178.58,46.42	SA537	SA538	HCT116-stranded	0.50
C19orf55	HsaALTA0001135-1/2	chr19:36255968-36256077	0	chr19:36255837,36255968+36255935-36256077	Alt3	22.69	SOK,SOK,SOK,119=119,S@27.00,92.00	54.05	SOK,SOK,SOK,148=131,C1@79.99,68.01	SA537	SA538	HCT116-stranded	0.50
C19orf55	HsaINT0021807	chr19:36249128-36250274	1147	chr19:36249044-36249127=36250275-36250371:+	IR-S	28.57	OK,OK,NA,12=16=35,0.943@18,45	100.0	VLOW,VLOW,NA,7=100=0,1.19e-08@107,0	SA537	SA538	HCT116-stranded	0.50
C19orf6	HsaEX0010021	chr19:1011095-1011194	100	chr19:1011366,1011095-1011194,1010894	S	92.57	SOK,SOK,SOK,OK,S@797.03,63.97	70.22	SOK,SOK,SOK,OK,S@762.59,323.41	SA537	SA538	HCT116-stranded	0.50
C19orf61	HsaEX0010028	chr19:44248924-44249036	113	chr19:44251594,44248924-44249036,44244370	S	97.37	SOK,SOK,SOK,OK,S@365.14,9.86	65.96	SOK,SOK,SOK,OK,S@77.17,39.83	SA537	SA538	HCT116-stranded	0.50
C19orf61	HsaINT0021846	chr19:44237886-44238540	655	chr19:44238541-44238647=44237778-44237885:-	IR-S	4.82	SOK,SOK,NA,6=11=168,0.0247@8.92,176.08	37.41	SOK,SOK,NA,20=35=46,7.68e-06@37.78,63.22	SA537	SA538	HCT116-stranded	0.50
C19orf61	HsaINT0021847	chr19:44237605-44237777	173	chr19:44237778-44237885=44237476-44237604:-	IR-S	10.72	SOK,SOK,NA,12=25=154,0.0532@20.48,170.52	45.07	SOK,SOK,NA,29=35=39,0.057@46.42,56.58	SA537	SA538	HCT116-stranded	0.50
C1RL	HsaEX0010063	chr12:7252282-7252356	75	chr12:7252497,7252282-7252356,7249759	S	100.0	N,N,N,OK,C2@12.00,0.00	65.0	VLOW,VLOW,VLOW,OK,C2@21.45,11.55	SA537	SA538	HCT116-stranded	0.50
C1orf106	HsaEX0010090	chr1:200878355-200878525	171	chr1:200878068,200878352+200878355-200878525,200880581	S	100.0	OK,OK,OK,OK,S@57.00,0.00	67.21	OK,OK,OK,OK,S@34.28,16.72	SA537	SA538	HCT116-stranded	0.50
C1orf107	HsaEX0010093	chr1:210014198-210014400	203	chr1:210012473,210014198-210014400,210015610	S	97.67	SOK,SOK,SOK,OK,S@248.08,5.92	72.34	SOK,SOK,SOK,OK,C1@117.19,44.81	SA537	SA538	HCT116-stranded	0.50
C1orf107	HsaEX0010096	chr1:210016911-210017041	131	chr1:210016040,210016796+210016911-210017041,210024549	S	95.29	SOK,SOK,SOK,OK,S@200.11,9.89	68.45	SOK,SOK,OK,OK,C2@80.09,36.91	SA537	SA538	HCT116-stranded	0.50
C1orf107	HsaEX0010095	chr1:210015928-210016040	113	chr1:210015792,210015928-210016040,210024549	C3	96.39	SOK,SOK,N,B2,C2@213.02,7.98	52.94	SOK,SOK,VLOW,B2,C3@70.94,63.06	SA537	SA538	HCT116-stranded	0.50
C1orf109	HsaALTD0000889-3/3	chr1:38155674-38156110	332	chr1:38156006+38155888+38155674-38156110,38155555	Alt5	68.81	SOK,SOK,SOK,165=104,C2@113.54,51.46	89.27	SOK,SOK,SOK,304=140,C3@271.38,32.62	SA537	SA538	HCT116-stranded	0.50
C1orf109	HsaALTD0000889-2/3	chr1:38155888-38156110	118	chr1:38156006+38155888+38155674-38156110,38155555	Alt5	27.59	SOK,SOK,SOK,165=104,C2@45.52,119.48	9.76	SOK,SOK,SOK,304=140,C3@29.67,274.33	SA537	SA538	HCT116-stranded	0.50
C1orf111	HsaINT0022052	chr1:162345194-162346477	1284	chr1:162346478-162346644=162345080-162345193:-	IR-S	13.39	OK,OK,NA,14=3=55,0.24@9.64,62.36	50.94	VLOW,VLOW,NA,14=13=13,0.662@20.38,19.62	SA537	SA538	HCT116-stranded	0.50
C1orf112	HsaEX0010105	chr1:169770024-169770112	89	chr1:169768099,169770024-169770112,169771762	S	98.2	SOK,SOK,SOK,OK,S@108.02,1.98	63.41	OK,OK,OK,OK,S@42.48,24.52	SA537	SA538	HCT116-stranded	0.50
C1orf112	HsaEX0010106	chr1:169776932-169777070	139	chr1:169775229,169776932-169777070,169790820	S	97.87	OK,OK,OK,OK,S@91.02,1.98	76.27	OK,OK,OK,OK,S@39.66,12.34	SA537	SA538	HCT116-stranded	0.50
C1orf128	HsaEX0010141	chr1:24105928-24105971	44	chr1:24105203,24105928-24105971,24106354	S	93.02	SOK,SOK,SOK,OK,S@308.83,23.17	69.55	SOK,SOK,SOK,OK,C2@143.27,62.73	SA537	SA538	HCT116-stranded	0.50
C1orf131	HsaEX0010143	chr1:231364896-231364952	57	chr1:231374603,231364896-231364952+231364955,231362814	S	97.71	SOK,SOK,SOK,OK,S@253.07,5.93	70.33	SOK,SOK,SOK,OK,S@234.20,98.80	SA537	SA538	HCT116-stranded	0.50
C1orf144	HsaEX0010150	chr1:16717870-16717919	50	chr1:16693803,16717870-16717919,16719726	C2	25.73	SOK,SOK,SOK,OK,C2@432.26,1247.74	6.43	SOK,SOK,SOK,OK,C3@173.29,2521.71	SA537	SA538	HCT116-stranded	0.50
C1orf159	HsaEX0010162	chr1:1022882-1022977	96	chr1:1025733,1022878+1022882-1022977,1022584	S	97.87	OK,OK,OK,OK,S@91.02,1.98	44.12	OK,OK,OK,OK,C2@43.24,54.76	SA537	SA538	HCT116-stranded	0.50
C1orf159	HsaEX0010165	chr1:1027371-1027483	113	chr1:1051440,1027371-1027483+1027673,1026945+1026989	C1	94.94	OK,OK,OK,OK,C1@72.15,3.85	44.83	OK,OK,OK,OK,C2@34.97,43.03	SA537	SA538	HCT116-stranded	0.50
C1orf159	HsaEX0010163	chr1:1022519-1022584	66	chr1:1022878+1022882,1022519-1022584,1021392	S	100.0	SOK,SOK,SOK,B1,S@121.00,0.00	57.14	SOK,SOK,OK,OK,C2@69.14,51.86	SA537	SA538	HCT116-stranded	0.50
C1orf172	HsaEX0010178	chr1:27280337-27280438	102	chr1:27286841,27280337-27280438,27278903	S	39.07	OK,OK,OK,OK,S@26.57,41.43	3.23	LOW,LOW,LOW,Bn,S@0.52,15.48	SA537	SA538	HCT116-stranded	0.50
C1orf174	HsaEX0010184	chr1:3811859-3812747	889	chr1:3816736,3811859-3812747,3809553+3809560	S	0.37	SOK,SOK,SOK,Bn,S@0.50,134.50	22.67	SOK,SOK,SOK,OK,S@31.28,106.72	SA537	SA538	HCT116-stranded	0.50
C1orf174	HsaEX0010182	chr1:3809447-3809560	114	chr1:3816736,3809447-3809560,3807621	S	100.0	SOK,SOK,SOK,OK,S@293.00,0.00	79.44	SOK,SOK,SOK,OK,C1@228.79,59.21	SA537	SA538	HCT116-stranded	0.50
C1orf182	HsaEX0010199	chr1:156309425-156309582	158	chr1:156308396,156309425-156309582,156314371	S	100.0	VLOW,VLOW,VLOW,OK,S@21.00,0.00	63.28	N,N,N,OK,C1@9.49,5.51	SA537	SA538	HCT116-stranded	0.50
C1orf182	HsaALTA0001177-1/2	chr1:156316570-	0	chr1:156314499,156316570+156316559-	Alt3	8.33	VLOW,VLOW,VLOW,12=12,S@1.00,11.00	70.0	VLOW,VLOW,VLOW,10=10,S@7.00,3.00	SA537	SA538	HCT116-stranded	0.50
C1orf182	HsaALTA0001177-2/2	chr1:156316559-	11	chr1:156314499,156316570+156316559-	Alt3	91.67	VLOW,VLOW,VLOW,12=12,S@11.00,1.00	30.0	VLOW,VLOW,VLOW,10=10,S@3.00,7.00	SA537	SA538	HCT116-stranded	0.50
C1orf201	HsaEX0010221	chr1:24718051-24718169	119	chr1:24727809,24718051-24718169,24710493	C1	100.0	OK,OK,LOW,OK,C1@38.00,0.00	66.67	N,N,N,OK,S@10.00,5.00	SA537	SA538	HCT116-stranded	0.50
C1orf25	HsaINT0022412	chr1:185094243-185097800	3558	chr1:185097801-185097879=185094076-185094242:-	IR-S	10.53	LOW,LOW,NA,3=1=17,0.364@2.21,18.79	75.0	OK,OK,NA,33=15=8,1.51e-05@42,14	SA537	SA538	HCT116-stranded	0.50
C1orf26	HsaINT0022429	chr1:185183788-185190980	7193	chr1:185183639-185183787=185190981-185191168:+	IR-S	11.54	OK,OK,NA,1=5=23,0.452@3.35,25.65	50.0	N,N,NA,6=4=5,0.631@7.5,7.5	SA537	SA538	HCT116-stranded	0.50
C1orf26	HsaINT0022430	chr1:185191169-185200708	9540	chr1:185190981-185191168=185200709-185200840:+	IR-S	12.64	OK,OK,NA,6=5=38,0.647@6.19,42.81	52.94	N,N,NA,2=7=4,0.0969@6.88,6.12	SA537	SA538	HCT116-stranded	0.50
C1orf27	HsaEX0010267	chr1:186355120-186355215	96	chr1:186352288,186355120-186355215,186357574	S	94.59	SOK,SOK,SOK,OK,S@104.05,5.95	61.0	OK,OK,OK,OK,C1@43.31,27.69	SA537	SA538	HCT116-stranded	0.50
C1orf27	HsaEX0010268	chr1:186357574-186357680	107	chr1:186355215,186357574-186357680,186359843	C2	94.35	OK,SOK,N,B2,C3@91.52,5.48	74.99	OK,OK,N,B2,C3@64.49,21.51	SA537	SA538	HCT116-stranded	0.50
C1orf27	HsaEX0010271	chr1:186368086-186368175	90	chr1:186360923,186368086-186368175,186375215	C3	100.0	VLOW,VLOW,N,Bn,C3@101.00,0.00	71.94	LOW,LOW,N,Bn,C3@71.94,28.06	SA537	SA538	HCT116-stranded	0.50
C1orf27	HsaEX0010270	chr1:186367445-186367573	129	chr1:186360923,186367445-186367573,186375215	C3	100.0	SOK,SOK,N,Bn,C3@201.00,0.00	81.7	SOK,SOK,N,B1,C3@115.20,25.80	SA537	SA538	HCT116-stranded	0.50
C1orf38	HsaEX0010280	chr1:28203099-28203239	141	chr1:28199176,28203099-28203239+28203244,28211806	C3	100.0	OK,OK,N,B1,C3@45.00,0.00	67.1	N,N,N,B1,C2@10.74,5.26	SA537	SA538	HCT116-stranded	0.50
C1orf43	HsaEX0010284	chr1:154186933-154187050	118	chr1:154192312,154186933-154187050,154186422	C2	96.8	SOK,SOK,SOK,OK,C2@1307.77,43.23	79.43	SOK,SOK,SOK,B1,C3@1108.84,287.16	SA537	SA538	HCT116-stranded	0.50
C1orf43	HsaEX0010283	chr1:154192312-154192413	102	chr1:154192818+154192895,154192312-154192413,154187050	S	63.41	SOK,SOK,SOK,OK,S@614.44,354.56	30.68	SOK,SOK,SOK,OK,C1@271.82,614.18	SA537	SA538	HCT116-stranded	0.50
C1orf43	HsaEX0010285	chr1:154186369-154186422	54	chr1:154186933,154186369-154186422,154185100	S	87.23	SOK,SOK,SOK,OK,S@1420.10,207.90	56.67	SOK,SOK,SOK,OK,C1@852.32,651.68	SA537	SA538	HCT116-stranded	0.50
C1orf49	HsaINT0022488	chr1:178485810-178489506	3697	chr1:178485750-178485809=178489507-178489571:+	IR-S	89.01	OK,OK,NA,21=60=5,0.349@76.55,9.45	5.91	SOK,SOK,NA,22=44=525,0.278@34.93,556.07	SA537	SA538	HCT116-stranded	0.50
C1orf50	HsaEX0010287	chr1:43233180-43233295	116	chr1:43233029+43233061,43233180-43233295,43239212+43239217+43239234	C1	74.77	OK,OK,OK,OK,C1@72.53,24.47	27.06	LOW,LOW,LOW,OK,S@7.58,20.42	SA537	SA538	HCT116-stranded	0.50
C1orf57	HsaEX0010297	chr1:233091303-233091465	163	chr1:233086490,233091303-233091465,233092093	S	78.65	SOK,SOK,SOK,OK,S@125.05,33.95	56.3	SOK,SOK,SOK,OK,S@76.57,59.43	SA537	SA538	HCT116-stranded	0.50
C1orf58	HsaEX0010300	chr1:222895761-222895856	96	chr1:222892701,222895761-222895856,222897434	S	89.04	SOK,SOK,SOK,OK,S@122.88,15.12	48.34	SOK,SOK,SOK,OK,S@54.14,57.86	SA537	SA538	HCT116-stranded	0.50
C1orf63	HsaEX0010319	chr1:25570945-25570989	45	chr1:25571641,25570945-25570989,25570124+25570132	C1	64.52	LOW,LOW,VLOW,B1,C1@32.91,18.09	0.61	SOK,SOK,SOK,B2,S@4.54,739.46	SA537	SA538	HCT116-stranded	0.50
C1orf63	HsaEX0010320	chr1:25570672-25570715	44	chr1:25571641,25570672-25570715,25570124+25570132	C1	23.08	LOW,LOW,N,OK,C2@5.54,18.46	0.41	SOK,SOK,SOK,Bn,S@3.02,732.98	SA537	SA538	HCT116-stranded	0.50
C1orf66	HsaEX0010322	chr1:156702777-156702839	63	chr1:156702265,156702777-156702839,156703169	S	100.0	OK,OK,OK,OK,S@51.00,0.00	37.04	OK,OK,OK,OK,S@27.41,46.59	SA537	SA538	HCT116-stranded	0.50
C1orf66	HsaEX0010323	chr1:156703801-156703844	44	chr1:156703312,156703801-156703844+156704251+156704285,156705517	S	62.35	OK,OK,OK,OK,S@33.67,20.33	86.0	OK,OK,OK,OK,C1@73.10,11.90	SA537	SA538	HCT116-stranded	0.50
C1orf77	HsaEX0010327	chr1:153615703-153615840	138	chr1:153614905,153615703-153615840,153617540	S	84.72	SOK,SOK,SOK,OK,S@830.26,149.74	14.79	SOK,SOK,SOK,OK,S@279.38,1609.62	SA537	SA538	HCT116-stranded	0.50
C1orf85	HsaEX0010334	chr1:156260768-156260897	130	chr1:156261194,156260768-156260897,156260151	C2	11.11	N,N,N,Bn,C3@1.11,8.89	59.7	N,N,N,B2,C3@16.72,11.28	SA537	SA538	HCT116-stranded	0.50
C1orf86	HsaINT0022590	chr1:2125350-2129445	4096	chr1:2129446-2129581=2125078-2125349:-	IR-C	0.0	OK,OK,NA,0=0=27,1@0,27	33.33	VLOW,VLOW,NA,9=5=14,0.537@9.33,18.67	SA537	SA538	HCT116-stranded	0.50
C1orf89	HsaINT0022613	chr1:16559142-16559387	246	chr1:16559388-16559512=16559005-16559141:-	IR-S	1.69	OK,OK,NA,1=0=29,0.714@0.54,31.28	65.52	N,N,NA,1=7=2,0.0949@6.67,3.51	SA537	SA538	HCT116-stranded	0.50
C1orf9	HsaEX0010348	chr1:172546679-172546699	21	chr1:172544763,172546679-172546699,172546904	S	51.52	OK,OK,OK,OK,S@19.06,17.94	84.91	VLOW,OK,VLOW,OK,S@18.68,3.32	SA537	SA538	HCT116-stranded	0.50
C1orf9	HsaEX0010355	chr1:172554158-172554226	69	chr1:172548407,172554158-172554226,172557900	C3	88.33	SOK,SOK,N,B2,C3@99.81,13.19	38.71	LOW,LOW,LOW,Bn,C2@16.65,26.35	SA537	SA538	HCT116-stranded	0.50
C1orf9	HsaEX0010350	chr1:172522400-172522510	111	chr1:172520766+172520770,172522400-172522510,172525009	S	43.43	OK,OK,OK,OK,S@30.84,40.16	4.44	OK,OK,OK,OK,S@2.09,44.91	SA537	SA538	HCT116-stranded	0.50
C1orf9	HsaEX0010352	chr1:172571204-172571358	155	chr1:172560211,172571204-172571358,172577887+172577890	C3	96.23	SOK,SOK,N,Bn,C3@100.08,3.92	69.49	OK,OK,N,Bn,C3@34.74,15.26	SA537	SA538	HCT116-stranded	0.50
C1orf9	HsaEX0010356	chr1:172554998-172555088	91	chr1:172548407,172554998-172555088,172557900	C2	91.14	SOK,SOK,N,B2,C3@116.66,11.34	49.5	LOW,LOW,LOW,B1,C2@21.78,22.22	SA537	SA538	HCT116-stranded	0.50
C1orf9	HsaEX0010351	chr1:172569204-172569308	105	chr1:172560211,172569204-172569308,172577887+172577890	C2	97.22	SOK,SOK,N,B2,C2@138.05,3.95	48.0	VLOW,VLOW,N,Bn,C2@17.76,19.24	SA537	SA538	HCT116-stranded	0.50
C1orf9	HsaEX0010353	chr1:172571836-172571927	92	chr1:172560211,172571836-172571927,172577887+172577890	C2	96.64	SOK,SOK,N,B2,C2@113.07,3.93	71.43	OK,OK,N,B2,C2@38.57,15.43	SA537	SA538	HCT116-stranded	0.50
C1orf9	HsaEX0010347	chr1:172526420-172526557	138	chr1:172525163,172526420-172526557,172526784	S	97.47	OK,OK,OK,OK,S@76.03,1.97	62.71	OK,OK,OK,OK,S@30.10,17.90	SA537	SA538	HCT116-stranded	0.50
C1orf91	HsaEX0010358	chr1:32686732-32686798	67	chr1:32687908,32686732-32686798,32682952	C2	87.92	LOW,LOW,N,B1,C3@27.26,3.74	50.94	LOW,LOW,VLOW,OK,C2@23.43,22.57	SA537	SA538	HCT116-stranded	0.50
C1orf91	HsaEX0010357	chr1:32687468-32687614	147	chr1:32687908,32687398+32687468-32687614+32687619,32686798	S	71.45	VLOW,VLOW,VLOW,OK,C1@21.44,8.56	17.24	OK,OK,N,B1,C2@5.86,28.14	SA537	SA538	HCT116-stranded	0.50
C1orf93	HsaEX0010371	chr1:2519989-2520064	76	chr1:2519892,2519969+2519989-2520064,2520361+2520393+2520396	S	99.32	SOK,SOK,SOK,OK,S@296.97,2.03	59.48	SOK,SOK,SOK,OK,S@115.99,79.01	SA537	SA538	HCT116-stranded	0.50
C1orf93	HsaINT0022662	chr1:2520065-2520360	296	chr1:2519989-2520064=2520361-2520479:+	IR-C	68.0	N,N,NA,4=13=4,0.0126@14.28,6.72	25.71	VLOW,VLOW,NA,3=6=13,0.133@5.66,16.34	SA537	SA538	HCT116-stranded	0.50
C20orf100	HsaEX0010389	chr20:42694352-42694550	199	chr20:42683166,42694352-42694550+42694747,42695370	C3	60.51	SOK,SOK,SOK,B2,C3@152.49,99.51	37.14	SOK,SOK,OK,OK,C2@44.57,75.43	SA537	SA538	HCT116-stranded	0.50
C20orf100	HsaEX0010388	chr20:42693417-42693497	81	chr20:42683166,42693417-42693497,42695370	C2	61.8	SOK,SOK,SOK,B2,C2@177.98,110.02	20.83	SOK,SOK,OK,B2,C2@24.16,91.84	SA537	SA538	HCT116-stranded	0.50
C20orf11	HsaEX0010392	chr20:61570076-61570176	101	chr20:61569605,61570076-61570176,61572843	S	7.02	SOK,SOK,SOK,B1,S@11.23,148.77	22.98	SOK,SOK,SOK,B1,S@66.41,222.59	SA537	SA538	HCT116-stranded	0.50
C20orf111	HsaEX0010396	chr20:42835521-42835629	109	chr20:42839336,42835521-42835629+42835638,42826379	C3	98.3	SOK,SOK,N,B2,C2@229.04,3.96	84.58	SOK,SOK,SOK,B1,C2@478.72,87.28	SA537	SA538	HCT116-stranded	0.50
C20orf111	HsaEX0010397	chr20:42831601-42831714	114	chr20:42835521,42831601-42831714,42826379	S	95.38	SOK,SOK,SOK,OK,S@242.27,11.73	69.25	SOK,SOK,SOK,OK,C1@403.73,179.27	SA537	SA538	HCT116-stranded	0.50
C20orf117	HsaEX0010408	chr20:35441107-35441247	141	chr20:35443529,35441107-35441247,35438510	S	97.26	OK,OK,OK,OK,S@70.03,1.97	51.85	LOW,LOW,LOW,OK,S@21.26,19.74	SA537	SA538	HCT116-stranded	0.50
C20orf194	HsaEX0010468	chr20:3297370-3297440	71	chr20:3302864,3297370-3297440,3296432	C3	100.0	N,N,N,Bn,C2@11.00,0.00	52.94	N,N,N,Bn,C2@6.88,6.12	SA537	SA538	HCT116-stranded	0.50
C20orf24	HsaEX0010478	chr20:35238004-35238133	130	chr20:35236403,35238004-35238133,35240413	C2	93.96	SOK,SOK,SOK,OK,C2@1509.00,97.00	78.96	SOK,SOK,SOK,OK,C2@1920.31,511.69	SA537	SA538	HCT116-stranded	0.50
C20orf24	HsaINT0022927	chr20:35236222-35240412	4191	chr20:35236118-35236221=35240413-35240960:+	IR-C	38.72	OK,OK,NA,21=10=32,0.000854@28.05,44.39	6.07	SOK,SOK,NA,2=15=241,0.000537@16.52,255.65	SA537	SA538	HCT116-stranded	0.50
C20orf43	HsaINT0022982	chr20:55088485-55091990	3506	chr20:55088371-55088484=55091991-55092045:+	IR-C	33.33	N,N,NA,1=4=5,0.558@3.33,6.67	100.0	N,N,NA,2=48=0,1.07e-05@50,0	SA537	SA538	HCT116-stranded	0.50
C20orf7	HsaEX0010509	chr20:13775484-13775587	104	chr20:13773873,13775484-13775587,13779107	S	81.96	SOK,SOK,SOK,OK,S@101.63,22.37	56.01	SOK,SOK,SOK,OK,S@89.06,69.94	SA537	SA538	HCT116-stranded	0.50
C20orf7	HsaEX0010511	chr20:13797109-13797192	84	chr20:13789548,13797109-13797192,13797521	C1	100.0	SOK,SOK,SOK,OK,C1@144.00,0.00	66.97	SOK,SOK,SOK,OK,C1@182.83,90.17	SA537	SA538	HCT116-stranded	0.50
C20orf7	HsaINT0022997	chr20:13779147-13782131	2985	chr20:13779107-13779146=13782132-13782329:+	IR-S	19.52	OK,SOK,NA,17=18=52,0.0708@32.98,135.96	2.17	OK,SOK,NA,3=1=78,0.0594@3.87,174.32	SA537	SA538	HCT116-stranded	0.50
C20orf72	HsaEX0010515	chr20:17968809-17968941	133	chr20:17956546,17968809-17968941,17970582	C1	91.98	SOK,SOK,SOK,OK,S@352.28,30.72	62.83	SOK,SOK,SOK,OK,S@440.44,260.56	SA537	SA538	HCT116-stranded	0.50
C20orf94	HsaEX0010525	chr20:10541348-10541468	121	chr20:10536968,10541348-10541468,10579323	C1	94.87	OK,OK,OK,OK,C1@72.10,3.90	57.14	LOW,LOW,VLOW,OK,C2@25.14,18.86	SA537	SA538	HCT116-stranded	0.50
C20orf94	HsaEX0010520	chr20:10536879-10536968	90	chr20:10438879,10536879-10536968,10541348	C2	96.33	OK,OK,LOW,B1,C1@51.05,1.95	54.5	VLOW,VLOW,VLOW,OK,C2@20.17,16.83	SA537	SA538	HCT116-stranded	0.50
C20orf94	HsaEX0010522	chr20:10601962-10602062	101	chr20:10582467,10601962-10602062,10603307	S	68.75	N,N,N,B1,S@18.56,8.44	27.87	OK,OK,OK,B1,S@10.87,28.13	SA537	SA538	HCT116-stranded	0.50
C20orf96	HsaEX0010532	chr20:256609-256689	81	chr20:257685,256609-256689+256727,251908	C2	93.3	SOK,SOK,N,B2,C2@161.41,11.59	61.06	SOK,SOK,SOK,B1,C1@222.26,141.74	SA537	SA538	HCT116-stranded	0.50
C20orf96	HsaEX0010533	chr20:270200-270317	118	chr20:270900,270200-270317,264722	S	56.6	OK,OK,OK,B1,S@46.98,36.02	12.66	SOK,SOK,SOK,B1,S@16.33,112.67	SA537	SA538	HCT116-stranded	0.50
C20orf96	HsaEX0010531	chr20:257444-257520	77	chr20:257685,257434+257444-257520,256689+256727	S	90.0	SOK,SOK,SOK,OK,S@119.70,13.30	30.7	SOK,SOK,SOK,OK,C2@71.22,160.78	SA537	SA538	HCT116-stranded	0.50
C20orf96	HsaINT0023040	chr20:257521-257684	164	chr20:257685-257786=257434-257520:-	IR-S	4.84	OK,OK,NA,3=3=59,0.855@3.15,61.85	25.77	OK,OK,NA,14=11=36,0.909@15.72,45.28	SA537	SA538	HCT116-stranded	0.50
C20orf96	HsaINT0023035	chr20:264723-270199	5477	chr20:270200-270317=264604-264722:-	IR-S	18.52	VLOW,VLOW,NA,5=0=11,0.186@2.96,13.04	64.71	N,N,NA,11=0=3,0.0247@9.06,4.94	SA537	SA538	HCT116-stranded	0.50
C21orf2	HsaINT0023065	chr21:45753146-45755640	2495	chr21:45755641-45755687=45752916-45753145:-	IR-C	4.0	VLOW,VLOW,NA,1=0=12,0.714@0.52,12.48	51.02	N,VLOW,NA,5=3=8,0.0176@12.58,12.08	SA537	SA538	HCT116-stranded	0.50
C21orf33	HsaALTA0001226-3/3	chr21:45560824-45561299	257	chr21:45560224,45561081+45561046+45560824-45561299	Alt3	59.26	LOW,LOW,LOW,27=27,S@16.00,11.00	86.27	OK,OK,OK,51=51,S@44.00,7.00	SA537	SA538	HCT116-stranded	0.50
C21orf33	HsaINT0023082	chr21:45553721-45553983	263	chr21:45553494-45553720=45553984-45554036:+	IR-S	1.81	SOK,SOK,NA,1=3=108,0.677@2.09,113.18	23.78	SOK,SOK,NA,29=23=82,0.946@32.6,104.49	SA537	SA538	HCT116-stranded	0.50
C21orf45	HsaEX0010551	chr21:33642018-33642114	97	chr21:33642718,33642018-33642114,33641428	S	100.0	SOK,SOK,SOK,OK,S@364.00,0.00	63.05	SOK,SOK,SOK,OK,S@214.37,125.63	SA537	SA538	HCT116-stranded	0.50
C21orf45	HsaINT0023101	chr21:33641429-33642017	589	chr21:33642018-33642114=33640530-33641428:-	IR-S	0.6	SOK,SOK,NA,2=0=166,0.51@1.01,166.99	42.47	SOK,SOK,NA,15=4=105,7.16e-11@110.42,149.58	SA537	SA538	HCT116-stranded	0.50
C21orf58	HsaALTA0001230-2/2	chr21:47734785-47734963	169	chr21:47735388,47734785-47734963+47734794	Alt3	30.77	VLOW,VLOW,VLOW,13=13,S@4.00,9.00	100.0	VLOW,VLOW,VLOW,10=10,S@10.00,0.00	SA537	SA538	HCT116-stranded	0.50
C21orf58	HsaALTA0001229-1/2	chr21:47737122-47737182	0	chr21:47737926,47737122-47737262+47737182	Alt3	100.0	VLOW,VLOW,VLOW,13=13,S@13.00,0.00	58.82	VLOW,VLOW,VLOW,17=17,S@10.00,7.00	SA537	SA538	HCT116-stranded	0.50
C21orf58	HsaALTA0001229-2/2	chr21:47737122-47737262	80	chr21:47737926,47737122-47737262+47737182	Alt3	0.0	VLOW,VLOW,VLOW,13=13,S@0.00,13.00	41.18	VLOW,VLOW,VLOW,17=17,S@7.00,10.00	SA537	SA538	HCT116-stranded	0.50
C21orf58	HsaALTA0001230-1/2	chr21:47734785-47734794	0	chr21:47735388,47734785-47734963+47734794	Alt3	69.23	VLOW,VLOW,VLOW,13=13,S@9.00,4.00	0.0	VLOW,VLOW,VLOW,10=10,S@0.00,10.00	SA537	SA538	HCT116-stranded	0.50
C21orf58	HsaINT0023119	chr21:47734795-47735387	593	chr21:47735388-47735461=47734630-47734794:-	IR-S	15.79	N,N,NA,1=2=8,0.51@1.74,9.26	100.0	N,N,NA,0=16=0,0.00459@16,0	SA537	SA538	HCT116-stranded	0.50
C21orf59	HsaEX0010568	chr21:33979959-33980026	68	chr21:33982148,33979959-33980026,33976593	S	99.81	SOK,SOK,SOK,OK,S@1022.05,1.95	79.22	SOK,SOK,SOK,OK,S@580.68,152.32	SA537	SA538	HCT116-stranded	0.50
C21orf59	HsaEX0010569	chr21:33974582-33974677	96	chr21:33975471,33974582-33974677,33974283	S	96.95	SOK,SOK,SOK,OK,S@1109.11,34.89	79.15	SOK,SOK,SOK,OK,S@536.64,141.36	SA537	SA538	HCT116-stranded	0.50
C21orf63	HsaEX0010578	chr21:33876236-33876325	90	chr21:33873796+33873805+33873848,33876236-33876325,33887124	S	96.55	SOK,SOK,SOK,OK,S@220.13,7.87	25.99	SOK,SOK,SOK,B1,C3@111.76,318.24	SA537	SA538	HCT116-stranded	0.50
C21orf63	HsaEX0010577	chr21:33873725-33873796	72	chr21:33867480,33873725-33873796+33873805+33873848,33887124	C2	98.06	SOK,SOK,N,B2,C2@205.93,4.07	21.14	SOK,SOK,SOK,B2,C2@86.46,322.54	SA537	SA538	HCT116-stranded	0.50
C21orf63	HsaEX0010572	chr21:33825620-33825816	197	chr21:33785321,33825620-33825816,33829905	C2	56.48	SOK,SOK,SOK,OK,C2@83.03,63.97	16.02	SOK,SOK,OK,B1,C3@42.29,221.71	SA537	SA538	HCT116-stranded	0.50
C21orf63	HsaEX0010574	chr21:33829905-33830028	124	chr21:33825816,33829905-33830028,33840004	C1	51.69	SOK,SOK,OK,OK,C2@67.71,63.29	11.06	SOK,SOK,OK,OK,C3@28.31,227.69	SA537	SA538	HCT116-stranded	0.50
C22orf13	HsaEX0010598	chr22:24939810-24939922	113	chr22:24942882+24942899,24939810-24939922+24940051,24939065+24939068	S	88.24	SOK,SOK,SOK,OK,S@367.08,48.92	70.94	SOK,SOK,SOK,OK,S@283.76,116.24	SA537	SA538	HCT116-stranded	0.50
C22orf13	HsaEX0010597	chr22:24944885-24944969	85	chr22:24950917,24944885-24944969,24944041	C1	96.54	SOK,SOK,SOK,OK,C2@223.97,8.03	50.46	SOK,SOK,SOK,OK,C2@143.31,140.69	SA537	SA538	HCT116-stranded	0.50
C22orf25	HsaEX0010607	chr22:20043471-20043536	66	chr22:20040107,20043466+20043471-20043536,20048697+20049019+20049053	C2	75.71	OK,OK,OK,OK,C2@66.62,21.38	49.5	OK,OK,LOW,B2,C2@38.61,39.39	SA537	SA538	HCT116-stranded	0.50
C22orf25	HsaINT0023206	chr22:20050966-20052064	1099	chr22:20050861-20050965=20052065-20053447:+	IR-S	9.85	OK,OK,NA,9=0=40,0.0484@4.94,45.23	34.55	OK,OK,NA,19=6=23,0.277@16.82,31.86	SA537	SA538	HCT116-stranded	0.50
C22orf40	HsaEX0010623	chr22:46644069-46644181	113	chr22:46646153,46644069-46644181,46643118	C1	49.48	VLOW,VLOW,VLOW,OK,C1@15.83,16.17	1.93	OK,OK,VLOW,Bn,C3@0.54,27.46	SA537	SA538	HCT116-stranded	0.50
C2CD2	HsaEX0010636	chr21:43338965-43339069	105	chr21:43342081,43338965-43339069,43338336	S	100.0	OK,OK,OK,OK,S@61.00,0.00	50.94	VLOW,VLOW,VLOW,OK,S@20.38,19.62	SA537	SA538	HCT116-stranded	0.50
C2CD2L	HsaEX0010642	chr11:118980814-118980909	96	chr11:118978805,118980814-118980909,118981271	S	100.0	SOK,SOK,SOK,OK,S@111.00,0.00	61.34	OK,OK,OK,OK,S@58.89,37.11	SA537	SA538	HCT116-stranded	0.50
C2CD2L	HsaEX0010643	chr11:118981557-118981667	111	chr11:118981390,118981557-118981667,118981762	S	87.69	SOK,SOK,SOK,OK,S@106.98,15.02	56.64	SOK,SOK,SOK,OK,S@63.44,48.56	SA537	SA538	HCT116-stranded	0.50
C2CD2L	HsaEX0010644	chr11:118983192-118983319	128	chr11:118983102,118983192-118983319,118984321+118984347	C3	100.0	SOK,SOK,N,B2,C2@113.00,0.00	66.67	SOK,SOK,OK,B1,C2@110.01,54.99	SA537	SA538	HCT116-stranded	0.50
C2CD2L	HsaEX0010645	chr11:118983410-118983584	175	chr11:118983319,118983410-118983584,118984321+118984347	S	96.33	SOK,SOK,SOK,OK,S@103.07,3.93	62.28	SOK,SOK,SOK,OK,C1@115.22,69.78	SA537	SA538	HCT116-stranded	0.50
C2CD3	HsaEX0010659	chr11:73872444-73872601	158	chr11:73879389,73872444-73872601,73850777+73850873	S	81.48	SOK,SOK,SOK,OK,S@119.78,27.22	60.6	SOK,SOK,SOK,OK,C1@163.01,105.99	SA537	SA538	HCT116-stranded	0.50
C2orf18	HsaEX0010668	chr2:26999240-26999350	111	chr2:26998544,26999240-26999350,27000910	S	92.83	SOK,SOK,SOK,OK,S@424.23,32.77	38.66	SOK,SOK,SOK,OK,C2@147.68,234.32	SA537	SA538	HCT116-stranded	0.50
C2orf18	HsaEX0010666	chr2:26997119-26997191	73	chr2:26987294,26997119-26997191,26997912+26997916	C1	97.44	SOK,SOK,SOK,OK,C1@291.35,7.65	38.13	SOK,SOK,SOK,OK,C2@113.25,183.75	SA537	SA538	HCT116-stranded	0.50
C2orf18	HsaEX0010667	chr2:26997916-26998083	168	chr2:26997191,26997912+26997916-26998083,26998332	S	90.29	SOK,SOK,SOK,OK,S@292.54,31.46	41.26	SOK,SOK,SOK,OK,C2@129.14,183.86	SA537	SA538	HCT116-stranded	0.50
C2orf3	HsaEX0010681	chr2:75900570-75900646	77	chr2:75914953,75900570-75900646,75899142	C2	96.69	SOK,SOK,N,B2,C2@115.06,3.94	64.29	LOW,LOW,VLOW,B2,C2@29.57,16.43	SA537	SA538	HCT116-stranded	0.50
C2orf3	HsaEX0010680	chr2:75907319-75907440	122	chr2:75914953,75907319-75907440,75900646	S	91.49	OK,OK,OK,OK,S@82.34,7.66	62.71	OK,OK,OK,OK,C2@30.10,17.90	SA537	SA538	HCT116-stranded	0.50
C2orf34	HsaEX0010683	chr2:44599855-44600027	173	chr2:44589284,44599855-44600027,44617380	S	100.0	OK,OK,OK,OK,S@64.00,0.00	74.77	OK,OK,OK,OK,S@72.53,24.47	SA537	SA538	HCT116-stranded	0.50
C2orf39	HsaINT0023419	chr2:26676418-26677514	1097	chr2:26676188-26676417=26677515-26677658:+	IR-S	9.68	OK,OK,NA,10=2=56,0.289@6.58,61.42	65.33	OK,OK,NA,30=19=13,0.956@40.5,21.5	SA537	SA538	HCT116-stranded	0.50
C2orf39	HsaINT0023422	chr2:26637300-26644155	6856	chr2:26637212-26637299=26644156-26644268:+	IR-S	9.3	OK,OK,NA,3=5=39,0.186@4.37,42.63	43.48	VLOW,VLOW,NA,19=1=13,0.00167@14.35,18.65	SA537	SA538	HCT116-stranded	0.50
C2orf39	HsaINT0023420	chr2:26677659-26677998	340	chr2:26677515-26677658=26677999-26678101:+	IR-S	24.49	OK,OK,NA,5=19=37,0.00167@14.94,46.06	81.82	SOK,SOK,NA,25=65=10,3.17e-10@81.82,18.18	SA537	SA538	HCT116-stranded	0.50
C2orf39	HsaINT0023418	chr2:26673550-26676187	2638	chr2:26673460-26673549=26676188-26676417:+	IR-S	17.86	OK,OK,NA,0=10=23,0.0346@5.89,27.11	66.1	LOW,LOW,NA,12=27=10,0.000113@32.39,16.61	SA537	SA538	HCT116-stranded	0.50
C2orf39	HsaINT0023424	chr2:26647323-26652495	5173	chr2:26647139-26647322=26652496-26652633:+	IR-S	56.2	SOK,SOK,NA,76=1=30,1.78e-10@60.13,46.87	81.99	LOW,LOW,NA,172=1=19,3.68e-24@157.42,34.58	SA537	SA538	HCT116-stranded	0.50
C2orf39	HsaINT0023421	chr2:26678102-26679328	1227	chr2:26677999-26678101=26679329-26679579:+	IR-S	19.19	OK,OK,NA,10=9=40,0.0346@11.32,47.68	61.9	LOW,LOW,NA,44=8=16,3.72e-07@42.09,25.91	SA537	SA538	HCT116-stranded	0.50
C2orf42	HsaEX0010702	chr2:70392660-70392767	108	chr2:70396689,70392660-70392767,70387919	C2	94.53	OK,OK,VLOW,B2,C2@67.12,3.88	66.86	VLOW,VLOW,VLOW,OK,C1@23.40,11.60	SA537	SA538	HCT116-stranded	0.50
C2orf42	HsaEX0010703	chr2:70392224-70392324	101	chr2:70392660,70392224-70392324,70387919	S	76.98	OK,OK,OK,OK,S@47.73,14.27	24.93	LOW,LOW,N,OK,C2@6.23,18.77	SA537	SA538	HCT116-stranded	0.50
C2orf42	HsaINT0023440	chr2:70387920-70392223	4304	chr2:70392224-70392324=70387757-70387919:-	IR-S	0.0	LOW,LOW,NA,0=0=19,1@0,19	66.67	N,N,NA,0=12=3,0.0176@10,5	SA537	SA538	HCT116-stranded	0.50
C2orf47	HsaEX0010712	chr2:200826504-200826651	148	chr2:200824603,200826504-200826651,200828456	C3	79.89	SOK,SOK,SOK,OK,S@442.59,111.41	48.35	SOK,SOK,SOK,OK,C1@186.63,199.37	SA537	SA538	HCT116-stranded	0.50
C2orf56	HsaEX0010728	chr2:37459249-37459409	161	chr2:37458903+37459022,37459249-37459409,37463239	S	100.0	OK,OK,OK,OK,S@47.00,0.00	62.16	VLOW,VLOW,VLOW,OK,C1@18.65,11.35	SA537	SA538	HCT116-stranded	0.50
C2orf60	HsaEX0010734	chr2:200804812-200804856	45	chr2:200808488,200804812-200804856,200803793	C1	100.0	OK,OK,OK,OK,S@72.00,0.00	75.0	OK,OK,OK,OK,C2@42.00,14.00	SA537	SA538	HCT116-stranded	0.50
C2orf60	HsaEX0010733	chr2:200808488-200808557	70	chr2:200813041+200813060,200808488-200808557,200804856	S	96.55	OK,OK,OK,OK,S@55.03,1.97	51.02	VLOW,VLOW,VLOW,OK,C2@18.88,18.12	SA537	SA538	HCT116-stranded	0.50
C2orf60	HsaEX0010736	chr2:200803656-200803793	138	chr2:200820116,200803656-200803793,200800770	C3	100.0	OK,OK,N,Bn,C3@74.00,0.00	76.67	OK,OK,N,Bn,C3@40.64,12.36	SA537	SA538	HCT116-stranded	0.50
C2orf60	HsaEX0010737	chr2:200801128-200801215	88	chr2:200803656,200801128-200801215,200800770	S	100.0	OK,OK,OK,OK,S@88.00,0.00	68.57	LOW,LOW,LOW,B1,C1@39.77,18.23	SA537	SA538	HCT116-stranded	0.50
C2orf63	HsaEX0010747	chr2:55408706-55408880	175	chr2:55433406,55408706-55408880,55407848	C2	56.55	VLOW,VLOW,VLOW,OK,C1@13.01,9.99	100.0	N,N,N,B1,C1@11.00,0.00	SA537	SA538	HCT116-stranded	0.50
C2orf65	HsaEX0010754	chr2:74787278-74787418	141	chr2:74789344,74787278-74787418,74786001	C2	90.59	SOK,SOK,OK,OK,C3@92.40,9.60	64.86	SOK,SOK,N,OK,C3@101.18,54.82	SA537	SA538	HCT116-stranded	0.50
C2orf68	HsaINT0023566	chr2:85838910-85839000	91	chr2:85839001-85839179=85838791-85838909:-	IR-C	26.83	LOW,LOW,NA,5=6=15,0.529@6.98,19.02	72.09	VLOW,VLOW,NA,6=25=6,0.175@26.67,10.33	SA537	SA538	HCT116-stranded	0.50
C2orf7	HsaEX0010774	chr2:73456589-73456698	110	chr2:73460222,73456589-73456698,73456090	S	100.0	N,N,N,B2,S@47.00,0.00	72.77	N,N,N,B2,C1@27.65,10.35	SA537	SA538	HCT116-stranded	0.50
C2orf7	HsaINT0023573	chr2:73455703-73455922	220	chr2:73455923-73456090=73455134-73455702:-	IR-S	36.17	LOW,LOW,NA,12=5=15,0.34@11.57,20.43	74.19	N,N,NA,20=3=4,0.00802@20.03,6.97	SA537	SA538	HCT116-stranded	0.50
C2orf78	HsaINT0023603	chr2:74041354-74042197	844	chr2:74040604-74041353=74042198-74044274:+	IR-S	4.81	OK,OK,NA,1=4=41,0.26@2.62,51.86	35.35	OK,OK,NA,8=25=25,0.000222@22.33,40.84	SA537	SA538	HCT116-stranded	0.50
C2orf79	HsaINT0023604	chr2:25013451-25015994	2544	chr2:25015995-25016251=25013136-25013450:-	IR-S	7.32	OK,OK,NA,1=8=57,0.223@4.83,61.17	57.71	SOK,SOK,NA,43=58=37,0.782@79.64,58.36	SA537	SA538	HCT116-stranded	0.50
C3orf1	HsaEX0010837	chr3:119232488-119232566	79	chr3:119217435+119217774+119217780+119217789,119232488-119232566,119236052	C2	97.75	SOK,SOK,N,B2,C3@764.40,17.59	82.83	SOK,SOK,SOK,B2,C3@624.54,129.46	SA537	SA538	HCT116-stranded	0.50
C3orf1	HsaEX0010836	chr3:119222806-119222868	63	chr3:119217435+119217774+119217780+119217789,119222801+119222806-119222868,119232488	C3	98.38	SOK,SOK,N,B2,C2@726.04,11.96	84.92	SOK,SOK,N,B2,C3@642.84,114.16	SA537	SA538	HCT116-stranded	0.50
C3orf1	HsaEX0010835	chr3:119222379-119222467	89	chr3:119217435+119217774+119217780+119217789,119222379-119222467,119232488	C3	97.07	SOK,SOK,N,Bn,C3@654.25,19.75	81.55	SOK,SOK,N,Bn,C3@559.43,126.57	SA537	SA538	HCT116-stranded	0.50
C3orf17	HsaEX0010849	chr3:112731581-112731638	58	chr3:112732119,112731581-112731638+112731658,112730012+112730253	S	91.08	SOK,SOK,SOK,OK,S@136.62,13.38	28.0	SOK,SOK,OK,B1,C3@56.28,144.72	SA537	SA538	HCT116-stranded	0.50
C3orf17	HsaEX0010848	chr3:112732119-112732208	90	chr3:112732796+112732800,112732119-112732208+112732250,112730012+112730253	C2	90.91	SOK,SOK,N,B2,C2@133.64,13.36	25.91	SOK,SOK,OK,B2,C3@49.75,142.25	SA537	SA538	HCT116-stranded	0.50
C3orf17	HsaEX0010847	chr3:112732800-112732879	80	chr3:112737913+112738389,112732796+112732800-112732879,112727242+112727277	C3	100.0	SOK,SOK,N,B2,C3@148.00,0.00	71.35	SOK,SOK,SOK,OK,C3@161.96,65.04	SA537	SA538	HCT116-stranded	0.50
C3orf17	HsaEX0010850	chr3:112729892-112730012	121	chr3:112731581,112729892-112730012+112730253,112727242+112727277	C3	97.95	SOK,SOK,N,B2,C3@186.11,3.89	63.03	SOK,SOK,SOK,OK,C3@185.31,108.69	SA537	SA538	HCT116-stranded	0.50
C3orf17	HsaEX0010851	chr3:112729490-112729548	59	chr3:112729892,112729490-112729548+112729551,112727242+112727277	S	93.97	SOK,SOK,SOK,OK,S@178.54,11.46	22.37	SOK,SOK,SOK,OK,C2@49.44,171.56	SA537	SA538	HCT116-stranded	0.50
C3orf17	HsaEX0010846	chr3:112736295-112736449	155	chr3:112737913+112738389,112736282+112736295-112736449,112732879	S	61.54	SOK,SOK,SOK,OK,S@64.62,40.38	20.2	SOK,SOK,OK,OK,C2@24.64,97.36	SA537	SA538	HCT116-stranded	0.50
C3orf19	HsaEX0010858	chr3:14708931-14709025	95	chr3:14708454,14708931-14709025,14709556	S	100.0	OK,OK,OK,B1,S@97.00,0.00	37.5	OK,OK,LOW,B1,C2@24.75,41.25	SA537	SA538	HCT116-stranded	0.50
C3orf19	HsaEX0010859	chr3:14709556-14709688	133	chr3:14708454,14709556-14709688,14711441	C3	100.0	SOK,SOK,N,B2,C2@135.00,0.00	50.53	OK,OK,OK,B1,C2@36.38,35.62	SA537	SA538	HCT116-stranded	0.50
C3orf23	HsaEX0010871	chr3:44399233-44399368	136	chr3:44396303,44399233-44399368,44402857	C2	97.65	OK,OK,OK,B1,C2@82.03,1.97	76.19	LOW,LOW,VLOW,OK,C2@28.19,8.81	SA537	SA538	HCT116-stranded	0.50
C3orf23	HsaEX0010877	chr3:44437892-44437989	98	chr3:44434469,44437892-44437989,44438235	S	94.7	VLOW,VLOW,VLOW,B1,S@35.04,1.96	63.33	VLOW,VLOW,VLOW,OK,S@17.10,9.90	SA537	SA538	HCT116-stranded	0.50
C3orf23	HsaEX0010869	chr3:44442695-44442826	132	chr3:44442079,44442695-44442826,44448934	S	100.0	OK,OK,OK,OK,S@55.00,0.00	74.19	VLOW,VLOW,VLOW,OK,C1@20.03,6.97	SA537	SA538	HCT116-stranded	0.50
C3orf23	HsaEX0010867	chr3:44396231-44396303	73	chr3:44380326,44396231-44396303,44399233	C2	97.98	OK,OK,OK,OK,C1@81.32,1.68	77.05	LOW,LOW,VLOW,OK,C2@30.05,8.95	SA537	SA538	HCT116-stranded	0.50
C3orf31	HsaEX0010897	chr3:11858666-11858811	146	chr3:11871188,11858666-11858811,11851156	S	100.0	SOK,SOK,SOK,OK,S@175.00,0.00	74.9	SOK,SOK,OK,OK,S@74.90,25.10	SA537	SA538	HCT116-stranded	0.50
C3orf37	HsaEX0010916	chr3:129009522-129009647	126	chr3:129007840,129009522-129009647,129017197	S	91.53	SOK,SOK,SOK,OK,S@492.43,45.57	54.8	SOK,SOK,SOK,OK,S@323.32,266.68	SA537	SA538	HCT116-stranded	0.50
C3orf62	HsaINT0023920	chr3:49311574-49313859	2286	chr3:49313860-49314508=49311482-49311573:-	IR-C	1.67	OK,OK,NA,1=1=59,0.714@1.02,59.98	24.32	OK,OK,NA,7=11=28,0.706@11.19,34.81	SA537	SA538	HCT116-stranded	0.50
C3orf63	HsaEX0010936	chr3:56696413-56696518	106	chr3:56697569,56696413-56696518,56695045	S	92.4	SOK,SOK,SOK,OK,S@109.96,9.04	63.54	VLOW,VLOW,VLOW,OK,S@15.88,9.12	SA537	SA538	HCT116-stranded	0.50
C3orf63	HsaEX0010934	chr3:56700288-56700412	125	chr3:56702425,56700288-56700412,56697600	S	95.47	SOK,SOK,SOK,OK,S@99.29,4.71	61.96	VLOW,VLOW,VLOW,OK,C1@15.49,9.51	SA537	SA538	HCT116-stranded	0.50
C3orf63	HsaEX0010938	chr3:56682850-56682921	72	chr3:56694759,56682850-56682921,56681251	C2	100.0	SOK,SOK,N,B2,C2@157.00,0.00	64.04	OK,OK,N,B2,C3@46.75,26.25	SA537	SA538	HCT116-stranded	0.50
C3orf63	HsaEX0010937	chr3:56683013-56683085	73	chr3:56694759,56683013-56683085,56681251	C3	100.0	SOK,SOK,N,B2,C2@139.00,0.00	62.35	OK,OK,N,Bl,C3@43.02,25.98	SA537	SA538	HCT116-stranded	0.50
C3orf63	HsaEX0010939	chr3:56680550-56681251	702	chr3:56694759,56680550-56681251,56675780	C2	100.0	SOK,SOK,N,B2,C3@177.00,0.00	77.27	OK,OK,VLOW,B2,C2@60.27,17.73	SA537	SA538	HCT116-stranded	0.50
C3orf64	HsaEX0010946	chr3:69047162-69047265	104	chr3:69053529,69047162-69047265,69038168	C3	97.04	SOK,SOK,N,B2,C3@129.06,3.94	72.65	SOK,SOK,VLOW,B1,C2@73.38,27.62	SA537	SA538	HCT116-stranded	0.50
C3orf64	HsaEX0010945	chr3:69050759-69050865	107	chr3:69053529,69050759-69050865,69047265	S	97.1	SOK,SOK,SOK,OK,S@132.06,3.94	68.75	SOK,SOK,OK,OK,C1@74.25,33.75	SA537	SA538	HCT116-stranded	0.50
C3orf75	HsaEX0010963	chr3:47551674-47551744	71	chr3:47552638,47551639+47551674-47551744,47545938	S	81.48	SOK,SOK,SOK,OK,S@199.63,45.37	51.85	OK,OK,OK,B1,C2@42.52,39.48	SA537	SA538	HCT116-stranded	0.50
C3orf75	HsaEX0010965	chr3:47539776-47539922	147	chr3:47543140,47539776-47539922+47539931+47539946,47537687	S	88.74	SOK,SOK,SOK,OK,S@193.45,24.55	39.29	OK,OK,OK,OK,C1@30.65,47.35	SA537	SA538	HCT116-stranded	0.50
C3orf75	HsaEX0010962	chr3:47552638-47552716	79	chr3:47555027,47552638-47552716,47551744	C1	95.12	SOK,SOK,SOK,OK,C2@188.34,9.66	51.82	OK,OK,LOW,OK,C2@32.65,30.35	SA537	SA538	HCT116-stranded	0.50
C4orf21	HsaEX0010988	chr4:113469409-113469536	128	chr4:113474991,113469409-113469536,113468564	S	84.43	OK,OK,OK,OK,S@61.63,11.37	21.9	OK,OK,OK,B1,S@8.32,29.68	SA537	SA538	HCT116-stranded	0.50
C4orf21	HsaEX0011000	chr4:113530535-113530585	51	chr4:113533680,113530535-113530585,113527247	C1	61.93	OK,OK,OK,OK,C1@34.06,20.94	21.23	LOW,LOW,N,OK,C3@6.16,22.84	SA537	SA538	HCT116-stranded	0.50
C4orf21	HsaEX0011002	chr4:113527164-113527247	84	chr4:113530535,113527164-113527247,113511030	C2	75.1	LOW,LOW,LOW,OK,C2@33.04,10.96	28.59	VLOW,VLOW,N,OK,C2@5.72,14.28	SA537	SA538	HCT116-stranded	0.50
C4orf21	HsaEX0010986	chr4:113475861-113475938	78	chr4:113479306,113475861-113475938,113475138	S	100.0	OK,OK,OK,OK,S@40.00,0.00	7.41	OK,OK,LOW,B1,C1@1.70,21.30	SA537	SA538	HCT116-stranded	0.50
C4orf21	HsaINT0024062	chr4:113462425-113468440	6016	chr4:113468441-113468564=113462248-113462424:-	IR-S	0.0	OK,OK,NA,0=0=28,1@0,28	33.33	VLOW,VLOW,NA,11=0=11,0.0247@7.33,14.67	SA537	SA538	HCT116-stranded	0.50
C4orf21	HsaINT0024055	chr4:113482152-113483526	1375	chr4:113483527-113483641=113481889-113482151:-	IR-C	23.81	LOW,LOW,NA,2=8=16,0.422@6.19,19.81	91.3	N,N,NA,2=19=1,0.0367@20.09,1.91	SA537	SA538	HCT116-stranded	0.50
C4orf21	HsaINT0024046	chr4:113554399-113558006	3608	chr4:113558007-113558151=113554312-113554398:-	IR-S	39.13	N,N,NA,9=0=7,0.0484@6.26,9.74	86.21	N,N,NA,25=0=2,0.000222@23.28,3.72	SA537	SA538	HCT116-stranded	0.50
C4orf21	HsaINT0024061	chr4:113468565-113469408	844	chr4:113469409-113469536=113468441-113468564:-	IR-S	5.26	OK,OK,NA,0=3=27,0.364@1.58,28.42	42.03	N,N,NA,1=6=5,0.36@5.15,7.1	SA537	SA538	HCT116-stranded	0.50
C4orf23	HsaEX0011011	chr4:8454609-8454716	108	chr4:8453755,8454609-8454716,8456469	S	100.0	OK,OK,OK,OK,S@57.00,0.00	75.0	VLOW,VLOW,VLOW,OK,C1@21.00,7.00	SA537	SA538	HCT116-stranded	0.50
C4orf23	HsaINT0024087	chr4:8470074-8472810	2737	chr4:8469641-8470073=8472811-8472927:+	IR-S	15.62	OK,OK,NA,7=3=27,0.687@5.78,31.22	50.0	N,N,NA,4=12=8,0.501@12,12	SA537	SA538	HCT116-stranded	0.50
C4orf23	HsaINT0024082	chr4:8453756-8454608	853	chr4:8453687-8453755=8454609-8454716:+	IR-S	0.0	LOW,LOW,NA,0=0=16,0.714@0,16	36.36	N,N,NA,8=0=7,0.0678@5.45,9.55	SA537	SA538	HCT116-stranded	0.50
C4orf29	HsaEX0011031	chr4:128932838-128932855	18	chr4:128930776+128930790,128932838-128932855,128938513+128938518	C1	83.87	N,VLOW,N,B1,C1@10.90,2.10	20.83	VLOW,VLOW,N,OK,C3@2.92,11.08	SA537	SA538	HCT116-stranded	0.50
C4orf29	HsaEX0011030	chr4:128930075-128930153	79	chr4:128905578,128930075-128930153,128938513+128938518	C3	93.67	OK,OK,N,Bn,C3@59.01,3.99	49.8	VLOW,VLOW,N,Bn,C3@16.43,16.57	SA537	SA538	HCT116-stranded	0.50
C4orf29	HsaEX0011026	chr4:128942292-128942393	102	chr4:128941324,128942292-128942393,128949630+128949634	S	92.27	OK,OK,OK,OK,S@45.21,3.79	56.77	N,N,N,OK,C1@10.22,7.78	SA537	SA538	HCT116-stranded	0.50
C4orf29	HsaEX0011020	chr4:128938518-128938656	139	chr4:128932855,128938518-128938656,128941235	C1	100.0	OK,OK,OK,OK,C1@55.00,0.00	78.18	LOW,LOW,N,OK,C2@26.58,7.42	SA537	SA538	HCT116-stranded	0.50
C4orf29	HsaINT0024099	chr4:128905579-128910875	5297	chr4:128905494-128905578=128910876-128910976:+	IR-S	10.0	N,N,NA,2=0=9,0.51@1.1,9.9	61.9	N,N,NA,11=2=4,0.102@10.52,6.48	SA537	SA538	HCT116-stranded	0.50
C4orf41	HsaEX0011051	chr4:184607776-184607901	126	chr4:184606556,184607771+184607776-184607901,184612469	S	100.0	OK,OK,OK,OK,S@73.00,0.00	79.7	LOW,LOW,LOW,OK,S@27.90,7.10	SA537	SA538	HCT116-stranded	0.50
C4orf43	HsaEX0011054	chr4:164435226-164435310	85	chr4:164434011,164435226-164435310,164436465	S	100.0	SOK,SOK,SOK,OK,S@471.00,0.00	75.59	SOK,SOK,SOK,OK,C1@160.25,51.75	SA537	SA538	HCT116-stranded	0.50
C4orf8	HsaEX0011072	chr4:2626989-2627122	134	chr4:2598056,2626989-2627122+2627271,2628137	S	90.59	OK,OK,OK,OK,S@73.38,7.62	34.78	LOW,LOW,LOW,B1,S@10.78,20.22	SA537	SA538	HCT116-stranded	0.50
C5orf22	HsaALTD0001023-2/2	chr5:31534379-31534524	92	chr5:31534379-31534432+31534524,31535851	Alt5	95.89	OK,OK,OK,73=71,S@70.00,3.00	73.49	OK,OK,OK,83=71,C1@61.00,22.00	SA537	SA538	HCT116-stranded	0.50
C5orf22	HsaALTD0001023-1/2	chr5:31534379-31534432	0	chr5:31534379-31534432+31534524,31535851	Alt5	4.11	OK,OK,OK,73=71,S@3.00,70.00	26.51	OK,OK,OK,83=71,C1@22.00,61.00	SA537	SA538	HCT116-stranded	0.50
C5orf25	HsaEX0011098	chr5:175716657-175717958	1302	chr5:175665640,175716657-175717958,175722033	C1	90.1	OK,OK,OK,OK,C1@86.50,9.50	63.33	LOW,LOW,LOW,B1,C1@31.03,17.97	SA537	SA538	HCT116-stranded	0.50
C5orf28	HsaEX0011108	chr5:43476216-43476360	145	chr5:43479992,43476216-43476360,43454145	C3	25.64	OK,OK,N,B2,C3@12.56,36.44	89.69	N,N,N,B2,C3@82.51,9.49	SA537	SA538	HCT116-stranded	0.50
C5orf28	HsaEX0011110	chr5:43453760-43454145	386	chr5:43476216,43453760-43454145,43446659	C2	83.74	SOK,SOK,VLOW,OK,C2@94.63,18.37	39.74	SOK,SOK,SOK,OK,C1@63.58,96.42	SA537	SA538	HCT116-stranded	0.50
C5orf30	HsaEX0011111	chr5:102601609-102601698	90	chr5:102594597,102601609-102601698,102611598	C1	100.0	OK,OK,OK,OK,C1@71.00,0.00	77.22	OK,OK,OK,OK,S@54.05,15.95	SA537	SA538	HCT116-stranded	0.50
C5orf33	HsaINT0024290	chr5:36200383-36201207	825	chr5:36201208-36201263=36200329-36200382:-	IR-S	0.0	LOW,LOW,NA,0=0=18,1@0,18	41.62	LOW,LOW,NA,2=13=15,0.00234@15.15,21.24	SA537	SA538	HCT116-stranded	0.50
C5orf33	HsaINT0024281	chr5:36197767-36200328	2562	chr5:36200329-36200382=36197643-36197766:-	IR-S	3.8	OK,OK,NA,1=2=38,0.51@1.56,39.44	38.78	LOW,LOW,NA,8=11=15,0.235@13.19,20.81	SA537	SA538	HCT116-stranded	0.50
C5orf33	HsaINT0024282	chr5:36195385-36197642	2258	chr5:36197643-36197766=36192694-36195384:-	IR-S	5.88	OK,OK,NA,1=5=48,0.186@3.18,50.82	34.09	OK,OK,NA,13=17=29,0.00328@20.11,38.89	SA537	SA538	HCT116-stranded	0.50
C5orf34	HsaEX0011118	chr5:43502474-43502597	124	chr5:43503767,43502474-43502597,43494703	S	100.0	OK,OK,OK,OK,S@48.00,0.00	24.14	VLOW,VLOW,VLOW,B1,S@4.35,13.65	SA537	SA538	HCT116-stranded	0.50
C5orf34	HsaEX0011120	chr5:43508679-43508768	90	chr5:43514908,43508679-43508768,43506496	C2	100.0	OK,OK,N,B2,C2@48.00,0.00	52.38	N,N,N,B2,C2@8.38,7.62	SA537	SA538	HCT116-stranded	0.50
C5orf34	HsaEX0011119	chr5:43509247-43509477	231	chr5:43514908,43509247-43509477,43508768	C1	100.0	VLOW,VLOW,VLOW,B1,S@31.00,0.00	42.86	N,N,N,Bn,C2@4.29,5.71	SA537	SA538	HCT116-stranded	0.50
C5orf34	HsaINT0024298	chr5:43502598-43503766	1169	chr5:43503767-43503862=43502474-43502597:-	IR-S	2.44	OK,OK,NA,1=0=20,0.714@0.51,20.49	50.0	N,N,NA,1=7=4,0.0949@6,6	SA537	SA538	HCT116-stranded	0.50
C5orf37	HsaEX0011129	chr5:74988221-74988325	105	chr5:74990480,74988221-74988325,74986387	S	92.86	SOK,SOK,SOK,OK,S@150.43,11.57	35.11	SOK,SOK,SOK,OK,S@44.59,82.41	SA537	SA538	HCT116-stranded	0.50
C5orf42	HsaINT0024394	chr5:37231152-37238958	7807	chr5:37238959-37239062=37230969-37231151:-	IR-S	2.44	OK,OK,NA,0=3=60,0.364@1.54,61.46	35.48	VLOW,VLOW,NA,4=7=10,0.76@7.45,13.55	SA537	SA538	HCT116-stranded	0.50
C5orf44	HsaEX0011180	chr5:64957877-64957977	101	chr5:64956724,64957877-64957977,64960061+64960064	S	98.47	SOK,SOK,SOK,OK,S@128.01,1.99	60.0	VLOW,VLOW,VLOW,OK,S@19.20,12.80	SA537	SA538	HCT116-stranded	0.50
C5orf45	HsaEX0011186	chr5:179280197-179280276	80	chr5:179280378,179280197-179280276,179275066	C1	24.02	OK,OK,LOW,OK,C1@7.93,25.07	57.56	OK,OK,VLOW,B1,C2@30.51,22.49	SA537	SA538	HCT116-stranded	0.50
C5orf45	HsaEX0011189	chr5:179271152-179271227	76	chr5:179280378,179271152-179271227,179269064	C2	100.0	LOW,LOW,N,B2,C2@46.00,0.00	74.13	LOW,LOW,N,B2,C3@25.20,8.80	SA537	SA538	HCT116-stranded	0.50
C5orf45	HsaEX0011188	chr5:179274978-179275066	89	chr5:179280378,179274978-179275066,179271227	C1	90.6	LOW,LOW,LOW,OK,C2@36.24,3.76	42.15	LOW,LOW,VLOW,OK,C3@18.55,25.45	SA537	SA538	HCT116-stranded	0.50
C5orf45	HsaEX0011183	chr5:179266583-179266831	249	chr5:179267872,179266583-179266831,179264885	S	6.57	VLOW,LOW,VLOW,OK,S@0.99,14.01	71.82	VLOW,LOW,VLOW,B1,S@28.73,11.27	SA537	SA538	HCT116-stranded	0.50
C5orf51	HsaEX0011194	chr5:41912171-41912285	115	chr5:41911281,41912171-41912285,41917118	S	79.66	SOK,SOK,SOK,OK,S@126.66,32.34	50.8	SOK,SOK,SOK,OK,S@71.63,69.37	SA537	SA538	HCT116-stranded	0.50
C6orf134	HsaEX0011228	chr6:30613844-30613886	43	chr6:30613751,30613844-30613886,30614246	S	100.0	SOK,SOK,SOK,OK,C1@109.00,0.00	28.5	SOK,SOK,VLOW,B1,C3@29.35,73.65	SA537	SA538	HCT116-stranded	0.50
C6orf136	HsaEX0011237	chr6:30618771-30618877	107	chr6:30617736,30618771-30618877,30619043	S	97.77	VLOW,VLOW,VLOW,B2,S@173.05,3.95	64.06	SOK,SOK,N,B2,C2@82.64,46.36	SA537	SA538	HCT116-stranded	0.50
C6orf136	HsaEX0011238	chr6:30620425-30620494	70	chr6:30619243,30620425-30620494,30620579	S	100.0	SOK,SOK,SOK,OK,S@370.00,0.00	54.14	SOK,SOK,SOK,OK,C1@118.57,100.43	SA537	SA538	HCT116-stranded	0.50
C6orf136	HsaEX0011236	chr6:30617335-30617736	402	chr6:30615080,30617335-30617736,30618771	C1	99.43	SOK,SOK,SOK,OK,C1@379.82,2.18	80.42	SOK,SOK,SOK,OK,C1@191.40,46.60	SA537	SA538	HCT116-stranded	0.50
C6orf167	HsaEX0011273	chr6:97681737-97681856	120	chr6:97694504,97681737-97681856,97679528	S	74.77	OK,OK,OK,OK,S@72.53,24.47	34.25	OK,OK,OK,OK,S@16.78,32.22	SA537	SA538	HCT116-stranded	0.50
C6orf167	HsaEX0011274	chr6:97711211-97711324	114	chr6:97715748+97715758,97711211-97711324,97702609	S	98.21	SOK,SOK,SOK,OK,S@109.01,1.99	69.57	OK,OK,OK,B1,S@54.26,23.74	SA537	SA538	HCT116-stranded	0.50
C6orf167	HsaEX0011272	chr6:97629780-97629930	151	chr6:97634373,97629780-97629930,97627435	S	100.0	SOK,SOK,SOK,OK,S@157.00,0.00	73.58	OK,OK,OK,OK,S@67.69,24.31	SA537	SA538	HCT116-stranded	0.50
C6orf167	HsaEX0011275	chr6:97726725-97726774	50	chr6:97729113,97726714+97726725-97726774,97720938	S	92.38	SOK,SOK,SOK,OK,S@117.32,9.68	65.68	OK,OK,OK,OK,C2@57.14,29.86	SA537	SA538	HCT116-stranded	0.50
C6orf168	HsaEX0011284	chr6:99739580-99739696	117	chr6:99771320,99739580-99739696,99729329	C1	100.0	VLOW,VLOW,VLOW,OK,S@16.00,0.00	63.46	N,N,N,B1,C1@8.25,4.75	SA537	SA538	HCT116-stranded	0.50
C6orf170	HsaEX0011289	chr6:121620592-121620651	60	chr6:121624763,121620592-121620651,121615806	S	100.0	N,N,N,OK,S@12.00,0.00	42.86	N,N,N,B1,S@4.29,5.71	SA537	SA538	HCT116-stranded	0.50
C6orf182	HsaEX0011310	chr6:109476994-109477080	87	chr6:109476510,109476994-109477080,109480228	S	100.0	N,N,N,B2,S@18.00,0.00	38.45	LOW,LOW,LOW,B2,S@6.92,11.08	SA537	SA538	HCT116-stranded	0.50
C6orf186	HsaINT0024692	chr6:110620354-110636544	16191	chr6:110636545-110636684=110620125-110620353:-	IR-S	17.19	OK,OK,NA,13=9=53,0.287@12.89,62.11	39.86	SOK,SOK,NA,14=43=43,0.306@39.86,60.14	SA537	SA538	HCT116-stranded	0.50
C6orf186	HsaINT0024693	chr6:110567464-110620124	52661	chr6:110620125-110620353=110567149-110567463:-	IR-S	15.24	OK,OK,NA,4=11=66,0.439@13.67,76.05	40.75	OK,SOK,NA,7=41=46,0.894@44.53,64.74	SA537	SA538	HCT116-stranded	0.50
C6orf192	HsaEX0011323	chr6:133097471-133097568	98	chr6:133100407,133097467+133097471-133097568,133095452	S	94.87	SOK,SOK,SOK,OK,S@180.25,9.75	67.7	SOK,SOK,SOK,OK,S@91.40,43.60	SA537	SA538	HCT116-stranded	0.50
C6orf192	HsaEX0011322	chr6:133092029-133092071	43	chr6:133092175,133092029-133092071+133092078+133092098,133091475	S	97.65	SOK,SOK,SOK,OK,S@246.08,5.92	74.53	SOK,SOK,SOK,OK,S@173.65,59.35	SA537	SA538	HCT116-stranded	0.50
C6orf48	HsaEX0011350	chr6:31804201-31804294	94	chr6:31803228,31804072+31804076+31804201-31804294,31805013	S	46.53	SOK,SOK,SOK,OK,S@414.58,476.42	21.35	SOK,SOK,SOK,OK,C1@240.83,887.17	SA537	SA538	HCT116-stranded	0.50
C6orf64	HsaEX0011365	chr6:39077090-39078090	1001	chr6:39082659+39082720,39077086+39077090-39078090+39078220+39078465,39073547+39073552	S	19.44	OK,OK,OK,Bn,S@8.36,34.64	76.32	N,N,N,B2,S@51.13,15.87	SA537	SA538	HCT116-stranded	0.50
C6orf64	HsaEX0011364	chr6:39079943-39081496	1554	chr6:39082659+39082720,39079943-39081496,39073547+39073552	S	13.43	OK,OK,OK,Bn,S@5.10,32.90	54.72	VLOW,VLOW,N,B2,C1@22.44,18.56	SA537	SA538	HCT116-stranded	0.50
C6orf70	HsaEX0011369	chr6:170154040-170154128	89	chr6:170151759,170153960+170154003+170154040-170154128,170155379+170155384	S	100.0	OK,OK,OK,OK,S@42.00,0.00	74.18	N,N,N,OK,C1@14.84,5.16	SA537	SA538	HCT116-stranded	0.50
C6orf70	HsaEX0011376	chr6:170175366-170175442	77	chr6:170173498,170175366-170175442,170176036+170176041	S	96.92	SOK,SOK,SOK,OK,S@124.06,3.94	69.77	LOW,LOW,LOW,OK,C1@25.12,10.88	SA537	SA538	HCT116-stranded	0.50
C6orf72	HsaEX0011378	chr6:149893643-149893739	97	chr6:149893480,149893643-149893739,149900970	C3	100.0	SOK,SOK,N,B2,C2@145.00,0.00	70.53	OK,OK,VLOW,B2,C2@51.49,21.51	SA537	SA538	HCT116-stranded	0.50
C6orf72	HsaEX0011379	chr6:149899958-149900109	152	chr6:149893739,149899958-149900109,149900970	S	100.0	SOK,SOK,SOK,OK,S@173.00,0.00	79.78	OK,OK,OK,B1,C1@70.21,17.79	SA537	SA538	HCT116-stranded	0.50
C7orf27	HsaEX0011425	chr7:2584543-2584687	145	chr7:2586958,2584543-2584687+2584690,2583596	S	95.37	SOK,SOK,SOK,OK,S@362.41,17.59	79.18	SOK,SOK,SOK,OK,S@190.82,50.18	SA537	SA538	HCT116-stranded	0.50
C7orf28B	HsaEX0011430	chr7:6852607-6852668	62	chr7:6854395,6852607-6852668,6851694	S	100.0	SOK,SOK,SOK,OK,S@989.00,0.00	86.62	SOK,SOK,SOK,OK,S@601.14,92.86	SA537	SA538	HCT116-stranded	0.50
C7orf41	HsaEX0011438	chr7:30185793-30185915	123	chr7:30174914,30185793-30185915,30197054	S	64.1	VLOW,VLOW,VLOW,OK,S@20.51,11.49	100.0	LOW,LOW,LOW,OK,S@31.00,0.00	SA537	SA538	HCT116-stranded	0.50
C7orf43	HsaINT0024950	chr7:99753449-99754008	560	chr7:99754009-99754172=99753294-99753448:-	IR-S	14.08	OK,OK,NA,6=14=61,0.009@11.4,69.6	48.48	LOW,LOW,NA,9=23=17,0.000436@23.76,25.24	SA537	SA538	HCT116-stranded	0.50
C8orf38	HsaEX0011529	chr8:96059222-96059355	134	chr8:96057875,96059222-96059355,96060685	S	98.76	SOK,SOK,SOK,OK,S@317.02,3.98	79.9	SOK,SOK,SOK,OK,S@143.02,35.98	SA537	SA538	HCT116-stranded	0.50
C8orf38	HsaEX0011524	chr8:96044223-96044322	100	chr8:96037433,96044223-96044322,96047682	C1	94.96	SOK,SOK,SOK,OK,S@112.05,5.95	52.35	SOK,SOK,LOW,B1,C2@54.44,49.56	SA537	SA538	HCT116-stranded	0.50
C8orf41	HsaEX0011538	chr8:33360947-33361090	144	chr8:33361266,33360947-33361090,33358008	S	99.41	SOK,SOK,SOK,OK,S@335.01,1.99	82.61	SOK,SOK,SOK,OK,S@173.48,36.52	SA537	SA538	HCT116-stranded	0.50
C8orf41	HsaEX0011542	chr8:33364747-33364839	93	chr8:33367264,33364747-33364839,33361453	S	84.19	SOK,SOK,SOK,OK,S@255.10,47.90	54.47	SOK,SOK,SOK,OK,S@103.49,86.51	SA537	SA538	HCT116-stranded	0.50
C8orf56	HsaINT0025190	chr8:104145598-104153481	7884	chr8:104153482-104153570=104145191-104145597:-	IR-S	17.39	LOW,LOW,NA,4=4=19,0.918@4.7,22.3	52.94	VLOW,VLOW,NA,13=5=8,0.588@13.76,12.24	SA537	SA538	HCT116-stranded	0.50
C8orf58	HsaEX0011553	chr8:22460074-22460156	83	chr8:22459825,22460050+22460074-22460156,22460708	S	72.13	OK,OK,OK,OK,S@36.06,13.94	12.11	OK,OK,OK,OK,S@5.57,40.43	SA537	SA538	HCT116-stranded	0.50
C8orf73	HsaEX0011561	chr8:144650312-144650431	120	chr8:144650640+144650722,144650294+144650312-144650431,144650058	C1	70.95	SOK,SOK,SOK,OK,C2@229.17,93.83	49.8	SOK,SOK,SOK,OK,C2@154.38,155.62	SA537	SA538	HCT116-stranded	0.50
C8orf76	HsaEX0011564	chr8:124238740-124238872	133	chr8:124243540,124238740-124238872,124232537	C1	97.11	SOK,SOK,SOK,OK,C1@663.26,19.74	82.14	SOK,SOK,SOK,OK,C1@551.98,120.02	SA537	SA538	HCT116-stranded	0.50
C8orf76	HsaEX0011562	chr8:124251289-124251384	96	chr8:124253470,124251289-124251384,124250181	S	100.0	SOK,SOK,SOK,OK,S@307.00,0.00	79.59	SOK,SOK,SOK,OK,S@264.24,67.76	SA537	SA538	HCT116-stranded	0.50
C8orf84	HsaINT0025255	chr8:73984106-73993253	9148	chr8:73993254-73993448=73984015-73984105:-	IR-S	100.0	N,N,NA,0=18=0,0.00234@18,0	56.52	N,N,NA,0=13=5,0.0126@10.17,7.83	SA537	SA538	HCT116-stranded	0.50
C9orf100	HsaEX0011577	chr9:35662943-35663071	129	chr9:35663237+35663319,35662943-35663071,35662738	S	75.51	SOK,SOK,SOK,OK,S@129.88,42.12	47.73	OK,OK,LOW,B1,C1@31.02,33.98	SA537	SA538	HCT116-stranded	0.50
C9orf100	HsaEX0011576	chr9:35664753-35664847	95	chr9:35665029,35664753-35664847,35664489	S	95.26	OK,OK,OK,OK,S@84.78,4.22	49.8	VLOW,VLOW,VLOW,OK,S@13.94,14.06	SA537	SA538	HCT116-stranded	0.50
C9orf100	HsaALTA0001377-2/2	chr9:35662176-35662264	40	chr9:35662509,35662176-35662264+35662224	Alt3	100.0	OK,OK,OK,97=93,S@97.00,0.00	76.31	LOW,LOW,LOW,38=34,C1@29.00,9.00	SA537	SA538	HCT116-stranded	0.50
C9orf100	HsaALTA0001377-1/2	chr9:35662176-35662224	0	chr9:35662509,35662176-35662264+35662224	Alt3	0.0	OK,OK,OK,97=93,S@0.00,97.00	23.69	LOW,LOW,LOW,38=34,C1@9.00,29.00	SA537	SA538	HCT116-stranded	0.50
C9orf100	HsaINT0025275	chr9:35663072-35663318	247	chr9:35663319-35663389=35662943-35663071:-	IR-S	31.67	OK,OK,NA,30=8=41,0.201@25.02,53.98	70.21	LOW,LOW,NA,18=15=7,0.852@28.08,11.92	SA537	SA538	HCT116-stranded	0.50
C9orf100	HsaINT0025271	chr9:35664848-35665028	181	chr9:35665029-35665278=35664753-35664847:-	IR-S	2.44	OK,OK,NA,1=1=40,0.918@1.02,40.98	40.74	N,N,NA,4=7=8,0.687@7.74,11.26	SA537	SA538	HCT116-stranded	0.50
C9orf102	HsaEX0011580	chr9:98684587-98684700	114	chr9:98683597,98684587-98684700,98685542	S	100.0	OK,OK,OK,OK,S@42.00,0.00	68.2	VLOW,VLOW,VLOW,OK,S@18.41,8.59	SA537	SA538	HCT116-stranded	0.50
C9orf114	HsaEX0011600	chr9:131586026-131586142	117	chr9:131586351,131586026-131586142+131586173,131585112	S	90.5	SOK,SOK,SOK,OK,S@308.61,32.39	70.37	SOK,SOK,SOK,OK,S@129.48,54.52	SA537	SA538	HCT116-stranded	0.50
C9orf114	HsaINT0025307	chr9:131586174-131586350	177	chr9:131586351-131586453=131586026-131586173:-	IR-S	2.88	SOK,SOK,NA,5=2=118,0.186@3.6,121.4	24.59	SOK,SOK,NA,41=4=69,1.02e-06@28.03,85.97	SA537	SA538	HCT116-stranded	0.50
C9orf117	HsaINT0025320	chr9:130471973-130472879	907	chr9:130471701-130471972=130472880-130473033:+	IR-S	65.81	VLOW,LOW,NA,11=11=10,0.26@31.92,16.58	26.09	LOW,LOW,NA,2=7=17,0.863@7.57,21.43	SA537	SA538	HCT116-stranded	0.50
C9orf119	HsaALTA0001382-1/2	chr9:131038986-131039034	0	chr9:131038681,131038986+131038866-131039034	Alt3	85.07	OK,OK,OK,67=67,S@57.00,10.00	59.15	OK,OK,OK,71=64,C1@42.00,29.00	SA537	SA538	HCT116-stranded	0.50
C9orf126	HsaEX0011620	chr9:127791923-127792018	96	chr9:127818155,127791923-127792018,127790757	S	100.0	LOW,LOW,LOW,OK,C1@36.00,0.00	75.0	VLOW,VLOW,N,B2,C2@15.75,5.25	SA537	SA538	HCT116-stranded	0.50
C9orf126	HsaEX0011621	chr9:127790671-127790757	87	chr9:127818155,127790671-127790757,127789189	C2	100.0	LOW,LOW,N,B2,C2@36.00,0.00	23.81	N,N,N,Bn,C3@3.10,9.90	SA537	SA538	HCT116-stranded	0.50
C9orf126	HsaEX0011613	chr9:127733649-127733749	101	chr9:127733950,127733649-127733749,127715232	S	100.0	VLOW,VLOW,VLOW,OK,S@26.00,0.00	62.14	VLOW,VLOW,VLOW,OK,C1@16.16,9.84	SA537	SA538	HCT116-stranded	0.50
C9orf142	HsaINT0025360	chr9:139887153-139887376	224	chr9:139887092-139887152=139887377-139887426:+	IR-S	40.69	SOK,SOK,NA,124=134=188,0.791@181.48,264.52	20.57	SOK,SOK,NA,77=67=278,0.847@86.81,335.19	SA537	SA538	HCT116-stranded	0.50
C9orf142	HsaINT0025361	chr9:139887427-139887504	78	chr9:139887377-139887426=139887505-139887695:+	IR-S	47.74	SOK,SOK,NA,106=126=127,1@171.39,187.61	26.07	SOK,SOK,NA,55=55=156,1@69.35,196.65	SA537	SA538	HCT116-stranded	0.50
C9orf156	HsaEX0011635	chr9:100678446-100678620	175	chr9:100684700,100678446-100678620,100675840	S	72.55	OK,OK,LOW,OK,S@31.92,12.08	37.21	OK,OK,OK,B1,S@21.95,37.05	SA537	SA538	HCT116-stranded	0.50
C9orf21	HsaEX0011644	chr9:99408175-99408216	42	chr9:99413672,99408175-99408216+99408306,99404097+99404168	S	67.52	SOK,SOK,SOK,OK,S@116.81,56.19	25.83	OK,OK,OK,OK,S@18.86,54.14	SA537	SA538	HCT116-stranded	0.50
C9orf3	HsaEX0011658	chr9:97521931-97522862	932	chr9:97489033,97521931-97522862+97523015,97555047	C2	100.0	N,N,N,B1,C3@11.00,0.00	57.17	N,N,N,Bn,C3@8.58,6.42	SA537	SA538	HCT116-stranded	0.50
C9orf3	HsaEX0011663	chr9:97822976-97823092	117	chr9:97767898,97822976-97823092,97842976	S	88.69	OK,OK,OK,OK,S@45.23,5.77	65.29	SOK,SOK,SOK,OK,S@65.29,34.71	SA537	SA538	HCT116-stranded	0.50
C9orf3	HsaINT0025420	chr9:97686458-97690706	4249	chr9:97686268-97686457=97690707-97690813:+	IR-C	41.18	VLOW,VLOW,NA,3=11=10,0.4@9.88,14.12	9.51	SOK,SOK,NA,11=22=157,0.709@18.07,171.93	SA537	SA538	HCT116-stranded	0.50
C9orf41	HsaEX0011673	chr9:77614646-77614786	141	chr9:77631184,77614646-77614786,77613646+77613692	S	95.17	SOK,SOK,SOK,OK,S@192.24,9.76	64.96	SOK,SOK,SOK,OK,S@73.40,39.60	SA537	SA538	HCT116-stranded	0.50
C9orf78	HsaEX0011725	chr9:132596991-132597045	55	chr9:132597418+132597423,132596986+132596991-132597045,132595988	S	100.0	SOK,SOK,SOK,OK,S@439.00,0.00	82.57	SOK,SOK,SOK,OK,S@458.26,96.74	SA537	SA538	HCT116-stranded	0.50
C9orf80	HsaEX0011727	chr9:115478741-115478821	81	chr9:115480267,115478741-115478821,115456513	C1	88.64	SOK,SOK,SOK,OK,C1@117.00,15.00	47.62	SOK,SOK,SOK,OK,S@64.76,71.24	SA537	SA538	HCT116-stranded	0.50
C9orf82	HsaEX0011733	chr9:26884808-26884883	76	chr9:26892257+26892411,26884808-26884883+26884900,26861137	C2	96.63	SOK,SOK,N,B2,C2@167.17,5.83	55.08	SOK,SOK,OK,B1,C2@68.30,55.70	SA537	SA538	HCT116-stranded	0.50
C9orf82	HsaEX0011732	chr9:26886102-26886186	85	chr9:26887311+26887410,26886102-26886186,26884883+26884900	S	93.91	SOK,SOK,SOK,OK,S@147.44,9.56	19.11	OK,OK,LOW,OK,C3@17.39,73.61	SA537	SA538	HCT116-stranded	0.50
C9orf82	HsaEX0011731	chr9:26887410-26887511	102	chr9:26892257+26892411,26887311+26887410-26887511,26861137	C3	95.77	SOK,SOK,N,B2,C3@133.12,5.88	38.67	SOK,SOK,OK,B2,C3@40.22,63.78	SA537	SA538	HCT116-stranded	0.50
C9orf82	HsaEX0011735	chr9:26861064-26861137	74	chr9:26884808,26861064-26861137,26842645	S	97.14	SOK,SOK,SOK,OK,S@201.08,5.92	80.68	SOK,SOK,SOK,B1,C2@150.87,36.13	SA537	SA538	HCT116-stranded	0.50
C9orf82	HsaALTD0001095-2/2	chr9:26892257-	154	chr9:26892411+26892257-,26887511	Alt5	15.79	OK,OK,OK,57=54,C1@9.00,48.00	39.13	OK,OK,LOW,69=23,C3@27.00,42.00	SA537	SA538	HCT116-stranded	0.50
C9orf86	HsaINT0025588	chr9:139723937-139726172	2236	chr9:139723845-139723936=139726173-139726313:+	IR-S	4.37	SOK,SOK,NA,7=9=175,0.697@8.35,182.65	24.86	SOK,SOK,NA,25=61=130,0.261@53.7,162.3	SA537	SA538	HCT116-stranded	0.50
C9orf89	HsaEX0011747	chr9:95874161-95874220	60	chr9:95872916+95873003,95874161-95874220,95874500	S	94.41	SOK,SOK,SOK,OK,S@459.78,27.22	66.0	SOK,SOK,SOK,OK,C1@354.42,182.58	SA537	SA538	HCT116-stranded	0.50
C9orf89	HsaEX0011746	chr9:95872850-95872916	67	chr9:95870098+95870109,95872850-95872916+95873003,95874500	C2	96.9	SOK,SOK,LOW,B2,C3@430.24,13.76	73.93	SOK,SOK,SOK,B1,C2@345.25,121.75	SA537	SA538	HCT116-stranded	0.50
C9orf9	HsaINT0025605	chr9:135762959-135763676	718	chr9:135762756-135762958=135763677-135763824:+	IR-S	61.37	LOW,LOW,NA,1=4=15,1.36e-07@38.46,24.21	0.0	VLOW,VLOW,NA,0=0=12,1@0,12	SA537	SA538	HCT116-stranded	0.50
C9orf91	HsaEX0011755	chr9:117396048-117396158	111	chr9:117390530,117396048-117396158,117399270	S	88.41	OK,OK,OK,OK,S@57.47,7.53	55.56	VLOW,VLOW,VLOW,OK,C1@15.56,12.44	SA537	SA538	HCT116-stranded	0.50
CA5BP	HsaEX0011822	chrX:15706784-15706981	198	chrX:15693901,15706784-15706981,15711086	C1	100.0	OK,OK,OK,OK,C1@55.00,0.00	77.38	SOK,SOK,SOK,B2,C2@177.20,51.80	SA537	SA538	HCT116-stranded	0.50
CA5BP	HsaEX0011824	chrX:15711086-15711181	96	chrX:15706981,15711086-15711181,15720905	C2	89.44	OK,OK,LOW,OK,C2@45.61,5.39	29.91	SOK,SOK,OK,OK,C2@42.47,99.53	SA537	SA538	HCT116-stranded	0.50
CABC1	HsaEX0011853	chr1:227149078-227149263	186	chr1:227128100,227149078-227149263,227152701	S	100.0	N,LOW,N,B1,S@12.00,0.00	63.06	N,VLOW,N,B1,C1@11.35,6.65	SA537	SA538	HCT116-stranded	0.50
CABC1	HsaEX0011849	chr1:227153372-227153438	67	chr1:227153111,227153372-227153438,227165150	S	100.0	SOK,SOK,SOK,OK,S@127.00,0.00	83.41	OK,OK,OK,OK,C1@78.41,15.59	SA537	SA538	HCT116-stranded	0.50
CABIN1	HsaEX0011868	chr22:24480959-24481104	146	chr22:24480738,24480959-24481104,24483405	S	98.9	SOK,SOK,SOK,OK,S@179.01,1.99	83.26	SOK,SOK,SOK,OK,S@173.18,34.82	SA537	SA538	HCT116-stranded	0.50
CABIN1	HsaEX0011871	chr22:24564415-24564489	75	chr22:24563281,24564400+24564415-24564489,24567681	S	97.69	SOK,SOK,SOK,OK,S@330.19,7.81	75.68	SOK,SOK,SOK,OK,S@199.80,64.20	SA537	SA538	HCT116-stranded	0.50
CABLES1	HsaEX0011880	chr18:20814572-20814668	97	chr18:20794018,20814572-20814668,20832924	C2	100.0	OK,OK,N,Bl,C3@48.00,0.00	33.33	N,N,N,Bn,C2@3.33,6.67	SA537	SA538	HCT116-stranded	0.50
CABLES2	HsaEX0011883	chr20:60969993-60970070	78	chr20:60971371,60969993-60970070,60969321	S	96.92	SOK,SOK,SOK,OK,S@124.06,3.94	77.07	SOK,SOK,SOK,OK,S@107.13,31.87	SA537	SA538	HCT116-stranded	0.50
CACNA1H	HsaEX0011990	chr16:1260583-1260651	69	chr16:1260493,1260583-1260651,1260787	S	100.0	OK,OK,OK,OK,S@44.00,0.00	77.14	LOW,LOW,LOW,OK,S@23.91,7.09	SA537	SA538	HCT116-stranded	0.50
CACNA1H	HsaEX0011989	chr16:1260035-1260135	101	chr16:1259412,1260035-1260135,1260370	S	100.0	LOW,LOW,LOW,OK,S@37.00,0.00	54.29	VLOW,VLOW,VLOW,OK,S@14.66,12.34	SA537	SA538	HCT116-stranded	0.50
CACNA1H	HsaEX0011996	chr16:1245926-1246023	98	chr16:1203470,1245926-1246023,1248615	C2	75.51	LOW,LOW,N,B2,C2@32.47,10.53	35.85	LOW,LOW,N,Bn,C3@12.91,23.09	SA537	SA538	HCT116-stranded	0.50
CACNA1H	HsaEX0011995	chr16:1245471-1245565	95	chr16:1203470,1245432+1245471-1245565,1248615	C3	74.83	LOW,LOW,N,Bn,C3@30.68,10.32	28.69	LOW,LOW,N,Bn,C3@9.75,24.25	SA537	SA538	HCT116-stranded	0.50
CACNA1H	HsaEX0011994	chr16:1244972-1245083	112	chr16:1203470,1244972-1245083,1250256	C3	89.92	VLOW,VLOW,N,Bn,C3@33.27,3.73	59.42	LOW,LOW,N,Bn,C3@23.17,15.83	SA537	SA538	HCT116-stranded	0.50
CACNA2D2	HsaINT0026446	chr3:50405334-50405568	235	chr3:50405569-50405666=50405243-50405333:-	IR-S	22.22	VLOW,VLOW,NA,4=4=14,0.77@4.89,17.11	68.0	LOW,LOW,NA,19=15=8,0.525@28.56,13.44	SA537	SA538	HCT116-stranded	0.50
CACNA2D2	HsaINT0026448	chr3:50404929-50405072	144	chr3:50405073-50405135=50404825-50404928:-	IR-S	9.09	VLOW,VLOW,NA,0=2=10,0.51@1.09,10.91	46.67	VLOW,VLOW,NA,4=17=12,0.24@15.4,17.6	SA537	SA538	HCT116-stranded	0.50
CACNA2D2	HsaINT0026454	chr3:50403595-50403697	103	chr3:50403698-50403769=50403442-50403594:-	IR-S	7.32	LOW,LOW,NA,2=1=19,0.677@1.61,20.39	61.9	N,N,NA,8=5=4,0.863@10.52,6.48	SA537	SA538	HCT116-stranded	0.50
CACNA2D2	HsaINT0026449	chr3:50404541-50404824	284	chr3:50404825-50404928=50404442-50404540:-	IR-S	7.69	VLOW,VLOW,NA,0=2=12,0.51@1.08,12.92	52.0	N,N,NA,5=8=6,0.863@9.88,9.12	SA537	SA538	HCT116-stranded	0.50
CACNA2D2	HsaINT0026455	chr3:50403294-50403441	148	chr3:50403442-50403594=50403241-50403293:-	IR-S	7.69	VLOW,VLOW,NA,0=2=12,0.51@1.08,12.92	52.0	N,N,NA,5=8=6,0.863@9.88,9.12	SA537	SA538	HCT116-stranded	0.50
CACNA2D2	HsaINT0026447	chr3:50405136-50405242	107	chr3:50405243-50405333=50405073-50405135:-	IR-S	0.0	LOW,LOW,NA,0=0=19,0.714@0,19	64.71	N,N,NA,5=6=3,0.588@9.06,4.94	SA537	SA538	HCT116-stranded	0.50
CACNB1	HsaEX0012053	chr17:37341037-37341117	81	chr17:37342749,37341037-37341117,37340636	C2	100.0	LOW,LOW,VLOW,OK,C1@26.00,0.00	47.97	LOW,OK,VLOW,OK,C2@21.59,23.41	SA537	SA538	HCT116-stranded	0.50
CACNB1	HsaEX0012052	chr17:37341384-37341403	20	chr17:37342749,37341384-37341403,37341117	C2	10.9	VLOW,VLOW,N,Bn,C1@1.31,10.69	49.02	OK,OK,VLOW,OK,C2@17.65,18.35	SA537	SA538	HCT116-stranded	0.50
CACNB1	HsaINT0026550	chr17:37341118-37341383	266	chr17:37341384-37341403=37341037-37341117:-	IR-C	100.0	N,N,NA,6=0=0,0.00459@16.15,0	19.91	N,VLOW,NA,1=4=5,0.558@4.01,16.14	SA537	SA538	HCT116-stranded	0.50
CACNB3	HsaEX0012062	chr12:49218946-49219026	81	chr12:49218751,49218946-49219026,49219217	C1	100.0	OK,OK,OK,OK,S@65.00,0.00	78.59	LOW,OK,LOW,OK,S@33.01,8.99	SA537	SA538	HCT116-stranded	0.50
CACNB3	HsaINT0026586	chr12:49219553-49220149	597	chr12:49219443-49219552=49220150-49220301:+	IR-S	1.54	OK,OK,NA,1=0=32,0.186@0.51,32.49	27.27	LOW,LOW,NA,5=7=16,0.472@7.64,20.36	SA537	SA538	HCT116-stranded	0.50
CAD	HsaEX0012091	chr2:27445062-27445204	143	chr2:27444215,27445062-27445204,27445387	S	100.0	SOK,SOK,SOK,OK,S@412.00,0.00	78.12	SOK,SOK,SOK,OK,S@222.64,62.36	SA537	SA538	HCT116-stranded	0.50
CAD	HsaEX0012092	chr2:27445734-27445905	172	chr2:27445528,27445734-27445905,27446431	S	100.0	SOK,SOK,SOK,OK,S@446.00,0.00	87.13	SOK,SOK,SOK,OK,S@354.62,52.38	SA537	SA538	HCT116-stranded	0.50
CAD	HsaEX0012094	chr2:27462565-27462666	102	chr2:27462339,27462565-27462666,27463133	S	93.87	SOK,SOK,SOK,OK,S@980.00,64.00	80.47	SOK,SOK,SOK,OK,S@646.98,157.02	SA537	SA538	HCT116-stranded	0.50
CADM3	HsaINT0026700	chr1:159161867-159162367	501	chr1:159161726-159161866=159162368-159162520:+	IR-S	3.83	SOK,SOK,NA,10=18=352,0.029@14.55,365.45	19.79	SOK,SOK,NA,11=102=229,1.01e-06@67.68,274.32	SA537	SA538	HCT116-stranded	0.50
CALCOCO2	HsaEX0012163	chr17:46929868-46929990	123	chr17:46928990,46929868-46929990,46930288	S	100.0	SOK,SOK,SOK,OK,S@377.00,0.00	77.57	SOK,SOK,SOK,OK,C1@209.44,60.56	SA537	SA538	HCT116-stranded	0.50
CALHM2	HsaEX0012178	chr10:105210840-105210939	100	chr10:105211913,105210840-105210939+105210958+105211042,105209691+105209856+105209888	S	91.84	SOK,SOK,SOK,OK,S@129.49,11.51	68.97	LOW,LOW,LOW,B1,S@33.80,15.20	SA537	SA538	HCT116-stranded	0.50
CALHM2	HsaINT0026906	chr10:105211043-105211912	870	chr10:105211913-105212162=105210840-105211042:-	IR-C	6.67	OK,OK,NA,2=1=21,0.802@1.6,22.4	67.44	VLOW,VLOW,NA,21=8=7,0.0573@24.28,11.72	SA537	SA538	HCT116-stranded	0.50
CALHM2	HsaINT0026907	chr10:105207326-105209143	1818	chr10:105209144-105209856=105206543-105207325:-	IR-C	30.96	OK,OK,NA,1=37=43,3.92e-06@25.99,57.96	81.74	LOW,OK,NA,10=56=9,6.56e-09@75.35,16.83	SA537	SA538	HCT116-stranded	0.50
CAMK1	HsaEX0012196	chr3:9802340-9802397	58	chr3:9803145,9802340-9802397+9802452,9801434	S	97.94	OK,OK,OK,OK,S@94.02,1.98	80.0	OK,OK,OK,OK,S@72.00,18.00	SA537	SA538	HCT116-stranded	0.50
CAMK2D	HsaEX0012223	chr4:114680476-114680570	95	chr4:114682160,114680476-114680570,114582928	S	98.66	SOK,SOK,SOK,OK,S@146.02,1.98	77.78	SOK,SOK,SOK,OK,S@93.34,26.66	SA537	SA538	HCT116-stranded	0.50
CAMK2G	HsaEX0012235	chr10:75612950-75613004	55	chr10:75620588,75612950-75613004,75612077	S	88.14	SOK,SOK,SOK,OK,S@97.84,13.16	32.35	OK,OK,VLOW,OK,C2@14.56,30.44	SA537	SA538	HCT116-stranded	0.50
CAMK2G	HsaEX0012236	chr10:75612012-75612077	66	chr10:75620588,75612012-75612077,75609091	C2	98.45	SOK,SOK,VLOW,B2,C2@126.02,1.98	68.57	OK,OK,LOW,B1,C2@40.46,18.54	SA537	SA538	HCT116-stranded	0.50
CAMK4	HsaEX0012247	chr5:110710548-110710610	63	chr5:110679800,110710548-110710610,110730408	C3	88.24	N,N,N,Bn,C3@14.12,1.88	44.44	N,N,N,Bn,C3@5.78,7.22	SA537	SA538	HCT116-stranded	0.50
CAMKK1	HsaEX0012253	chr17:3784921-3784942	22	chr17:3785822,3784921-3784942,3783728	C1	74.36	N,LOW,N,OK,C1@13.38,4.62	19.53	VLOW,VLOW,N,OK,C2@2.54,10.46	SA537	SA538	HCT116-stranded	0.50
CAMKK2	HsaEX0012266	chr12:121698122-121698158	37	chr12:121701609,121698122-121698158,121693607	S	100.0	SOK,SOK,SOK,OK,S@135.00,0.00	51.35	VLOW,OK,VLOW,OK,S@16.95,16.05	SA537	SA538	HCT116-stranded	0.50
CAMKK2	HsaINT0027131	chr12:121686538-121687589	1052	chr12:121687590-121687677=121686409-121686537:-	IR-C	0.99	OK,OK,NA,1=0=50,0.714@0.5,50.5	35.71	N,N,NA,0=10=9,0.0346@6.78,12.22	SA537	SA538	HCT116-stranded	0.50
CAMSAP1	HsaEX0012281	chr9:138754313-138754454	142	chr9:138758302,138754313-138754454,138742307	C1	79.71	SOK,SOK,SOK,OK,S@98.84,25.16	44.88	OK,OK,OK,OK,C2@41.29,50.71	SA537	SA538	HCT116-stranded	0.50
CAMSAP1	HsaEX0012279	chr9:138758302-138758382	81	chr9:138773479,138758302-138758382,138742307	C2	97.1	SOK,SOK,LOW,B1,C3@132.06,3.94	58.33	SOK,SOK,VLOW,B1,C3@66.50,47.50	SA537	SA538	HCT116-stranded	0.50
CAMSAP1	HsaEX0012282	chr9:138742168-138742307	140	chr9:138754313,138742168-138742307,138719430	C3	96.05	SOK,SOK,N,B2,C3@143.11,5.89	75.54	SOK,SOK,N,Bl,C3@92.16,29.84	SA537	SA538	HCT116-stranded	0.50
CAMSAP1L1	HsaEX0012288	chr1:200816338-200816420	83	chr1:200813997,200816338-200816420,200816768	S	100.0	OK,OK,OK,OK,S@81.00,0.00	81.07	LOW,LOW,LOW,B1,C1@40.53,9.47	SA537	SA538	HCT116-stranded	0.50
CAMSAP1L1	HsaALTA0001445-1/2	chr1:200816386-200816420	0	chr1:200813997,200816386+200816338-200816420	Alt3	25.51	OK,OK,OK,50=50,S@12.75,37.24	69.28	OK,OK,LOW,40=39,S@27.71,12.29	SA537	SA538	HCT116-stranded	0.50
CAMTA1	HsaEX0012299	chr1:6880241-6880310	70	chr1:6845635,6880241-6880310,6885152	S	77.8	SOK,SOK,SOK,OK,S@299.53,85.47	61.1	SOK,SOK,SOK,OK,S@248.07,157.93	SA537	SA538	HCT116-stranded	0.50
CAMTA2	HsaEX0012300	chr17:4889175-4889278	104	chr17:4889487,4889175-4889278,4886338	S	100.0	SOK,SOK,SOK,OK,S@145.00,0.00	66.13	SOK,SOK,SOK,OK,S@68.11,34.89	SA537	SA538	HCT116-stranded	0.50
CAMTA2	HsaEX0012301	chr17:4880353-4880487	135	chr17:4881799,4880353-4880487,4877795	S	100.0	SOK,SOK,SOK,OK,S@140.00,0.00	82.9	SOK,SOK,SOK,OK,S@87.87,18.13	SA537	SA538	HCT116-stranded	0.50
CANT1	HsaEX0012319	chr17:76993922-76994045	124	chr17:77005746,76993922-76994045,76993726	C1	97.69	SOK,SOK,SOK,OK,C1@335.08,7.92	78.18	SOK,SOK,SOK,OK,C1@229.85,64.15	SA537	SA538	HCT116-stranded	0.50
CAPN10	HsaEX0012339	chr2:241536098-241536359	262	chr2:241535938,241536098-241536359,241537305	S	81.82	SOK,SOK,OK,OK,C1@88.37,19.63	58.68	OK,OK,VLOW,OK,C1@41.08,28.92	SA537	SA538	HCT116-stranded	0.50
CAPN11	HsaINT0027359	chr6:44148735-44148988	254	chr6:44148670-44148734=44148989-44149057:+	IR-S	64.71	N,N,NA,6=5=3,0.937@9.06,4.94	97.83	OK,OK,NA,37=53=1,0.792@89.03,1.97	SA537	SA538	HCT116-stranded	0.50
CAPN11	HsaINT0027360	chr6:44149058-44150677	1620	chr6:44148989-44149057=44150678-44150756:+	IR-S	41.18	N,N,NA,4=3=5,0.831@4.94,7.06	96.69	SOK,SOK,NA,57=60=2,1@115.06,3.94	SA537	SA538	HCT116-stranded	0.50
CAPN7	HsaEX0012379	chr3:15292482-15292530	49	chr3:15288964,15292438+15292482-15292530,15292623	S	93.22	SOK,SOK,SOK,OK,S@155.68,11.32	40.03	OK,OK,OK,OK,S@28.42,42.58	SA537	SA538	HCT116-stranded	0.50
CAPN7	HsaEX0012382	chr3:15282261-15282360	100	chr3:15282124,15282261-15282360,15283685	C2	100.0	SOK,SOK,OK,B1,C2@131.00,0.00	79.84	LOW,LOW,N,B1,C2@29.54,7.46	SA537	SA538	HCT116-stranded	0.50
CAPRIN1	HsaEX0012395	chr11:34119245-34119308	64	chr11:34118843,34119245-34119308,34120850	S	99.45	SOK,SOK,SOK,OK,S@1440.04,7.96	82.75	SOK,SOK,SOK,OK,S@999.62,208.38	SA537	SA538	HCT116-stranded	0.50
CAPRIN1	HsaINT0027578	chr11:34073419-34073967	549	chr11:34073230-34073418=34073968-34074183:+	IR-C	39.65	SOK,SOK,NA,1=338=258,3.96e-48@236.71,360.29	55.78	SOK,SOK,NA,3=436=174,1.53e-60@341.93,271.07	SA537	SA538	HCT116-stranded	0.50
CAPRIN2	HsaEX0012401	chr12:30878900-30879022	123	chr12:30881582,30878900-30879022,30877385	S	97.14	OK,OK,OK,OK,S@67.03,1.97	48.28	LOW,LOW,LOW,OK,C2@20.76,22.24	SA537	SA538	HCT116-stranded	0.50
CAPRIN2	HsaEX0012402	chr12:30873745-30873849	105	chr12:30876193,30873745-30873849,30869610	C3	44.12	OK,OK,LOW,B2,C2@28.24,35.76	13.93	OK,OK,VLOW,B2,C2@5.15,31.85	SA537	SA538	HCT116-stranded	0.50
CAPRIN2	HsaEX0012411	chr12:30884277-30884444	168	chr12:30887902,30884277-30884444,30883216	C1	100.0	OK,OK,OK,OK,C1@75.00,0.00	59.09	VLOW,VLOW,VLOW,B1,C1@20.68,14.32	SA537	SA538	HCT116-stranded	0.50
CAPZA2	HsaEX0012425	chr7:116546317-116546396	80	chr7:116544437,116546317-116546396,116550267+116550287	S	99.4	SOK,SOK,SOK,OK,S@605.35,3.65	84.4	SOK,SOK,SOK,OK,S@507.24,93.76	SA537	SA538	HCT116-stranded	0.50
CARD8	HsaEX0012454	chr19:48741640-48741783	144	chr19:48744219,48741549+48741640-48741783+48741789,48737800	S	68.18	LOW,LOW,LOW,OK,S@25.23,11.77	30.0	VLOW,VLOW,VLOW,OK,S@7.80,18.20	SA537	SA538	HCT116-stranded	0.50
CARD8	HsaEX0012450	chr19:48724987-48725112	126	chr19:48733695,48724987-48725112,48718641	C2	100.0	VLOW,VLOW,N,OK,C2@22.00,0.00	48.57	VLOW,VLOW,N,B2,C2@12.63,13.37	SA537	SA538	HCT116-stranded	0.50
CARD8	HsaEX0012442	chr19:48753008-48753104	97	chr19:48759049,48753008-48753104,48752890	C2	95.53	LOW,OK,VLOW,OK,C2@28.66,1.34	61.9	N,VLOW,N,OK,S@13.00,8.00	SA537	SA538	HCT116-stranded	0.50
CARD8	HsaEX0012444	chr19:48752780-48752890	111	chr19:48753008,48752780-48752890,48744320	C1	56.01	VLOW,LOW,N,OK,C2@13.44,10.56	100.0	N,N,N,B1,C2@13.00,0.00	SA537	SA538	HCT116-stranded	0.50
CARHSP1	HsaINT0027769	chr16:8952330-8953027	698	chr16:8953028-8953192=8952207-8952329:-	IR-S	4.22	SOK,SOK,NA,6=8=159,0.611@7.3,165.7	21.51	SOK,SOK,NA,37=43=146,0.385@48.61,177.39	SA537	SA538	HCT116-stranded	0.50
CARKD	HsaEX0012462	chr13:111274563-111274713	151	chr13:111267994,111274563-111274713,111276581	C1	91.23	SOK,SOK,SOK,OK,C1@99.44,9.56	43.78	SOK,SOK,OK,OK,C2@58.23,74.77	SA537	SA538	HCT116-stranded	0.50
CARKD	HsaEX0012464	chr13:111289476-111289596	121	chr13:111287935,111289476-111289596,111290725	S	90.54	SOK,SOK,SOK,OK,S@127.66,13.34	39.23	SOK,SOK,SOK,OK,C1@49.43,76.57	SA537	SA538	HCT116-stranded	0.50
CARKD	HsaEX0012466	chr13:111277537-111277625	89	chr13:111276626,111277537-111277625,111279786	S	56.67	OK,OK,OK,OK,C1@53.27,40.73	10.57	OK,OK,LOW,B2,C3@7.19,60.81	SA537	SA538	HCT116-stranded	0.50
CARKD	HsaEX0012467	chr13:111279786-111279894	109	chr13:111277625,111279786-111279894,111286892	C1	89.47	SOK,SOK,OK,OK,C2@96.63,11.37	21.7	SOK,SOK,LOW,OK,C3@31.03,111.97	SA537	SA538	HCT116-stranded	0.50
CARKD	HsaINT0027778	chr13:111287936-111289475	1540	chr13:111287815-111287935=111289476-111289596:+	IR-S	24.41	OK,OK,NA,14=17=48,0.625@19.28,59.72	58.14	OK,OK,NA,18=32=18,0.904@39.54,28.46	SA537	SA538	HCT116-stranded	0.50
CARS	HsaEX0012484	chr11:3023771-3023830	60	chr11:3026596,3023771-3023830,3023283	S	99.48	SOK,SOK,SOK,OK,S@364.10,1.90	86.1	SOK,SOK,SOK,OK,C1@266.91,43.09	SA537	SA538	HCT116-stranded	0.50
CARS	HsaALTA0001483-1/2	chr11:3023200-3023283	0	chr11:3023771,3023200-3023404+3023283	Alt3	100.0	SOK,SOK,SOK,182=181,S@182.00,0.00	84.1	SOK,SOK,SOK,143=122,C1@120.26,22.74	SA537	SA538	HCT116-stranded	0.50
CARS	HsaALTA0001483-2/2	chr11:3023200-3023404	121	chr11:3023771,3023200-3023404+3023283	Alt3	0.0	SOK,SOK,SOK,182=181,S@0.00,182.00	15.9	SOK,SOK,SOK,143=122,C1@22.74,120.26	SA537	SA538	HCT116-stranded	0.50
CASC3	HsaEX0012508	chr17:38297823-38297860	38	chr17:38297487,38297823-38297860,38318006	S	100.0	SOK,SOK,SOK,OK,S@210.00,0.00	83.36	SOK,SOK,SOK,OK,C1@138.38,27.62	SA537	SA538	HCT116-stranded	0.50
CASC3	HsaEX0012507	chr17:38325851-38325915	65	chr17:38325699,38325851-38325915,38326700	S	100.0	SOK,SOK,SOK,OK,S@295.00,0.00	70.37	SOK,SOK,SOK,OK,S@97.11,40.89	SA537	SA538	HCT116-stranded	0.50
CASC5	HsaEX0012519	chr15:40949553-40949671	119	chr15:40949349,40949553-40949671,40951537	S	100.0	OK,OK,OK,OK,S@45.00,0.00	44.44	N,N,N,OK,S@5.78,7.22	SA537	SA538	HCT116-stranded	0.50
CASC5	HsaEX0012523	chr15:40920268-40920406	139	chr15:40911209,40920268-40920406,40921471+40921522	C3	96.33	SOK,SOK,N,Bn,C3@103.07,3.93	58.49	VLOW,VLOW,N,Bn,C3@24.57,17.43	SA537	SA538	HCT116-stranded	0.50
CASC5	HsaEX0012521	chr15:40937854-40937970	117	chr15:40937285,40937854-40937970,40939185	S	74.65	OK,OK,OK,OK,S@46.28,15.72	33.33	N,N,N,OK,C1@3.33,6.67	SA537	SA538	HCT116-stranded	0.50
CASC5	HsaEX0012517	chr15:40907539-40907576	38	chr15:40903709,40907539-40907576,40911157	S	100.0	OK,OK,OK,OK,S@71.00,0.00	54.53	VLOW,LOW,VLOW,OK,S@22.36,18.64	SA537	SA538	HCT116-stranded	0.50
CASK	HsaEX0012546	chrX:41416285-41416353	69	chrX:41419032,41416285-41416353,41414888	C1	57.81	SOK,SOK,LOW,B1,C2@61.86,45.14	32.17	OK,OK,LOW,B2,C2@24.13,50.87	SA537	SA538	HCT116-stranded	0.50
CASKIN1	HsaINT0027967	chr16:2231601-2231791	191	chr16:2231792-2231930=2229594-2231600:-	IR-S	31.25	OK,OK,NA,2=18=22,0.00234@13.12,28.88	62.32	VLOW,VLOW,NA,0=43=13,5.21e-07@34.9,21.1	SA537	SA538	HCT116-stranded	0.50
CASP2	HsaEX0012575	chr7:143001767-143001876	110	chr7:143001026,143001767-143001876,143002033	S	98.12	SOK,SOK,SOK,OK,S@517.09,9.91	76.65	SOK,SOK,SOK,OK,S@400.11,121.89	SA537	SA538	HCT116-stranded	0.50
CASP3	HsaEX0012577	chr4:185552191-185552311	121	chr4:185552919,185552191-185552311,185550655	S	88.92	SOK,SOK,SOK,OK,S@110.26,13.74	66.99	OK,SOK,OK,OK,S@64.98,32.02	SA537	SA538	HCT116-stranded	0.50
CASP6	HsaEX0012585	chr4:110617566-110617642	77	chr4:110618775+110618778,110617566-110617642,110615856	S	100.0	SOK,SOK,SOK,OK,S@111.00,0.00	66.67	OK,OK,OK,OK,S@33.34,16.66	SA537	SA538	HCT116-stranded	0.50
CASP6	HsaEX0012582	chr4:110619456-110619498	43	chr4:110624512,110619456-110619498,110618924	S	100.0	SOK,SOK,SOK,OK,S@110.00,0.00	68.37	OK,OK,OK,OK,C2@43.76,20.24	SA537	SA538	HCT116-stranded	0.50
CASP8	HsaEX0012591	chr2:202136239-202136344	106	chr2:202131514,202136239-202136344,202137361	S	100.0	SOK,SOK,SOK,OK,S@166.00,0.00	72.04	OK,OK,OK,OK,S@57.63,22.37	SA537	SA538	HCT116-stranded	0.50
CASP8	HsaEX0012592	chr2:202137621-202137665	45	chr2:202137499,202137621-202137665,202139612	C1	59.38	SOK,SOK,SOK,OK,C1@90.85,62.15	9.77	OK,OK,VLOW,OK,C3@7.13,65.87	SA537	SA538	HCT116-stranded	0.50
CASP8	HsaEX0012594	chr2:202141550-202141691	142	chr2:202137499,202141550-202141691+202141827,202149539	C2	98.97	SOK,SOK,N,B2,C3@192.00,2.00	66.07	OK,OK,OK,OK,C1@61.45,31.55	SA537	SA538	HCT116-stranded	0.50
CASP8	HsaEX0012593	chr2:202139612-202139676	65	chr2:202137499,202139612-202139676,202141550	C2	90.77	SOK,SOK,SOK,B1,C2@168.83,17.17	19.08	OK,OK,OK,OK,C2@14.88,63.12	SA537	SA538	HCT116-stranded	0.50
CASP8	HsaALTA0001493-1/2	chr2:202131210-202131514	0	chr2:202098835,202131210+202131184-202131514	Alt3	7.37	OK,OK,VLOW,53=18,C3@3.91,49.09	59.51	LOW,LOW,LOW,25=22,C1@14.88,10.12	SA537	SA538	HCT116-stranded	0.50
CASP8AP2	HsaEX0012599	chr6:90556281-90556363	83	chr6:90539653+90539786+90539825,90556281-90556363,90562885	S	100.0	OK,OK,OK,OK,S@52.00,0.00	50.48	OK,OK,OK,OK,S@39.88,39.12	SA537	SA538	HCT116-stranded	0.50
CASP8AP2	HsaEX0012601	chr6:90565189-90565263	75	chr6:90562953,90565189-90565263,90566803	C3	100.0	OK,OK,N,B2,C2@57.00,0.00	45.91	OK,OK,N,B2,C3@24.79,29.21	SA537	SA538	HCT116-stranded	0.50
CASP8AP2	HsaEX0012600	chr6:90564540-90564636	97	chr6:90562953,90564536+90564540-90564636,90566803	C3	100.0	OK,OK,N,B2,C2@55.00,0.00	76.26	OK,OK,VLOW,B1,C2@51.09,15.91	SA537	SA538	HCT116-stranded	0.50
CASP8AP2	HsaEX0012602	chr6:90566803-90566918	116	chr6:90565263,90566803-90566918,90571845	C1	100.0	OK,OK,OK,OK,C1@57.00,0.00	41.05	OK,OK,VLOW,OK,C2@22.58,32.42	SA537	SA538	HCT116-stranded	0.50
CASP8AP2	HsaALTD0001164-1/2	chr6:-90539786	0	chr6:-90539786+90539825,90556281	Alt5	75.0	LOW,LOW,LOW,24=21,C1@18.00,6.00	32.43	LOW,LOW,LOW,37=22,C2@12.00,25.00	SA537	SA538	HCT116-stranded	0.50
CASP8AP2	HsaALTD0001164-2/2	chr6:-90539825	39	chr6:-90539786+90539825,90556281	Alt5	25.0	LOW,LOW,LOW,24=21,C1@6.00,18.00	67.57	LOW,LOW,LOW,37=22,C2@25.00,12.00	SA537	SA538	HCT116-stranded	0.50
CASP8AP2	HsaINT0028107	chr6:90565264-90566802	1539	chr6:90565189-90565263=90566803-90566918:+	IR-S	5.58	SOK,SOK,NA,7=6=110,0.501@6.86,116.14	40.91	OK,OK,NA,24=12=26,0.0289@25.36,36.64	SA537	SA538	HCT116-stranded	0.50
CASP9	HsaEX0012609	chr1:15833394-15833570	177	chr1:15844605,15833394-15833570+15833628,15821947	C3	76.86	OK,OK,N,Bn,C3@37.66,11.34	43.43	N,N,N,Bn,C3@7.38,9.62	SA537	SA538	HCT116-stranded	0.50
CASP9	HsaEX0012611	chr1:15831106-15831253	148	chr1:15844605,15831106-15831253,15821947	C2	72.55	OK,OK,N,B2,C2@31.92,12.08	36.36	N,N,N,Bn,C3@5.45,9.55	SA537	SA538	HCT116-stranded	0.50
CASP9	HsaEX0012608	chr1:15834368-15834402	35	chr1:15844605,15834368-15834402,15821947	C2	76.76	LOW,OK,N,B2,C2@33.77,10.23	26.32	N,N,N,Bn,C2@2.90,8.10	SA537	SA538	HCT116-stranded	0.50
CASP9	HsaEX0012606	chr1:15820387-15820496	110	chr1:15821768,15820387-15820496,15819530	S	100.0	OK,OK,OK,OK,S@37.00,0.00	62.96	VLOW,VLOW,VLOW,B1,S@13.85,8.15	SA537	SA538	HCT116-stranded	0.50
CAST	HsaEX0012626	chr5:96082046-96082129	84	chr5:96078460,96082046-96082129,96083049	S	99.71	SOK,SOK,SOK,OK,S@682.02,1.98	79.64	SOK,SOK,SOK,OK,S@520.05,132.95	SA537	SA538	HCT116-stranded	0.50
CAST	HsaEX0012631	chr5:96064857-96064913	57	chr5:96063234,96064857-96064913,96065316	S	87.21	SOK,SOK,SOK,OK,S@547.68,80.32	68.86	SOK,SOK,SOK,OK,S@395.94,179.06	SA537	SA538	HCT116-stranded	0.50
CBFA2T2	HsaEX0012708	chr20:32228150-32228337	188	chr20:32224514,32228147+32228150-32228337,32232153	S	70.21	LOW,LOW,LOW,OK,S@28.08,11.92	100.0	OK,OK,OK,B1,S@78.00,0.00	SA537	SA538	HCT116-stranded	0.50
CBFA2T2	HsaEX0012710	chr20:32207323-32207412	90	chr20:32199141,32207323-32207412,32210921	S	90.65	LOW,LOW,LOW,B1,S@36.26,3.74	43.68	LOW,LOW,LOW,OK,S@20.97,27.03	SA537	SA538	HCT116-stranded	0.50
CBFB	HsaEX0012720	chr16:67070542-67070658	117	chr16:67063716,67070542-67070658,67100585	S	94.03	SOK,SOK,SOK,OK,S@488.96,31.04	79.9	SOK,SOK,SOK,OK,C1@579.27,145.72	SA537	SA538	HCT116-stranded	0.50
CBLB	HsaEX0012737	chr3:105400323-105400454	132	chr3:105400568,105400323-105400454,105397415	S	28.57	VLOW,VLOW,VLOW,OK,S@5.14,12.86	81.82	N,N,N,OK,S@8.18,1.82	SA537	SA538	HCT116-stranded	0.50
CBLC	HsaEX0012744	chr19:45285627-45285748	122	chr19:45284620,45285627-45285748,45287521	C1	85.6	SOK,SOK,SOK,OK,C1@178.90,30.10	67.75	SOK,SOK,OK,OK,C2@85.36,40.63	SA537	SA538	HCT116-stranded	0.50
CBX2	HsaEX0012768	chr17:77755495-77755600	106	chr17:77753226,77755495-77755600,77757531	S	96.2	SOK,SOK,SOK,OK,S@149.11,5.89	57.89	SOK,SOK,SOK,OK,S@95.52,69.48	SA537	SA538	HCT116-stranded	0.50
CBX4	HsaEX0012775	chr17:77809445-77809511	67	chr17:77811636,77809445-77809511,77809194+77809319	S	95.36	SOK,SOK,SOK,OK,S@236.49,11.51	44.93	SOK,SOK,SOK,B1,C1@114.57,140.43	SA537	SA538	HCT116-stranded	0.50
CBX4	HsaEX0012774	chr17:77811636-77811701	66	chr17:77812810,77811636-77811701,77809511	S	100.0	SOK,SOK,SOK,OK,S@177.00,0.00	74.17	SOK,SOK,SOK,B1,C2@195.07,67.93	SA537	SA538	HCT116-stranded	0.50
CBX6	HsaEX0012779	chr22:39267485-39267551	67	chr22:39267697,39267485-39267551,39263206	C1	100.0	SOK,SOK,SOK,OK,S@520.00,0.00	76.59	SOK,SOK,SOK,OK,S@690.84,211.16	SA537	SA538	HCT116-stranded	0.50
CBX8	HsaEX0012785	chr17:77769856-77769922	67	chr17:77770049,77769856-77769922,77769357	S	100.0	SOK,SOK,SOK,OK,S@114.00,0.00	71.3	SOK,SOK,SOK,OK,C1@136.18,54.82	SA537	SA538	HCT116-stranded	0.50
CBY1	HsaEX0012786	chr22:39067081-39067193	113	chr22:39066994,39067075+39067081-39067193,39069164	S	100.0	SOK,SOK,SOK,OK,S@184.00,0.00	83.93	SOK,SOK,SOK,OK,S@86.45,16.55	SA537	SA538	HCT116-stranded	0.50
CC2D1A	HsaEX0012792	chr19:14030631-14030752	122	chr19:14030015,14030631-14030752+14030764,14031370+14031373	S	96.76	SOK,SOK,SOK,OK,S@174.17,5.83	67.51	OK,OK,OK,OK,S@41.18,19.82	SA537	SA538	HCT116-stranded	0.50
CC2D1A	HsaEX0012790	chr19:14034146-14034268	123	chr19:14031735,14034146-14034268,14034361	S	100.0	SOK,SOK,SOK,OK,S@150.00,0.00	68.04	LOW,OK,LOW,OK,C1@29.26,13.74	SA537	SA538	HCT116-stranded	0.50
CC2D2A	HsaEX0012813	chr4:15597767-15597830	64	chr4:15591302,15597708+15597767-15597830,15599030	S	97.44	OK,OK,OK,B1,S@75.03,1.97	56.52	VLOW,VLOW,VLOW,OK,S@20.35,15.65	SA537	SA538	HCT116-stranded	0.50
CC2D2A	HsaINT0028587	chr4:15562246-15564977	2732	chr4:15562154-15562245=15564978-15565145:+	IR-S	2.04	OK,OK,NA,0=1=24,0.714@0.51,24.49	34.62	LOW,LOW,NA,3=15=17,0.034@12.12,22.88	SA537	SA538	HCT116-stranded	0.50
CCAR1	HsaEX0012827	chr10:70482212-70482334	123	chr10:70480913+70481039+70481045+70481163,70482212-70482334,70496633	S	94.92	SOK,SOK,SOK,OK,S@291.40,15.60	76.05	SOK,SOK,SOK,OK,S@206.86,65.14	SA537	SA538	HCT116-stranded	0.50
CCDC102A	HsaINT0028699	chr16:57563237-57570411	7175	chr16:57570412-57570477=57562505-57563236:-	IR-S	60.0	N,N,NA,3=15=6,0.0969@14.4,9.6	100.0	N,N,NA,1=19=0,0.0108@20,0	SA537	SA538	HCT116-stranded	0.50
CCDC107	HsaINT0028742	chr9:35660459-35660553	95	chr9:35660398-35660458=35660554-35660644:+	IR-S	35.56	OK,OK,NA,17=15=29,0.988@21.69,39.31	11.36	OK,OK,NA,14=6=78,0.662@11.13,86.87	SA537	SA538	HCT116-stranded	0.50
CCDC111	HsaEX0012907	chr4:185582928-185583057	130	chr4:185580591,185582928-185583057,185587071	S	91.67	OK,OK,OK,OK,S@42.17,3.83	42.86	N,N,N,OK,C1@6.43,8.57	SA537	SA538	HCT116-stranded	0.50
CCDC111	HsaINT0028808	chr4:185612736-185612819	84	chr4:185612653-185612735=185612820-185612866:+	IR-S	2.33	OK,OK,NA,1=0=21,0.0176@0.51,21.49	65.22	N,N,NA,14=1=4,0.00134@12.39,6.61	SA537	SA538	HCT116-stranded	0.50
CCDC111	HsaINT0028807	chr4:185606839-185612652	5814	chr4:185606730-185606838=185612653-185612735:+	IR-S	14.29	VLOW,VLOW,NA,0=4=12,0.26@2.29,13.71	100.0	N,N,NA,0=12=0,0.0176@12,0	SA537	SA538	HCT116-stranded	0.50
CCDC112	HsaEX0012915	chr5:114605400-114605495	96	chr5:114606910,114605400-114605495,114604697	S	57.07	SOK,SOK,SOK,B1,S@71.34,53.66	16.96	OK,OK,LOW,B1,C2@5.94,29.06	SA537	SA538	HCT116-stranded	0.50
CCDC112	HsaEX0012914	chr5:114606910-114607323	414	chr5:114610913,114606910-114607323,114605495	C1	98.75	SOK,SOK,SOK,B1,C2@156.03,1.97	72.72	OK,OK,N,B2,C2@44.36,16.64	SA537	SA538	HCT116-stranded	0.50
CCDC113	HsaEX0012921	chr16:58286631-58286757	127	chr16:58284019,58286631-58286757,58287902	S	96.0	OK,OK,OK,OK,S@47.04,1.96	72.88	OK,OK,OK,OK,S@37.17,13.83	SA537	SA538	HCT116-stranded	0.50
CCDC116	HsaINT0028854	chr22:21987543-21988310	768	chr22:21987409-21987542=21988311-21988859:+	IR-S	71.43	N,N,NA,6=4=2,0.873@8.57,3.43	11.11	N,N,NA,1=1=8,0.452@1.11,8.89	SA537	SA538	HCT116-stranded	0.50
CCDC120	HsaEX0012942	chrX:48922567-48922629	63	chrX:48922195,48922567-48922629,48922985	S	97.43	OK,OK,OK,OK,S@76.00,2.00	35.86	OK,OK,OK,B1,S@16.14,28.86	SA537	SA538	HCT116-stranded	0.50
CCDC123	HsaEX0012956	chr19:33417840-33417890	51	chr19:33422335,33417840-33417890,33417179	S	100.0	OK,OK,OK,OK,S@69.00,0.00	66.67	VLOW,VLOW,VLOW,OK,S@20.00,10.00	SA537	SA538	HCT116-stranded	0.50
CCDC124	HsaINT0028900	chr19:18043858-18047218	3361	chr19:18043824-18043857=18047219-18047388:+	IR-C	0.0	OK,OK,NA,0=0=31,1@0,31	33.46	N,N,NA,1=4=5,0.558@3.36,6.67	SA537	SA538	HCT116-stranded	0.50
CCDC125	HsaEX0012962	chr5:68581164-68581294	131	chr5:68588015,68581164-68581294,68578861	C1	100.0	OK,OK,OK,OK,C1@61.00,0.00	64.34	VLOW,VLOW,N,OK,C2@14.80,8.20	SA537	SA538	HCT116-stranded	0.50
CCDC125	HsaEX0012965	chr5:68599674-68599756	83	chr5:68602644,68599674-68599756,68595954	S	100.0	OK,OK,OK,OK,S@65.00,0.00	77.96	LOW,LOW,LOW,OK,S@31.96,9.04	SA537	SA538	HCT116-stranded	0.50
CCDC134	HsaEX0013002	chr22:42209268-42209449	182	chr22:42206295,42209268-42209449,42221702	C3	100.0	OK,OK,N,B2,C3@85.00,0.00	79.71	OK,OK,VLOW,B1,C2@49.42,12.58	SA537	SA538	HCT116-stranded	0.50
CCDC134	HsaEX0013003	chr22:42209755-42209826	72	chr22:42209449,42209755-42209826,42221702	S	100.0	OK,OK,OK,OK,S@83.00,0.00	65.43	OK,OK,OK,OK,C1@43.84,23.16	SA537	SA538	HCT116-stranded	0.50
CCDC138	HsaEX0013027	chr2:109404488-109404545	58	chr2:109403260+109403371+109403389,109404488-109404545,109405308	S	56.32	OK,OK,OK,OK,S@38.30,29.70	12.0	OK,OK,OK,OK,S@3.36,24.64	SA537	SA538	HCT116-stranded	0.50
CCDC138	HsaEX0013031	chr2:109455641-109455757	117	chr2:109432499+109432561,109455641-109455757,109463194	S	81.54	SOK,SOK,SOK,OK,C1@96.22,21.78	51.72	LOW,LOW,LOW,OK,C1@22.76,21.24	SA537	SA538	HCT116-stranded	0.50
CCDC14	HsaEX0013040	chr3:123675587-123675642	56	chr3:123679991,123675496+123675587-123675642,123667979	C2	95.83	LOW,LOW,N,B2,C2@45.04,1.96	39.53	OK,OK,OK,B1,C1@35.58,54.42	SA537	SA538	HCT116-stranded	0.50
CCDC14	HsaEX0013041	chr3:123675202-123675274	73	chr3:123679991,123675202-123675274,123667979	C3	93.79	LOW,LOW,N,Bn,C3@53.46,3.54	6.85	OK,OK,OK,Bn,C2@4.04,54.96	SA537	SA538	HCT116-stranded	0.50
CCDC14	HsaEX0013042	chr3:123674893-123674962	70	chr3:123679991,123674893-123674962,123667979	C3	94.6	OK,OK,N,Bn,C3@62.44,3.56	2.88	OK,OK,OK,Bn,C2@1.67,56.33	SA537	SA538	HCT116-stranded	0.50
CCDC14	HsaEX0013043	chr3:123674690-123674812	123	chr3:123674893,123674690-123674812,123667979	C1	93.92	OK,OK,OK,B1,S@91.10,5.90	18.34	OK,OK,N,B2,C3@14.12,62.88	SA537	SA538	HCT116-stranded	0.50
CCDC141	HsaINT0029072	chr2:179783635-179809261	25627	chr2:179809262-179809378=179783440-179783634:-	IR-S	46.15	N,N,NA,4=8=7,0.76@8.77,10.23	0.0	OK,OK,NA,0=0=31,1@0,31	SA537	SA538	HCT116-stranded	0.50
CCDC149	HsaINT0029183	chr4:24875342-24878157	2816	chr4:24878158-24878319=24875303-24875341:-	IR-S	7.06	OK,OK,NA,3=9=79,0.0484@6.42,84.58	44.19	VLOW,VLOW,NA,1=18=12,0.00234@13.7,17.3	SA537	SA538	HCT116-stranded	0.50
CCDC149	HsaINT0029185	chr4:24839895-24854693	14799	chr4:24854694-24854801=24839778-24839894:-	IR-S	28.26	OK,OK,NA,19=7=33,0.525@16.67,42.33	87.5	N,N,NA,5=9=1,0.815@13.12,1.88	SA537	SA538	HCT116-stranded	0.50
CCDC15	HsaINT0029206	chr11:124858031-124861356	3326	chr11:124857023-124858030=124861357-124861479:+	IR-S	60.61	OK,OK,NA,20=20=13,0.853@32.12,20.88	25.93	OK,OK,NA,5=9=20,0.697@8.82,25.18	SA537	SA538	HCT116-stranded	0.50
CCDC150	HsaEX0013096	chr2:197537069-197537118	50	chr2:197534600,197537069-197537118+197537161,197538965	S	54.06	N,N,N,OK,S@9.19,7.81	5.9	OK,OK,N,Bn,C3@1.59,25.41	SA537	SA538	HCT116-stranded	0.50
CCDC150	HsaEX0013098	chr2:197542017-197542085	69	chr2:197541455,197542017-197542085,197565833	C3	100.0	OK,OK,LOW,OK,C1@35.00,0.00	14.55	OK,OK,OK,OK,C1@9.17,53.83	SA537	SA538	HCT116-stranded	0.50
CCDC150	HsaEX0013095	chr2:197534557-197534600	44	chr2:197523584,197534557-197534600,197537069	C2	100.0	N,N,N,OK,C2@16.00,0.00	35.56	OK,OK,N,B2,C3@15.65,28.35	SA537	SA538	HCT116-stranded	0.50
CCDC150	HsaEX0013101	chr2:197576869-197576976	108	chr2:197565904,197576869-197576976,197583227	S	96.55	OK,OK,OK,OK,S@55.03,1.97	39.73	OK,OK,LOW,B1,C1@20.26,30.74	SA537	SA538	HCT116-stranded	0.50
CCDC150	HsaEX0013097	chr2:197541839-197541916	78	chr2:197541455,197541839-197541916,197542017	S	27.27	VLOW,VLOW,VLOW,OK,S@5.73,15.27	0.0	OK,OK,VLOW,Bn,C3@0.00,57.00	SA537	SA538	HCT116-stranded	0.50
CCDC150	HsaEX0013094	chr2:197531443-197531572	130	chr2:197530407,197531443-197531572,197534557	C3	38.08	N,N,N,B1,C3@4.95,8.05	1.33	OK,OK,N,Bn,C3@0.51,37.49	SA537	SA538	HCT116-stranded	0.50
CCDC150	HsaEX0013086	chr2:197538965-197539072	108	chr2:197537161,197538965-197539072,197540867	C1	94.75	LOW,LOW,VLOW,OK,C1@35.06,1.94	47.72	OK,OK,N,OK,C3@31.02,33.98	SA537	SA538	HCT116-stranded	0.50
CCDC159	HsaEX0013128	chr19:11462733-11462794	62	chr19:11460875,11462733-11462794+11462809,11464127	C3	100.0	VLOW,VLOW,N,B2,C1@25.00,0.00	66.67	N,N,N,Bn,C2@13.33,6.67	SA537	SA538	HCT116-stranded	0.50
CCDC18	HsaEX0013154	chr1:93671067-93671188	122	chr1:93667545,93671067-93671188,93672664	S	87.69	OK,OK,OK,OK,S@53.49,7.51	35.85	LOW,LOW,LOW,OK,S@12.91,23.09	SA537	SA538	HCT116-stranded	0.50
CCDC18	HsaEX0013157	chr1:93711662-93711761	100	chr1:93705453,93711662-93711761,93712395	S	100.0	OK,OK,OK,OK,S@63.00,0.00	77.14	LOW,LOW,LOW,OK,S@23.91,7.09	SA537	SA538	HCT116-stranded	0.50
CCDC18	HsaEX0013161	chr1:93676407-93676483	77	chr1:93672955,93676359+93676407-93676483,93680300+93680303	C3	96.43	OK,OK,N,B2,C2@53.04,1.96	52.38	N,N,N,Bn,C3@8.38,7.62	SA537	SA538	HCT116-stranded	0.50
CCDC18	HsaEX0013149	chr1:93691890-93692006	117	chr1:93687493,93691890-93692006,93697983	S	97.09	OK,OK,OK,OK,S@64.08,1.92	75.16	VLOW,VLOW,VLOW,B1,C1@25.55,8.45	SA537	SA538	HCT116-stranded	0.50
CCDC18	HsaEX0013148	chr1:93649535-93649703	169	chr1:93649052,93649535-93649703,93651902	S	65.83	VLOW,VLOW,VLOW,OK,S@13.17,6.83	9.68	VLOW,LOW,VLOW,Bn,C1@1.65,15.35	SA537	SA538	HCT116-stranded	0.50
CCDC18	HsaEX0013153	chr1:93712395-93712511	117	chr1:93711761,93712395-93712511,93720028	S	100.0	OK,OK,OK,OK,C1@70.00,0.00	77.58	LOW,LOW,LOW,OK,C2@30.26,8.74	SA537	SA538	HCT116-stranded	0.50
CCDC18	HsaINT0029380	chr1:93730459-93744019	13561	chr1:93730258-93730458=93744020-93744268:+	IR-C	23.08	LOW,LOW,NA,9=0=15,0.0484@5.54,18.46	90.91	VLOW,VLOW,NA,11=9=1,0.102@19.09,1.91	SA537	SA538	HCT116-stranded	0.50
CCDC21	HsaEX0013166	chr1:26566253-26566329	77	chr1:26560801,26566253-26566329,26570657	S	92.73	SOK,SOK,OK,B1,C1@98.29,7.71	63.16	OK,OK,OK,OK,C1@58.74,34.26	SA537	SA538	HCT116-stranded	0.50
CCDC21	HsaINT0029403	chr1:26603252-26603623	372	chr1:26603026-26603251=26603624-26605299:+	IR-S	22.58	OK,OK,NA,7=1=32,0.0176@11.44,39.23	51.35	OK,OK,NA,5=5=30,3.35e-09@47.93,45.41	SA537	SA538	HCT116-stranded	0.50
CCDC24	HsaEX0013181	chr1:44461450-44461528	79	chr1:44461342,44461450-44461528,44461610	C1	70.59	OK,SOK,OK,OK,C2@60.71,25.29	93.23	OK,OK,OK,OK,C1@53.14,3.86	SA537	SA538	HCT116-stranded	0.50
CCDC25	HsaEX0013189	chr8:27610029-27610104	76	chr8:27614236,27610029-27610104,27605796	C3	100.0	SOK,SOK,LOW,B1,C3@157.00,0.00	78.78	SOK,SOK,LOW,B2,C2@144.96,39.04	SA537	SA538	HCT116-stranded	0.50
CCDC28B	HsaINT0029461	chr1:32666311-32667513	1203	chr1:32666202-32666310=32667514-32667700:+	IR-S	19.15	LOW,LOW,NA,3=6=19,0.133@5.36,22.64	57.45	LOW,LOW,NA,15=12=10,0.472@21.26,15.74	SA537	SA538	HCT116-stranded	0.50
CCDC34	HsaEX0013213	chr11:27371879-27371986	108	chr11:27378950,27371879-27371986,27363097	S	98.79	SOK,SOK,SOK,OK,S@324.03,3.97	85.34	SOK,SOK,SOK,OK,S@334.53,57.47	SA537	SA538	HCT116-stranded	0.50
CCDC40	HsaEX0013232	chr17:78011922-78011985	64	chr17:78010490+78010556,78011922-78011985,78013611	S	100.0	VLOW,VLOW,VLOW,OK,S@20.00,0.00	15.79	N,N,N,OK,S@1.74,9.26	SA537	SA538	HCT116-stranded	0.50
CCDC41	HsaEX0013253	chr12:94796946-94797038	93	chr12:94805473,94796946-94797038,94772818	C2	100.0	SOK,SOK,N,B2,C2@113.00,0.00	83.55	OK,OK,N,B2,C2@76.03,14.97	SA537	SA538	HCT116-stranded	0.50
CCDC41	HsaEX0013252	chr12:94805473-94805623	151	chr12:94853333,94805473-94805623,94797038	C3	98.32	SOK,SOK,N,B2,C2@116.02,1.98	77.51	OK,OK,N,B2,C3@73.63,21.37	SA537	SA538	HCT116-stranded	0.50
CCDC41	HsaEX0013251	chr12:94806094-94806205	112	chr12:94806293,94806094-94806205,94805623	S	100.0	N,N,N,B2,S@50.00,0.00	78.88	N,N,N,B2,C2@40.23,10.77	SA537	SA538	HCT116-stranded	0.50
CCDC41	HsaEX0013256	chr12:94794626-94794757	132	chr12:94796946,94794626-94794757,94772818	S	100.0	OK,OK,OK,OK,S@86.00,0.00	80.72	OK,OK,OK,OK,C1@62.15,14.85	SA537	SA538	HCT116-stranded	0.50
CCDC43	HsaEX0013261	chr17:42759371-42759506	136	chr17:42766918,42759371-42759506+42759756,42750893	C3	94.48	SOK,SOK,N,Bn,C3@266.43,15.57	56.25	OK,OK,LOW,Bn,C3@42.19,32.81	SA537	SA538	HCT116-stranded	0.50
CCDC43	HsaEX0013260	chr17:42761240-42761327	88	chr17:42766918,42761240-42761327,42750893	C3	92.86	SOK,SOK,N,B2,C3@198.72,15.28	63.87	OK,OK,LOW,B2,C2@54.29,30.71	SA537	SA538	HCT116-stranded	0.50
CCDC43	HsaINT0029618	chr17:42759507-42761239	1733	chr17:42761240-42761327=42759371-42759506:-	IR-S	0.0	OK,OK,NA,0=0=97,1@0,97	22.73	LOW,LOW,NA,0=10=17,0.0346@6.14,20.86	SA537	SA538	HCT116-stranded	0.50
CCDC43	HsaINT0029619	chr17:42758012-42759370	1359	chr17:42759371-42759506=42757953-42758011:-	IR-C	6.96	SOK,SOK,NA,5=11=107,0.0247@8.56,114.44	32.39	OK,OK,NA,16=7=24,0.00459@15.22,31.78	SA537	SA538	HCT116-stranded	0.50
CCDC43	HsaINT0029620	chr17:42756412-42757952	1541	chr17:42757953-42758011=42754805-42756411:-	IR-C	6.14	SOK,SOK,NA,0=14=107,0.009@7.43,113.57	36.0	LOW,LOW,NA,6=12=16,0.0176@12.24,21.76	SA537	SA538	HCT116-stranded	0.50
CCDC45	HsaEX0013266	chr17:62527044-62527136	93	chr17:62525545,62527044-62527136,62528008	S	99.23	SOK,SOK,SOK,OK,S@193.50,1.50	27.12	SOK,SOK,SOK,OK,C1@62.92,169.08	SA537	SA538	HCT116-stranded	0.50
CCDC45	HsaEX0013270	chr17:62517520-62517645	126	chr17:62515554,62517520-62517645,62518820	S	94.86	SOK,SOK,SOK,OK,S@188.77,10.23	34.6	SOK,SOK,SOK,OK,C1@101.72,192.28	SA537	SA538	HCT116-stranded	0.50
CCDC50	HsaEX0013296	chr3:191092851-191093378	528	chr3:191087825,191092851-191093378,191097948	S	9.41	SOK,SOK,SOK,OK,S@14.77,142.23	43.22	SOK,SOK,SOK,OK,S@73.04,95.96	SA537	SA538	HCT116-stranded	0.50
CCDC51	HsaALTA0001578-2/3	chr3:48476352-48476425	5	chr3:48481398,48476352-48476546+48476425+48476420	Alt3	33.52	SOK,SOK,SOK,176=139,C2@59.00,117.00	11.28	SOK,SOK,OK,133=98,C2@15.00,118.00	SA537	SA538	HCT116-stranded	0.50
CCDC51	HsaALTA0001578-3/3	chr3:48476352-48476546	126	chr3:48481398,48476352-48476546+48476425+48476420	Alt3	63.64	SOK,SOK,SOK,176=139,C2@112.01,63.99	88.72	SOK,SOK,OK,133=98,C2@118.00,15.00	SA537	SA538	HCT116-stranded	0.50
CCDC55	HsaEX0013311	chr17:28445098-28445186	89	chr17:28443881,28445098-28445186+28445191,28499560	C1	86.55	VLOW,SOK,VLOW,B1,C1@100.40,15.60	61.9	SOK,SOK,SOK,B1,S@159.08,97.92	SA537	SA538	HCT116-stranded	0.50
CCDC56	HsaINT0029713	chr17:40950186-40950485	300	chr17:40950486-40950704=40949652-40950185:-	IR-S	0.24	SOK,SOK,NA,1=0=210,0.714@0.51,210.49	16.27	SOK,SOK,NA,35=68=265,0.229@59.87,308.13	SA537	SA538	HCT116-stranded	0.50
CCDC57	HsaEX0013321	chr17:80156213-80156298	86	chr17:80159414+80159548+80159635,80156190+80156213-80156298,80153240	S	100.0	OK,OK,OK,OK,S@36.00,0.00	70.0	VLOW,VLOW,VLOW,B1,S@23.80,10.20	SA537	SA538	HCT116-stranded	0.50
CCDC57	HsaEX0013326	chr17:80109436-80109649	214	chr17:80115624,80109436-80109649,80092070	C1	84.23	N,N,N,B2,C2@58.96,11.04	50.42	VLOW,VLOW,VLOW,OK,C2@19.66,19.34	SA537	SA538	HCT116-stranded	0.50
CCDC58	HsaEX0013340	chr3:122081815-122081874	60	chr3:122084183,122081815-122081874,122078674+122078766	S	97.84	SOK,SOK,SOK,B2,S@173.18,3.82	82.24	SOK,SOK,SOK,B2,C1@305.11,65.89	SA537	SA538	HCT116-stranded	0.50
CCDC6	HsaEX0013341	chr10:61554231-61554355	125	chr10:61564178,61554231-61554355,61552869	S	99.73	SOK,SOK,SOK,OK,S@732.02,1.98	72.86	SOK,SOK,SOK,OK,S@793.45,295.55	SA537	SA538	HCT116-stranded	0.50
CCDC61	HsaEX0013349	chr19:46509822-46509974	153	chr19:46498762,46509817+46509822-46509974,46518307	C3	84.62	N,N,N,Bn,C3@10.15,1.85	37.5	N,N,N,Bn,C3@4.12,6.88	SA537	SA538	HCT116-stranded	0.50
CCDC62	HsaEX0013356	chr12:123307913-123308006	94	chr12:123297966,123307913-123308006,123310969	C1	100.0	N,N,N,OK,C1@11.00,0.00	8.25	VLOW,VLOW,N,OK,C2@1.07,11.93	SA537	SA538	HCT116-stranded	0.50
CCDC64	HsaEX0013378	chr12:120529051-120529205	155	chr12:120527875,120529051-120529205,120530804	C2	1.17	OK,OK,OK,Bn,S@0.49,41.51	32.69	LOW,LOW,LOW,Bl,S@10.46,21.54	SA537	SA538	HCT116-stranded	0.50
CCDC64	HsaEX0013369	chr12:120499514-120499630	117	chr12:120436540,120499514-120499630,120502537	C1	100.0	OK,OK,OK,OK,S@51.00,0.00	66.57	LOW,LOW,LOW,B1,C2@30.62,15.38	SA537	SA538	HCT116-stranded	0.50
CCDC64	HsaEX0013370	chr12:120502537-120502683	147	chr12:120499630,120502537-120502683,120509426	C1	100.0	OK,OK,OK,OK,S@61.00,0.00	67.8	LOW,LOW,LOW,B1,C1@28.48,13.52	SA537	SA538	HCT116-stranded	0.50
CCDC64B	HsaEX0013380	chr16:3078349-3078469	121	chr16:3078701,3078349-3078469,3078274	S	100.0	OK,OK,OK,OK,S@54.00,0.00	66.67	VLOW,VLOW,VLOW,B1,S@16.67,8.33	SA537	SA538	HCT116-stranded	0.50
CCDC65	HsaINT0029818	chr12:49312687-49314712	2026	chr12:49312468-49312686=49314713-49314865:+	IR-S	2.94	OK,OK,NA,2=0=33,0.51@1.03,33.97	48.57	N,N,NA,8=9=9,0.815@12.63,13.37	SA537	SA538	HCT116-stranded	0.50
CCDC66	HsaEX0013392	chr3:56599162-56599232	71	chr3:56598153,56599162-56599232,56600622	S	33.33	LOW,LOW,LOW,OK,S@10.67,21.33	0.0	LOW,LOW,LOW,Bn,S@0.00,15.00	SA537	SA538	HCT116-stranded	0.50
CCDC66	HsaEX0013399	chr3:56626998-56627129	132	chr3:56605330,56626998-56627129,56647617+56647635+56647639	C3	100.0	OK,OK,N,B2,C3@52.00,0.00	77.36	OK,OK,N,Bl,C3@36.36,10.64	SA537	SA538	HCT116-stranded	0.50
CCDC66	HsaEX0013391	chr3:56600622-56600787	166	chr3:56598153,56600622-56600787,56600978	C1	100.0	OK,OK,LOW,OK,C2@44.00,0.00	55.39	VLOW,LOW,VLOW,OK,C2@19.94,16.06	SA537	SA538	HCT116-stranded	0.50
CCDC66	HsaEX0013390	chr3:56653805-56653929	125	chr3:56653555,56653805-56653929,56655560	S	97.67	OK,OK,OK,OK,S@83.02,1.98	51.35	VLOW,VLOW,VLOW,OK,S@14.38,13.62	SA537	SA538	HCT116-stranded	0.50
CCDC68	HsaEX0013407	chr18:52575017-52575093	77	chr18:52585144,52575017-52575093,52571646	S	100.0	VLOW,VLOW,VLOW,OK,S@25.00,0.00	52.94	N,N,N,OK,S@6.88,6.12	SA537	SA538	HCT116-stranded	0.50
CCDC7	HsaINT0029869	chr10:32806904-32807343	440	chr10:32806873-32806903=32807344-32807433:+	IR-S	2.44	SOK,SOK,NA,2=3=100,0.677@2.56,102.44	37.93	N,N,NA,11=0=9,0.0247@7.59,12.41	SA537	SA538	HCT116-stranded	0.50
CCDC73	HsaINT0029897	chr11:32632812-32634967	2156	chr11:32634968-32636488=32632678-32632811:-	IR-S	17.24	VLOW,VLOW,NA,5=0=12,0.186@2.93,14.07	57.14	N,N,NA,4=12=6,0.19@12.57,9.43	SA537	SA538	HCT116-stranded	0.50
CCDC74B	HsaINT0029920	chr2:130897264-130897463	200	chr2:130897464-130897520=130896862-130897263:-	IR-S	33.33	LOW,LOW,NA,5=14=19,0.382@12.67,25.33	2.75	OK,OK,NA,1=2=53,0.802@1.54,54.46	SA537	SA538	HCT116-stranded	0.50
CCDC75	HsaEX0013428	chr2:37315512-37315583	72	chr2:37311713+37311729,37315512-37315583,37316783	C1	100.0	OK,OK,LOW,OK,S@49.00,0.00	33.05	LOW,OK,LOW,OK,S@10.91,22.09	SA537	SA538	HCT116-stranded	0.50
CCDC75	HsaEX0013430	chr2:37317824-37317865	42	chr2:37317009,37317824-37317865,37319059	C1	95.06	OK,OK,OK,OK,S@53.23,2.77	60.17	VLOW,LOW,VLOW,OK,S@24.67,16.33	SA537	SA538	HCT116-stranded	0.50
[truncated: 149,282 more rows]
