# Supplementary material for: CLK-dependent exon recognition and conjoined gene formation revealed with a novel small molecule inhibitor
Source: Nat Commun. 2017 Feb 23;8:7. doi: 10.1038/s41467-016-0008-7 (PMC5431906; doi:10.1038/s41467-016-0008-7)
Supplement: Supplementary file 10 — VAST-TOOLS AS event PSI values across all T3 concentrations in HCT116 and 184hTERT datasets. Columns: EVENT (event identifier; text), COMPLEX (event type; text), PSI (percent spliced in value; float), LIBRARY (library/sample id; text), dataset (cell and RNA-Seq library type; text). [file 41467_2016_8_MOESM10_ESM.txt]

EVENT	COMPLEX	PSI	LIBRARY	dataset
HsaEX0056692	S	39.09	SA464	HCT116-unstranded
HsaEX0056692	S	22.22	SA465	HCT116-unstranded
HsaEX0056692	S	14.29	SA466	HCT116-unstranded
HsaEX0056692	S	8.45	SA467	HCT116-unstranded
HsaEX0056692	S	0.0	SA468	HCT116-unstranded
HsaEX0056692	S	0.0	SA469	HCT116-unstranded
HsaEX0056692	S	0.0	SA470	HCT116-unstranded
HsaEX0056688	S	0.0	SA464	HCT116-unstranded
HsaEX0056688	S	0.0	SA465	HCT116-unstranded
HsaEX0056688	S	3.7	SA466	HCT116-unstranded
HsaEX0056688	S	14.29	SA467	HCT116-unstranded
HsaEX0056688	S	7.69	SA468	HCT116-unstranded
HsaEX0056688	S	33.33	SA469	HCT116-unstranded
HsaEX0056688	S	11.11	SA470	HCT116-unstranded
HsaALTA0007537-1/2	Alt3	88.89	SA464	HCT116-unstranded
HsaALTA0007537-1/2	Alt3	96.0	SA465	HCT116-unstranded
HsaALTA0007537-1/2	Alt3	95.83	SA466	HCT116-unstranded
HsaALTA0007537-1/2	Alt3	100.0	SA467	HCT116-unstranded
HsaALTA0007537-1/2	Alt3	0.0	SA468	HCT116-unstranded
HsaALTA0007537-1/2	Alt3	0.0	SA469	HCT116-unstranded
HsaALTA0007537-1/2	Alt3	42.86	SA470	HCT116-unstranded
HsaALTA0007537-2/2	Alt3	11.11	SA464	HCT116-unstranded
HsaALTA0007537-2/2	Alt3	4.0	SA465	HCT116-unstranded
HsaALTA0007537-2/2	Alt3	4.17	SA466	HCT116-unstranded
HsaALTA0007537-2/2	Alt3	0.0	SA467	HCT116-unstranded
HsaALTA0007537-2/2	Alt3	100.0	SA468	HCT116-unstranded
HsaALTA0007537-2/2	Alt3	100.0	SA469	HCT116-unstranded
HsaALTA0007537-2/2	Alt3	57.14	SA470	HCT116-unstranded
HsaINT0146280	IR-C	39.1304347826087	SA464	HCT116-unstranded
HsaINT0146280	IR-C	49.019607843137294	SA465	HCT116-unstranded
HsaINT0146280	IR-C	35.384615384615394	SA466	HCT116-unstranded
HsaINT0146280	IR-C	74.4186046511628	SA467	HCT116-unstranded
HsaINT0146280	IR-C	72.7272727272727	SA468	HCT116-unstranded
HsaINT0146280	IR-C	72.54901960784309	SA469	HCT116-unstranded
HsaINT0146280	IR-C	86.8131868131868	SA470	HCT116-unstranded
HsaINT0146281	IR-S	69.6969696969697	SA464	HCT116-unstranded
HsaINT0146281	IR-S	55.5555555555556	SA465	HCT116-unstranded
HsaINT0146281	IR-S	79.3103448275862	SA466	HCT116-unstranded
HsaINT0146281	IR-S	100.0	SA467	HCT116-unstranded
HsaINT0146281	IR-S	100.0	SA468	HCT116-unstranded
HsaINT0146281	IR-S	100.0	SA469	HCT116-unstranded
HsaINT0146281	IR-S	100.0	SA470	HCT116-unstranded
HsaINT0146282	IR-S	38.0952380952381	SA464	HCT116-unstranded
HsaINT0146282	IR-S	64.4444444444444	SA465	HCT116-unstranded
HsaINT0146282	IR-S	55.0	SA466	HCT116-unstranded
HsaINT0146282	IR-S	81.13207547169809	SA467	HCT116-unstranded
HsaINT0146282	IR-S	93.75	SA468	HCT116-unstranded
HsaINT0146282	IR-S	89.4736842105263	SA469	HCT116-unstranded
HsaINT0146282	IR-S	86.04651162790701	SA470	HCT116-unstranded
HsaEX0010105	S	93.89	SA464	HCT116-unstranded
HsaEX0010105	S	87.71	SA465	HCT116-unstranded
HsaEX0010105	S	89.23	SA466	HCT116-unstranded
HsaEX0010105	S	40.79	SA467	HCT116-unstranded
HsaEX0010105	S	36.3	SA468	HCT116-unstranded
HsaEX0010105	S	34.65	SA469	HCT116-unstranded
HsaEX0010105	S	51.67	SA470	HCT116-unstranded
HsaEX0010106	S	89.35	SA464	HCT116-unstranded
HsaEX0010106	S	89.04	SA465	HCT116-unstranded
HsaEX0010106	S	77.25	SA466	HCT116-unstranded
HsaEX0010106	S	47.11	SA467	HCT116-unstranded
HsaEX0010106	S	53.85	SA468	HCT116-unstranded
HsaEX0010106	S	61.54	SA469	HCT116-unstranded
HsaEX0010106	S	64.58	SA470	HCT116-unstranded
HsaEX0010107	S	100.0	SA464	HCT116-unstranded
HsaEX0010107	S	97.48	SA465	HCT116-unstranded
HsaEX0010107	S	96.49	SA466	HCT116-unstranded
HsaEX0010107	S	60.29	SA467	HCT116-unstranded
HsaEX0010107	S	51.35	SA468	HCT116-unstranded
HsaEX0010107	S	67.57	SA469	HCT116-unstranded
HsaEX0010107	S	68.0	SA470	HCT116-unstranded
HsaEX0010111	S	100.0	SA464	HCT116-unstranded
HsaEX0010111	S	95.59	SA465	HCT116-unstranded
HsaEX0010111	S	94.12	SA466	HCT116-unstranded
HsaEX0010111	S	83.05	SA467	HCT116-unstranded
HsaEX0010111	S	57.69	SA468	HCT116-unstranded
HsaEX0010111	S	79.31	SA469	HCT116-unstranded
HsaEX0010111	S	42.76	SA470	HCT116-unstranded
HsaEX0010099	S	100.0	SA464	HCT116-unstranded
HsaEX0010099	S	100.0	SA465	HCT116-unstranded
HsaEX0010099	S	100.0	SA466	HCT116-unstranded
HsaEX0010099	S	73.81	SA467	HCT116-unstranded
HsaEX0010099	S	78.61	SA468	HCT116-unstranded
HsaEX0010099	S	49.6	SA469	HCT116-unstranded
HsaEX0010099	S	57.22	SA470	HCT116-unstranded
HsaEX0010102	S	88.49	SA464	HCT116-unstranded
HsaEX0010102	S	89.5	SA465	HCT116-unstranded
HsaEX0010102	S	79.75	SA466	HCT116-unstranded
HsaEX0010102	S	68.33	SA467	HCT116-unstranded
HsaEX0010102	S	48.58	SA468	HCT116-unstranded
HsaEX0010102	S	31.44	SA469	HCT116-unstranded
HsaEX0010102	S	38.39	SA470	HCT116-unstranded
HsaEX0027220	S	98.43	SA464	HCT116-unstranded
HsaEX0027220	S	93.22	SA465	HCT116-unstranded
HsaEX0027220	S	93.98	SA466	HCT116-unstranded
HsaEX0027220	S	60.89	SA467	HCT116-unstranded
HsaEX0027220	S	29.63	SA468	HCT116-unstranded
HsaEX0027220	S	56.1	SA469	HCT116-unstranded
HsaEX0027220	S	62.32	SA470	HCT116-unstranded
HsaEX0027217	S	100.0	SA464	HCT116-unstranded
HsaEX0027217	S	100.0	SA465	HCT116-unstranded
HsaEX0027217	S	100.0	SA466	HCT116-unstranded
HsaEX0027217	S	97.92	SA467	HCT116-unstranded
HsaEX0027217	S	92.33	SA468	HCT116-unstranded
HsaEX0027217	S	77.43	SA469	HCT116-unstranded
HsaEX0027217	S	53.23	SA470	HCT116-unstranded
HsaEX0027218	S	99.32	SA464	HCT116-unstranded
HsaEX0027218	S	100.0	SA465	HCT116-unstranded
HsaEX0027218	S	100.0	SA466	HCT116-unstranded
HsaEX0027218	S	86.33	SA467	HCT116-unstranded
HsaEX0027218	S	78.84	SA468	HCT116-unstranded
HsaEX0027218	S	57.52	SA469	HCT116-unstranded
HsaEX0027218	S	49.17	SA470	HCT116-unstranded
HsaEX0027219	S	97.21	SA464	HCT116-unstranded
HsaEX0027219	S	94.71	SA465	HCT116-unstranded
HsaEX0027219	S	94.42	SA466	HCT116-unstranded
HsaEX0027219	S	70.48	SA467	HCT116-unstranded
HsaEX0027219	S	57.01	SA468	HCT116-unstranded
HsaEX0027219	S	60.81	SA469	HCT116-unstranded
HsaEX0027219	S	32.65	SA470	HCT116-unstranded
HsaINT0068309	IR-C	4.34782608695652	SA464	HCT116-unstranded
HsaINT0068309	IR-C	2.04081632653061	SA465	HCT116-unstranded
HsaINT0068309	IR-C	2.7624309392265203	SA466	HCT116-unstranded
HsaINT0068309	IR-C	6.95187165775401	SA467	HCT116-unstranded
HsaINT0068309	IR-C	6.45161290322581	SA468	HCT116-unstranded
HsaINT0068309	IR-C	30.0	SA469	HCT116-unstranded
HsaINT0068309	IR-C	36.0	SA470	HCT116-unstranded
HsaEX0042821	S	97.67	SA464	HCT116-unstranded
HsaEX0042821	S	97.27	SA465	HCT116-unstranded
HsaEX0042821	S	94.81	SA466	HCT116-unstranded
HsaEX0042821	S	90.37	SA467	HCT116-unstranded
HsaEX0042821	S	83.54	SA468	HCT116-unstranded
HsaEX0042821	S	64.85	SA469	HCT116-unstranded
HsaEX0042821	S	57.75	SA470	HCT116-unstranded
HsaEX0042823	C2	98.31	SA464	HCT116-unstranded
HsaEX0042823	C2	97.16	SA465	HCT116-unstranded
HsaEX0042823	C2	95.79	SA466	HCT116-unstranded
HsaEX0042823	C2	92.27	SA467	HCT116-unstranded
HsaEX0042823	C2	87.25	SA468	HCT116-unstranded
HsaEX0042823	C2	79.43	SA469	HCT116-unstranded
HsaEX0042823	C2	82.46	SA470	HCT116-unstranded
HsaINT0113295	IR-C	6.66666666666667	SA464	HCT116-unstranded
HsaINT0113295	IR-C	25.0	SA465	HCT116-unstranded
HsaINT0113295	IR-C	0.0	SA466	HCT116-unstranded
HsaINT0113295	IR-C	33.3333333333333	SA467	HCT116-unstranded
HsaINT0113295	IR-C	33.3333333333333	SA468	HCT116-unstranded
HsaINT0113295	IR-C	66.6666666666667	SA469	HCT116-unstranded
HsaINT0113295	IR-C	60.0	SA470	HCT116-unstranded
HsaEX0042981	S	100.0	SA464	HCT116-unstranded
HsaEX0042981	S	100.0	SA465	HCT116-unstranded
HsaEX0042981	S	100.0	SA466	HCT116-unstranded
HsaEX0042981	S	94.21	SA467	HCT116-unstranded
HsaEX0042981	S	100.0	SA468	HCT116-unstranded
HsaEX0042981	S	79.44	SA469	HCT116-unstranded
HsaEX0042981	S	88.38	SA470	HCT116-unstranded
HsaEX0042982	S	100.0	SA464	HCT116-unstranded
HsaEX0042982	S	97.94	SA465	HCT116-unstranded
HsaEX0042982	S	100.0	SA466	HCT116-unstranded
HsaEX0042982	S	88.11	SA467	HCT116-unstranded
HsaEX0042982	S	80.5	SA468	HCT116-unstranded
HsaEX0042982	S	86.91	SA469	HCT116-unstranded
HsaEX0042982	S	90.05	SA470	HCT116-unstranded
HsaEX0035414	S	94.44	SA464	HCT116-unstranded
HsaEX0035414	S	93.12	SA465	HCT116-unstranded
HsaEX0035414	S	93.87	SA466	HCT116-unstranded
HsaEX0035414	S	86.59	SA467	HCT116-unstranded
HsaEX0035414	S	82.87	SA468	HCT116-unstranded
HsaEX0035414	S	84.39	SA469	HCT116-unstranded
HsaEX0035414	S	78.83	SA470	HCT116-unstranded
HsaINT0090789	IR-C	0.0	SA464	HCT116-unstranded
HsaINT0090789	IR-C	6.38297872340426	SA465	HCT116-unstranded
HsaINT0090789	IR-C	2.85714285714286	SA466	HCT116-unstranded
HsaINT0090789	IR-C	16.0493827160494	SA467	HCT116-unstranded
HsaINT0090789	IR-C	14.705882352941199	SA468	HCT116-unstranded
HsaINT0090789	IR-C	38.7096774193548	SA469	HCT116-unstranded
HsaINT0090789	IR-C	20.3389830508475	SA470	HCT116-unstranded
HsaEX0004226	S	86.09	SA464	HCT116-unstranded
HsaEX0004226	S	85.84	SA465	HCT116-unstranded
HsaEX0004226	S	86.89	SA466	HCT116-unstranded
HsaEX0004226	S	66.29	SA467	HCT116-unstranded
HsaEX0004226	S	61.29	SA468	HCT116-unstranded
HsaEX0004226	S	36.0	SA469	HCT116-unstranded
HsaEX0004226	S	44.62	SA470	HCT116-unstranded
HsaEX0004227	S	100.0	SA464	HCT116-unstranded
HsaEX0004227	S	98.64	SA465	HCT116-unstranded
HsaEX0004227	S	100.0	SA466	HCT116-unstranded
HsaEX0004227	S	73.45	SA467	HCT116-unstranded
HsaEX0004227	S	57.78	SA468	HCT116-unstranded
HsaEX0004227	S	36.47	SA469	HCT116-unstranded
HsaEX0004227	S	31.62	SA470	HCT116-unstranded
HsaEX0004220	S	100.0	SA464	HCT116-unstranded
HsaEX0004220	S	100.0	SA465	HCT116-unstranded
HsaEX0004220	S	97.89	SA466	HCT116-unstranded
HsaEX0004220	S	92.92	SA467	HCT116-unstranded
HsaEX0004220	S	83.44	SA468	HCT116-unstranded
HsaEX0004220	S	94.19	SA469	HCT116-unstranded
HsaEX0004220	S	75.55	SA470	HCT116-unstranded
HsaEX0004222	S	100.0	SA464	HCT116-unstranded
HsaEX0004222	S	100.0	SA465	HCT116-unstranded
HsaEX0004222	S	100.0	SA466	HCT116-unstranded
HsaEX0004222	S	98.77	SA467	HCT116-unstranded
HsaEX0004222	S	97.8	SA468	HCT116-unstranded
HsaEX0004222	S	94.29	SA469	HCT116-unstranded
HsaEX0004222	S	84.08	SA470	HCT116-unstranded
HsaEX0004224	S	97.84	SA464	HCT116-unstranded
HsaEX0004224	S	94.56	SA465	HCT116-unstranded
HsaEX0004224	S	96.61	SA466	HCT116-unstranded
HsaEX0004224	S	79.04	SA467	HCT116-unstranded
HsaEX0004224	S	84.9	SA468	HCT116-unstranded
HsaEX0004224	S	54.83	SA469	HCT116-unstranded
HsaEX0004224	S	46.73	SA470	HCT116-unstranded
HsaINT0008300	IR-S	0.0	SA464	HCT116-unstranded
HsaINT0008300	IR-S	1.85185185185185	SA465	HCT116-unstranded
HsaINT0008300	IR-S	2.77777777777778	SA466	HCT116-unstranded
HsaINT0008300	IR-S	12.280701754386001	SA467	HCT116-unstranded
HsaINT0008300	IR-S	19.2307692307692	SA468	HCT116-unstranded
HsaINT0008300	IR-S	45.9459459459459	SA469	HCT116-unstranded
HsaINT0008300	IR-S	53.4883720930233	SA470	HCT116-unstranded
HsaINT0008301	IR-S	3.38983050847458	SA464	HCT116-unstranded
HsaINT0008301	IR-S	1.01010101010101	SA465	HCT116-unstranded
HsaINT0008301	IR-S	4.0	SA466	HCT116-unstranded
HsaINT0008301	IR-S	5.0	SA467	HCT116-unstranded
HsaINT0008301	IR-S	25.581395348837198	SA468	HCT116-unstranded
HsaINT0008301	IR-S	41.1764705882353	SA469	HCT116-unstranded
HsaINT0008301	IR-S	31.1475409836066	SA470	HCT116-unstranded
HsaINT0008309	IR-S	11.764705882352901	SA464	HCT116-unstranded
HsaINT0008309	IR-S	17.9487179487179	SA465	HCT116-unstranded
HsaINT0008309	IR-S	11.392405063291099	SA466	HCT116-unstranded
HsaINT0008309	IR-S	26.153846153846196	SA467	HCT116-unstranded
HsaINT0008309	IR-S	22.0338983050847	SA468	HCT116-unstranded
HsaINT0008309	IR-S	53.4883720930233	SA469	HCT116-unstranded
HsaINT0008309	IR-S	56.0	SA470	HCT116-unstranded
HsaEX0035028	S	100.0	SA464	HCT116-unstranded
HsaEX0035028	S	96.0	SA465	HCT116-unstranded
HsaEX0035028	S	100.0	SA466	HCT116-unstranded
HsaEX0035028	S	75.0	SA467	HCT116-unstranded
HsaEX0035028	S	90.91	SA468	HCT116-unstranded
HsaEX0035028	S	42.86	SA469	HCT116-unstranded
HsaEX0035028	S	61.54	SA470	HCT116-unstranded
HsaEX0035029	C3	100.0	SA464	HCT116-unstranded
HsaEX0035029	C3	100.0	SA465	HCT116-unstranded
HsaEX0035029	C3	100.0	SA466	HCT116-unstranded
HsaEX0035029	C3	96.7	SA467	HCT116-unstranded
HsaEX0035029	C3	100.0	SA468	HCT116-unstranded
HsaEX0035029	C3	71.14	SA469	HCT116-unstranded
HsaEX0035029	C3	84.7	SA470	HCT116-unstranded
HsaEX0035031	C3	97.42	SA464	HCT116-unstranded
HsaEX0035031	C3	98.04	SA465	HCT116-unstranded
HsaEX0035031	C3	100.0	SA466	HCT116-unstranded
HsaEX0035031	C3	68.47	SA467	HCT116-unstranded
HsaEX0035031	C3	71.43	SA468	HCT116-unstranded
HsaEX0035031	C3	57.89	SA469	HCT116-unstranded
HsaEX0035031	C3	51.14	SA470	HCT116-unstranded
HsaEX0035032	S	92.91	SA464	HCT116-unstranded
HsaEX0035032	S	93.22	SA465	HCT116-unstranded
HsaEX0035032	S	97.56	SA466	HCT116-unstranded
HsaEX0035032	S	84.46	SA467	HCT116-unstranded
HsaEX0035032	S	91.3	SA468	HCT116-unstranded
HsaEX0035032	S	78.57	SA469	HCT116-unstranded
HsaEX0035032	S	51.3	SA470	HCT116-unstranded
HsaEX0035033	C3	46.43	SA464	HCT116-unstranded
HsaEX0035033	C3	67.06	SA465	HCT116-unstranded
HsaEX0035033	C3	41.67	SA466	HCT116-unstranded
HsaEX0035033	C3	82.35	SA467	HCT116-unstranded
HsaEX0035033	C3	88.24	SA468	HCT116-unstranded
HsaEX0035033	C3	66.67	SA469	HCT116-unstranded
HsaEX0035033	C3	50.0	SA470	HCT116-unstranded
HsaEX0035034	C2	59.46	SA464	HCT116-unstranded
HsaEX0035034	C2	62.64	SA465	HCT116-unstranded
HsaEX0035034	C2	63.04	SA466	HCT116-unstranded
HsaEX0035034	C2	16.36	SA467	HCT116-unstranded
HsaEX0035034	C2	4.0	SA468	HCT116-unstranded
HsaEX0035034	C2	6.67	SA469	HCT116-unstranded
HsaEX0035034	C2	19.05	SA470	HCT116-unstranded
HsaINT0089314	IR-S	2.63157894736842	SA464	HCT116-unstranded
HsaINT0089314	IR-S	9.09090909090909	SA465	HCT116-unstranded
HsaINT0089314	IR-S	2.1276595744680904	SA466	HCT116-unstranded
HsaINT0089314	IR-S	42.8571428571429	SA467	HCT116-unstranded
HsaINT0089314	IR-S	9.09090909090909	SA468	HCT116-unstranded
HsaINT0089314	IR-S	9.09090909090909	SA469	HCT116-unstranded
HsaINT0089314	IR-S	44.4444444444444	SA470	HCT116-unstranded
HsaEX0003828	S	100.0	SA464	HCT116-unstranded
HsaEX0003828	S	100.0	SA465	HCT116-unstranded
HsaEX0003828	S	100.0	SA466	HCT116-unstranded
HsaEX0003828	S	98.03	SA467	HCT116-unstranded
HsaEX0003828	S	97.63	SA468	HCT116-unstranded
HsaEX0003828	S	89.41	SA469	HCT116-unstranded
HsaEX0003828	S	79.63	SA470	HCT116-unstranded
HsaEX0003830	C1	100.0	SA464	HCT116-unstranded
HsaEX0003830	C1	97.7	SA465	HCT116-unstranded
HsaEX0003830	C1	96.18	SA466	HCT116-unstranded
HsaEX0003830	C1	77.33	SA467	HCT116-unstranded
HsaEX0003830	C1	69.73	SA468	HCT116-unstranded
HsaEX0003830	C1	21.8	SA469	HCT116-unstranded
HsaEX0003830	C1	36.2	SA470	HCT116-unstranded
HsaINT0007385	IR-S	1.49253731343284	SA464	HCT116-unstranded
HsaINT0007385	IR-S	6.66666666666667	SA465	HCT116-unstranded
HsaINT0007385	IR-S	25.8278145695364	SA466	HCT116-unstranded
HsaINT0007385	IR-S	32.7731092436975	SA467	HCT116-unstranded
HsaINT0007385	IR-S	5.882352941176469	SA468	HCT116-unstranded
HsaINT0007385	IR-S	0.0	SA469	HCT116-unstranded
HsaINT0007385	IR-S	45.6310679611651	SA470	HCT116-unstranded
HsaINT0007386	IR-C	9.80392156862745	SA464	HCT116-unstranded
HsaINT0007386	IR-C	5.882352941176469	SA465	HCT116-unstranded
HsaINT0007386	IR-C	10.0	SA466	HCT116-unstranded
HsaINT0007386	IR-C	16.6666666666667	SA467	HCT116-unstranded
HsaINT0007386	IR-C	53.84615384615379	SA468	HCT116-unstranded
HsaINT0007386	IR-C	20.0	SA469	HCT116-unstranded
HsaINT0007386	IR-C	29.411764705882398	SA470	HCT116-unstranded
HsaINT0007387	IR-S	17.8082191780822	SA464	HCT116-unstranded
HsaINT0007387	IR-S	16.923076923076902	SA465	HCT116-unstranded
HsaINT0007387	IR-S	48.3870967741936	SA466	HCT116-unstranded
HsaINT0007387	IR-S	63.63636363636361	SA467	HCT116-unstranded
HsaINT0007387	IR-S	33.3333333333333	SA468	HCT116-unstranded
HsaINT0007387	IR-S	33.3333333333333	SA469	HCT116-unstranded
HsaINT0007387	IR-S	25.0	SA470	HCT116-unstranded
HsaINT0007388	IR-S	0.0	SA464	HCT116-unstranded
HsaINT0007388	IR-S	7.40740740740741	SA465	HCT116-unstranded
HsaINT0007388	IR-S	2.56410256410256	SA466	HCT116-unstranded
HsaINT0007388	IR-S	11.1111111111111	SA467	HCT116-unstranded
HsaINT0007388	IR-S	38.4615384615385	SA468	HCT116-unstranded
HsaINT0007388	IR-S	53.84615384615379	SA469	HCT116-unstranded
HsaINT0007388	IR-S	11.1111111111111	SA470	HCT116-unstranded
HsaINT0007389	IR-S	0.0	SA464	HCT116-unstranded
HsaINT0007389	IR-S	0.0	SA465	HCT116-unstranded
HsaINT0007389	IR-S	0.0	SA466	HCT116-unstranded
HsaINT0007389	IR-S	5.882352941176469	SA467	HCT116-unstranded
HsaINT0007389	IR-S	50.0	SA468	HCT116-unstranded
HsaINT0007389	IR-S	14.285714285714299	SA469	HCT116-unstranded
HsaINT0007389	IR-S	13.0434782608696	SA470	HCT116-unstranded
HsaEX0064664	C3	23.2	SA464	HCT116-unstranded
HsaEX0064664	C3	7.37	SA465	HCT116-unstranded
HsaEX0064664	C3	6.44	SA466	HCT116-unstranded
HsaEX0064664	C3	2.71	SA467	HCT116-unstranded
HsaEX0064664	C3	2.02	SA468	HCT116-unstranded
HsaEX0064664	C3	2.03	SA469	HCT116-unstranded
HsaEX0064664	C3	3.25	SA470	HCT116-unstranded
HsaEX0064665	C3	49.06	SA464	HCT116-unstranded
HsaEX0064665	C3	15.25	SA465	HCT116-unstranded
HsaEX0064665	C3	10.63	SA466	HCT116-unstranded
HsaEX0064665	C3	15.08	SA467	HCT116-unstranded
HsaEX0064665	C3	11.33	SA468	HCT116-unstranded
HsaEX0064665	C3	12.86	SA469	HCT116-unstranded
HsaEX0064665	C3	7.65	SA470	HCT116-unstranded
HsaEX0064659	S	97.43	SA464	HCT116-unstranded
HsaEX0064659	S	100.0	SA465	HCT116-unstranded
HsaEX0064659	S	100.0	SA466	HCT116-unstranded
HsaEX0064659	S	98.33	SA467	HCT116-unstranded
HsaEX0064659	S	92.71	SA468	HCT116-unstranded
HsaEX0064659	S	82.6	SA469	HCT116-unstranded
HsaEX0064659	S	75.51	SA470	HCT116-unstranded
HsaEX0052742	S	100.0	SA464	HCT116-unstranded
HsaEX0052742	S	100.0	SA465	HCT116-unstranded
HsaEX0052742	S	98.68	SA466	HCT116-unstranded
HsaEX0052742	S	79.45	SA467	HCT116-unstranded
HsaEX0052742	S	65.45	SA468	HCT116-unstranded
HsaEX0052742	S	44.07	SA469	HCT116-unstranded
HsaEX0052742	S	50.0	SA470	HCT116-unstranded
HsaEX0052743	S	92.69	SA464	HCT116-unstranded
HsaEX0052743	S	93.93	SA465	HCT116-unstranded
HsaEX0052743	S	90.45	SA466	HCT116-unstranded
HsaEX0052743	S	11.73	SA467	HCT116-unstranded
HsaEX0052743	S	3.9	SA468	HCT116-unstranded
HsaEX0052743	S	4.63	SA469	HCT116-unstranded
HsaEX0052743	S	5.43	SA470	HCT116-unstranded
HsaEX0052744	S	86.5	SA464	HCT116-unstranded
HsaEX0052744	S	92.54	SA465	HCT116-unstranded
HsaEX0052744	S	91.12	SA466	HCT116-unstranded
HsaEX0052744	S	17.05	SA467	HCT116-unstranded
HsaEX0052744	S	7.91	SA468	HCT116-unstranded
HsaEX0052744	S	1.33	SA469	HCT116-unstranded
HsaEX0052744	S	2.34	SA470	HCT116-unstranded
HsaEX0052745	S	94.96	SA464	HCT116-unstranded
HsaEX0052745	S	95.42	SA465	HCT116-unstranded
HsaEX0052745	S	97.12	SA466	HCT116-unstranded
HsaEX0052745	S	87.5	SA467	HCT116-unstranded
HsaEX0052745	S	83.87	SA468	HCT116-unstranded
HsaEX0052745	S	72.04	SA469	HCT116-unstranded
HsaEX0052745	S	56.52	SA470	HCT116-unstranded
HsaEX0052746	S	84.02	SA464	HCT116-unstranded
HsaEX0052746	S	87.25	SA465	HCT116-unstranded
HsaEX0052746	S	88.56	SA466	HCT116-unstranded
HsaEX0052746	S	33.33	SA467	HCT116-unstranded
HsaEX0052746	S	16.09	SA468	HCT116-unstranded
HsaEX0052746	S	4.95	SA469	HCT116-unstranded
HsaEX0052746	S	8.27	SA470	HCT116-unstranded
HsaEX0052747	C2	99.42	SA464	HCT116-unstranded
HsaEX0052747	C2	96.06	SA465	HCT116-unstranded
HsaEX0052747	C2	97.71	SA466	HCT116-unstranded
HsaEX0052747	C2	96.88	SA467	HCT116-unstranded
HsaEX0052747	C2	88.41	SA468	HCT116-unstranded
HsaEX0052747	C2	52.81	SA469	HCT116-unstranded
HsaEX0052747	C2	53.57	SA470	HCT116-unstranded
HsaEX0052738	S	100.0	SA464	HCT116-unstranded
HsaEX0052738	S	98.89	SA465	HCT116-unstranded
HsaEX0052738	S	99.43	SA466	HCT116-unstranded
HsaEX0052738	S	84.93	SA467	HCT116-unstranded
HsaEX0052738	S	76.75	SA468	HCT116-unstranded
HsaEX0052738	S	48.01	SA469	HCT116-unstranded
HsaEX0052738	S	35.8	SA470	HCT116-unstranded
HsaEX0052740	S	100.0	SA464	HCT116-unstranded
HsaEX0052740	S	97.74	SA465	HCT116-unstranded
HsaEX0052740	S	98.13	SA466	HCT116-unstranded
HsaEX0052740	S	95.2	SA467	HCT116-unstranded
HsaEX0052740	S	74.23	SA468	HCT116-unstranded
HsaEX0052740	S	48.65	SA469	HCT116-unstranded
HsaEX0052740	S	35.46	SA470	HCT116-unstranded
HsaEX0052741	S	99.33	SA464	HCT116-unstranded
HsaEX0052741	S	97.05	SA465	HCT116-unstranded
HsaEX0052741	S	97.69	SA466	HCT116-unstranded
HsaEX0052741	S	93.15	SA467	HCT116-unstranded
HsaEX0052741	S	74.83	SA468	HCT116-unstranded
HsaEX0052741	S	43.06	SA469	HCT116-unstranded
HsaEX0052741	S	23.85	SA470	HCT116-unstranded
HsaINT0138598	IR-C	0.0	SA464	HCT116-unstranded
HsaINT0138598	IR-C	2.0	SA465	HCT116-unstranded
HsaINT0138598	IR-C	5.54493307839388	SA466	HCT116-unstranded
HsaINT0138598	IR-C	7.38161559888579	SA467	HCT116-unstranded
HsaINT0138598	IR-C	11.6279069767442	SA468	HCT116-unstranded
HsaINT0138598	IR-C	38.9394750937332	SA469	HCT116-unstranded
HsaINT0138598	IR-C	29.0810300023624	SA470	HCT116-unstranded
HsaINT0138600	IR-S	10.0	SA464	HCT116-unstranded
HsaINT0138600	IR-S	24.8120300751879	SA465	HCT116-unstranded
HsaINT0138600	IR-S	26.470588235294105	SA466	HCT116-unstranded
HsaINT0138600	IR-S	50.0	SA467	HCT116-unstranded
HsaINT0138600	IR-S	39.1304347826086	SA468	HCT116-unstranded
HsaINT0138600	IR-S	84.7328244274809	SA469	HCT116-unstranded
HsaINT0138600	IR-S	63.687150837988796	SA470	HCT116-unstranded
HsaINT0138605	IR-S	0.483091787439614	SA464	HCT116-unstranded
HsaINT0138605	IR-S	2.22222222222222	SA465	HCT116-unstranded
HsaINT0138605	IR-S	0.45662100456621	SA466	HCT116-unstranded
HsaINT0138605	IR-S	7.08661417322835	SA467	HCT116-unstranded
HsaINT0138605	IR-S	6.25	SA468	HCT116-unstranded
HsaINT0138605	IR-S	20.8333333333333	SA469	HCT116-unstranded
HsaINT0138605	IR-S	41.4634146341463	SA470	HCT116-unstranded
HsaINT0138606	IR-C	0.9708737864077672	SA464	HCT116-unstranded
HsaINT0138606	IR-C	0.709219858156028	SA465	HCT116-unstranded
HsaINT0138606	IR-C	2.2950819672131098	SA466	HCT116-unstranded
HsaINT0138606	IR-C	7.692307692307692	SA467	HCT116-unstranded
HsaINT0138606	IR-C	10.8910891089109	SA468	HCT116-unstranded
HsaINT0138606	IR-C	22.857142857142897	SA469	HCT116-unstranded
HsaINT0138606	IR-C	43.1818181818182	SA470	HCT116-unstranded
HsaINT0138609	IR-C	0.5328596802841921	SA464	HCT116-unstranded
HsaINT0138609	IR-C	0.571428571428573	SA465	HCT116-unstranded
HsaINT0138609	IR-C	0.278551532033425	SA466	HCT116-unstranded
HsaINT0138609	IR-C	2.9883066262451297	SA467	HCT116-unstranded
HsaINT0138609	IR-C	2.44773986063963	SA468	HCT116-unstranded
HsaINT0138609	IR-C	8.31150273874732	SA469	HCT116-unstranded
HsaINT0138609	IR-C	16.1144790638658	SA470	HCT116-unstranded
HsaINT0138610	IR-S	7.20720720720721	SA464	HCT116-unstranded
HsaINT0138610	IR-S	6.49350649350649	SA465	HCT116-unstranded
HsaINT0138610	IR-S	6.6079295154184985	SA466	HCT116-unstranded
HsaINT0138610	IR-S	15.4929577464789	SA467	HCT116-unstranded
HsaINT0138610	IR-S	36.363636363636395	SA468	HCT116-unstranded
HsaINT0138610	IR-S	73.3333333333333	SA469	HCT116-unstranded
HsaINT0138610	IR-S	72.4137931034483	SA470	HCT116-unstranded
HsaINT0138611	IR-S	5.53191489361702	SA464	HCT116-unstranded
HsaINT0138611	IR-S	5.26315789473684	SA465	HCT116-unstranded
HsaINT0138611	IR-S	3.96825396825397	SA466	HCT116-unstranded
HsaINT0138611	IR-S	22.0338983050847	SA467	HCT116-unstranded
HsaINT0138611	IR-S	31.428571428571402	SA468	HCT116-unstranded
HsaINT0138611	IR-S	100.0	SA469	HCT116-unstranded
HsaINT0138611	IR-S	85.1851851851852	SA470	HCT116-unstranded
HsaINT0138612	IR-S	24.1666666666667	SA464	HCT116-unstranded
HsaINT0138612	IR-S	23.076923076923105	SA465	HCT116-unstranded
HsaINT0138612	IR-S	25.6916996047431	SA466	HCT116-unstranded
HsaINT0138612	IR-S	41.025641025641	SA467	HCT116-unstranded
HsaINT0138612	IR-S	44.4444444444444	SA468	HCT116-unstranded
HsaINT0138612	IR-S	52.380952380952394	SA469	HCT116-unstranded
HsaINT0138612	IR-S	58.9041095890411	SA470	HCT116-unstranded
HsaINT0138615	IR-C	0.636942675159236	SA464	HCT116-unstranded
HsaINT0138615	IR-C	0.7633587786259541	SA465	HCT116-unstranded
HsaINT0138615	IR-C	1.23456790123457	SA466	HCT116-unstranded
HsaINT0138615	IR-C	1.2987012987013	SA467	HCT116-unstranded
HsaINT0138615	IR-C	21.311475409836106	SA468	HCT116-unstranded
HsaINT0138615	IR-C	31.7073170731707	SA469	HCT116-unstranded
HsaINT0138615	IR-C	38.7096774193548	SA470	HCT116-unstranded
HsaINT0138616	IR-C	0.39525691699604704	SA464	HCT116-unstranded
HsaINT0138616	IR-C	0.6896551724137929	SA465	HCT116-unstranded
HsaINT0138616	IR-C	1.16731517509728	SA466	HCT116-unstranded
HsaINT0138616	IR-C	4.8648648648648605	SA467	HCT116-unstranded
HsaINT0138616	IR-C	8.3969465648855	SA468	HCT116-unstranded
HsaINT0138616	IR-C	12.280701754386001	SA469	HCT116-unstranded
HsaINT0138616	IR-C	33.3333333333333	SA470	HCT116-unstranded
HsaINT0138617	IR-C	0.928792569659443	SA464	HCT116-unstranded
HsaINT0138617	IR-C	0.0	SA465	HCT116-unstranded
HsaINT0138617	IR-C	0.7751937984496121	SA466	HCT116-unstranded
HsaINT0138617	IR-C	2.7272727272727297	SA467	HCT116-unstranded
HsaINT0138617	IR-C	6.918238993710692	SA468	HCT116-unstranded
HsaINT0138617	IR-C	20.0	SA469	HCT116-unstranded
HsaINT0138617	IR-C	50.3184713375796	SA470	HCT116-unstranded
HsaINT0138618	IR-C	1.5015015015015	SA464	HCT116-unstranded
HsaINT0138618	IR-C	2.48756218905473	SA465	HCT116-unstranded
HsaINT0138618	IR-C	1.90735694822888	SA466	HCT116-unstranded
HsaINT0138618	IR-C	4.18604651162791	SA467	HCT116-unstranded
HsaINT0138618	IR-C	4.9180327868852505	SA468	HCT116-unstranded
HsaINT0138618	IR-C	29.1666666666667	SA469	HCT116-unstranded
HsaINT0138618	IR-C	41.7142857142857	SA470	HCT116-unstranded
HsaINT0138619	IR-S	12.835820895522401	SA464	HCT116-unstranded
HsaINT0138619	IR-S	9.89010989010989	SA465	HCT116-unstranded
HsaINT0138619	IR-S	6.790123456790121	SA466	HCT116-unstranded
HsaINT0138619	IR-S	27.9620853080569	SA467	HCT116-unstranded
HsaINT0138619	IR-S	39.5348837209302	SA468	HCT116-unstranded
HsaINT0138619	IR-S	62.55707762557079	SA469	HCT116-unstranded
HsaINT0138619	IR-S	70.3225806451613	SA470	HCT116-unstranded
HsaINT0138621	IR-S	0.719729043183744	SA464	HCT116-unstranded
HsaINT0138621	IR-S	1.34351949420443	SA465	HCT116-unstranded
HsaINT0138621	IR-S	0.5195599022004891	SA466	HCT116-unstranded
HsaINT0138621	IR-S	8.28762949421085	SA467	HCT116-unstranded
HsaINT0138621	IR-S	3.3530571992110496	SA468	HCT116-unstranded
HsaINT0138621	IR-S	31.677018633540396	SA469	HCT116-unstranded
HsaINT0138621	IR-S	28.813559322033896	SA470	HCT116-unstranded
HsaINT0138622	IR-C	6.111111111111112	SA464	HCT116-unstranded
HsaINT0138622	IR-C	2.8901734104046204	SA465	HCT116-unstranded
HsaINT0138622	IR-C	1.98675496688742	SA466	HCT116-unstranded
HsaINT0138622	IR-C	6.01092896174863	SA467	HCT116-unstranded
HsaINT0138622	IR-C	9.80392156862745	SA468	HCT116-unstranded
HsaINT0138622	IR-C	34.1463414634146	SA469	HCT116-unstranded
HsaINT0138622	IR-C	34.1614906832298	SA470	HCT116-unstranded
HsaEX0059973	S	93.55	SA464	HCT116-unstranded
HsaEX0059973	S	57.14	SA465	HCT116-unstranded
HsaEX0059973	S	68.0	SA466	HCT116-unstranded
HsaEX0059973	S	66.67	SA467	HCT116-unstranded
HsaEX0059973	S	100.0	SA468	HCT116-unstranded
HsaEX0059973	S	100.0	SA469	HCT116-unstranded
HsaEX0059973	S	20.0	SA470	HCT116-unstranded
HsaEX0059971	C3	100.0	SA464	HCT116-unstranded
HsaEX0059971	C3	100.0	SA465	HCT116-unstranded
HsaEX0059971	C3	100.0	SA466	HCT116-unstranded
HsaEX0059971	C3	100.0	SA467	HCT116-unstranded
HsaEX0059971	C3	67.03	SA468	HCT116-unstranded
HsaEX0059971	C3	100.0	SA469	HCT116-unstranded
HsaEX0059971	C3	62.18	SA470	HCT116-unstranded
HsaEX0048614	S	96.63	SA464	HCT116-unstranded
HsaEX0048614	S	98.96	SA465	HCT116-unstranded
HsaEX0048614	S	97.17	SA466	HCT116-unstranded
HsaEX0048614	S	83.44	SA467	HCT116-unstranded
HsaEX0048614	S	76.31	SA468	HCT116-unstranded
HsaEX0048614	S	70.44	SA469	HCT116-unstranded
HsaEX0048614	S	84.27	SA470	HCT116-unstranded
HsaEX0048610	S	1.28	SA464	HCT116-unstranded
HsaEX0048610	S	1.1	SA465	HCT116-unstranded
HsaEX0048610	S	2.37	SA466	HCT116-unstranded
HsaEX0048610	S	7.01	SA467	HCT116-unstranded
HsaEX0048610	S	22.77	SA468	HCT116-unstranded
HsaEX0048610	S	21.97	SA469	HCT116-unstranded
HsaEX0048610	S	14.37	SA470	HCT116-unstranded
HsaEX0033220	S	34.99	SA464	HCT116-unstranded
HsaEX0033220	S	32.38	SA465	HCT116-unstranded
HsaEX0033220	S	26.36	SA466	HCT116-unstranded
HsaEX0033220	S	21.69	SA467	HCT116-unstranded
HsaEX0033220	S	20.83	SA468	HCT116-unstranded
HsaEX0033220	S	32.63	SA469	HCT116-unstranded
HsaEX0033220	S	29.63	SA470	HCT116-unstranded
HsaEX0033211	S	98.99	SA464	HCT116-unstranded
HsaEX0033211	S	97.19	SA465	HCT116-unstranded
HsaEX0033211	S	96.0	SA466	HCT116-unstranded
HsaEX0033211	S	80.55	SA467	HCT116-unstranded
HsaEX0033211	S	74.48	SA468	HCT116-unstranded
HsaEX0033211	S	86.29	SA469	HCT116-unstranded
HsaEX0033211	S	84.22	SA470	HCT116-unstranded
HsaEX0033212	S	98.77	SA464	HCT116-unstranded
HsaEX0033212	S	96.75	SA465	HCT116-unstranded
HsaEX0033212	S	95.53	SA466	HCT116-unstranded
HsaEX0033212	S	78.98	SA467	HCT116-unstranded
HsaEX0033212	S	71.51	SA468	HCT116-unstranded
HsaEX0033212	S	84.41	SA469	HCT116-unstranded
HsaEX0033212	S	82.89	SA470	HCT116-unstranded
HsaEX0052755	C2	63.46	SA464	HCT116-unstranded
HsaEX0052755	C2	62.92	SA465	HCT116-unstranded
HsaEX0052755	C2	62.77	SA466	HCT116-unstranded
HsaEX0052755	C2	44.01	SA467	HCT116-unstranded
HsaEX0052755	C2	52.9	SA468	HCT116-unstranded
HsaEX0052755	C2	49.82	SA469	HCT116-unstranded
HsaEX0052755	C2	45.16	SA470	HCT116-unstranded
HsaEX0052758	C2	71.11	SA464	HCT116-unstranded
HsaEX0052758	C2	64.23	SA465	HCT116-unstranded
HsaEX0052758	C2	61.59	SA466	HCT116-unstranded
HsaEX0052758	C2	32.47	SA467	HCT116-unstranded
HsaEX0052758	C2	27.26	SA468	HCT116-unstranded
HsaEX0052758	C2	19.05	SA469	HCT116-unstranded
HsaEX0052758	C2	17.37	SA470	HCT116-unstranded
HsaEX0052750	S	100.0	SA464	HCT116-unstranded
HsaEX0052750	S	100.0	SA465	HCT116-unstranded
HsaEX0052750	S	100.0	SA466	HCT116-unstranded
HsaEX0052750	S	80.3	SA467	HCT116-unstranded
HsaEX0052750	S	81.95	SA468	HCT116-unstranded
HsaEX0052750	S	51.35	SA469	HCT116-unstranded
HsaEX0052750	S	46.76	SA470	HCT116-unstranded
HsaEX0052752	S	98.98	SA464	HCT116-unstranded
HsaEX0052752	S	97.84	SA465	HCT116-unstranded
HsaEX0052752	S	100.0	SA466	HCT116-unstranded
HsaEX0052752	S	89.67	SA467	HCT116-unstranded
HsaEX0052752	S	88.19	SA468	HCT116-unstranded
HsaEX0052752	S	71.01	SA469	HCT116-unstranded
HsaEX0052752	S	73.29	SA470	HCT116-unstranded
HsaINT0138623	IR-C	9.871244635193133	SA464	HCT116-unstranded
HsaINT0138623	IR-C	11.3122171945701	SA465	HCT116-unstranded
HsaINT0138623	IR-C	9.30835160454452	SA466	HCT116-unstranded
HsaINT0138623	IR-C	40.7783417935703	SA467	HCT116-unstranded
HsaINT0138623	IR-C	72.972972972973	SA468	HCT116-unstranded
HsaINT0138623	IR-C	92.7536231884058	SA469	HCT116-unstranded
HsaINT0138623	IR-C	97.46284885828199	SA470	HCT116-unstranded
HsaINT0138624	IR-S	12.918660287081304	SA464	HCT116-unstranded
HsaINT0138624	IR-S	10.071942446043199	SA465	HCT116-unstranded
HsaINT0138624	IR-S	12.568306010929	SA466	HCT116-unstranded
HsaINT0138624	IR-S	38.8888888888889	SA467	HCT116-unstranded
HsaINT0138624	IR-S	52.380952380952394	SA468	HCT116-unstranded
HsaINT0138624	IR-S	77.7777777777778	SA469	HCT116-unstranded
HsaINT0138624	IR-S	58.82352941176471	SA470	HCT116-unstranded
HsaINT0138625	IR-S	6.06060606060606	SA464	HCT116-unstranded
HsaINT0138625	IR-S	5.72916666666667	SA465	HCT116-unstranded
HsaINT0138625	IR-S	8.33333333333333	SA466	HCT116-unstranded
HsaINT0138625	IR-S	47.8260869565217	SA467	HCT116-unstranded
HsaINT0138625	IR-S	45.454545454545496	SA468	HCT116-unstranded
HsaINT0138625	IR-S	75.0	SA469	HCT116-unstranded
HsaINT0138625	IR-S	72.7272727272727	SA470	HCT116-unstranded
HsaINT0138626	IR-S	7.58293838862559	SA464	HCT116-unstranded
HsaINT0138626	IR-S	5.95009596928983	SA465	HCT116-unstranded
HsaINT0138626	IR-S	6.25	SA466	HCT116-unstranded
HsaINT0138626	IR-S	40.625	SA467	HCT116-unstranded
HsaINT0138626	IR-S	36.8421052631579	SA468	HCT116-unstranded
HsaINT0138626	IR-S	75.0	SA469	HCT116-unstranded
HsaINT0138626	IR-S	66.6666666666667	SA470	HCT116-unstranded
HsaINT0138627	IR-S	1.41843971631206	SA464	HCT116-unstranded
HsaINT0138627	IR-S	0.36101083032491	SA465	HCT116-unstranded
HsaINT0138627	IR-S	0.854700854700855	SA466	HCT116-unstranded
HsaINT0138627	IR-S	6.08695652173913	SA467	HCT116-unstranded
HsaINT0138627	IR-S	8.33333333333333	SA468	HCT116-unstranded
HsaINT0138627	IR-S	13.8888888888889	SA469	HCT116-unstranded
HsaINT0138627	IR-S	32.5	SA470	HCT116-unstranded
HsaINT0138628	IR-S	58.974358974359	SA464	HCT116-unstranded
HsaINT0138628	IR-S	60.99959033183121	SA465	HCT116-unstranded
HsaINT0138628	IR-S	54.2600896860986	SA466	HCT116-unstranded
HsaINT0138628	IR-S	9.39528527502562	SA467	HCT116-unstranded
HsaINT0138628	IR-S	5.7569296375266505	SA468	HCT116-unstranded
HsaINT0138628	IR-S	15.422885572139304	SA469	HCT116-unstranded
HsaINT0138628	IR-S	20.2844239454213	SA470	HCT116-unstranded
HsaINT0138631	IR-S	1.43567090005522	SA464	HCT116-unstranded
HsaINT0138631	IR-S	2.33557046979866	SA465	HCT116-unstranded
HsaINT0138631	IR-S	0.0	SA466	HCT116-unstranded
HsaINT0138631	IR-S	2.3795476892822003	SA467	HCT116-unstranded
HsaINT0138631	IR-S	9.50570342205323	SA468	HCT116-unstranded
HsaINT0138631	IR-S	27.1028037383178	SA469	HCT116-unstranded
HsaINT0138631	IR-S	37.8696802115893	SA470	HCT116-unstranded
HsaINT0138632	IR-S	2.59067357512953	SA464	HCT116-unstranded
HsaINT0138632	IR-S	3.55329949238579	SA465	HCT116-unstranded
HsaINT0138632	IR-S	1.55440414507772	SA466	HCT116-unstranded
HsaINT0138632	IR-S	7.11297071129707	SA467	HCT116-unstranded
HsaINT0138632	IR-S	15.3846153846154	SA468	HCT116-unstranded
HsaINT0138632	IR-S	41.6666666666667	SA469	HCT116-unstranded
HsaINT0138632	IR-S	46.0750853242321	SA470	HCT116-unstranded
HsaINT0138633	IR-S	0.540540540540541	SA464	HCT116-unstranded
HsaINT0138633	IR-S	1.6393442622950802	SA465	HCT116-unstranded
HsaINT0138633	IR-S	1.25	SA466	HCT116-unstranded
HsaINT0138633	IR-S	4.46428571428571	SA467	HCT116-unstranded
HsaINT0138633	IR-S	10.4477611940299	SA468	HCT116-unstranded
HsaINT0138633	IR-S	20.7792207792208	SA469	HCT116-unstranded
HsaINT0138633	IR-S	22.857142857142897	SA470	HCT116-unstranded
HsaINT0138634	IR-S	1.41843971631206	SA464	HCT116-unstranded
HsaINT0138634	IR-S	0.0	SA465	HCT116-unstranded
HsaINT0138634	IR-S	1.55038759689922	SA466	HCT116-unstranded
HsaINT0138634	IR-S	7.883817427385888	SA467	HCT116-unstranded
HsaINT0138634	IR-S	15.1898734177215	SA468	HCT116-unstranded
HsaINT0138634	IR-S	36.312849162011204	SA469	HCT116-unstranded
HsaINT0138634	IR-S	30.0613496932515	SA470	HCT116-unstranded
HsaINT0138635	IR-C	4.04624277456647	SA464	HCT116-unstranded
HsaINT0138635	IR-C	6.06060606060606	SA465	HCT116-unstranded
HsaINT0138635	IR-C	8.37988826815642	SA466	HCT116-unstranded
HsaINT0138635	IR-C	20.888888888888896	SA467	HCT116-unstranded
HsaINT0138635	IR-C	32.1100917431193	SA468	HCT116-unstranded
HsaINT0138635	IR-C	50.8982035928144	SA469	HCT116-unstranded
HsaINT0138635	IR-C	38.2716049382716	SA470	HCT116-unstranded
HsaEX0012257	C1	100.0	SA464	HCT116-unstranded
HsaEX0012257	C1	94.99	SA465	HCT116-unstranded
HsaEX0012257	C1	88.22	SA466	HCT116-unstranded
HsaEX0012257	C1	76.88	SA467	HCT116-unstranded
HsaEX0012257	C1	62.5	SA468	HCT116-unstranded
HsaEX0012257	C1	28.06	SA469	HCT116-unstranded
HsaEX0012257	C1	59.33	SA470	HCT116-unstranded
HsaEX0012253	C1	80.28	SA464	HCT116-unstranded
HsaEX0012253	C1	87.54	SA465	HCT116-unstranded
HsaEX0012253	C1	71.92	SA466	HCT116-unstranded
HsaEX0012253	C1	41.68	SA467	HCT116-unstranded
HsaEX0012253	C1	11.01	SA468	HCT116-unstranded
HsaEX0012253	C1	17.73	SA469	HCT116-unstranded
HsaEX0012253	C1	9.41	SA470	HCT116-unstranded
HsaINT0027108	IR-S	7.40740740740741	SA464	HCT116-unstranded
HsaINT0027108	IR-S	9.58904109589041	SA465	HCT116-unstranded
HsaINT0027108	IR-S	3.44827586206897	SA466	HCT116-unstranded
HsaINT0027108	IR-S	3.7037037037037	SA467	HCT116-unstranded
HsaINT0027108	IR-S	42.8571428571429	SA468	HCT116-unstranded
HsaINT0027108	IR-S	50.0	SA469	HCT116-unstranded
HsaINT0027108	IR-S	45.454545454545496	SA470	HCT116-unstranded
HsaINT0027109	IR-S	14.285714285714299	SA464	HCT116-unstranded
HsaINT0027109	IR-S	10.0	SA465	HCT116-unstranded
HsaINT0027109	IR-S	12.727272727272696	SA466	HCT116-unstranded
HsaINT0027109	IR-S	23.809523809523807	SA467	HCT116-unstranded
HsaINT0027109	IR-S	21.7391304347826	SA468	HCT116-unstranded
HsaINT0027109	IR-S	50.0	SA469	HCT116-unstranded
HsaINT0027109	IR-S	55.5555555555556	SA470	HCT116-unstranded
HsaINT0027110	IR-S	12.9032258064516	SA464	HCT116-unstranded
HsaINT0027110	IR-S	6.25	SA465	HCT116-unstranded
HsaINT0027110	IR-S	6.66666666666667	SA466	HCT116-unstranded
HsaINT0027110	IR-S	16.6666666666667	SA467	HCT116-unstranded
HsaINT0027110	IR-S	33.3333333333333	SA468	HCT116-unstranded
HsaINT0027110	IR-S	68.4210526315789	SA469	HCT116-unstranded
HsaINT0027110	IR-S	85.71428571428571	SA470	HCT116-unstranded
HsaEX0052977	S	98.07	SA464	HCT116-unstranded
HsaEX0052977	S	95.18	SA465	HCT116-unstranded
HsaEX0052977	S	97.94	SA466	HCT116-unstranded
HsaEX0052977	S	95.8	SA467	HCT116-unstranded
HsaEX0052977	S	89.54	SA468	HCT116-unstranded
HsaEX0052977	S	77.98	SA469	HCT116-unstranded
HsaEX0052977	S	64.62	SA470	HCT116-unstranded
HsaINT0139107	IR-S	18.194254445964397	SA464	HCT116-unstranded
HsaINT0139107	IR-S	24.5524296675192	SA465	HCT116-unstranded
HsaINT0139107	IR-S	25.413533834586506	SA466	HCT116-unstranded
HsaINT0139107	IR-S	34.8734873487349	SA467	HCT116-unstranded
HsaINT0139107	IR-S	36.46616541353379	SA468	HCT116-unstranded
HsaINT0139107	IR-S	36.2134688691233	SA469	HCT116-unstranded
HsaINT0139107	IR-S	43.142144638404	SA470	HCT116-unstranded
HsaINT0139108	IR-S	26.875593542260198	SA464	HCT116-unstranded
HsaINT0139108	IR-S	21.8673218673219	SA465	HCT116-unstranded
HsaINT0139108	IR-S	18.0701754385965	SA466	HCT116-unstranded
HsaINT0139108	IR-S	10.262529832935599	SA467	HCT116-unstranded
HsaINT0139108	IR-S	9.535452322738392	SA468	HCT116-unstranded
HsaINT0139108	IR-S	14.5564168819983	SA469	HCT116-unstranded
HsaINT0139108	IR-S	16.6200335758254	SA470	HCT116-unstranded
HsaEX0005504	S	100.0	SA464	HCT116-unstranded
HsaEX0005504	S	82.59	SA465	HCT116-unstranded
HsaEX0005504	S	78.16	SA466	HCT116-unstranded
HsaEX0005504	S	75.44	SA467	HCT116-unstranded
HsaEX0005504	S	85.11	SA468	HCT116-unstranded
HsaEX0005504	S	63.06	SA469	HCT116-unstranded
HsaEX0005504	S	58.69	SA470	HCT116-unstranded
HsaEX0014023	S	100.0	SA464	HCT116-unstranded
HsaEX0014023	S	99.47	SA465	HCT116-unstranded
HsaEX0014023	S	96.42	SA466	HCT116-unstranded
HsaEX0014023	S	41.68	SA467	HCT116-unstranded
HsaEX0014023	S	26.61	SA468	HCT116-unstranded
HsaEX0014023	S	22.05	SA469	HCT116-unstranded
HsaEX0014023	S	19.55	SA470	HCT116-unstranded
HsaEX0014024	S	99.0	SA464	HCT116-unstranded
HsaEX0014024	S	99.4	SA465	HCT116-unstranded
HsaEX0014024	S	100.0	SA466	HCT116-unstranded
HsaEX0014024	S	93.94	SA467	HCT116-unstranded
HsaEX0014024	S	94.61	SA468	HCT116-unstranded
HsaEX0014024	S	80.19	SA469	HCT116-unstranded
HsaEX0014024	S	80.0	SA470	HCT116-unstranded
HsaEX0014025	S	98.7	SA464	HCT116-unstranded
HsaEX0014025	S	100.0	SA465	HCT116-unstranded
HsaEX0014025	S	100.0	SA466	HCT116-unstranded
HsaEX0014025	S	88.66	SA467	HCT116-unstranded
HsaEX0014025	S	80.45	SA468	HCT116-unstranded
HsaEX0014025	S	42.88	SA469	HCT116-unstranded
HsaEX0014025	S	35.05	SA470	HCT116-unstranded
HsaEX0014022	S	92.73	SA464	HCT116-unstranded
HsaEX0014022	S	91.43	SA465	HCT116-unstranded
HsaEX0014022	S	90.78	SA466	HCT116-unstranded
HsaEX0014022	S	76.68	SA467	HCT116-unstranded
HsaEX0014022	S	65.53	SA468	HCT116-unstranded
HsaEX0014022	S	58.16	SA469	HCT116-unstranded
HsaEX0014022	S	53.61	SA470	HCT116-unstranded
HsaINT0031595	IR-C	1.94552529182879	SA464	HCT116-unstranded
HsaINT0031595	IR-C	0.0	SA465	HCT116-unstranded
HsaINT0031595	IR-C	0.0	SA466	HCT116-unstranded
HsaINT0031595	IR-C	5.37897310513448	SA467	HCT116-unstranded
HsaINT0031595	IR-C	3.35570469798657	SA468	HCT116-unstranded
HsaINT0031595	IR-C	22.912205567451807	SA469	HCT116-unstranded
HsaINT0031595	IR-C	38.7606318347509	SA470	HCT116-unstranded
HsaEX0029326	S	100.0	SA464	HCT116-unstranded
HsaEX0029326	S	100.0	SA465	HCT116-unstranded
HsaEX0029326	S	99.35	SA466	HCT116-unstranded
HsaEX0029326	S	88.79	SA467	HCT116-unstranded
HsaEX0029326	S	69.63	SA468	HCT116-unstranded
HsaEX0029326	S	52.78	SA469	HCT116-unstranded
HsaEX0029326	S	38.19	SA470	HCT116-unstranded
HsaEX0021237	S	99.21	SA464	HCT116-unstranded
HsaEX0021237	S	99.49	SA465	HCT116-unstranded
HsaEX0021237	S	98.59	SA466	HCT116-unstranded
HsaEX0021237	S	84.31	SA467	HCT116-unstranded
HsaEX0021237	S	57.14	SA468	HCT116-unstranded
HsaEX0021237	S	55.56	SA469	HCT116-unstranded
HsaEX0021237	S	61.17	SA470	HCT116-unstranded
HsaEX0021232	S	100.0	SA464	HCT116-unstranded
HsaEX0021232	S	99.59	SA465	HCT116-unstranded
HsaEX0021232	S	100.0	SA466	HCT116-unstranded
HsaEX0021232	S	96.82	SA467	HCT116-unstranded
HsaEX0021232	S	88.69	SA468	HCT116-unstranded
HsaEX0021232	S	77.72	SA469	HCT116-unstranded
HsaEX0021232	S	71.54	SA470	HCT116-unstranded
HsaEX0021235	S	98.19	SA464	HCT116-unstranded
HsaEX0021235	S	98.67	SA465	HCT116-unstranded
HsaEX0021235	S	99.59	SA466	HCT116-unstranded
HsaEX0021235	S	89.95	SA467	HCT116-unstranded
HsaEX0021235	S	91.76	SA468	HCT116-unstranded
HsaEX0021235	S	65.07	SA469	HCT116-unstranded
HsaEX0021235	S	63.44	SA470	HCT116-unstranded
HsaEX0021236	S	98.25	SA464	HCT116-unstranded
HsaEX0021236	S	96.61	SA465	HCT116-unstranded
HsaEX0021236	S	98.5	SA466	HCT116-unstranded
HsaEX0021236	S	94.96	SA467	HCT116-unstranded
HsaEX0021236	S	93.75	SA468	HCT116-unstranded
HsaEX0021236	S	73.13	SA469	HCT116-unstranded
HsaEX0021236	S	80.65	SA470	HCT116-unstranded
HsaINT0053005	IR-S	0.18018018018018	SA464	HCT116-unstranded
HsaINT0053005	IR-S	0.514579759862779	SA465	HCT116-unstranded
HsaINT0053005	IR-S	0.3921568627450979	SA466	HCT116-unstranded
HsaINT0053005	IR-S	2.25563909774436	SA467	HCT116-unstranded
HsaINT0053005	IR-S	2.77777777777778	SA468	HCT116-unstranded
HsaINT0053005	IR-S	8.25688073394495	SA469	HCT116-unstranded
HsaINT0053005	IR-S	17.6470588235294	SA470	HCT116-unstranded
HsaINT0053006	IR-S	0.7371007371007371	SA464	HCT116-unstranded
HsaINT0053006	IR-S	1.5	SA465	HCT116-unstranded
HsaINT0053006	IR-S	0.964630225080386	SA466	HCT116-unstranded
HsaINT0053006	IR-S	1.40845070422535	SA467	HCT116-unstranded
HsaINT0053006	IR-S	3.2258064516129	SA468	HCT116-unstranded
HsaINT0053006	IR-S	42.8571428571429	SA469	HCT116-unstranded
HsaINT0053006	IR-S	21.951219512195106	SA470	HCT116-unstranded
HsaINT0053008	IR-S	0.21505376344086	SA464	HCT116-unstranded
HsaINT0053008	IR-S	0.436681222707424	SA465	HCT116-unstranded
HsaINT0053008	IR-S	0.26525198938992	SA466	HCT116-unstranded
HsaINT0053008	IR-S	10.0917431192661	SA467	HCT116-unstranded
HsaINT0053008	IR-S	28.0	SA468	HCT116-unstranded
HsaINT0053008	IR-S	49.253731343283604	SA469	HCT116-unstranded
HsaINT0053008	IR-S	48.5148514851485	SA470	HCT116-unstranded
HsaINT0053010	IR-S	0.343642611683849	SA464	HCT116-unstranded
HsaINT0053010	IR-S	0.7575757575757579	SA465	HCT116-unstranded
HsaINT0053010	IR-S	0.452488687782805	SA466	HCT116-unstranded
HsaINT0053010	IR-S	6.66666666666667	SA467	HCT116-unstranded
HsaINT0053010	IR-S	3.84615384615385	SA468	HCT116-unstranded
HsaINT0053010	IR-S	17.4603174603175	SA469	HCT116-unstranded
HsaINT0053010	IR-S	18.367346938775498	SA470	HCT116-unstranded
HsaINT0053011	IR-S	0.865800865800866	SA464	HCT116-unstranded
HsaINT0053011	IR-S	0.0	SA465	HCT116-unstranded
HsaINT0053011	IR-S	0.7025761124121779	SA466	HCT116-unstranded
HsaINT0053011	IR-S	2.65486725663717	SA467	HCT116-unstranded
HsaINT0053011	IR-S	22.0338983050847	SA468	HCT116-unstranded
HsaINT0053011	IR-S	22.7272727272727	SA469	HCT116-unstranded
HsaINT0053011	IR-S	22.4806201550388	SA470	HCT116-unstranded
HsaINT0053012	IR-S	1.03806228373702	SA464	HCT116-unstranded
HsaINT0053012	IR-S	1.0948151208428	SA465	HCT116-unstranded
HsaINT0053012	IR-S	0.0	SA466	HCT116-unstranded
HsaINT0053012	IR-S	15.142857142857098	SA467	HCT116-unstranded
HsaINT0053012	IR-S	14.1721854304636	SA468	HCT116-unstranded
HsaINT0053012	IR-S	17.4672489082969	SA469	HCT116-unstranded
HsaINT0053012	IR-S	47.3774720550301	SA470	HCT116-unstranded
HsaINT0053013	IR-S	2.0746887966805	SA464	HCT116-unstranded
HsaINT0053013	IR-S	3.03030303030303	SA465	HCT116-unstranded
HsaINT0053013	IR-S	1.0752688172043	SA466	HCT116-unstranded
HsaINT0053013	IR-S	10.6382978723404	SA467	HCT116-unstranded
HsaINT0053013	IR-S	2.7027027027027	SA468	HCT116-unstranded
HsaINT0053013	IR-S	42.8571428571429	SA469	HCT116-unstranded
HsaINT0053013	IR-S	28.571428571428598	SA470	HCT116-unstranded
HsaINT0053014	IR-S	4.731861198738169	SA464	HCT116-unstranded
HsaINT0053014	IR-S	2.79898218829517	SA465	HCT116-unstranded
HsaINT0053014	IR-S	3.38461538461538	SA466	HCT116-unstranded
HsaINT0053014	IR-S	17.3913043478261	SA467	HCT116-unstranded
HsaINT0053014	IR-S	25.490196078431396	SA468	HCT116-unstranded
HsaINT0053014	IR-S	55.1020408163265	SA469	HCT116-unstranded
HsaINT0053014	IR-S	55.8441558441558	SA470	HCT116-unstranded
HsaINT0053015	IR-S	1.7873941674506102	SA464	HCT116-unstranded
HsaINT0053015	IR-S	2.45746691871456	SA465	HCT116-unstranded
HsaINT0053015	IR-S	2.2727272727272703	SA466	HCT116-unstranded
HsaINT0053015	IR-S	9.859154929577462	SA467	HCT116-unstranded
HsaINT0053015	IR-S	10.3734439834025	SA468	HCT116-unstranded
HsaINT0053015	IR-S	34.1772151898734	SA469	HCT116-unstranded
HsaINT0053015	IR-S	42.8571428571429	SA470	HCT116-unstranded
HsaINT0053016	IR-C	2.64550264550265	SA464	HCT116-unstranded
HsaINT0053016	IR-C	0.927643784786642	SA465	HCT116-unstranded
HsaINT0053016	IR-C	1.09289617486339	SA466	HCT116-unstranded
HsaINT0053016	IR-C	6.02409638554217	SA467	HCT116-unstranded
HsaINT0053016	IR-C	10.4477611940299	SA468	HCT116-unstranded
HsaINT0053016	IR-C	28.813559322033896	SA469	HCT116-unstranded
HsaINT0053016	IR-C	29.7872340425532	SA470	HCT116-unstranded
HsaEX0069434	S	0.21	SA464	HCT116-unstranded
HsaEX0069434	S	0.41	SA465	HCT116-unstranded
HsaEX0069434	S	0.4	SA466	HCT116-unstranded
HsaEX0069434	S	15.38	SA467	HCT116-unstranded
HsaEX0069434	S	27.34	SA468	HCT116-unstranded
HsaEX0069434	S	34.54	SA469	HCT116-unstranded
HsaEX0069434	S	27.66	SA470	HCT116-unstranded
HsaEX0069432	S	99.83	SA464	HCT116-unstranded
HsaEX0069432	S	99.84	SA465	HCT116-unstranded
HsaEX0069432	S	100.0	SA466	HCT116-unstranded
HsaEX0069432	S	96.46	SA467	HCT116-unstranded
HsaEX0069432	S	92.86	SA468	HCT116-unstranded
HsaEX0069432	S	89.3	SA469	HCT116-unstranded
HsaEX0069432	S	84.27	SA470	HCT116-unstranded
HsaEX0019592	S	97.31	SA464	HCT116-unstranded
HsaEX0019592	S	96.54	SA465	HCT116-unstranded
HsaEX0019592	S	93.79	SA466	HCT116-unstranded
HsaEX0019592	S	79.84	SA467	HCT116-unstranded
HsaEX0019592	S	73.65	SA468	HCT116-unstranded
HsaEX0019592	S	59.72	SA469	HCT116-unstranded
HsaEX0019592	S	56.52	SA470	HCT116-unstranded
HsaEX0019593	S	98.12	SA464	HCT116-unstranded
HsaEX0019593	S	97.87	SA465	HCT116-unstranded
HsaEX0019593	S	96.38	SA466	HCT116-unstranded
HsaEX0019593	S	71.43	SA467	HCT116-unstranded
HsaEX0019593	S	47.8	SA468	HCT116-unstranded
HsaEX0019593	S	25.35	SA469	HCT116-unstranded
HsaEX0019593	S	19.79	SA470	HCT116-unstranded
HsaEX0019594	S	96.15	SA464	HCT116-unstranded
HsaEX0019594	S	95.15	SA465	HCT116-unstranded
HsaEX0019594	S	95.96	SA466	HCT116-unstranded
HsaEX0019594	S	62.83	SA467	HCT116-unstranded
HsaEX0019594	S	30.46	SA468	HCT116-unstranded
HsaEX0019594	S	21.43	SA469	HCT116-unstranded
HsaEX0019594	S	16.32	SA470	HCT116-unstranded
HsaEX0019595	S	74.12	SA464	HCT116-unstranded
HsaEX0019595	S	67.75	SA465	HCT116-unstranded
HsaEX0019595	S	75.14	SA466	HCT116-unstranded
HsaEX0019595	S	29.28	SA467	HCT116-unstranded
HsaEX0019595	S	26.83	SA468	HCT116-unstranded
HsaEX0019595	S	11.48	SA469	HCT116-unstranded
HsaEX0019595	S	9.57	SA470	HCT116-unstranded
HsaINT0047689	IR-C	5.35714285714286	SA464	HCT116-unstranded
HsaINT0047689	IR-C	3.89261744966443	SA465	HCT116-unstranded
HsaINT0047689	IR-C	4.42477876106195	SA466	HCT116-unstranded
HsaINT0047689	IR-C	14.5888594164456	SA467	HCT116-unstranded
HsaINT0047689	IR-C	13.939393939393899	SA468	HCT116-unstranded
HsaINT0047689	IR-C	27.915194346289802	SA469	HCT116-unstranded
HsaINT0047689	IR-C	26.6781411359725	SA470	HCT116-unstranded
HsaINT0047691	IR-S	0.174520069808028	SA464	HCT116-unstranded
HsaINT0047691	IR-S	0.796812749003984	SA465	HCT116-unstranded
HsaINT0047691	IR-S	0.865800865800866	SA466	HCT116-unstranded
HsaINT0047691	IR-S	4.03587443946188	SA467	HCT116-unstranded
HsaINT0047691	IR-S	8.571428571428571	SA468	HCT116-unstranded
HsaINT0047691	IR-S	17.4603174603175	SA469	HCT116-unstranded
HsaINT0047691	IR-S	34.0	SA470	HCT116-unstranded
HsaINT0047692	IR-S	1.04712041884817	SA464	HCT116-unstranded
HsaINT0047692	IR-S	0.53475935828877	SA465	HCT116-unstranded
HsaINT0047692	IR-S	2.17391304347826	SA466	HCT116-unstranded
HsaINT0047692	IR-S	1.6666666666666698	SA467	HCT116-unstranded
HsaINT0047692	IR-S	10.7692307692308	SA468	HCT116-unstranded
HsaINT0047692	IR-S	34.615384615384606	SA469	HCT116-unstranded
HsaINT0047692	IR-S	45.205479452054796	SA470	HCT116-unstranded
HsaINT0047693	IR-S	0.42918454935622297	SA464	HCT116-unstranded
HsaINT0047693	IR-S	0.401606425702811	SA465	HCT116-unstranded
HsaINT0047693	IR-S	0.631578947368421	SA466	HCT116-unstranded
HsaINT0047693	IR-S	1.28205128205128	SA467	HCT116-unstranded
HsaINT0047693	IR-S	6.513409961685821	SA468	HCT116-unstranded
HsaINT0047693	IR-S	12.5	SA469	HCT116-unstranded
HsaINT0047693	IR-S	18.9309576837416	SA470	HCT116-unstranded
HsaINT0047694	IR-S	2.33766233766234	SA464	HCT116-unstranded
HsaINT0047694	IR-S	0.6896551724137929	SA465	HCT116-unstranded
HsaINT0047694	IR-S	1.20481927710843	SA466	HCT116-unstranded
HsaINT0047694	IR-S	3.2258064516129	SA467	HCT116-unstranded
HsaINT0047694	IR-S	11.5384615384615	SA468	HCT116-unstranded
HsaINT0047694	IR-S	23.076923076923105	SA469	HCT116-unstranded
HsaINT0047694	IR-S	19.4805194805195	SA470	HCT116-unstranded
HsaINT0047695	IR-S	1.21317157712305	SA464	HCT116-unstranded
HsaINT0047695	IR-S	3.85964912280702	SA465	HCT116-unstranded
HsaINT0047695	IR-S	2.2680412371134	SA466	HCT116-unstranded
HsaINT0047695	IR-S	6.81818181818182	SA467	HCT116-unstranded
HsaINT0047695	IR-S	10.4477611940299	SA468	HCT116-unstranded
HsaINT0047695	IR-S	13.761467889908301	SA469	HCT116-unstranded
HsaINT0047695	IR-S	19.402985074626894	SA470	HCT116-unstranded
HsaEX0035779	S	100.0	SA464	HCT116-unstranded
HsaEX0035779	S	99.29	SA465	HCT116-unstranded
HsaEX0035779	S	100.0	SA466	HCT116-unstranded
HsaEX0035779	S	87.93	SA467	HCT116-unstranded
HsaEX0035779	S	68.97	SA468	HCT116-unstranded
HsaEX0035779	S	83.1	SA469	HCT116-unstranded
HsaEX0035779	S	81.82	SA470	HCT116-unstranded
HsaEX0035778	S	100.0	SA464	HCT116-unstranded
HsaEX0035778	S	98.59	SA465	HCT116-unstranded
HsaEX0035778	S	98.28	SA466	HCT116-unstranded
HsaEX0035778	S	82.84	SA467	HCT116-unstranded
HsaEX0035778	S	78.49	SA468	HCT116-unstranded
HsaEX0035778	S	88.89	SA469	HCT116-unstranded
HsaEX0035778	S	85.92	SA470	HCT116-unstranded
HsaINT0091817	IR-S	1.94174757281553	SA464	HCT116-unstranded
HsaINT0091817	IR-S	3.03030303030303	SA465	HCT116-unstranded
HsaINT0091817	IR-S	0.7751937984496121	SA466	HCT116-unstranded
HsaINT0091817	IR-S	12.1951219512195	SA467	HCT116-unstranded
HsaINT0091817	IR-S	28.0	SA468	HCT116-unstranded
HsaINT0091817	IR-S	6.89655172413793	SA469	HCT116-unstranded
HsaINT0091817	IR-S	9.677419354838714	SA470	HCT116-unstranded
HsaINT0091819	IR-S	1.2987012987013	SA464	HCT116-unstranded
HsaINT0091819	IR-S	1.08695652173913	SA465	HCT116-unstranded
HsaINT0091819	IR-S	1.20481927710843	SA466	HCT116-unstranded
HsaINT0091819	IR-S	8.62068965517241	SA467	HCT116-unstranded
HsaINT0091819	IR-S	13.7931034482759	SA468	HCT116-unstranded
HsaINT0091819	IR-S	26.0869565217391	SA469	HCT116-unstranded
HsaINT0091819	IR-S	16.814159292035402	SA470	HCT116-unstranded
HsaINT0091821	IR-S	1.77514792899408	SA464	HCT116-unstranded
HsaINT0091821	IR-S	1.88679245283019	SA465	HCT116-unstranded
HsaINT0091821	IR-S	0.709219858156028	SA466	HCT116-unstranded
HsaINT0091821	IR-S	4.5045045045045	SA467	HCT116-unstranded
HsaINT0091821	IR-S	17.6470588235294	SA468	HCT116-unstranded
HsaINT0091821	IR-S	18.181818181818198	SA469	HCT116-unstranded
HsaINT0091821	IR-S	20.661157024793397	SA470	HCT116-unstranded
HsaINT0091822	IR-S	1.49253731343284	SA464	HCT116-unstranded
HsaINT0091822	IR-S	0.436681222707424	SA465	HCT116-unstranded
HsaINT0091822	IR-S	0.0	SA466	HCT116-unstranded
HsaINT0091822	IR-S	5.26315789473684	SA467	HCT116-unstranded
HsaINT0091822	IR-S	9.09090909090909	SA468	HCT116-unstranded
HsaINT0091822	IR-S	7.93650793650794	SA469	HCT116-unstranded
HsaINT0091822	IR-S	24.0740740740741	SA470	HCT116-unstranded
HsaINT0091823	IR-S	1.49253731343284	SA464	HCT116-unstranded
HsaINT0091823	IR-S	1.43540669856459	SA465	HCT116-unstranded
HsaINT0091823	IR-S	1.1235955056179798	SA466	HCT116-unstranded
HsaINT0091823	IR-S	5.0	SA467	HCT116-unstranded
HsaINT0091823	IR-S	11.1111111111111	SA468	HCT116-unstranded
HsaINT0091823	IR-S	21.212121212121197	SA469	HCT116-unstranded
HsaINT0091823	IR-S	18.881118881118894	SA470	HCT116-unstranded
HsaINT0091824	IR-S	0.0	SA464	HCT116-unstranded
HsaINT0091824	IR-S	0.584795321637427	SA465	HCT116-unstranded
HsaINT0091824	IR-S	0.578034682080925	SA466	HCT116-unstranded
HsaINT0091824	IR-S	5.882352941176469	SA467	HCT116-unstranded
HsaINT0091824	IR-S	5.12820512820513	SA468	HCT116-unstranded
HsaINT0091824	IR-S	9.80392156862745	SA469	HCT116-unstranded
HsaINT0091824	IR-S	19.587628865979397	SA470	HCT116-unstranded
HsaINT0091829	IR-C	1.0	SA464	HCT116-unstranded
HsaINT0091829	IR-C	0.492610837438424	SA465	HCT116-unstranded
HsaINT0091829	IR-C	3.44827586206897	SA466	HCT116-unstranded
HsaINT0091829	IR-C	1.81818181818182	SA467	HCT116-unstranded
HsaINT0091829	IR-C	13.207547169811301	SA468	HCT116-unstranded
HsaINT0091829	IR-C	16.2162162162162	SA469	HCT116-unstranded
HsaINT0091829	IR-C	26.530612244898	SA470	HCT116-unstranded
HsaINT0091831	IR-S	1.05263157894737	SA464	HCT116-unstranded
HsaINT0091831	IR-S	1.58730158730159	SA465	HCT116-unstranded
HsaINT0091831	IR-S	0.0	SA466	HCT116-unstranded
HsaINT0091831	IR-S	3.81679389312977	SA467	HCT116-unstranded
HsaINT0091831	IR-S	10.3448275862069	SA468	HCT116-unstranded
HsaINT0091831	IR-S	17.6470588235294	SA469	HCT116-unstranded
HsaINT0091831	IR-S	19.685039370078695	SA470	HCT116-unstranded
HsaINT0091832	IR-S	0.606060606060606	SA464	HCT116-unstranded
HsaINT0091832	IR-S	0.29325513196480896	SA465	HCT116-unstranded
HsaINT0091832	IR-S	0.0	SA466	HCT116-unstranded
HsaINT0091832	IR-S	2.56410256410256	SA467	HCT116-unstranded
HsaINT0091832	IR-S	11.666666666666698	SA468	HCT116-unstranded
HsaINT0091832	IR-S	17.8947368421053	SA469	HCT116-unstranded
HsaINT0091832	IR-S	23.376623376623396	SA470	HCT116-unstranded
HsaINT0091833	IR-S	4.8648648648648605	SA464	HCT116-unstranded
HsaINT0091833	IR-S	1.96078431372549	SA465	HCT116-unstranded
HsaINT0091833	IR-S	5.02793296089385	SA466	HCT116-unstranded
HsaINT0091833	IR-S	9.433962264150939	SA467	HCT116-unstranded
HsaINT0091833	IR-S	13.8888888888889	SA468	HCT116-unstranded
HsaINT0091833	IR-S	13.7931034482759	SA469	HCT116-unstranded
HsaINT0091833	IR-S	25.423728813559297	SA470	HCT116-unstranded
HsaEX0055439	S	92.27	SA464	HCT116-unstranded
HsaEX0055439	S	80.85	SA465	HCT116-unstranded
HsaEX0055439	S	92.77	SA466	HCT116-unstranded
HsaEX0055439	S	69.81	SA467	HCT116-unstranded
HsaEX0055439	S	48.94	SA468	HCT116-unstranded
HsaEX0055439	S	56.36	SA469	HCT116-unstranded
HsaEX0055439	S	77.36	SA470	HCT116-unstranded
HsaEX0000789	S	71.88	SA464	HCT116-unstranded
HsaEX0000789	S	80.0	SA465	HCT116-unstranded
HsaEX0000789	S	69.49	SA466	HCT116-unstranded
HsaEX0000789	S	45.76	SA467	HCT116-unstranded
HsaEX0000789	S	57.45	SA468	HCT116-unstranded
HsaEX0000789	S	48.28	SA469	HCT116-unstranded
HsaEX0000789	S	42.61	SA470	HCT116-unstranded
HsaEX0000792	C3	100.0	SA464	HCT116-unstranded
HsaEX0000792	C3	100.0	SA465	HCT116-unstranded
HsaEX0000792	C3	100.0	SA466	HCT116-unstranded
HsaEX0000792	C3	88.42	SA467	HCT116-unstranded
HsaEX0000792	C3	93.95	SA468	HCT116-unstranded
HsaEX0000792	C3	83.26	SA469	HCT116-unstranded
HsaEX0000792	C3	72.16	SA470	HCT116-unstranded
HsaEX0000796	S	96.43	SA464	HCT116-unstranded
HsaEX0000796	S	100.0	SA465	HCT116-unstranded
HsaEX0000796	S	100.0	SA466	HCT116-unstranded
HsaEX0000796	S	75.0	SA467	HCT116-unstranded
HsaEX0000796	S	80.0	SA468	HCT116-unstranded
HsaEX0000796	S	82.98	SA469	HCT116-unstranded
HsaEX0000796	S	88.73	SA470	HCT116-unstranded
HsaEX0034172	S	97.58	SA464	HCT116-unstranded
HsaEX0034172	S	97.45	SA465	HCT116-unstranded
HsaEX0034172	S	100.0	SA466	HCT116-unstranded
HsaEX0034172	S	75.14	SA467	HCT116-unstranded
HsaEX0034172	S	30.39	SA468	HCT116-unstranded
HsaEX0034172	S	23.43	SA469	HCT116-unstranded
HsaEX0034172	S	59.27	SA470	HCT116-unstranded
HsaEX0050128	S	94.52	SA464	HCT116-unstranded
HsaEX0050128	S	96.77	SA465	HCT116-unstranded
HsaEX0050128	S	98.43	SA466	HCT116-unstranded
HsaEX0050128	S	73.68	SA467	HCT116-unstranded
HsaEX0050128	S	87.88	SA468	HCT116-unstranded
HsaEX0050128	S	85.71	SA469	HCT116-unstranded
HsaEX0050128	S	95.65	SA470	HCT116-unstranded
HsaEX0050127	S	82.86	SA464	HCT116-unstranded
HsaEX0050127	S	85.32	SA465	HCT116-unstranded
HsaEX0050127	S	76.62	SA466	HCT116-unstranded
HsaEX0050127	S	61.06	SA467	HCT116-unstranded
HsaEX0050127	S	79.31	SA468	HCT116-unstranded
HsaEX0050127	S	73.53	SA469	HCT116-unstranded
HsaEX0050127	S	70.95	SA470	HCT116-unstranded
HsaEX0017199	S	82.03	SA464	HCT116-unstranded
HsaEX0017199	S	79.45	SA465	HCT116-unstranded
HsaEX0017199	S	74.1	SA466	HCT116-unstranded
HsaEX0017199	S	46.75	SA467	HCT116-unstranded
HsaEX0017199	S	28.0	SA468	HCT116-unstranded
HsaEX0017199	S	17.81	SA469	HCT116-unstranded
HsaEX0017199	S	17.43	SA470	HCT116-unstranded
HsaEX0017201	C3	98.96	SA464	HCT116-unstranded
HsaEX0017201	C3	93.26	SA465	HCT116-unstranded
HsaEX0017201	C3	97.6	SA466	HCT116-unstranded
HsaEX0017201	C3	74.08	SA467	HCT116-unstranded
HsaEX0017201	C3	60.07	SA468	HCT116-unstranded
HsaEX0017201	C3	45.49	SA469	HCT116-unstranded
HsaEX0017201	C3	31.49	SA470	HCT116-unstranded
HsaEX0017202	C3	98.31	SA464	HCT116-unstranded
HsaEX0017202	C3	95.56	SA465	HCT116-unstranded
HsaEX0017202	C3	97.41	SA466	HCT116-unstranded
HsaEX0017202	C3	67.59	SA467	HCT116-unstranded
HsaEX0017202	C3	49.95	SA468	HCT116-unstranded
HsaEX0017202	C3	23.0	SA469	HCT116-unstranded
HsaEX0017202	C3	21.44	SA470	HCT116-unstranded
HsaEX0017203	S	92.19	SA464	HCT116-unstranded
HsaEX0017203	S	90.1	SA465	HCT116-unstranded
HsaEX0017203	S	84.7	SA466	HCT116-unstranded
HsaEX0017203	S	59.67	SA467	HCT116-unstranded
HsaEX0017203	S	40.27	SA468	HCT116-unstranded
HsaEX0017203	S	18.79	SA469	HCT116-unstranded
HsaEX0017203	S	16.42	SA470	HCT116-unstranded
HsaEX0017204	S	99.22	SA464	HCT116-unstranded
HsaEX0017204	S	98.56	SA465	HCT116-unstranded
HsaEX0017204	S	98.73	SA466	HCT116-unstranded
HsaEX0017204	S	85.12	SA467	HCT116-unstranded
HsaEX0017204	S	94.12	SA468	HCT116-unstranded
HsaEX0017204	S	92.05	SA469	HCT116-unstranded
HsaEX0017204	S	89.43	SA470	HCT116-unstranded
HsaEX0017196	S	100.0	SA464	HCT116-unstranded
HsaEX0017196	S	99.48	SA465	HCT116-unstranded
HsaEX0017196	S	99.36	SA466	HCT116-unstranded
HsaEX0017196	S	91.1	SA467	HCT116-unstranded
HsaEX0017196	S	76.33	SA468	HCT116-unstranded
HsaEX0017196	S	66.99	SA469	HCT116-unstranded
HsaEX0017196	S	61.07	SA470	HCT116-unstranded
HsaINT0041355	IR-S	0.598802395209581	SA464	HCT116-unstranded
HsaINT0041355	IR-S	0.0	SA465	HCT116-unstranded
HsaINT0041355	IR-S	0.452488687782805	SA466	HCT116-unstranded
HsaINT0041355	IR-S	1.3698630136986298	SA467	HCT116-unstranded
HsaINT0041355	IR-S	4.9180327868852505	SA468	HCT116-unstranded
HsaINT0041355	IR-S	25.0	SA469	HCT116-unstranded
HsaINT0041355	IR-S	62.1621621621622	SA470	HCT116-unstranded
HsaINT0041356	IR-S	1.08695652173913	SA464	HCT116-unstranded
HsaINT0041356	IR-S	0.0	SA465	HCT116-unstranded
HsaINT0041356	IR-S	0.0	SA466	HCT116-unstranded
HsaINT0041356	IR-S	2.01342281879195	SA467	HCT116-unstranded
HsaINT0041356	IR-S	3.44827586206897	SA468	HCT116-unstranded
HsaINT0041356	IR-S	31.25	SA469	HCT116-unstranded
HsaINT0041356	IR-S	50.0	SA470	HCT116-unstranded
HsaINT0041359	IR-S	0.277008310249307	SA464	HCT116-unstranded
HsaINT0041359	IR-S	0.9302325581395352	SA465	HCT116-unstranded
HsaINT0041359	IR-S	0.28169014084507	SA466	HCT116-unstranded
HsaINT0041359	IR-S	2.40963855421687	SA467	HCT116-unstranded
HsaINT0041359	IR-S	11.864406779661	SA468	HCT116-unstranded
HsaINT0041359	IR-S	30.4347826086957	SA469	HCT116-unstranded
HsaINT0041359	IR-S	33.3333333333333	SA470	HCT116-unstranded
HsaINT0041361	IR-S	7.2056239015817205	SA464	HCT116-unstranded
HsaINT0041361	IR-S	0.9708737864077672	SA465	HCT116-unstranded
HsaINT0041361	IR-S	1.1764705882352902	SA466	HCT116-unstranded
HsaINT0041361	IR-S	9.572301425661909	SA467	HCT116-unstranded
HsaINT0041361	IR-S	67.1232876712329	SA468	HCT116-unstranded
HsaINT0041361	IR-S	68.695652173913	SA469	HCT116-unstranded
HsaINT0041361	IR-S	77.57009345794391	SA470	HCT116-unstranded
HsaEX0010680	S	93.75	SA464	HCT116-unstranded
HsaEX0010680	S	85.71	SA465	HCT116-unstranded
HsaEX0010680	S	100.0	SA466	HCT116-unstranded
HsaEX0010680	S	66.67	SA467	HCT116-unstranded
HsaEX0010680	S	75.0	SA468	HCT116-unstranded
HsaEX0010680	S	84.62	SA469	HCT116-unstranded
HsaEX0010680	S	100.0	SA470	HCT116-unstranded
HsaEX0010681	C2	100.0	SA464	HCT116-unstranded
HsaEX0010681	C2	100.0	SA465	HCT116-unstranded
HsaEX0010681	C2	100.0	SA466	HCT116-unstranded
HsaEX0010681	C2	79.49	SA467	HCT116-unstranded
HsaEX0010681	C2	84.62	SA468	HCT116-unstranded
HsaEX0010681	C2	93.94	SA469	HCT116-unstranded
HsaEX0010681	C2	100.0	SA470	HCT116-unstranded
HsaINT0182279	IR-S	4.76190476190476	SA464	HCT116-unstranded
HsaINT0182279	IR-S	4.47761194029851	SA465	HCT116-unstranded
HsaINT0182279	IR-S	3.77358490566038	SA466	HCT116-unstranded
HsaINT0182279	IR-S	5.91133004926108	SA467	HCT116-unstranded
HsaINT0182279	IR-S	9.30232558139535	SA468	HCT116-unstranded
HsaINT0182279	IR-S	23.4256926952141	SA469	HCT116-unstranded
HsaINT0182279	IR-S	22.5736095965104	SA470	HCT116-unstranded
HsaINT0182280	IR-S	6.79611650485437	SA464	HCT116-unstranded
HsaINT0182280	IR-S	6.66666666666667	SA465	HCT116-unstranded
HsaINT0182280	IR-S	4.10094637223975	SA466	HCT116-unstranded
HsaINT0182280	IR-S	6.49350649350649	SA467	HCT116-unstranded
HsaINT0182280	IR-S	14.285714285714299	SA468	HCT116-unstranded
HsaINT0182280	IR-S	25.714285714285694	SA469	HCT116-unstranded
HsaINT0182280	IR-S	21.661721068249307	SA470	HCT116-unstranded
HsaINT0182281	IR-S	7.73993808049536	SA464	HCT116-unstranded
HsaINT0182281	IR-S	5.431309904153348	SA465	HCT116-unstranded
HsaINT0182281	IR-S	6.35451505016722	SA466	HCT116-unstranded
HsaINT0182281	IR-S	8.093994778067879	SA467	HCT116-unstranded
HsaINT0182281	IR-S	11.0169491525424	SA468	HCT116-unstranded
HsaINT0182281	IR-S	31.8801089918256	SA469	HCT116-unstranded
HsaINT0182281	IR-S	32.3741007194245	SA470	HCT116-unstranded
HsaINT0182283	IR-S	10.934393638171	SA464	HCT116-unstranded
HsaINT0182283	IR-S	9.516380655226213	SA465	HCT116-unstranded
HsaINT0182283	IR-S	7.213114754098362	SA466	HCT116-unstranded
HsaINT0182283	IR-S	4.51612903225806	SA467	HCT116-unstranded
HsaINT0182283	IR-S	7.009345794392519	SA468	HCT116-unstranded
HsaINT0182283	IR-S	24.3055555555556	SA469	HCT116-unstranded
HsaINT0182283	IR-S	40.1301518438178	SA470	HCT116-unstranded
HsaEX0039521	S	98.1	SA464	HCT116-unstranded
HsaEX0039521	S	93.59	SA465	HCT116-unstranded
HsaEX0039521	S	91.18	SA466	HCT116-unstranded
HsaEX0039521	S	51.85	SA467	HCT116-unstranded
HsaEX0039521	S	27.35	SA468	HCT116-unstranded
HsaEX0039521	S	13.43	SA469	HCT116-unstranded
HsaEX0039521	S	13.87	SA470	HCT116-unstranded
HsaEX0039522	C3	99.14	SA464	HCT116-unstranded
HsaEX0039522	C3	98.57	SA465	HCT116-unstranded
HsaEX0039522	C3	97.06	SA466	HCT116-unstranded
HsaEX0039522	C3	82.95	SA467	HCT116-unstranded
HsaEX0039522	C3	67.34	SA468	HCT116-unstranded
HsaEX0039522	C3	75.32	SA469	HCT116-unstranded
HsaEX0039522	C3	62.88	SA470	HCT116-unstranded
HsaEX0039524	S	97.94	SA464	HCT116-unstranded
HsaEX0039524	S	100.0	SA465	HCT116-unstranded
HsaEX0039524	S	100.0	SA466	HCT116-unstranded
HsaEX0039524	S	79.27	SA467	HCT116-unstranded
HsaEX0039524	S	66.1	SA468	HCT116-unstranded
HsaEX0039524	S	41.31	SA469	HCT116-unstranded
HsaEX0039524	S	30.55	SA470	HCT116-unstranded
HsaEX0039512	S	100.0	SA464	HCT116-unstranded
HsaEX0039512	S	100.0	SA465	HCT116-unstranded
HsaEX0039512	S	100.0	SA466	HCT116-unstranded
HsaEX0039512	S	87.56	SA467	HCT116-unstranded
HsaEX0039512	S	82.32	SA468	HCT116-unstranded
HsaEX0039512	S	67.29	SA469	HCT116-unstranded
HsaEX0039512	S	64.02	SA470	HCT116-unstranded
HsaEX0039513	S	100.0	SA464	HCT116-unstranded
HsaEX0039513	S	100.0	SA465	HCT116-unstranded
HsaEX0039513	S	97.92	SA466	HCT116-unstranded
HsaEX0039513	S	95.45	SA467	HCT116-unstranded
HsaEX0039513	S	96.72	SA468	HCT116-unstranded
HsaEX0039513	S	90.64	SA469	HCT116-unstranded
HsaEX0039513	S	85.62	SA470	HCT116-unstranded
HsaINT0103623	IR-C	1.35135135135135	SA464	HCT116-unstranded
HsaINT0103623	IR-C	0.0	SA465	HCT116-unstranded
HsaINT0103623	IR-C	0.0	SA466	HCT116-unstranded
HsaINT0103623	IR-C	6.172839506172839	SA467	HCT116-unstranded
HsaINT0103623	IR-C	10.8910891089109	SA468	HCT116-unstranded
HsaINT0103623	IR-C	31.25	SA469	HCT116-unstranded
HsaINT0103623	IR-C	43.1034482758621	SA470	HCT116-unstranded
HsaINT0103625	IR-S	1.42857142857143	SA464	HCT116-unstranded
HsaINT0103625	IR-S	0.606060606060606	SA465	HCT116-unstranded
HsaINT0103625	IR-S	3.2258064516129	SA466	HCT116-unstranded
HsaINT0103625	IR-S	0.0	SA467	HCT116-unstranded
HsaINT0103625	IR-S	6.89655172413793	SA468	HCT116-unstranded
HsaINT0103625	IR-S	25.490196078431396	SA469	HCT116-unstranded
HsaINT0103625	IR-S	23.456790123456802	SA470	HCT116-unstranded
HsaINT0103628	IR-S	0.0	SA464	HCT116-unstranded
HsaINT0103628	IR-S	0.0	SA465	HCT116-unstranded
HsaINT0103628	IR-S	0.0	SA466	HCT116-unstranded
HsaINT0103628	IR-S	0.0	SA467	HCT116-unstranded
HsaINT0103628	IR-S	0.0	SA468	HCT116-unstranded
HsaINT0103628	IR-S	22.4489795918367	SA469	HCT116-unstranded
HsaINT0103628	IR-S	32.5301204819277	SA470	HCT116-unstranded
HsaINT0103629	IR-S	0.7194244604316551	SA464	HCT116-unstranded
HsaINT0103629	IR-S	0.6993006993006989	SA465	HCT116-unstranded
HsaINT0103629	IR-S	0.0	SA466	HCT116-unstranded
HsaINT0103629	IR-S	1.58730158730159	SA467	HCT116-unstranded
HsaINT0103629	IR-S	4.42477876106195	SA468	HCT116-unstranded
HsaINT0103629	IR-S	27.2727272727273	SA469	HCT116-unstranded
HsaINT0103629	IR-S	33.3333333333333	SA470	HCT116-unstranded
HsaINT0103633	IR-S	0.50761421319797	SA464	HCT116-unstranded
HsaINT0103633	IR-S	0.48780487804878	SA465	HCT116-unstranded
HsaINT0103633	IR-S	0.564971751412429	SA466	HCT116-unstranded
HsaINT0103633	IR-S	1.33333333333333	SA467	HCT116-unstranded
HsaINT0103633	IR-S	4.6153846153846105	SA468	HCT116-unstranded
HsaINT0103633	IR-S	10.5263157894737	SA469	HCT116-unstranded
HsaINT0103633	IR-S	20.987654320987694	SA470	HCT116-unstranded
HsaINT0103639	IR-S	1.49253731343284	SA464	HCT116-unstranded
HsaINT0103639	IR-S	1.23456790123457	SA465	HCT116-unstranded
HsaINT0103639	IR-S	2.04081632653061	SA466	HCT116-unstranded
HsaINT0103639	IR-S	5.785123966942152	SA467	HCT116-unstranded
HsaINT0103639	IR-S	6.542056074766362	SA468	HCT116-unstranded
HsaINT0103639	IR-S	20.9302325581395	SA469	HCT116-unstranded
HsaINT0103639	IR-S	15.107913669064699	SA470	HCT116-unstranded
HsaINT0103647	IR-S	0.0	SA464	HCT116-unstranded
HsaINT0103647	IR-S	0.0	SA465	HCT116-unstranded
HsaINT0103647	IR-S	3.03030303030303	SA466	HCT116-unstranded
HsaINT0103647	IR-S	3.84615384615385	SA467	HCT116-unstranded
HsaINT0103647	IR-S	6.02409638554217	SA468	HCT116-unstranded
HsaINT0103647	IR-S	13.333333333333302	SA469	HCT116-unstranded
HsaINT0103647	IR-S	23.52941176470589	SA470	HCT116-unstranded
HsaEX0030817	S	100.0	SA464	HCT116-unstranded
HsaEX0030817	S	100.0	SA465	HCT116-unstranded
HsaEX0030817	S	97.23	SA466	HCT116-unstranded
HsaEX0030817	S	95.72	SA467	HCT116-unstranded
HsaEX0030817	S	87.08	SA468	HCT116-unstranded
HsaEX0030817	S	82.6	SA469	HCT116-unstranded
HsaEX0030817	S	66.63	SA470	HCT116-unstranded
HsaEX0030820	S	95.96	SA464	HCT116-unstranded
HsaEX0030820	S	95.19	SA465	HCT116-unstranded
HsaEX0030820	S	90.43	SA466	HCT116-unstranded
HsaEX0030820	S	58.93	SA467	HCT116-unstranded
HsaEX0030820	S	69.44	SA468	HCT116-unstranded
HsaEX0030820	S	55.4	SA469	HCT116-unstranded
HsaEX0030820	S	27.21	SA470	HCT116-unstranded
HsaEX0030821	C3	97.18	SA464	HCT116-unstranded
HsaEX0030821	C3	98.41	SA465	HCT116-unstranded
HsaEX0030821	C3	92.0	SA466	HCT116-unstranded
HsaEX0030821	C3	75.88	SA467	HCT116-unstranded
HsaEX0030821	C3	73.98	SA468	HCT116-unstranded
HsaEX0030821	C3	57.77	SA469	HCT116-unstranded
HsaEX0030821	C3	39.13	SA470	HCT116-unstranded
HsaEX0030808	S	100.0	SA464	HCT116-unstranded
HsaEX0030808	S	100.0	SA465	HCT116-unstranded
HsaEX0030808	S	100.0	SA466	HCT116-unstranded
HsaEX0030808	S	93.68	SA467	HCT116-unstranded
HsaEX0030808	S	90.07	SA468	HCT116-unstranded
HsaEX0030808	S	77.09	SA469	HCT116-unstranded
HsaEX0030808	S	63.01	SA470	HCT116-unstranded
HsaEX0030809	S	100.0	SA464	HCT116-unstranded
HsaEX0030809	S	100.0	SA465	HCT116-unstranded
HsaEX0030809	S	100.0	SA466	HCT116-unstranded
HsaEX0030809	S	93.15	SA467	HCT116-unstranded
HsaEX0030809	S	89.94	SA468	HCT116-unstranded
HsaEX0030809	S	79.72	SA469	HCT116-unstranded
HsaEX0030809	S	80.21	SA470	HCT116-unstranded
HsaEX0030811	S	97.24	SA464	HCT116-unstranded
HsaEX0030811	S	98.55	SA465	HCT116-unstranded
HsaEX0030811	S	98.63	SA466	HCT116-unstranded
HsaEX0030811	S	87.67	SA467	HCT116-unstranded
HsaEX0030811	S	50.83	SA468	HCT116-unstranded
HsaEX0030811	S	44.15	SA469	HCT116-unstranded
HsaEX0030811	S	31.31	SA470	HCT116-unstranded
HsaINT0078619	IR-S	0.0	SA464	HCT116-unstranded
HsaINT0078619	IR-S	0.0	SA465	HCT116-unstranded
HsaINT0078619	IR-S	0.0	SA466	HCT116-unstranded
HsaINT0078619	IR-S	1.0752688172043	SA467	HCT116-unstranded
HsaINT0078619	IR-S	2.85714285714286	SA468	HCT116-unstranded
HsaINT0078619	IR-S	33.3333333333333	SA469	HCT116-unstranded
HsaINT0078619	IR-S	8.571428571428571	SA470	HCT116-unstranded
HsaINT0078620	IR-S	0.7751937984496121	SA464	HCT116-unstranded
HsaINT0078620	IR-S	0.0	SA465	HCT116-unstranded
HsaINT0078620	IR-S	0.0	SA466	HCT116-unstranded
HsaINT0078620	IR-S	1.1235955056179798	SA467	HCT116-unstranded
HsaINT0078620	IR-S	7.692307692307692	SA468	HCT116-unstranded
HsaINT0078620	IR-S	15.7894736842105	SA469	HCT116-unstranded
HsaINT0078620	IR-S	45.0	SA470	HCT116-unstranded
HsaINT0078621	IR-S	1.53846153846154	SA464	HCT116-unstranded
HsaINT0078621	IR-S	4.76190476190476	SA465	HCT116-unstranded
HsaINT0078621	IR-S	4.5045045045045	SA466	HCT116-unstranded
HsaINT0078621	IR-S	18.4210526315789	SA467	HCT116-unstranded
HsaINT0078621	IR-S	50.9433962264151	SA468	HCT116-unstranded
HsaINT0078621	IR-S	50.0	SA469	HCT116-unstranded
HsaINT0078621	IR-S	42.8571428571429	SA470	HCT116-unstranded
HsaINT0078622	IR-S	1.0950194277640402	SA464	HCT116-unstranded
HsaINT0078622	IR-S	0.0	SA465	HCT116-unstranded
HsaINT0078622	IR-S	1.33333333333334	SA466	HCT116-unstranded
HsaINT0078622	IR-S	12.2615803814714	SA467	HCT116-unstranded
HsaINT0078622	IR-S	16.9755374351371	SA468	HCT116-unstranded
HsaINT0078622	IR-S	29.6482412060301	SA469	HCT116-unstranded
HsaINT0078622	IR-S	33.2803812549642	SA470	HCT116-unstranded
HsaINT0078623	IR-S	0.0	SA464	HCT116-unstranded
HsaINT0078623	IR-S	1.1235955056179798	SA465	HCT116-unstranded
HsaINT0078623	IR-S	0.0	SA466	HCT116-unstranded
HsaINT0078623	IR-S	4.615384615384619	SA467	HCT116-unstranded
HsaINT0078623	IR-S	14.285714285714299	SA468	HCT116-unstranded
HsaINT0078623	IR-S	0.0	SA469	HCT116-unstranded
HsaINT0078623	IR-S	29.4117647058823	SA470	HCT116-unstranded
HsaEX0040929	S	95.68	SA464	HCT116-unstranded
HsaEX0040929	S	100.0	SA465	HCT116-unstranded
HsaEX0040929	S	100.0	SA466	HCT116-unstranded
HsaEX0040929	S	96.49	SA467	HCT116-unstranded
HsaEX0040929	S	94.12	SA468	HCT116-unstranded
HsaEX0040929	S	62.5	SA469	HCT116-unstranded
HsaEX0040929	S	56.96	SA470	HCT116-unstranded
HsaEX0040930	S	90.59	SA464	HCT116-unstranded
HsaEX0040930	S	64.91	SA465	HCT116-unstranded
HsaEX0040930	S	77.78	SA466	HCT116-unstranded
HsaEX0040930	S	26.32	SA467	HCT116-unstranded
HsaEX0040930	S	30.43	SA468	HCT116-unstranded
HsaEX0040930	S	40.0	SA469	HCT116-unstranded
HsaEX0040930	S	33.33	SA470	HCT116-unstranded
HsaEX0040911	S	92.61	SA464	HCT116-unstranded
HsaEX0040911	S	100.0	SA465	HCT116-unstranded
HsaEX0040911	S	100.0	SA466	HCT116-unstranded
HsaEX0040911	S	91.42	SA467	HCT116-unstranded
HsaEX0040911	S	67.49	SA468	HCT116-unstranded
HsaEX0040911	S	54.7	SA469	HCT116-unstranded
HsaEX0040911	S	50.95	SA470	HCT116-unstranded
HsaEX0040914	S	1.64	SA464	HCT116-unstranded
HsaEX0040914	S	3.03	SA465	HCT116-unstranded
HsaEX0040914	S	30.0	SA466	HCT116-unstranded
HsaEX0040914	S	70.37	SA467	HCT116-unstranded
HsaEX0040914	S	57.14	SA468	HCT116-unstranded
HsaEX0040914	S	20.0	SA469	HCT116-unstranded
HsaEX0040914	S	22.66	SA470	HCT116-unstranded
HsaEX0040916	S	100.0	SA464	HCT116-unstranded
HsaEX0040916	S	100.0	SA465	HCT116-unstranded
HsaEX0040916	S	100.0	SA466	HCT116-unstranded
HsaEX0040916	S	94.74	SA467	HCT116-unstranded
HsaEX0040916	S	78.38	SA468	HCT116-unstranded
HsaEX0040916	S	92.76	SA469	HCT116-unstranded
HsaEX0040916	S	57.78	SA470	HCT116-unstranded
HsaEX0040922	S	100.0	SA464	HCT116-unstranded
HsaEX0040922	S	100.0	SA465	HCT116-unstranded
HsaEX0040922	S	100.0	SA466	HCT116-unstranded
HsaEX0040922	S	100.0	SA467	HCT116-unstranded
HsaEX0040922	S	100.0	SA468	HCT116-unstranded
HsaEX0040922	S	81.66	SA469	HCT116-unstranded
HsaEX0040922	S	66.24	SA470	HCT116-unstranded
HsaEX0040924	S	100.0	SA464	HCT116-unstranded
HsaEX0040924	S	100.0	SA465	HCT116-unstranded
HsaEX0040924	S	100.0	SA466	HCT116-unstranded
HsaEX0040924	S	100.0	SA467	HCT116-unstranded
HsaEX0040924	S	85.69	SA468	HCT116-unstranded
HsaEX0040924	S	62.48	SA469	HCT116-unstranded
HsaEX0040924	S	73.99	SA470	HCT116-unstranded
HsaINT0107308	IR-S	0.0	SA464	HCT116-unstranded
HsaINT0107308	IR-S	0.0	SA465	HCT116-unstranded
HsaINT0107308	IR-S	0.0	SA466	HCT116-unstranded
HsaINT0107308	IR-S	15.011037527593801	SA467	HCT116-unstranded
HsaINT0107308	IR-S	10.828025477707	SA468	HCT116-unstranded
HsaINT0107308	IR-S	10.828025477707	SA469	HCT116-unstranded
HsaINT0107308	IR-S	21.725239616613397	SA470	HCT116-unstranded
HsaINT0107331	IR-S	0.0	SA464	HCT116-unstranded
HsaINT0107331	IR-S	1.1235955056179798	SA465	HCT116-unstranded
HsaINT0107331	IR-S	0.0	SA466	HCT116-unstranded
HsaINT0107331	IR-S	6.66666666666667	SA467	HCT116-unstranded
HsaINT0107331	IR-S	5.882352941176469	SA468	HCT116-unstranded
HsaINT0107331	IR-S	31.428571428571402	SA469	HCT116-unstranded
HsaINT0107331	IR-S	26.8292682926829	SA470	HCT116-unstranded
HsaINT0107332	IR-S	2.17391304347826	SA464	HCT116-unstranded
HsaINT0107332	IR-S	1.6393442622950802	SA465	HCT116-unstranded
HsaINT0107332	IR-S	0.0	SA466	HCT116-unstranded
HsaINT0107332	IR-S	6.97674418604651	SA467	HCT116-unstranded
HsaINT0107332	IR-S	18.918918918918894	SA468	HCT116-unstranded
HsaINT0107332	IR-S	25.9259259259259	SA469	HCT116-unstranded
HsaINT0107332	IR-S	12.280701754386001	SA470	HCT116-unstranded
HsaEX0032344	S	99.88	SA464	HCT116-unstranded
HsaEX0032344	S	99.8	SA465	HCT116-unstranded
HsaEX0032344	S	99.51	SA466	HCT116-unstranded
HsaEX0032344	S	96.21	SA467	HCT116-unstranded
HsaEX0032344	S	87.65	SA468	HCT116-unstranded
HsaEX0032344	S	81.1	SA469	HCT116-unstranded
HsaEX0032344	S	81.26	SA470	HCT116-unstranded
HsaINT0082431	IR-S	2.27773695811903	SA464	HCT116-unstranded
HsaINT0082431	IR-S	1.7268445839874398	SA465	HCT116-unstranded
HsaINT0082431	IR-S	1.73010380622837	SA466	HCT116-unstranded
HsaINT0082431	IR-S	6.47619047619048	SA467	HCT116-unstranded
HsaINT0082431	IR-S	12.0	SA468	HCT116-unstranded
HsaINT0082431	IR-S	15.180722891566301	SA469	HCT116-unstranded
HsaINT0082431	IR-S	15.0592216582064	SA470	HCT116-unstranded
HsaINT0185632	IR-C	0.0	SA464	HCT116-unstranded
HsaINT0185632	IR-C	12.452830188679199	SA465	HCT116-unstranded
HsaINT0185632	IR-C	2.12765957446808	SA466	HCT116-unstranded
HsaINT0185632	IR-C	4.76190476190476	SA467	HCT116-unstranded
HsaINT0185632	IR-C	0.0	SA468	HCT116-unstranded
HsaINT0185632	IR-C	43.5294117647059	SA469	HCT116-unstranded
HsaINT0185632	IR-C	33.3333333333333	SA470	HCT116-unstranded
HsaEX0027400	S	95.77	SA464	HCT116-unstranded
HsaEX0027400	S	98.57	SA465	HCT116-unstranded
HsaEX0027400	S	97.19	SA466	HCT116-unstranded
HsaEX0027400	S	88.15	SA467	HCT116-unstranded
HsaEX0027400	S	84.07	SA468	HCT116-unstranded
HsaEX0027400	S	78.17	SA469	HCT116-unstranded
HsaEX0027400	S	80.27	SA470	HCT116-unstranded
HsaINT0082396	IR-S	0.0	SA464	HCT116-unstranded
HsaINT0082396	IR-S	0.0	SA465	HCT116-unstranded
HsaINT0082396	IR-S	0.0	SA466	HCT116-unstranded
HsaINT0082396	IR-S	11.1111111111111	SA467	HCT116-unstranded
HsaINT0082396	IR-S	12.8205128205128	SA468	HCT116-unstranded
HsaINT0082396	IR-S	40.0	SA469	HCT116-unstranded
HsaINT0082396	IR-S	46.341463414634106	SA470	HCT116-unstranded
HsaINT0082397	IR-S	0.0	SA464	HCT116-unstranded
HsaINT0082397	IR-S	0.0	SA465	HCT116-unstranded
HsaINT0082397	IR-S	0.0	SA466	HCT116-unstranded
HsaINT0082397	IR-S	1.44927536231884	SA467	HCT116-unstranded
HsaINT0082397	IR-S	11.1111111111111	SA468	HCT116-unstranded
HsaINT0082397	IR-S	36.8421052631579	SA469	HCT116-unstranded
HsaINT0082397	IR-S	21.7391304347826	SA470	HCT116-unstranded
HsaINT0082399	IR-S	0.0	SA464	HCT116-unstranded
HsaINT0082399	IR-S	0.0	SA465	HCT116-unstranded
HsaINT0082399	IR-S	0.0	SA466	HCT116-unstranded
HsaINT0082399	IR-S	2.4390243902439	SA467	HCT116-unstranded
HsaINT0082399	IR-S	4.0	SA468	HCT116-unstranded
HsaINT0082399	IR-S	46.6666666666667	SA469	HCT116-unstranded
HsaINT0082399	IR-S	35.7142857142857	SA470	HCT116-unstranded
HsaINT0082400	IR-S	0.0	SA464	HCT116-unstranded
HsaINT0082400	IR-S	0.0	SA465	HCT116-unstranded
HsaINT0082400	IR-S	0.0	SA466	HCT116-unstranded
HsaINT0082400	IR-S	2.22222222222222	SA467	HCT116-unstranded
HsaINT0082400	IR-S	10.3448275862069	SA468	HCT116-unstranded
HsaINT0082400	IR-S	9.09090909090909	SA469	HCT116-unstranded
HsaINT0082400	IR-S	29.411764705882398	SA470	HCT116-unstranded
HsaINT0082402	IR-S	0.628930817610063	SA464	HCT116-unstranded
HsaINT0082402	IR-S	0.0	SA465	HCT116-unstranded
HsaINT0082402	IR-S	0.0	SA466	HCT116-unstranded
HsaINT0082402	IR-S	1.1235955056179798	SA467	HCT116-unstranded
HsaINT0082402	IR-S	9.677419354838714	SA468	HCT116-unstranded
HsaINT0082402	IR-S	33.3333333333333	SA469	HCT116-unstranded
HsaINT0082402	IR-S	33.3333333333333	SA470	HCT116-unstranded
HsaINT0082403	IR-S	2.1978021978022	SA464	HCT116-unstranded
HsaINT0082403	IR-S	1.35746606334842	SA465	HCT116-unstranded
HsaINT0082403	IR-S	0.7299270072992701	SA466	HCT116-unstranded
HsaINT0082403	IR-S	7.692307692307692	SA467	HCT116-unstranded
HsaINT0082403	IR-S	20.0	SA468	HCT116-unstranded
HsaINT0082403	IR-S	25.0	SA469	HCT116-unstranded
HsaINT0082403	IR-S	33.3333333333333	SA470	HCT116-unstranded
HsaINT0082404	IR-S	0.0	SA464	HCT116-unstranded
HsaINT0082404	IR-S	0.48780487804878	SA465	HCT116-unstranded
HsaINT0082404	IR-S	0.680272108843537	SA466	HCT116-unstranded
HsaINT0082404	IR-S	3.125	SA467	HCT116-unstranded
HsaINT0082404	IR-S	13.5135135135135	SA468	HCT116-unstranded
HsaINT0082404	IR-S	20.0	SA469	HCT116-unstranded
HsaINT0082404	IR-S	55.5555555555556	SA470	HCT116-unstranded
HsaINT0082407	IR-S	4.20168067226891	SA464	HCT116-unstranded
HsaINT0082407	IR-S	3.6496350364963503	SA465	HCT116-unstranded
HsaINT0082407	IR-S	2.752293577981649	SA466	HCT116-unstranded
HsaINT0082407	IR-S	13.207547169811301	SA467	HCT116-unstranded
HsaINT0082407	IR-S	20.0	SA468	HCT116-unstranded
HsaINT0082407	IR-S	60.0	SA469	HCT116-unstranded
HsaINT0082407	IR-S	26.3157894736842	SA470	HCT116-unstranded
HsaEX0027268	S	96.88	SA464	HCT116-unstranded
HsaEX0027268	S	96.57	SA465	HCT116-unstranded
HsaEX0027268	S	94.18	SA466	HCT116-unstranded
HsaEX0027268	S	65.01	SA467	HCT116-unstranded
HsaEX0027268	S	55.74	SA468	HCT116-unstranded
HsaEX0027268	S	48.25	SA469	HCT116-unstranded
HsaEX0027268	S	44.6	SA470	HCT116-unstranded
HsaINT0021843	IR-C	0.8174386920980931	SA464	HCT116-unstranded
HsaINT0021843	IR-C	2.68817204301075	SA465	HCT116-unstranded
HsaINT0021843	IR-C	1.14942528735632	SA466	HCT116-unstranded
HsaINT0021843	IR-C	3.8961038961039	SA467	HCT116-unstranded
HsaINT0021843	IR-C	6.849315068493151	SA468	HCT116-unstranded
HsaINT0021843	IR-C	22.2222222222222	SA469	HCT116-unstranded
HsaINT0021843	IR-C	22.4489795918367	SA470	HCT116-unstranded
HsaEX0044934	S	65.0	SA464	HCT116-unstranded
HsaEX0044934	S	76.62	SA465	HCT116-unstranded
HsaEX0044934	S	82.22	SA466	HCT116-unstranded
HsaEX0044934	S	56.76	SA467	HCT116-unstranded
HsaEX0044934	S	15.79	SA468	HCT116-unstranded
HsaEX0044934	S	20.0	SA469	HCT116-unstranded
HsaEX0044934	S	5.26	SA470	HCT116-unstranded
HsaEX0044935	S	94.44	SA464	HCT116-unstranded
HsaEX0044935	S	93.85	SA465	HCT116-unstranded
HsaEX0044935	S	93.44	SA466	HCT116-unstranded
HsaEX0044935	S	10.0	SA467	HCT116-unstranded
HsaEX0044935	S	0.0	SA468	HCT116-unstranded
HsaEX0044935	S	3.53	SA469	HCT116-unstranded
HsaEX0044935	S	2.94	SA470	HCT116-unstranded
HsaEX0044936	C2	96.57	SA464	HCT116-unstranded
HsaEX0044936	C2	97.23	SA465	HCT116-unstranded
HsaEX0044936	C2	97.0	SA466	HCT116-unstranded
HsaEX0044936	C2	16.96	SA467	HCT116-unstranded
HsaEX0044936	C2	1.94	SA468	HCT116-unstranded
HsaEX0044936	C2	5.98	SA469	HCT116-unstranded
HsaEX0044936	C2	0.0	SA470	HCT116-unstranded
HsaEX0044937	S	100.0	SA464	HCT116-unstranded
HsaEX0044937	S	100.0	SA465	HCT116-unstranded
HsaEX0044937	S	94.44	SA466	HCT116-unstranded
HsaEX0044937	S	60.98	SA467	HCT116-unstranded
HsaEX0044937	S	41.46	SA468	HCT116-unstranded
HsaEX0044937	S	20.0	SA469	HCT116-unstranded
HsaEX0044937	S	19.44	SA470	HCT116-unstranded
HsaEX0044938	C2	100.0	SA464	HCT116-unstranded
HsaEX0044938	C2	100.0	SA465	HCT116-unstranded
HsaEX0044938	C2	100.0	SA466	HCT116-unstranded
HsaEX0044938	C2	100.0	SA467	HCT116-unstranded
HsaEX0044938	C2	92.98	SA468	HCT116-unstranded
HsaEX0044938	C2	88.46	SA469	HCT116-unstranded
HsaEX0044938	C2	77.27	SA470	HCT116-unstranded
HsaEX0044932	S	97.87	SA464	HCT116-unstranded
HsaEX0044932	S	97.47	SA465	HCT116-unstranded
HsaEX0044932	S	95.72	SA466	HCT116-unstranded
HsaEX0044932	S	17.65	SA467	HCT116-unstranded
HsaEX0044932	S	31.37	SA468	HCT116-unstranded
HsaEX0044932	S	23.69	SA469	HCT116-unstranded
HsaEX0044932	S	14.51	SA470	HCT116-unstranded
HsaINT0118700	IR-S	10.3448275862069	SA464	HCT116-unstranded
HsaINT0118700	IR-S	6.06060606060606	SA465	HCT116-unstranded
HsaINT0118700	IR-S	16.0	SA466	HCT116-unstranded
HsaINT0118700	IR-S	6.38297872340426	SA467	HCT116-unstranded
HsaINT0118700	IR-S	35.4838709677419	SA468	HCT116-unstranded
HsaINT0118700	IR-S	33.3333333333333	SA469	HCT116-unstranded
HsaINT0118700	IR-S	59.459459459459495	SA470	HCT116-unstranded
HsaINT0118702	IR-S	18.5185185185185	SA464	HCT116-unstranded
HsaINT0118702	IR-S	26.6666666666667	SA465	HCT116-unstranded
HsaINT0118702	IR-S	47.05882352941179	SA466	HCT116-unstranded
HsaINT0118702	IR-S	53.84615384615379	SA467	HCT116-unstranded
HsaINT0118702	IR-S	100.0	SA468	HCT116-unstranded
HsaINT0118702	IR-S	75.0	SA469	HCT116-unstranded
HsaINT0118702	IR-S	100.0	SA470	HCT116-unstranded
HsaINT0118703	IR-S	2.5	SA464	HCT116-unstranded
HsaINT0118703	IR-S	1.6393442622950802	SA465	HCT116-unstranded
HsaINT0118703	IR-S	2.32558139534884	SA466	HCT116-unstranded
HsaINT0118703	IR-S	29.0322580645161	SA467	HCT116-unstranded
HsaINT0118703	IR-S	10.6382978723404	SA468	HCT116-unstranded
HsaINT0118703	IR-S	24.0	SA469	HCT116-unstranded
HsaINT0118703	IR-S	29.8701298701299	SA470	HCT116-unstranded
HsaINT0118705	IR-S	1.3698630136986298	SA464	HCT116-unstranded
HsaINT0118705	IR-S	2.32558139534884	SA465	HCT116-unstranded
HsaINT0118705	IR-S	3.1166518254675	SA466	HCT116-unstranded
HsaINT0118705	IR-S	3.5175879396984904	SA467	HCT116-unstranded
HsaINT0118705	IR-S	18.098720292504602	SA468	HCT116-unstranded
HsaINT0118705	IR-S	19.2145862552595	SA469	HCT116-unstranded
HsaINT0118705	IR-S	28.809788654060107	SA470	HCT116-unstranded
HsaINT0118707	IR-S	1.81818181818182	SA464	HCT116-unstranded
HsaINT0118707	IR-S	3.3333333333333304	SA465	HCT116-unstranded
HsaINT0118707	IR-S	9.09090909090909	SA466	HCT116-unstranded
HsaINT0118707	IR-S	8.196721311475411	SA467	HCT116-unstranded
HsaINT0118707	IR-S	16.6666666666667	SA468	HCT116-unstranded
HsaINT0118707	IR-S	40.5405405405405	SA469	HCT116-unstranded
HsaINT0118707	IR-S	33.3333333333333	SA470	HCT116-unstranded
HsaINT0118716	IR-S	2.9197080291970803	SA464	HCT116-unstranded
HsaINT0118716	IR-S	1.01010101010101	SA465	HCT116-unstranded
HsaINT0118716	IR-S	1.25523012552301	SA466	HCT116-unstranded
HsaINT0118716	IR-S	7.38255033557047	SA467	HCT116-unstranded
HsaINT0118716	IR-S	15.4471544715447	SA468	HCT116-unstranded
HsaINT0118716	IR-S	22.580645161290306	SA469	HCT116-unstranded
HsaINT0118716	IR-S	33.3333333333333	SA470	HCT116-unstranded
HsaINT0118717	IR-S	0.0	SA464	HCT116-unstranded
HsaINT0118717	IR-S	0.436681222707424	SA465	HCT116-unstranded
HsaINT0118717	IR-S	0.980392156862745	SA466	HCT116-unstranded
HsaINT0118717	IR-S	4.6153846153846105	SA467	HCT116-unstranded
HsaINT0118717	IR-S	11.688311688311698	SA468	HCT116-unstranded
HsaINT0118717	IR-S	26.0869565217391	SA469	HCT116-unstranded
HsaINT0118717	IR-S	15.555555555555598	SA470	HCT116-unstranded
HsaEX0037541	S	100.0	SA464	HCT116-unstranded
HsaEX0037541	S	100.0	SA465	HCT116-unstranded
HsaEX0037541	S	100.0	SA466	HCT116-unstranded
HsaEX0037541	S	90.44	SA467	HCT116-unstranded
HsaEX0037541	S	78.33	SA468	HCT116-unstranded
HsaEX0037541	S	52.51	SA469	HCT116-unstranded
HsaEX0037541	S	35.71	SA470	HCT116-unstranded
HsaALTD0003746-1/2	Alt5	92.57	SA464	HCT116-unstranded
HsaALTD0003746-1/2	Alt5	88.44	SA465	HCT116-unstranded
HsaALTD0003746-1/2	Alt5	81.38	SA466	HCT116-unstranded
HsaALTD0003746-1/2	Alt5	44.74	SA467	HCT116-unstranded
HsaALTD0003746-1/2	Alt5	54.84	SA468	HCT116-unstranded
HsaALTD0003746-1/2	Alt5	25.16	SA469	HCT116-unstranded
HsaALTD0003746-1/2	Alt5	21.25	SA470	HCT116-unstranded
HsaALTD0003746-2/2	Alt5	7.43	SA464	HCT116-unstranded
HsaALTD0003746-2/2	Alt5	11.56	SA465	HCT116-unstranded
HsaALTD0003746-2/2	Alt5	18.62	SA466	HCT116-unstranded
HsaALTD0003746-2/2	Alt5	55.26	SA467	HCT116-unstranded
HsaALTD0003746-2/2	Alt5	45.16	SA468	HCT116-unstranded
HsaALTD0003746-2/2	Alt5	74.84	SA469	HCT116-unstranded
HsaALTD0003746-2/2	Alt5	78.75	SA470	HCT116-unstranded
HsaEX0063233	S	52.9	SA464	HCT116-unstranded
HsaEX0063233	S	28.69	SA465	HCT116-unstranded
HsaEX0063233	S	29.22	SA466	HCT116-unstranded
HsaEX0063233	S	13.12	SA467	HCT116-unstranded
HsaEX0063233	S	1.91	SA468	HCT116-unstranded
HsaEX0063233	S	1.65	SA469	HCT116-unstranded
HsaEX0063233	S	9.14	SA470	HCT116-unstranded
HsaEX0063235	S	97.28	SA464	HCT116-unstranded
HsaEX0063235	S	95.62	SA465	HCT116-unstranded
HsaEX0063235	S	100.0	SA466	HCT116-unstranded
HsaEX0063235	S	62.03	SA467	HCT116-unstranded
HsaEX0063235	S	46.43	SA468	HCT116-unstranded
HsaEX0063235	S	33.33	SA469	HCT116-unstranded
HsaEX0063235	S	25.93	SA470	HCT116-unstranded
HsaEX0063230	S	100.0	SA464	HCT116-unstranded
HsaEX0063230	S	100.0	SA465	HCT116-unstranded
HsaEX0063230	S	100.0	SA466	HCT116-unstranded
HsaEX0063230	S	97.89	SA467	HCT116-unstranded
HsaEX0063230	S	85.22	SA468	HCT116-unstranded
HsaEX0063230	S	64.82	SA469	HCT116-unstranded
HsaEX0063230	S	35.13	SA470	HCT116-unstranded
HsaEX0063231	S	100.0	SA464	HCT116-unstranded
HsaEX0063231	S	100.0	SA465	HCT116-unstranded
HsaEX0063231	S	100.0	SA466	HCT116-unstranded
HsaEX0063231	S	100.0	SA467	HCT116-unstranded
HsaEX0063231	S	100.0	SA468	HCT116-unstranded
HsaEX0063231	S	95.0	SA469	HCT116-unstranded
HsaEX0063231	S	80.01	SA470	HCT116-unstranded
HsaEX0063232	S	97.13	SA464	HCT116-unstranded
HsaEX0063232	S	94.0	SA465	HCT116-unstranded
HsaEX0063232	S	97.6	SA466	HCT116-unstranded
HsaEX0063232	S	77.11	SA467	HCT116-unstranded
HsaEX0063232	S	60.58	SA468	HCT116-unstranded
HsaEX0063232	S	62.06	SA469	HCT116-unstranded
HsaEX0063232	S	76.07	SA470	HCT116-unstranded
HsaALTA0008410-1/2	Alt3	45.36	SA464	HCT116-unstranded
HsaALTA0008410-1/2	Alt3	55.45	SA465	HCT116-unstranded
HsaALTA0008410-1/2	Alt3	76.62	SA466	HCT116-unstranded
HsaALTA0008410-1/2	Alt3	84.78	SA467	HCT116-unstranded
HsaALTA0008410-1/2	Alt3	76.74	SA468	HCT116-unstranded
HsaALTA0008410-1/2	Alt3	71.74	SA469	HCT116-unstranded
HsaALTA0008410-1/2	Alt3	50.0	SA470	HCT116-unstranded
HsaALTA0008410-2/2	Alt3	54.64	SA464	HCT116-unstranded
HsaALTA0008410-2/2	Alt3	44.55	SA465	HCT116-unstranded
HsaALTA0008410-2/2	Alt3	23.38	SA466	HCT116-unstranded
HsaALTA0008410-2/2	Alt3	15.22	SA467	HCT116-unstranded
HsaALTA0008410-2/2	Alt3	23.26	SA468	HCT116-unstranded
HsaALTA0008410-2/2	Alt3	28.26	SA469	HCT116-unstranded
HsaALTA0008410-2/2	Alt3	50.0	SA470	HCT116-unstranded
HsaINT0162915	IR-C	0.9708737864077672	SA464	HCT116-unstranded
HsaINT0162915	IR-C	0.0	SA465	HCT116-unstranded
HsaINT0162915	IR-C	2.22222222222222	SA466	HCT116-unstranded
HsaINT0162915	IR-C	2.56410256410256	SA467	HCT116-unstranded
HsaINT0162915	IR-C	4.0	SA468	HCT116-unstranded
HsaINT0162915	IR-C	50.0	SA469	HCT116-unstranded
HsaINT0162915	IR-C	69.23076923076921	SA470	HCT116-unstranded
HsaINT0162916	IR-S	5.6	SA464	HCT116-unstranded
HsaINT0162916	IR-S	7.57575757575758	SA465	HCT116-unstranded
HsaINT0162916	IR-S	13.333333333333302	SA466	HCT116-unstranded
HsaINT0162916	IR-S	17.0731707317073	SA467	HCT116-unstranded
HsaINT0162916	IR-S	50.0	SA468	HCT116-unstranded
HsaINT0162916	IR-S	64.7058823529412	SA469	HCT116-unstranded
HsaINT0162916	IR-S	87.30158730158729	SA470	HCT116-unstranded
HsaINT0162917	IR-S	0.0	SA464	HCT116-unstranded
HsaINT0162917	IR-S	1.1235955056179798	SA465	HCT116-unstranded
HsaINT0162917	IR-S	1.1764705882352902	SA466	HCT116-unstranded
HsaINT0162917	IR-S	5.882352941176469	SA467	HCT116-unstranded
HsaINT0162917	IR-S	30.4347826086957	SA468	HCT116-unstranded
HsaINT0162917	IR-S	47.8260869565217	SA469	HCT116-unstranded
HsaINT0162917	IR-S	72.2222222222222	SA470	HCT116-unstranded
HsaINT0162918	IR-C	0.99009900990099	SA464	HCT116-unstranded
HsaINT0162918	IR-C	5.1546391752577305	SA465	HCT116-unstranded
HsaINT0162918	IR-C	1.44927536231884	SA466	HCT116-unstranded
HsaINT0162918	IR-C	0.0	SA467	HCT116-unstranded
HsaINT0162918	IR-C	13.0434782608696	SA468	HCT116-unstranded
HsaINT0162918	IR-C	80.0	SA469	HCT116-unstranded
HsaINT0162918	IR-C	61.538461538461505	SA470	HCT116-unstranded
HsaINT0162922	IR-C	0.0	SA464	HCT116-unstranded
HsaINT0162922	IR-C	0.0	SA465	HCT116-unstranded
HsaINT0162922	IR-C	1.25	SA466	HCT116-unstranded
HsaINT0162922	IR-C	6.38297872340426	SA467	HCT116-unstranded
HsaINT0162922	IR-C	7.86516853932584	SA468	HCT116-unstranded
HsaINT0162922	IR-C	13.2530120481928	SA469	HCT116-unstranded
HsaINT0162922	IR-C	22.9508196721311	SA470	HCT116-unstranded
HsaINT0162923	IR-C	1.51515151515152	SA464	HCT116-unstranded
HsaINT0162923	IR-C	0.7407407407407409	SA465	HCT116-unstranded
HsaINT0162923	IR-C	0.8130081300813009	SA466	HCT116-unstranded
HsaINT0162923	IR-C	14.705882352941199	SA467	HCT116-unstranded
HsaINT0162923	IR-C	16.9811320754717	SA468	HCT116-unstranded
HsaINT0162923	IR-C	38.4615384615385	SA469	HCT116-unstranded
HsaINT0162923	IR-C	42.22222222222221	SA470	HCT116-unstranded
HsaINT0162924	IR-C	4.76190476190476	SA464	HCT116-unstranded
HsaINT0162924	IR-C	6.38297872340426	SA465	HCT116-unstranded
HsaINT0162924	IR-C	9.52380952380952	SA466	HCT116-unstranded
HsaINT0162924	IR-C	42.8571428571429	SA467	HCT116-unstranded
HsaINT0162924	IR-C	23.076923076923105	SA468	HCT116-unstranded
HsaINT0162924	IR-C	80.0	SA469	HCT116-unstranded
HsaINT0162924	IR-C	76.0	SA470	HCT116-unstranded
HsaINT0168416	IR-S	0.0	SA464	HCT116-unstranded
HsaINT0168416	IR-S	2.6666666666666696	SA465	HCT116-unstranded
HsaINT0168416	IR-S	1.85185185185185	SA466	HCT116-unstranded
HsaINT0168416	IR-S	15.9420289855072	SA467	HCT116-unstranded
HsaINT0168416	IR-S	30.4347826086957	SA468	HCT116-unstranded
HsaINT0168416	IR-S	46.6666666666667	SA469	HCT116-unstranded
HsaINT0168416	IR-S	29.824561403508802	SA470	HCT116-unstranded
HsaINT0163210	IR-C	6.66666666666667	SA464	HCT116-unstranded
HsaINT0163210	IR-C	10.3448275862069	SA465	HCT116-unstranded
HsaINT0163210	IR-C	20.0	SA466	HCT116-unstranded
HsaINT0163210	IR-C	27.2727272727273	SA467	HCT116-unstranded
HsaINT0163210	IR-C	57.1428571428571	SA468	HCT116-unstranded
HsaINT0163210	IR-C	50.0	SA469	HCT116-unstranded
HsaINT0163210	IR-C	55.5555555555556	SA470	HCT116-unstranded
HsaEX0061241	S	84.91	SA464	HCT116-unstranded
HsaEX0061241	S	94.75	SA465	HCT116-unstranded
HsaEX0061241	S	98.63	SA466	HCT116-unstranded
HsaEX0061241	S	97.46	SA467	HCT116-unstranded
HsaEX0061241	S	96.0	SA468	HCT116-unstranded
HsaEX0061241	S	94.52	SA469	HCT116-unstranded
HsaEX0061241	S	96.61	SA470	HCT116-unstranded
HsaINT0157438	IR-S	34.8837209302326	SA464	HCT116-unstranded
HsaINT0157438	IR-S	37.254901960784295	SA465	HCT116-unstranded
HsaINT0157438	IR-S	44.8275862068966	SA466	HCT116-unstranded
HsaINT0157438	IR-S	46.6666666666667	SA467	HCT116-unstranded
HsaINT0157438	IR-S	38.4615384615385	SA468	HCT116-unstranded
HsaINT0157438	IR-S	75.0	SA469	HCT116-unstranded
HsaINT0157438	IR-S	37.254901960784295	SA470	HCT116-unstranded
HsaINT0157441	IR-S	28.5819559953679	SA464	HCT116-unstranded
HsaINT0157441	IR-S	16.3398692810458	SA465	HCT116-unstranded
HsaINT0157441	IR-S	11.6828441117998	SA466	HCT116-unstranded
HsaINT0157441	IR-S	5.35041446872645	SA467	HCT116-unstranded
HsaINT0157441	IR-S	7.2463768115942	SA468	HCT116-unstranded
HsaINT0157441	IR-S	9.413806916811321	SA469	HCT116-unstranded
HsaINT0157441	IR-S	8.68121777212686	SA470	HCT116-unstranded
HsaINT0157442	IR-C	34.9753694581281	SA464	HCT116-unstranded
HsaINT0157442	IR-C	23.456790123456802	SA465	HCT116-unstranded
HsaINT0157442	IR-C	20.888888888888896	SA466	HCT116-unstranded
HsaINT0157442	IR-C	11.9341563786008	SA467	HCT116-unstranded
HsaINT0157442	IR-C	17.829457364341106	SA468	HCT116-unstranded
HsaINT0157442	IR-C	14.1304347826087	SA469	HCT116-unstranded
HsaINT0157442	IR-C	16.521739130434803	SA470	HCT116-unstranded
HsaINT0157446	IR-S	40.74074074074071	SA464	HCT116-unstranded
HsaINT0157446	IR-S	16.8316831683168	SA465	HCT116-unstranded
HsaINT0157446	IR-S	27.027027027027	SA466	HCT116-unstranded
HsaINT0157446	IR-S	6.25	SA467	HCT116-unstranded
HsaINT0157446	IR-S	10.2040816326531	SA468	HCT116-unstranded
HsaINT0157446	IR-S	19.3548387096774	SA469	HCT116-unstranded
HsaINT0157446	IR-S	10.7142857142857	SA470	HCT116-unstranded
HsaEX0037612	S	29.41	SA464	HCT116-unstranded
HsaEX0037612	S	26.17	SA465	HCT116-unstranded
HsaEX0037612	S	22.73	SA466	HCT116-unstranded
HsaEX0037612	S	5.63	SA467	HCT116-unstranded
HsaEX0037612	S	0.0	SA468	HCT116-unstranded
HsaEX0037612	S	3.7	SA469	HCT116-unstranded
HsaEX0037612	S	3.23	SA470	HCT116-unstranded
HsaEX0037614	S	100.0	SA464	HCT116-unstranded
HsaEX0037614	S	100.0	SA465	HCT116-unstranded
HsaEX0037614	S	98.48	SA466	HCT116-unstranded
HsaEX0037614	S	94.44	SA467	HCT116-unstranded
HsaEX0037614	S	84.78	SA468	HCT116-unstranded
HsaEX0037614	S	47.62	SA469	HCT116-unstranded
HsaEX0037614	S	59.32	SA470	HCT116-unstranded
HsaEX0023296	S	100.0	SA464	HCT116-unstranded
HsaEX0023296	S	100.0	SA465	HCT116-unstranded
HsaEX0023296	S	100.0	SA466	HCT116-unstranded
HsaEX0023296	S	80.72	SA467	HCT116-unstranded
HsaEX0023296	S	93.55	SA468	HCT116-unstranded
HsaEX0023296	S	100.0	SA469	HCT116-unstranded
HsaEX0023296	S	94.03	SA470	HCT116-unstranded
HsaEX0023294	S	100.0	SA464	HCT116-unstranded
HsaEX0023294	S	100.0	SA465	HCT116-unstranded
HsaEX0023294	S	92.77	SA466	HCT116-unstranded
HsaEX0023294	S	60.56	SA467	HCT116-unstranded
HsaEX0023294	S	55.7	SA468	HCT116-unstranded
HsaEX0023294	S	100.0	SA469	HCT116-unstranded
HsaEX0023294	S	79.28	SA470	HCT116-unstranded
HsaEX0003090	S	98.81	SA464	HCT116-unstranded
HsaEX0003090	S	99.09	SA465	HCT116-unstranded
HsaEX0003090	S	97.14	SA466	HCT116-unstranded
HsaEX0003090	S	79.35	SA467	HCT116-unstranded
HsaEX0003090	S	75.36	SA468	HCT116-unstranded
HsaEX0003090	S	62.02	SA469	HCT116-unstranded
HsaEX0003090	S	55.78	SA470	HCT116-unstranded
HsaINT0005536	IR-S	9.22509225092251	SA464	HCT116-unstranded
HsaINT0005536	IR-S	8.085106382978719	SA465	HCT116-unstranded
HsaINT0005536	IR-S	11.2299465240642	SA466	HCT116-unstranded
HsaINT0005536	IR-S	28.834355828220897	SA467	HCT116-unstranded
HsaINT0005536	IR-S	25.9259259259259	SA468	HCT116-unstranded
HsaINT0005536	IR-S	15.217391304347801	SA469	HCT116-unstranded
HsaINT0005536	IR-S	21.9251336898396	SA470	HCT116-unstranded
HsaEX0047250	S	86.79	SA464	HCT116-unstranded
HsaEX0047250	S	78.02	SA465	HCT116-unstranded
HsaEX0047250	S	76.47	SA466	HCT116-unstranded
HsaEX0047250	S	34.18	SA467	HCT116-unstranded
HsaEX0047250	S	44.94	SA468	HCT116-unstranded
HsaEX0047250	S	28.21	SA469	HCT116-unstranded
HsaEX0047250	S	30.09	SA470	HCT116-unstranded
HsaEX0047251	C3	97.98	SA464	HCT116-unstranded
HsaEX0047251	C3	93.68	SA465	HCT116-unstranded
HsaEX0047251	C3	97.83	SA466	HCT116-unstranded
HsaEX0047251	C3	72.91	SA467	HCT116-unstranded
HsaEX0047251	C3	55.29	SA468	HCT116-unstranded
HsaEX0047251	C3	51.09	SA469	HCT116-unstranded
HsaEX0047251	C3	30.83	SA470	HCT116-unstranded
HsaEX0047252	S	100.0	SA464	HCT116-unstranded
HsaEX0047252	S	100.0	SA465	HCT116-unstranded
HsaEX0047252	S	100.0	SA466	HCT116-unstranded
HsaEX0047252	S	98.47	SA467	HCT116-unstranded
HsaEX0047252	S	84.91	SA468	HCT116-unstranded
HsaEX0047252	S	68.77	SA469	HCT116-unstranded
HsaEX0047252	S	52.28	SA470	HCT116-unstranded
HsaEX0047254	S	45.68	SA464	HCT116-unstranded
HsaEX0047254	S	52.66	SA465	HCT116-unstranded
HsaEX0047254	S	43.69	SA466	HCT116-unstranded
HsaEX0047254	S	26.76	SA467	HCT116-unstranded
HsaEX0047254	S	22.76	SA468	HCT116-unstranded
HsaEX0047254	S	29.93	SA469	HCT116-unstranded
HsaEX0047254	S	23.15	SA470	HCT116-unstranded
HsaEX0047241	S	100.0	SA464	HCT116-unstranded
HsaEX0047241	S	99.23	SA465	HCT116-unstranded
HsaEX0047241	S	100.0	SA466	HCT116-unstranded
HsaEX0047241	S	98.01	SA467	HCT116-unstranded
HsaEX0047241	S	86.07	SA468	HCT116-unstranded
HsaEX0047241	S	71.69	SA469	HCT116-unstranded
HsaEX0047241	S	70.66	SA470	HCT116-unstranded
HsaINT0124430	IR-C	6.97674418604651	SA464	HCT116-unstranded
HsaINT0124430	IR-C	7.93650793650794	SA465	HCT116-unstranded
HsaINT0124430	IR-C	10.7142857142857	SA466	HCT116-unstranded
HsaINT0124430	IR-C	48.837209302325604	SA467	HCT116-unstranded
HsaINT0124430	IR-C	46.341463414634106	SA468	HCT116-unstranded
HsaINT0124430	IR-C	68.0	SA469	HCT116-unstranded
HsaINT0124430	IR-C	53.1914893617021	SA470	HCT116-unstranded
HsaINT0124431	IR-S	5.55555555555556	SA464	HCT116-unstranded
HsaINT0124431	IR-S	5.882352941176469	SA465	HCT116-unstranded
HsaINT0124431	IR-S	4.6153846153846105	SA466	HCT116-unstranded
HsaINT0124431	IR-S	25.0	SA467	HCT116-unstranded
HsaINT0124431	IR-S	39.3939393939394	SA468	HCT116-unstranded
HsaINT0124431	IR-S	55.5555555555556	SA469	HCT116-unstranded
HsaINT0124431	IR-S	48.3870967741936	SA470	HCT116-unstranded
HsaINT0124432	IR-S	1.20481927710843	SA464	HCT116-unstranded
HsaINT0124432	IR-S	1.40845070422535	SA465	HCT116-unstranded
HsaINT0124432	IR-S	2.17391304347826	SA466	HCT116-unstranded
HsaINT0124432	IR-S	12.1951219512195	SA467	HCT116-unstranded
HsaINT0124432	IR-S	29.0322580645161	SA468	HCT116-unstranded
HsaINT0124432	IR-S	27.2727272727273	SA469	HCT116-unstranded
HsaINT0124432	IR-S	44.0	SA470	HCT116-unstranded
HsaINT0124433	IR-S	0.854700854700855	SA464	HCT116-unstranded
HsaINT0124433	IR-S	1.58730158730159	SA465	HCT116-unstranded
HsaINT0124433	IR-S	3.03030303030303	SA466	HCT116-unstranded
HsaINT0124433	IR-S	3.5460992907801403	SA467	HCT116-unstranded
HsaINT0124433	IR-S	18.6440677966102	SA468	HCT116-unstranded
HsaINT0124433	IR-S	28.571428571428598	SA469	HCT116-unstranded
HsaINT0124433	IR-S	21.875	SA470	HCT116-unstranded
HsaEX0024901	S	98.4	SA464	HCT116-unstranded
HsaEX0024901	S	98.87	SA465	HCT116-unstranded
HsaEX0024901	S	97.3	SA466	HCT116-unstranded
HsaEX0024901	S	85.51	SA467	HCT116-unstranded
HsaEX0024901	S	65.99	SA468	HCT116-unstranded
HsaEX0024901	S	46.2	SA469	HCT116-unstranded
HsaEX0024901	S	39.65	SA470	HCT116-unstranded
HsaEX0024902	S	100.0	SA464	HCT116-unstranded
HsaEX0024902	S	97.92	SA465	HCT116-unstranded
HsaEX0024902	S	98.65	SA466	HCT116-unstranded
HsaEX0024902	S	89.25	SA467	HCT116-unstranded
HsaEX0024902	S	77.86	SA468	HCT116-unstranded
HsaEX0024902	S	55.43	SA469	HCT116-unstranded
HsaEX0024902	S	47.65	SA470	HCT116-unstranded
HsaEX0024903	S	100.0	SA464	HCT116-unstranded
HsaEX0024903	S	100.0	SA465	HCT116-unstranded
HsaEX0024903	S	99.41	SA466	HCT116-unstranded
HsaEX0024903	S	96.91	SA467	HCT116-unstranded
HsaEX0024903	S	89.16	SA468	HCT116-unstranded
HsaEX0024903	S	64.56	SA469	HCT116-unstranded
HsaEX0024903	S	64.44	SA470	HCT116-unstranded
HsaEX0024897	S	100.0	SA464	HCT116-unstranded
HsaEX0024897	S	94.21	SA465	HCT116-unstranded
HsaEX0024897	S	89.45	SA466	HCT116-unstranded
HsaEX0024897	S	70.28	SA467	HCT116-unstranded
HsaEX0024897	S	45.78	SA468	HCT116-unstranded
HsaEX0024897	S	100.0	SA469	HCT116-unstranded
HsaEX0024897	S	100.0	SA470	HCT116-unstranded
HsaALTA0003235-1/2	Alt3	6.04	SA464	HCT116-unstranded
HsaALTA0003235-1/2	Alt3	5.41	SA465	HCT116-unstranded
HsaALTA0003235-1/2	Alt3	0.0	SA466	HCT116-unstranded
HsaALTA0003235-1/2	Alt3	46.2	SA467	HCT116-unstranded
HsaALTA0003235-1/2	Alt3	27.87	SA468	HCT116-unstranded
HsaALTA0003235-1/2	Alt3	25.47	SA469	HCT116-unstranded
HsaALTA0003235-1/2	Alt3	55.92	SA470	HCT116-unstranded
HsaALTA0003235-2/2	Alt3	93.96	SA464	HCT116-unstranded
HsaALTA0003235-2/2	Alt3	94.59	SA465	HCT116-unstranded
HsaALTA0003235-2/2	Alt3	100.0	SA466	HCT116-unstranded
HsaALTA0003235-2/2	Alt3	53.8	SA467	HCT116-unstranded
HsaALTA0003235-2/2	Alt3	72.13	SA468	HCT116-unstranded
HsaALTA0003235-2/2	Alt3	74.53	SA469	HCT116-unstranded
HsaALTA0003235-2/2	Alt3	44.08	SA470	HCT116-unstranded
HsaINT0062022	IR-S	91.6666666666667	SA464	HCT116-unstranded
HsaINT0062022	IR-S	86.3013698630137	SA465	HCT116-unstranded
HsaINT0062022	IR-S	70.37037037037041	SA466	HCT116-unstranded
HsaINT0062022	IR-S	71.7647058823529	SA467	HCT116-unstranded
HsaINT0062022	IR-S	83.3333333333333	SA468	HCT116-unstranded
HsaINT0062022	IR-S	89.65517241379308	SA469	HCT116-unstranded
HsaINT0062022	IR-S	86.0869565217391	SA470	HCT116-unstranded
HsaINT0062024	IR-S	0.0	SA464	HCT116-unstranded
HsaINT0062024	IR-S	0.0	SA465	HCT116-unstranded
HsaINT0062024	IR-S	0.0	SA466	HCT116-unstranded
HsaINT0062024	IR-S	24.137931034482797	SA467	HCT116-unstranded
HsaINT0062024	IR-S	15.3846153846154	SA468	HCT116-unstranded
HsaINT0062024	IR-S	42.8571428571429	SA469	HCT116-unstranded
HsaINT0062024	IR-S	36.0	SA470	HCT116-unstranded
HsaINT0062025	IR-S	4.0	SA464	HCT116-unstranded
HsaINT0062025	IR-S	2.4390243902439	SA465	HCT116-unstranded
HsaINT0062025	IR-S	0.0	SA466	HCT116-unstranded
HsaINT0062025	IR-S	2.32558139534884	SA467	HCT116-unstranded
HsaINT0062025	IR-S	15.7894736842105	SA468	HCT116-unstranded
HsaINT0062025	IR-S	50.0	SA469	HCT116-unstranded
HsaINT0062025	IR-S	41.9354838709677	SA470	HCT116-unstranded
HsaINT0062031	IR-S	36.8421052631579	SA464	HCT116-unstranded
HsaINT0062031	IR-S	17.3913043478261	SA465	HCT116-unstranded
HsaINT0062031	IR-S	36.363636363636395	SA466	HCT116-unstranded
HsaINT0062031	IR-S	70.0	SA467	HCT116-unstranded
HsaINT0062031	IR-S	84.6153846153846	SA468	HCT116-unstranded
HsaINT0062031	IR-S	71.4285714285714	SA469	HCT116-unstranded
HsaINT0062031	IR-S	65.2173913043478	SA470	HCT116-unstranded
HsaINT0062032	IR-S	6.25	SA464	HCT116-unstranded
HsaINT0062032	IR-S	5.882352941176469	SA465	HCT116-unstranded
HsaINT0062032	IR-S	14.285714285714299	SA466	HCT116-unstranded
HsaINT0062032	IR-S	41.6666666666667	SA467	HCT116-unstranded
HsaINT0062032	IR-S	81.8181818181818	SA468	HCT116-unstranded
HsaINT0062032	IR-S	64.7058823529412	SA469	HCT116-unstranded
HsaINT0062032	IR-S	87.5	SA470	HCT116-unstranded
HsaINT0062033	IR-S	0.0	SA464	HCT116-unstranded
HsaINT0062033	IR-S	3.44827586206897	SA465	HCT116-unstranded
HsaINT0062033	IR-S	0.0	SA466	HCT116-unstranded
HsaINT0062033	IR-S	18.5185185185185	SA467	HCT116-unstranded
HsaINT0062033	IR-S	42.8571428571429	SA468	HCT116-unstranded
HsaINT0062033	IR-S	100.0	SA469	HCT116-unstranded
HsaINT0062033	IR-S	65.2173913043478	SA470	HCT116-unstranded
HsaINT0062034	IR-S	14.285714285714299	SA464	HCT116-unstranded
HsaINT0062034	IR-S	12.5	SA465	HCT116-unstranded
HsaINT0062034	IR-S	42.8571428571429	SA466	HCT116-unstranded
HsaINT0062034	IR-S	33.3333333333333	SA467	HCT116-unstranded
HsaINT0062034	IR-S	64.7058823529412	SA468	HCT116-unstranded
HsaINT0062034	IR-S	57.1428571428571	SA469	HCT116-unstranded
HsaINT0062034	IR-S	62.962962962963	SA470	HCT116-unstranded
HsaINT0062036	IR-S	52.380952380952394	SA464	HCT116-unstranded
HsaINT0062036	IR-S	47.3684210526316	SA465	HCT116-unstranded
HsaINT0062036	IR-S	20.0	SA466	HCT116-unstranded
HsaINT0062036	IR-S	58.3333333333333	SA467	HCT116-unstranded
HsaINT0062036	IR-S	90.9090909090909	SA468	HCT116-unstranded
HsaINT0062036	IR-S	60.0	SA469	HCT116-unstranded
HsaINT0062036	IR-S	73.3333333333333	SA470	HCT116-unstranded
HsaINT0178369	IR-S	10.280373831775698	SA464	HCT116-unstranded
HsaINT0178369	IR-S	10.562414266118	SA465	HCT116-unstranded
HsaINT0178369	IR-S	11.6598079561043	SA466	HCT116-unstranded
HsaINT0178369	IR-S	25.77065351418	SA467	HCT116-unstranded
[truncated: 385,431 more rows]
