# Supplementary material for: CLK-dependent exon recognition and conjoined gene formation revealed with a novel small molecule inhibitor
Source: Nat Commun. 2017 Feb 23;8:7. doi: 10.1038/s41467-016-0008-7 (PMC5431906; doi:10.1038/s41467-016-0008-7)
Supplement: Supplementary file 11 — ∆DI events from MISO in the HCT116 and 184hTERT datasets. Columns: event_name (MISO AS event name; text), event_type (MISO AS event type; text), sample*_posterior_mean (posterior PSI estimate; float), sample*_ci_high (upper bound of 95% confidence interval for PSI; float), sample*_ci_low (lower bound of 95% confidence interval for PSI; float), diff (difference between sample1 and sample2 PSI; float), bayes_factor (Bayes factor for comparison; float), isoforms (names of events considered; text), sample*_counts (counts for each read type; text), sample*_assigned_counts (inferred assignments of reads to isoforms; text), chrom (chromosome name; text), strand (chromosome strand of event; text), mRNA_starts (start coordinates of mRNA entries in event; text), mRNA_ends (end coordinates of mRNA entries in event; text), dataset (cell and RNA-Seq library type; text), t3_concentration (T3 concentration, μM; float), sample* (sample/library id; text). [file 41467_2016_8_MOESM11_ESM.txt]

event_name	event_type	sample1_posterior_mean	sample1_ci_low	sample1_ci_high	sample2_posterior_mean	sample2_ci_low	sample2_ci_high	diff	bayes_factor	isoforms	sample1_counts	sample1_assigned_counts	sample2_counts	sample2_assigned_counts	chrom	strand	mRNA_starts	mRNA_ends	dataset	t3_concentration	sample1	sample2
8cc63457-5494-4fd0-b60a-503d3bc06fa9	DI	0.78	0.59	0.92	0.44	0.32	0.59	0.34	60.75	('8cc63457-5494-4fd0-b60a-503d3bc06fa9.DI.0', '8cc63457-5494-4fd0-b60a-503d3bc06fa9.NODI.0_8cc63457-5494-4fd0-b60a-503d3bc06fa9.NODI.1')	(0,0):18,(0,1):3,(1,0):63,(1,1):14	0:74,1:6	(0,0):17,(0,1):14,(1,0):45,(1,1):10	0:49,1:20	chr9	-	(38542309, 38542309)	(38543052, 38543052)	HCT116-unstranded	0.05	SA464	SA465
5dcd896a-a3a0-45f6-a77b-f26a0f2ac4ce	DI	0.2	0.12	0.33	0.79	0.46	0.97	-0.59	1603.18	('5dcd896a-a3a0-45f6-a77b-f26a0f2ac4ce.DI.0', '5dcd896a-a3a0-45f6-a77b-f26a0f2ac4ce.NODI.0_5dcd896a-a3a0-45f6-a77b-f26a0f2ac4ce.NODI.1')	(0,0):262,(0,1):13,(1,0):33	0:33,1:13	(0,0):269,(1,0):26,(1,1):1	0:27	chr7	+	(142961179, 142961179)	(142961769, 142961769)	HCT116-unstranded	0.05	SA464	SA465
0d371078-40b4-425b-9ca8-e9d9d9154a33	DI	0.4	0.28	0.58	0.86	0.6	1.0	-0.46	28.44	('0d371078-40b4-425b-9ca8-e9d9d9154a33.DI.0', '0d371078-40b4-425b-9ca8-e9d9d9154a33.NODI.0_0d371078-40b4-425b-9ca8-e9d9d9154a33.NODI.1')	(0,0):14,(0,1):3,(1,0):146,(1,1):26	0:152,1:23	(0,0):19,(1,0):163,(1,1):11	0:171,1:3	chr7	+	(128120701, 128120701)	(128123444, 128123444)	HCT116-unstranded	0.05	SA464	SA465
6d78eb5d-9e0b-4a44-a2ea-6e66eaedf96f	DI	0.35	0.28	0.43	0.15	0.11	0.2	0.2	3801.84	('6d78eb5d-9e0b-4a44-a2ea-6e66eaedf96f.DI.0', '6d78eb5d-9e0b-4a44-a2ea-6e66eaedf96f.NODI.0_6d78eb5d-9e0b-4a44-a2ea-6e66eaedf96f.NODI.1')	(0,0):131,(0,1):26,(1,0):132,(1,1):59	0:157,1:60	(0,0):131,(0,1):48,(1,0):70,(1,1):60	0:75,1:103	chr7	+	(195554, 195554)	(197575, 197575)	HCT116-unstranded	0.05	SA464	SA465
3824d8a9-8c1b-4d1e-9986-a1dd60a3ba88	DI	0.14	0.05	0.33	0.72	0.31	0.98	-0.58	39.3	('3824d8a9-8c1b-4d1e-9986-a1dd60a3ba88.DI.0', '3824d8a9-8c1b-4d1e-9986-a1dd60a3ba88.NODI.0_3824d8a9-8c1b-4d1e-9986-a1dd60a3ba88.NODI.1')	(0,0):27,(0,1):7,(1,0):10	0:10,1:7	(0,0):27,(1,0):13	0:13	chr7	+	(65224162, 65224162)	(65224985, 65224985)	HCT116-unstranded	0.05	SA464	SA465
2bec6cf3-1131-4d27-a6f2-035e3d90aef9	DI	0.29	0.2	0.39	0.09	0.04	0.15	0.2	54.33	('2bec6cf3-1131-4d27-a6f2-035e3d90aef9.DI.0', '2bec6cf3-1131-4d27-a6f2-035e3d90aef9.NODI.0_2bec6cf3-1131-4d27-a6f2-035e3d90aef9.NODI.1')	(0,0):124,(0,1):21,(1,0):31,(1,1):23	0:33,1:42	(0,0):112,(0,1):21,(1,0):10,(1,1):36	0:10,1:57	chr5	+	(140021250, 140021250)	(140021638, 140021638)	HCT116-unstranded	0.05	SA464	SA465
b7c2394d-6def-4aec-90c3-64f79527949f	DI	0.97	0.93	1.0	0.86	0.8	0.91	0.11	25.18	('b7c2394d-6def-4aec-90c3-64f79527949f.DI.0', 'b7c2394d-6def-4aec-90c3-64f79527949f.NODI.0_b7c2394d-6def-4aec-90c3-64f79527949f.NODI.1')	(0,0):313,(0,1):2,(1,0):529,(1,1):12	0:540,1:3	(0,0):342,(0,1):16,(1,0):628,(1,1):19	0:645,1:18	chr20	+	(30136183, 30136183)	(30136917, 30136917)	HCT116-unstranded	0.05	SA464	SA465
f47d42d5-f800-4df9-b9a8-e1a9e77c936d	DI	0.3	0.22	0.39	0.6	0.47	0.72	-0.3	348.86	('f47d42d5-f800-4df9-b9a8-e1a9e77c936d.DI.0', 'f47d42d5-f800-4df9-b9a8-e1a9e77c936d.NODI.0_f47d42d5-f800-4df9-b9a8-e1a9e77c936d.NODI.1')	(0,0):1597,(0,1):20,(1,0):54,(1,1):31	0:57,1:48	(0,0):1240,(0,1):10,(1,0):72,(1,1):16	0:82,1:16	chr1	-	(40029286, 40029286)	(40029594, 40029594)	HCT116-unstranded	0.05	SA464	SA465
8b7c6043-2d3f-44e9-9e3e-e1e304bbad62	DI	0.25	0.22	0.28	0.13	0.12	0.14	0.12	1000000000000.0	('8b7c6043-2d3f-44e9-9e3e-e1e304bbad62.DI.0', '8b7c6043-2d3f-44e9-9e3e-e1e304bbad62.NODI.0_8b7c6043-2d3f-44e9-9e3e-e1e304bbad62.NODI.1')	(0,0):247,(0,1):40,(1,0):830,(1,1):543	0:963,1:450	(0,0):281,(0,1):58,(1,0):776,(1,1):1010	0:904,1:940	chr1	+	(46072993, 46072993)	(46078920, 46078920)	HCT116-unstranded	0.05	SA464	SA465
d7ac2912-3d1f-4bbc-bcc0-c7eef6c79fe5	DI	0.51	0.4	0.61	0.22	0.17	0.28	0.29	37044867233.34	('d7ac2912-3d1f-4bbc-bcc0-c7eef6c79fe5.DI.0', 'd7ac2912-3d1f-4bbc-bcc0-c7eef6c79fe5.NODI.0_d7ac2912-3d1f-4bbc-bcc0-c7eef6c79fe5.NODI.1')	(0,0):243,(0,1):18,(1,0):219,(1,1):18	0:224,1:31	(0,0):374,(0,1):60,(1,0):175,(1,1):18	0:179,1:74	chr1	-	(155238499, 155238499)	(155239504, 155239504)	HCT116-unstranded	0.05	SA464	SA465
959aa166-a65d-4798-9f37-88ee7b70c5fe	DI	0.23	0.19	0.28	0.13	0.1	0.16	0.1	145.87	('959aa166-a65d-4798-9f37-88ee7b70c5fe.DI.0', '959aa166-a65d-4798-9f37-88ee7b70c5fe.NODI.0_959aa166-a65d-4798-9f37-88ee7b70c5fe.NODI.1')	(0,0):240,(0,1):106,(1,0):85,(1,1):139	0:95,1:235	(0,0):305,(0,1):143,(1,0):60,(1,1):184	0:69,1:318	chr1	+	(6511663, 6511663)	(6512156, 6512156)	HCT116-unstranded	0.05	SA464	SA465
525578fe-8771-47f9-bc12-3cc315287d26	DI	0.41	0.37	0.47	0.13	0.1	0.16	0.28	1000000000000.0	('525578fe-8771-47f9-bc12-3cc315287d26.DI.0', '525578fe-8771-47f9-bc12-3cc315287d26.NODI.0_525578fe-8771-47f9-bc12-3cc315287d26.NODI.1')	(0,0):123,(0,1):98,(1,0):270,(1,1):246	0:369,1:245	(0,0):127,(0,1):152,(1,0):84,(1,1):226	0:117,1:345	chr1	-	(6528159, 6528159)	(6529223, 6529223)	HCT116-unstranded	0.05	SA464	SA465
235b0a99-15a7-4a40-8dc3-ce9e7a4bf1e9	DI	0.34	0.3	0.38	0.49	0.45	0.54	-0.15	16911.92	('235b0a99-15a7-4a40-8dc3-ce9e7a4bf1e9.DI.0', '235b0a99-15a7-4a40-8dc3-ce9e7a4bf1e9.NODI.0_235b0a99-15a7-4a40-8dc3-ce9e7a4bf1e9.NODI.1')	(0,0):123,(0,1):179,(1,0):171,(1,1):785	0:424,1:711	(0,0):160,(0,1):162,(1,0):299,(1,1):983	0:725,1:719	chr1	-	(156436008, 156436008)	(156438091, 156438091)	HCT116-unstranded	0.05	SA464	SA465
f5210117-9e30-488f-a8ae-2e5f5d194267	DI	0.15	0.11	0.2	0.37	0.26	0.52	-0.22	57.78	('f5210117-9e30-488f-a8ae-2e5f5d194267.DI.0', 'f5210117-9e30-488f-a8ae-2e5f5d194267.NODI.0_f5210117-9e30-488f-a8ae-2e5f5d194267.NODI.1')	(0,0):1813,(0,1):45,(1,0):336	0:336,1:45	(0,0):1561,(0,1):11,(1,0):282	0:282,1:11	chr1	-	(40028017, 40028017)	(40029413, 40029413)	HCT116-unstranded	0.05	SA464	SA465
4aec1b7f-3ab4-4855-906c-8e8d19c8fbac	DI	0.3	0.2	0.44	0.05	0.02	0.1	0.25	15010247.46	('4aec1b7f-3ab4-4855-906c-8e8d19c8fbac.DI.0', '4aec1b7f-3ab4-4855-906c-8e8d19c8fbac.NODI.0_4aec1b7f-3ab4-4855-906c-8e8d19c8fbac.NODI.1')	(0,0):68,(0,1):4,(1,0):37,(1,1):60	0:55,1:46	(0,0):86,(0,1):13,(1,0):6,(1,1):54	0:7,1:66	chr1	-	(243349081, 243349081)	(243349582, 243349582)	HCT116-unstranded	0.05	SA464	SA465
89e68272-41b7-4705-920e-683ea61e9632	DI	0.07	0.06	0.09	0.19	0.16	0.21	-0.12	1000000000000.0	('89e68272-41b7-4705-920e-683ea61e9632.DI.0', '89e68272-41b7-4705-920e-683ea61e9632.NODI.0_89e68272-41b7-4705-920e-683ea61e9632.NODI.1')	(0,0):298,(0,1):105,(1,0):241,(1,1):410	0:280,1:476	(0,0):191,(0,1):73,(1,0):462,(1,1):300	0:526,1:309	chr16	+	(22337082, 22337082)	(22339908, 22339908)	HCT116-unstranded	0.05	SA464	SA465
d5f03e4e-445b-492a-8957-1ae183461753	DI	0.12	0.07	0.18	0.41	0.24	0.7	-0.29	23.49	('d5f03e4e-445b-492a-8957-1ae183461753.DI.0', 'd5f03e4e-445b-492a-8957-1ae183461753.NODI.0_d5f03e4e-445b-492a-8957-1ae183461753.NODI.1')	(0,0):931,(0,1):22,(1,0):50	0:50,1:22	(0,0):898,(0,1):3,(1,0):66,(1,1):4	0:67,1:6	chr16	+	(84792322, 84792322)	(84793078, 84793078)	HCT116-unstranded	0.05	SA464	SA465
68ce2e0e-25f1-455d-b009-68af9505f1c8	DI	0.48	0.36	0.63	0.82	0.68	0.93	-0.34	179.39	('68ce2e0e-25f1-455d-b009-68af9505f1c8.DI.0', '68ce2e0e-25f1-455d-b009-68af9505f1c8.NODI.0_68ce2e0e-25f1-455d-b009-68af9505f1c8.NODI.1')	(0,0):609,(0,1):15,(1,0):1043,(1,1):1	0:1044,1:15	(0,0):566,(0,1):4,(1,0):1560	0:1560,1:4	chr16	-	(89352529, 89352529)	(89355078, 89355078)	HCT116-unstranded	0.05	SA464	SA465
aa0ba186-c126-46ea-89e3-d65b8b3dbc34	DI	0.22	0.15	0.3	0.06	0.03	0.1	0.16	64.03	('aa0ba186-c126-46ea-89e3-d65b8b3dbc34.DI.0', 'aa0ba186-c126-46ea-89e3-d65b8b3dbc34.NODI.0_aa0ba186-c126-46ea-89e3-d65b8b3dbc34.NODI.1')	(0,0):124,(0,1):51,(1,0):29,(1,1):126	0:46,1:160	(0,0):147,(0,1):106,(1,0):14,(1,1):170	0:18,1:272	chr3	-	(49160137, 49160137)	(49160806, 49160806)	HCT116-unstranded	0.05	SA464	SA465
7b791377-f769-4740-a4ac-cb67c4fecb8c	DI	0.14	0.09	0.21	0.81	0.44	0.99	-0.67	168.66	('7b791377-f769-4740-a4ac-cb67c4fecb8c.DI.0', '7b791377-f769-4740-a4ac-cb67c4fecb8c.NODI.0_7b791377-f769-4740-a4ac-cb67c4fecb8c.NODI.1')	(0,0):97,(0,1):9,(1,0):40,(1,1):23	0:42,1:30	(0,0):91,(1,0):38,(1,1):5	0:42,1:1	chr3	+	(196454794, 196454794)	(196455626, 196455626)	HCT116-unstranded	0.05	SA464	SA465
e637bc15-0ddc-404b-9495-c7abcc7ddd4a	DI	0.29	0.23	0.35	0.15	0.11	0.2	0.14	4553.81	('e637bc15-0ddc-404b-9495-c7abcc7ddd4a.DI.0', 'e637bc15-0ddc-404b-9495-c7abcc7ddd4a.NODI.0_e637bc15-0ddc-404b-9495-c7abcc7ddd4a.NODI.1')	(0,0):106,(0,1):87,(1,0):99,(1,1):6	0:99,1:93	(0,0):103,(0,1):110,(1,0):55,(1,1):6	0:55,1:116	chr3	-	(49159596, 49159596)	(49160346, 49160346)	HCT116-unstranded	0.05	SA464	SA465
c143f5ae-0e43-49c4-8c3b-f32acc5fa8ae	DI	0.51	0.37	0.68	0.2	0.14	0.27	0.31	1104.6	('c143f5ae-0e43-49c4-8c3b-f32acc5fa8ae.DI.0', 'c143f5ae-0e43-49c4-8c3b-f32acc5fa8ae.NODI.0_c143f5ae-0e43-49c4-8c3b-f32acc5fa8ae.NODI.1')	(0,0):27,(0,1):8,(1,0):182	0:182,1:8	(0,0):34,(0,1):27,(1,0):148	0:148,1:27	chr3	+	(195423305, 195423305)	(195426078, 195426078)	HCT116-unstranded	0.05	SA464	SA465
f2d3f3b1-3417-433c-b96d-ad4d1847c649	DI	0.43	0.36	0.52	0.23	0.2	0.27	0.2	3214.58	('f2d3f3b1-3417-433c-b96d-ad4d1847c649.DI.0', 'f2d3f3b1-3417-433c-b96d-ad4d1847c649.NODI.0_f2d3f3b1-3417-433c-b96d-ad4d1847c649.NODI.1')	(0,0):49,(0,1):1,(1,0):166,(1,1):280	0:280,1:167	(0,0):67,(0,1):2,(1,0):190,(1,1):594	0:345,1:441	chr3	-	(50333834, 50333834)	(50336290, 50336290)	HCT116-unstranded	0.05	SA464	SA465
8bea961c-d396-4ccc-9307-be19c8663935	DI	0.71	0.46	0.98	0.22	0.15	0.3	0.49	661.04	('8bea961c-d396-4ccc-9307-be19c8663935.DI.0', '8bea961c-d396-4ccc-9307-be19c8663935.NODI.0_8bea961c-d396-4ccc-9307-be19c8663935.NODI.1')	(0,0):22,(0,1):1,(1,0):79,(1,1):12	0:90,1:2	(0,0):44,(0,1):3,(1,0):77,(1,1):46	0:86,1:40	chr19	-	(49311013, 49311013)	(49314166, 49314166)	HCT116-unstranded	0.05	SA464	SA465
03873e49-610b-4152-a44e-7c77fe4b6b66	DI	0.71	0.64	0.78	0.47	0.4	0.54	0.24	11243795.58	('03873e49-610b-4152-a44e-7c77fe4b6b66.DI.0', '03873e49-610b-4152-a44e-7c77fe4b6b66.NODI.0_03873e49-610b-4152-a44e-7c77fe4b6b66.NODI.1')	(0,0):64,(0,1):23,(1,0):203,(1,1):1675	0:1420,1:481	(0,0):72,(0,1):46,(1,0):149,(1,1):1882	0:1057,1:1020	chr19	+	(7535012, 7535012)	(7537370, 7537370)	HCT116-unstranded	0.05	SA464	SA465
77b6c8a1-6090-4fb9-9ee2-a20b695ef3df	DI	0.63	0.5	0.74	0.34	0.26	0.42	0.29	258.81	('77b6c8a1-6090-4fb9-9ee2-a20b695ef3df.DI.0', '77b6c8a1-6090-4fb9-9ee2-a20b695ef3df.NODI.0_77b6c8a1-6090-4fb9-9ee2-a20b695ef3df.NODI.1')	(0,0):136,(0,1):12,(1,0):86,(1,1):4	0:88,1:14	(0,0):301,(0,1):41,(1,0):81	0:81,1:41	chr19	-	(5611131, 5611131)	(5612578, 5612578)	HCT116-unstranded	0.05	SA464	SA465
a9f6d4f7-c6d3-4f0b-a191-e0e618b04ff4	DI	0.38	0.33	0.44	0.25	0.21	0.3	0.13	39.71	('a9f6d4f7-c6d3-4f0b-a191-e0e618b04ff4.DI.0', 'a9f6d4f7-c6d3-4f0b-a191-e0e618b04ff4.NODI.0_a9f6d4f7-c6d3-4f0b-a191-e0e618b04ff4.NODI.1')	(0,0):49,(0,1):64,(1,0):265,(1,1):174	0:327,1:176	(0,0):37,(0,1):67,(1,0):149,(1,1):150	0:194,1:172	chr11	+	(376421, 376421)	(379701, 379701)	HCT116-unstranded	0.05	SA464	SA465
6c8f0227-e6b4-4b09-b548-c789bec3c4f4	DI	0.17	0.12	0.24	0.05	0.03	0.08	0.12	125.4	('6c8f0227-e6b4-4b09-b548-c789bec3c4f4.DI.0', '6c8f0227-e6b4-4b09-b548-c789bec3c4f4.NODI.0_6c8f0227-e6b4-4b09-b548-c789bec3c4f4.NODI.1')	(0,0):43,(0,1):18,(1,0):51,(1,1):69	0:63,1:75	(0,0):45,(0,1):25,(1,0):18,(1,1):78	0:23,1:98	chr11	+	(43465606, 43465606)	(43468092, 43468092)	HCT116-unstranded	0.05	SA464	SA465
ac72d831-c929-4ba2-aada-0a33caf2d6c6	DI	0.03	0.01	0.08	0.37	0.17	0.67	-0.34	144.33	('ac72d831-c929-4ba2-aada-0a33caf2d6c6.DI.0', 'ac72d831-c929-4ba2-aada-0a33caf2d6c6.NODI.0_ac72d831-c929-4ba2-aada-0a33caf2d6c6.NODI.1')	(0,0):37,(0,1):8,(1,0):16	0:16,1:8	(0,0):34,(0,1):3,(1,0):101	0:101,1:3	chr11	-	(94194102, 94194102)	(94197405, 94197405)	HCT116-unstranded	0.05	SA464	SA465
21d33a0a-9c93-405e-b2cc-bcdcb0291140	DI	0.11	0.04	0.23	0.6	0.35	0.87	-0.49	17579.23	('21d33a0a-9c93-405e-b2cc-bcdcb0291140.DI.0', '21d33a0a-9c93-405e-b2cc-bcdcb0291140.NODI.0_21d33a0a-9c93-405e-b2cc-bcdcb0291140.NODI.1')	(0,0):683,(0,1):12,(1,0):3	0:3,1:12	(0,0):672,(0,1):4,(1,0):17,(1,1):1	0:18,1:4	chr11	+	(9455117, 9455117)	(9455393, 9455393)	HCT116-unstranded	0.05	SA464	SA465
eec36eee-c0cb-4694-aa65-d21aa9a5345f	DI	0.39	0.3	0.5	0.78	0.58	0.97	-0.39	82.65	('eec36eee-c0cb-4694-aa65-d21aa9a5345f.DI.0', 'eec36eee-c0cb-4694-aa65-d21aa9a5345f.NODI.0_eec36eee-c0cb-4694-aa65-d21aa9a5345f.NODI.1')	(0,0):404,(0,1):1,(1,0):260,(1,1):89	0:293,1:57	(0,0):430,(1,0):292,(1,1):49	0:340,1:1	chr11	-	(71718235, 71718235)	(71719191, 71719191)	HCT116-unstranded	0.05	SA464	SA465
4d14f863-4dbf-422c-b333-0665d69cba33	DI	0.19	0.11	0.29	0.86	0.5	0.99	-0.67	12440.27	('4d14f863-4dbf-422c-b333-0665d69cba33.DI.0', '4d14f863-4dbf-422c-b333-0665d69cba33.NODI.0_4d14f863-4dbf-422c-b333-0665d69cba33.NODI.1')	(0,0):42,(0,1):14,(1,0):60	0:60,1:14	(0,0):34,(1,0):69	0:69	chr11	-	(94192574, 94192574)	(94194202, 94194202)	HCT116-unstranded	0.05	SA464	SA465
3df56616-7f13-4eb2-8037-83ee6291cea4	DI	0.38	0.33	0.44	0.55	0.47	0.62	-0.17	51.39	('3df56616-7f13-4eb2-8037-83ee6291cea4.DI.0', '3df56616-7f13-4eb2-8037-83ee6291cea4.NODI.0_3df56616-7f13-4eb2-8037-83ee6291cea4.NODI.1')	(0,0):164,(0,1):100,(1,0):247,(1,1):18	0:253,1:112	(0,0):123,(0,1):51,(1,0):251,(1,1):9	0:256,1:55	chr21	-	(34131391, 34131391)	(34132305, 34132305)	HCT116-unstranded	0.05	SA464	SA465
e387ba2d-f651-49d6-9132-6a6de2da70d3	DI	0.04	0.02	0.06	0.52	0.18	0.98	-0.48	20.86	('e387ba2d-f651-49d6-9132-6a6de2da70d3.DI.0', 'e387ba2d-f651-49d6-9132-6a6de2da70d3.NODI.0_e387ba2d-f651-49d6-9132-6a6de2da70d3.NODI.1')	(0,0):212,(0,1):11,(1,0):37	0:37,1:11	(0,0):188,(1,0):40	0:40	chr17	-	(436082, 436082)	(440416, 440416)	HCT116-unstranded	0.05	SA464	SA465
cc82ef7d-2c7e-4afc-8249-1093fa743e9c	DI	0.37	0.33	0.42	0.25	0.22	0.28	0.12	1897.15	('cc82ef7d-2c7e-4afc-8249-1093fa743e9c.DI.0', 'cc82ef7d-2c7e-4afc-8249-1093fa743e9c.NODI.0_cc82ef7d-2c7e-4afc-8249-1093fa743e9c.NODI.1')	(0,0):164,(0,1):35,(1,0):629,(1,1):281	0:741,1:204	(0,0):192,(0,1):65,(1,0):563,(1,1):353	0:652,1:329	chr17	+	(38245459, 38245459)	(38250118, 38250118)	HCT116-unstranded	0.05	SA464	SA465
8c752313-b834-411c-969f-d02e4513d0fc	DI	0.05	0.03	0.07	0.18	0.1	0.28	-0.13	42.05	('8c752313-b834-411c-969f-d02e4513d0fc.DI.0', '8c752313-b834-411c-969f-d02e4513d0fc.NODI.0_8c752313-b834-411c-969f-d02e4513d0fc.NODI.1')	(0,0):195,(0,1):36,(1,0):66	0:66,1:36	(0,0):166,(0,1):11,(1,0):87,(1,1):1	0:87,1:12	chr17	+	(5284684, 5284684)	(5286536, 5286536)	HCT116-unstranded	0.05	SA464	SA465
a683a19b-172e-424d-991a-255508a06ee9	DI	0.22	0.19	0.24	0.09	0.08	0.11	0.13	1000000000000.0	('a683a19b-172e-424d-991a-255508a06ee9.DI.0', 'a683a19b-172e-424d-991a-255508a06ee9.NODI.0_a683a19b-172e-424d-991a-255508a06ee9.NODI.1')	(0,0):633,(0,1):269,(1,0):363,(1,1):3	0:365,1:270	(0,0):770,(0,1):324,(1,0):167,(1,1):5	0:167,1:329	chr17	+	(7125496, 7125496)	(7126167, 7126167)	HCT116-unstranded	0.05	SA464	SA465
b82a4c2d-71cc-4c8e-bfa0-38150d1f408b	DI	0.19	0.12	0.26	0.52	0.32	0.72	-0.33	28.61	('b82a4c2d-71cc-4c8e-bfa0-38150d1f408b.DI.0', 'b82a4c2d-71cc-4c8e-bfa0-38150d1f408b.NODI.0_b82a4c2d-71cc-4c8e-bfa0-38150d1f408b.NODI.1')	(0,0):941,(0,1):26,(1,0):40,(1,1):1	0:40,1:27	(0,0):966,(0,1):5,(1,0):51,(1,1):3	0:51,1:8	chr17	+	(40721222, 40721222)	(40721624, 40721624)	HCT116-unstranded	0.05	SA464	SA465
1a1ac122-0f24-40c2-9053-8ef1cdcb20e8	DI	0.1	0.05	0.18	0.55	0.29	0.84	-0.45	74.28	('1a1ac122-0f24-40c2-9053-8ef1cdcb20e8.DI.0', '1a1ac122-0f24-40c2-9053-8ef1cdcb20e8.NODI.0_1a1ac122-0f24-40c2-9053-8ef1cdcb20e8.NODI.1')	(0,0):32,(0,1):11,(1,0):59	0:59,1:11	(0,0):26,(0,1):1,(1,0):95	0:95,1:1	chr13	+	(51528041, 51528041)	(51530635, 51530635)	HCT116-unstranded	0.05	SA464	SA465
ac3eeef6-69f3-4a50-bf95-d77f5d0c8a14	DI	0.15	0.1	0.22	0.05	0.04	0.07	0.1	46.07	('ac3eeef6-69f3-4a50-bf95-d77f5d0c8a14.DI.0', 'ac3eeef6-69f3-4a50-bf95-d77f5d0c8a14.NODI.0_ac3eeef6-69f3-4a50-bf95-d77f5d0c8a14.NODI.1')	(0,0):57,(0,1):9,(1,0):243,(1,1):13	0:245,1:20	(0,0):59,(0,1):30,(1,0):190,(1,1):16	0:191,1:45	chrX	-	(54185803, 54185803)	(54209211, 54209211)	HCT116-unstranded	0.05	SA464	SA465
8633577e-0be9-4e99-a803-09cefefdf2e4	DI	0.39	0.32	0.47	0.71	0.55	0.87	-0.32	366.67	('8633577e-0be9-4e99-a803-09cefefdf2e4.DI.0', '8633577e-0be9-4e99-a803-09cefefdf2e4.NODI.0_8633577e-0be9-4e99-a803-09cefefdf2e4.NODI.1')	(0,0):100,(0,1):10,(1,0):1021,(1,1):87	0:1056,1:62	(0,0):91,(0,1):2,(1,0):920,(1,1):43	0:951,1:14	chrX	-	(122734642, 122734642)	(122744814, 122744814)	HCT116-unstranded	0.05	SA464	SA465
9a96351e-b90e-4d47-b26f-750b812113b4	DI	0.13	0.06	0.25	0.71	0.29	0.95	-0.58	23.82	('9a96351e-b90e-4d47-b26f-750b812113b4.DI.0', '9a96351e-b90e-4d47-b26f-750b812113b4.NODI.0_9a96351e-b90e-4d47-b26f-750b812113b4.NODI.1')	(0,0):74,(0,1):5,(1,0):89,(1,1):1	0:89,1:6	(0,0):91,(1,0):84	0:84	chr4	-	(47853873, 47853873)	(47857180, 47857180)	HCT116-unstranded	0.05	SA464	SA465
ed0f29b8-936e-473c-add3-7ffd80577171	DI	0.03	0.01	0.06	0.55	0.19	0.95	-0.52	40.69	('ed0f29b8-936e-473c-add3-7ffd80577171.DI.0', 'ed0f29b8-936e-473c-add3-7ffd80577171.NODI.0_ed0f29b8-936e-473c-add3-7ffd80577171.NODI.1')	(0,0):171,(0,1):10,(1,0):21	0:21,1:10	(0,0):139,(1,0):16	0:16	chr4	-	(25777899, 25777899)	(25780825, 25780825)	HCT116-unstranded	0.05	SA464	SA465
1d77887b-3f2f-42a6-a39e-38e807be2425	DI	0.81	0.7	0.91	0.53	0.44	0.62	0.28	597.0	('1d77887b-3f2f-42a6-a39e-38e807be2425.DI.0', '1d77887b-3f2f-42a6-a39e-38e807be2425.NODI.0_1d77887b-3f2f-42a6-a39e-38e807be2425.NODI.1')	(0,0):548,(0,1):6,(1,0):112,(1,1):104	0:192,1:30	(0,0):554,(0,1):25,(1,0):111,(1,1):152	0:180,1:108	chr4	+	(1953835, 1953835)	(1955251, 1955251)	HCT116-unstranded	0.05	SA464	SA465
09eec212-18f1-4dfa-a47b-00ebc1a95b43	DI	0.75	0.64	0.86	0.52	0.42	0.62	0.23	22.96	('09eec212-18f1-4dfa-a47b-00ebc1a95b43.DI.0', '09eec212-18f1-4dfa-a47b-00ebc1a95b43.NODI.0_09eec212-18f1-4dfa-a47b-00ebc1a95b43.NODI.1')	(0,0):325,(0,1):8,(1,0):4153,(1,1):9	0:4160,1:10	(0,0):270,(0,1):19,(1,0):3674,(1,1):13	0:3681,1:25	chr4	-	(183798664, 183798664)	(183812630, 183812630)	HCT116-unstranded	0.05	SA464	SA465
e493558e-2ef8-481a-a5f9-6baf0387e2ca	DI	0.13	0.1	0.18	0.37	0.24	0.53	-0.24	68.85	('e493558e-2ef8-481a-a5f9-6baf0387e2ca.DI.0', 'e493558e-2ef8-481a-a5f9-6baf0387e2ca.NODI.0_e493558e-2ef8-481a-a5f9-6baf0387e2ca.NODI.1')	(0,0):772,(0,1):37,(1,0):246,(1,1):7	0:247,1:43	(0,0):693,(0,1):11,(1,0):271,(1,1):3	0:273,1:12	chr4	+	(1330757, 1330757)	(1332405, 1332405)	HCT116-unstranded	0.05	SA464	SA465
d193376b-7f7b-4fc2-bf2e-c282198177d1	DI	0.16	0.13	0.19	0.27	0.22	0.34	-0.11	131.46	('d193376b-7f7b-4fc2-bf2e-c282198177d1.DI.0', 'd193376b-7f7b-4fc2-bf2e-c282198177d1.NODI.0_d193376b-7f7b-4fc2-bf2e-c282198177d1.NODI.1')	(0,0):104,(0,1):14,(1,0):140,(1,1):205	0:171,1:188	(0,0):120,(0,1):9,(1,0):173,(1,1):141	0:210,1:113	chr4	-	(114375243, 114375243)	(114376977, 114376977)	HCT116-unstranded	0.05	SA464	SA465
9f612470-cba7-40f1-acc4-89187eecef2c	DI	0.27	0.22	0.33	0.1	0.08	0.12	0.17	1000000000000.0	('9f612470-cba7-40f1-acc4-89187eecef2c.DI.0', '9f612470-cba7-40f1-acc4-89187eecef2c.NODI.0_9f612470-cba7-40f1-acc4-89187eecef2c.NODI.1')	(0,0):55,(0,1):40,(1,0):165,(1,1):86	0:194,1:97	(0,0):99,(0,1):86,(1,0):99,(1,1):142	0:112,1:215	chr22	+	(28318006, 28318006)	(28320950, 28320950)	HCT116-unstranded	0.05	SA464	SA465
6a5d6934-e8fb-4084-ba6f-e8ceea11d6c1	DI	0.69	0.28	0.94	0.05	0.02	0.11	0.64	142.02	('6a5d6934-e8fb-4084-ba6f-e8ceea11d6c1.DI.0', '6a5d6934-e8fb-4084-ba6f-e8ceea11d6c1.NODI.0_6a5d6934-e8fb-4084-ba6f-e8ceea11d6c1.NODI.1')	(0,0):16,(1,0):27	0:27	(0,0):20,(0,1):7,(1,0):9,(1,1):1	0:9,1:8	chr22	-	(19168246, 19168246)	(19171124, 19171124)	HCT116-unstranded	0.05	SA464	SA465
aa4634a3-9a80-463d-b076-d7339ebdde91	DI	0.06	0.05	0.09	0.32	0.18	0.49	-0.26	2186.68	('aa4634a3-9a80-463d-b076-d7339ebdde91.DI.0', 'aa4634a3-9a80-463d-b076-d7339ebdde91.NODI.0_aa4634a3-9a80-463d-b076-d7339ebdde91.NODI.1')	(0,0):1052,(0,1):35,(1,0):210,(1,1):1	0:210,1:36	(0,0):940,(0,1):6,(1,0):287,(1,1):2	0:288,1:7	chr22	-	(30977515, 30977515)	(30980441, 30980441)	HCT116-unstranded	0.05	SA464	SA465
644c27e6-a92d-4a9e-937b-09f20e003057	DI	0.61	0.44	0.76	0.28	0.16	0.41	0.33	41.36	('644c27e6-a92d-4a9e-937b-09f20e003057.DI.0', '644c27e6-a92d-4a9e-937b-09f20e003057.NODI.0_644c27e6-a92d-4a9e-937b-09f20e003057.NODI.1')	(0,0):26,(0,1):7,(1,0):25,(1,1):8	0:28,1:12	(0,0):34,(0,1):19,(1,0):14,(1,1):10	0:15,1:28	chr22	-	(51065262, 51065262)	(51065834, 51065834)	HCT116-unstranded	0.05	SA464	SA465
c7d58563-7855-4cf9-95d0-796f92d24837	DI	0.27	0.22	0.33	0.14	0.12	0.17	0.13	3754.25	('c7d58563-7855-4cf9-95d0-796f92d24837.DI.0', 'c7d58563-7855-4cf9-95d0-796f92d24837.NODI.0_c7d58563-7855-4cf9-95d0-796f92d24837.NODI.1')	(0,0):161,(0,1):92,(1,0):102,(1,1):6	0:103,1:97	(0,0):290,(0,1):186,(1,0):95,(1,1):8	0:97,1:192	chr2	-	(98274890, 98274890)	(98275466, 98275466)	HCT116-unstranded	0.05	SA464	SA465
c4d1e274-c2b0-45b9-8a88-cfc46d742ede	DI	0.13	0.1	0.17	0.29	0.24	0.35	-0.16	12019407.58	('c4d1e274-c2b0-45b9-8a88-cfc46d742ede.DI.0', 'c4d1e274-c2b0-45b9-8a88-cfc46d742ede.NODI.0_c4d1e274-c2b0-45b9-8a88-cfc46d742ede.NODI.1')	(0,0):86,(0,1):133,(1,0):51,(1,1):10	0:53,1:141	(0,0):107,(0,1):105,(1,0):114,(1,1):8	0:117,1:110	chr2	+	(132276076, 132276076)	(132276856, 132276856)	HCT116-unstranded	0.05	SA464	SA465
83ef1463-b9ba-41ab-9fac-4d99c922b347	DI	0.11	0.07	0.15	0.28	0.21	0.37	-0.17	699.27	('83ef1463-b9ba-41ab-9fac-4d99c922b347.DI.0', '83ef1463-b9ba-41ab-9fac-4d99c922b347.NODI.0_83ef1463-b9ba-41ab-9fac-4d99c922b347.NODI.1')	(0,0):45,(0,1):84,(1,0):29,(1,1):56	0:33,1:136	(0,0):30,(0,1):41,(1,0):46,(1,1):34	0:55,1:66	chr2	+	(153475360, 153475360)	(153476232, 153476232)	HCT116-unstranded	0.05	SA464	SA465
321ee96b-5f7b-4619-bb6d-41c8339d7508	DI	0.29	0.25	0.33	0.15	0.12	0.17	0.14	519111531624.09	('321ee96b-5f7b-4619-bb6d-41c8339d7508.DI.0', '321ee96b-5f7b-4619-bb6d-41c8339d7508.NODI.0_321ee96b-5f7b-4619-bb6d-41c8339d7508.NODI.1')	(0,0):430,(0,1):145,(1,0):254,(1,1):1	0:254,1:146	(0,0):525,(0,1):196,(1,0):151,(1,1):4	0:152,1:199	chr8	-	(145668060, 145668060)	(145668704, 145668704)	HCT116-unstranded	0.05	SA464	SA465
a1213d0a-dba5-4862-899f-14ae77da2129	DI	0.55	0.52	0.58	0.42	0.4	0.45	0.13	1000000000000.0	('a1213d0a-dba5-4862-899f-14ae77da2129.DI.0', 'a1213d0a-dba5-4862-899f-14ae77da2129.NODI.0_a1213d0a-dba5-4862-899f-14ae77da2129.NODI.1')	(0,0):1765,(0,1):80,(1,0):2787,(1,1):2092	0:3908,1:1051	(0,0):1945,(0,1):127,(1,0):2911,(1,1):2817	0:4086,1:1769	chr8	-	(144668899, 144668899)	(144672251, 144672251)	HCT116-unstranded	0.05	SA464	SA465
58589303-e899-45b7-9467-5c753019595d	DI	0.33	0.2	0.5	0.79	0.56	0.94	-0.46	238.53	('58589303-e899-45b7-9467-5c753019595d.DI.0', '58589303-e899-45b7-9467-5c753019595d.NODI.0_58589303-e899-45b7-9467-5c753019595d.NODI.1')	(0,0):304,(0,1):7,(1,0):462,(1,1):1	0:462,1:8	(0,0):209,(1,0):479	0:479	chr6	+	(3259295, 3259295)	(3263993, 3263993)	HCT116-unstranded	0.05	SA464	SA465
6963023b-adc3-49e0-921f-547c71952598	DI	0.17	0.13	0.22	0.07	0.05	0.09	0.1	82020.55	('6963023b-adc3-49e0-921f-547c71952598.DI.0', '6963023b-adc3-49e0-921f-547c71952598.NODI.0_6963023b-adc3-49e0-921f-547c71952598.NODI.1')	(0,0):717,(0,1):61,(1,0):175,(1,1):14	0:179,1:71	(0,0):441,(0,1):71,(1,0):65,(1,1):2	0:66,1:72	chr6	-	(99858617, 99858617)	(99860610, 99860610)	HCT116-unstranded	0.05	SA464	SA465
8b4b4131-110c-4625-a17b-bbddc1b3ec4d	DI	0.12	0.1	0.15	0.22	0.19	0.25	-0.1	451.32	('8b4b4131-110c-4625-a17b-bbddc1b3ec4d.DI.0', '8b4b4131-110c-4625-a17b-bbddc1b3ec4d.NODI.0_8b4b4131-110c-4625-a17b-bbddc1b3ec4d.NODI.1')	(0,0):865,(0,1):249,(1,0):166,(1,1):1	0:166,1:250	(0,0):996,(0,1):178,(1,0):245,(1,1):3	0:245,1:181	chr6	+	(43487444, 43487444)	(43487923, 43487923)	HCT116-unstranded	0.05	SA464	SA465
bdbe2b7d-167e-4853-9997-6dce94ee717b	DI	0.11	0.07	0.18	0.6	0.31	0.9	-0.49	359.8	('bdbe2b7d-167e-4853-9997-6dce94ee717b.DI.0', 'bdbe2b7d-167e-4853-9997-6dce94ee717b.NODI.0_bdbe2b7d-167e-4853-9997-6dce94ee717b.NODI.1')	(0,0):37,(0,1):15,(1,0):226,(1,1):1	0:226,1:16	(0,0):43,(0,1):1,(1,0):287,(1,1):1	0:288,1:1	chr12	+	(62965172, 62965172)	(62972285, 62972285)	HCT116-unstranded	0.05	SA464	SA465
935f1b3d-e689-41a2-89b9-dc0a04f475bb	DI	0.26	0.2	0.32	0.48	0.39	0.59	-0.22	3603.22	('935f1b3d-e689-41a2-89b9-dc0a04f475bb.DI.0', '935f1b3d-e689-41a2-89b9-dc0a04f475bb.NODI.0_935f1b3d-e689-41a2-89b9-dc0a04f475bb.NODI.1')	(0,0):107,(0,1):51,(1,0):159,(1,1):1	0:159,1:52	(0,0):124,(0,1):26,(1,0):230	0:230,1:26	chr12	+	(58150712, 58150712)	(58152083, 58152083)	HCT116-unstranded	0.05	SA464	SA465
14c69926-5fed-46a9-9575-de39ca311f02	DI	0.06	0.03	0.1	0.46	0.24	0.72	-0.4	607.01	('14c69926-5fed-46a9-9575-de39ca311f02.DI.0', '14c69926-5fed-46a9-9575-de39ca311f02.NODI.0_14c69926-5fed-46a9-9575-de39ca311f02.NODI.1')	(0,0):12,(0,1):20,(1,0):27,(1,1):2	0:27,1:22	(0,0):11,(0,1):3,(1,0):52,(1,1):1	0:52,1:4	chr12	-	(88496615, 88496615)	(88500682, 88500682)	HCT116-unstranded	0.05	SA464	SA465
0f1099b4-f2b7-4a37-80d7-7df3fc4cee1b	DI	0.63	0.46	0.8	0.28	0.21	0.38	0.35	29.98	('0f1099b4-f2b7-4a37-80d7-7df3fc4cee1b.DI.0', '0f1099b4-f2b7-4a37-80d7-7df3fc4cee1b.NODI.0_0f1099b4-f2b7-4a37-80d7-7df3fc4cee1b.NODI.1')	(0,0):398,(0,1):5,(1,0):221	0:221,1:5	(0,0):435,(0,1):23,(1,0):224,(1,1):1	0:225,1:23	chr10	+	(75868777, 75868777)	(75871870, 75871870)	HCT116-unstranded	0.05	SA464	SA465
958f7854-e94b-4a0a-9c0b-8774140bc585	DI	0.38	0.28	0.5	0.16	0.13	0.2	0.22	3395.82	('958f7854-e94b-4a0a-9c0b-8774140bc585.DI.0', '958f7854-e94b-4a0a-9c0b-8774140bc585.NODI.0_958f7854-e94b-4a0a-9c0b-8774140bc585.NODI.1')	(0,0):1208,(0,1):10,(1,0):198,(1,1):31	0:215,1:24	(0,0):1238,(0,1):72,(1,0):192,(1,1):12	0:194,1:82	chr10	+	(75871667, 75871667)	(75874145, 75874145)	HCT116-unstranded	0.05	SA464	SA465
6fa442ad-2004-486e-ac7a-729f3d9c067b	DI	0.18	0.14	0.22	0.07	0.05	0.08	0.11	1689197056.87	('6fa442ad-2004-486e-ac7a-729f3d9c067b.DI.0', '6fa442ad-2004-486e-ac7a-729f3d9c067b.NODI.0_6fa442ad-2004-486e-ac7a-729f3d9c067b.NODI.1')	(0,0):212,(0,1):62,(1,0):136	0:136,1:62	(0,0):498,(0,1):166,(1,0):128,(1,1):2	0:128,1:168	chr15	+	(74921283, 74921283)	(74922233, 74922233)	HCT116-unstranded	0.05	SA464	SA465
28633dc1-8e5f-42f8-a554-df3499e3cd47	DI	0.18	0.11	0.28	0.57	0.36	0.88	-0.39	491.89	('28633dc1-8e5f-42f8-a554-df3499e3cd47.DI.0', '28633dc1-8e5f-42f8-a554-df3499e3cd47.NODI.0_28633dc1-8e5f-42f8-a554-df3499e3cd47.NODI.1')	(0,0):256,(1,0):28,(1,1):48	0:37,1:39	(0,0):221,(0,1):1,(1,0):67,(1,1):31	0:96,1:3	chr14	+	(103957289, 103957289)	(103958369, 103958369)	HCT116-unstranded	0.05	SA464	SA465
2920be92-48aa-44a3-ae33-c31a4e3acd76	DI	0.25	0.19	0.32	0.12	0.09	0.16	0.13	119.39	('2920be92-48aa-44a3-ae33-c31a4e3acd76.DI.0', '2920be92-48aa-44a3-ae33-c31a4e3acd76.NODI.0_2920be92-48aa-44a3-ae33-c31a4e3acd76.NODI.1')	(0,0):43,(0,1):26,(1,0):96,(1,1):95	0:114,1:103	(0,0):41,(0,1):37,(1,0):50,(1,1):93	0:65,1:115	chr14	-	(20874392, 20874392)	(20876622, 20876622)	HCT116-unstranded	0.05	SA464	SA465
1d6fdd7b-8537-4a1f-b626-457d733c61a8	DI	0.65	0.51	0.8	0.25	0.13	0.44	0.4	49.97	('1d6fdd7b-8537-4a1f-b626-457d733c61a8.DI.0', '1d6fdd7b-8537-4a1f-b626-457d733c61a8.NODI.0_1d6fdd7b-8537-4a1f-b626-457d733c61a8.NODI.1')	(0,0):54,(0,1):6,(1,0):36,(1,1):28	0:53,1:17	(0,0):64,(0,1):3,(1,0):9,(1,1):36	0:20,1:28	chr14	+	(45565627, 45565627)	(45566208, 45566208)	HCT116-unstranded	0.05	SA464	SA465
8cc63457-5494-4fd0-b60a-503d3bc06fa9	DI	0.78	0.59	0.92	0.4	0.27	0.58	0.38	28.66	('8cc63457-5494-4fd0-b60a-503d3bc06fa9.DI.0', '8cc63457-5494-4fd0-b60a-503d3bc06fa9.NODI.0_8cc63457-5494-4fd0-b60a-503d3bc06fa9.NODI.1')	(0,0):18,(0,1):3,(1,0):63,(1,1):14	0:74,1:6	(0,0):26,(0,1):14,(1,0):39,(1,1):10	0:44,1:19	chr9	-	(38542309, 38542309)	(38543052, 38543052)	HCT116-unstranded	0.10	SA464	SA466
0d63ca40-bce7-4d5e-aecb-4a0b5475839d	DI	0.02	0.01	0.03	0.15	0.08	0.26	-0.13	34.88	('0d63ca40-bce7-4d5e-aecb-4a0b5475839d.DI.0', '0d63ca40-bce7-4d5e-aecb-4a0b5475839d.NODI.0_0d63ca40-bce7-4d5e-aecb-4a0b5475839d.NODI.1')	(0,0):40,(0,1):25,(1,0):27	0:27,1:25	(0,0):18,(0,1):8,(1,0):61	0:61,1:8	chr9	+	(79955320, 79955320)	(79959197, 79959197)	HCT116-unstranded	0.10	SA464	SA466
b9542679-e8f7-4a62-914b-e9dcb6d8dd13	DI	0.29	0.24	0.36	0.17	0.13	0.21	0.12	58.36	('b9542679-e8f7-4a62-914b-e9dcb6d8dd13.DI.0', 'b9542679-e8f7-4a62-914b-e9dcb6d8dd13.NODI.0_b9542679-e8f7-4a62-914b-e9dcb6d8dd13.NODI.1')	(0,0):128,(0,1):89,(1,0):99,(1,1):29	0:108,1:109	(0,0):124,(0,1):117,(1,0):61,(1,1):25	0:65,1:138	chr9	-	(139944736, 139944736)	(139945581, 139945581)	HCT116-unstranded	0.10	SA464	SA466
efe4fa72-8b7f-43f2-98ed-fce904f2ec10	DI	0.69	0.27	0.92	0.12	0.05	0.24	0.57	60.28	('efe4fa72-8b7f-43f2-98ed-fce904f2ec10.DI.0', 'efe4fa72-8b7f-43f2-98ed-fce904f2ec10.NODI.0_efe4fa72-8b7f-43f2-98ed-fce904f2ec10.NODI.1')	(0,0):9,(1,0):40	0:40	(0,0):19,(0,1):6,(1,0):45,(1,1):1	0:45,1:7	chr7	+	(105644944, 105644944)	(105653477, 105653477)	HCT116-unstranded	0.10	SA464	SA466
a2db59ef-bc96-4f99-bae6-58acc74615a7	DI	0.18	0.12	0.24	0.37	0.29	0.47	-0.19	39.84	('a2db59ef-bc96-4f99-bae6-58acc74615a7.DI.0', 'a2db59ef-bc96-4f99-bae6-58acc74615a7.NODI.0_a2db59ef-bc96-4f99-bae6-58acc74615a7.NODI.1')	(0,0):107,(0,1):43,(1,0):49,(1,1):1	0:50,1:43	(0,0):92,(0,1):31,(1,0):97	0:97,1:31	chr7	+	(75044398, 75044398)	(75045048, 75045048)	HCT116-unstranded	0.10	SA464	SA466
d9121686-1e97-4f0c-9c36-12712c67e112	DI	0.07	0.03	0.12	0.4	0.18	0.67	-0.33	61.7	('d9121686-1e97-4f0c-9c36-12712c67e112.DI.0', 'd9121686-1e97-4f0c-9c36-12712c67e112.NODI.0_d9121686-1e97-4f0c-9c36-12712c67e112.NODI.1')	(0,0):57,(0,1):18,(1,0):18	0:18,1:18	(0,0):35,(0,1):4,(1,0):35	0:35,1:4	chr7	-	(92122267, 92122267)	(92123710, 92123710)	HCT116-unstranded	0.10	SA464	SA466
fb317d2c-3e2f-467f-a609-4a07b893765b	DI	0.57	0.4	0.75	0.9	0.77	0.98	-0.33	54.89	('fb317d2c-3e2f-467f-a609-4a07b893765b.DI.0', 'fb317d2c-3e2f-467f-a609-4a07b893765b.NODI.0_fb317d2c-3e2f-467f-a609-4a07b893765b.NODI.1')	(0,0):48,(0,1):7,(1,0):38,(1,1):39	0:65,1:19	(0,0):46,(0,1):1,(1,0):68,(1,1):37	0:95,1:11	chr5	+	(176562942, 176562942)	(176564881, 176564881)	HCT116-unstranded	0.10	SA464	SA466
98eb91b1-edf5-4b3f-b6b5-ea8e94ff978e	DI	0.75	0.24	0.99	0.13	0.04	0.38	0.62	21.5	('98eb91b1-edf5-4b3f-b6b5-ea8e94ff978e.DI.0', '98eb91b1-edf5-4b3f-b6b5-ea8e94ff978e.NODI.0_98eb91b1-edf5-4b3f-b6b5-ea8e94ff978e.NODI.1')	(0,0):67,(1,0):45	0:45	(0,0):69,(0,1):4,(1,0):31	0:31,1:4	chr5	+	(14687630, 14687630)	(14690221, 14690221)	HCT116-unstranded	0.10	SA464	SA466
158e11cb-3854-4951-be4a-371ab60e0593	DI	0.07	0.02	0.21	0.66	0.27	0.94	-0.59	25.97	('158e11cb-3854-4951-be4a-371ab60e0593.DI.0', '158e11cb-3854-4951-be4a-371ab60e0593.NODI.0_158e11cb-3854-4951-be4a-371ab60e0593.NODI.1')	(0,0):40,(0,1):4,(1,0):146	0:146,1:4	(0,0):33,(1,0):122	0:122	chr5	-	(137298094, 137298094)	(137321078, 137321078)	HCT116-unstranded	0.10	SA464	SA466
c37cc604-dfe1-4a18-9179-bb8028e6e242	DI	0.15	0.09	0.23	0.04	0.03	0.06	0.11	127.05	('c37cc604-dfe1-4a18-9179-bb8028e6e242.DI.0', 'c37cc604-dfe1-4a18-9179-bb8028e6e242.NODI.0_c37cc604-dfe1-4a18-9179-bb8028e6e242.NODI.1')	(0,0):137,(0,1):8,(1,0):82,(1,1):16	0:83,1:23	(0,0):72,(0,1):18,(1,0):38,(1,1):22	0:38,1:40	chr20	+	(3008353, 3008353)	(3015937, 3015937)	HCT116-unstranded	0.10	SA464	SA466
0d2c49b5-0e57-4474-a64e-3fd48138201a	DI	0.77	0.73	0.81	0.6	0.56	0.65	0.17	13434264788.26	('0d2c49b5-0e57-4474-a64e-3fd48138201a.DI.0', '0d2c49b5-0e57-4474-a64e-3fd48138201a.NODI.0_0d2c49b5-0e57-4474-a64e-3fd48138201a.NODI.1')	(0,0):592,(0,1):22,(1,0):1489,(1,1):2149	0:3186,1:474	(0,0):541,(0,1):19,(1,0):963,(1,1):1842	0:2015,1:809	chr1	-	(156696698, 156696698)	(156698218, 156698218)	HCT116-unstranded	0.10	SA464	SA466
8b7c6043-2d3f-44e9-9e3e-e1e304bbad62	DI	0.25	0.22	0.28	0.12	0.11	0.13	0.13	1000000000000.0	('8b7c6043-2d3f-44e9-9e3e-e1e304bbad62.DI.0', '8b7c6043-2d3f-44e9-9e3e-e1e304bbad62.NODI.0_8b7c6043-2d3f-44e9-9e3e-e1e304bbad62.NODI.1')	(0,0):247,(0,1):40,(1,0):830,(1,1):543	0:963,1:450	(0,0):299,(0,1):61,(1,0):670,(1,1):949	0:781,1:899	chr1	+	(46072993, 46072993)	(46078920, 46078920)	HCT116-unstranded	0.10	SA464	SA466
7ba7a3c5-5f4a-4374-8152-be16d84bcc03	DI	0.16	0.14	0.19	0.05	0.04	0.05	0.11	1000000000000.0	('7ba7a3c5-5f4a-4374-8152-be16d84bcc03.DI.0', '7ba7a3c5-5f4a-4374-8152-be16d84bcc03.NODI.0_7ba7a3c5-5f4a-4374-8152-be16d84bcc03.NODI.1')	(0,0):611,(0,1):123,(1,0):887,(1,1):1	0:887,1:124	(0,0):942,(0,1):229,(1,0):428,(1,1):1	0:428,1:230	chr1	+	(153609048, 153609048)	(153610924, 153610924)	HCT116-unstranded	0.10	SA464	SA466
31bab668-36fc-414f-bfb8-193bb0b0c43b	DI	0.75	0.51	0.96	0.26	0.15	0.43	0.49	60.63	('31bab668-36fc-414f-bfb8-193bb0b0c43b.DI.0', '31bab668-36fc-414f-bfb8-193bb0b0c43b.NODI.0_31bab668-36fc-414f-bfb8-193bb0b0c43b.NODI.1')	(0,0):296,(1,0):96	0:96	(0,0):242,(0,1):8,(1,0):98,(1,1):1	0:98,1:9	chr1	-	(155982186, 155982186)	(155984854, 155984854)	HCT116-unstranded	0.10	SA464	SA466
7fb149ce-56a4-4633-b66e-db4b90a82754	DI	0.53	0.39	0.69	0.23	0.16	0.31	0.3	98.95	('7fb149ce-56a4-4633-b66e-db4b90a82754.DI.0', '7fb149ce-56a4-4633-b66e-db4b90a82754.NODI.0_7fb149ce-56a4-4633-b66e-db4b90a82754.NODI.1')	(0,0):316,(1,0):97,(1,1):93	0:146,1:44	(0,0):285,(0,1):1,(1,0):43,(1,1):93	0:70,1:67	chr1	+	(231403426, 231403426)	(231406534, 231406534)	HCT116-unstranded	0.10	SA464	SA466
d7ac2912-3d1f-4bbc-bcc0-c7eef6c79fe5	DI	0.51	0.4	0.61	0.21	0.17	0.26	0.3	13609863743.97	('d7ac2912-3d1f-4bbc-bcc0-c7eef6c79fe5.DI.0', 'd7ac2912-3d1f-4bbc-bcc0-c7eef6c79fe5.NODI.0_d7ac2912-3d1f-4bbc-bcc0-c7eef6c79fe5.NODI.1')	(0,0):243,(0,1):18,(1,0):219,(1,1):18	0:224,1:31	(0,0):403,(0,1):62,(1,0):183,(1,1):31	0:188,1:88	chr1	-	(155238499, 155238499)	(155239504, 155239504)	HCT116-unstranded	0.10	SA464	SA466
959aa166-a65d-4798-9f37-88ee7b70c5fe	DI	0.23	0.19	0.28	0.12	0.09	0.15	0.11	11042.56	('959aa166-a65d-4798-9f37-88ee7b70c5fe.DI.0', '959aa166-a65d-4798-9f37-88ee7b70c5fe.NODI.0_959aa166-a65d-4798-9f37-88ee7b70c5fe.NODI.1')	(0,0):240,(0,1):106,(1,0):85,(1,1):139	0:95,1:235	(0,0):235,(0,1):118,(1,0):44,(1,1):156	0:47,1:271	chr1	+	(6511663, 6511663)	(6512156, 6512156)	HCT116-unstranded	0.10	SA464	SA466
942028d5-e707-4634-a882-aafbdff290a4	DI	0.33	0.22	0.5	0.81	0.52	0.98	-0.48	33.26	('942028d5-e707-4634-a882-aafbdff290a4.DI.0', '942028d5-e707-4634-a882-aafbdff290a4.NODI.0_942028d5-e707-4634-a882-aafbdff290a4.NODI.1')	(0,0):43,(0,1):10,(1,0):123	0:123,1:10	(0,0):34,(1,0):99,(1,1):1	0:100	chr1	-	(169824937, 169824937)	(169828353, 169828353)	HCT116-unstranded	0.10	SA464	SA466
ad3eec88-b977-4f39-93b4-19e70083d785	DI	0.16	0.12	0.19	0.06	0.04	0.08	0.1	1865966116.13	('ad3eec88-b977-4f39-93b4-19e70083d785.DI.0', 'ad3eec88-b977-4f39-93b4-19e70083d785.NODI.0_ad3eec88-b977-4f39-93b4-19e70083d785.NODI.1')	(0,0):41,(0,1):29,(1,0):111,(1,1):431	0:171,1:400	(0,0):44,(0,1):40,(1,0):46,(1,1):470	0:67,1:489	chr1	+	(183209427, 183209427)	(183214262, 183214262)	HCT116-unstranded	0.10	SA464	SA466
525578fe-8771-47f9-bc12-3cc315287d26	DI	0.41	0.37	0.47	0.14	0.11	0.18	0.27	1000000000000.0	('525578fe-8771-47f9-bc12-3cc315287d26.DI.0', '525578fe-8771-47f9-bc12-3cc315287d26.NODI.0_525578fe-8771-47f9-bc12-3cc315287d26.NODI.1')	(0,0):123,(0,1):98,(1,0):270,(1,1):246	0:369,1:245	(0,0):110,(0,1):119,(1,0):73,(1,1):186	0:101,1:277	chr1	-	(6528159, 6528159)	(6529223, 6529223)	HCT116-unstranded	0.10	SA464	SA466
235b0a99-15a7-4a40-8dc3-ce9e7a4bf1e9	DI	0.34	0.3	0.38	0.53	0.48	0.58	-0.19	1000000000000.0	('235b0a99-15a7-4a40-8dc3-ce9e7a4bf1e9.DI.0', '235b0a99-15a7-4a40-8dc3-ce9e7a4bf1e9.NODI.0_235b0a99-15a7-4a40-8dc3-ce9e7a4bf1e9.NODI.1')	(0,0):123,(0,1):179,(1,0):171,(1,1):785	0:424,1:711	(0,0):141,(0,1):144,(1,0):302,(1,1):876	0:773,1:549	chr1	-	(156436008, 156436008)	(156438091, 156438091)	HCT116-unstranded	0.10	SA464	SA466
23d57dfd-87cd-4339-8526-4fe03ba1caaf	DI	0.69	0.43	0.9	0.23	0.13	0.35	0.46	143.74	('23d57dfd-87cd-4339-8526-4fe03ba1caaf.DI.0', '23d57dfd-87cd-4339-8526-4fe03ba1caaf.NODI.0_23d57dfd-87cd-4339-8526-4fe03ba1caaf.NODI.1')	(0,0):128,(0,1):3,(1,0):31,(1,1):1	0:32,1:3	(0,0):117,(0,1):15,(1,0):21,(1,1):1	0:21,1:16	chr1	-	(153914663, 153914663)	(153915101, 153915101)	HCT116-unstranded	0.10	SA464	SA466
ecb242a4-f192-4d6a-a347-c28315f58362	DI	0.86	0.66	1.0	0.43	0.25	0.64	0.43	32.65	('ecb242a4-f192-4d6a-a347-c28315f58362.DI.0', 'ecb242a4-f192-4d6a-a347-c28315f58362.NODI.0_ecb242a4-f192-4d6a-a347-c28315f58362.NODI.1')	(0,0):68,(1,0):52,(1,1):1	0:53	(0,0):67,(0,1):6,(1,0):30	0:30,1:6	chr1	+	(27676909, 27676909)	(27677443, 27677443)	HCT116-unstranded	0.10	SA464	SA466
b97acd31-2f61-4b2b-ade5-bab1e4838024	DI	0.63	0.5	0.77	0.24	0.17	0.32	0.39	15548.65	('b97acd31-2f61-4b2b-ade5-bab1e4838024.DI.0', 'b97acd31-2f61-4b2b-ade5-bab1e4838024.NODI.0_b97acd31-2f61-4b2b-ade5-bab1e4838024.NODI.1')	(0,0):228,(0,1):4,(1,0):437,(1,1):52	0:468,1:25	(0,0):208,(0,1):4,(1,0):152,(1,1):53	0:167,1:42	chr16	-	(4511700, 4511700)	(4513513, 4513513)	HCT116-unstranded	0.10	SA464	SA466
0b3fa87f-f4e2-4bda-b2eb-34bb91a1fb13	DI	0.84	0.73	0.93	0.59	0.49	0.69	0.25	23.22	('0b3fa87f-f4e2-4bda-b2eb-34bb91a1fb13.DI.0', '0b3fa87f-f4e2-4bda-b2eb-34bb91a1fb13.NODI.0_0b3fa87f-f4e2-4bda-b2eb-34bb91a1fb13.NODI.1')	(0,0):75,(0,1):5,(1,0):85,(1,1):98	0:163,1:25	(0,0):63,(0,1):20,(1,0):84,(1,1):138	0:164,1:78	chr16	+	(8738414, 8738414)	(8742179, 8742179)	HCT116-unstranded	0.10	SA464	SA466
89e68272-41b7-4705-920e-683ea61e9632	DI	0.07	0.06	0.09	0.23	0.2	0.26	-0.16	1000000000000.0	('89e68272-41b7-4705-920e-683ea61e9632.DI.0', '89e68272-41b7-4705-920e-683ea61e9632.NODI.0_89e68272-41b7-4705-920e-683ea61e9632.NODI.1')	(0,0):298,(0,1):105,(1,0):241,(1,1):410	0:280,1:476	(0,0):204,(0,1):45,(1,0):419,(1,1):243	0:469,1:238	chr16	+	(22337082, 22337082)	(22339908, 22339908)	HCT116-unstranded	0.10	SA464	SA466
aa0ba186-c126-46ea-89e3-d65b8b3dbc34	DI	0.22	0.15	0.3	0.05	0.03	0.1	0.17	10406.13	('aa0ba186-c126-46ea-89e3-d65b8b3dbc34.DI.0', 'aa0ba186-c126-46ea-89e3-d65b8b3dbc34.NODI.0_aa0ba186-c126-46ea-89e3-d65b8b3dbc34.NODI.1')	(0,0):124,(0,1):51,(1,0):29,(1,1):126	0:46,1:160	(0,0):114,(0,1):87,(1,0):9,(1,1):143	0:19,1:220	chr3	-	(49160137, 49160137)	(49160806, 49160806)	HCT116-unstranded	0.10	SA464	SA466
b1b345fc-2d30-468f-8d90-555dd05969b6	DI	0.87	0.78	0.95	0.54	0.45	0.64	0.33	1117498.12	('b1b345fc-2d30-468f-8d90-555dd05969b6.DI.0', 'b1b345fc-2d30-468f-8d90-555dd05969b6.NODI.0_b1b345fc-2d30-468f-8d90-555dd05969b6.NODI.1')	(0,0):1078,(0,1):4,(1,0):279,(1,1):3	0:282,1:4	(0,0):1210,(0,1):30,(1,0):279,(1,1):2	0:280,1:31	chr3	-	(12881641, 12881641)	(12882455, 12882455)	HCT116-unstranded	0.10	SA464	SA466
e637bc15-0ddc-404b-9495-c7abcc7ddd4a	DI	0.29	0.23	0.35	0.13	0.1	0.17	0.16	121.28	('e637bc15-0ddc-404b-9495-c7abcc7ddd4a.DI.0', 'e637bc15-0ddc-404b-9495-c7abcc7ddd4a.NODI.0_e637bc15-0ddc-404b-9495-c7abcc7ddd4a.NODI.1')	(0,0):106,(0,1):87,(1,0):99,(1,1):6	0:99,1:93	(0,0):101,(0,1):113,(1,0):47,(1,1):9	0:48,1:121	chr3	-	(49159596, 49159596)	(49160346, 49160346)	HCT116-unstranded	0.10	SA464	SA466
94bf952e-dccf-4c06-a93e-224c1364348f	DI	0.07	0.06	0.09	0.18	0.13	0.23	-0.11	42954.84	('94bf952e-dccf-4c06-a93e-224c1364348f.DI.0', '94bf952e-dccf-4c06-a93e-224c1364348f.NODI.0_94bf952e-dccf-4c06-a93e-224c1364348f.NODI.1')	(0,0):397,(0,1):79,(1,0):141,(1,1):40	0:142,1:118	(0,0):170,(0,1):36,(1,0):168,(1,1):15	0:174,1:45	chr3	+	(142741695, 142741695)	(142742860, 142742860)	HCT116-unstranded	0.10	SA464	SA466
c143f5ae-0e43-49c4-8c3b-f32acc5fa8ae	DI	0.51	0.37	0.68	0.17	0.12	0.24	0.34	8419.57	('c143f5ae-0e43-49c4-8c3b-f32acc5fa8ae.DI.0', 'c143f5ae-0e43-49c4-8c3b-f32acc5fa8ae.NODI.0_c143f5ae-0e43-49c4-8c3b-f32acc5fa8ae.NODI.1')	(0,0):27,(0,1):8,(1,0):182	0:182,1:8	(0,0):42,(0,1):26,(1,0):120	0:120,1:26	chr3	+	(195423305, 195423305)	(195426078, 195426078)	HCT116-unstranded	0.10	SA464	SA466
f2d3f3b1-3417-433c-b96d-ad4d1847c649	DI	0.43	0.36	0.52	0.2	0.16	0.23	0.23	331779376263.31	('f2d3f3b1-3417-433c-b96d-ad4d1847c649.DI.0', 'f2d3f3b1-3417-433c-b96d-ad4d1847c649.NODI.0_f2d3f3b1-3417-433c-b96d-ad4d1847c649.NODI.1')	(0,0):49,(0,1):1,(1,0):166,(1,1):280	0:280,1:167	(0,0):74,(0,1):1,(1,0):171,(1,1):637	0:274,1:535	chr3	-	(50333834, 50333834)	(50336290, 50336290)	HCT116-unstranded	0.10	SA464	SA466
092140a8-0c6c-4961-bda1-d5402a8448bf	DI	0.47	0.39	0.55	0.25	0.2	0.31	0.22	3482.5	('092140a8-0c6c-4961-bda1-d5402a8448bf.DI.0', '092140a8-0c6c-4961-bda1-d5402a8448bf.NODI.0_092140a8-0c6c-4961-bda1-d5402a8448bf.NODI.1')	(0,0):599,(0,1):37,(1,0):596,(1,1):14	0:604,1:43	(0,0):458,(0,1):46,(1,0):283,(1,1):12	0:286,1:55	chr19	-	(1612215, 1612215)	(1615484, 1615484)	HCT116-unstranded	0.10	SA464	SA466
8bea961c-d396-4ccc-9307-be19c8663935	DI	0.71	0.46	0.98	0.11	0.07	0.16	0.6	38487512.72	('8bea961c-d396-4ccc-9307-be19c8663935.DI.0', '8bea961c-d396-4ccc-9307-be19c8663935.NODI.0_8bea961c-d396-4ccc-9307-be19c8663935.NODI.1')	(0,0):22,(0,1):1,(1,0):79,(1,1):12	0:90,1:2	(0,0):68,(1,0):42,(1,1):56	0:50,1:48	chr19	-	(49311013, 49311013)	(49314166, 49314166)	HCT116-unstranded	0.10	SA464	SA466
65d5060a-9f45-47af-a09e-972ab1469572	DI	0.32	0.28	0.35	0.18	0.14	0.21	0.14	118607958320.82	('65d5060a-9f45-47af-a09e-972ab1469572.DI.0', '65d5060a-9f45-47af-a09e-972ab1469572.NODI.0_65d5060a-9f45-47af-a09e-972ab1469572.NODI.1')	(0,0):1262,(0,1):258,(1,0):231,(1,1):41	0:240,1:290	(0,0):1139,(0,1):266,(1,0):110,(1,1):40	0:115,1:301	chr19	-	(39330736, 39330736)	(39331199, 39331199)	HCT116-unstranded	0.10	SA464	SA466
27a3f1b2-d667-4833-a91e-7be42ae29170	DI	0.47	0.44	0.5	0.36	0.33	0.38	0.11	1000000000000.0	('27a3f1b2-d667-4833-a91e-7be42ae29170.DI.0', '27a3f1b2-d667-4833-a91e-7be42ae29170.NODI.0_27a3f1b2-d667-4833-a91e-7be42ae29170.NODI.1')	(0,0):802,(0,1):233,(1,0):2691,(1,1):468	0:2918,1:474	(0,0):784,(0,1):269,(1,0):1979,(1,1):458	0:2134,1:572	chr19	-	(54682482, 54682482)	(54684850, 54684850)	HCT116-unstranded	0.10	SA464	SA466
e8657b05-e583-4c6c-9c1b-b477dfe178af	DI	0.39	0.3	0.49	0.21	0.15	0.28	0.18	27.55	('e8657b05-e583-4c6c-9c1b-b477dfe178af.DI.0', 'e8657b05-e583-4c6c-9c1b-b477dfe178af.NODI.0_e8657b05-e583-4c6c-9c1b-b477dfe178af.NODI.1')	(0,0):140,(0,1):28,(1,0):95	0:95,1:28	(0,0):182,(0,1):38,(1,0):56,(1,1):2	0:56,1:40	chr19	-	(12834063, 12834063)	(12834769, 12834769)	HCT116-unstranded	0.10	SA464	SA466
a705937d-1546-47a1-8f3c-e03a3cc59fee	DI	0.6	0.53	0.68	0.37	0.29	0.45	0.23	2246.75	('a705937d-1546-47a1-8f3c-e03a3cc59fee.DI.0', 'a705937d-1546-47a1-8f3c-e03a3cc59fee.NODI.0_a705937d-1546-47a1-8f3c-e03a3cc59fee.NODI.1')	(0,0):119,(0,1):33,(1,0):139,(1,1):42	0:154,1:60	(0,0):85,(0,1):38,(1,0):61,(1,1):45	0:67,1:77	chr19	-	(10444905, 10444905)	(10445458, 10445458)	HCT116-unstranded	0.10	SA464	SA466
6a6f7436-7947-4c0c-8e9a-495798d6fffe	DI	0.68	0.6	0.75	0.46	0.4	0.52	0.22	187778.47	('6a6f7436-7947-4c0c-8e9a-495798d6fffe.DI.0', '6a6f7436-7947-4c0c-8e9a-495798d6fffe.NODI.0_6a6f7436-7947-4c0c-8e9a-495798d6fffe.NODI.1')	(0,0):367,(0,1):23,(1,0):3511,(1,1):47	0:3543,1:38	(0,0):448,(0,1):42,(1,0):3408,(1,1):95	0:3448,1:97	chr19	-	(16742120, 16742120)	(16758072, 16758072)	HCT116-unstranded	0.10	SA464	SA466
03873e49-610b-4152-a44e-7c77fe4b6b66	DI	0.71	0.64	0.78	0.5	0.43	0.56	0.21	1921.67	('03873e49-610b-4152-a44e-7c77fe4b6b66.DI.0', '03873e49-610b-4152-a44e-7c77fe4b6b66.NODI.0_03873e49-610b-4152-a44e-7c77fe4b6b66.NODI.1')	(0,0):64,(0,1):23,(1,0):203,(1,1):1675	0:1420,1:481	(0,0):86,(0,1):55,(1,0):164,(1,1):1811	0:1126,1:904	chr19	+	(7535012, 7535012)	(7537370, 7537370)	HCT116-unstranded	0.10	SA464	SA466
a070553f-8c95-4ac6-a390-a51e63bf9559	DI	0.86	0.78	0.92	0.58	0.47	0.68	0.28	1380.18	('a070553f-8c95-4ac6-a390-a51e63bf9559.DI.0', 'a070553f-8c95-4ac6-a390-a51e63bf9559.NODI.0_a070553f-8c95-4ac6-a390-a51e63bf9559.NODI.1')	(0,0):493,(0,1):9,(1,0):376,(1,1):8	0:384,1:9	(0,0):465,(0,1):19,(1,0):181,(1,1):9	0:188,1:21	chr19	-	(1877507, 1877507)	(1878903, 1878903)	HCT116-unstranded	0.10	SA464	SA466
bcae9f13-571e-4b4a-9cf6-85086b0b6f1f	DI	0.46	0.4	0.52	0.3	0.25	0.35	0.16	11889.79	('bcae9f13-571e-4b4a-9cf6-85086b0b6f1f.DI.0', 'bcae9f13-571e-4b4a-9cf6-85086b0b6f1f.NODI.0_bcae9f13-571e-4b4a-9cf6-85086b0b6f1f.NODI.1')	(0,0):753,(0,1):66,(1,0):891,(1,1):2	0:891,1:68	(0,0):711,(0,1):85,(1,0):585,(1,1):1	0:585,1:86	chr19	-	(41938220, 41938220)	(41939339, 41939339)	HCT116-unstranded	0.10	SA464	SA466
a65fc124-3f8e-444a-88e4-93b3d6f33332	DI	0.35	0.32	0.38	0.2	0.18	0.22	0.15	1000000000000.0	('a65fc124-3f8e-444a-88e4-93b3d6f33332.DI.0', 'a65fc124-3f8e-444a-88e4-93b3d6f33332.NODI.0_a65fc124-3f8e-444a-88e4-93b3d6f33332.NODI.1')	(0,0):384,(0,1):70,(1,0):1876,(1,1):458	0:2054,1:350	(0,0):462,(0,1):51,(1,0):1178,(1,1):569	0:1291,1:507	chr19	-	(3538298, 3538298)	(3542975, 3542975)	HCT116-unstranded	0.10	SA464	SA466
a9f6d4f7-c6d3-4f0b-a191-e0e618b04ff4	DI	0.38	0.33	0.44	0.18	0.15	0.22	0.2	1000000000000.0	('a9f6d4f7-c6d3-4f0b-a191-e0e618b04ff4.DI.0', 'a9f6d4f7-c6d3-4f0b-a191-e0e618b04ff4.NODI.0_a9f6d4f7-c6d3-4f0b-a191-e0e618b04ff4.NODI.1')	(0,0):49,(0,1):64,(1,0):265,(1,1):174	0:327,1:176	(0,0):49,(0,1):65,(1,0):104,(1,1):152	0:134,1:187	chr11	+	(376421, 376421)	(379701, 379701)	HCT116-unstranded	0.10	SA464	SA466
5a7a2fda-b61b-432c-82c0-199cbeb564c8	DI	0.34	0.17	0.6	0.86	0.58	1.0	-0.52	23.96	('5a7a2fda-b61b-432c-82c0-199cbeb564c8.DI.0', '5a7a2fda-b61b-432c-82c0-199cbeb564c8.NODI.0_5a7a2fda-b61b-432c-82c0-199cbeb564c8.NODI.1')	(0,0):614,(0,1):5,(1,0):24,(1,1):2	0:24,1:7	(0,0):480,(1,0):27	0:27	chr11	+	(57506136, 57506136)	(57506511, 57506511)	HCT116-unstranded	0.10	SA464	SA466
ac72d831-c929-4ba2-aada-0a33caf2d6c6	DI	0.03	0.01	0.08	0.75	0.36	1.0	-0.72	372652.62	('ac72d831-c929-4ba2-aada-0a33caf2d6c6.DI.0', 'ac72d831-c929-4ba2-aada-0a33caf2d6c6.NODI.0_ac72d831-c929-4ba2-aada-0a33caf2d6c6.NODI.1')	(0,0):37,(0,1):8,(1,0):16	0:16,1:8	(0,0):22,(1,0):96	0:96	chr11	-	(94194102, 94194102)	(94197405, 94197405)	HCT116-unstranded	0.10	SA464	SA466
859adb96-f9b5-49dc-a55d-47f72a33b7ff	DI	0.91	0.76	0.99	0.48	0.33	0.66	0.43	623.42	('859adb96-f9b5-49dc-a55d-47f72a33b7ff.DI.0', '859adb96-f9b5-49dc-a55d-47f72a33b7ff.NODI.0_859adb96-f9b5-49dc-a55d-47f72a33b7ff.NODI.1')	(0,0):15,(1,0):332	0:332	(0,0):31,(0,1):8,(1,0):321,(1,1):4	0:322,1:11	chr11	+	(6561106, 6561106)	(6565476, 6565476)	HCT116-unstranded	0.10	SA464	SA466
97ce6c11-f940-496d-9280-d1db7c4004f0	DI	0.3	0.25	0.36	0.46	0.4	0.54	-0.16	92.34	('97ce6c11-f940-496d-9280-d1db7c4004f0.DI.0', '97ce6c11-f940-496d-9280-d1db7c4004f0.NODI.0_97ce6c11-f940-496d-9280-d1db7c4004f0.NODI.1')	(0,0):32,(0,1):33,(1,0):135,(1,1):312	0:223,1:257	(0,0):41,(0,1):27,(1,0):240,(1,1):367	0:407,1:227	chr11	-	(34172534, 34172534)	(34175925, 34175925)	HCT116-unstranded	0.10	SA464	SA466
a6bc1dce-7960-4961-90b2-d438d5758d9c	DI	0.27	0.22	0.32	0.12	0.09	0.15	0.15	332.85	('a6bc1dce-7960-4961-90b2-d438d5758d9c.DI.0', 'a6bc1dce-7960-4961-90b2-d438d5758d9c.NODI.0_a6bc1dce-7960-4961-90b2-d438d5758d9c.NODI.1')	(0,0):642,(0,1):50,(1,0):414,(1,1):44	0:427,1:81	(0,0):688,(0,1):61,(1,0):174,(1,1):33	0:178,1:90	chr11	-	(65767774, 65767774)	(65769606, 65769606)	HCT116-unstranded	0.10	SA464	SA466
15428e0f-5982-4b4f-883f-b57dc5c826ce	DI	0.54	0.37	0.72	0.19	0.11	0.29	0.35	933.61	('15428e0f-5982-4b4f-883f-b57dc5c826ce.DI.0', '15428e0f-5982-4b4f-883f-b57dc5c826ce.NODI.0_15428e0f-5982-4b4f-883f-b57dc5c826ce.NODI.1')	(0,0):140,(0,1):3,(1,0):38,(1,1):64	0:77,1:28	(0,0):181,(0,1):11,(1,0):14,(1,1):54	0:26,1:53	chr11	+	(118402493, 118402493)	(118403176, 118403176)	HCT116-unstranded	0.10	SA464	SA466
0d22e236-ffb4-4508-9b74-1544a317bf40	DI	0.34	0.22	0.5	0.13	0.09	0.18	0.21	28.29	('0d22e236-ffb4-4508-9b74-1544a317bf40.DI.0', '0d22e236-ffb4-4508-9b74-1544a317bf40.NODI.0_0d22e236-ffb4-4508-9b74-1544a317bf40.NODI.1')	(0,0):223,(0,1):12,(1,0):137	0:137,1:12	(0,0):276,(0,1):26,(1,0):96	0:96,1:26	chr11	-	(66133902, 66133902)	(66135019, 66135019)	HCT116-unstranded	0.10	SA464	SA466
cc82ef7d-2c7e-4afc-8249-1093fa743e9c	DI	0.37	0.33	0.42	0.21	0.18	0.24	0.16	1000000000000.0	('cc82ef7d-2c7e-4afc-8249-1093fa743e9c.DI.0', 'cc82ef7d-2c7e-4afc-8249-1093fa743e9c.NODI.0_cc82ef7d-2c7e-4afc-8249-1093fa743e9c.NODI.1')	(0,0):164,(0,1):35,(1,0):629,(1,1):281	0:741,1:204	(0,0):189,(0,1):54,(1,0):426,(1,1):334	0:510,1:304	chr17	+	(38245459, 38245459)	(38250118, 38250118)	HCT116-unstranded	0.10	SA464	SA466
688fdbe9-09b5-4a90-b392-a51933908140	DI	0.84	0.76	0.92	0.58	0.48	0.69	0.26	328.09	('688fdbe9-09b5-4a90-b392-a51933908140.DI.0', '688fdbe9-09b5-4a90-b392-a51933908140.NODI.0_688fdbe9-09b5-4a90-b392-a51933908140.NODI.1')	(0,0):205,(0,1):9,(1,0):136,(1,1):2	0:138,1:9	(0,0):199,(0,1):24,(1,0):89,(1,1):3	0:90,1:26	chr17	+	(39976093, 39976093)	(39976713, 39976713)	HCT116-unstranded	0.10	SA464	SA466
ecbf7e8b-943a-4a7b-9fba-08d749693949	DI	0.51	0.38	0.65	0.25	0.18	0.32	0.26	192.58	('ecbf7e8b-943a-4a7b-9fba-08d749693949.DI.0', 'ecbf7e8b-943a-4a7b-9fba-08d749693949.NODI.0_ecbf7e8b-943a-4a7b-9fba-08d749693949.NODI.1')	(0,0):153,(0,1):7,(1,0):146,(1,1):35	0:172,1:16	(0,0):200,(0,1):11,(1,0):85,(1,1):45	0:99,1:42	chr17	+	(28958773, 28958773)	(28960408, 28960408)	HCT116-unstranded	0.10	SA464	SA466
5f7b8f81-c77f-41ba-9ba0-fff5328c56df	DI	0.19	0.13	0.26	0.49	0.34	0.66	-0.3	60.56	('5f7b8f81-c77f-41ba-9ba0-fff5328c56df.DI.0', '5f7b8f81-c77f-41ba-9ba0-fff5328c56df.NODI.0_5f7b8f81-c77f-41ba-9ba0-fff5328c56df.NODI.1')	(0,0):582,(0,1):23,(1,0):239	0:239,1:23	(0,0):414,(0,1):9,(1,0):417,(1,1):1	0:418,1:9	chr17	-	(34854919, 34854919)	(34856799, 34856799)	HCT116-unstranded	0.10	SA464	SA466
413b5e94-3c8c-4251-948f-a87b8dfbd52b	DI	0.28	0.23	0.33	0.13	0.1	0.17	0.15	15494623.86	('413b5e94-3c8c-4251-948f-a87b8dfbd52b.DI.0', '413b5e94-3c8c-4251-948f-a87b8dfbd52b.NODI.0_413b5e94-3c8c-4251-948f-a87b8dfbd52b.NODI.1')	(0,0):184,(0,1):117,(1,0):152	0:152,1:117	(0,0):205,(0,1):123,(1,0):63	0:63,1:123	chr17	+	(48628359, 48628359)	(48629030, 48629030)	HCT116-unstranded	0.10	SA464	SA466
99fa16c0-eef5-4dc1-ad10-f5a7b9010ab4	DI	0.46	0.36	0.56	0.23	0.15	0.32	0.23	60.92	('99fa16c0-eef5-4dc1-ad10-f5a7b9010ab4.DI.0', '99fa16c0-eef5-4dc1-ad10-f5a7b9010ab4.NODI.0_99fa16c0-eef5-4dc1-ad10-f5a7b9010ab4.NODI.1')	(0,0):69,(0,1):25,(1,0):58,(1,1):112	0:110,1:85	(0,0):56,(0,1):23,(1,0):24,(1,1):128	0:52,1:123	chr17	-	(73625014, 73625014)	(73625922, 73625922)	HCT116-unstranded	0.10	SA464	SA466
a683a19b-172e-424d-991a-255508a06ee9	DI	0.22	0.19	0.24	0.08	0.06	0.09	0.14	1000000000000.0	('a683a19b-172e-424d-991a-255508a06ee9.DI.0', 'a683a19b-172e-424d-991a-255508a06ee9.NODI.0_a683a19b-172e-424d-991a-255508a06ee9.NODI.1')	(0,0):633,(0,1):269,(1,0):363,(1,1):3	0:365,1:270	(0,0):722,(0,1):340,(1,0):137	0:137,1:340	chr17	+	(7125496, 7125496)	(7126167, 7126167)	HCT116-unstranded	0.10	SA464	SA466
669573ed-48b2-4060-b65d-7c6e6da5f527	DI	0.15	0.08	0.22	0.04	0.01	0.07	0.11	34.8	('669573ed-48b2-4060-b65d-7c6e6da5f527.DI.0', '669573ed-48b2-4060-b65d-7c6e6da5f527.NODI.0_669573ed-48b2-4060-b65d-7c6e6da5f527.NODI.1')	(0,0):112,(0,1):40,(1,0):16,(1,1):26	0:17,1:65	(0,0):129,(0,1):59,(1,0):5,(1,1):37	0:6,1:95	chr17	+	(48628069, 48628069)	(48628470, 48628470)	HCT116-unstranded	0.10	SA464	SA466
9d70831c-9174-40e3-a2eb-87bf68782058	DI	0.05	0.04	0.07	0.18	0.14	0.22	-0.13	1000000000000.0	('9d70831c-9174-40e3-a2eb-87bf68782058.DI.0', '9d70831c-9174-40e3-a2eb-87bf68782058.NODI.0_9d70831c-9174-40e3-a2eb-87bf68782058.NODI.1')	(0,0):109,(0,1):97,(1,0):47,(1,1):200	0:54,1:290	(0,0):100,(0,1):52,(1,0):109,(1,1):146	0:135,1:172	chr13	-	(23927924, 23927924)	(23929029, 23929029)	HCT116-unstranded	0.10	SA464	SA466
8633577e-0be9-4e99-a803-09cefefdf2e4	DI	0.39	0.32	0.47	0.66	0.52	0.83	-0.27	49.18	('8633577e-0be9-4e99-a803-09cefefdf2e4.DI.0', '8633577e-0be9-4e99-a803-09cefefdf2e4.NODI.0_8633577e-0be9-4e99-a803-09cefefdf2e4.NODI.1')	(0,0):100,(0,1):10,(1,0):1021,(1,1):87	0:1056,1:62	(0,0):67,(0,1):4,(1,0):832,(1,1):38	0:852,1:22	chrX	-	(122734642, 122734642)	(122744814, 122744814)	HCT116-unstranded	0.10	SA464	SA466
742d44aa-9042-4ca8-a450-896463add00a	DI	0.08	0.05	0.11	0.24	0.16	0.37	-0.16	40.23	('742d44aa-9042-4ca8-a450-896463add00a.DI.0', '742d44aa-9042-4ca8-a450-896463add00a.NODI.0_742d44aa-9042-4ca8-a450-896463add00a.NODI.1')	(0,0):463,(0,1):31,(1,0):116,(1,1):2	0:117,1:32	(0,0):305,(0,1):15,(1,0):195	0:195,1:15	chr4	-	(890248, 890248)	(891946, 891946)	HCT116-unstranded	0.10	SA464	SA466
de4d2bb5-95b1-4108-bd53-039a11c1fa2f	DI	0.09	0.06	0.12	0.24	0.18	0.31	-0.15	919.49	('de4d2bb5-95b1-4108-bd53-039a11c1fa2f.DI.0', 'de4d2bb5-95b1-4108-bd53-039a11c1fa2f.NODI.0_de4d2bb5-95b1-4108-bd53-039a11c1fa2f.NODI.1')	(0,0):57,(0,1):4,(1,0):35,(1,1):89	0:43,1:85	(0,0):46,(0,1):2,(1,0):105,(1,1):95	0:125,1:77	chr4	-	(85729487, 85729487)	(85731497, 85731497)	HCT116-unstranded	0.10	SA464	SA466
1d77887b-3f2f-42a6-a39e-38e807be2425	DI	0.81	0.7	0.91	0.44	0.35	0.53	0.37	455484581.36	('1d77887b-3f2f-42a6-a39e-38e807be2425.DI.0', '1d77887b-3f2f-42a6-a39e-38e807be2425.NODI.0_1d77887b-3f2f-42a6-a39e-38e807be2425.NODI.1')	(0,0):548,(0,1):6,(1,0):112,(1,1):104	0:192,1:30	(0,0):518,(0,1):27,(1,0):94,(1,1):165	0:157,1:129	chr4	+	(1953835, 1953835)	(1955251, 1955251)	HCT116-unstranded	0.10	SA464	SA466
d193376b-7f7b-4fc2-bf2e-c282198177d1	DI	0.16	0.13	0.19	0.27	0.22	0.33	-0.11	207.81	('d193376b-7f7b-4fc2-bf2e-c282198177d1.DI.0', 'd193376b-7f7b-4fc2-bf2e-c282198177d1.NODI.0_d193376b-7f7b-4fc2-bf2e-c282198177d1.NODI.1')	(0,0):104,(0,1):14,(1,0):140,(1,1):205	0:171,1:188	(0,0):125,(0,1):9,(1,0):197,(1,1):167	0:237,1:136	chr4	-	(114375243, 114375243)	(114376977, 114376977)	HCT116-unstranded	0.10	SA464	SA466
d5b1bef5-083e-463b-bec3-cfa7904a1d11	DI	0.37	0.32	0.43	0.23	0.19	0.29	0.14	128.65	('d5b1bef5-083e-463b-bec3-cfa7904a1d11.DI.0', 'd5b1bef5-083e-463b-bec3-cfa7904a1d11.NODI.0_d5b1bef5-083e-463b-bec3-cfa7904a1d11.NODI.1')	(0,0):181,(0,1):94,(1,0):193,(1,1):1	0:194,1:94	(0,0):185,(0,1):92,(1,0):99,(1,1):2	0:100,1:93	chr22	+	(21348393, 21348393)	(21349016, 21349016)	HCT116-unstranded	0.10	SA464	SA466
9f612470-cba7-40f1-acc4-89187eecef2c	DI	0.27	0.22	0.33	0.08	0.06	0.1	0.19	1000000000000.0	('9f612470-cba7-40f1-acc4-89187eecef2c.DI.0', '9f612470-cba7-40f1-acc4-89187eecef2c.NODI.0_9f612470-cba7-40f1-acc4-89187eecef2c.NODI.1')	(0,0):55,(0,1):40,(1,0):165,(1,1):86	0:194,1:97	(0,0):127,(0,1):79,(1,0):93,(1,1):182	0:109,1:245	chr22	+	(28318006, 28318006)	(28320950, 28320950)	HCT116-unstranded	0.10	SA464	SA466
6a5d6934-e8fb-4084-ba6f-e8ceea11d6c1	DI	0.69	0.28	0.94	0.07	0.02	0.18	0.62	24.47	('6a5d6934-e8fb-4084-ba6f-e8ceea11d6c1.DI.0', '6a5d6934-e8fb-4084-ba6f-e8ceea11d6c1.NODI.0_6a5d6934-e8fb-4084-ba6f-e8ceea11d6c1.NODI.1')	(0,0):16,(1,0):27	0:27	(0,0):19,(0,1):5,(1,0):7	0:7,1:5	chr22	-	(19168246, 19168246)	(19171124, 19171124)	HCT116-unstranded	0.10	SA464	SA466
ca235ace-17bb-44af-bff1-4ce745b68484	DI	0.74	0.69	0.78	0.61	0.56	0.66	0.13	180.28	('ca235ace-17bb-44af-bff1-4ce745b68484.DI.0', 'ca235ace-17bb-44af-bff1-4ce745b68484.NODI.0_ca235ace-17bb-44af-bff1-4ce745b68484.NODI.1')	(0,0):134,(0,1):46,(1,0):3139,(1,1):484	0:3471,1:198	(0,0):159,(0,1):44,(1,0):2233,(1,1):457	0:2507,1:227	chr22	+	(51160355, 51160355)	(51170189, 51170189)	HCT116-unstranded	0.10	SA464	SA466
644c27e6-a92d-4a9e-937b-09f20e003057	DI	0.61	0.44	0.76	0.26	0.15	0.38	0.35	29.57	('644c27e6-a92d-4a9e-937b-09f20e003057.DI.0', '644c27e6-a92d-4a9e-937b-09f20e003057.NODI.0_644c27e6-a92d-4a9e-937b-09f20e003057.NODI.1')	(0,0):26,(0,1):7,(1,0):25,(1,1):8	0:28,1:12	(0,0):34,(0,1):24,(1,0):18,(1,1):19	0:21,1:40	chr22	-	(51065262, 51065262)	(51065834, 51065834)	HCT116-unstranded	0.10	SA464	SA466
455b2fac-4ee5-40a8-ae50-e3f24070509b	DI	0.87	0.7	0.98	0.35	0.23	0.51	0.52	5271332820.0	('455b2fac-4ee5-40a8-ae50-e3f24070509b.DI.0', '455b2fac-4ee5-40a8-ae50-e3f24070509b.NODI.0_455b2fac-4ee5-40a8-ae50-e3f24070509b.NODI.1')	(0,0):271,(0,1):1,(1,0):351,(1,1):4	0:355,1:1	(0,0):283,(0,1):9,(1,0):143,(1,1):6	0:143,1:15	chr22	+	(50644871, 50644871)	(50647145, 50647145)	HCT116-unstranded	0.10	SA464	SA466
c4d1e274-c2b0-45b9-8a88-cfc46d742ede	DI	0.13	0.1	0.17	0.33	0.27	0.4	-0.2	1000000000000.0	('c4d1e274-c2b0-45b9-8a88-cfc46d742ede.DI.0', 'c4d1e274-c2b0-45b9-8a88-cfc46d742ede.NODI.0_c4d1e274-c2b0-45b9-8a88-cfc46d742ede.NODI.1')	(0,0):86,(0,1):133,(1,0):51,(1,1):10	0:53,1:141	(0,0):101,(0,1):78,(1,0):106,(1,1):13	0:110,1:87	chr2	+	(132276076, 132276076)	(132276856, 132276856)	HCT116-unstranded	0.10	SA464	SA466
6851a693-b8d2-4145-8ecf-4486fde6229d	DI	0.01	0.01	0.02	0.11	0.08	0.16	-0.1	1000000000000.0	('6851a693-b8d2-4145-8ecf-4486fde6229d.DI.0', '6851a693-b8d2-4145-8ecf-4486fde6229d.NODI.0_6851a693-b8d2-4145-8ecf-4486fde6229d.NODI.1')	(0,0):104,(0,1):75,(1,0):28	0:28,1:75	(0,0):62,(0,1):38,(1,0):165	0:165,1:38	chr2	+	(32750531, 32750531)	(32754891, 32754891)	HCT116-unstranded	0.10	SA464	SA466
83ef1463-b9ba-41ab-9fac-4d99c922b347	DI	0.11	0.07	0.15	0.37	0.26	0.49	-0.26	37628.0	('83ef1463-b9ba-41ab-9fac-4d99c922b347.DI.0', '83ef1463-b9ba-41ab-9fac-4d99c922b347.NODI.0_83ef1463-b9ba-41ab-9fac-4d99c922b347.NODI.1')	(0,0):45,(0,1):84,(1,0):29,(1,1):56	0:33,1:136	(0,0):38,(0,1):19,(1,0):36,(1,1):29	0:49,1:35	chr2	+	(153475360, 153475360)	(153476232, 153476232)	HCT116-unstranded	0.10	SA464	SA466
d9c48762-8008-46cd-9559-51861f80605b	DI	0.82	0.65	0.98	0.28	0.16	0.46	0.54	753607.03	('d9c48762-8008-46cd-9559-51861f80605b.DI.0', 'd9c48762-8008-46cd-9559-51861f80605b.NODI.0_d9c48762-8008-46cd-9559-51861f80605b.NODI.1')	(0,0):72,(1,0):24,(1,1):5	0:26,1:3	(0,0):84,(0,1):3,(1,0):12,(1,1):17	0:13,1:19	chr8	+	(144461999, 144461999)	(144462345, 144462345)	HCT116-unstranded	0.10	SA464	SA466
321ee96b-5f7b-4619-bb6d-41c8339d7508	DI	0.29	0.25	0.33	0.15	0.13	0.18	0.14	53130.28	('321ee96b-5f7b-4619-bb6d-41c8339d7508.DI.0', '321ee96b-5f7b-4619-bb6d-41c8339d7508.NODI.0_321ee96b-5f7b-4619-bb6d-41c8339d7508.NODI.1')	(0,0):430,(0,1):145,(1,0):254,(1,1):1	0:254,1:146	(0,0):399,(0,1):153,(1,0):121,(1,1):1	0:121,1:154	chr8	-	(145668060, 145668060)	(145668704, 145668704)	HCT116-unstranded	0.10	SA464	SA466
a1213d0a-dba5-4862-899f-14ae77da2129	DI	0.55	0.52	0.58	0.41	0.39	0.42	0.14	1000000000000.0	('a1213d0a-dba5-4862-899f-14ae77da2129.DI.0', 'a1213d0a-dba5-4862-899f-14ae77da2129.NODI.0_a1213d0a-dba5-4862-899f-14ae77da2129.NODI.1')	(0,0):1765,(0,1):80,(1,0):2787,(1,1):2092	0:3908,1:1051	(0,0):2134,(0,1):117,(1,0):2971,(1,1):3094	0:4204,1:1978	chr8	-	(144668899, 144668899)	(144672251, 144672251)	HCT116-unstranded	0.10	SA464	SA466
5a9bc92a-3e1c-45a3-b0ce-408772000485	DI	0.29	0.19	0.45	0.09	0.05	0.15	0.2	34.61	('5a9bc92a-3e1c-45a3-b0ce-408772000485.DI.0', '5a9bc92a-3e1c-45a3-b0ce-408772000485.NODI.0_5a9bc92a-3e1c-45a3-b0ce-408772000485.NODI.1')	(0,0):102,(0,1):11,(1,0):51,(1,1):2	0:51,1:13	(0,0):66,(0,1):19,(1,0):22,(1,1):2	0:22,1:21	chr8	+	(48625224, 48625224)	(48626098, 48626098)	HCT116-unstranded	0.10	SA464	SA466
138fe9f6-664e-4211-b365-3c9fdef9580c	DI	0.7	0.41	0.93	0.12	0.06	0.22	0.58	177362.67	('138fe9f6-664e-4211-b365-3c9fdef9580c.DI.0', '138fe9f6-664e-4211-b365-3c9fdef9580c.NODI.0_138fe9f6-664e-4211-b365-3c9fdef9580c.NODI.1')	(0,0):85,(0,1):1,(1,0):69	0:69,1:1	(0,0):93,(0,1):9,(1,0):24	0:24,1:9	chr6	-	(43590370, 43590370)	(43591522, 43591522)	HCT116-unstranded	0.10	SA464	SA466
7c9c7323-75ea-4f21-8cb3-c85c4946baa1	DI	0.06	0.04	0.08	0.19	0.14	0.26	-0.13	6631.01	('7c9c7323-75ea-4f21-8cb3-c85c4946baa1.DI.0', '7c9c7323-75ea-4f21-8cb3-c85c4946baa1.NODI.0_7c9c7323-75ea-4f21-8cb3-c85c4946baa1.NODI.1')	(0,0):91,(0,1):78,(1,0):55,(1,1):3	0:55,1:81	(0,0):52,(0,1):33,(1,0):92,(1,1):3	0:94,1:34	chr6	-	(116966877, 116966877)	(116968773, 116968773)	HCT116-unstranded	0.10	SA464	SA466
e0852e1e-47b1-4400-b919-5571800f9e3a	DI	0.4	0.16	0.68	0.04	0.01	0.09	0.36	42.17	('e0852e1e-47b1-4400-b919-5571800f9e3a.DI.0', 'e0852e1e-47b1-4400-b919-5571800f9e3a.NODI.0_e0852e1e-47b1-4400-b919-5571800f9e3a.NODI.1')	(0,0):76,(0,1):2,(1,0):75	0:75,1:2	(0,0):80,(0,1):7,(1,0):19	0:19,1:7	chr6	+	(122734670, 122734670)	(122737441, 122737441)	HCT116-unstranded	0.10	SA464	SA466
503f15b5-38f9-4b98-ad3f-ce8b58895e0c	DI	0.73	0.67	0.78	0.56	0.52	0.61	0.17	5432.92	('503f15b5-38f9-4b98-ad3f-ce8b58895e0c.DI.0', '503f15b5-38f9-4b98-ad3f-ce8b58895e0c.NODI.0_503f15b5-38f9-4b98-ad3f-ce8b58895e0c.NODI.1')	(0,0):790,(0,1):45,(1,0):1888,(1,1):125	0:1976,1:82	(0,0):772,(0,1):78,(1,0):1523,(1,1):119	0:1592,1:128	chr6	+	(42853994, 42853994)	(42854976, 42854976)	HCT116-unstranded	0.10	SA464	SA466
c3fad18b-302f-4efd-b3b1-7b8e1194ff5a	DI	0.88	0.74	0.97	0.5	0.38	0.63	0.38	79.41	('c3fad18b-302f-4efd-b3b1-7b8e1194ff5a.DI.0', 'c3fad18b-302f-4efd-b3b1-7b8e1194ff5a.NODI.0_c3fad18b-302f-4efd-b3b1-7b8e1194ff5a.NODI.1')	(0,0):380,(0,1):1,(1,0):217,(1,1):34	0:247,1:5	(0,0):350,(0,1):8,(1,0):124,(1,1):35	0:141,1:26	chr6	+	(3012778, 3012778)	(3015948, 3015948)	HCT116-unstranded	0.10	SA464	SA466
6963023b-adc3-49e0-921f-547c71952598	DI	0.17	0.13	0.22	0.07	0.05	0.1	0.1	4640.9	('6963023b-adc3-49e0-921f-547c71952598.DI.0', '6963023b-adc3-49e0-921f-547c71952598.NODI.0_6963023b-adc3-49e0-921f-547c71952598.NODI.1')	(0,0):717,(0,1):61,(1,0):175,(1,1):14	0:179,1:71	(0,0):344,(0,1):48,(1,0):53,(1,1):11	0:54,1:58	chr6	-	(99858617, 99858617)	(99860610, 99860610)	HCT116-unstranded	0.10	SA464	SA466
75d7865f-03a9-4a9a-98aa-5af83f315a5a	DI	0.38	0.23	0.63	0.1	0.06	0.15	0.28	151.6	('75d7865f-03a9-4a9a-98aa-5af83f315a5a.DI.0', '75d7865f-03a9-4a9a-98aa-5af83f315a5a.NODI.0_75d7865f-03a9-4a9a-98aa-5af83f315a5a.NODI.1')	(0,0):73,(0,1):5,(1,0):151,(1,1):2	0:152,1:6	(0,0):81,(0,1):18,(1,0):97,(1,1):4	0:97,1:22	chr12	+	(64178750, 64178750)	(64184333, 64184333)	HCT116-unstranded	0.10	SA464	SA466
ee0fa79d-2e4f-474d-8ac7-2bcdc278c277	DI	0.27	0.22	0.33	0.43	0.36	0.51	-0.16	33.36	('ee0fa79d-2e4f-474d-8ac7-2bcdc278c277.DI.0', 'ee0fa79d-2e4f-474d-8ac7-2bcdc278c277.NODI.0_ee0fa79d-2e4f-474d-8ac7-2bcdc278c277.NODI.1')	(0,0):30,(0,1):65,(1,0):108,(1,1):216	0:164,1:225	(0,0):32,(0,1):46,(1,0):138,(1,1):157	0:209,1:132	chr12	-	(6980102, 6980102)	(6982150, 6982150)	HCT116-unstranded	0.10	SA464	SA466
935f1b3d-e689-41a2-89b9-dc0a04f475bb	DI	0.26	0.2	0.32	0.69	0.59	0.79	-0.43	1000000000000.0	('935f1b3d-e689-41a2-89b9-dc0a04f475bb.DI.0', '935f1b3d-e689-41a2-89b9-dc0a04f475bb.NODI.0_935f1b3d-e689-41a2-89b9-dc0a04f475bb.NODI.1')	(0,0):107,(0,1):51,(1,0):159,(1,1):1	0:159,1:52	(0,0):128,(0,1):14,(1,0):290	0:290,1:14	chr12	+	(58150712, 58150712)	(58152083, 58152083)	HCT116-unstranded	0.10	SA464	SA466
14c69926-5fed-46a9-9575-de39ca311f02	DI	0.06	0.03	0.1	0.45	0.22	0.69	-0.39	530.25	('14c69926-5fed-46a9-9575-de39ca311f02.DI.0', '14c69926-5fed-46a9-9575-de39ca311f02.NODI.0_14c69926-5fed-46a9-9575-de39ca311f02.NODI.1')	(0,0):12,(0,1):20,(1,0):27,(1,1):2	0:27,1:22	(0,0):10,(0,1):2,(1,0):47,(1,1):1	0:47,1:3	chr12	-	(88496615, 88496615)	(88500682, 88500682)	HCT116-unstranded	0.10	SA464	SA466
0f1099b4-f2b7-4a37-80d7-7df3fc4cee1b	DI	0.63	0.46	0.8	0.12	0.1	0.16	0.51	1000000000000.0	('0f1099b4-f2b7-4a37-80d7-7df3fc4cee1b.DI.0', '0f1099b4-f2b7-4a37-80d7-7df3fc4cee1b.NODI.0_0f1099b4-f2b7-4a37-80d7-7df3fc4cee1b.NODI.1')	(0,0):398,(0,1):5,(1,0):221	0:221,1:5	(0,0):420,(0,1):62,(1,0):208,(1,1):1	0:208,1:63	chr10	+	(75868777, 75868777)	(75871870, 75871870)	HCT116-unstranded	0.10	SA464	SA466
958f7854-e94b-4a0a-9c0b-8774140bc585	DI	0.38	0.28	0.5	0.08	0.07	0.1	0.3	1000000000000.0	('958f7854-e94b-4a0a-9c0b-8774140bc585.DI.0', '958f7854-e94b-4a0a-9c0b-8774140bc585.NODI.0_958f7854-e94b-4a0a-9c0b-8774140bc585.NODI.1')	(0,0):1208,(0,1):10,(1,0):198,(1,1):31	0:215,1:24	(0,0):1136,(0,1):111,(1,0):147,(1,1):26	0:147,1:137	chr10	+	(75871667, 75871667)	(75874145, 75874145)	HCT116-unstranded	0.10	SA464	SA466
8217a760-e65c-46c2-af34-b927b8fe39c6	DI	0.09	0.05	0.14	0.4	0.25	0.59	-0.31	1438.98	('8217a760-e65c-46c2-af34-b927b8fe39c6.DI.0', '8217a760-e65c-46c2-af34-b927b8fe39c6.NODI.0_8217a760-e65c-46c2-af34-b927b8fe39c6.NODI.1')	(0,0):40,(0,1):18,(1,0):47	0:47,1:18	(0,0):44,(0,1):7,(1,0):139	0:139,1:7	chr15	-	(44862723, 44862723)	(44865018, 44865018)	HCT116-unstranded	0.10	SA464	SA466
6fa442ad-2004-486e-ac7a-729f3d9c067b	DI	0.18	0.14	0.22	0.03	0.02	0.04	0.15	1000000000000.0	('6fa442ad-2004-486e-ac7a-729f3d9c067b.DI.0', '6fa442ad-2004-486e-ac7a-729f3d9c067b.NODI.0_6fa442ad-2004-486e-ac7a-729f3d9c067b.NODI.1')	(0,0):212,(0,1):62,(1,0):136	0:136,1:62	(0,0):486,(0,1):217,(1,0):68,(1,1):2	0:68,1:219	chr15	+	(74921283, 74921283)	(74922233, 74922233)	HCT116-unstranded	0.10	SA464	SA466
aef1ed4b-09ee-4c03-9da3-294cb5cd574e	DI	0.7	0.44	0.94	0.25	0.14	0.39	0.45	22.41	('aef1ed4b-09ee-4c03-9da3-294cb5cd574e.DI.0', 'aef1ed4b-09ee-4c03-9da3-294cb5cd574e.NODI.0_aef1ed4b-09ee-4c03-9da3-294cb5cd574e.NODI.1')	(0,0):156,(0,1):1,(1,0):58	0:58,1:1	(0,0):191,(0,1):10,(1,0):53,(1,1):1	0:53,1:11	chr14	-	(24658857, 24658857)	(24659641, 24659641)	HCT116-unstranded	0.10	SA464	SA466
10789b9a-cf4c-4a7f-870f-2353f1894fea	DI	0.93	0.76	1.0	0.42	0.23	0.66	0.51	193.8	('10789b9a-cf4c-4a7f-870f-2353f1894fea.DI.0', '10789b9a-cf4c-4a7f-870f-2353f1894fea.NODI.0_10789b9a-cf4c-4a7f-870f-2353f1894fea.NODI.1')	(0,0):19,(1,0):35,(1,1):43	0:77,1:1	(0,0):19,(0,1):2,(1,0):11,(1,1):56	0:46,1:23	chr14	-	(102695164, 102695164)	(102695994, 102695994)	HCT116-unstranded	0.10	SA464	SA466
2920be92-48aa-44a3-ae33-c31a4e3acd76	DI	0.25	0.19	0.32	0.07	0.04	0.1	0.18	928410109270.19	('2920be92-48aa-44a3-ae33-c31a4e3acd76.DI.0', '2920be92-48aa-44a3-ae33-c31a4e3acd76.NODI.0_2920be92-48aa-44a3-ae33-c31a4e3acd76.NODI.1')	(0,0):43,(0,1):26,(1,0):96,(1,1):95	0:114,1:103	(0,0):52,(0,1):25,(1,0):20,(1,1):77	0:28,1:94	chr14	-	(20874392, 20874392)	(20876622, 20876622)	HCT116-unstranded	0.10	SA464	SA466
1d6fdd7b-8537-4a1f-b626-457d733c61a8	DI	0.65	0.51	0.8	0.32	0.2	0.44	0.33	54.92	('1d6fdd7b-8537-4a1f-b626-457d733c61a8.DI.0', '1d6fdd7b-8537-4a1f-b626-457d733c61a8.NODI.0_1d6fdd7b-8537-4a1f-b626-457d733c61a8.NODI.1')	(0,0):54,(0,1):6,(1,0):36,(1,1):28	0:53,1:17	(0,0):58,(0,1):13,(1,0):20,(1,1):36	0:28,1:41	chr14	+	(45565627, 45565627)	(45566208, 45566208)	HCT116-unstranded	0.10	SA464	SA466
af18189e-c9b0-4cdb-8406-7f92600a3c21	DI	0.03	0.02	0.05	0.31	0.23	0.41	-0.28	1000000000000.0	('af18189e-c9b0-4cdb-8406-7f92600a3c21.DI.0', 'af18189e-c9b0-4cdb-8406-7f92600a3c21.NODI.0_af18189e-c9b0-4cdb-8406-7f92600a3c21.NODI.1')	(0,0):57,(0,1):47,(1,0):28,(1,1):4	0:28,1:51	(0,0):42,(0,1):23,(1,0):179,(1,1):4	0:180,1:26	chr9	-	(36219835, 36219835)	(36222995, 36222995)	HCT116-unstranded	0.50	SA464	SA467
abe7f64e-dc17-4297-8c46-a978219157cc	DI	0.33	0.28	0.39	0.1	0.08	0.11	0.23	1000000000000.0	('abe7f64e-dc17-4297-8c46-a978219157cc.DI.0', 'abe7f64e-dc17-4297-8c46-a978219157cc.NODI.0_abe7f64e-dc17-4297-8c46-a978219157cc.NODI.1')	(0,0):162,(0,1):19,(1,0):201,(1,1):235	0:281,1:174	(0,0):477,(0,1):5,(1,0):184,(1,1):841	0:268,1:762	chr9	-	(101552386, 101552386)	(101553879, 101553879)	HCT116-unstranded	0.50	SA464	SA467
fd1b47f5-00be-4acd-882c-caee5df73fba	DI	0.14	0.12	0.17	0.41	0.34	0.49	-0.27	1000000000000.0	('fd1b47f5-00be-4acd-882c-caee5df73fba.DI.0', 'fd1b47f5-00be-4acd-882c-caee5df73fba.NODI.0_fd1b47f5-00be-4acd-882c-caee5df73fba.NODI.1')	(0,0):758,(0,1):87,(1,0):735	0:735,1:87	(0,0):595,(0,1):41,(1,0):1477	0:1477,1:41	chr9	+	(139723845, 139723845)	(139726313, 139726313)	HCT116-unstranded	0.50	SA464	SA467
12682071-b3a6-4835-9ad1-fea8f2a4494d	DI	0.73	0.43	0.95	0.2	0.07	0.38	0.53	131.83	('12682071-b3a6-4835-9ad1-fea8f2a4494d.DI.0', '12682071-b3a6-4835-9ad1-fea8f2a4494d.NODI.0_12682071-b3a6-4835-9ad1-fea8f2a4494d.NODI.1')	(0,0):16,(0,1):1,(1,0):11,(1,1):8	0:19,1:1	(0,0):20,(0,1):6,(1,0):5,(1,1):16	0:7,1:20	chr9	+	(96079802, 96079802)	(96080553, 96080553)	HCT116-unstranded	0.50	SA464	SA467
beb0c61a-f30f-4ce9-b605-65d15349ff77	DI	0.03	0.02	0.05	0.26	0.12	0.46	-0.23	46.7	('beb0c61a-f30f-4ce9-b605-65d15349ff77.DI.0', 'beb0c61a-f30f-4ce9-b605-65d15349ff77.NODI.0_beb0c61a-f30f-4ce9-b605-65d15349ff77.NODI.1')	(0,0):64,(0,1):14,(1,0):34	0:34,1:14	(0,0):36,(0,1):4,(1,0):106	0:106,1:4	chr9	+	(79959925, 79959925)	(79966362, 79966362)	HCT116-unstranded	0.50	SA464	SA467
d2f02753-e90c-4b43-acf6-a50755d5232a	DI	0.29	0.2	0.4	0.08	0.05	0.13	0.21	70.3	('d2f02753-e90c-4b43-acf6-a50755d5232a.DI.0', 'd2f02753-e90c-4b43-acf6-a50755d5232a.NODI.0_d2f02753-e90c-4b43-acf6-a50755d5232a.NODI.1')	(0,0):236,(0,1):18,(1,0):100	0:100,1:18	(0,0):179,(0,1):21,(1,0):26	0:26,1:21	chr9	+	(131094432, 131094432)	(131095222, 131095222)	HCT116-unstranded	0.50	SA464	SA467
b298c89d-aa11-469a-ae80-713836b1e1a0	DI	0.07	0.06	0.09	0.17	0.14	0.19	-0.1	1000000000000.0	('b298c89d-aa11-469a-ae80-713836b1e1a0.DI.0', 'b298c89d-aa11-469a-ae80-713836b1e1a0.NODI.0_b298c89d-aa11-469a-ae80-713836b1e1a0.NODI.1')	(0,0):471,(0,1):325,(1,0):252,(1,1):57	0:257,1:377	(0,0):334,(0,1):182,(1,0):372,(1,1):49	0:382,1:221	chr9	+	(139730194, 139730194)	(139732114, 139732114)	HCT116-unstranded	0.50	SA464	SA467
deb159d4-7f9c-48bd-b575-ddbb13bec79a	DI	0.24	0.09	0.46	0.81	0.57	0.97	-0.57	3331.91	('deb159d4-7f9c-48bd-b575-ddbb13bec79a.DI.0', 'deb159d4-7f9c-48bd-b575-ddbb13bec79a.NODI.0_deb159d4-7f9c-48bd-b575-ddbb13bec79a.NODI.1')	(0,0):30,(0,1):3,(1,0):30	0:30,1:3	(0,0):91,(0,1):1,(1,0):330	0:330,1:1	chr9	+	(19369835, 19369835)	(19371818, 19371818)	HCT116-unstranded	0.50	SA464	SA467
743b7695-e568-47a0-94e5-c92ad91a448e	DI	0.08	0.06	0.11	0.18	0.15	0.23	-0.1	14254.75	('743b7695-e568-47a0-94e5-c92ad91a448e.DI.0', '743b7695-e568-47a0-94e5-c92ad91a448e.NODI.0_743b7695-e568-47a0-94e5-c92ad91a448e.NODI.1')	(0,0):494,(0,1):37,(1,0):35,(1,1):92	0:35,1:129	(0,0):610,(0,1):35,(1,0):90,(1,1):96	0:90,1:131	chr9	-	(33466306, 33466306)	(33466707, 33466707)	HCT116-unstranded	0.50	SA464	SA467
7269ff78-efb4-44f4-bb08-91bf97d4eb2f	DI	0.16	0.06	0.36	0.84	0.65	0.95	-0.68	5780839845.2	('7269ff78-efb4-44f4-bb08-91bf97d4eb2f.DI.0', '7269ff78-efb4-44f4-bb08-91bf97d4eb2f.NODI.0_7269ff78-efb4-44f4-bb08-91bf97d4eb2f.NODI.1')	(0,0):193,(0,1):8,(1,0):3	0:3,1:8	(0,0):228,(0,1):2,(1,0):40	0:40,1:2	chr9	+	(140001824, 140001824)	(140002114, 140002114)	HCT116-unstranded	0.50	SA464	SA467
6c51ad40-d68e-4d97-8ece-4bf321b9d47b	DI	0.48	0.28	0.71	0.17	0.1	0.27	0.31	21.82	('6c51ad40-d68e-4d97-8ece-4bf321b9d47b.DI.0', '6c51ad40-d68e-4d97-8ece-4bf321b9d47b.NODI.0_6c51ad40-d68e-4d97-8ece-4bf321b9d47b.NODI.1')	(0,0):92,(0,1):4,(1,0):378	0:378,1:4	(0,0):93,(0,1):14,(1,0):293	0:293,1:14	chr9	-	(132652746, 132652746)	(132658275, 132658275)	HCT116-unstranded	0.50	SA464	SA467
0d63ca40-bce7-4d5e-aecb-4a0b5475839d	DI	0.02	0.01	0.03	0.37	0.19	0.59	-0.35	22406.36	('0d63ca40-bce7-4d5e-aecb-4a0b5475839d.DI.0', '0d63ca40-bce7-4d5e-aecb-4a0b5475839d.NODI.0_0d63ca40-bce7-4d5e-aecb-4a0b5475839d.NODI.1')	(0,0):40,(0,1):25,(1,0):27	0:27,1:25	(0,0):25,(0,1):5,(1,0):127	0:127,1:5	chr9	+	(79955320, 79955320)	(79959197, 79959197)	HCT116-unstranded	0.50	SA464	SA467
884b8aa4-1b32-4374-b17f-345aa388f528	DI	0.95	0.89	0.99	0.67	0.58	0.75	0.28	2322200222.3	('884b8aa4-1b32-4374-b17f-345aa388f528.DI.0', '884b8aa4-1b32-4374-b17f-345aa388f528.NODI.0_884b8aa4-1b32-4374-b17f-345aa388f528.NODI.1')	(0,0):164,(0,1):2,(1,0):382,(1,1):109	0:488,1:5	(0,0):155,(0,1):18,(1,0):260,(1,1):93	0:316,1:55	chr9	+	(131583018, 131583018)	(131584093, 131584093)	HCT116-unstranded	0.50	SA464	SA467
436d0e5b-a5c8-470c-8ea5-56514ed8da00	DI	0.04	0.02	0.05	0.14	0.12	0.16	-0.1	1000000000000.0	('436d0e5b-a5c8-470c-8ea5-56514ed8da00.DI.0', '436d0e5b-a5c8-470c-8ea5-56514ed8da00.NODI.0_436d0e5b-a5c8-470c-8ea5-56514ed8da00.NODI.1')	(0,0):44,(0,1):53,(1,0):27,(1,1):31	0:27,1:84	(0,0):191,(0,1):159,(1,0):407,(1,1):122	0:422,1:266	chr9	-	(37518122, 37518122)	(37521835, 37521835)	HCT116-unstranded	0.50	SA464	SA467
d6086531-38ce-43f4-a65d-d3b509173759	DI	0.03	0.03	0.04	0.13	0.11	0.15	-0.1	1000000000000.0	('d6086531-38ce-43f4-a65d-d3b509173759.DI.0', 'd6086531-38ce-43f4-a65d-d3b509173759.NODI.0_d6086531-38ce-43f4-a65d-d3b509173759.NODI.1')	(0,0):159,(0,1):138,(1,0):109,(1,1):337	0:115,1:469	(0,0):77,(0,1):53,(1,0):206,(1,1):170	0:232,1:197	chr9	-	(95073428, 95073428)	(95077096, 95077096)	HCT116-unstranded	0.50	SA464	SA467
e6d7f7b5-bf31-40cf-9904-4a9f2f0165d4	DI	0.37	0.3	0.44	0.57	0.51	0.64	-0.2	549.07	('e6d7f7b5-bf31-40cf-9904-4a9f2f0165d4.DI.0', 'e6d7f7b5-bf31-40cf-9904-4a9f2f0165d4.NODI.0_e6d7f7b5-bf31-40cf-9904-4a9f2f0165d4.NODI.1')	(0,0):266,(0,1):32,(1,0):161,(1,1):96	0:201,1:88	(0,0):197,(0,1):35,(1,0):584,(1,1):268	0:718,1:169	chr9	+	(139726717, 139726717)	(139728790, 139728790)	HCT116-unstranded	0.50	SA464	SA467
df71d882-0159-4fcb-b813-3d33b038cf94	DI	0.13	0.08	0.21	0.65	0.41	0.87	-0.52	555275.71	('df71d882-0159-4fcb-b813-3d33b038cf94.DI.0', 'df71d882-0159-4fcb-b813-3d33b038cf94.NODI.0_df71d882-0159-4fcb-b813-3d33b038cf94.NODI.1')	(0,0):89,(0,1):15,(1,0):109	0:109,1:15	(0,0):55,(0,1):2,(1,0):194	0:194,1:2	chr9	-	(97873745, 97873745)	(97876992, 97876992)	HCT116-unstranded	0.50	SA464	SA467
6167df43-3116-46c8-b473-f6012a8063cf	DI	0.56	0.39	0.74	0.14	0.06	0.3	0.42	16794.87	('6167df43-3116-46c8-b473-f6012a8063cf.DI.0', '6167df43-3116-46c8-b473-f6012a8063cf.NODI.0_6167df43-3116-46c8-b473-f6012a8063cf.NODI.1')	(0,0):20,(0,1):8,(1,0):26,(1,1):10	0:29,1:15	(0,0):60,(0,1):7,(1,0):7,(1,1):49	0:14,1:49	chr9	+	(139703707, 139703707)	(139704470, 139704470)	HCT116-unstranded	0.50	SA464	SA467
b9542679-e8f7-4a62-914b-e9dcb6d8dd13	DI	0.29	0.24	0.36	0.17	0.13	0.21	0.12	82.38	('b9542679-e8f7-4a62-914b-e9dcb6d8dd13.DI.0', 'b9542679-e8f7-4a62-914b-e9dcb6d8dd13.NODI.0_b9542679-e8f7-4a62-914b-e9dcb6d8dd13.NODI.1')	(0,0):128,(0,1):89,(1,0):99,(1,1):29	0:108,1:109	(0,0):159,(0,1):125,(1,0):70,(1,1):46	0:80,1:161	chr9	-	(139944736, 139944736)	(139945581, 139945581)	HCT116-unstranded	0.50	SA464	SA467
5a2983e8-9f6c-4ffa-bcfa-386f4be722b9	DI	0.78	0.68	0.87	0.49	0.41	0.59	0.29	548.51	('5a2983e8-9f6c-4ffa-bcfa-386f4be722b9.DI.0', '5a2983e8-9f6c-4ffa-bcfa-386f4be722b9.NODI.0_5a2983e8-9f6c-4ffa-bcfa-386f4be722b9.NODI.1')	(0,0):1547,(0,1):2,(1,0):158,(1,1):1376	0:1139,1:397	(0,0):1770,(0,1):4,(1,0):102,(1,1):1567	0:737,1:936	chr9	-	(139836015, 139836015)	(139836918, 139836918)	HCT116-unstranded	0.50	SA464	SA467
f80d448e-70d8-4737-b0d0-c7f3ba0657d0	DI	0.77	0.36	0.99	0.15	0.08	0.31	0.62	48.83	('f80d448e-70d8-4737-b0d0-c7f3ba0657d0.DI.0', 'f80d448e-70d8-4737-b0d0-c7f3ba0657d0.NODI.0_f80d448e-70d8-4737-b0d0-c7f3ba0657d0.NODI.1')	(0,0):177,(1,0):42	0:42	(0,0):168,(0,1):6,(1,0):54,(1,1):5	0:55,1:10	chr7	-	(736336, 736336)	(751160, 751160)	HCT116-unstranded	0.50	SA464	SA467
3c45fc66-5a2f-4246-898c-3a6d0a6a42a1	DI	0.11	0.07	0.17	0.31	0.2	0.43	-0.2	22.3	('3c45fc66-5a2f-4246-898c-3a6d0a6a42a1.DI.0', '3c45fc66-5a2f-4246-898c-3a6d0a6a42a1.NODI.0_3c45fc66-5a2f-4246-898c-3a6d0a6a42a1.NODI.1')	(0,0):174,(0,1):20,(1,0):172	0:172,1:20	(0,0):151,(0,1):14,(1,0):438	0:438,1:14	chr7	-	(24888688, 24888688)	(24892253, 24892253)	HCT116-unstranded	0.50	SA464	SA467
03857937-c770-438c-b313-9b29d4b9f03a	DI	0.04	0.02	0.05	0.25	0.15	0.37	-0.21	233918.98	('03857937-c770-438c-b313-9b29d4b9f03a.DI.0', '03857937-c770-438c-b313-9b29d4b9f03a.NODI.0_03857937-c770-438c-b313-9b29d4b9f03a.NODI.1')	(0,0):161,(0,1):69,(1,0):38,(1,1):6	0:38,1:75	(0,0):66,(0,1):10,(1,0):54,(1,1):3	0:55,1:12	chr7	-	(6042084, 6042084)	(6043423, 6043423)	HCT116-unstranded	0.50	SA464	SA467
674852d3-aba8-44e7-b874-129515aae188	DI	0.81	0.72	0.89	0.5	0.43	0.58	0.31	1000000000000.0	('674852d3-aba8-44e7-b874-129515aae188.DI.0', '674852d3-aba8-44e7-b874-129515aae188.NODI.0_674852d3-aba8-44e7-b874-129515aae188.NODI.1')	(0,0):133,(0,1):10,(1,0):433	0:433,1:10	(0,0):206,(0,1):49,(1,0):483,(1,1):1	0:484,1:49	chr7	+	(99948881, 99948881)	(99949932, 99949932)	HCT116-unstranded	0.50	SA464	SA467
027d2680-22b4-4120-92c4-f3fac1cd0ed0	DI	0.23	0.17	0.31	0.08	0.04	0.14	0.15	136.55	('027d2680-22b4-4120-92c4-f3fac1cd0ed0.DI.0', '027d2680-22b4-4120-92c4-f3fac1cd0ed0.NODI.0_027d2680-22b4-4120-92c4-f3fac1cd0ed0.NODI.1')	(0,0):66,(0,1):31,(1,0):81,(1,1):5	0:82,1:35	(0,0):24,(0,1):28,(1,0):21,(1,1):3	0:22,1:30	chr7	+	(129096280, 129096280)	(129098291, 129098291)	HCT116-unstranded	0.50	SA464	SA467
f458ff2f-0119-4270-b2bb-a700e2af160b	DI	0.4	0.29	0.53	0.81	0.63	0.95	-0.41	5739.91	('f458ff2f-0119-4270-b2bb-a700e2af160b.DI.0', 'f458ff2f-0119-4270-b2bb-a700e2af160b.NODI.0_f458ff2f-0119-4270-b2bb-a700e2af160b.NODI.1')	(0,0):264,(0,1):14,(1,0):273	0:273,1:14	(0,0):106,(0,1):2,(1,0):389,(1,1):2	0:391,1:2	chr7	+	(99051667, 99051667)	(99054197, 99054197)	HCT116-unstranded	0.50	SA464	SA467
852c8a65-208c-4f95-9506-1016b1e2555b	DI	0.15	0.11	0.21	0.66	0.4	0.91	-0.51	921.25	('852c8a65-208c-4f95-9506-1016b1e2555b.DI.0', '852c8a65-208c-4f95-9506-1016b1e2555b.NODI.0_852c8a65-208c-4f95-9506-1016b1e2555b.NODI.1')	(0,0):20,(0,1):6,(1,0):51,(1,1):76	0:59,1:74	(0,0):14,(1,0):55,(1,1):21	0:66,1:10	chr7	+	(65821812, 65821812)	(65824427, 65824427)	HCT116-unstranded	0.50	SA464	SA467
efe4fa72-8b7f-43f2-98ed-fce904f2ec10	DI	0.69	0.27	0.92	0.04	0.03	0.07	0.65	428.1	('efe4fa72-8b7f-43f2-98ed-fce904f2ec10.DI.0', 'efe4fa72-8b7f-43f2-98ed-fce904f2ec10.NODI.0_efe4fa72-8b7f-43f2-98ed-fce904f2ec10.NODI.1')	(0,0):9,(1,0):40	0:40	(0,0):33,(0,1):17,(1,0):52,(1,1):4	0:52,1:21	chr7	+	(105644944, 105644944)	(105653477, 105653477)	HCT116-unstranded	0.50	SA464	SA467
2c6b2c90-be37-43f1-9a2a-c91c49e57979	DI	0.03	0.02	0.04	0.15	0.11	0.2	-0.12	1000000000000.0	('2c6b2c90-be37-43f1-9a2a-c91c49e57979.DI.0', '2c6b2c90-be37-43f1-9a2a-c91c49e57979.NODI.0_2c6b2c90-be37-43f1-9a2a-c91c49e57979.NODI.1')	(0,0):101,(0,1):38,(1,0):21,(1,1):197	0:33,1:223	(0,0):130,(0,1):11,(1,0):71,(1,1):126	0:103,1:105	chr7	-	(133979304, 133979304)	(133981218, 133981218)	HCT116-unstranded	0.50	SA464	SA467
8392d55f-cd70-4a26-9f5d-4b377806c8e3	DI	0.12	0.09	0.16	0.38	0.26	0.54	-0.26	52991.07	('8392d55f-cd70-4a26-9f5d-4b377806c8e3.DI.0', '8392d55f-cd70-4a26-9f5d-4b377806c8e3.NODI.0_8392d55f-cd70-4a26-9f5d-4b377806c8e3.NODI.1')	(0,0):196,(0,1):33,(1,0):181,(1,1):1	0:181,1:34	(0,0):113,(0,1):11,(1,0):285,(1,1):1	0:285,1:12	chr7	+	(156756599, 156756599)	(156759096, 156759096)	HCT116-unstranded	0.50	SA464	SA467
ccb6e8f6-56a5-4912-b0b2-92c12bfee80e	DI	0.14	0.11	0.18	0.33	0.26	0.42	-0.19	5634.22	('ccb6e8f6-56a5-4912-b0b2-92c12bfee80e.DI.0', 'ccb6e8f6-56a5-4912-b0b2-92c12bfee80e.NODI.0_ccb6e8f6-56a5-4912-b0b2-92c12bfee80e.NODI.1')	(0,0):194,(0,1):70,(1,0):116	0:116,1:70	(0,0):93,(0,1):38,(1,0):190	0:190,1:38	chr7	+	(156755702, 156755702)	(156756720, 156756720)	HCT116-unstranded	0.50	SA464	SA467
ba86a3f0-758c-4104-a151-1343cdea3adc	DI	0.02	0.01	0.02	0.15	0.12	0.18	-0.13	1000000000000.0	('ba86a3f0-758c-4104-a151-1343cdea3adc.DI.0', 'ba86a3f0-758c-4104-a151-1343cdea3adc.NODI.0_ba86a3f0-758c-4104-a151-1343cdea3adc.NODI.1')	(0,0):267,(0,1):101,(1,0):231,(1,1):1	0:231,1:102	(0,0):315,(0,1):76,(1,0):1600,(1,1):1	0:1600,1:77	chr7	-	(105894810, 105894810)	(105902153, 105902153)	HCT116-unstranded	0.50	SA464	SA467
db247ab5-faed-4c0d-80d6-0a49884caefd	DI	0.48	0.32	0.65	0.87	0.69	0.98	-0.39	188.73	('db247ab5-faed-4c0d-80d6-0a49884caefd.DI.0', 'db247ab5-faed-4c0d-80d6-0a49884caefd.NODI.0_db247ab5-faed-4c0d-80d6-0a49884caefd.NODI.1')	(0,0):1417,(0,1):9,(1,0):51,(1,1):9	0:56,1:13	(0,0):1332,(1,0):79,(1,1):16	0:93,1:2	chr7	-	(128040387, 128040387)	(128040945, 128040945)	HCT116-unstranded	0.50	SA464	SA467
feeaf373-bd5d-40b4-89cc-4937773f97c8	DI	0.35	0.3	0.4	0.13	0.12	0.15	0.22	1000000000000.0	('feeaf373-bd5d-40b4-89cc-4937773f97c8.DI.0', 'feeaf373-bd5d-40b4-89cc-4937773f97c8.NODI.0_feeaf373-bd5d-40b4-89cc-4937773f97c8.NODI.1')	(0,0):243,(0,1):29,(1,0):685,(1,1):126	0:729,1:111	(0,0):325,(0,1):155,(1,0):807,(1,1):337	0:858,1:441	chr7	-	(43672491, 43672491)	(43679280, 43679280)	HCT116-unstranded	0.50	SA464	SA467
a2db59ef-bc96-4f99-bae6-58acc74615a7	DI	0.18	0.12	0.24	0.43	0.36	0.49	-0.25	76490770615.38	('a2db59ef-bc96-4f99-bae6-58acc74615a7.DI.0', 'a2db59ef-bc96-4f99-bae6-58acc74615a7.NODI.0_a2db59ef-bc96-4f99-bae6-58acc74615a7.NODI.1')	(0,0):107,(0,1):43,(1,0):49,(1,1):1	0:50,1:43	(0,0):210,(0,1):65,(1,0):256,(1,1):1	0:257,1:65	chr7	+	(75044398, 75044398)	(75045048, 75045048)	HCT116-unstranded	0.50	SA464	SA467
f2467237-5fbb-49a4-bac2-6451ef7155af	DI	0.01	0.01	0.02	0.38	0.16	0.73	-0.37	85.68	('f2467237-5fbb-49a4-bac2-6451ef7155af.DI.0', 'f2467237-5fbb-49a4-bac2-6451ef7155af.NODI.0_f2467237-5fbb-49a4-bac2-6451ef7155af.NODI.1')	(0,0):154,(0,1):16,(1,0):134	0:134,1:16	(0,0):72,(0,1):2,(1,0):839	0:839,1:2	chr7	-	(2054171, 2054171)	(2108973, 2108973)	HCT116-unstranded	0.50	SA464	SA467
9981750a-fa47-4250-90cf-b271b24d33b7	DI	0.25	0.18	0.34	0.55	0.47	0.65	-0.3	48917877.06	('9981750a-fa47-4250-90cf-b271b24d33b7.DI.0', '9981750a-fa47-4250-90cf-b271b24d33b7.NODI.0_9981750a-fa47-4250-90cf-b271b24d33b7.NODI.1')	(0,0):130,(0,1):32,(1,0):54	0:54,1:32	(0,0):244,(0,1):31,(1,0):209	0:209,1:31	chr7	-	(72419852, 72419852)	(72420500, 72420500)	HCT116-unstranded	0.50	SA464	SA467
d9121686-1e97-4f0c-9c36-12712c67e112	DI	0.07	0.03	0.12	0.79	0.56	0.94	-0.72	1000000000000.0	('d9121686-1e97-4f0c-9c36-12712c67e112.DI.0', 'd9121686-1e97-4f0c-9c36-12712c67e112.NODI.0_d9121686-1e97-4f0c-9c36-12712c67e112.NODI.1')	(0,0):57,(0,1):18,(1,0):18	0:18,1:18	(0,0):49,(0,1):2,(1,0):129	0:129,1:2	chr7	-	(92122267, 92122267)	(92123710, 92123710)	HCT116-unstranded	0.50	SA464	SA467
9e456cf2-c16c-4ab4-a54a-46ae01968b03	DI	0.06	0.04	0.08	0.23	0.18	0.3	-0.17	1000000000000.0	('9e456cf2-c16c-4ab4-a54a-46ae01968b03.DI.0', '9e456cf2-c16c-4ab4-a54a-46ae01968b03.NODI.0_9e456cf2-c16c-4ab4-a54a-46ae01968b03.NODI.1')	(0,0):22,(0,1):9,(1,0):41,(1,1):167	0:55,1:162	(0,0):15,(0,1):6,(1,0):105,(1,1):105	0:134,1:82	chr7	-	(117424305, 117424305)	(117432835, 117432835)	HCT116-unstranded	0.50	SA464	SA467
8c4ec89a-3467-4e04-9f81-d4bcc0113d41	DI	0.05	0.04	0.08	0.22	0.13	0.34	-0.17	261.61	('8c4ec89a-3467-4e04-9f81-d4bcc0113d41.DI.0', '8c4ec89a-3467-4e04-9f81-d4bcc0113d41.NODI.0_8c4ec89a-3467-4e04-9f81-d4bcc0113d41.NODI.1')	(0,0):119,(0,1):42,(1,0):59	0:59,1:42	(0,0):73,(0,1):13,(1,0):85	0:85,1:13	chr7	+	(4821230, 4821230)	(4823057, 4823057)	HCT116-unstranded	0.50	SA464	SA467
1737ee95-91db-40b0-94f2-a1f9e9874594	DI	0.1	0.07	0.13	0.21	0.18	0.24	-0.11	1623404931.44	('1737ee95-91db-40b0-94f2-a1f9e9874594.DI.0', '1737ee95-91db-40b0-94f2-a1f9e9874594.NODI.0_1737ee95-91db-40b0-94f2-a1f9e9874594.NODI.1')	(0,0):1385,(0,1):38,(1,0):58,(1,1):738	0:122,1:712	(0,0):1464,(0,1):51,(1,0):165,(1,1):959	0:360,1:815	chr7	+	(98991665, 98991665)	(98992422, 98992422)	HCT116-unstranded	0.50	SA464	SA467
059cb8f4-0988-4b1e-8c35-01ccbc82b311	DI	0.37	0.31	0.44	0.19	0.15	0.24	0.18	16586621.62	('059cb8f4-0988-4b1e-8c35-01ccbc82b311.DI.0', '059cb8f4-0988-4b1e-8c35-01ccbc82b311.NODI.0_059cb8f4-0988-4b1e-8c35-01ccbc82b311.NODI.1')	(0,0):84,(0,1):3,(1,0):224,(1,1):212	0:306,1:133	(0,0):98,(0,1):1,(1,0):124,(1,1):236	0:157,1:204	chr5	-	(7867603, 7867603)	(7869109, 7869109)	HCT116-unstranded	0.50	SA464	SA467
3c328cf0-bbf5-40c4-a70f-9a60f6c7aa18	DI	0.6	0.27	0.93	0.09	0.06	0.14	0.51	52.61	('3c328cf0-bbf5-40c4-a70f-9a60f6c7aa18.DI.0', '3c328cf0-bbf5-40c4-a70f-9a60f6c7aa18.NODI.0_3c328cf0-bbf5-40c4-a70f-9a60f6c7aa18.NODI.1')	(0,0):1,(0,1):1,(1,0):83,(1,1):3	0:85,1:2	(0,0):20,(0,1):9,(1,0):80,(1,1):17	0:82,1:24	chr5	+	(94043930, 94043930)	(94050632, 94050632)	HCT116-unstranded	0.50	SA464	SA467
0c251940-f0ad-447c-9f43-af958c573fae	DI	0.11	0.07	0.16	0.32	0.21	0.5	-0.21	53.11	('0c251940-f0ad-447c-9f43-af958c573fae.DI.0', '0c251940-f0ad-447c-9f43-af958c573fae.NODI.0_0c251940-f0ad-447c-9f43-af958c573fae.NODI.1')	(0,0):63,(0,1):17,(1,0):91,(1,1):2	0:91,1:19	(0,0):37,(0,1):9,(1,0):182,(1,1):1	0:182,1:10	chr5	+	(79770482, 79770482)	(79773130, 79773130)	HCT116-unstranded	0.50	SA464	SA467
803fac23-2546-4dc0-a38a-4746762dff49	DI	0.19	0.14	0.25	0.45	0.33	0.59	-0.26	242.95	('803fac23-2546-4dc0-a38a-4746762dff49.DI.0', '803fac23-2546-4dc0-a38a-4746762dff49.NODI.0_803fac23-2546-4dc0-a38a-4746762dff49.NODI.1')	(0,0):547,(0,1):38,(1,0):147,(1,1):1	0:148,1:38	(0,0):271,(0,1):18,(1,0):241	0:241,1:18	chr5	-	(6604718, 6604718)	(6605521, 6605521)	HCT116-unstranded	0.50	SA464	SA467
b1d3e244-8221-4562-bf95-52dea818aca5	DI	0.07	0.03	0.13	0.36	0.23	0.53	-0.29	4271.95	('b1d3e244-8221-4562-bf95-52dea818aca5.DI.0', 'b1d3e244-8221-4562-bf95-52dea818aca5.NODI.0_b1d3e244-8221-4562-bf95-52dea818aca5.NODI.1')	(0,0):114,(0,1):15,(1,0):6,(1,1):33	0:6,1:48	(0,0):116,(0,1):12,(1,0):19,(1,1):9	0:23,1:17	chr5	-	(56219518, 56219518)	(56219869, 56219869)	HCT116-unstranded	0.50	SA464	SA467
85e83c2a-4f75-4a87-97b7-f2ba658d9d75	DI	0.06	0.04	0.09	0.45	0.27	0.69	-0.39	1158575.69	('85e83c2a-4f75-4a87-97b7-f2ba658d9d75.DI.0', '85e83c2a-4f75-4a87-97b7-f2ba658d9d75.NODI.0_85e83c2a-4f75-4a87-97b7-f2ba658d9d75.NODI.1')	(0,0):64,(0,1):36,(1,0):31,(1,1):2	0:31,1:38	(0,0):26,(0,1):4,(1,0):53,(1,1):2	0:54,1:5	chr5	+	(64956526, 64956526)	(64957977, 64957977)	HCT116-unstranded	0.50	SA464	SA467
4f058ea6-9d0f-494b-846e-eda0ab2291bf	DI	0.8	0.55	0.97	0.37	0.24	0.54	0.43	23.64	('4f058ea6-9d0f-494b-846e-eda0ab2291bf.DI.0', '4f058ea6-9d0f-494b-846e-eda0ab2291bf.NODI.0_4f058ea6-9d0f-494b-846e-eda0ab2291bf.NODI.1')	(0,0):125,(1,0):27,(1,1):32	0:56,1:3	(0,0):118,(0,1):1,(1,0):23,(1,1):65	0:49,1:40	chr5	+	(139915584, 139915584)	(139917295, 139917295)	HCT116-unstranded	0.50	SA464	SA467
ce254226-edf6-455c-b24a-c7de2b726eff	DI	0.45	0.19	0.77	0.07	0.04	0.09	0.38	27.74	('ce254226-edf6-455c-b24a-c7de2b726eff.DI.0', 'ce254226-edf6-455c-b24a-c7de2b726eff.NODI.0_ce254226-edf6-455c-b24a-c7de2b726eff.NODI.1')	(0,0):134,(0,1):1,(1,0):45,(1,1):2	0:46,1:2	(0,0):178,(0,1):7,(1,0):77,(1,1):30	0:79,1:35	chr5	+	(176853855, 176853855)	(176857968, 176857968)	HCT116-unstranded	0.50	SA464	SA467
6472f29a-6f43-4e06-86c6-0a8930fa49c8	DI	0.05	0.04	0.06	0.15	0.12	0.2	-0.1	1000000000000.0	('6472f29a-6f43-4e06-86c6-0a8930fa49c8.DI.0', '6472f29a-6f43-4e06-86c6-0a8930fa49c8.NODI.0_6472f29a-6f43-4e06-86c6-0a8930fa49c8.NODI.1')	(0,0):302,(0,1):193,(1,0):239,(1,1):12	0:240,1:204	(0,0):313,(0,1):56,(1,0):237,(1,1):4	0:238,1:59	chr5	+	(14504502, 14504502)	(14507369, 14507369)	HCT116-unstranded	0.50	SA464	SA467
88b27a36-955e-4b94-b4ec-9c47cc1f20ea	DI	0.03	0.01	0.07	0.49	0.25	0.84	-0.46	260.3	('88b27a36-955e-4b94-b4ec-9c47cc1f20ea.DI.0', '88b27a36-955e-4b94-b4ec-9c47cc1f20ea.NODI.0_88b27a36-955e-4b94-b4ec-9c47cc1f20ea.NODI.1')	(0,0):13,(0,1):6,(1,0):8,(1,1):1	0:8,1:7	(0,0):43,(0,1):3,(1,0):178	0:178,1:3	chr5	+	(73183428, 73183428)	(73188055, 73188055)	HCT116-unstranded	0.50	SA464	SA467
ad8a6c7d-f7af-4e9a-8655-db70ce6196ba	DI	0.02	0.01	0.03	0.18	0.12	0.28	-0.16	3874441410.27	('ad8a6c7d-f7af-4e9a-8655-db70ce6196ba.DI.0', 'ad8a6c7d-f7af-4e9a-8655-db70ce6196ba.NODI.0_ad8a6c7d-f7af-4e9a-8655-db70ce6196ba.NODI.1')	(0,0):406,(0,1):33,(1,0):27,(1,1):2	0:27,1:35	(0,0):195,(0,1):15,(1,0):151	0:151,1:15	chr5	-	(37326003, 37326003)	(37327878, 37327878)	HCT116-unstranded	0.50	SA464	SA467
d3fa9196-9520-4c3f-96dd-716e967a7202	DI	0.12	0.06	0.21	0.01	0.0	0.01	0.11	415.88	('d3fa9196-9520-4c3f-96dd-716e967a7202.DI.0', 'd3fa9196-9520-4c3f-96dd-716e967a7202.NODI.0_d3fa9196-9520-4c3f-96dd-716e967a7202.NODI.1')	(0,0):86,(0,1):6,(1,0):20,(1,1):10	0:21,1:15	(0,0):253,(0,1):22,(1,0):2,(1,1):21	0:2,1:43	chr5	-	(178044345, 178044345)	(178045779, 178045779)	HCT116-unstranded	0.50	SA464	SA467
77955826-535c-4a84-af5c-2eba1d0a1734	DI	0.04	0.03	0.05	0.14	0.1	0.18	-0.1	19439718045.73	('77955826-535c-4a84-af5c-2eba1d0a1734.DI.0', '77955826-535c-4a84-af5c-2eba1d0a1734.NODI.0_77955826-535c-4a84-af5c-2eba1d0a1734.NODI.1')	(0,0):185,(0,1):81,(1,0):144	0:144,1:81	(0,0):82,(0,1):41,(1,0):267	0:267,1:41	chr5	-	(1053464, 1053464)	(1057764, 1057764)	HCT116-unstranded	0.50	SA464	SA467
59ad11ea-2827-4818-9e28-f048318a203f	DI	0.14	0.09	0.22	0.51	0.28	0.84	-0.37	29.39	('59ad11ea-2827-4818-9e28-f048318a203f.DI.0', '59ad11ea-2827-4818-9e28-f048318a203f.NODI.0_59ad11ea-2827-4818-9e28-f048318a203f.NODI.1')	(0,0):142,(0,1):15,(1,0):173	0:173,1:15	(0,0):49,(0,1):2,(1,0):144	0:144,1:2	chr5	+	(459474, 459474)	(462185, 462185)	HCT116-unstranded	0.50	SA464	SA467
3ac1d67b-923a-4c8e-8303-f9902b1e4022	DI	0.95	0.85	1.0	0.57	0.39	0.77	0.38	267.44	('3ac1d67b-923a-4c8e-8303-f9902b1e4022.DI.0', '3ac1d67b-923a-4c8e-8303-f9902b1e4022.NODI.0_3ac1d67b-923a-4c8e-8303-f9902b1e4022.NODI.1')	(0,0):130,(1,0):489,(1,1):3	0:492	(0,0):53,(0,1):5,(1,0):179,(1,1):5	0:182,1:7	chr20	+	(43559159, 43559159)	(43561073, 43561073)	HCT116-unstranded	0.50	SA464	SA467
19867969-7b90-4cc8-8167-8f07dd29693f	DI	0.12	0.09	0.15	0.27	0.22	0.32	-0.15	23101160769.08	('19867969-7b90-4cc8-8167-8f07dd29693f.DI.0', '19867969-7b90-4cc8-8167-8f07dd29693f.NODI.0_19867969-7b90-4cc8-8167-8f07dd29693f.NODI.1')	(0,0):175,(0,1):83,(1,0):112,(1,1):8	0:112,1:91	(0,0):163,(0,1):72,(1,0):265,(1,1):9	0:268,1:78	chr20	+	(10023770, 10023770)	(10025191, 10025191)	HCT116-unstranded	0.50	SA464	SA467
b7c2394d-6def-4aec-90c3-64f79527949f	DI	0.97	0.93	1.0	0.53	0.47	0.6	0.44	1000000000000.0	('b7c2394d-6def-4aec-90c3-64f79527949f.DI.0', 'b7c2394d-6def-4aec-90c3-64f79527949f.NODI.0_b7c2394d-6def-4aec-90c3-64f79527949f.NODI.1')	(0,0):313,(0,1):2,(1,0):529,(1,1):12	0:540,1:3	(0,0):398,(0,1):62,(1,0):451,(1,1):36	0:468,1:81	chr20	+	(30136183, 30136183)	(30136917, 30136917)	HCT116-unstranded	0.50	SA464	SA467
ea6daefb-369c-4be1-9095-967c75cb61ad	DI	0.01	0.01	0.02	0.11	0.09	0.14	-0.1	1000000000000.0	('ea6daefb-369c-4be1-9095-967c75cb61ad.DI.0', 'ea6daefb-369c-4be1-9095-967c75cb61ad.NODI.0_ea6daefb-369c-4be1-9095-967c75cb61ad.NODI.1')	(0,0):161,(0,1):164,(1,0):34,(1,1):1	0:34,1:165	(0,0):208,(0,1):105,(1,0):262,(1,1):2	0:263,1:106	chr20	-	(20025952, 20025952)	(20028575, 20028575)	HCT116-unstranded	0.50	SA464	SA467
c37cc604-dfe1-4a18-9179-bb8028e6e242	DI	0.15	0.09	0.23	0.03	0.02	0.05	0.12	215.74	('c37cc604-dfe1-4a18-9179-bb8028e6e242.DI.0', 'c37cc604-dfe1-4a18-9179-bb8028e6e242.NODI.0_c37cc604-dfe1-4a18-9179-bb8028e6e242.NODI.1')	(0,0):137,(0,1):8,(1,0):82,(1,1):16	0:83,1:23	(0,0):69,(0,1):21,(1,0):30,(1,1):20	0:30,1:41	chr20	+	(3008353, 3008353)	(3015937, 3015937)	HCT116-unstranded	0.50	SA464	SA467
f305ffea-8df7-455c-b7ab-031194a7bb58	DI	0.1	0.02	0.3	0.62	0.26	0.96	-0.52	24.49	('f305ffea-8df7-455c-b7ab-031194a7bb58.DI.0', 'f305ffea-8df7-455c-b7ab-031194a7bb58.NODI.0_f305ffea-8df7-455c-b7ab-031194a7bb58.NODI.1')	(0,0):8,(0,1):3,(1,0):32	0:32,1:3	(0,0):7,(1,0):31	0:31	chr20	-	(31044046, 31044046)	(31062545, 31062545)	HCT116-unstranded	0.50	SA464	SA467
718ccf50-b061-4aba-87ba-f9b535f108bf	DI	0.17	0.12	0.23	0.4	0.28	0.55	-0.23	66.98	('718ccf50-b061-4aba-87ba-f9b535f108bf.DI.0', '718ccf50-b061-4aba-87ba-f9b535f108bf.NODI.0_718ccf50-b061-4aba-87ba-f9b535f108bf.NODI.1')	(0,0):198,(0,1):44,(1,0):48	0:48,1:44	(0,0):126,(0,1):15,(1,0):54,(1,1):1	0:54,1:16	chr20	-	(32247691, 32247691)	(32248201, 32248201)	HCT116-unstranded	0.50	SA464	SA467
53c47681-baae-474a-a4c6-63cc29c993f7	DI	0.48	0.41	0.56	0.28	0.24	0.32	0.2	613643440.28	('53c47681-baae-474a-a4c6-63cc29c993f7.DI.0', '53c47681-baae-474a-a4c6-63cc29c993f7.NODI.0_53c47681-baae-474a-a4c6-63cc29c993f7.NODI.1')	(0,0):1095,(0,1):28,(1,0):262,(1,1):94	0:313,1:71	(0,0):1060,(0,1):129,(1,0):344,(1,1):143	0:394,1:222	chr20	+	(42087001, 42087001)	(42088060, 42088060)	HCT116-unstranded	0.50	SA464	SA467
062c40ce-c491-42ee-9c90-94588f16d67c	DI	0.29	0.22	0.38	0.75	0.63	0.86	-0.46	1000000000000.0	('062c40ce-c491-42ee-9c90-94588f16d67c.DI.0', '062c40ce-c491-42ee-9c90-94588f16d67c.NODI.0_062c40ce-c491-42ee-9c90-94588f16d67c.NODI.1')	(0,0):4637,(1,0):53,(1,1):1710	0:581,1:1182	(0,0):2796,(0,1):1,(1,0):116,(1,1):1412	0:1169,1:360	chr20	-	(5099415, 5099415)	(5100560, 5100560)	HCT116-unstranded	0.50	SA464	SA467
47ae4b37-c953-432b-972e-712ae8d39846	DI	0.35	0.22	0.51	0.75	0.57	0.88	-0.4	217.49	('47ae4b37-c953-432b-972e-712ae8d39846.DI.0', '47ae4b37-c953-432b-972e-712ae8d39846.NODI.0_47ae4b37-c953-432b-972e-712ae8d39846.NODI.1')	(0,0):290,(0,1):16,(1,0):25,(1,1):2	0:26,1:17	(0,0):228,(0,1):5,(1,0):42	0:42,1:5	chr20	+	(61299222, 61299222)	(61299536, 61299536)	HCT116-unstranded	0.50	SA464	SA467
6e03aa76-3552-4419-a296-93faaad16041	DI	0.08	0.05	0.1	0.21	0.16	0.26	-0.13	607792.2	('6e03aa76-3552-4419-a296-93faaad16041.DI.0', '6e03aa76-3552-4419-a296-93faaad16041.NODI.0_6e03aa76-3552-4419-a296-93faaad16041.NODI.1')	(0,0):206,(0,1):79,(1,0):47,(1,1):1	0:47,1:80	(0,0):168,(0,1):60,(1,0):116	0:116,1:60	chr20	+	(43629033, 43629033)	(43629994, 43629994)	HCT116-unstranded	0.50	SA464	SA467
eef1d4bb-7e8e-478c-940c-9b73e57886a3	DI	0.13	0.08	0.19	0.02	0.01	0.05	0.11	15951.95	('eef1d4bb-7e8e-478c-940c-9b73e57886a3.DI.0', 'eef1d4bb-7e8e-478c-940c-9b73e57886a3.NODI.0_eef1d4bb-7e8e-478c-940c-9b73e57886a3.NODI.1')	(0,0):282,(0,1):10,(1,0):27,(1,1):63	0:27,1:73	(0,0):266,(0,1):19,(1,0):3,(1,1):55	0:3,1:74	chr1	+	(6500719, 6500719)	(6501125, 6501125)	HCT116-unstranded	0.50	SA464	SA467
7a6f2eab-aaef-4113-931e-453ed7006871	DI	0.03	0.03	0.04	0.15	0.12	0.18	-0.12	1000000000000.0	('7a6f2eab-aaef-4113-931e-453ed7006871.DI.0', '7a6f2eab-aaef-4113-931e-453ed7006871.NODI.0_7a6f2eab-aaef-4113-931e-453ed7006871.NODI.1')	(0,0):153,(0,1):31,(1,0):897,(1,1):264	0:903,1:289	(0,0):107,(0,1):2,(1,0):1464,(1,1):99	0:1483,1:82	chr1	+	(35790961, 35790961)	(35825047, 35825047)	HCT116-unstranded	0.50	SA464	SA467
09d3da9d-bcdc-425f-825c-ff5955f09587	DI	0.03	0.01	0.05	0.14	0.09	0.21	-0.11	69.06	('09d3da9d-bcdc-425f-825c-ff5955f09587.DI.0', '09d3da9d-bcdc-425f-825c-ff5955f09587.NODI.0_09d3da9d-bcdc-425f-825c-ff5955f09587.NODI.1')	(0,0):147,(0,1):44,(1,0):5,(1,1):1	0:5,1:45	(0,0):142,(0,1):33,(1,0):29	0:29,1:33	chr1	-	(156498301, 156498301)	(156498874, 156498874)	HCT116-unstranded	0.50	SA464	SA467
0d2c49b5-0e57-4474-a64e-3fd48138201a	DI	0.77	0.73	0.81	0.23	0.2	0.25	0.54	1000000000000.0	('0d2c49b5-0e57-4474-a64e-3fd48138201a.DI.0', '0d2c49b5-0e57-4474-a64e-3fd48138201a.NODI.0_0d2c49b5-0e57-4474-a64e-3fd48138201a.NODI.1')	(0,0):592,(0,1):22,(1,0):1489,(1,1):2149	0:3186,1:474	(0,0):636,(0,1):35,(1,0):396,(1,1):2037	0:895,1:1573	chr1	-	(156696698, 156696698)	(156698218, 156698218)	HCT116-unstranded	0.50	SA464	SA467
e274c137-662a-40ba-9264-d1fe7516e0d2	DI	0.4	0.33	0.49	0.18	0.14	0.22	0.22	862551.53	('e274c137-662a-40ba-9264-d1fe7516e0d2.DI.0', 'e274c137-662a-40ba-9264-d1fe7516e0d2.NODI.0_e274c137-662a-40ba-9264-d1fe7516e0d2.NODI.1')	(0,0):144,(0,1):15,(1,0):219,(1,1):68	0:245,1:57	(0,0):200,(0,1):40,(1,0):156,(1,1):99	0:172,1:123	chr1	-	(1018077, 1018077)	(1019391, 1019391)	HCT116-unstranded	0.50	SA464	SA467
50aa7620-1032-47f8-ae7b-d8ee1f90004b	DI	0.05	0.04	0.06	0.15	0.13	0.16	-0.1	1000000000000.0	('50aa7620-1032-47f8-ae7b-d8ee1f90004b.DI.0', '50aa7620-1032-47f8-ae7b-d8ee1f90004b.NODI.0_50aa7620-1032-47f8-ae7b-d8ee1f90004b.NODI.1')	(0,0):303,(0,1):248,(1,0):119,(1,1):2151	0:225,1:2293	(0,0):374,(0,1):307,(1,0):425,(1,1):2503	0:790,1:2445	chr1	+	(36029368, 36029368)	(36032378, 36032378)	HCT116-unstranded	0.50	SA464	SA467
8b7c6043-2d3f-44e9-9e3e-e1e304bbad62	DI	0.25	0.22	0.28	0.15	0.13	0.17	0.1	1000000000000.0	('8b7c6043-2d3f-44e9-9e3e-e1e304bbad62.DI.0', '8b7c6043-2d3f-44e9-9e3e-e1e304bbad62.NODI.0_8b7c6043-2d3f-44e9-9e3e-e1e304bbad62.NODI.1')	(0,0):247,(0,1):40,(1,0):830,(1,1):543	0:963,1:450	(0,0):316,(0,1):31,(1,0):510,(1,1):575	0:609,1:507	chr1	+	(46072993, 46072993)	(46078920, 46078920)	HCT116-unstranded	0.50	SA464	SA467
dca4b12b-a164-4c24-87cd-cc77bf52524b	DI	0.1	0.05	0.17	0.68	0.26	0.95	-0.58	21.53	('dca4b12b-a164-4c24-87cd-cc77bf52524b.DI.0', 'dca4b12b-a164-4c24-87cd-cc77bf52524b.NODI.0_dca4b12b-a164-4c24-87cd-cc77bf52524b.NODI.1')	(0,0):172,(0,1):10,(1,0):94,(1,1):1	0:94,1:11	(0,0):68,(1,0):109	0:109	chr1	-	(231503315, 231503315)	(231506444, 231506444)	HCT116-unstranded	0.50	SA464	SA467
1c3155ea-a1be-4dbc-b5eb-297bb4227b42	DI	0.13	0.1	0.15	0.29	0.21	0.38	-0.16	1842.26	('1c3155ea-a1be-4dbc-b5eb-297bb4227b42.DI.0', '1c3155ea-a1be-4dbc-b5eb-297bb4227b42.NODI.0_1c3155ea-a1be-4dbc-b5eb-297bb4227b42.NODI.1')	(0,0):101,(0,1):137,(1,0):132,(1,1):89	0:145,1:213	(0,0):35,(0,1):25,(1,0):68,(1,1):22	0:74,1:41	chr1	+	(19653721, 19653721)	(19655422, 19655422)	HCT116-unstranded	0.50	SA464	SA467
7ba7a3c5-5f4a-4374-8152-be16d84bcc03	DI	0.16	0.14	0.19	0.03	0.03	0.03	0.13	1000000000000.0	('7ba7a3c5-5f4a-4374-8152-be16d84bcc03.DI.0', '7ba7a3c5-5f4a-4374-8152-be16d84bcc03.NODI.0_7ba7a3c5-5f4a-4374-8152-be16d84bcc03.NODI.1')	(0,0):611,(0,1):123,(1,0):887,(1,1):1	0:887,1:124	(0,0):1341,(0,1):357,(1,0):403,(1,1):2	0:403,1:359	chr1	+	(153609048, 153609048)	(153610924, 153610924)	HCT116-unstranded	0.50	SA464	SA467
fa98e5b7-359e-475d-a790-5d26a65f3e2e	DI	0.06	0.04	0.09	0.26	0.17	0.36	-0.2	14507.11	('fa98e5b7-359e-475d-a790-5d26a65f3e2e.DI.0', 'fa98e5b7-359e-475d-a790-5d26a65f3e2e.NODI.0_fa98e5b7-359e-475d-a790-5d26a65f3e2e.NODI.1')	(0,0):138,(0,1):34,(1,0):71	0:71,1:34	(0,0):59,(0,1):16,(1,0):165	0:165,1:16	chr1	-	(202878138, 202878138)	(202880331, 202880331)	HCT116-unstranded	0.50	SA464	SA467
d41540f5-f4c5-40a3-8819-237d282b0712	DI	0.26	0.15	0.44	0.8	0.53	0.97	-0.54	52.8	('d41540f5-f4c5-40a3-8819-237d282b0712.DI.0', 'd41540f5-f4c5-40a3-8819-237d282b0712.NODI.0_d41540f5-f4c5-40a3-8819-237d282b0712.NODI.1')	(0,0):32,(0,1):8,(1,0):41	0:41,1:8	(0,0):24,(0,1):1,(1,0):89	0:89,1:1	chr1	-	(86851141, 86851141)	(86852762, 86852762)	HCT116-unstranded	0.50	SA464	SA467
d4ab160b-cbe0-48aa-baef-377d5572df6d	DI	0.02	0.01	0.03	0.12	0.07	0.22	-0.1	79.03	('d4ab160b-cbe0-48aa-baef-377d5572df6d.DI.0', 'd4ab160b-cbe0-48aa-baef-377d5572df6d.NODI.0_d4ab160b-cbe0-48aa-baef-377d5572df6d.NODI.1')	(0,0):40,(0,1):2,(1,0):64,(1,1):16	0:66,1:16	(0,0):31,(0,1):1,(1,0):228,(1,1):10	0:229,1:10	chr1	+	(33023448, 33023448)	(33058811, 33058811)	HCT116-unstranded	0.50	SA464	SA467
960e7c4c-f46b-4a99-9866-6402ff2cd286	DI	0.04	0.03	0.06	0.24	0.17	0.32	-0.2	1000000000000.0	('960e7c4c-f46b-4a99-9866-6402ff2cd286.DI.0', '960e7c4c-f46b-4a99-9866-6402ff2cd286.NODI.0_960e7c4c-f46b-4a99-9866-6402ff2cd286.NODI.1')	(0,0):51,(0,1):21,(1,0):100,(1,1):93	0:104,1:110	(0,0):26,(0,1):2,(1,0):241,(1,1):48	0:257,1:34	chr1	-	(144923725, 144923725)	(144931040, 144931040)	HCT116-unstranded	0.50	SA464	SA467
4964410b-e4c1-446f-9b9a-982d9e378cb2	DI	0.11	0.08	0.14	0.34	0.27	0.42	-0.23	1000000000000.0	('4964410b-e4c1-446f-9b9a-982d9e378cb2.DI.0', '4964410b-e4c1-446f-9b9a-982d9e378cb2.NODI.0_4964410b-e4c1-446f-9b9a-982d9e378cb2.NODI.1')	(0,0):676,(0,1):98,(1,0):62,(1,1):9	0:62,1:107	(0,0):384,(0,1):44,(1,0):124,(1,1):10	0:128,1:50	chr1	-	(111990083, 111990083)	(111991426, 111991426)	HCT116-unstranded	0.50	SA464	SA467
c3876e1e-98cd-4ba1-80a7-67ffdbf2f802	DI	0.1	0.08	0.13	0.24	0.19	0.29	-0.14	19222.6	('c3876e1e-98cd-4ba1-80a7-67ffdbf2f802.DI.0', 'c3876e1e-98cd-4ba1-80a7-67ffdbf2f802.NODI.0_c3876e1e-98cd-4ba1-80a7-67ffdbf2f802.NODI.1')	(0,0):402,(0,1):49,(1,0):390,(1,1):3	0:391,1:51	(0,0):489,(0,1):49,(1,0):1052,(1,1):1	0:1052,1:50	chr1	-	(185270566, 185270566)	(185274775, 185274775)	HCT116-unstranded	0.50	SA464	SA467
4391d5bc-4616-4da3-815d-c14309301d0e	DI	0.44	0.31	0.58	0.09	0.06	0.14	0.35	4697560737.21	('4391d5bc-4616-4da3-815d-c14309301d0e.DI.0', '4391d5bc-4616-4da3-815d-c14309301d0e.NODI.0_4391d5bc-4616-4da3-815d-c14309301d0e.NODI.1')	(0,0):49,(0,1):12,(1,0):75,(1,1):1	0:75,1:13	(0,0):88,(0,1):44,(1,0):32	0:32,1:44	chr1	-	(29492402, 29492402)	(29493378, 29493378)	HCT116-unstranded	0.50	SA464	SA467
cd585434-0819-4c01-8a48-bc5e00be7c76	DI	0.03	0.02	0.04	0.22	0.14	0.34	-0.19	23285985.96	('cd585434-0819-4c01-8a48-bc5e00be7c76.DI.0', 'cd585434-0819-4c01-8a48-bc5e00be7c76.NODI.0_cd585434-0819-4c01-8a48-bc5e00be7c76.NODI.1')	(0,0):177,(0,1):46,(1,0):65,(1,1):4	0:65,1:50	(0,0):73,(0,1):16,(1,0):176	0:176,1:16	chr1	+	(117641455, 117641455)	(117644184, 117644184)	HCT116-unstranded	0.50	SA464	SA467
7fb149ce-56a4-4633-b66e-db4b90a82754	DI	0.53	0.39	0.69	0.12	0.08	0.17	0.41	1000000000000.0	('7fb149ce-56a4-4633-b66e-db4b90a82754.DI.0', '7fb149ce-56a4-4633-b66e-db4b90a82754.NODI.0_7fb149ce-56a4-4633-b66e-db4b90a82754.NODI.1')	(0,0):316,(1,0):97,(1,1):93	0:146,1:44	(0,0):441,(0,1):4,(1,0):31,(1,1):124	0:49,1:110	chr1	+	(231403426, 231403426)	(231406534, 231406534)	HCT116-unstranded	0.50	SA464	SA467
5eb38b2d-a224-45d9-909a-d0e482407b66	DI	0.2	0.17	0.25	0.09	0.07	0.11	0.11	1049338148.66	('5eb38b2d-a224-45d9-909a-d0e482407b66.DI.0', '5eb38b2d-a224-45d9-909a-d0e482407b66.NODI.0_5eb38b2d-a224-45d9-909a-d0e482407b66.NODI.1')	(0,0):86,(0,1):17,(1,0):340,(1,1):106	0:368,1:95	(0,0):88,(0,1):35,(1,0):182,(1,1):113	0:196,1:134	chr1	+	(100609625, 100609625)	(100613882, 100613882)	HCT116-unstranded	0.50	SA464	SA467
d7ac2912-3d1f-4bbc-bcc0-c7eef6c79fe5	DI	0.51	0.4	0.61	0.2	0.16	0.24	0.31	1000000000000.0	('d7ac2912-3d1f-4bbc-bcc0-c7eef6c79fe5.DI.0', 'd7ac2912-3d1f-4bbc-bcc0-c7eef6c79fe5.NODI.0_d7ac2912-3d1f-4bbc-bcc0-c7eef6c79fe5.NODI.1')	(0,0):243,(0,1):18,(1,0):219,(1,1):18	0:224,1:31	(0,0):498,(0,1):62,(1,0):211,(1,1):57	0:224,1:106	chr1	-	(155238499, 155238499)	(155239504, 155239504)	HCT116-unstranded	0.50	SA464	SA467
6f4c6d59-cde8-4cf6-b514-7ff31a5b7796	DI	0.65	0.47	0.82	0.24	0.14	0.37	0.41	160.34	('6f4c6d59-cde8-4cf6-b514-7ff31a5b7796.DI.0', '6f4c6d59-cde8-4cf6-b514-7ff31a5b7796.NODI.0_6f4c6d59-cde8-4cf6-b514-7ff31a5b7796.NODI.1')	(0,0):69,(0,1):6,(1,0):24,(1,1):28	0:39,1:19	(0,0):38,(0,1):17,(1,0):11,(1,1):35	0:18,1:45	chr1	-	(205630989, 205630989)	(205631796, 205631796)	HCT116-unstranded	0.50	SA464	SA467
2355e28e-5747-471c-a26b-67a1b2c68ffa	DI	0.01	0.01	0.02	0.15	0.12	0.17	-0.14	1000000000000.0	('2355e28e-5747-471c-a26b-67a1b2c68ffa.DI.0', '2355e28e-5747-471c-a26b-67a1b2c68ffa.NODI.0_2355e28e-5747-471c-a26b-67a1b2c68ffa.NODI.1')	(0,0):263,(0,1):147,(1,0):27,(1,1):1	0:27,1:148	(0,0):318,(0,1):144,(1,0):360,(1,1):4	0:361,1:147	chr1	-	(247048795, 247048795)	(247050659, 247050659)	HCT116-unstranded	0.50	SA464	SA467
942028d5-e707-4634-a882-aafbdff290a4	DI	0.33	0.22	0.5	0.83	0.57	0.98	-0.5	28.43	('942028d5-e707-4634-a882-aafbdff290a4.DI.0', '942028d5-e707-4634-a882-aafbdff290a4.NODI.0_942028d5-e707-4634-a882-aafbdff290a4.NODI.1')	(0,0):43,(0,1):10,(1,0):123	0:123,1:10	(0,0):48,(1,0):114	0:114	chr1	-	(169824937, 169824937)	(169828353, 169828353)	HCT116-unstranded	0.50	SA464	SA467
183a0ff3-0c1c-4662-b1f3-3b28d4abd313	DI	0.07	0.05	0.09	0.18	0.15	0.21	-0.11	1000000000000.0	('183a0ff3-0c1c-4662-b1f3-3b28d4abd313.DI.0', '183a0ff3-0c1c-4662-b1f3-3b28d4abd313.NODI.0_183a0ff3-0c1c-4662-b1f3-3b28d4abd313.NODI.1')	(0,0):139,(0,1):13,(1,0):45,(1,1):295	0:58,1:295	(0,0):171,(0,1):14,(1,0):174,(1,1):423	0:252,1:359	chr1	+	(150933039, 150933039)	(150934634, 150934634)	HCT116-unstranded	0.50	SA464	SA467
e9a2e444-7bfd-4810-b5d9-52b9f5984ba0	DI	0.75	0.45	0.97	0.19	0.12	0.29	0.56	682.23	('e9a2e444-7bfd-4810-b5d9-52b9f5984ba0.DI.0', 'e9a2e444-7bfd-4810-b5d9-52b9f5984ba0.NODI.0_e9a2e444-7bfd-4810-b5d9-52b9f5984ba0.NODI.1')	(0,0):20,(1,0):122,(1,1):2	0:122,1:2	(0,0):26,(0,1):7,(1,0):119,(1,1):12	0:120,1:18	chr1	-	(35900906, 35900906)	(35906739, 35906739)	HCT116-unstranded	0.50	SA464	SA467
ad3eec88-b977-4f39-93b4-19e70083d785	DI	0.16	0.12	0.19	0.06	0.04	0.08	0.1	2279689.03	('ad3eec88-b977-4f39-93b4-19e70083d785.DI.0', 'ad3eec88-b977-4f39-93b4-19e70083d785.NODI.0_ad3eec88-b977-4f39-93b4-19e70083d785.NODI.1')	(0,0):41,(0,1):29,(1,0):111,(1,1):431	0:171,1:400	(0,0):38,(0,1):30,(1,0):35,(1,1):349	0:55,1:359	chr1	+	(183209427, 183209427)	(183214262, 183214262)	HCT116-unstranded	0.50	SA464	SA467
3f4d456c-5454-4ceb-9730-bba77b671faa	DI	0.17	0.11	0.26	0.44	0.31	0.58	-0.27	39.04	('3f4d456c-5454-4ceb-9730-bba77b671faa.DI.0', '3f4d456c-5454-4ceb-9730-bba77b671faa.NODI.0_3f4d456c-5454-4ceb-9730-bba77b671faa.NODI.1')	(0,0):149,(0,1):25,(1,0):25,(1,1):5	0:25,1:30	(0,0):142,(0,1):15,(1,0):61,(1,1):6	0:62,1:20	chr1	-	(151861690, 151861690)	(151862690, 151862690)	HCT116-unstranded	0.50	SA464	SA467
be95406d-f89d-4600-af58-889403c9a117	DI	0.09	0.04	0.15	0.52	0.4	0.66	-0.43	1000000000000.0	('be95406d-f89d-4600-af58-889403c9a117.DI.0', 'be95406d-f89d-4600-af58-889403c9a117.NODI.0_be95406d-f89d-4600-af58-889403c9a117.NODI.1')	(0,0):55,(0,1):23,(1,0):10,(1,1):484	0:48,1:469	(0,0):43,(0,1):11,(1,0):51,(1,1):390	0:253,1:199	chr1	+	(213414045, 213414045)	(213416001, 213416001)	HCT116-unstranded	0.50	SA464	SA467
90654efd-51a5-4aa3-a058-b8fba6c825c2	DI	0.2	0.15	0.25	0.08	0.06	0.09	0.12	6975879968.61	('90654efd-51a5-4aa3-a058-b8fba6c825c2.DI.0', '90654efd-51a5-4aa3-a058-b8fba6c825c2.NODI.0_90654efd-51a5-4aa3-a058-b8fba6c825c2.NODI.1')	(0,0):269,(0,1):18,(1,0):133,(1,1):73	0:152,1:72	(0,0):894,(0,1):7,(1,0):155,(1,1):279	0:173,1:268	chr1	+	(109240569, 109240569)	(109241449, 109241449)	HCT116-unstranded	0.50	SA464	SA467
0c46bbce-113f-4d74-a7f8-506bbbc84a57	DI	0.66	0.28	0.96	0.04	0.02	0.07	0.62	723.81	('0c46bbce-113f-4d74-a7f8-506bbbc84a57.DI.0', '0c46bbce-113f-4d74-a7f8-506bbbc84a57.NODI.0_0c46bbce-113f-4d74-a7f8-506bbbc84a57.NODI.1')	(0,0):290,(1,0):24	0:24	(0,0):201,(0,1):16,(1,0):13	0:13,1:16	chr1	-	(11141139, 11141139)	(11142680, 11142680)	HCT116-unstranded	0.50	SA464	SA467
525578fe-8771-47f9-bc12-3cc315287d26	DI	0.41	0.37	0.47	0.14	0.11	0.18	0.27	1000000000000.0	('525578fe-8771-47f9-bc12-3cc315287d26.DI.0', '525578fe-8771-47f9-bc12-3cc315287d26.NODI.0_525578fe-8771-47f9-bc12-3cc315287d26.NODI.1')	(0,0):123,(0,1):98,(1,0):270,(1,1):246	0:369,1:245	(0,0):75,(0,1):79,(1,0):54,(1,1):162	0:78,1:217	chr1	-	(6528159, 6528159)	(6529223, 6529223)	HCT116-unstranded	0.50	SA464	SA467
bfecc06e-66ca-4769-984c-5252401c9e02	DI	0.67	0.37	0.96	0.12	0.04	0.26	0.55	71.87	('bfecc06e-66ca-4769-984c-5252401c9e02.DI.0', 'bfecc06e-66ca-4769-984c-5252401c9e02.NODI.0_bfecc06e-66ca-4769-984c-5252401c9e02.NODI.1')	(0,0):22,(0,1):1,(1,0):59	0:59,1:1	(0,0):13,(0,1):6,(1,0):19,(1,1):1	0:19,1:7	chr1	+	(65890986, 65890986)	(65893691, 65893691)	HCT116-unstranded	0.50	SA464	SA467
6fdd428f-a1ac-40e6-96e0-07120e79350e	DI	0.1	0.05	0.18	0.43	0.3	0.59	-0.33	163.53	('6fdd428f-a1ac-40e6-96e0-07120e79350e.DI.0', '6fdd428f-a1ac-40e6-96e0-07120e79350e.NODI.0_6fdd428f-a1ac-40e6-96e0-07120e79350e.NODI.1')	(0,0):53,(0,1):22,(1,0):8,(1,1):24	0:11,1:43	(0,0):70,(0,1):14,(1,0):43,(1,1):28	0:55,1:30	chr1	+	(155583448, 155583448)	(155584119, 155584119)	HCT116-unstranded	0.50	SA464	SA467
03c67ae1-3e3c-40d8-9d24-067e0ddb323c	DI	0.17	0.15	0.18	0.37	0.33	0.43	-0.2	1000000000000.0	('03c67ae1-3e3c-40d8-9d24-067e0ddb323c.DI.0', '03c67ae1-3e3c-40d8-9d24-067e0ddb323c.NODI.0_03c67ae1-3e3c-40d8-9d24-067e0ddb323c.NODI.1')	(0,0):84,(1,0):1584,(1,1):571	0:1677,1:478	(0,0):86,(0,1):2,(1,0):1520,(1,1):241	0:1596,1:167	chr1	+	(110596287, 110596287)	(110615218, 110615218)	HCT116-unstranded	0.50	SA464	SA467
f1e9418b-a597-4ffe-92a0-69585843089f	DI	0.23	0.16	0.3	0.1	0.07	0.13	0.13	62.08	('f1e9418b-a597-4ffe-92a0-69585843089f.DI.0', 'f1e9418b-a597-4ffe-92a0-69585843089f.NODI.0_f1e9418b-a597-4ffe-92a0-69585843089f.NODI.1')	(0,0):91,(0,1):23,(1,0):276,(1,1):6	0:278,1:27	(0,0):111,(0,1):42,(1,0):169,(1,1):3	0:169,1:45	chr1	-	(151862519, 151862519)	(151867670, 151867670)	HCT116-unstranded	0.50	SA464	SA467
235b0a99-15a7-4a40-8dc3-ce9e7a4bf1e9	DI	0.34	0.3	0.38	0.7	0.66	0.74	-0.36	1000000000000.0	('235b0a99-15a7-4a40-8dc3-ce9e7a4bf1e9.DI.0', '235b0a99-15a7-4a40-8dc3-ce9e7a4bf1e9.NODI.0_235b0a99-15a7-4a40-8dc3-ce9e7a4bf1e9.NODI.1')	(0,0):123,(0,1):179,(1,0):171,(1,1):785	0:424,1:711	(0,0):190,(0,1):133,(1,0):558,(1,1):1165	0:1370,1:486	chr1	-	(156436008, 156436008)	(156438091, 156438091)	HCT116-unstranded	0.50	SA464	SA467
4b7f2115-174f-433e-83ca-9d10b078e3ab	DI	0.07	0.03	0.16	0.74	0.44	0.98	-0.67	450867918.1	('4b7f2115-174f-433e-83ca-9d10b078e3ab.DI.0', '4b7f2115-174f-433e-83ca-9d10b078e3ab.NODI.0_4b7f2115-174f-433e-83ca-9d10b078e3ab.NODI.1')	(0,0):24,(0,1):7,(1,0):32	0:32,1:7	(0,0):101,(0,1):1,(1,0):259	0:259,1:1	chr1	+	(11889253, 11889253)	(11893695, 11893695)	HCT116-unstranded	0.50	SA464	SA467
3a6a11db-fe0d-49ea-b620-d381a3d8ad44	DI	0.2	0.16	0.24	0.08	0.06	0.1	0.12	59459683161.76	('3a6a11db-fe0d-49ea-b620-d381a3d8ad44.DI.0', '3a6a11db-fe0d-49ea-b620-d381a3d8ad44.NODI.0_3a6a11db-fe0d-49ea-b620-d381a3d8ad44.NODI.1')	(0,0):178,(0,1):18,(1,0):160,(1,1):162	0:191,1:149	(0,0):148,(0,1):10,(1,0):52,(1,1):147	0:63,1:146	chr1	+	(44413236, 44413236)	(44415535, 44415535)	HCT116-unstranded	0.50	SA464	SA467
ccd94592-6721-4c7d-8043-4c2ffb0ac72e	DI	0.05	0.03	0.1	0.79	0.35	0.99	-0.74	1422.05	('ccd94592-6721-4c7d-8043-4c2ffb0ac72e.DI.0', 'ccd94592-6721-4c7d-8043-4c2ffb0ac72e.NODI.0_ccd94592-6721-4c7d-8043-4c2ffb0ac72e.NODI.1')	(0,0):18,(0,1):15,(1,0):44	0:44,1:15	(0,0):14,(1,0):59	0:59	chr1	+	(93683295, 93683295)	(93687300, 93687300)	HCT116-unstranded	0.50	SA464	SA467
1e9cd1b8-ad83-4827-91e8-25e6fe5677c7	DI	0.02	0.01	0.03	0.13	0.09	0.19	-0.11	1000000000000.0	('1e9cd1b8-ad83-4827-91e8-25e6fe5677c7.DI.0', '1e9cd1b8-ad83-4827-91e8-25e6fe5677c7.NODI.0_1e9cd1b8-ad83-4827-91e8-25e6fe5677c7.NODI.1')	(0,0):107,(0,1):44,(1,0):30	0:30,1:44	(0,0):97,(0,1):25,(1,0):154	0:154,1:25	chr1	-	(3739988, 3739988)	(3742430, 3742430)	HCT116-unstranded	0.50	SA464	SA467
c0370cbc-49f6-4134-b197-5b7c20551270	DI	0.11	0.09	0.12	0.29	0.25	0.32	-0.18	1000000000000.0	('c0370cbc-49f6-4134-b197-5b7c20551270.DI.0', 'c0370cbc-49f6-4134-b197-5b7c20551270.NODI.0_c0370cbc-49f6-4134-b197-5b7c20551270.NODI.1')	(0,0):99,(0,1):91,(1,0):143,(1,1):896	0:229,1:901	(0,0):91,(0,1):67,(1,0):363,(1,1):849	0:631,1:648	chr1	-	(32830707, 32830707)	(32834151, 32834151)	HCT116-unstranded	0.50	SA464	SA467
4aec1b7f-3ab4-4855-906c-8e8d19c8fbac	DI	0.3	0.2	0.44	0.06	0.03	0.11	0.24	448.86	('4aec1b7f-3ab4-4855-906c-8e8d19c8fbac.DI.0', '4aec1b7f-3ab4-4855-906c-8e8d19c8fbac.NODI.0_4aec1b7f-3ab4-4855-906c-8e8d19c8fbac.NODI.1')	(0,0):68,(0,1):4,(1,0):37,(1,1):60	0:55,1:46	(0,0):75,(0,1):12,(1,0):9,(1,1):70	0:14,1:77	chr1	-	(243349081, 243349081)	(243349582, 243349582)	HCT116-unstranded	0.50	SA464	SA467
a18f8334-9aaa-45e8-aba8-078172e7b119	DI	0.86	0.61	0.99	0.41	0.3	0.53	0.45	25.82	('a18f8334-9aaa-45e8-aba8-078172e7b119.DI.0', 'a18f8334-9aaa-45e8-aba8-078172e7b119.NODI.0_a18f8334-9aaa-45e8-aba8-078172e7b119.NODI.1')	(0,0):148,(1,0):124,(1,1):10	0:134	(0,0):179,(0,1):2,(1,0):224,(1,1):45	0:246,1:25	chr1	-	(2118277, 2118277)	(2121220, 2121220)	HCT116-unstranded	0.50	SA464	SA467
7aec7e9f-0077-43e0-bc74-3504eb7cb80b	DI	0.06	0.05	0.07	0.29	0.27	0.31	-0.23	1000000000000.0	('7aec7e9f-0077-43e0-bc74-3504eb7cb80b.DI.0', '7aec7e9f-0077-43e0-bc74-3504eb7cb80b.NODI.0_7aec7e9f-0077-43e0-bc74-3504eb7cb80b.NODI.1')	(0,0):89,(0,1):246,(1,0):118,(1,1):1345	0:217,1:1492	(0,0):167,(0,1):309,(1,0):1030,(1,1):2634	0:1823,1:2150	chr1	+	(62914136, 62914136)	(62917473, 62917473)	HCT116-unstranded	0.50	SA464	SA467
a3d8c6c9-b703-43b3-a04a-4745a6622857	DI	0.05	0.03	0.07	0.25	0.16	0.36	-0.2	797693.59	('a3d8c6c9-b703-43b3-a04a-4745a6622857.DI.0', 'a3d8c6c9-b703-43b3-a04a-4745a6622857.NODI.0_a3d8c6c9-b703-43b3-a04a-4745a6622857.NODI.1')	(0,0):86,(0,1):34,(1,0):66,(1,1):7	0:67,1:40	(0,0):67,(0,1):12,(1,0):156,(1,1):3	0:157,1:14	chr1	-	(220327310, 220327310)	(220330830, 220330830)	HCT116-unstranded	0.50	SA464	SA467
512d0a74-ea1d-4751-ba5d-fb587870ecf4	DI	0.25	0.2	0.32	0.14	0.11	0.17	0.11	22.22	('512d0a74-ea1d-4751-ba5d-fb587870ecf4.DI.0', '512d0a74-ea1d-4751-ba5d-fb587870ecf4.NODI.0_512d0a74-ea1d-4751-ba5d-fb587870ecf4.NODI.1')	(0,0):92,(0,1):39,(1,0):466,(1,1):15	0:469,1:51	(0,0):108,(0,1):45,(1,0):289,(1,1):23	0:296,1:61	chr1	+	(6642118, 6642118)	(6646090, 6646090)	HCT116-unstranded	0.50	SA464	SA467
628aa870-1bf2-4fc2-8453-a982d068ca29	DI	0.17	0.11	0.24	0.49	0.35	0.65	-0.32	4143.48	('628aa870-1bf2-4fc2-8453-a982d068ca29.DI.0', '628aa870-1bf2-4fc2-8453-a982d068ca29.NODI.0_628aa870-1bf2-4fc2-8453-a982d068ca29.NODI.1')	(0,0):502,(0,1):25,(1,0):43	0:43,1:25	(0,0):446,(0,1):13,(1,0):113	0:113,1:13	chr16	+	(67911644, 67911644)	(67912178, 67912178)	HCT116-unstranded	0.50	SA464	SA467
b97acd31-2f61-4b2b-ade5-bab1e4838024	DI	0.63	0.5	0.77	0.24	0.18	0.32	0.39	546502.01	('b97acd31-2f61-4b2b-ade5-bab1e4838024.DI.0', 'b97acd31-2f61-4b2b-ade5-bab1e4838024.NODI.0_b97acd31-2f61-4b2b-ade5-bab1e4838024.NODI.1')	(0,0):228,(0,1):4,(1,0):437,(1,1):52	0:468,1:25	(0,0):237,(0,1):2,(1,0):154,(1,1):57	0:164,1:49	chr16	-	(4511700, 4511700)	(4513513, 4513513)	HCT116-unstranded	0.50	SA464	SA467
d185175c-c57f-4fbc-a0be-aa2829422d7c	DI	0.59	0.39	0.79	0.15	0.07	0.25	0.44	904.15	('d185175c-c57f-4fbc-a0be-aa2829422d7c.DI.0', 'd185175c-c57f-4fbc-a0be-aa2829422d7c.NODI.0_d185175c-c57f-4fbc-a0be-aa2829422d7c.NODI.1')	(0,0):27,(0,1):3,(1,0):17,(1,1):7	0:20,1:7	(0,0):30,(0,1):12,(1,0):8,(1,1):25	0:9,1:36	chr16	+	(726672, 726672)	(727119, 727119)	HCT116-unstranded	0.50	SA464	SA467
89e68272-41b7-4705-920e-683ea61e9632	DI	0.07	0.06	0.09	0.24	0.21	0.27	-0.17	1000000000000.0	('89e68272-41b7-4705-920e-683ea61e9632.DI.0', '89e68272-41b7-4705-920e-683ea61e9632.NODI.0_89e68272-41b7-4705-920e-683ea61e9632.NODI.1')	(0,0):298,(0,1):105,(1,0):241,(1,1):410	0:280,1:476	(0,0):330,(0,1):45,(1,0):745,(1,1):453	0:845,1:398	chr16	+	(22337082, 22337082)	(22339908, 22339908)	HCT116-unstranded	0.50	SA464	SA467
55e42589-b24b-4a52-85df-02ffbd22378d	DI	0.53	0.51	0.55	0.29	0.28	0.31	0.24	1000000000000.0	('55e42589-b24b-4a52-85df-02ffbd22378d.DI.0', '55e42589-b24b-4a52-85df-02ffbd22378d.NODI.0_55e42589-b24b-4a52-85df-02ffbd22378d.NODI.1')	(0,0):353,(0,1):342,(1,0):7307,(1,1):2253	0:8509,1:1393	(0,0):366,(0,1):439,(1,0):5133,(1,1):3229	0:6073,1:2728	chr16	+	(9196841, 9196841)	(9213539, 9213539)	HCT116-unstranded	0.50	SA464	SA467
18ec5307-d37c-4b4d-a3a4-dcdc054a39e3	DI	0.99	0.96	1.0	0.57	0.49	0.65	0.42	1000000000000.0	('18ec5307-d37c-4b4d-a3a4-dcdc054a39e3.DI.0', '18ec5307-d37c-4b4d-a3a4-dcdc054a39e3.NODI.0_18ec5307-d37c-4b4d-a3a4-dcdc054a39e3.NODI.1')	(0,0):84,(1,0):291,(1,1):378	0:669	(0,0):213,(0,1):19,(1,0):166,(1,1):653	0:529,1:309	chr16	-	(87732806, 87732806)	(87735330, 87735330)	HCT116-unstranded	0.50	SA464	SA467
f46db92b-0d3f-4bce-b1a6-3fed8cad45bb	DI	0.18	0.11	0.28	0.04	0.02	0.06	0.14	7404.29	('f46db92b-0d3f-4bce-b1a6-3fed8cad45bb.DI.0', 'f46db92b-0d3f-4bce-b1a6-3fed8cad45bb.NODI.0_f46db92b-0d3f-4bce-b1a6-3fed8cad45bb.NODI.1')	(0,0):18,(0,1):11,(1,0):43,(1,1):10	0:43,1:21	(0,0):22,(0,1):21,(1,0):16,(1,1):23	0:16,1:44	chr16	-	(70026814, 70026814)	(70030129, 70030129)	HCT116-unstranded	0.50	SA464	SA467
44f82b9e-4950-4b4e-821f-ca0f467f79da	DI	0.15	0.09	0.24	0.04	0.02	0.06	0.11	63.03	('44f82b9e-4950-4b4e-821f-ca0f467f79da.DI.0', '44f82b9e-4950-4b4e-821f-ca0f467f79da.NODI.0_44f82b9e-4950-4b4e-821f-ca0f467f79da.NODI.1')	(0,0):94,(1,0):148,(1,1):19	0:154,1:13	(0,0):142,(0,1):1,(1,0):61,(1,1):26	0:61,1:27	chr16	+	(58429006, 58429006)	(58437235, 58437235)	HCT116-unstranded	0.50	SA464	SA467
274a266a-4a29-4387-a0a5-cb3c2bbd1b11	DI	0.16	0.12	0.2	0.05	0.03	0.07	0.11	300960666.58	('274a266a-4a29-4387-a0a5-cb3c2bbd1b11.DI.0', '274a266a-4a29-4387-a0a5-cb3c2bbd1b11.NODI.0_274a266a-4a29-4387-a0a5-cb3c2bbd1b11.NODI.1')	(0,0):701,(0,1):60,(1,0):67,(1,1):925	0:228,1:824	(0,0):757,(0,1):68,(1,0):19,(1,1):931	0:56,1:962	chr16	+	(58043833, 58043833)	(58047474, 58047474)	HCT116-unstranded	0.50	SA464	SA467
a030edcb-c7e9-41a1-940e-ba8f7e26fff6	DI	0.01	0.0	0.02	0.11	0.06	0.18	-0.1	990.48	('a030edcb-c7e9-41a1-940e-ba8f7e26fff6.DI.0', 'a030edcb-c7e9-41a1-940e-ba8f7e26fff6.NODI.0_a030edcb-c7e9-41a1-940e-ba8f7e26fff6.NODI.1')	(0,0):125,(0,1):25,(1,0):2	0:2,1:25	(0,0):100,(0,1):20,(1,0):29	0:29,1:20	chr16	-	(18881176, 18881176)	(18882033, 18882033)	HCT116-unstranded	0.50	SA464	SA467
dd6d2d39-a552-4044-a073-2d2b3c6c80fa	DI	0.13	0.07	0.25	0.7	0.46	0.91	-0.57	2512675.61	('dd6d2d39-a552-4044-a073-2d2b3c6c80fa.DI.0', 'dd6d2d39-a552-4044-a073-2d2b3c6c80fa.NODI.0_dd6d2d39-a552-4044-a073-2d2b3c6c80fa.NODI.1')	(0,0):133,(0,1):10,(1,0):48	0:48,1:10	(0,0):107,(0,1):2,(1,0):216	0:216,1:2	chr16	-	(67763841, 67763841)	(67765487, 67765487)	HCT116-unstranded	0.50	SA464	SA467
13e150f9-ce0f-4832-a73e-dd4f331359dd	DI	0.82	0.5	1.0	0.25	0.12	0.43	0.57	481.39	('13e150f9-ce0f-4832-a73e-dd4f331359dd.DI.0', '13e150f9-ce0f-4832-a73e-dd4f331359dd.NODI.0_13e150f9-ce0f-4832-a73e-dd4f331359dd.NODI.1')	(0,0):19,(1,0):89	0:89	(0,0):67,(0,1):6,(1,0):44	0:44,1:6	chr16	-	(15219810, 15219810)	(15221169, 15221169)	HCT116-unstranded	0.50	SA464	SA467
3f245582-eaa1-4a7b-b4e9-1ad322410262	DI	0.11	0.06	0.2	0.79	0.49	0.98	-0.68	1078.75	('3f245582-eaa1-4a7b-b4e9-1ad322410262.DI.0', '3f245582-eaa1-4a7b-b4e9-1ad322410262.NODI.0_3f245582-eaa1-4a7b-b4e9-1ad322410262.NODI.1')	(0,0):128,(0,1):10,(1,0):25	0:25,1:10	(0,0):71,(1,0):45	0:45	chr16	-	(15716791, 15716791)	(15718784, 15718784)	HCT116-unstranded	0.50	SA464	SA467
9fed462c-a00a-4519-838b-8513df63a497	DI	0.17	0.14	0.2	0.29	0.25	0.35	-0.12	27407.92	('9fed462c-a00a-4519-838b-8513df63a497.DI.0', '9fed462c-a00a-4519-838b-8513df63a497.NODI.0_9fed462c-a00a-4519-838b-8513df63a497.NODI.1')	(0,0):364,(0,1):149,(1,0):89,(1,1):85	0:96,1:227	(0,0):278,(0,1):94,(1,0):131,(1,1):80	0:137,1:168	chr16	-	(84215548, 84215548)	(84216046, 84216046)	HCT116-unstranded	0.50	SA464	SA467
0614b914-5f3f-41a5-b501-2480e06ebcc5	DI	0.14	0.1	0.19	0.4	0.27	0.56	-0.26	3045.24	('0614b914-5f3f-41a5-b501-2480e06ebcc5.DI.0', '0614b914-5f3f-41a5-b501-2480e06ebcc5.NODI.0_0614b914-5f3f-41a5-b501-2480e06ebcc5.NODI.1')	(0,0):152,(0,1):45,(1,0):77	0:77,1:45	(0,0):63,(0,1):12,(1,0):86	0:86,1:12	chr16	+	(68324299, 68324299)	(68325235, 68325235)	HCT116-unstranded	0.50	SA464	SA467
73fa15e3-9981-4d33-b015-58c3e33b1259	DI	0.06	0.04	0.1	0.19	0.13	0.28	-0.13	75.02	('73fa15e3-9981-4d33-b015-58c3e33b1259.DI.0', '73fa15e3-9981-4d33-b015-58c3e33b1259.NODI.0_73fa15e3-9981-4d33-b015-58c3e33b1259.NODI.1')	(0,0):19,(0,1):3,(1,0):33,(1,1):20	0:33,1:23	(0,0):25,(1,0):136,(1,1):29	0:139,1:26	chr16	-	(71490667, 71490667)	(71495907, 71495907)	HCT116-unstranded	0.50	SA464	SA467
3308f7e2-8ab7-4ec0-a018-5df21b02464f	DI	0.99	0.94	1.0	0.66	0.51	0.8	0.33	1434363.93	('3308f7e2-8ab7-4ec0-a018-5df21b02464f.DI.0', '3308f7e2-8ab7-4ec0-a018-5df21b02464f.NODI.0_3308f7e2-8ab7-4ec0-a018-5df21b02464f.NODI.1')	(0,0):59,(1,0):98,(1,1):84	0:178,1:4	(0,0):77,(0,1):4,(1,0):33,(1,1):38	0:51,1:24	chr16	-	(20817095, 20817095)	(20817765, 20817765)	HCT116-unstranded	0.50	SA464	SA467
2fa24465-0a6a-4098-8aaa-4d4278a62c50	DI	0.72	0.61	0.82	0.38	0.32	0.45	0.34	34850751642.19	('2fa24465-0a6a-4098-8aaa-4d4278a62c50.DI.0', '2fa24465-0a6a-4098-8aaa-4d4278a62c50.NODI.0_2fa24465-0a6a-4098-8aaa-4d4278a62c50.NODI.1')	(0,0):96,(0,1):3,(1,0):403,(1,1):174	0:535,1:45	(0,0):121,(0,1):9,(1,0):277,(1,1):230	0:351,1:165	chr16	+	(712673, 712673)	(715731, 715731)	HCT116-unstranded	0.50	SA464	SA467
ec869dbb-5bf4-4698-b3bb-428dc74e0195	DI	0.21	0.13	0.31	0.5	0.36	0.62	-0.29	46.8	('ec869dbb-5bf4-4698-b3bb-428dc74e0195.DI.0', 'ec869dbb-5bf4-4698-b3bb-428dc74e0195.NODI.0_ec869dbb-5bf4-4698-b3bb-428dc74e0195.NODI.1')	(0,0):102,(0,1):12,(1,0):23,(1,1):14	0:23,1:26	(0,0):83,(0,1):12,(1,0):45,(1,1):1	0:45,1:13	chr16	-	(74943399, 74943399)	(74943815, 74943815)	HCT116-unstranded	0.50	SA464	SA467
108b4242-1fd0-46ba-9e88-028c5769655c	DI	0.03	0.01	0.05	0.15	0.1	0.2	-0.12	70954.07	('108b4242-1fd0-46ba-9e88-028c5769655c.DI.0', '108b4242-1fd0-46ba-9e88-028c5769655c.NODI.0_108b4242-1fd0-46ba-9e88-028c5769655c.NODI.1')	(0,0):551,(0,1):38,(1,0):6,(1,1):84	0:6,1:122	(0,0):459,(0,1):23,(1,0):27,(1,1):61	0:32,1:79	chr16	+	(67911412, 67911412)	(67911748, 67911748)	HCT116-unstranded	0.50	SA464	SA467
cd46b975-f4a8-4c1e-ae70-8978f50d3bb4	DI	0.22	0.13	0.33	0.59	0.46	0.72	-0.37	380963.24	('cd46b975-f4a8-4c1e-ae70-8978f50d3bb4.DI.0', 'cd46b975-f4a8-4c1e-ae70-8978f50d3bb4.NODI.0_cd46b975-f4a8-4c1e-ae70-8978f50d3bb4.NODI.1')	(0,0):479,(0,1):17,(1,0):61	0:61,1:17	(0,0):421,(0,1):14,(1,0):294,(1,1):2	0:294,1:16	chr16	-	(8952245, 8952245)	(8953192, 8953192)	HCT116-unstranded	0.50	SA464	SA467
808919c6-0966-4d14-ae66-8be06fe6de72	DI	0.1	0.04	0.18	0.41	0.22	0.7	-0.31	30.34	('808919c6-0966-4d14-ae66-8be06fe6de72.DI.0', '808919c6-0966-4d14-ae66-8be06fe6de72.NODI.0_808919c6-0966-4d14-ae66-8be06fe6de72.NODI.1')	(0,0):214,(0,1):18,(1,0):10	0:10,1:18	(0,0):76,(0,1):5,(1,0):18	0:18,1:5	chr16	+	(68325112, 68325112)	(68325561, 68325561)	HCT116-unstranded	0.50	SA464	SA467
f4068a8c-81e0-470a-ac56-e7be68c3c87d	DI	0.49	0.38	0.6	0.26	0.21	0.33	0.23	51.35	('f4068a8c-81e0-470a-ac56-e7be68c3c87d.DI.0', 'f4068a8c-81e0-470a-ac56-e7be68c3c87d.NODI.0_f4068a8c-81e0-470a-ac56-e7be68c3c87d.NODI.1')	(0,0):114,(0,1):23,(1,0):106	0:106,1:23	(0,0):105,(0,1):52,(1,0):93,(1,1):3	0:93,1:55	chr16	-	(2142955, 2142955)	(2143739, 2143739)	HCT116-unstranded	0.50	SA464	SA467
6e14272b-04e9-43bc-8a29-d2b057998ce6	DI	0.97	0.92	0.99	0.82	0.73	0.89	0.15	59.65	('6e14272b-04e9-43bc-8a29-d2b057998ce6.DI.0', '6e14272b-04e9-43bc-8a29-d2b057998ce6.NODI.0_6e14272b-04e9-43bc-8a29-d2b057998ce6.NODI.1')	(0,0):74,(0,1):1,(1,0):136,(1,1):8	0:143,1:2	(0,0):93,(0,1):13,(1,0):158,(1,1):23	0:179,1:15	chr16	+	(712679, 712679)	(713437, 713437)	HCT116-unstranded	0.50	SA464	SA467
ba2a7689-fe24-404f-a513-14cffc9824e5	DI	0.05	0.03	0.07	0.2	0.16	0.25	-0.15	1000000000000.0	('ba2a7689-fe24-404f-a513-14cffc9824e5.DI.0', 'ba2a7689-fe24-404f-a513-14cffc9824e5.NODI.0_ba2a7689-fe24-404f-a513-14cffc9824e5.NODI.1')	(0,0):289,(0,1):142,(1,0):18,(1,1):161	0:20,1:301	(0,0):247,(0,1):111,(1,0):62,(1,1):100	0:69,1:204	chr16	-	(5140085, 5140085)	(5140566, 5140566)	HCT116-unstranded	0.50	SA464	SA467
40e45254-59e0-4317-a1cc-09093652e7be	DI	0.07	0.04	0.1	0.2	0.12	0.31	-0.13	22.02	('40e45254-59e0-4317-a1cc-09093652e7be.DI.0', '40e45254-59e0-4317-a1cc-09093652e7be.NODI.0_40e45254-59e0-4317-a1cc-09093652e7be.NODI.1')	(0,0):95,(0,1):31,(1,0):30	0:30,1:31	(0,0):63,(0,1):17,(1,0):59	0:59,1:17	chr16	-	(20811624, 20811624)	(20812681, 20812681)	HCT116-unstranded	0.50	SA464	SA467
dbfbb5a4-15e6-4f51-9476-e80a97a8fed9	DI	0.56	0.33	0.78	0.15	0.06	0.27	0.41	64.95	('dbfbb5a4-15e6-4f51-9476-e80a97a8fed9.DI.0', 'dbfbb5a4-15e6-4f51-9476-e80a97a8fed9.NODI.0_dbfbb5a4-15e6-4f51-9476-e80a97a8fed9.NODI.1')	(0,0):89,(0,1):4,(1,0):25	0:25,1:4	(0,0):90,(0,1):12,(1,0):10,(1,1):2	0:11,1:13	chr16	-	(2147320, 2147320)	(2147778, 2147778)	HCT116-unstranded	0.50	SA464	SA467
bbc8fc1f-45ec-4779-be81-eceb8e4662a3	DI	0.92	0.81	0.99	0.67	0.6	0.74	0.25	47.49	('bbc8fc1f-45ec-4779-be81-eceb8e4662a3.DI.0', 'bbc8fc1f-45ec-4779-be81-eceb8e4662a3.NODI.0_bbc8fc1f-45ec-4779-be81-eceb8e4662a3.NODI.1')	(0,0):17,(1,0):46,(1,1):86	0:129,1:3	(0,0):279,(0,1):19,(1,0):334,(1,1):1219	0:1254,1:318	chr16	+	(89726948, 89726948)	(89727915, 89727915)	HCT116-unstranded	0.50	SA464	SA467
1a663d0e-a650-44e9-8b0a-5b885f17b93a	DI	0.24	0.2	0.28	0.12	0.09	0.15	0.12	72586946.27	('1a663d0e-a650-44e9-8b0a-5b885f17b93a.DI.0', '1a663d0e-a650-44e9-8b0a-5b885f17b93a.NODI.0_1a663d0e-a650-44e9-8b0a-5b885f17b93a.NODI.1')	(0,0):220,(0,1):117,(1,0):182,(1,1):13	0:185,1:127	(0,0):158,(0,1):133,(1,0):87,(1,1):8	0:87,1:141	chr16	+	(840525, 840525)	(841370, 841370)	HCT116-unstranded	0.50	SA464	SA467
f58991e0-6019-4eae-8d00-d5073026bc98	DI	0.15	0.11	0.22	0.33	0.24	0.44	-0.18	27.03	('f58991e0-6019-4eae-8d00-d5073026bc98.DI.0', 'f58991e0-6019-4eae-8d00-d5073026bc98.NODI.0_f58991e0-6019-4eae-8d00-d5073026bc98.NODI.1')	(0,0):279,(0,1):28,(1,0):202	0:202,1:28	(0,0):187,(0,1):20,(1,0):408,(1,1):1	0:408,1:21	chr16	-	(66766242, 66766242)	(66768214, 66768214)	HCT116-unstranded	0.50	SA464	SA467
0ec6b718-d3f6-491a-a6e4-f85fe7766fde	DI	0.89	0.7	0.98	0.37	0.24	0.53	0.52	2518786.51	('0ec6b718-d3f6-491a-a6e4-f85fe7766fde.DI.0', '0ec6b718-d3f6-491a-a6e4-f85fe7766fde.NODI.0_0ec6b718-d3f6-491a-a6e4-f85fe7766fde.NODI.1')	(0,0):250,(1,0):77,(1,1):4	0:81	(0,0):148,(0,1):6,(1,0):52,(1,1):7	0:52,1:13	chr16	+	(90106708, 90106708)	(90108943, 90108943)	HCT116-unstranded	0.50	SA464	SA467
80040389-001b-4a5f-ae98-2f9469641fae	DI	0.13	0.1	0.18	0.32	0.27	0.39	-0.19	31756164.98	('80040389-001b-4a5f-ae98-2f9469641fae.DI.0', '80040389-001b-4a5f-ae98-2f9469641fae.NODI.0_80040389-001b-4a5f-ae98-2f9469641fae.NODI.1')	(0,0):103,(0,1):39,(1,0):101,(1,1):14	0:101,1:53	(0,0):146,(0,1):42,(1,0):372,(1,1):24	0:379,1:59	chr16	+	(1794979, 1794979)	(1797276, 1797276)	HCT116-unstranded	0.50	SA464	SA467
b00bf751-7d06-492c-beb4-1df76389296d	DI	0.06	0.04	0.1	0.29	0.2	0.4	-0.23	2016672697.74	('b00bf751-7d06-492c-beb4-1df76389296d.DI.0', 'b00bf751-7d06-492c-beb4-1df76389296d.NODI.0_b00bf751-7d06-492c-beb4-1df76389296d.NODI.1')	(0,0):17,(0,1):28,(1,0):30,(1,1):33	0:32,1:59	(0,0):16,(0,1):10,(1,0):75,(1,1):21	0:82,1:24	chr3	-	(38622422, 38622422)	(38627532, 38627532)	HCT116-unstranded	0.50	SA464	SA467
aa0ba186-c126-46ea-89e3-d65b8b3dbc34	DI	0.22	0.15	0.3	0.05	0.02	0.09	0.17	14894.59	('aa0ba186-c126-46ea-89e3-d65b8b3dbc34.DI.0', 'aa0ba186-c126-46ea-89e3-d65b8b3dbc34.NODI.0_aa0ba186-c126-46ea-89e3-d65b8b3dbc34.NODI.1')	(0,0):124,(0,1):51,(1,0):29,(1,1):126	0:46,1:160	(0,0):137,(0,1):82,(1,0):8,(1,1):167	0:14,1:243	chr3	-	(49160137, 49160137)	(49160806, 49160806)	HCT116-unstranded	0.50	SA464	SA467
fcd2beb2-bb2f-411d-b806-ba2c6094debd	DI	0.03	0.02	0.04	0.17	0.11	0.25	-0.14	5187089.06	('fcd2beb2-bb2f-411d-b806-ba2c6094debd.DI.0', 'fcd2beb2-bb2f-411d-b806-ba2c6094debd.NODI.0_fcd2beb2-bb2f-411d-b806-ba2c6094debd.NODI.1')	(0,0):114,(0,1):66,(1,0):137,(1,1):1	0:137,1:67	(0,0):66,(0,1):14,(1,0):225,(1,1):3	0:225,1:17	chr3	-	(45965148, 45965148)	(45972773, 45972773)	HCT116-unstranded	0.50	SA464	SA467
a9c8ed43-5ea1-4515-9a55-0a8dd128deff	DI	0.05	0.04	0.06	0.24	0.19	0.3	-0.19	1000000000000.0	('a9c8ed43-5ea1-4515-9a55-0a8dd128deff.DI.0', 'a9c8ed43-5ea1-4515-9a55-0a8dd128deff.NODI.0_a9c8ed43-5ea1-4515-9a55-0a8dd128deff.NODI.1')	(0,0):79,(0,1):10,(1,0):133,(1,1):360	0:163,1:340	(0,0):31,(0,1):3,(1,0):250,(1,1):134	0:275,1:112	chr3	-	(56667072, 56667072)	(56672793, 56672793)	HCT116-unstranded	0.50	SA464	SA467
931b08bc-42d9-4185-942c-2b0ae1aed1d6	DI	0.08	0.05	0.11	0.19	0.15	0.24	-0.11	191.01	('931b08bc-42d9-4185-942c-2b0ae1aed1d6.DI.0', '931b08bc-42d9-4185-942c-2b0ae1aed1d6.NODI.0_931b08bc-42d9-4185-942c-2b0ae1aed1d6.NODI.1')	(0,0):1661,(0,1):75,(1,0):19,(1,1):43	0:22,1:115	(0,0):1819,(0,1):92,(1,0):72,(1,1):53	0:74,1:143	chr3	-	(49061928, 49061928)	(49062235, 49062235)	HCT116-unstranded	0.50	SA464	SA467
1b25b0c1-e057-4ae5-86e3-0794c47ec6fb	DI	0.02	0.01	0.02	0.31	0.23	0.43	-0.29	1000000000000.0	('1b25b0c1-e057-4ae5-86e3-0794c47ec6fb.DI.0', '1b25b0c1-e057-4ae5-86e3-0794c47ec6fb.NODI.0_1b25b0c1-e057-4ae5-86e3-0794c47ec6fb.NODI.1')	(0,0):136,(0,1):78,(1,0):50	0:50,1:78	(0,0):75,(0,1):17,(1,0):282	0:282,1:17	chr3	+	(45748272, 45748272)	(45751135, 45751135)	HCT116-unstranded	0.50	SA464	SA467
5d01fbde-2758-4b6a-b533-28f0007e0c5e	DI	0.02	0.01	0.03	0.13	0.09	0.17	-0.11	1569803740.9	('5d01fbde-2758-4b6a-b533-28f0007e0c5e.DI.0', '5d01fbde-2758-4b6a-b533-28f0007e0c5e.NODI.0_5d01fbde-2758-4b6a-b533-28f0007e0c5e.NODI.1')	(0,0):149,(0,1):43,(1,0):32,(1,1):1	0:32,1:44	(0,0):102,(0,1):31,(1,0):170,(1,1):1	0:170,1:32	chr3	-	(108301824, 108301824)	(108304059, 108304059)	HCT116-unstranded	0.50	SA464	SA467
f15e4f77-d3f4-4722-88a3-5936cb43f872	DI	0.35	0.19	0.55	0.77	0.52	0.93	-0.42	34.8	('f15e4f77-d3f4-4722-88a3-5936cb43f872.DI.0', 'f15e4f77-d3f4-4722-88a3-5936cb43f872.NODI.0_f15e4f77-d3f4-4722-88a3-5936cb43f872.NODI.1')	(0,0):55,(0,1):7,(1,0):35	0:35,1:7	(0,0):68,(0,1):1,(1,0):59	0:59,1:1	chr3	+	(129233296, 129233296)	(129234442, 129234442)	HCT116-unstranded	0.50	SA464	SA467
2dd7bd03-c737-4dfd-adeb-3791215526b9	DI	0.08	0.05	0.12	0.27	0.16	0.4	-0.19	138.74	('2dd7bd03-c737-4dfd-adeb-3791215526b9.DI.0', '2dd7bd03-c737-4dfd-adeb-3791215526b9.NODI.0_2dd7bd03-c737-4dfd-adeb-3791215526b9.NODI.1')	(0,0):137,(0,1):27,(1,0):69	0:69,1:27	(0,0):78,(0,1):11,(1,0):123	0:123,1:11	chr3	+	(179093008, 179093008)	(179094956, 179094956)	HCT116-unstranded	0.50	SA464	SA467
3775ac3c-0de9-429d-91a0-e4bb17102b27	DI	0.19	0.15	0.25	0.47	0.39	0.56	-0.28	96560676.42	('3775ac3c-0de9-429d-91a0-e4bb17102b27.DI.0', '3775ac3c-0de9-429d-91a0-e4bb17102b27.NODI.0_3775ac3c-0de9-429d-91a0-e4bb17102b27.NODI.1')	(0,0):201,(0,1):67,(1,0):88	0:88,1:67	(0,0):144,(0,1):38,(1,0):199,(1,1):5	0:201,1:41	chr3	-	(52729437, 52729437)	(52730056, 52730056)	HCT116-unstranded	0.50	SA464	SA467
c7ea1837-d5b4-494d-83bd-0fd30fadbd04	DI	0.13	0.07	0.21	0.59	0.47	0.73	-0.46	1000000000000.0	('c7ea1837-d5b4-494d-83bd-0fd30fadbd04.DI.0', 'c7ea1837-d5b4-494d-83bd-0fd30fadbd04.NODI.0_c7ea1837-d5b4-494d-83bd-0fd30fadbd04.NODI.1')	(0,0):21,(0,1):25,(1,0):11,(1,1):29	0:15,1:50	(0,0):37,(0,1):13,(1,0):61,(1,1):26	0:79,1:21	chr3	-	(66433406, 66433406)	(66434696, 66434696)	HCT116-unstranded	0.50	SA464	SA467
385ee5d2-ec20-42b6-9033-7e587a7ffefb	DI	0.04	0.01	0.07	0.24	0.18	0.32	-0.2	1000000000000.0	('385ee5d2-ec20-42b6-9033-7e587a7ffefb.DI.0', '385ee5d2-ec20-42b6-9033-7e587a7ffefb.NODI.0_385ee5d2-ec20-42b6-9033-7e587a7ffefb.NODI.1')	(0,0):7,(0,1):2,(1,0):6,(1,1):92	0:11,1:89	(0,0):10,(0,1):2,(1,0):62,(1,1):129	0:85,1:108	chr3	+	(20189895, 20189895)	(20195896, 20195896)	HCT116-unstranded	0.50	SA464	SA467
990f414c-4646-4f2d-ba9f-da9de39bc11f	DI	0.14	0.11	0.17	0.28	0.25	0.32	-0.14	6822359030.83	('990f414c-4646-4f2d-ba9f-da9de39bc11f.DI.0', '990f414c-4646-4f2d-ba9f-da9de39bc11f.NODI.0_990f414c-4646-4f2d-ba9f-da9de39bc11f.NODI.1')	(0,0):429,(0,1):82,(1,0):110	0:110,1:82	(0,0):707,(0,1):140,(1,0):478	0:478,1:140	chr3	-	(12626621, 12626621)	(12627298, 12627298)	HCT116-unstranded	0.50	SA464	SA467
19e7f8e9-91bd-40d8-9663-5205e4a8aa77	DI	0.27	0.2	0.34	0.05	0.04	0.06	0.22	1000000000000.0	('19e7f8e9-91bd-40d8-9663-5205e4a8aa77.DI.0', '19e7f8e9-91bd-40d8-9663-5205e4a8aa77.NODI.0_19e7f8e9-91bd-40d8-9663-5205e4a8aa77.NODI.1')	(0,0):19,(0,1):2,(1,0):92,(1,1):141	0:134,1:101	(0,0):35,(0,1):4,(1,0):75,(1,1):630	0:113,1:596	chr3	-	(133545184, 133545184)	(133553485, 133553485)	HCT116-unstranded	0.50	SA464	SA467
8a55f111-499d-496e-8be0-521478fc8409	DI	0.01	0.0	0.01	0.14	0.09	0.21	-0.13	836677515.68	('8a55f111-499d-496e-8be0-521478fc8409.DI.0', '8a55f111-499d-496e-8be0-521478fc8409.NODI.0_8a55f111-499d-496e-8be0-521478fc8409.NODI.1')	(0,0):167,(0,1):68,(1,0):47	0:47,1:68	(0,0):73,(0,1):15,(1,0):251	0:251,1:15	chr3	+	(183446478, 183446478)	(183454617, 183454617)	HCT116-unstranded	0.50	SA464	SA467
34920527-e8e9-4fe5-b190-49e78a4ba132	DI	0.07	0.05	0.09	0.2	0.16	0.25	-0.13	1000000000000.0	('34920527-e8e9-4fe5-b190-49e78a4ba132.DI.0', '34920527-e8e9-4fe5-b190-49e78a4ba132.NODI.0_34920527-e8e9-4fe5-b190-49e78a4ba132.NODI.1')	(0,0):180,(0,1):45,(1,0):109,(1,1):1	0:109,1:46	(0,0):224,(0,1):49,(1,0):435,(1,1):1	0:435,1:50	chr3	-	(196733420, 196733420)	(196735595, 196735595)	HCT116-unstranded	0.50	SA464	SA467
392dc62a-6acc-483d-9073-38e1f9ed65ae	DI	0.19	0.11	0.3	0.68	0.53	0.82	-0.49	1663589256.4	('392dc62a-6acc-483d-9073-38e1f9ed65ae.DI.0', '392dc62a-6acc-483d-9073-38e1f9ed65ae.NODI.0_392dc62a-6acc-483d-9073-38e1f9ed65ae.NODI.1')	(0,0):21,(0,1):16,(1,0):18,(1,1):24	0:22,1:36	(0,0):47,(0,1):9,(1,0):75,(1,1):19	0:87,1:16	chr3	-	(66432697, 66432697)	(66433825, 66433825)	HCT116-unstranded	0.50	SA464	SA467
02eaeed9-bd80-485a-9cb9-488d075f0806	DI	0.08	0.06	0.1	0.21	0.19	0.24	-0.13	1000000000000.0	('02eaeed9-bd80-485a-9cb9-488d075f0806.DI.0', '02eaeed9-bd80-485a-9cb9-488d075f0806.NODI.0_02eaeed9-bd80-485a-9cb9-488d075f0806.NODI.1')	(0,0):155,(0,1):111,(1,0):79,(1,1):732	0:135,1:787	(0,0):253,(0,1):156,(1,0):322,(1,1):1083	0:537,1:1024	chr3	-	(49946686, 49946686)	(49948317, 49948317)	HCT116-unstranded	0.50	SA464	SA467
a9fca149-295e-477d-b10f-1c3ea5cd4810	DI	0.03	0.02	0.04	0.19	0.09	0.35	-0.16	31.84	('a9fca149-295e-477d-b10f-1c3ea5cd4810.DI.0', 'a9fca149-295e-477d-b10f-1c3ea5cd4810.NODI.0_a9fca149-295e-477d-b10f-1c3ea5cd4810.NODI.1')	(0,0):335,(0,1):29,(1,0):86,(1,1):1	0:86,1:30	(0,0):165,(0,1):7,(1,0):163	0:163,1:7	chr3	+	(142735687, 142735687)	(142738878, 142738878)	HCT116-unstranded	0.50	SA464	SA467
20c60aa8-bb58-4a2b-9fe7-89f0ff6294ea	DI	0.2	0.1	0.34	0.6	0.48	0.71	-0.4	26418.11	('20c60aa8-bb58-4a2b-9fe7-89f0ff6294ea.DI.0', '20c60aa8-bb58-4a2b-9fe7-89f0ff6294ea.NODI.0_20c60aa8-bb58-4a2b-9fe7-89f0ff6294ea.NODI.1')	(0,0):850,(0,1):12,(1,0):12,(1,1):12	0:12,1:24	(0,0):1272,(0,1):20,(1,0):85,(1,1):6	0:86,1:25	chr3	-	(50325858, 50325858)	(50326142, 50326142)	HCT116-unstranded	0.50	SA464	SA467
f696b96d-2bdd-4b1a-b4f7-02014e586d01	DI	0.08	0.06	0.1	0.23	0.2	0.27	-0.15	1000000000000.0	('f696b96d-2bdd-4b1a-b4f7-02014e586d01.DI.0', 'f696b96d-2bdd-4b1a-b4f7-02014e586d01.NODI.0_f696b96d-2bdd-4b1a-b4f7-02014e586d01.NODI.1')	(0,0):1143,(0,1):109,(1,0):55,(1,1):287	0:56,1:395	(0,0):924,(0,1):111,(1,0):151,(1,1):189	0:163,1:288	chr3	+	(52727203, 52727203)	(52727560, 52727560)	HCT116-unstranded	0.50	SA464	SA467
b1b345fc-2d30-468f-8d90-555dd05969b6	DI	0.87	0.78	0.95	0.43	0.37	0.49	0.44	1000000000000.0	('b1b345fc-2d30-468f-8d90-555dd05969b6.DI.0', 'b1b345fc-2d30-468f-8d90-555dd05969b6.NODI.0_b1b345fc-2d30-468f-8d90-555dd05969b6.NODI.1')	(0,0):1078,(0,1):4,(1,0):279,(1,1):3	0:282,1:4	(0,0):1663,(0,1):84,(1,0):492,(1,1):4	0:492,1:88	chr3	-	(12881641, 12881641)	(12882455, 12882455)	HCT116-unstranded	0.50	SA464	SA467
18ad90f0-4a0e-4927-8af6-0d14f527a398	DI	0.13	0.1	0.16	0.02	0.01	0.02	0.11	1000000000000.0	('18ad90f0-4a0e-4927-8af6-0d14f527a398.DI.0', '18ad90f0-4a0e-4927-8af6-0d14f527a398.NODI.0_18ad90f0-4a0e-4927-8af6-0d14f527a398.NODI.1')	(0,0):142,(0,1):25,(1,0):186,(1,1):90	0:206,1:95	(0,0):100,(0,1):51,(1,0):47,(1,1):191	0:50,1:239	chr3	+	(191087708, 191087708)	(191093378, 191093378)	HCT116-unstranded	0.50	SA464	SA467
b687a7fe-3cbb-45cb-905b-6950b4915adb	DI	0.25	0.19	0.33	0.68	0.51	0.85	-0.43	62752610.33	('b687a7fe-3cbb-45cb-905b-6950b4915adb.DI.0', 'b687a7fe-3cbb-45cb-905b-6950b4915adb.NODI.0_b687a7fe-3cbb-45cb-905b-6950b4915adb.NODI.1')	(0,0):59,(0,1):26,(1,0):242,(1,1):1	0:242,1:27	(0,0):58,(0,1):5,(1,0):335,(1,1):1	0:336,1:5	chr3	-	(121192197, 121192197)	(121195580, 121195580)	HCT116-unstranded	0.50	SA464	SA467
e637bc15-0ddc-404b-9495-c7abcc7ddd4a	DI	0.29	0.23	0.35	0.15	0.11	0.2	0.14	80.42	('e637bc15-0ddc-404b-9495-c7abcc7ddd4a.DI.0', 'e637bc15-0ddc-404b-9495-c7abcc7ddd4a.NODI.0_e637bc15-0ddc-404b-9495-c7abcc7ddd4a.NODI.1')	(0,0):106,(0,1):87,(1,0):99,(1,1):6	0:99,1:93	(0,0):108,(0,1):112,(1,0):56,(1,1):7	0:59,1:116	chr3	-	(49159596, 49159596)	(49160346, 49160346)	HCT116-unstranded	0.50	SA464	SA467
94bf952e-dccf-4c06-a93e-224c1364348f	DI	0.07	0.06	0.09	0.36	0.26	0.48	-0.29	1000000000000.0	('94bf952e-dccf-4c06-a93e-224c1364348f.DI.0', '94bf952e-dccf-4c06-a93e-224c1364348f.NODI.0_94bf952e-dccf-4c06-a93e-224c1364348f.NODI.1')	(0,0):397,(0,1):79,(1,0):141,(1,1):40	0:142,1:118	(0,0):168,(0,1):10,(1,0):209,(1,1):22	0:216,1:25	chr3	+	(142741695, 142741695)	(142742860, 142742860)	HCT116-unstranded	0.50	SA464	SA467
51858a32-8125-41ab-bd6c-a9a8ab765988	DI	0.09	0.03	0.19	0.81	0.51	0.99	-0.72	4446578.48	('51858a32-8125-41ab-bd6c-a9a8ab765988.DI.0', '51858a32-8125-41ab-bd6c-a9a8ab765988.NODI.0_51858a32-8125-41ab-bd6c-a9a8ab765988.NODI.1')	(0,0):126,(0,1):12,(1,0):7	0:7,1:12	(0,0):97,(1,0):25	0:25	chr3	+	(10106040, 10106040)	(10106559, 10106559)	HCT116-unstranded	0.50	SA464	SA467
ad01f680-78a2-41e0-8379-e255bc857094	DI	0.05	0.04	0.06	0.16	0.14	0.18	-0.11	1000000000000.0	('ad01f680-78a2-41e0-8379-e255bc857094.DI.0', 'ad01f680-78a2-41e0-8379-e255bc857094.NODI.0_ad01f680-78a2-41e0-8379-e255bc857094.NODI.1')	(0,0):216,(0,1):222,(1,0):94,(1,1):26	0:94,1:248	(0,0):250,(0,1):208,(1,0):346,(1,1):53	0:352,1:255	chr3	+	(23930603, 23930603)	(23932270, 23932270)	HCT116-unstranded	0.50	SA464	SA467
0f2706ce-6b7a-4180-8b8a-e27a986616ff	DI	0.03	0.02	0.05	0.27	0.17	0.43	-0.24	3087172.15	('0f2706ce-6b7a-4180-8b8a-e27a986616ff.DI.0', '0f2706ce-6b7a-4180-8b8a-e27a986616ff.NODI.0_0f2706ce-6b7a-4180-8b8a-e27a986616ff.NODI.1')	(0,0):131,(0,1):27,(1,0):66	0:66,1:27	(0,0):88,(0,1):9,(1,0):248	0:248,1:9	chr3	-	(14193835, 14193835)	(14197995, 14197995)	HCT116-unstranded	0.50	SA464	SA467
c143f5ae-0e43-49c4-8c3b-f32acc5fa8ae	DI	0.51	0.37	0.68	0.15	0.11	0.21	0.36	559540.07	('c143f5ae-0e43-49c4-8c3b-f32acc5fa8ae.DI.0', 'c143f5ae-0e43-49c4-8c3b-f32acc5fa8ae.NODI.0_c143f5ae-0e43-49c4-8c3b-f32acc5fa8ae.NODI.1')	(0,0):27,(0,1):8,(1,0):182	0:182,1:8	(0,0):63,(0,1):36,(1,0):141,(1,1):1	0:142,1:36	chr3	+	(195423305, 195423305)	(195426078, 195426078)	HCT116-unstranded	0.50	SA464	SA467
c1fbc3b8-12a8-481d-bf50-154237553612	DI	0.25	0.19	0.33	0.05	0.04	0.07	0.2	1000000000000.0	('c1fbc3b8-12a8-481d-bf50-154237553612.DI.0', 'c1fbc3b8-12a8-481d-bf50-154237553612.NODI.0_c1fbc3b8-12a8-481d-bf50-154237553612.NODI.1')	(0,0):55,(0,1):15,(1,0):74,(1,1):84	0:87,1:86	(0,0):385,(0,1):150,(1,0):111,(1,1):539	0:138,1:662	chr3	-	(197341016, 197341016)	(197342530, 197342530)	HCT116-unstranded	0.50	SA464	SA467
13e4c029-5f0d-4252-a37f-d1530c32214a	DI	0.02	0.01	0.05	0.58	0.28	0.87	-0.56	411.78	('13e4c029-5f0d-4252-a37f-d1530c32214a.DI.0', '13e4c029-5f0d-4252-a37f-d1530c32214a.NODI.0_13e4c029-5f0d-4252-a37f-d1530c32214a.NODI.1')	(0,0):30,(0,1):8,(1,0):15	0:15,1:8	(0,0):20,(0,1):1,(1,0):143	0:143,1:1	chr3	-	(142095321, 142095321)	(142099022, 142099022)	HCT116-unstranded	0.50	SA464	SA467
76fe0cbf-72e7-4ee3-9e03-0bda635e8e34	DI	0.04	0.03	0.06	0.49	0.25	0.81	-0.45	45966.74	('76fe0cbf-72e7-4ee3-9e03-0bda635e8e34.DI.0', '76fe0cbf-72e7-4ee3-9e03-0bda635e8e34.NODI.0_76fe0cbf-72e7-4ee3-9e03-0bda635e8e34.NODI.1')	(0,0):218,(0,1):31,(1,0):80	0:80,1:31	(0,0):59,(0,1):3,(1,0):143	0:143,1:3	chr3	+	(9422187, 9422187)	(9424993, 9424993)	HCT116-unstranded	0.50	SA464	SA467
6bdbfac9-5521-4875-81e1-eb24184fae4d	DI	0.07	0.05	0.08	0.2	0.17	0.22	-0.13	1000000000000.0	('6bdbfac9-5521-4875-81e1-eb24184fae4d.DI.0', '6bdbfac9-5521-4875-81e1-eb24184fae4d.NODI.0_6bdbfac9-5521-4875-81e1-eb24184fae4d.NODI.1')	(0,0):436,(0,1):118,(1,0):283,(1,1):1	0:283,1:119	(0,0):618,(0,1):140,(1,0):1163,(1,1):2	0:1163,1:142	chr3	-	(194369410, 194369410)	(194371753, 194371753)	HCT116-unstranded	0.50	SA464	SA467
f2d3f3b1-3417-433c-b96d-ad4d1847c649	DI	0.43	0.36	0.52	0.17	0.14	0.2	0.26	564167450761.02	('f2d3f3b1-3417-433c-b96d-ad4d1847c649.DI.0', 'f2d3f3b1-3417-433c-b96d-ad4d1847c649.NODI.0_f2d3f3b1-3417-433c-b96d-ad4d1847c649.NODI.1')	(0,0):49,(0,1):1,(1,0):166,(1,1):280	0:280,1:167	(0,0):97,(0,1):3,(1,0):201,(1,1):857	0:345,1:716	chr3	-	(50333834, 50333834)	(50336290, 50336290)	HCT116-unstranded	0.50	SA464	SA467
db38f84d-5eea-4996-813f-e7082448fb3a	DI	0.37	0.32	0.42	0.2	0.16	0.25	0.17	3024444.72	('db38f84d-5eea-4996-813f-e7082448fb3a.DI.0', 'db38f84d-5eea-4996-813f-e7082448fb3a.NODI.0_db38f84d-5eea-4996-813f-e7082448fb3a.NODI.1')	(0,0):504,(0,1):55,(1,0):1477,(1,1):64	0:1502,1:94	(0,0):1143,(0,1):39,(1,0):481,(1,1):42	0:486,1:76	chr3	-	(185644389, 185644389)	(185649640, 185649640)	HCT116-unstranded	0.50	SA464	SA467
092140a8-0c6c-4961-bda1-d5402a8448bf	DI	0.47	0.39	0.55	0.15	0.12	0.18	0.32	1000000000000.0	('092140a8-0c6c-4961-bda1-d5402a8448bf.DI.0', '092140a8-0c6c-4961-bda1-d5402a8448bf.NODI.0_092140a8-0c6c-4961-bda1-d5402a8448bf.NODI.1')	(0,0):599,(0,1):37,(1,0):596,(1,1):14	0:604,1:43	(0,0):584,(0,1):101,(1,0):323,(1,1):22	0:325,1:121	chr19	-	(1612215, 1612215)	(1615484, 1615484)	HCT116-unstranded	0.50	SA464	SA467
897a9853-8bb9-4a06-afee-6bc85087bad2	DI	0.15	0.11	0.19	0.31	0.27	0.37	-0.16	1000000000000.0	('897a9853-8bb9-4a06-afee-6bc85087bad2.DI.0', '897a9853-8bb9-4a06-afee-6bc85087bad2.NODI.0_897a9853-8bb9-4a06-afee-6bc85087bad2.NODI.1')	(0,0):38,(0,1):24,(1,0):123,(1,1):72	0:133,1:86	(0,0):60,(0,1):31,(1,0):500,(1,1):141	0:544,1:128	chr19	-	(17405484, 17405484)	(17412433, 17412433)	HCT116-unstranded	0.50	SA464	SA467
d14978e3-3163-4cba-bc71-5f9c91a5c665	DI	0.12	0.08	0.17	0.32	0.22	0.45	-0.2	55.08	('d14978e3-3163-4cba-bc71-5f9c91a5c665.DI.0', 'd14978e3-3163-4cba-bc71-5f9c91a5c665.NODI.0_d14978e3-3163-4cba-bc71-5f9c91a5c665.NODI.1')	(0,0):299,(0,1):18,(1,0):222	0:222,1:18	(0,0):322,(0,1):12,(1,0):592,(1,1):2	0:593,1:13	chr19	-	(4448315, 4448315)	(4452489, 4452489)	HCT116-unstranded	0.50	SA464	SA467
9c328c1d-471e-4c38-b5ea-dbdffcacd6f5	DI	0.3	0.23	0.37	0.15	0.11	0.19	0.15	78.68	('9c328c1d-471e-4c38-b5ea-dbdffcacd6f5.DI.0', '9c328c1d-471e-4c38-b5ea-dbdffcacd6f5.NODI.0_9c328c1d-471e-4c38-b5ea-dbdffcacd6f5.NODI.1')	(0,0):350,(0,1):42,(1,0):149,(1,1):12	0:150,1:53	(0,0):356,(0,1):57,(1,0):89,(1,1):21	0:92,1:75	chr19	+	(33695544, 33695544)	(33696197, 33696197)	HCT116-unstranded	0.50	SA464	SA467
8bea961c-d396-4ccc-9307-be19c8663935	DI	0.71	0.46	0.98	0.05	0.04	0.08	0.66	29543642620.7	('8bea961c-d396-4ccc-9307-be19c8663935.DI.0', '8bea961c-d396-4ccc-9307-be19c8663935.NODI.0_8bea961c-d396-4ccc-9307-be19c8663935.NODI.1')	(0,0):22,(0,1):1,(1,0):79,(1,1):12	0:90,1:2	(0,0):112,(0,1):2,(1,0):39,(1,1):104	0:41,1:104	chr19	-	(49311013, 49311013)	(49314166, 49314166)	HCT116-unstranded	0.50	SA464	SA467
e16a141a-33d8-4fc9-9af1-abc041b7604e	DI	0.85	0.7	0.96	0.56	0.48	0.65	0.29	20.5	('e16a141a-33d8-4fc9-9af1-abc041b7604e.DI.0', 'e16a141a-33d8-4fc9-9af1-abc041b7604e.NODI.0_e16a141a-33d8-4fc9-9af1-abc041b7604e.NODI.1')	(0,0):293,(0,1):1,(1,0):29,(1,1):14	0:39,1:5	(0,0):274,(0,1):35,(1,0):94,(1,1):44	0:107,1:66	chr19	-	(55559414, 55559414)	(55559909, 55559909)	HCT116-unstranded	0.50	SA464	SA467
3bd1daf1-901f-41a0-8f6b-a34b56a8e2a1	DI	0.83	0.48	1.0	0.28	0.16	0.46	0.55	23.81	('3bd1daf1-901f-41a0-8f6b-a34b56a8e2a1.DI.0', '3bd1daf1-901f-41a0-8f6b-a34b56a8e2a1.NODI.0_3bd1daf1-901f-41a0-8f6b-a34b56a8e2a1.NODI.1')	(0,0):3,(1,0):31,(1,1):3	0:33,1:1	(0,0):12,(0,1):1,(1,0):36,(1,1):21	0:43,1:15	chr19	-	(28262879, 28262879)	(28265160, 28265160)	HCT116-unstranded	0.50	SA464	SA467
e58c0df3-d43c-4055-821b-53e235c9649a	DI	0.25	0.22	0.29	0.14	0.13	0.16	0.11	36875113.0	('e58c0df3-d43c-4055-821b-53e235c9649a.DI.0', 'e58c0df3-d43c-4055-821b-53e235c9649a.NODI.0_e58c0df3-d43c-4055-821b-53e235c9649a.NODI.1')	(0,0):783,(0,1):74,(1,0):494,(1,1):110	0:519,1:159	(0,0):1371,(0,1):114,(1,0):505,(1,1):240	0:531,1:328	chr19	+	(58823532, 58823532)	(58826358, 58826358)	HCT116-unstranded	0.50	SA464	SA467
9475550f-d655-4966-a47b-61e26d0ec946	DI	0.1	0.07	0.14	0.23	0.17	0.31	-0.13	223.18	('9475550f-d655-4966-a47b-61e26d0ec946.DI.0', '9475550f-d655-4966-a47b-61e26d0ec946.NODI.0_9475550f-d655-4966-a47b-61e26d0ec946.NODI.1')	(0,0):55,(0,1):36,(1,0):93,(1,1):1	0:93,1:37	(0,0):59,(0,1):32,(1,0):239,(1,1):1	0:239,1:33	chr19	+	(17608064, 17608064)	(17611213, 17611213)	HCT116-unstranded	0.50	SA464	SA467
65d5060a-9f45-47af-a09e-972ab1469572	DI	0.32	0.28	0.35	0.21	0.18	0.24	0.11	134611.95	('65d5060a-9f45-47af-a09e-972ab1469572.DI.0', '65d5060a-9f45-47af-a09e-972ab1469572.NODI.0_65d5060a-9f45-47af-a09e-972ab1469572.NODI.1')	(0,0):1262,(0,1):258,(1,0):231,(1,1):41	0:240,1:290	(0,0):1506,(0,1):364,(1,0):188,(1,1):45	0:193,1:404	chr19	-	(39330736, 39330736)	(39331199, 39331199)	HCT116-unstranded	0.50	SA464	SA467
27a3f1b2-d667-4833-a91e-7be42ae29170	DI	0.47	0.44	0.5	0.35	0.33	0.37	0.12	1000000000000.0	('27a3f1b2-d667-4833-a91e-7be42ae29170.DI.0', '27a3f1b2-d667-4833-a91e-7be42ae29170.NODI.0_27a3f1b2-d667-4833-a91e-7be42ae29170.NODI.1')	(0,0):802,(0,1):233,(1,0):2691,(1,1):468	0:2918,1:474	(0,0):830,(0,1):331,(1,0):2117,(1,1):432	0:2276,1:604	chr19	-	(54682482, 54682482)	(54684850, 54684850)	HCT116-unstranded	0.50	SA464	SA467
b7bf4d79-5f31-489b-808b-c8efe03d8369	DI	0.47	0.42	0.52	0.79	0.73	0.85	-0.32	1000000000000.0	('b7bf4d79-5f31-489b-808b-c8efe03d8369.DI.0', 'b7bf4d79-5f31-489b-808b-c8efe03d8369.NODI.0_b7bf4d79-5f31-489b-808b-c8efe03d8369.NODI.1')	(0,0):349,(0,1):95,(1,0):329,(1,1):3021	0:1764,1:1681	(0,0):321,(0,1):21,(1,0):432,(1,1):2646	0:2567,1:532	chr19	+	(39873848, 39873848)	(39875550, 39875550)	HCT116-unstranded	0.50	SA464	SA467
a705937d-1546-47a1-8f3c-e03a3cc59fee	DI	0.6	0.53	0.68	0.35	0.28	0.43	0.25	281831.63	('a705937d-1546-47a1-8f3c-e03a3cc59fee.DI.0', 'a705937d-1546-47a1-8f3c-e03a3cc59fee.NODI.0_a705937d-1546-47a1-8f3c-e03a3cc59fee.NODI.1')	(0,0):119,(0,1):33,(1,0):139,(1,1):42	0:154,1:60	(0,0):84,(0,1):40,(1,0):56,(1,1):43	0:60,1:79	chr19	-	(10444905, 10444905)	(10445458, 10445458)	HCT116-unstranded	0.50	SA464	SA467
6a6f7436-7947-4c0c-8e9a-495798d6fffe	DI	0.68	0.6	0.75	0.21	0.19	0.23	0.47	1000000000000.0	('6a6f7436-7947-4c0c-8e9a-495798d6fffe.DI.0', '6a6f7436-7947-4c0c-8e9a-495798d6fffe.NODI.0_6a6f7436-7947-4c0c-8e9a-495798d6fffe.NODI.1')	(0,0):367,(0,1):23,(1,0):3511,(1,1):47	0:3543,1:38	(0,0):665,(0,1):162,(1,0):5513,(1,1):402	0:5592,1:485	chr19	-	(16742120, 16742120)	(16758072, 16758072)	HCT116-unstranded	0.50	SA464	SA467
03873e49-610b-4152-a44e-7c77fe4b6b66	DI	0.71	0.64	0.78	0.12	0.09	0.16	0.59	1000000000000.0	('03873e49-610b-4152-a44e-7c77fe4b6b66.DI.0', '03873e49-610b-4152-a44e-7c77fe4b6b66.NODI.0_03873e49-610b-4152-a44e-7c77fe4b6b66.NODI.1')	(0,0):64,(0,1):23,(1,0):203,(1,1):1675	0:1420,1:481	(0,0):80,(0,1):149,(1,0):55,(1,1):2276	0:344,1:2136	chr19	+	(7535012, 7535012)	(7537370, 7537370)	HCT116-unstranded	0.50	SA464	SA467
ba222185-178a-4698-a7ce-b7576ae7395c	DI	0.46	0.4	0.52	0.32	0.28	0.37	0.14	24.19	('ba222185-178a-4698-a7ce-b7576ae7395c.DI.0', 'ba222185-178a-4698-a7ce-b7576ae7395c.NODI.0_ba222185-178a-4698-a7ce-b7576ae7395c.NODI.1')	(0,0):313,(0,1):58,(1,0):289,(1,1):105	0:340,1:112	(0,0):442,(0,1):111,(1,0):325,(1,1):166	0:383,1:219	chr19	+	(18699805, 18699805)	(18700493, 18700493)	HCT116-unstranded	0.50	SA464	SA467
f53b6d65-ba1e-4968-a7b5-526814ebe42a	DI	0.19	0.15	0.23	0.07	0.06	0.09	0.12	48167667333.91	('f53b6d65-ba1e-4968-a7b5-526814ebe42a.DI.0', 'f53b6d65-ba1e-4968-a7b5-526814ebe42a.NODI.0_f53b6d65-ba1e-4968-a7b5-526814ebe42a.NODI.1')	(0,0):188,(0,1):11,(1,0):143,(1,1):124	0:160,1:118	(0,0):184,(0,1):32,(1,0):155,(1,1):347	0:180,1:354	chr19	+	(1969824, 1969824)	(1976113, 1976113)	HCT116-unstranded	0.50	SA464	SA467
a070553f-8c95-4ac6-a390-a51e63bf9559	DI	0.86	0.78	0.92	0.47	0.39	0.55	0.39	1000000000000.0	('a070553f-8c95-4ac6-a390-a51e63bf9559.DI.0', 'a070553f-8c95-4ac6-a390-a51e63bf9559.NODI.0_a070553f-8c95-4ac6-a390-a51e63bf9559.NODI.1')	(0,0):493,(0,1):9,(1,0):376,(1,1):8	0:384,1:9	(0,0):579,(0,1):37,(1,0):222,(1,1):15	0:228,1:46	chr19	-	(1877507, 1877507)	(1878903, 1878903)	HCT116-unstranded	0.50	SA464	SA467
aca0fbb7-1796-4f0a-b34c-b5ee54ef5fb4	DI	0.73	0.67	0.8	0.94	0.89	0.98	-0.21	122061186.23	('aca0fbb7-1796-4f0a-b34c-b5ee54ef5fb4.DI.0', 'aca0fbb7-1796-4f0a-b34c-b5ee54ef5fb4.NODI.0_aca0fbb7-1796-4f0a-b34c-b5ee54ef5fb4.NODI.1')	(0,0):344,(1,0):1159,(1,1):648	0:1641,1:166	(0,0):756,(0,1):2,(1,0):2897,(1,1):1203	0:4062,1:40	chr19	+	(10221621, 10221621)	(10224510, 10224510)	HCT116-unstranded	0.50	SA464	SA467
c25fd534-6e93-461b-b443-f5fc980128dc	DI	0.31	0.22	0.42	0.05	0.03	0.07	0.26	1000000000000.0	('c25fd534-6e93-461b-b443-f5fc980128dc.DI.0', 'c25fd534-6e93-461b-b443-f5fc980128dc.NODI.0_c25fd534-6e93-461b-b443-f5fc980128dc.NODI.1')	(0,0):24,(0,1):1,(1,0):67,(1,1):86	0:99,1:55	(0,0):103,(1,0):26,(1,1):229	0:40,1:215	chr19	+	(28288662, 28288662)	(28290339, 28290339)	HCT116-unstranded	0.50	SA464	SA467
26575ada-eae9-4cdc-88c2-8c0ce96ddfc9	DI	0.13	0.1	0.16	0.49	0.32	0.67	-0.36	3567.64	('26575ada-eae9-4cdc-88c2-8c0ce96ddfc9.DI.0', '26575ada-eae9-4cdc-88c2-8c0ce96ddfc9.NODI.0_26575ada-eae9-4cdc-88c2-8c0ce96ddfc9.NODI.1')	(0,0):240,(0,1):44,(1,0):944,(1,1):8	0:945,1:51	(0,0):136,(0,1):6,(1,0):718,(1,1):1	0:719,1:6	chr19	+	(16965013, 16965013)	(16973370, 16973370)	HCT116-unstranded	0.50	SA464	SA467
bcf418b3-e85e-42c1-9daf-7da0828cc99e	DI	0.24	0.19	0.3	0.53	0.43	0.66	-0.29	2636715.91	('bcf418b3-e85e-42c1-9daf-7da0828cc99e.DI.0', 'bcf418b3-e85e-42c1-9daf-7da0828cc99e.NODI.0_bcf418b3-e85e-42c1-9daf-7da0828cc99e.NODI.1')	(0,0):683,(0,1):4,(1,0):159,(1,1):99	0:186,1:76	(0,0):542,(1,0):293,(1,1):87	0:335,1:45	chr19	-	(16665963, 16665963)	(16667945, 16667945)	HCT116-unstranded	0.50	SA464	SA467
af38f0d9-fb88-40f0-8c37-bc2e61b3c598	DI	0.1	0.08	0.13	0.29	0.22	0.39	-0.19	2476741.13	('af38f0d9-fb88-40f0-8c37-bc2e61b3c598.DI.0', 'af38f0d9-fb88-40f0-8c37-bc2e61b3c598.NODI.0_af38f0d9-fb88-40f0-8c37-bc2e61b3c598.NODI.1')	(0,0):105,(0,1):89,(1,0):173,(1,1):9	0:177,1:94	(0,0):63,(0,1):22,(1,0):155,(1,1):2	0:157,1:22	chr19	-	(19414533, 19414533)	(19416885, 19416885)	HCT116-unstranded	0.50	SA464	SA467
4440b53e-3bfd-4836-8f78-736cfd1e36e1	DI	0.05	0.03	0.08	0.33	0.18	0.53	-0.28	494.54	('4440b53e-3bfd-4836-8f78-736cfd1e36e1.DI.0', '4440b53e-3bfd-4836-8f78-736cfd1e36e1.NODI.0_4440b53e-3bfd-4836-8f78-736cfd1e36e1.NODI.1')	(0,0):528,(0,1):33,(1,0):15	0:15,1:33	(0,0):202,(0,1):8,(1,0):38	0:38,1:8	chr19	-	(47230710, 47230710)	(47231264, 47231264)	HCT116-unstranded	0.50	SA464	SA467
a65fc124-3f8e-444a-88e4-93b3d6f33332	DI	0.35	0.32	0.38	0.11	0.1	0.12	0.24	1000000000000.0	('a65fc124-3f8e-444a-88e4-93b3d6f33332.DI.0', 'a65fc124-3f8e-444a-88e4-93b3d6f33332.NODI.0_a65fc124-3f8e-444a-88e4-93b3d6f33332.NODI.1')	(0,0):384,(0,1):70,(1,0):1876,(1,1):458	0:2054,1:350	(0,0):598,(0,1):51,(1,0):839,(1,1):803	0:913,1:780	chr19	-	(3538298, 3538298)	(3542975, 3542975)	HCT116-unstranded	0.50	SA464	SA467
5b398cae-901e-4b48-97ec-79c580edda78	DI	0.06	0.03	0.11	0.33	0.25	0.43	-0.27	1000000000000.0	('5b398cae-901e-4b48-97ec-79c580edda78.DI.0', '5b398cae-901e-4b48-97ec-79c580edda78.NODI.0_5b398cae-901e-4b48-97ec-79c580edda78.NODI.1')	(0,0):676,(0,1):13,(1,0):77,(1,1):1	0:77,1:14	(0,0):986,(0,1):21,(1,0):986	0:986,1:21	chr11	+	(9452422, 9452422)	(9455183, 9455183)	HCT116-unstranded	0.50	SA464	SA467
c61c24a8-82e7-4a73-a0a8-413a692d9200	DI	0.1	0.08	0.14	0.5	0.35	0.67	-0.4	28050196216.6	('c61c24a8-82e7-4a73-a0a8-413a692d9200.DI.0', 'c61c24a8-82e7-4a73-a0a8-413a692d9200.NODI.0_c61c24a8-82e7-4a73-a0a8-413a692d9200.NODI.1')	(0,0):100,(0,1):29,(1,0):287,(1,1):22	0:289,1:49	(0,0):125,(0,1):4,(1,0):544,(1,1):14	0:555,1:7	chr11	+	(95555663, 95555663)	(95561191, 95561191)	HCT116-unstranded	0.50	SA464	SA467
a9f6d4f7-c6d3-4f0b-a191-e0e618b04ff4	DI	0.38	0.33	0.44	0.13	0.1	0.16	0.25	1000000000000.0	('a9f6d4f7-c6d3-4f0b-a191-e0e618b04ff4.DI.0', 'a9f6d4f7-c6d3-4f0b-a191-e0e618b04ff4.NODI.0_a9f6d4f7-c6d3-4f0b-a191-e0e618b04ff4.NODI.1')	(0,0):49,(0,1):64,(1,0):265,(1,1):174	0:327,1:176	(0,0):93,(0,1):89,(1,0):111,(1,1):248	0:147,1:301	chr11	+	(376421, 376421)	(379701, 379701)	HCT116-unstranded	0.50	SA464	SA467
c54fd688-73b2-493f-b94c-2e42f67b7d29	DI	0.44	0.35	0.55	0.19	0.15	0.24	0.25	377191411.42	('c54fd688-73b2-493f-b94c-2e42f67b7d29.DI.0', 'c54fd688-73b2-493f-b94c-2e42f67b7d29.NODI.0_c54fd688-73b2-493f-b94c-2e42f67b7d29.NODI.1')	(0,0):2227,(0,1):28,(1,0):97,(1,1):3	0:97,1:31	(0,0):2646,(0,1):95,(1,0):98,(1,1):8	0:99,1:102	chr11	+	(67352156, 67352156)	(67352712, 67352712)	HCT116-unstranded	0.50	SA464	SA467
f4d69758-a57e-418e-a109-bf19c27ac01f	DI	0.04	0.02	0.06	0.19	0.12	0.28	-0.15	6100.47	('f4d69758-a57e-418e-a109-bf19c27ac01f.DI.0', 'f4d69758-a57e-418e-a109-bf19c27ac01f.NODI.0_f4d69758-a57e-418e-a109-bf19c27ac01f.NODI.1')	(0,0):47,(0,1):42,(1,0):23,(1,1):14	0:23,1:56	(0,0):22,(0,1):19,(1,0):50,(1,1):4	0:50,1:23	chr11	-	(128840805, 128840805)	(128842452, 128842452)	HCT116-unstranded	0.50	SA464	SA467
52d735a8-7dc1-4309-b4a2-ee98cf654135	DI	0.13	0.06	0.22	0.57	0.39	0.75	-0.44	816442.32	('52d735a8-7dc1-4309-b4a2-ee98cf654135.DI.0', '52d735a8-7dc1-4309-b4a2-ee98cf654135.NODI.0_52d735a8-7dc1-4309-b4a2-ee98cf654135.NODI.1')	(0,0):116,(0,1):19,(1,0):9,(1,1):112	0:34,1:106	(0,0):63,(0,1):8,(1,0):30,(1,1):60	0:72,1:26	chr11	+	(65633329, 65633329)	(65633852, 65633852)	HCT116-unstranded	0.50	SA464	SA467
7130aea5-a153-43b1-b5f6-f929fe5261fc	DI	0.53	0.47	0.59	0.77	0.7	0.84	-0.24	181139433553.5	('7130aea5-a153-43b1-b5f6-f929fe5261fc.DI.0', '7130aea5-a153-43b1-b5f6-f929fe5261fc.NODI.0_7130aea5-a153-43b1-b5f6-f929fe5261fc.NODI.1')	(0,0):392,(1,0):479,(1,1):743	0:860,1:362	(0,0):534,(0,1):3,(1,0):777,(1,1):793	0:1355,1:218	chr11	+	(65338862, 65338862)	(65340287, 65340287)	HCT116-unstranded	0.50	SA464	SA467
e9861a34-b645-4c9f-a936-75d73f47e859	DI	0.08	0.07	0.09	0.2	0.17	0.24	-0.12	1000000000000.0	('e9861a34-b645-4c9f-a936-75d73f47e859.DI.0', 'e9861a34-b645-4c9f-a936-75d73f47e859.NODI.0_e9861a34-b645-4c9f-a936-75d73f47e859.NODI.1')	(0,0):409,(0,1):2,(1,0):228,(1,1):346	0:261,1:315	(0,0):217,(0,1):4,(1,0):333,(1,1):190	0:371,1:156	chr11	+	(68377419, 68377419)	(68381006, 68381006)	HCT116-unstranded	0.50	SA464	SA467
8d43c879-e323-4656-9c81-59bbfab37e6c	DI	0.91	0.81	0.98	0.45	0.36	0.55	0.46	1000000000000.0	('8d43c879-e323-4656-9c81-59bbfab37e6c.DI.0', '8d43c879-e323-4656-9c81-59bbfab37e6c.NODI.0_8d43c879-e323-4656-9c81-59bbfab37e6c.NODI.1')	(0,0):92,(0,1):2,(1,0):80,(1,1):63	0:139,1:6	(0,0):80,(0,1):28,(1,0):80,(1,1):167	0:159,1:116	chr11	+	(68696651, 68696651)	(68697902, 68697902)	HCT116-unstranded	0.50	SA464	SA467
ac72d831-c929-4ba2-aada-0a33caf2d6c6	DI	0.03	0.01	0.08	0.5	0.24	0.81	-0.47	2288.41	('ac72d831-c929-4ba2-aada-0a33caf2d6c6.DI.0', 'ac72d831-c929-4ba2-aada-0a33caf2d6c6.NODI.0_ac72d831-c929-4ba2-aada-0a33caf2d6c6.NODI.1')	(0,0):37,(0,1):8,(1,0):16	0:16,1:8	(0,0):62,(0,1):2,(1,0):137	0:137,1:2	chr11	-	(94194102, 94194102)	(94197405, 94197405)	HCT116-unstranded	0.50	SA464	SA467
deeef7ce-12e4-4ab1-add0-41c996b2e179	DI	0.29	0.2	0.39	0.05	0.02	0.1	0.24	229.88	('deeef7ce-12e4-4ab1-add0-41c996b2e179.DI.0', 'deeef7ce-12e4-4ab1-add0-41c996b2e179.NODI.0_deeef7ce-12e4-4ab1-add0-41c996b2e179.NODI.1')	(0,0):170,(0,1):31,(1,0):32	0:32,1:31	(0,0):123,(0,1):29,(1,0):3,(1,1):1	0:3,1:30	chr11	+	(67074842, 67074842)	(67075208, 67075208)	HCT116-unstranded	0.50	SA464	SA467
e43b780a-0328-422b-8e92-3f725f114ad9	DI	0.73	0.45	0.97	0.19	0.15	0.24	0.54	16195.69	('e43b780a-0328-422b-8e92-3f725f114ad9.DI.0', 'e43b780a-0328-422b-8e92-3f725f114ad9.NODI.0_e43b780a-0328-422b-8e92-3f725f114ad9.NODI.1')	(0,0):9,(1,0):54,(1,1):5	0:56,1:3	(0,0):85,(0,1):14,(1,0):169,(1,1):67	0:181,1:69	chr11	+	(6554911, 6554911)	(6559740, 6559740)	HCT116-unstranded	0.50	SA464	SA467
859adb96-f9b5-49dc-a55d-47f72a33b7ff	DI	0.91	0.76	0.99	0.58	0.43	0.74	0.33	44.75	('859adb96-f9b5-49dc-a55d-47f72a33b7ff.DI.0', '859adb96-f9b5-49dc-a55d-47f72a33b7ff.NODI.0_859adb96-f9b5-49dc-a55d-47f72a33b7ff.NODI.1')	(0,0):15,(1,0):332	0:332	(0,0):71,(0,1):9,(1,0):469,(1,1):2	0:471,1:9	chr11	+	(6561106, 6561106)	(6565476, 6565476)	HCT116-unstranded	0.50	SA464	SA467
97ce6c11-f940-496d-9280-d1db7c4004f0	DI	0.3	0.25	0.36	0.93	0.9	0.96	-0.63	1000000000000.0	('97ce6c11-f940-496d-9280-d1db7c4004f0.DI.0', '97ce6c11-f940-496d-9280-d1db7c4004f0.NODI.0_97ce6c11-f940-496d-9280-d1db7c4004f0.NODI.1')	(0,0):32,(0,1):33,(1,0):135,(1,1):312	0:223,1:257	(0,0):136,(0,1):10,(1,0):1070,(1,1):714	0:1742,1:52	chr11	-	(34172534, 34172534)	(34175925, 34175925)	HCT116-unstranded	0.50	SA464	SA467
797b462c-ab97-44ca-b722-30193caf66a7	DI	0.64	0.54	0.74	0.96	0.89	0.99	-0.32	1000000000000.0	('797b462c-ab97-44ca-b722-30193caf66a7.DI.0', '797b462c-ab97-44ca-b722-30193caf66a7.NODI.0_797b462c-ab97-44ca-b722-30193caf66a7.NODI.1')	(0,0):311,(0,1):12,(1,0):94,(1,1):19	0:99,1:26	(0,0):284,(0,1):1,(1,0):111,(1,1):3	0:114,1:1	chr11	-	(47493550, 47493550)	(47493909, 47493909)	HCT116-unstranded	0.50	SA464	SA467
a6bc1dce-7960-4961-90b2-d438d5758d9c	DI	0.27	0.22	0.32	0.09	0.07	0.11	0.18	1000000000000.0	('a6bc1dce-7960-4961-90b2-d438d5758d9c.DI.0', 'a6bc1dce-7960-4961-90b2-d438d5758d9c.NODI.0_a6bc1dce-7960-4961-90b2-d438d5758d9c.NODI.1')	(0,0):642,(0,1):50,(1,0):414,(1,1):44	0:427,1:81	(0,0):745,(0,1):64,(1,0):141,(1,1):44	0:146,1:103	chr11	-	(65767774, 65767774)	(65769606, 65769606)	HCT116-unstranded	0.50	SA464	SA467
1801e711-d86e-44c0-ae4c-19e0ec09c36c	DI	0.25	0.14	0.4	0.05	0.03	0.09	0.2	1621.89	('1801e711-d86e-44c0-ae4c-19e0ec09c36c.DI.0', '1801e711-d86e-44c0-ae4c-19e0ec09c36c.NODI.0_1801e711-d86e-44c0-ae4c-19e0ec09c36c.NODI.1')	(0,0):125,(0,1):12,(1,0):68	0:68,1:12	(0,0):136,(0,1):22,(1,0):23,(1,1):1	0:23,1:23	chr11	+	(66366930, 66366930)	(66368020, 66368020)	HCT116-unstranded	0.50	SA464	SA467
21d33a0a-9c93-405e-b2cc-bcdcb0291140	DI	0.11	0.04	0.23	0.71	0.61	0.8	-0.6	1000000000000.0	('21d33a0a-9c93-405e-b2cc-bcdcb0291140.DI.0', '21d33a0a-9c93-405e-b2cc-bcdcb0291140.NODI.0_21d33a0a-9c93-405e-b2cc-bcdcb0291140.NODI.1')	(0,0):683,(0,1):12,(1,0):3	0:3,1:12	(0,0):997,(0,1):22,(1,0):159	0:159,1:22	chr11	+	(9455117, 9455117)	(9455393, 9455393)	HCT116-unstranded	0.50	SA464	SA467
dff681ef-7975-4ddb-93dd-376b641a499c	DI	0.13	0.09	0.17	0.02	0.01	0.06	0.11	154035.14	('dff681ef-7975-4ddb-93dd-376b641a499c.DI.0', 'dff681ef-7975-4ddb-93dd-376b641a499c.NODI.0_dff681ef-7975-4ddb-93dd-376b641a499c.NODI.1')	(0,0):81,(0,1):64,(1,0):47,(1,1):293	0:75,1:329	(0,0):14,(0,1):31,(1,0):2,(1,1):99	0:5,1:127	chr11	+	(119052803, 119052803)	(119054720, 119054720)	HCT116-unstranded	0.50	SA464	SA467
065403ec-0021-4b6b-b193-cddfe58da40c	DI	0.13	0.08	0.19	0.39	0.25	0.55	-0.26	333.02	('065403ec-0021-4b6b-b193-cddfe58da40c.DI.0', '065403ec-0021-4b6b-b193-cddfe58da40c.NODI.0_065403ec-0021-4b6b-b193-cddfe58da40c.NODI.1')	(0,0):172,(0,1):14,(1,0):51,(1,1):16	0:53,1:28	(0,0):126,(0,1):9,(1,0):90,(1,1):4	0:92,1:11	chr11	+	(61549045, 61549045)	(61551072, 61551072)	HCT116-unstranded	0.50	SA464	SA467
242e2caf-65be-4096-a841-b80db3bab4e8	DI	0.08	0.04	0.13	0.58	0.36	0.83	-0.5	7390357.59	('242e2caf-65be-4096-a841-b80db3bab4e8.DI.0', '242e2caf-65be-4096-a841-b80db3bab4e8.NODI.0_242e2caf-65be-4096-a841-b80db3bab4e8.NODI.1')	(0,0):35,(0,1):22,(1,0):15	0:15,1:22	(0,0):7,(0,1):3,(1,0):35	0:35,1:3	chr11	+	(33049232, 33049232)	(33050338, 33050338)	HCT116-unstranded	0.50	SA464	SA467
fa2fb352-1ab8-4523-940e-cfae76fd6187	DI	0.03	0.01	0.05	0.16	0.11	0.22	-0.13	55643898.9	('fa2fb352-1ab8-4523-940e-cfae76fd6187.DI.0', 'fa2fb352-1ab8-4523-940e-cfae76fd6187.NODI.0_fa2fb352-1ab8-4523-940e-cfae76fd6187.NODI.1')	(0,0):166,(0,1):30,(1,0):14,(1,1):1	0:14,1:31	(0,0):152,(0,1):33,(1,0):112	0:112,1:33	chr11	+	(85988022, 85988022)	(85989033, 85989033)	HCT116-unstranded	0.50	SA464	SA467
30151786-aebd-4cad-972e-52b0872e0b86	DI	0.83	0.71	0.92	0.2	0.18	0.22	0.63	1000000000000.0	('30151786-aebd-4cad-972e-52b0872e0b86.DI.0', '30151786-aebd-4cad-972e-52b0872e0b86.NODI.0_30151786-aebd-4cad-972e-52b0872e0b86.NODI.1')	(0,0):1190,(0,1):4,(1,0):158,(1,1):153	0:298,1:17	(0,0):1000,(0,1):226,(1,0):420,(1,1):1663	0:783,1:1526	chr11	+	(43344980, 43344980)	(43348421, 43348421)	HCT116-unstranded	0.50	SA464	SA467
b1d05f20-e402-468a-b0be-e2889eaf7e24	DI	0.14	0.09	0.21	0.4	0.33	0.47	-0.26	93937908556.51	('b1d05f20-e402-468a-b0be-e2889eaf7e24.DI.0', 'b1d05f20-e402-468a-b0be-e2889eaf7e24.NODI.0_b1d05f20-e402-468a-b0be-e2889eaf7e24.NODI.1')	(0,0):26,(0,1):19,(1,0):26,(1,1):76	0:32,1:89	(0,0):56,(0,1):24,(1,0):156,(1,1):155	0:214,1:121	chr11	+	(93460142, 93460142)	(93461987, 93461987)	HCT116-unstranded	0.50	SA464	SA467
7a5750b3-259a-420a-b03c-b1d87c6689a8	DI	0.52	0.3	0.78	0.12	0.08	0.17	0.4	1221.0	('7a5750b3-259a-420a-b03c-b1d87c6689a8.DI.0', '7a5750b3-259a-420a-b03c-b1d87c6689a8.NODI.0_7a5750b3-259a-420a-b03c-b1d87c6689a8.NODI.1')	(0,0):202,(0,1):3,(1,0):158	0:158,1:3	(0,0):221,(0,1):23,(1,0):146	0:146,1:23	chr11	+	(43357408, 43357408)	(43360923, 43360923)	HCT116-unstranded	0.50	SA464	SA467
f07e824a-322f-4760-b0a5-2907c298f6a9	DI	0.16	0.12	0.2	0.03	0.03	0.04	0.13	1000000000000.0	('f07e824a-322f-4760-b0a5-2907c298f6a9.DI.0', 'f07e824a-322f-4760-b0a5-2907c298f6a9.NODI.0_f07e824a-322f-4760-b0a5-2907c298f6a9.NODI.1')	(0,0):66,(0,1):26,(1,0):113,(1,1):89	0:122,1:106	(0,0):202,(0,1):190,(1,0):115,(1,1):331	0:127,1:509	chr11	-	(73840232, 73840232)	(73844017, 73844017)	HCT116-unstranded	0.50	SA464	SA467
15428e0f-5982-4b4f-883f-b57dc5c826ce	DI	0.54	0.37	0.72	0.16	0.08	0.27	0.38	63.92	('15428e0f-5982-4b4f-883f-b57dc5c826ce.DI.0', '15428e0f-5982-4b4f-883f-b57dc5c826ce.NODI.0_15428e0f-5982-4b4f-883f-b57dc5c826ce.NODI.1')	(0,0):140,(0,1):3,(1,0):38,(1,1):64	0:77,1:28	(0,0):165,(0,1):4,(1,0):11,(1,1):72	0:16,1:71	chr11	+	(118402493, 118402493)	(118403176, 118403176)	HCT116-unstranded	0.50	SA464	SA467
421493a4-2d08-439c-badc-c4422de7a1f0	DI	0.03	0.02	0.04	0.14	0.08	0.23	-0.11	534.6	('421493a4-2d08-439c-badc-c4422de7a1f0.DI.0', '421493a4-2d08-439c-badc-c4422de7a1f0.NODI.0_421493a4-2d08-439c-badc-c4422de7a1f0.NODI.1')	(0,0):50,(0,1):25,(1,0):58	0:58,1:25	(0,0):50,(0,1):13,(1,0):168	0:168,1:13	chr11	-	(17144249, 17144249)	(17151014, 17151014)	HCT116-unstranded	0.50	SA464	SA467
e5687472-6f4b-4a23-af95-1fbcd9c382e9	DI	0.57	0.24	0.96	0.04	0.02	0.08	0.53	91.32	('e5687472-6f4b-4a23-af95-1fbcd9c382e9.DI.0', 'e5687472-6f4b-4a23-af95-1fbcd9c382e9.NODI.0_e5687472-6f4b-4a23-af95-1fbcd9c382e9.NODI.1')	(0,0):52,(1,0):20,(1,1):2	0:20,1:2	(0,0):75,(0,1):9,(1,0):16,(1,1):13	0:17,1:21	chr21	+	(46893809, 46893809)	(46894717, 46894717)	HCT116-unstranded	0.50	SA464	SA467
d126ae84-65ca-4625-8d5c-24b4257ab6df	DI	0.04	0.02	0.07	0.21	0.11	0.35	-0.17	37.28	('d126ae84-65ca-4625-8d5c-24b4257ab6df.DI.0', 'd126ae84-65ca-4625-8d5c-24b4257ab6df.NODI.0_d126ae84-65ca-4625-8d5c-24b4257ab6df.NODI.1')	(0,0):36,(0,1):11,(1,0):6,(1,1):253	0:17,1:253	(0,0):15,(0,1):4,(1,0):10,(1,1):74	0:22,1:66	chr21	+	(43999846, 43999846)	(44001530, 44001530)	HCT116-unstranded	0.50	SA464	SA467
6a7d3b7e-f896-46b2-8ef3-92d6cac7923d	DI	0.41	0.23	0.68	0.04	0.03	0.06	0.37	936.26	('6a7d3b7e-f896-46b2-8ef3-92d6cac7923d.DI.0', '6a7d3b7e-f896-46b2-8ef3-92d6cac7923d.NODI.0_6a7d3b7e-f896-46b2-8ef3-92d6cac7923d.NODI.1')	(0,0):17,(0,1):2,(1,0):48,(1,1):4	0:49,1:5	(0,0):82,(0,1):27,(1,0):48,(1,1):50	0:51,1:74	chr21	+	(40178375, 40178375)	(40182030, 40182030)	HCT116-unstranded	0.50	SA464	SA467
44b7acfe-64e7-4e0b-a162-8d978ec1e017	DI	0.91	0.74	1.0	0.49	0.35	0.65	0.42	67.59	('44b7acfe-64e7-4e0b-a162-8d978ec1e017.DI.0', '44b7acfe-64e7-4e0b-a162-8d978ec1e017.NODI.0_44b7acfe-64e7-4e0b-a162-8d978ec1e017.NODI.1')	(0,0):149,(1,0):683	0:683	(0,0):144,(0,1):11,(1,0):713	0:713,1:11	chr21	-	(46194636, 46194636)	(46197332, 46197332)	HCT116-unstranded	0.50	SA464	SA467
85701a00-8d9f-42b7-b2c7-08011a1a0b80	DI	0.13	0.08	0.2	0.02	0.02	0.03	0.11	461084.78	('85701a00-8d9f-42b7-b2c7-08011a1a0b80.DI.0', '85701a00-8d9f-42b7-b2c7-08011a1a0b80.NODI.0_85701a00-8d9f-42b7-b2c7-08011a1a0b80.NODI.1')	(0,0):27,(0,1):20,(1,0):94,(1,1):1	0:94,1:21	(0,0):62,(0,1):69,(1,0):54,(1,1):3	0:54,1:72	chr21	-	(30308848, 30308848)	(30313728, 30313728)	HCT116-unstranded	0.50	SA464	SA467
3df56616-7f13-4eb2-8037-83ee6291cea4	DI	0.38	0.33	0.44	0.51	0.46	0.57	-0.13	22.09	('3df56616-7f13-4eb2-8037-83ee6291cea4.DI.0', '3df56616-7f13-4eb2-8037-83ee6291cea4.NODI.0_3df56616-7f13-4eb2-8037-83ee6291cea4.NODI.1')	(0,0):164,(0,1):100,(1,0):247,(1,1):18	0:253,1:112	(0,0):235,(0,1):109,(1,0):466,(1,1):27	0:477,1:125	chr21	-	(34131391, 34131391)	(34132305, 34132305)	HCT116-unstranded	0.50	SA464	SA467
3dc56367-fbf3-48e8-b5cc-203cdb64fabf	DI	0.12	0.1	0.14	0.6	0.54	0.67	-0.48	1000000000000.0	('3dc56367-fbf3-48e8-b5cc-203cdb64fabf.DI.0', '3dc56367-fbf3-48e8-b5cc-203cdb64fabf.NODI.0_3dc56367-fbf3-48e8-b5cc-203cdb64fabf.NODI.1')	(0,0):205,(0,1):117,(1,0):506,(1,1):2	0:506,1:119	(0,0):234,(0,1):50,(1,0):2488,(1,1):2	0:2489,1:51	chr21	-	(47686896, 47686896)	(47690477, 47690477)	HCT116-unstranded	0.50	SA464	SA467
2965e5ad-748f-4177-8839-791872a13966	DI	0.46	0.28	0.75	0.13	0.06	0.22	0.33	32.85	('2965e5ad-748f-4177-8839-791872a13966.DI.0', '2965e5ad-748f-4177-8839-791872a13966.NODI.0_2965e5ad-748f-4177-8839-791872a13966.NODI.1')	(0,0):17,(1,0):23,(1,1):107	0:89,1:41	(0,0):19,(0,1):3,(1,0):8,(1,1):118	0:30,1:99	chr21	-	(45753099, 45753099)	(45755687, 45755687)	HCT116-unstranded	0.50	SA464	SA467
7fbba98f-cb94-4305-acb2-a770d7947f1c	DI	0.49	0.24	0.83	0.05	0.03	0.09	0.44	148.02	('7fbba98f-cb94-4305-acb2-a770d7947f1c.DI.0', '7fbba98f-cb94-4305-acb2-a770d7947f1c.NODI.0_7fbba98f-cb94-4305-acb2-a770d7947f1c.NODI.1')	(0,0):52,(0,1):2,(1,0):48	0:48,1:2	(0,0):59,(0,1):12,(1,0):18	0:18,1:12	chr21	+	(35186217, 35186217)	(35189694, 35189694)	HCT116-unstranded	0.50	SA464	SA467
38a2f73b-13bd-42ac-9104-eab3e384dd8b	DI	0.92	0.87	0.96	0.78	0.72	0.84	0.14	85.13	('38a2f73b-13bd-42ac-9104-eab3e384dd8b.DI.0', '38a2f73b-13bd-42ac-9104-eab3e384dd8b.NODI.0_38a2f73b-13bd-42ac-9104-eab3e384dd8b.NODI.1')	(0,0):351,(0,1):8,(1,0):1560,(1,1):100	0:1651,1:17	(0,0):432,(0,1):27,(1,0):1515,(1,1):112	0:1597,1:57	chr21	-	(46933333, 46933333)	(46935066, 46935066)	HCT116-unstranded	0.50	SA464	SA467
90d6682b-3b78-412e-a84f-8f89e9f5c7dc	DI	0.88	0.77	0.95	0.63	0.53	0.74	0.25	190.05	('90d6682b-3b78-412e-a84f-8f89e9f5c7dc.DI.0', '90d6682b-3b78-412e-a84f-8f89e9f5c7dc.NODI.0_90d6682b-3b78-412e-a84f-8f89e9f5c7dc.NODI.1')	(0,0):207,(0,1):4,(1,0):73,(1,1):59	0:115,1:21	(0,0):317,(0,1):21,(1,0):83,(1,1):135	0:165,1:74	chr17	+	(56770024, 56770024)	(56772241, 56772241)	HCT116-unstranded	0.50	SA464	SA467
6554356a-b55e-49c7-893b-8ef3d2086d81	DI	0.03	0.02	0.04	0.26	0.21	0.33	-0.23	1000000000000.0	('6554356a-b55e-49c7-893b-8ef3d2086d81.DI.0', '6554356a-b55e-49c7-893b-8ef3d2086d81.NODI.0_6554356a-b55e-49c7-893b-8ef3d2086d81.NODI.1')	(0,0):89,(0,1):104,(1,0):19,(1,1):27	0:19,1:131	(0,0):69,(0,1):46,(1,0):119,(1,1):28	0:128,1:65	chr17	-	(3936122, 3936122)	(3937586, 3937586)	HCT116-unstranded	0.50	SA464	SA467
d377377c-7d20-42f8-b5c4-f355f7993313	DI	0.08	0.04	0.17	0.65	0.28	0.93	-0.57	86.54	('d377377c-7d20-42f8-b5c4-f355f7993313.DI.0', 'd377377c-7d20-42f8-b5c4-f355f7993313.NODI.0_d377377c-7d20-42f8-b5c4-f355f7993313.NODI.1')	(0,0):52,(0,1):9,(1,0):51,(1,1):1	0:51,1:10	(0,0):23,(1,0):45	0:45	chr17	+	(65871672, 65871672)	(65882432, 65882432)	HCT116-unstranded	0.50	SA464	SA467
10e1a770-d444-483d-b215-d02b9efd0ce7	DI	0.07	0.05	0.09	0.17	0.12	0.22	-0.1	549.07	('10e1a770-d444-483d-b215-d02b9efd0ce7.DI.0', '10e1a770-d444-483d-b215-d02b9efd0ce7.NODI.0_10e1a770-d444-483d-b215-d02b9efd0ce7.NODI.1')	(0,0):261,(0,1):173,(1,0):50,(1,1):4	0:51,1:176	(0,0):141,(0,1):59,(1,0):49,(1,1):1	0:49,1:60	chr17	+	(37871993, 37871993)	(37872686, 37872686)	HCT116-unstranded	0.50	SA464	SA467
fd4b7cc9-e513-4fe6-9ec9-0cb3d97d77c6	DI	0.1	0.06	0.16	0.42	0.24	0.67	-0.32	82.87	('fd4b7cc9-e513-4fe6-9ec9-0cb3d97d77c6.DI.0', 'fd4b7cc9-e513-4fe6-9ec9-0cb3d97d77c6.NODI.0_fd4b7cc9-e513-4fe6-9ec9-0cb3d97d77c6.NODI.1')	(0,0):111,(0,1):23,(1,0):24,(1,1):2	0:24,1:25	(0,0):88,(0,1):6,(1,0):35	0:35,1:6	chr17	-	(8135679, 8135679)	(8136350, 8136350)	HCT116-unstranded	0.50	SA464	SA467
cc82ef7d-2c7e-4afc-8249-1093fa743e9c	DI	0.37	0.33	0.42	0.15	0.13	0.17	0.22	1000000000000.0	('cc82ef7d-2c7e-4afc-8249-1093fa743e9c.DI.0', 'cc82ef7d-2c7e-4afc-8249-1093fa743e9c.NODI.0_cc82ef7d-2c7e-4afc-8249-1093fa743e9c.NODI.1')	(0,0):164,(0,1):35,(1,0):629,(1,1):281	0:741,1:204	(0,0):207,(0,1):55,(1,0):403,(1,1):461	0:465,1:454	chr17	+	(38245459, 38245459)	(38250118, 38250118)	HCT116-unstranded	0.50	SA464	SA467
688fdbe9-09b5-4a90-b392-a51933908140	DI	0.84	0.76	0.92	0.44	0.36	0.51	0.4	1000000000000.0	('688fdbe9-09b5-4a90-b392-a51933908140.DI.0', '688fdbe9-09b5-4a90-b392-a51933908140.NODI.0_688fdbe9-09b5-4a90-b392-a51933908140.NODI.1')	(0,0):205,(0,1):9,(1,0):136,(1,1):2	0:138,1:9	(0,0):198,(0,1):52,(1,0):106,(1,1):1	0:107,1:52	chr17	+	(39976093, 39976093)	(39976713, 39976713)	HCT116-unstranded	0.50	SA464	SA467
7b8b9fea-709b-457c-9165-925c8574bdc7	DI	0.15	0.13	0.19	0.61	0.48	0.76	-0.46	1000000000000.0	('7b8b9fea-709b-457c-9165-925c8574bdc7.DI.0', '7b8b9fea-709b-457c-9165-925c8574bdc7.NODI.0_7b8b9fea-709b-457c-9165-925c8574bdc7.NODI.1')	(0,0):170,(0,1):72,(1,0):134,(1,1):291	0:178,1:319	(0,0):42,(0,1):6,(1,0):127,(1,1):79	0:167,1:45	chr17	+	(79082275, 79082275)	(79083172, 79083172)	HCT116-unstranded	0.50	SA464	SA467
68727ff7-08c9-4c4e-926a-891bbbb3c5c2	DI	0.17	0.12	0.23	0.37	0.25	0.53	-0.2	24.59	('68727ff7-08c9-4c4e-926a-891bbbb3c5c2.DI.0', '68727ff7-08c9-4c4e-926a-891bbbb3c5c2.NODI.0_68727ff7-08c9-4c4e-926a-891bbbb3c5c2.NODI.1')	(0,0):361,(0,1):30,(1,0):102	0:102,1:30	(0,0):194,(0,1):14,(1,0):135	0:135,1:14	chr17	-	(73237696, 73237696)	(73238554, 73238554)	HCT116-unstranded	0.50	SA464	SA467
315172ca-e343-4a22-b976-b3d1a2517886	DI	0.26	0.18	0.36	0.05	0.03	0.09	0.21	14655.64	('315172ca-e343-4a22-b976-b3d1a2517886.DI.0', '315172ca-e343-4a22-b976-b3d1a2517886.NODI.0_315172ca-e343-4a22-b976-b3d1a2517886.NODI.1')	(0,0):23,(0,1):12,(1,0):160,(1,1):16	0:165,1:23	(0,0):10,(0,1):6,(1,0):19,(1,1):15	0:20,1:20	chr17	+	(78013611, 78013611)	(78021201, 78021201)	HCT116-unstranded	0.50	SA464	SA467
ecbf7e8b-943a-4a7b-9fba-08d749693949	DI	0.51	0.38	0.65	0.11	0.07	0.16	0.4	1000000000000.0	('ecbf7e8b-943a-4a7b-9fba-08d749693949.DI.0', 'ecbf7e8b-943a-4a7b-9fba-08d749693949.NODI.0_ecbf7e8b-943a-4a7b-9fba-08d749693949.NODI.1')	(0,0):153,(0,1):7,(1,0):146,(1,1):35	0:172,1:16	(0,0):225,(0,1):6,(1,0):39,(1,1):59	0:39,1:65	chr17	+	(28958773, 28958773)	(28960408, 28960408)	HCT116-unstranded	0.50	SA464	SA467
fd43fff6-2dc2-477b-9d0f-dd1c241defe7	DI	0.22	0.12	0.37	0.04	0.01	0.08	0.18	44.72	('fd43fff6-2dc2-477b-9d0f-dd1c241defe7.DI.0', 'fd43fff6-2dc2-477b-9d0f-dd1c241defe7.NODI.0_fd43fff6-2dc2-477b-9d0f-dd1c241defe7.NODI.1')	(0,0):515,(0,1):10,(1,0):13,(1,1):20	0:18,1:25	(0,0):732,(0,1):14,(1,0):3,(1,1):36	0:5,1:48	chr17	+	(7127287, 7127287)	(7127559, 7127559)	HCT116-unstranded	0.50	SA464	SA467
46fb7cef-698b-44e1-8dae-d42cc201171c	DI	0.1	0.09	0.12	0.23	0.17	0.3	-0.13	2073.09	('46fb7cef-698b-44e1-8dae-d42cc201171c.DI.0', '46fb7cef-698b-44e1-8dae-d42cc201171c.NODI.0_46fb7cef-698b-44e1-8dae-d42cc201171c.NODI.1')	(0,0):756,(0,1):105,(1,0):661,(1,1):3	0:661,1:108	(0,0):484,(0,1):26,(1,0):437,(1,1):3	0:439,1:27	chr17	+	(17041230, 17041230)	(17046079, 17046079)	HCT116-unstranded	0.50	SA464	SA467
5f7b8f81-c77f-41ba-9ba0-fff5328c56df	DI	0.19	0.13	0.26	0.61	0.45	0.78	-0.42	5409825185.28	('5f7b8f81-c77f-41ba-9ba0-fff5328c56df.DI.0', '5f7b8f81-c77f-41ba-9ba0-fff5328c56df.NODI.0_5f7b8f81-c77f-41ba-9ba0-fff5328c56df.NODI.1')	(0,0):582,(0,1):23,(1,0):239	0:239,1:23	(0,0):334,(0,1):9,(1,0):661	0:661,1:9	chr17	-	(34854919, 34854919)	(34856799, 34856799)	HCT116-unstranded	0.50	SA464	SA467
86e6fad6-a9a0-4bce-beaf-d20543c63d08	DI	0.67	0.38	0.92	0.2	0.15	0.28	0.47	93.98	('86e6fad6-a9a0-4bce-beaf-d20543c63d08.DI.0', '86e6fad6-a9a0-4bce-beaf-d20543c63d08.NODI.0_86e6fad6-a9a0-4bce-beaf-d20543c63d08.NODI.1')	(0,0):10,(0,1):1,(1,0):87	0:87,1:1	(0,0):65,(0,1):24,(1,0):253,(1,1):3	0:254,1:26	chr17	-	(41311524, 41311524)	(41314710, 41314710)	HCT116-unstranded	0.50	SA464	SA467
b877f206-a6f4-4d76-8cf2-fcd76723813c	DI	0.06	0.04	0.08	0.16	0.1	0.23	-0.1	23.26	('b877f206-a6f4-4d76-8cf2-fcd76723813c.DI.0', 'b877f206-a6f4-4d76-8cf2-fcd76723813c.NODI.0_b877f206-a6f4-4d76-8cf2-fcd76723813c.NODI.1')	(0,0):185,(0,1):51,(1,0):72	0:72,1:51	(0,0):102,(0,1):20,(1,0):80	0:80,1:20	chr17	+	(33319543, 33319543)	(33321405, 33321405)	HCT116-unstranded	0.50	SA464	SA467
9e8898ec-47a6-462d-9190-20c1afa51ab5	DI	0.04	0.03	0.05	0.34	0.22	0.48	-0.3	797448887.79	('9e8898ec-47a6-462d-9190-20c1afa51ab5.DI.0', '9e8898ec-47a6-462d-9190-20c1afa51ab5.NODI.0_9e8898ec-47a6-462d-9190-20c1afa51ab5.NODI.1')	(0,0):222,(0,1):59,(1,0):58	0:58,1:59	(0,0):187,(0,1):11,(1,0):144	0:144,1:11	chr17	-	(4074009, 4074009)	(4075975, 4075975)	HCT116-unstranded	0.50	SA464	SA467
d9aee367-031c-414c-9e66-91272b85a239	DI	0.32	0.27	0.38	0.14	0.11	0.18	0.18	5420594.99	('d9aee367-031c-414c-9e66-91272b85a239.DI.0', 'd9aee367-031c-414c-9e66-91272b85a239.NODI.0_d9aee367-031c-414c-9e66-91272b85a239.NODI.1')	(0,0):172,(0,1):97,(1,0):130,(1,1):3	0:130,1:100	(0,0):181,(0,1):129,(1,0):63,(1,1):6	0:64,1:134	chr17	+	(48628872, 48628872)	(48629541, 48629541)	HCT116-unstranded	0.50	SA464	SA467
3cb8d74e-ff75-4605-8827-4bafba327028	DI	0.1	0.07	0.13	0.29	0.17	0.45	-0.19	26.12	('3cb8d74e-ff75-4605-8827-4bafba327028.DI.0', '3cb8d74e-ff75-4605-8827-4bafba327028.NODI.0_3cb8d74e-ff75-4605-8827-4bafba327028.NODI.1')	(0,0):272,(0,1):51,(1,0):162,(1,1):1	0:163,1:51	(0,0):95,(0,1):8,(1,0):94,(1,1):1	0:94,1:9	chr17	-	(30205721, 30205721)	(30207773, 30207773)	HCT116-unstranded	0.50	SA464	SA467
ac482f24-d19b-416a-8170-d413cbd4051f	DI	0.05	0.03	0.08	0.23	0.15	0.31	-0.18	75702.03	('ac482f24-d19b-416a-8170-d413cbd4051f.DI.0', 'ac482f24-d19b-416a-8170-d413cbd4051f.NODI.0_ac482f24-d19b-416a-8170-d413cbd4051f.NODI.1')	(0,0):193,(0,1):19,(1,0):24	0:24,1:19	(0,0):143,(0,1):19,(1,0):152	0:152,1:19	chr17	-	(49072805, 49072805)	(49074055, 49074055)	HCT116-unstranded	0.50	SA464	SA467
02d089cb-68be-4b66-8cf3-0c0dfb77b252	DI	0.08	0.03	0.16	0.63	0.29	0.96	-0.55	134.68	('02d089cb-68be-4b66-8cf3-0c0dfb77b252.DI.0', '02d089cb-68be-4b66-8cf3-0c0dfb77b252.NODI.0_02d089cb-68be-4b66-8cf3-0c0dfb77b252.NODI.1')	(0,0):61,(0,1):15,(1,0):8	0:8,1:15	(0,0):29,(0,1):1,(1,0):11	0:11,1:1	chr17	-	(40869994, 40869994)	(40870635, 40870635)	HCT116-unstranded	0.50	SA464	SA467
413b5e94-3c8c-4251-948f-a87b8dfbd52b	DI	0.28	0.23	0.33	0.08	0.06	0.11	0.2	1000000000000.0	('413b5e94-3c8c-4251-948f-a87b8dfbd52b.DI.0', '413b5e94-3c8c-4251-948f-a87b8dfbd52b.NODI.0_413b5e94-3c8c-4251-948f-a87b8dfbd52b.NODI.1')	(0,0):184,(0,1):117,(1,0):152	0:152,1:117	(0,0):192,(0,1):155,(1,0):47,(1,1):1	0:47,1:156	chr17	+	(48628359, 48628359)	(48629030, 48629030)	HCT116-unstranded	0.50	SA464	SA467
af40837b-7eda-4cc8-a1ab-2fa928bd80fa	DI	0.36	0.28	0.45	0.16	0.12	0.2	0.2	423.99	('af40837b-7eda-4cc8-a1ab-2fa928bd80fa.DI.0', 'af40837b-7eda-4cc8-a1ab-2fa928bd80fa.NODI.0_af40837b-7eda-4cc8-a1ab-2fa928bd80fa.NODI.1')	(0,0):166,(0,1):34,(1,0):101,(1,1):79	0:130,1:84	(0,0):208,(0,1):58,(1,0):61,(1,1):116	0:83,1:152	chr17	+	(27939905, 27939905)	(27940737, 27940737)	HCT116-unstranded	0.50	SA464	SA467
fee31c3c-2e86-4101-809c-a537221a79ea	DI	0.23	0.2	0.27	0.52	0.44	0.61	-0.29	1000000000000.0	('fee31c3c-2e86-4101-809c-a537221a79ea.DI.0', 'fee31c3c-2e86-4101-809c-a537221a79ea.NODI.0_fee31c3c-2e86-4101-809c-a537221a79ea.NODI.1')	(0,0):872,(0,1):111,(1,0):257,(1,1):2	0:257,1:113	(0,0):382,(0,1):36,(1,0):304,(1,1):1	0:305,1:36	chr17	-	(34866585, 34866585)	(34867294, 34867294)	HCT116-unstranded	0.50	SA464	SA467
8c752313-b834-411c-969f-d02e4513d0fc	DI	0.05	0.03	0.07	0.29	0.19	0.41	-0.24	305881954.1	('8c752313-b834-411c-969f-d02e4513d0fc.DI.0', '8c752313-b834-411c-969f-d02e4513d0fc.NODI.0_8c752313-b834-411c-969f-d02e4513d0fc.NODI.1')	(0,0):195,(0,1):36,(1,0):66	0:66,1:36	(0,0):149,(0,1):13,(1,0):175	0:175,1:13	chr17	+	(5284684, 5284684)	(5286536, 5286536)	HCT116-unstranded	0.50	SA464	SA467
4686147b-b9a7-4195-863c-b0fc92bdc91e	DI	0.13	0.1	0.16	0.31	0.23	0.41	-0.18	24286.43	('4686147b-b9a7-4195-863c-b0fc92bdc91e.DI.0', '4686147b-b9a7-4195-863c-b0fc92bdc91e.NODI.0_4686147b-b9a7-4195-863c-b0fc92bdc91e.NODI.1')	(0,0):379,(0,1):59,(1,0):577	0:577,1:59	(0,0):196,(0,1):24,(1,0):707	0:707,1:24	chr17	+	(45012395, 45012395)	(45016070, 45016070)	HCT116-unstranded	0.50	SA464	SA467
1657d53d-06c2-4e6a-aaef-a97c64a0b612	DI	0.1	0.08	0.11	0.27	0.22	0.33	-0.17	1000000000000.0	('1657d53d-06c2-4e6a-aaef-a97c64a0b612.DI.0', '1657d53d-06c2-4e6a-aaef-a97c64a0b612.NODI.0_1657d53d-06c2-4e6a-aaef-a97c64a0b612.NODI.1')	(0,0):162,(0,1):151,(1,0):166,(1,1):145	0:179,1:283	(0,0):78,(0,1):41,(1,0):171,(1,1):60	0:183,1:89	chr17	+	(19235166, 19235166)	(19237646, 19237646)	HCT116-unstranded	0.50	SA464	SA467
05dd5677-d90a-4310-b356-dc9a46a722a7	DI	0.1	0.07	0.12	0.25	0.2	0.31	-0.15	8677554170.44	('05dd5677-d90a-4310-b356-dc9a46a722a7.DI.0', '05dd5677-d90a-4310-b356-dc9a46a722a7.NODI.0_05dd5677-d90a-4310-b356-dc9a46a722a7.NODI.1')	(0,0):349,(0,1):99,(1,0):73,(1,1):58	0:82,1:148	(0,0):253,(0,1):60,(1,0):142,(1,1):41	0:154,1:89	chr17	-	(73236423, 73236423)	(73237138, 73237138)	HCT116-unstranded	0.50	SA464	SA467
a9d67eb3-2980-4497-a788-f91d1c3bb149	DI	0.87	0.63	0.99	0.25	0.18	0.34	0.62	2175183.11	('a9d67eb3-2980-4497-a788-f91d1c3bb149.DI.0', 'a9d67eb3-2980-4497-a788-f91d1c3bb149.NODI.0_a9d67eb3-2980-4497-a788-f91d1c3bb149.NODI.1')	(0,0):15,(1,0):82,(1,1):2	0:84	(0,0):136,(0,1):14,(1,0):121,(1,1):21	0:125,1:31	chr17	-	(41316547, 41316547)	(41319167, 41319167)	HCT116-unstranded	0.50	SA464	SA467
a683a19b-172e-424d-991a-255508a06ee9	DI	0.22	0.19	0.24	0.1	0.09	0.11	0.12	1000000000000.0	('a683a19b-172e-424d-991a-255508a06ee9.DI.0', 'a683a19b-172e-424d-991a-255508a06ee9.NODI.0_a683a19b-172e-424d-991a-255508a06ee9.NODI.1')	(0,0):633,(0,1):269,(1,0):363,(1,1):3	0:365,1:270	(0,0):891,(0,1):465,(1,0):254,(1,1):3	0:254,1:468	chr17	+	(7125496, 7125496)	(7126167, 7126167)	HCT116-unstranded	0.50	SA464	SA467
77cea6ab-ed35-4bbe-a89f-db8ad7c9c3f8	DI	0.03	0.02	0.03	0.13	0.1	0.16	-0.1	1000000000000.0	('77cea6ab-ed35-4bbe-a89f-db8ad7c9c3f8.DI.0', '77cea6ab-ed35-4bbe-a89f-db8ad7c9c3f8.NODI.0_77cea6ab-ed35-4bbe-a89f-db8ad7c9c3f8.NODI.1')	(0,0):792,(0,1):264,(1,0):229,(1,1):17	0:229,1:281	(0,0):524,(0,1):81,(1,0):415,(1,1):15	0:416,1:95	chr17	+	(641086, 641086)	(643840, 643840)	HCT116-unstranded	0.50	SA464	SA467
e570fb90-b56b-4d14-b90d-c318b9802644	DI	0.38	0.32	0.45	0.22	0.2	0.24	0.16	9819564833.54	('e570fb90-b56b-4d14-b90d-c318b9802644.DI.0', 'e570fb90-b56b-4d14-b90d-c318b9802644.NODI.0_e570fb90-b56b-4d14-b90d-c318b9802644.NODI.1')	(0,0):119,(1,0):1485,(1,1):146	0:1546,1:85	(0,0):364,(0,1):8,(1,0):2589,(1,1):430	0:2681,1:346	chr17	-	(57776777, 57776777)	(57784771, 57784771)	HCT116-unstranded	0.50	SA464	SA467
2a4d8a5c-b13e-4624-9901-fd97fa91ddc3	DI	0.06	0.03	0.08	0.16	0.11	0.21	-0.1	664.12	('2a4d8a5c-b13e-4624-9901-fd97fa91ddc3.DI.0', '2a4d8a5c-b13e-4624-9901-fd97fa91ddc3.NODI.0_2a4d8a5c-b13e-4624-9901-fd97fa91ddc3.NODI.1')	(0,0):317,(0,1):98,(1,0):24,(1,1):136	0:35,1:223	(0,0):251,(0,1):50,(1,0):40,(1,1):86	0:45,1:131	chr17	-	(73235870, 73235870)	(73236493, 73236493)	HCT116-unstranded	0.50	SA464	SA467
1d7d4427-240f-4650-8475-463446719f19	DI	0.05	0.03	0.07	0.21	0.15	0.29	-0.16	171757.61	('1d7d4427-240f-4650-8475-463446719f19.DI.0', '1d7d4427-240f-4650-8475-463446719f19.NODI.0_1d7d4427-240f-4650-8475-463446719f19.NODI.1')	(0,0):120,(0,1):100,(1,0):22,(1,1):35	0:23,1:134	(0,0):84,(0,1):37,(1,0):50,(1,1):29	0:53,1:63	chr17	-	(59946634, 59946634)	(59947349, 59947349)	HCT116-unstranded	0.50	SA464	SA467
6ca84be9-caaf-477d-bfc9-57c8303d56dc	DI	0.39	0.33	0.45	0.11	0.09	0.13	0.28	1000000000000.0	('6ca84be9-caaf-477d-bfc9-57c8303d56dc.DI.0', '6ca84be9-caaf-477d-bfc9-57c8303d56dc.NODI.0_6ca84be9-caaf-477d-bfc9-57c8303d56dc.NODI.1')	(0,0):145,(0,1):2,(1,0):611,(1,1):281	0:707,1:187	(0,0):213,(1,0):172,(1,1):275	0:202,1:245	chr17	+	(38285498, 38285498)	(38287598, 38287598)	HCT116-unstranded	0.50	SA464	SA467
b783a34b-25ac-4c1e-a1b3-2debba5a5341	DI	0.73	0.5	0.91	0.19	0.07	0.36	0.54	546112.41	('b783a34b-25ac-4c1e-a1b3-2debba5a5341.DI.0', 'b783a34b-25ac-4c1e-a1b3-2debba5a5341.NODI.0_b783a34b-25ac-4c1e-a1b3-2debba5a5341.NODI.1')	(0,0):57,(0,1):2,(1,0):18,(1,1):47	0:54,1:13	(0,0):115,(0,1):6,(1,0):5,(1,1):96	0:28,1:79	chr17	-	(80350330, 80350330)	(80351178, 80351178)	HCT116-unstranded	0.50	SA464	SA467
92d11798-7318-4ac0-aeac-aa3c4a90d394	DI	0.93	0.83	0.99	0.35	0.26	0.47	0.58	1000000000000.0	('92d11798-7318-4ac0-aeac-aa3c4a90d394.DI.0', '92d11798-7318-4ac0-aeac-aa3c4a90d394.NODI.0_92d11798-7318-4ac0-aeac-aa3c4a90d394.NODI.1')	(0,0):417,(0,1):1,(1,0):1206,(1,1):14	0:1219,1:2	(0,0):657,(0,1):1,(1,0):490,(1,1):46	0:502,1:35	chr13	-	(107209907, 107209907)	(107211984, 107211984)	HCT116-unstranded	0.50	SA464	SA467
6ea82636-207b-4521-8205-6a8a7a567c70	DI	0.68	0.47	0.89	0.31	0.21	0.44	0.37	29.98	('6ea82636-207b-4521-8205-6a8a7a567c70.DI.0', '6ea82636-207b-4521-8205-6a8a7a567c70.NODI.0_6ea82636-207b-4521-8205-6a8a7a567c70.NODI.1')	(0,0):70,(0,1):2,(1,0):138,(1,1):7	0:144,1:3	(0,0):71,(0,1):10,(1,0):105,(1,1):10	0:109,1:16	chr13	+	(115049569, 115049569)	(115052104, 115052104)	HCT116-unstranded	0.50	SA464	SA467
9d70831c-9174-40e3-a2eb-87bf68782058	DI	0.05	0.04	0.07	0.53	0.47	0.59	-0.48	1000000000000.0	('9d70831c-9174-40e3-a2eb-87bf68782058.DI.0', '9d70831c-9174-40e3-a2eb-87bf68782058.NODI.0_9d70831c-9174-40e3-a2eb-87bf68782058.NODI.1')	(0,0):109,(0,1):97,(1,0):47,(1,1):200	0:54,1:290	(0,0):199,(0,1):41,(1,0):669,(1,1):354	0:841,1:223	chr13	-	(23927924, 23927924)	(23929029, 23929029)	HCT116-unstranded	0.50	SA464	SA467
16d548fe-6539-4308-8bfd-c21a597d5c47	DI	0.14	0.13	0.15	0.24	0.22	0.27	-0.1	1000000000000.0	('16d548fe-6539-4308-8bfd-c21a597d5c47.DI.0', '16d548fe-6539-4308-8bfd-c21a597d5c47.NODI.0_16d548fe-6539-4308-8bfd-c21a597d5c47.NODI.1')	(0,0):407,(0,1):30,(1,0):766,(1,1):4793	0:1464,1:4125	(0,0):212,(0,1):17,(1,0):586,(1,1):2137	0:1096,1:1644	chr13	+	(113532531, 113532531)	(113539453, 113539453)	HCT116-unstranded	0.50	SA464	SA467
cab1839c-6eed-4a78-8b02-709331e3da4e	DI	0.9	0.77	0.99	0.6	0.48	0.72	0.3	56.39	('cab1839c-6eed-4a78-8b02-709331e3da4e.DI.0', 'cab1839c-6eed-4a78-8b02-709331e3da4e.NODI.0_cab1839c-6eed-4a78-8b02-709331e3da4e.NODI.1')	(0,0):1228,(1,0):139,(1,1):234	0:345,1:28	(0,0):1061,(0,1):12,(1,0):106,(1,1):210	0:236,1:92	chr13	+	(114294001, 114294001)	(114294690, 114294690)	HCT116-unstranded	0.50	SA464	SA467
12219252-0df5-4574-a177-db2bb3d46290	DI	0.12	0.1	0.16	0.35	0.27	0.46	-0.23	13612363350.1	('12219252-0df5-4574-a177-db2bb3d46290.DI.0', '12219252-0df5-4574-a177-db2bb3d46290.NODI.0_12219252-0df5-4574-a177-db2bb3d46290.NODI.1')	(0,0):327,(0,1):65,(1,0):170	0:170,1:65	(0,0):151,(0,1):25,(1,0):251	0:251,1:25	chr13	+	(115007596, 115007596)	(115008823, 115008823)	HCT116-unstranded	0.50	SA464	SA467
5839f546-97b2-42d5-9b82-5cbd6a809f1a	DI	0.03	0.02	0.03	0.19	0.17	0.2	-0.16	1000000000000.0	('5839f546-97b2-42d5-9b82-5cbd6a809f1a.DI.0', '5839f546-97b2-42d5-9b82-5cbd6a809f1a.NODI.0_5839f546-97b2-42d5-9b82-5cbd6a809f1a.NODI.1')	(0,0):1009,(0,1):1318,(1,0):137,(1,1):6709	0:347,1:7817	(0,0):686,(0,1):627,(1,0):558,(1,1):4210	0:1332,1:4063	chrX	-	(153219517, 153219517)	(153221862, 153221862)	HCT116-unstranded	0.50	SA464	SA467
4348d677-d5bd-4731-bc47-18f503703260	DI	0.06	0.05	0.07	0.23	0.2	0.27	-0.17	1000000000000.0	('4348d677-d5bd-4731-bc47-18f503703260.DI.0', '4348d677-d5bd-4731-bc47-18f503703260.NODI.0_4348d677-d5bd-4731-bc47-18f503703260.NODI.1')	(0,0):554,(0,1):112,(1,0):224,(1,1):40	0:227,1:149	(0,0):441,(0,1):79,(1,0):721,(1,1):27	0:728,1:99	chrX	-	(153279493, 153279493)	(153281531, 153281531)	HCT116-unstranded	0.50	SA464	SA467
70e29849-f727-40ac-9764-63ac051370db	DI	0.05	0.03	0.08	0.22	0.16	0.28	-0.17	1000000000000.0	('70e29849-f727-40ac-9764-63ac051370db.DI.0', '70e29849-f727-40ac-9764-63ac051370db.NODI.0_70e29849-f727-40ac-9764-63ac051370db.NODI.1')	(0,0):54,(0,1):52,(1,0):26,(1,1):8	0:26,1:60	(0,0):40,(0,1):38,(1,0):109,(1,1):12	0:110,1:49	chrX	+	(11781899, 11781899)	(11783848, 11783848)	HCT116-unstranded	0.50	SA464	SA467
cbd5e84b-c076-4797-8460-2b30b1b148b2	DI	0.02	0.01	0.05	0.22	0.13	0.34	-0.2	68984.61	('cbd5e84b-c076-4797-8460-2b30b1b148b2.DI.0', 'cbd5e84b-c076-4797-8460-2b30b1b148b2.NODI.0_cbd5e84b-c076-4797-8460-2b30b1b148b2.NODI.1')	(0,0):67,(0,1):37,(1,0):3,(1,1):9	0:3,1:46	(0,0):30,(0,1):19,(1,0):22,(1,1):2	0:22,1:21	chrX	+	(70347186, 70347186)	(70347970, 70347970)	HCT116-unstranded	0.50	SA464	SA467
eaf2a4e4-fd54-4f30-85fe-ad20590225b0	DI	0.05	0.03	0.08	0.19	0.13	0.26	-0.14	327.31	('eaf2a4e4-fd54-4f30-85fe-ad20590225b0.DI.0', 'eaf2a4e4-fd54-4f30-85fe-ad20590225b0.NODI.0_eaf2a4e4-fd54-4f30-85fe-ad20590225b0.NODI.1')	(0,0):200,(0,1):20,(1,0):66,(1,1):1	0:66,1:21	(0,0):293,(0,1):21,(1,0):272	0:272,1:21	chrX	+	(16850746, 16850746)	(16852480, 16852480)	HCT116-unstranded	0.50	SA464	SA467
4df40f7e-d9e1-4442-af10-374f6a69f50c	DI	0.29	0.22	0.36	0.14	0.11	0.18	0.15	139.98	('4df40f7e-d9e1-4442-af10-374f6a69f50c.DI.0', '4df40f7e-d9e1-4442-af10-374f6a69f50c.NODI.0_4df40f7e-d9e1-4442-af10-374f6a69f50c.NODI.1')	(0,0):417,(0,1):1,(1,0):113,(1,1):136	0:158,1:92	(0,0):405,(0,1):2,(1,0):69,(1,1):167	0:92,1:146	chrX	-	(48771672, 48771672)	(48775108, 48775108)	HCT116-unstranded	0.50	SA464	SA467
f7691ed1-eef3-4398-a24a-a2559713d1fb	DI	0.77	0.64	0.88	0.43	0.33	0.56	0.34	65.66	('f7691ed1-eef3-4398-a24a-a2559713d1fb.DI.0', 'f7691ed1-eef3-4398-a24a-a2559713d1fb.NODI.0_f7691ed1-eef3-4398-a24a-a2559713d1fb.NODI.1')	(0,0):282,(0,1):7,(1,0):67,(1,1):21	0:84,1:11	(0,0):277,(0,1):15,(1,0):48,(1,1):48	0:72,1:39	chrX	+	(48433949, 48433949)	(48434471, 48434471)	HCT116-unstranded	0.50	SA464	SA467
e68656f0-6183-4d04-b4ff-3aa201005bf4	DI	0.72	0.59	0.85	0.33	0.25	0.42	0.39	220151874.08	('e68656f0-6183-4d04-b4ff-3aa201005bf4.DI.0', 'e68656f0-6183-4d04-b4ff-3aa201005bf4.NODI.0_e68656f0-6183-4d04-b4ff-3aa201005bf4.NODI.1')	(0,0):74,(0,1):8,(1,0):97,(1,1):20	0:109,1:16	(0,0):139,(0,1):28,(1,0):70,(1,1):42	0:80,1:60	chrX	+	(48434203, 48434203)	(48434757, 48434757)	HCT116-unstranded	0.50	SA464	SA467
38bd74e0-7f0f-4343-be6f-86b5294e1d75	DI	0.17	0.13	0.22	0.58	0.48	0.7	-0.41	1000000000000.0	('38bd74e0-7f0f-4343-be6f-86b5294e1d75.DI.0', '38bd74e0-7f0f-4343-be6f-86b5294e1d75.NODI.0_38bd74e0-7f0f-4343-be6f-86b5294e1d75.NODI.1')	(0,0):16,(0,1):11,(1,0):106,(1,1):100	0:126,1:91	(0,0):26,(0,1):5,(1,0):316,(1,1):88	0:378,1:31	chr4	-	(57211293, 57211293)	(57216224, 57216224)	HCT116-unstranded	0.50	SA464	SA467
7bc22782-0084-42fe-ac00-3a151004e811	DI	0.16	0.13	0.2	0.32	0.26	0.39	-0.16	1202481.21	('7bc22782-0084-42fe-ac00-3a151004e811.DI.0', '7bc22782-0084-42fe-ac00-3a151004e811.NODI.0_7bc22782-0084-42fe-ac00-3a151004e811.NODI.1')	(0,0):345,(0,1):126,(1,0):105,(1,1):151	0:131,1:251	(0,0):235,(0,1):44,(1,0):100,(1,1):90	0:127,1:107	chr4	-	(17806064, 17806064)	(17806848, 17806848)	HCT116-unstranded	0.50	SA464	SA467
b6c8b80a-dc6b-4e79-ba3c-0b400e2d8fd2	DI	0.02	0.01	0.04	0.34	0.13	0.66	-0.32	26.65	('b6c8b80a-dc6b-4e79-ba3c-0b400e2d8fd2.DI.0', 'b6c8b80a-dc6b-4e79-ba3c-0b400e2d8fd2.NODI.0_b6c8b80a-dc6b-4e79-ba3c-0b400e2d8fd2.NODI.1')	(0,0):42,(0,1):8,(1,0):22	0:22,1:8	(0,0):56,(0,1):2,(1,0):97	0:97,1:2	chr4	+	(38924391, 38924391)	(38930954, 38930954)	HCT116-unstranded	0.50	SA464	SA467
9a96351e-b90e-4d47-b26f-750b812113b4	DI	0.13	0.06	0.25	0.77	0.31	0.99	-0.64	21.64	('9a96351e-b90e-4d47-b26f-750b812113b4.DI.0', '9a96351e-b90e-4d47-b26f-750b812113b4.NODI.0_9a96351e-b90e-4d47-b26f-750b812113b4.NODI.1')	(0,0):74,(0,1):5,(1,0):89,(1,1):1	0:89,1:6	(0,0):45,(1,0):253	0:253	chr4	-	(47853873, 47853873)	(47857180, 47857180)	HCT116-unstranded	0.50	SA464	SA467
18de6efd-fdcc-42c1-b932-a6d20a4706e1	DI	0.14	0.11	0.16	0.38	0.32	0.45	-0.24	1000000000000.0	('18de6efd-fdcc-42c1-b932-a6d20a4706e1.DI.0', '18de6efd-fdcc-42c1-b932-a6d20a4706e1.NODI.0_18de6efd-fdcc-42c1-b932-a6d20a4706e1.NODI.1')	(0,0):84,(0,1):50,(1,0):213,(1,1):125	0:233,1:155	(0,0):72,(0,1):26,(1,0):480,(1,1):106	0:513,1:99	chr4	+	(8469641, 8469641)	(8472927, 8472927)	HCT116-unstranded	0.50	SA464	SA467
af55ddaa-ecee-493f-9d43-d13445c2cfbd	DI	0.3	0.17	0.48	0.82	0.54	0.97	-0.52	63.66	('af55ddaa-ecee-493f-9d43-d13445c2cfbd.DI.0', 'af55ddaa-ecee-493f-9d43-d13445c2cfbd.NODI.0_af55ddaa-ecee-493f-9d43-d13445c2cfbd.NODI.1')	(0,0):22,(0,1):8,(1,0):45	0:45,1:8	(0,0):17,(1,0):46,(1,1):1	0:47	chr4	-	(2005659, 2005659)	(2008926, 2008926)	HCT116-unstranded	0.50	SA464	SA467
450b9032-3416-4244-9060-972708387666	DI	0.27	0.22	0.34	0.48	0.38	0.59	-0.21	58.65	('450b9032-3416-4244-9060-972708387666.DI.0', '450b9032-3416-4244-9060-972708387666.NODI.0_450b9032-3416-4244-9060-972708387666.NODI.1')	(0,0):261,(0,1):22,(1,0):284,(1,1):43	0:297,1:52	(0,0):202,(0,1):6,(1,0):416,(1,1):50	0:442,1:30	chr4	-	(114376882, 114376882)	(114378719, 114378719)	HCT116-unstranded	0.50	SA464	SA467
742d44aa-9042-4ca8-a450-896463add00a	DI	0.08	0.05	0.11	0.23	0.15	0.35	-0.15	59.92	('742d44aa-9042-4ca8-a450-896463add00a.DI.0', '742d44aa-9042-4ca8-a450-896463add00a.NODI.0_742d44aa-9042-4ca8-a450-896463add00a.NODI.1')	(0,0):463,(0,1):31,(1,0):116,(1,1):2	0:117,1:32	(0,0):234,(0,1):17,(1,0):205	0:205,1:17	chr4	-	(890248, 890248)	(891946, 891946)	HCT116-unstranded	0.50	SA464	SA467
f1b4e13b-3ca6-4a57-ae8a-ee086e003d6a	DI	0.01	0.01	0.02	0.32	0.28	0.36	-0.31	1000000000000.0	('f1b4e13b-3ca6-4a57-ae8a-ee086e003d6a.DI.0', 'f1b4e13b-3ca6-4a57-ae8a-ee086e003d6a.NODI.0_f1b4e13b-3ca6-4a57-ae8a-ee086e003d6a.NODI.1')	(0,0):41,(0,1):26,(1,0):18,(1,1):483	0:25,1:502	(0,0):64,(0,1):14,(1,0):343,(1,1):331	0:464,1:224	chr4	-	(152041439, 152041439)	(152048851, 152048851)	HCT116-unstranded	0.50	SA464	SA467
c1184408-0814-4fdb-a161-da37c263afbb	DI	0.16	0.08	0.28	0.57	0.36	0.81	-0.41	100.52	('c1184408-0814-4fdb-a161-da37c263afbb.DI.0', 'c1184408-0814-4fdb-a161-da37c263afbb.NODI.0_c1184408-0814-4fdb-a161-da37c263afbb.NODI.1')	(0,0):11,(0,1):10,(1,0):19	0:19,1:10	(0,0):17,(0,1):4,(1,0):59	0:59,1:4	chr4	-	(84367988, 84367988)	(84370114, 84370114)	HCT116-unstranded	0.50	SA464	SA467
c1fddd3d-ea88-4a76-b463-1159809c1ed6	DI	0.1	0.06	0.15	0.43	0.34	0.52	-0.33	1000000000000.0	('c1fddd3d-ea88-4a76-b463-1159809c1ed6.DI.0', 'c1fddd3d-ea88-4a76-b463-1159809c1ed6.NODI.0_c1fddd3d-ea88-4a76-b463-1159809c1ed6.NODI.1')	(0,0):61,(0,1):34,(1,0):38,(1,1):1	0:38,1:35	(0,0):113,(0,1):30,(1,0):246	0:246,1:30	chr4	+	(128813520, 128813520)	(128814573, 128814573)	HCT116-unstranded	0.50	SA464	SA467
1ab49fda-1dff-40b7-8510-331c042703c7	DI	0.54	0.33	0.85	0.16	0.09	0.26	0.38	66.96	('1ab49fda-1dff-40b7-8510-331c042703c7.DI.0', '1ab49fda-1dff-40b7-8510-331c042703c7.NODI.0_1ab49fda-1dff-40b7-8510-331c042703c7.NODI.1')	(0,0):8,(1,0):34,(1,1):16	0:39,1:11	(0,0):5,(0,1):2,(1,0):23,(1,1):35	0:31,1:29	chr4	-	(1160752, 1160752)	(1164364, 1164364)	HCT116-unstranded	0.50	SA464	SA467
8a7a6715-7aaf-4541-a11b-9404a7ef1e7e	DI	0.01	0.01	0.01	0.13	0.1	0.17	-0.12	1000000000000.0	('8a7a6715-7aaf-4541-a11b-9404a7ef1e7e.DI.0', '8a7a6715-7aaf-4541-a11b-9404a7ef1e7e.NODI.0_8a7a6715-7aaf-4541-a11b-9404a7ef1e7e.NODI.1')	(0,0):93,(0,1):77,(1,0):20,(1,1):4	0:20,1:81	(0,0):88,(0,1):53,(1,0):244,(1,1):1	0:244,1:54	chr4	+	(128729151, 128729151)	(128732791, 128732791)	HCT116-unstranded	0.50	SA464	SA467
de4d2bb5-95b1-4108-bd53-039a11c1fa2f	DI	0.09	0.06	0.12	0.3	0.22	0.41	-0.21	39378467.5	('de4d2bb5-95b1-4108-bd53-039a11c1fa2f.DI.0', 'de4d2bb5-95b1-4108-bd53-039a11c1fa2f.NODI.0_de4d2bb5-95b1-4108-bd53-039a11c1fa2f.NODI.1')	(0,0):57,(0,1):4,(1,0):35,(1,1):89	0:43,1:85	(0,0):37,(0,1):3,(1,0):93,(1,1):63	0:109,1:50	chr4	-	(85729487, 85729487)	(85731497, 85731497)	HCT116-unstranded	0.50	SA464	SA467
cb23e58c-80e7-4c6d-a686-d2e25545de16	DI	0.28	0.16	0.45	0.73	0.51	0.93	-0.45	79.84	('cb23e58c-80e7-4c6d-a686-d2e25545de16.DI.0', 'cb23e58c-80e7-4c6d-a686-d2e25545de16.NODI.0_cb23e58c-80e7-4c6d-a686-d2e25545de16.NODI.1')	(0,0):30,(0,1):9,(1,0):32,(1,1):1	0:33,1:9	(0,0):35,(0,1):2,(1,0):112,(1,1):10	0:117,1:7	chr4	-	(113481889, 113481889)	(113483641, 113483641)	HCT116-unstranded	0.50	SA464	SA467
1d77887b-3f2f-42a6-a39e-38e807be2425	DI	0.81	0.7	0.91	0.13	0.1	0.16	0.68	1000000000000.0	('1d77887b-3f2f-42a6-a39e-38e807be2425.DI.0', '1d77887b-3f2f-42a6-a39e-38e807be2425.NODI.0_1d77887b-3f2f-42a6-a39e-38e807be2425.NODI.1')	(0,0):548,(0,1):6,(1,0):112,(1,1):104	0:192,1:30	(0,0):402,(0,1):81,(1,0):64,(1,1):457	0:120,1:482	chr4	+	(1953835, 1953835)	(1955251, 1955251)	HCT116-unstranded	0.50	SA464	SA467
e493558e-2ef8-481a-a5f9-6baf0387e2ca	DI	0.13	0.1	0.18	0.35	0.26	0.47	-0.22	19804.27	('e493558e-2ef8-481a-a5f9-6baf0387e2ca.DI.0', 'e493558e-2ef8-481a-a5f9-6baf0387e2ca.NODI.0_e493558e-2ef8-481a-a5f9-6baf0387e2ca.NODI.1')	(0,0):772,(0,1):37,(1,0):246,(1,1):7	0:247,1:43	(0,0):509,(0,1):20,(1,0):460,(1,1):4	0:461,1:23	chr4	+	(1330757, 1330757)	(1332405, 1332405)	HCT116-unstranded	0.50	SA464	SA467
763eb8ef-96eb-4f0e-99ab-3f16da9b2e7c	DI	0.02	0.01	0.03	0.17	0.14	0.21	-0.15	1000000000000.0	('763eb8ef-96eb-4f0e-99ab-3f16da9b2e7c.DI.0', '763eb8ef-96eb-4f0e-99ab-3f16da9b2e7c.NODI.0_763eb8ef-96eb-4f0e-99ab-3f16da9b2e7c.NODI.1')	(0,0):256,(0,1):225,(1,0):20,(1,1):74	0:21,1:298	(0,0):191,(0,1):91,(1,0):110,(1,1):58	0:119,1:140	chr4	-	(146062531, 146062531)	(146063486, 146063486)	HCT116-unstranded	0.50	SA464	SA467
16d817af-ed87-4506-8d79-abef0c08db02	DI	0.04	0.03	0.06	0.16	0.13	0.19	-0.12	1000000000000.0	('16d817af-ed87-4506-8d79-abef0c08db02.DI.0', '16d817af-ed87-4506-8d79-abef0c08db02.NODI.0_16d817af-ed87-4506-8d79-abef0c08db02.NODI.1')	(0,0):833,(0,1):288,(1,0):31,(1,1):278	0:38,1:559	(0,0):710,(0,1):192,(1,0):90,(1,1):228	0:128,1:382	chr4	+	(57889496, 57889496)	(57889917, 57889917)	HCT116-unstranded	0.50	SA464	SA467
51dc8f4a-90c1-4e8a-9954-502929e789d6	DI	0.05	0.05	0.06	0.16	0.14	0.19	-0.11	1000000000000.0	('51dc8f4a-90c1-4e8a-9954-502929e789d6.DI.0', '51dc8f4a-90c1-4e8a-9954-502929e789d6.NODI.0_51dc8f4a-90c1-4e8a-9954-502929e789d6.NODI.1')	(0,0):533,(0,1):192,(1,0):384	0:384,1:192	(0,0):418,(0,1):104,(1,0):733,(1,1):2	0:733,1:106	chr4	-	(2941266, 2941266)	(2943456, 2943456)	HCT116-unstranded	0.50	SA464	SA467
d193376b-7f7b-4fc2-bf2e-c282198177d1	DI	0.16	0.13	0.19	0.39	0.32	0.46	-0.23	1000000000000.0	('d193376b-7f7b-4fc2-bf2e-c282198177d1.DI.0', 'd193376b-7f7b-4fc2-bf2e-c282198177d1.NODI.0_d193376b-7f7b-4fc2-bf2e-c282198177d1.NODI.1')	(0,0):104,(0,1):14,(1,0):140,(1,1):205	0:171,1:188	(0,0):109,(0,1):5,(1,0):325,(1,1):202	0:413,1:119	chr4	-	(114375243, 114375243)	(114376977, 114376977)	HCT116-unstranded	0.50	SA464	SA467
b21fcdea-4e41-4d9e-a40e-a0156dfa4373	DI	0.19	0.14	0.27	0.07	0.05	0.09	0.12	29266.86	('b21fcdea-4e41-4d9e-a40e-a0156dfa4373.DI.0', 'b21fcdea-4e41-4d9e-a40e-a0156dfa4373.NODI.0_b21fcdea-4e41-4d9e-a40e-a0156dfa4373.NODI.1')	(0,0):42,(1,0):152,(1,1):46	0:157,1:41	(0,0):45,(0,1):9,(1,0):94,(1,1):70	0:100,1:73	chr18	+	(13117584, 13117584)	(13125028, 13125028)	HCT116-unstranded	0.50	SA464	SA467
dcab6705-5b28-4cb4-b59e-ba09c268e41e	DI	0.03	0.02	0.04	0.45	0.31	0.6	-0.42	1000000000000.0	('dcab6705-5b28-4cb4-b59e-ba09c268e41e.DI.0', 'dcab6705-5b28-4cb4-b59e-ba09c268e41e.NODI.0_dcab6705-5b28-4cb4-b59e-ba09c268e41e.NODI.1')	(0,0):213,(0,1):41,(1,0):140	0:140,1:41	(0,0):166,(0,1):10,(1,0):889	0:889,1:10	chr18	+	(77464767, 77464767)	(77470436, 77470436)	HCT116-unstranded	0.50	SA464	SA467
99f24ed0-9d9c-4108-a504-d7c5778d31c9	DI	0.02	0.01	0.03	0.24	0.16	0.33	-0.22	1000000000000.0	('99f24ed0-9d9c-4108-a504-d7c5778d31c9.DI.0', '99f24ed0-9d9c-4108-a504-d7c5778d31c9.NODI.0_99f24ed0-9d9c-4108-a504-d7c5778d31c9.NODI.1')	(0,0):108,(0,1):48,(1,0):14	0:14,1:48	(0,0):103,(0,1):22,(1,0):131	0:131,1:22	chr18	-	(18549076, 18549076)	(18550474, 18550474)	HCT116-unstranded	0.50	SA464	SA467
ec1b3026-6bab-4e06-90ce-5283c3350d9d	DI	0.02	0.02	0.03	0.14	0.13	0.15	-0.12	1000000000000.0	('ec1b3026-6bab-4e06-90ce-5283c3350d9d.DI.0', 'ec1b3026-6bab-4e06-90ce-5283c3350d9d.NODI.0_ec1b3026-6bab-4e06-90ce-5283c3350d9d.NODI.1')	(0,0):262,(0,1):519,(1,0):69,(1,1):442	0:75,1:955	(0,0):392,(0,1):684,(1,0):605,(1,1):568	0:681,1:1176	chr18	+	(12984039, 12984039)	(12985717, 12985717)	HCT116-unstranded	0.50	SA464	SA467
cde32101-4949-4e00-a262-e0b5c49a31d5	DI	0.09	0.06	0.12	0.22	0.15	0.3	-0.13	25.16	('cde32101-4949-4e00-a262-e0b5c49a31d5.DI.0', 'cde32101-4949-4e00-a262-e0b5c49a31d5.NODI.0_cde32101-4949-4e00-a262-e0b5c49a31d5.NODI.1')	(0,0):27,(0,1):16,(1,0):50,(1,1):103	0:63,1:106	(0,0):23,(0,1):1,(1,0):61,(1,1):62	0:76,1:48	chr18	-	(2563796, 2563796)	(2567612, 2567612)	HCT116-unstranded	0.50	SA464	SA467
e6958768-11f6-4389-a191-4e1eba631d72	DI	0.22	0.09	0.46	0.82	0.61	0.96	-0.6	743.66	('e6958768-11f6-4389-a191-4e1eba631d72.DI.0', 'e6958768-11f6-4389-a191-4e1eba631d72.NODI.0_e6958768-11f6-4389-a191-4e1eba631d72.NODI.1')	(0,0):94,(0,1):4,(1,0):47	0:47,1:4	(0,0):67,(0,1):1,(1,0):447	0:447,1:1	chr18	+	(2726450, 2726450)	(2728594, 2728594)	HCT116-unstranded	0.50	SA464	SA467
89f37ccc-931c-4b66-9459-6e87b4d03c8f	DI	0.58	0.3	0.95	0.13	0.11	0.15	0.45	102.57	('89f37ccc-931c-4b66-9459-6e87b4d03c8f.DI.0', '89f37ccc-931c-4b66-9459-6e87b4d03c8f.NODI.0_89f37ccc-931c-4b66-9459-6e87b4d03c8f.NODI.1')	(0,0):9,(1,0):53,(1,1):8	0:54,1:7	(0,0):348,(0,1):1,(1,0):369,(1,1):217	0:400,1:187	chr18	-	(19173004, 19173004)	(19176960, 19176960)	HCT116-unstranded	0.50	SA464	SA467
2fbba1ad-3137-4e1b-b7cf-7f16b8c46009	DI	0.04	0.03	0.05	0.29	0.21	0.4	-0.25	1000000000000.0	('2fbba1ad-3137-4e1b-b7cf-7f16b8c46009.DI.0', '2fbba1ad-3137-4e1b-b7cf-7f16b8c46009.NODI.0_2fbba1ad-3137-4e1b-b7cf-7f16b8c46009.NODI.1')	(0,0):124,(0,1):78,(1,0):203	0:203,1:78	(0,0):82,(0,1):21,(1,0):560,(1,1):1	0:560,1:22	chr18	+	(77488907, 77488907)	(77496521, 77496521)	HCT116-unstranded	0.50	SA464	SA467
94f80dda-aa5e-4410-b9e5-1a0b7b4f947f	DI	0.23	0.16	0.31	0.44	0.35	0.54	-0.21	26.42	('94f80dda-aa5e-4410-b9e5-1a0b7b4f947f.DI.0', '94f80dda-aa5e-4410-b9e5-1a0b7b4f947f.NODI.0_94f80dda-aa5e-4410-b9e5-1a0b7b4f947f.NODI.1')	(0,0):204,(0,1):29,(1,0):74,(1,1):13	0:78,1:38	(0,0):179,(0,1):23,(1,0):208,(1,1):33	0:224,1:40	chr22	+	(41916175, 41916175)	(41917594, 41917594)	HCT116-unstranded	0.50	SA464	SA467
9f612470-cba7-40f1-acc4-89187eecef2c	DI	0.27	0.22	0.33	0.04	0.03	0.05	0.23	1000000000000.0	('9f612470-cba7-40f1-acc4-89187eecef2c.DI.0', '9f612470-cba7-40f1-acc4-89187eecef2c.NODI.0_9f612470-cba7-40f1-acc4-89187eecef2c.NODI.1')	(0,0):55,(0,1):40,(1,0):165,(1,1):86	0:194,1:97	(0,0):167,(0,1):139,(1,0):83,(1,1):346	0:99,1:469	chr22	+	(28318006, 28318006)	(28320950, 28320950)	HCT116-unstranded	0.50	SA464	SA467
35eb1a08-0f32-40bc-b939-02ae7c293477	DI	0.41	0.36	0.48	0.58	0.51	0.66	-0.17	49.56	('35eb1a08-0f32-40bc-b939-02ae7c293477.DI.0', '35eb1a08-0f32-40bc-b939-02ae7c293477.NODI.0_35eb1a08-0f32-40bc-b939-02ae7c293477.NODI.1')	(0,0):440,(0,1):87,(1,0):244	0:244,1:87	(0,0):360,(0,1):50,(1,0):287,(1,1):1	0:287,1:51	chr22	+	(20127243, 20127243)	(20127740, 20127740)	HCT116-unstranded	0.50	SA464	SA467
bf0804bb-7a68-43b0-b944-6c83ed7459ac	DI	0.2	0.16	0.25	0.08	0.05	0.13	0.12	79.03	('bf0804bb-7a68-43b0-b944-6c83ed7459ac.DI.0', 'bf0804bb-7a68-43b0-b944-6c83ed7459ac.NODI.0_bf0804bb-7a68-43b0-b944-6c83ed7459ac.NODI.1')	(0,0):67,(0,1):72,(1,0):97,(1,1):132	0:118,1:183	(0,0):42,(0,1):36,(1,0):19,(1,1):72	0:24,1:103	chr22	-	(19967531, 19967531)	(19969260, 19969260)	HCT116-unstranded	0.50	SA464	SA467
e69e08b2-7fa2-492a-9130-1125e95bd627	DI	0.05	0.04	0.07	0.34	0.28	0.4	-0.29	1000000000000.0	('e69e08b2-7fa2-492a-9130-1125e95bd627.DI.0', 'e69e08b2-7fa2-492a-9130-1125e95bd627.NODI.0_e69e08b2-7fa2-492a-9130-1125e95bd627.NODI.1')	(0,0):124,(0,1):151,(1,0):33,(1,1):62	0:35,1:211	(0,0):82,(0,1):68,(1,0):155,(1,1):52	0:182,1:93	chr22	-	(31835796, 31835796)	(31836854, 31836854)	HCT116-unstranded	0.50	SA464	SA467
ec548033-e3df-4e02-a2e0-71636c5c3e08	DI	0.85	0.75	0.94	0.31	0.26	0.36	0.54	1000000000000.0	('ec548033-e3df-4e02-a2e0-71636c5c3e08.DI.0', 'ec548033-e3df-4e02-a2e0-71636c5c3e08.NODI.0_ec548033-e3df-4e02-a2e0-71636c5c3e08.NODI.1')	(0,0):40,(0,1):4,(1,0):703,(1,1):51	0:743,1:15	(0,0):90,(0,1):24,(1,0):542,(1,1):143	0:587,1:122	chr22	-	(24032423, 24032423)	(24036794, 24036794)	HCT116-unstranded	0.50	SA464	SA467
070fe00d-e918-4a8d-8751-0c76dcbe965e	DI	0.19	0.14	0.26	0.73	0.48	0.94	-0.54	36109.65	('070fe00d-e918-4a8d-8751-0c76dcbe965e.DI.0', '070fe00d-e918-4a8d-8751-0c76dcbe965e.NODI.0_070fe00d-e918-4a8d-8751-0c76dcbe965e.NODI.1')	(0,0):247,(0,1):27,(1,0):833,(1,1):1	0:833,1:28	(0,0):76,(0,1):2,(1,0):773	0:773,1:2	chr22	+	(20929400, 20929400)	(20937034, 20937034)	HCT116-unstranded	0.50	SA464	SA467
11896a96-e039-4c50-a87a-ab03812ccb64	DI	0.06	0.04	0.08	0.28	0.2	0.36	-0.22	1000000000000.0	('11896a96-e039-4c50-a87a-ab03812ccb64.DI.0', '11896a96-e039-4c50-a87a-ab03812ccb64.NODI.0_11896a96-e039-4c50-a87a-ab03812ccb64.NODI.1')	(0,0):376,(0,1):81,(1,0):20,(1,1):132	0:21,1:212	(0,0):185,(0,1):24,(1,0):46,(1,1):51	0:47,1:74	chr22	+	(20939142, 20939142)	(20939554, 20939554)	HCT116-unstranded	0.50	SA464	SA467
844892ed-542d-40a1-a0b2-78dc166a5f64	DI	0.08	0.06	0.1	0.24	0.21	0.28	-0.16	1000000000000.0	('844892ed-542d-40a1-a0b2-78dc166a5f64.DI.0', '844892ed-542d-40a1-a0b2-78dc166a5f64.NODI.0_844892ed-542d-40a1-a0b2-78dc166a5f64.NODI.1')	(0,0):153,(0,1):34,(1,0):96,(1,1):96	0:108,1:118	(0,0):238,(0,1):60,(1,0):576,(1,1):163	0:622,1:177	chr22	-	(19431543, 19431543)	(19435068, 19435068)	HCT116-unstranded	0.50	SA464	SA467
a5879011-3ad8-4159-9681-2c9e4d46cf46	DI	0.24	0.15	0.34	0.04	0.01	0.08	0.2	137.27	('a5879011-3ad8-4159-9681-2c9e4d46cf46.DI.0', 'a5879011-3ad8-4159-9681-2c9e4d46cf46.NODI.0_a5879011-3ad8-4159-9681-2c9e4d46cf46.NODI.1')	(0,0):196,(0,1):40,(1,0):20,(1,1):164	0:73,1:151	(0,0):141,(0,1):64,(1,0):3,(1,1):231	0:7,1:291	chr22	+	(38155161, 38155161)	(38156993, 38156993)	HCT116-unstranded	0.50	SA464	SA467
ca235ace-17bb-44af-bff1-4ce745b68484	DI	0.74	0.69	0.78	0.43	0.39	0.48	0.31	1000000000000.0	('ca235ace-17bb-44af-bff1-4ce745b68484.DI.0', 'ca235ace-17bb-44af-bff1-4ce745b68484.NODI.0_ca235ace-17bb-44af-bff1-4ce745b68484.NODI.1')	(0,0):134,(0,1):46,(1,0):3139,(1,1):484	0:3471,1:198	(0,0):225,(0,1):28,(1,0):1154,(1,1):377	0:1332,1:227	chr22	+	(51160355, 51160355)	(51170189, 51170189)	HCT116-unstranded	0.50	SA464	SA467
5f6932fe-e959-41cd-9542-2bbb39c10823	DI	0.22	0.16	0.28	0.44	0.34	0.54	-0.22	332.94	('5f6932fe-e959-41cd-9542-2bbb39c10823.DI.0', '5f6932fe-e959-41cd-9542-2bbb39c10823.NODI.0_5f6932fe-e959-41cd-9542-2bbb39c10823.NODI.1')	(0,0):255,(0,1):32,(1,0):271	0:271,1:32	(0,0):274,(0,1):23,(1,0):561	0:561,1:23	chr22	+	(46749664, 46749664)	(46751485, 46751485)	HCT116-unstranded	0.50	SA464	SA467
899bd8e4-4193-489b-a3a3-8b3abdf610cf	DI	0.21	0.15	0.28	0.46	0.36	0.58	-0.25	2661.27	('899bd8e4-4193-489b-a3a3-8b3abdf610cf.DI.0', '899bd8e4-4193-489b-a3a3-8b3abdf610cf.NODI.0_899bd8e4-4193-489b-a3a3-8b3abdf610cf.NODI.1')	(0,0):201,(0,1):31,(1,0):90,(1,1):1	0:91,1:31	(0,0):224,(0,1):23,(1,0):219	0:219,1:23	chr22	+	(21350252, 21350252)	(21351090, 21351090)	HCT116-unstranded	0.50	SA464	SA467
1b8277d4-7556-44e4-9264-35f40fe1cddd	DI	0.23	0.2	0.27	0.1	0.07	0.12	0.13	1000000000000.0	('1b8277d4-7556-44e4-9264-35f40fe1cddd.DI.0', '1b8277d4-7556-44e4-9264-35f40fe1cddd.NODI.0_1b8277d4-7556-44e4-9264-35f40fe1cddd.NODI.1')	(0,0):712,(0,1):67,(1,0):131,(1,1):183	0:139,1:242	(0,0):709,(0,1):90,(1,0):52,(1,1):192	0:56,1:278	chr22	+	(50636256, 50636256)	(50636615, 50636615)	HCT116-unstranded	0.50	SA464	SA467
a1f71758-690a-49d2-be91-53eaa5a2e0d8	DI	0.09	0.08	0.1	0.39	0.36	0.43	-0.3	1000000000000.0	('a1f71758-690a-49d2-be91-53eaa5a2e0d8.DI.0', 'a1f71758-690a-49d2-be91-53eaa5a2e0d8.NODI.0_a1f71758-690a-49d2-be91-53eaa5a2e0d8.NODI.1')	(0,0):746,(0,1):727,(1,0):446,(1,1):86	0:453,1:806	(0,0):300,(0,1):230,(1,0):975,(1,1):42	0:991,1:256	chr22	+	(38168608, 38168608)	(38170055, 38170055)	HCT116-unstranded	0.50	SA464	SA467
d9c3e2d3-d200-49ad-ad75-7c5e0a58cd87	DI	0.96	0.91	0.99	0.68	0.57	0.8	0.28	63494.15	('d9c3e2d3-d200-49ad-ad75-7c5e0a58cd87.DI.0', 'd9c3e2d3-d200-49ad-ad75-7c5e0a58cd87.NODI.0_d9c3e2d3-d200-49ad-ad75-7c5e0a58cd87.NODI.1')	(0,0):52,(0,1):4,(1,0):661,(1,1):12	0:672,1:5	(0,0):105,(0,1):9,(1,0):249,(1,1):50	0:284,1:24	chr22	+	(22673410, 22673410)	(22676227, 22676227)	HCT116-unstranded	0.50	SA464	SA467
788eda9b-3741-4ec3-b11b-8bef1d229193	DI	0.1	0.07	0.15	0.27	0.19	0.37	-0.17	42.29	('788eda9b-3741-4ec3-b11b-8bef1d229193.DI.0', '788eda9b-3741-4ec3-b11b-8bef1d229193.NODI.0_788eda9b-3741-4ec3-b11b-8bef1d229193.NODI.1')	(0,0):170,(0,1):22,(1,0):474	0:474,1:22	(0,0):169,(0,1):16,(1,0):1156	0:1156,1:16	chr22	-	(50171326, 50171326)	(50181142, 50181142)	HCT116-unstranded	0.50	SA464	SA467
26bd7234-37ed-4992-8be0-7b1d0bebb507	DI	0.08	0.07	0.1	0.18	0.14	0.22	-0.1	26536.18	('26bd7234-37ed-4992-8be0-7b1d0bebb507.DI.0', '26bd7234-37ed-4992-8be0-7b1d0bebb507.NODI.0_26bd7234-37ed-4992-8be0-7b1d0bebb507.NODI.1')	(0,0):133,(0,1):65,(1,0):141,(1,1):48	0:143,1:111	(0,0):97,(0,1):26,(1,0):203,(1,1):50	0:207,1:72	chr2	-	(101645953, 101645953)	(101648847, 101648847)	HCT116-unstranded	0.50	SA464	SA467
bb3c9ed4-dc0f-48ea-82f8-42a9ed5df609	DI	0.02	0.02	0.03	0.12	0.08	0.17	-0.1	123156645.41	('bb3c9ed4-dc0f-48ea-82f8-42a9ed5df609.DI.0', 'bb3c9ed4-dc0f-48ea-82f8-42a9ed5df609.NODI.0_bb3c9ed4-dc0f-48ea-82f8-42a9ed5df609.NODI.1')	(0,0):355,(0,1):122,(1,0):55,(1,1):1	0:55,1:123	(0,0):99,(0,1):33,(1,0):85	0:85,1:33	chr2	+	(97030219, 97030219)	(97031771, 97031771)	HCT116-unstranded	0.50	SA464	SA467
12fb69b5-fccc-445f-b66b-72e7842adc31	DI	0.69	0.42	0.94	0.18	0.1	0.3	0.51	64.53	('12fb69b5-fccc-445f-b66b-72e7842adc31.DI.0', '12fb69b5-fccc-445f-b66b-72e7842adc31.NODI.0_12fb69b5-fccc-445f-b66b-72e7842adc31.NODI.1')	(0,0):16,(0,1):1,(1,0):26	0:26,1:1	(0,0):30,(0,1):13,(1,0):20,(1,1):1	0:20,1:14	chr2	+	(197593917, 197593917)	(197594585, 197594585)	HCT116-unstranded	0.50	SA464	SA467
9b78a083-21ed-4850-b944-cd88c5667b63	DI	0.18	0.16	0.21	0.05	0.04	0.07	0.13	1000000000000.0	('9b78a083-21ed-4850-b944-cd88c5667b63.DI.0', '9b78a083-21ed-4850-b944-cd88c5667b63.NODI.0_9b78a083-21ed-4850-b944-cd88c5667b63.NODI.1')	(0,0):349,(0,1):1,(1,0):382,(1,1):476	0:475,1:384	(0,0):336,(0,1):2,(1,0):101,(1,1):426	0:116,1:413	chr2	+	(201755246, 201755246)	(201757102, 201757102)	HCT116-unstranded	0.50	SA464	SA467
63741f70-26f7-4bd0-a1eb-26cb65a5ac1e	DI	0.1	0.04	0.2	0.78	0.42	0.99	-0.68	176050.58	('63741f70-26f7-4bd0-a1eb-26cb65a5ac1e.DI.0', '63741f70-26f7-4bd0-a1eb-26cb65a5ac1e.NODI.0_63741f70-26f7-4bd0-a1eb-26cb65a5ac1e.NODI.1')	(0,0):17,(0,1):8,(1,0):16	0:16,1:8	(0,0):12,(1,0):18	0:18	chr2	-	(233748691, 233748691)	(233750079, 233750079)	HCT116-unstranded	0.50	SA464	SA467
c7d58563-7855-4cf9-95d0-796f92d24837	DI	0.27	0.22	0.33	0.11	0.08	0.15	0.16	93915439.4	('c7d58563-7855-4cf9-95d0-796f92d24837.DI.0', 'c7d58563-7855-4cf9-95d0-796f92d24837.NODI.0_c7d58563-7855-4cf9-95d0-796f92d24837.NODI.1')	(0,0):161,(0,1):92,(1,0):102,(1,1):6	0:103,1:97	(0,0):238,(0,1):138,(1,0):52,(1,1):11	0:55,1:146	chr2	-	(98274890, 98274890)	(98275466, 98275466)	HCT116-unstranded	0.50	SA464	SA467
bea5f8e4-7db7-4101-9a7b-8dd2861915e5	DI	0.07	0.03	0.13	0.39	0.22	0.64	-0.32	345.29	('bea5f8e4-7db7-4101-9a7b-8dd2861915e5.DI.0', 'bea5f8e4-7db7-4101-9a7b-8dd2861915e5.NODI.0_bea5f8e4-7db7-4101-9a7b-8dd2861915e5.NODI.1')	(0,0):36,(0,1):10,(1,0):17,(1,1):8	0:18,1:17	(0,0):39,(0,1):4,(1,0):66,(1,1):6	0:67,1:9	chr2	-	(216243987, 216243987)	(216245803, 216245803)	HCT116-unstranded	0.50	SA464	SA467
07b66a37-b928-4be7-9e0f-a4d9f3e45c55	DI	0.08	0.05	0.14	0.3	0.2	0.44	-0.22	137.25	('07b66a37-b928-4be7-9e0f-a4d9f3e45c55.DI.0', '07b66a37-b928-4be7-9e0f-a4d9f3e45c55.NODI.0_07b66a37-b928-4be7-9e0f-a4d9f3e45c55.NODI.1')	(0,0):59,(0,1):12,(1,0):53	0:53,1:12	(0,0):98,(0,1):10,(1,0):235	0:235,1:10	chr2	-	(202603393, 202603393)	(202606577, 202606577)	HCT116-unstranded	0.50	SA464	SA467
1945760d-aea3-480c-8f16-7792c352242b	DI	0.04	0.02	0.06	0.15	0.1	0.22	-0.11	867.92	('1945760d-aea3-480c-8f16-7792c352242b.DI.0', '1945760d-aea3-480c-8f16-7792c352242b.NODI.0_1945760d-aea3-480c-8f16-7792c352242b.NODI.1')	(0,0):40,(0,1):23,(1,0):38	0:38,1:23	(0,0):59,(0,1):18,(1,0):129	0:129,1:18	chr2	-	(100024491, 100024491)	(100027312, 100027312)	HCT116-unstranded	0.50	SA464	SA467
c03cb1f3-69e0-4286-8455-013b31f41909	DI	0.39	0.31	0.49	0.66	0.51	0.8	-0.27	23.72	('c03cb1f3-69e0-4286-8455-013b31f41909.DI.0', 'c03cb1f3-69e0-4286-8455-013b31f41909.NODI.0_c03cb1f3-69e0-4286-8455-013b31f41909.NODI.1')	(0,0):70,(0,1):26,(1,0):337,(1,1):1	0:337,1:27	(0,0):46,(0,1):7,(1,0):309,(1,1):1	0:309,1:8	chr2	-	(242051655, 242051655)	(242054592, 242054592)	HCT116-unstranded	0.50	SA464	SA467
c4d1e274-c2b0-45b9-8a88-cfc46d742ede	DI	0.13	0.1	0.17	0.36	0.32	0.41	-0.23	1000000000000.0	('c4d1e274-c2b0-45b9-8a88-cfc46d742ede.DI.0', 'c4d1e274-c2b0-45b9-8a88-cfc46d742ede.NODI.0_c4d1e274-c2b0-45b9-8a88-cfc46d742ede.NODI.1')	(0,0):86,(0,1):133,(1,0):51,(1,1):10	0:53,1:141	(0,0):178,(0,1):169,(1,0):262,(1,1):25	0:268,1:188	chr2	+	(132276076, 132276076)	(132276856, 132276856)	HCT116-unstranded	0.50	SA464	SA467
c72c875c-b1b9-4558-af41-0bcde7dbcdbf	DI	0.33	0.27	0.4	0.75	0.64	0.85	-0.42	1000000000000.0	('c72c875c-b1b9-4558-af41-0bcde7dbcdbf.DI.0', 'c72c875c-b1b9-4558-af41-0bcde7dbcdbf.NODI.0_c72c875c-b1b9-4558-af41-0bcde7dbcdbf.NODI.1')	(0,0):162,(0,1):43,(1,0):196,(1,1):79	0:227,1:91	(0,0):89,(0,1):10,(1,0):210,(1,1):22	0:225,1:17	chr2	+	(113995667, 113995667)	(113997000, 113997000)	HCT116-unstranded	0.50	SA464	SA467
6254d8e6-107c-4c46-a90f-b06b2d5f8dad	DI	0.78	0.67	0.88	0.3	0.21	0.4	0.48	1000000000000.0	('6254d8e6-107c-4c46-a90f-b06b2d5f8dad.DI.0', '6254d8e6-107c-4c46-a90f-b06b2d5f8dad.NODI.0_6254d8e6-107c-4c46-a90f-b06b2d5f8dad.NODI.1')	(0,0):158,(0,1):9,(1,0):210,(1,1):59	0:262,1:16	(0,0):113,(0,1):23,(1,0):53,(1,1):37	0:60,1:53	chr2	-	(38975743, 38975743)	(38976315, 38976315)	HCT116-unstranded	0.50	SA464	SA467
f2d0a9fd-a13d-4bdd-a11e-0c183164f838	DI	0.07	0.04	0.12	0.56	0.35	0.79	-0.49	9667999.25	('f2d0a9fd-a13d-4bdd-a11e-0c183164f838.DI.0', 'f2d0a9fd-a13d-4bdd-a11e-0c183164f838.NODI.0_f2d0a9fd-a13d-4bdd-a11e-0c183164f838.NODI.1')	(0,0):23,(0,1):15,(1,0):23	0:23,1:15	(0,0):24,(0,1):3,(1,0):101	0:101,1:3	chr2	-	(37302628, 37302628)	(37304162, 37304162)	HCT116-unstranded	0.50	SA464	SA467
73b44659-0163-42ce-9397-69fad966e80e	DI	0.04	0.02	0.06	0.42	0.23	0.67	-0.38	21912.83	('73b44659-0163-42ce-9397-69fad966e80e.DI.0', '73b44659-0163-42ce-9397-69fad966e80e.NODI.0_73b44659-0163-42ce-9397-69fad966e80e.NODI.1')	(0,0):33,(0,1):19,(1,0):90,(1,1):3	0:91,1:21	(0,0):42,(0,1):4,(1,0):284,(1,1):1	0:284,1:5	chr2	-	(114493354, 114493354)	(114500456, 114500456)	HCT116-unstranded	0.50	SA464	SA467
13ce8b37-e405-4975-bcd2-49846a346f9e	DI	0.24	0.13	0.41	0.74	0.46	0.93	-0.5	87.55	('13ce8b37-e405-4975-bcd2-49846a346f9e.DI.0', '13ce8b37-e405-4975-bcd2-49846a346f9e.NODI.0_13ce8b37-e405-4975-bcd2-49846a346f9e.NODI.1')	(0,0):157,(0,1):7,(1,0):80	0:80,1:7	(0,0):127,(1,0):83	0:83	chr2	+	(234371289, 234371289)	(234372929, 234372929)	HCT116-unstranded	0.50	SA464	SA467
61a9596b-f7cb-4285-866e-c0820281625a	DI	0.13	0.11	0.16	0.02	0.01	0.04	0.11	1000000000000.0	('61a9596b-f7cb-4285-866e-c0820281625a.DI.0', '61a9596b-f7cb-4285-866e-c0820281625a.NODI.0_61a9596b-f7cb-4285-866e-c0820281625a.NODI.1')	(0,0):669,(0,1):328,(1,0):115,(1,1):230	0:121,1:552	(0,0):545,(0,1):328,(1,0):18,(1,1):223	0:18,1:551	chr2	+	(27456180, 27456180)	(27456676, 27456676)	HCT116-unstranded	0.50	SA464	SA467
7d964ce4-e382-4e42-bd26-ff941595fd2c	DI	0.12	0.08	0.2	0.54	0.27	0.89	-0.42	27.33	('7d964ce4-e382-4e42-bd26-ff941595fd2c.DI.0', '7d964ce4-e382-4e42-bd26-ff941595fd2c.NODI.0_7d964ce4-e382-4e42-bd26-ff941595fd2c.NODI.1')	(0,0):67,(0,1):14,(1,0):108	0:108,1:14	(0,0):48,(0,1):2,(1,0):130	0:130,1:2	chr2	-	(200801128, 200801128)	(200803793, 200803793)	HCT116-unstranded	0.50	SA464	SA467
44057ec4-66e6-42f6-af79-cf3c77bb5861	DI	0.09	0.07	0.12	0.25	0.18	0.34	-0.16	8765.3	('44057ec4-66e6-42f6-af79-cf3c77bb5861.DI.0', '44057ec4-66e6-42f6-af79-cf3c77bb5861.NODI.0_44057ec4-66e6-42f6-af79-cf3c77bb5861.NODI.1')	(0,0):87,(0,1):27,(1,0):121,(1,1):90	0:133,1:105	(0,0):48,(0,1):10,(1,0):115,(1,1):31	0:125,1:31	chr2	-	(170413697, 170413697)	(170417295, 170417295)	HCT116-unstranded	0.50	SA464	SA467
6851a693-b8d2-4145-8ecf-4486fde6229d	DI	0.01	0.01	0.02	0.47	0.37	0.58	-0.46	1000000000000.0	('6851a693-b8d2-4145-8ecf-4486fde6229d.DI.0', '6851a693-b8d2-4145-8ecf-4486fde6229d.NODI.0_6851a693-b8d2-4145-8ecf-4486fde6229d.NODI.1')	(0,0):104,(0,1):75,(1,0):28	0:28,1:75	(0,0):142,(0,1):20,(1,0):657,(1,1):2	0:659,1:20	chr2	+	(32750531, 32750531)	(32754891, 32754891)	HCT116-unstranded	0.50	SA464	SA467
e0533227-4cae-49b1-b968-bb095f516e6c	DI	0.03	0.01	0.06	0.15	0.09	0.22	-0.12	51.99	('e0533227-4cae-49b1-b968-bb095f516e6c.DI.0', 'e0533227-4cae-49b1-b968-bb095f516e6c.NODI.0_e0533227-4cae-49b1-b968-bb095f516e6c.NODI.1')	(0,0):44,(0,1):39,(1,0):7,(1,1):1	0:7,1:40	(0,0):40,(0,1):28,(1,0):28	0:28,1:28	chr2	+	(209168895, 209168895)	(209169737, 209169737)	HCT116-unstranded	0.50	SA464	SA467
28871853-cb8b-4515-bba2-11b06f7e8dc3	DI	0.06	0.04	0.09	0.6	0.37	0.89	-0.54	39773978.78	('28871853-cb8b-4515-bba2-11b06f7e8dc3.DI.0', '28871853-cb8b-4515-bba2-11b06f7e8dc3.NODI.0_28871853-cb8b-4515-bba2-11b06f7e8dc3.NODI.1')	(0,0):36,(0,1):37,(1,0):184	0:184,1:37	(0,0):47,(0,1):3,(1,0):325	0:325,1:3	chr2	+	(121712821, 121712821)	(121726491, 121726491)	HCT116-unstranded	0.50	SA464	SA467
32af03ea-2bf0-4286-90e0-8979d0b3a5f1	DI	0.7	0.25	0.96	0.08	0.04	0.15	0.62	33.3	('32af03ea-2bf0-4286-90e0-8979d0b3a5f1.DI.0', '32af03ea-2bf0-4286-90e0-8979d0b3a5f1.NODI.0_32af03ea-2bf0-4286-90e0-8979d0b3a5f1.NODI.1')	(0,0):55,(1,0):147	0:147	(0,0):125,(0,1):11,(1,0):162	0:162,1:11	chr2	+	(242651393, 242651393)	(242659027, 242659027)	HCT116-unstranded	0.50	SA464	SA467
16635b44-ce91-499f-ae0f-ced372996a52	DI	0.07	0.05	0.1	0.29	0.18	0.4	-0.22	1912.15	('16635b44-ce91-499f-ae0f-ced372996a52.DI.0', '16635b44-ce91-499f-ae0f-ced372996a52.NODI.0_16635b44-ce91-499f-ae0f-ced372996a52.NODI.1')	(0,0):181,(0,1):50,(1,0):51,(1,1):3	0:51,1:53	(0,0):76,(0,1):13,(1,0):66,(1,1):1	0:66,1:14	chr2	+	(219610878, 219610878)	(219611917, 219611917)	HCT116-unstranded	0.50	SA464	SA467
83ef1463-b9ba-41ab-9fac-4d99c922b347	DI	0.11	0.07	0.15	0.57	0.46	0.69	-0.46	1000000000000.0	('83ef1463-b9ba-41ab-9fac-4d99c922b347.DI.0', '83ef1463-b9ba-41ab-9fac-4d99c922b347.NODI.0_83ef1463-b9ba-41ab-9fac-4d99c922b347.NODI.1')	(0,0):45,(0,1):84,(1,0):29,(1,1):56	0:33,1:136	(0,0):35,(0,1):20,(1,0):90,(1,1):49	0:118,1:41	chr2	+	(153475360, 153475360)	(153476232, 153476232)	HCT116-unstranded	0.50	SA464	SA467
174a1c01-fbed-4531-8383-4e3f8737c77c	DI	0.73	0.56	0.91	0.29	0.23	0.37	0.44	3140567.53	('174a1c01-fbed-4531-8383-4e3f8737c77c.DI.0', '174a1c01-fbed-4531-8383-4e3f8737c77c.NODI.0_174a1c01-fbed-4531-8383-4e3f8737c77c.NODI.1')	(0,0):130,(1,0):191,(1,1):56	0:232,1:15	(0,0):107,(0,1):5,(1,0):129,(1,1):90	0:157,1:67	chr8	-	(22481735, 22481735)	(22487517, 22487517)	HCT116-unstranded	0.50	SA464	SA467
55f12e93-7e48-4e34-a65a-c1b57ab4d8ff	DI	0.8	0.48	0.98	0.13	0.08	0.2	0.67	1022511.17	('55f12e93-7e48-4e34-a65a-c1b57ab4d8ff.DI.0', '55f12e93-7e48-4e34-a65a-c1b57ab4d8ff.NODI.0_55f12e93-7e48-4e34-a65a-c1b57ab4d8ff.NODI.1')	(0,0):112,(1,0):64	0:64	(0,0):130,(0,1):18,(1,0):51,(1,1):1	0:51,1:19	chr8	+	(22054753, 22054753)	(22056649, 22056649)	HCT116-unstranded	0.50	SA464	SA467
6dc7d6f4-67c7-4603-8502-a4653a6bb798	DI	0.53	0.45	0.61	0.22	0.19	0.26	0.31	1000000000000.0	('6dc7d6f4-67c7-4603-8502-a4653a6bb798.DI.0', '6dc7d6f4-67c7-4603-8502-a4653a6bb798.NODI.0_6dc7d6f4-67c7-4603-8502-a4653a6bb798.NODI.1')	(0,0):313,(0,1):16,(1,0):1870,(1,1):102	0:1921,1:67	(0,0):362,(0,1):61,(1,0):1193,(1,1):121	0:1222,1:153	chr8	+	(23423621, 23423621)	(23425891, 23425891)	HCT116-unstranded	0.50	SA464	SA467
e12c8a27-aebd-4087-90e5-f6e7fc79367a	DI	0.07	0.05	0.1	0.5	0.44	0.56	-0.43	1000000000000.0	('e12c8a27-aebd-4087-90e5-f6e7fc79367a.DI.0', 'e12c8a27-aebd-4087-90e5-f6e7fc79367a.NODI.0_e12c8a27-aebd-4087-90e5-f6e7fc79367a.NODI.1')	(0,0):118,(0,1):134,(1,0):31,(1,1):400	0:55,1:510	(0,0):109,(0,1):77,(1,0):236,(1,1):391	0:415,1:289	chr8	+	(22863473, 22863473)	(22865259, 22865259)	HCT116-unstranded	0.50	SA464	SA467
117e2a18-a1f3-4b09-aabf-b78a3ab85ae1	DI	0.05	0.04	0.07	0.23	0.18	0.29	-0.18	1000000000000.0	('117e2a18-a1f3-4b09-aabf-b78a3ab85ae1.DI.0', '117e2a18-a1f3-4b09-aabf-b78a3ab85ae1.NODI.0_117e2a18-a1f3-4b09-aabf-b78a3ab85ae1.NODI.1')	(0,0):166,(0,1):52,(1,0):74	0:74,1:52	(0,0):197,(0,1):42,(1,0):336,(1,1):1	0:337,1:42	chr8	+	(19701587, 19701587)	(19703308, 19703308)	HCT116-unstranded	0.50	SA464	SA467
710d62bd-0d51-4b3c-8dd6-a6fa64abe983	DI	0.03	0.03	0.04	0.16	0.14	0.17	-0.13	1000000000000.0	('710d62bd-0d51-4b3c-8dd6-a6fa64abe983.DI.0', '710d62bd-0d51-4b3c-8dd6-a6fa64abe983.NODI.0_710d62bd-0d51-4b3c-8dd6-a6fa64abe983.NODI.1')	(0,0):1438,(0,1):811,(1,0):316,(1,1):4	0:316,1:815	(0,0):1126,(0,1):396,(1,0):895,(1,1):6	0:895,1:402	chr8	-	(145002022, 145002022)	(145003449, 145003449)	HCT116-unstranded	0.50	SA464	SA467
7729b352-be3c-4d9a-af91-5cc337a16fd8	DI	0.03	0.01	0.07	0.61	0.25	0.9	-0.58	39.59	('7729b352-be3c-4d9a-af91-5cc337a16fd8.DI.0', '7729b352-be3c-4d9a-af91-5cc337a16fd8.NODI.0_7729b352-be3c-4d9a-af91-5cc337a16fd8.NODI.1')	(0,0):193,(0,1):7,(1,0):36	0:36,1:7	(0,0):101,(1,0):68	0:68	chr8	-	(90960052, 90960052)	(90965583, 90965583)	HCT116-unstranded	0.50	SA464	SA467
e18473ef-78a8-4868-afe4-9df86bb0b83b	DI	0.28	0.25	0.32	0.1	0.08	0.12	0.18	1000000000000.0	('e18473ef-78a8-4868-afe4-9df86bb0b83b.DI.0', 'e18473ef-78a8-4868-afe4-9df86bb0b83b.NODI.0_e18473ef-78a8-4868-afe4-9df86bb0b83b.NODI.1')	(0,0):822,(0,1):280,(1,0):254,(1,1):476	0:358,1:652	(0,0):959,(0,1):388,(1,0):105,(1,1):631	0:150,1:974	chr8	-	(145738025, 145738025)	(145738521, 145738521)	HCT116-unstranded	0.50	SA464	SA467
a1213d0a-dba5-4862-899f-14ae77da2129	DI	0.55	0.52	0.58	0.34	0.33	0.36	0.21	1000000000000.0	('a1213d0a-dba5-4862-899f-14ae77da2129.DI.0', 'a1213d0a-dba5-4862-899f-14ae77da2129.NODI.0_a1213d0a-dba5-4862-899f-14ae77da2129.NODI.1')	(0,0):1765,(0,1):80,(1,0):2787,(1,1):2092	0:3908,1:1051	(0,0):3314,(0,1):277,(1,0):5082,(1,1):6246	0:7261,1:4344	chr8	-	(144668899, 144668899)	(144672251, 144672251)	HCT116-unstranded	0.50	SA464	SA467
630e2286-b64f-498d-add0-93e3ce2d52a6	DI	0.03	0.02	0.04	0.13	0.09	0.18	-0.1	13824618.31	('630e2286-b64f-498d-add0-93e3ce2d52a6.DI.0', '630e2286-b64f-498d-add0-93e3ce2d52a6.NODI.0_630e2286-b64f-498d-add0-93e3ce2d52a6.NODI.1')	(0,0):305,(0,1):55,(1,0):66,(1,1):2	0:66,1:57	(0,0):233,(0,1):33,(1,0):184,(1,1):1	0:185,1:33	chr8	+	(23148874, 23148874)	(23150886, 23150886)	HCT116-unstranded	0.50	SA464	SA467
77e9bab0-3634-48e9-b919-dae5e5eb7498	DI	0.03	0.02	0.04	0.14	0.08	0.24	-0.11	102.84	('77e9bab0-3634-48e9-b919-dae5e5eb7498.DI.0', '77e9bab0-3634-48e9-b919-dae5e5eb7498.NODI.0_77e9bab0-3634-48e9-b919-dae5e5eb7498.NODI.1')	(0,0):80,(0,1):35,(1,0):172	0:172,1:35	(0,0):27,(0,1):8,(1,0):205,(1,1):1	0:205,1:9	chr8	+	(17850992, 17850992)	(17863900, 17863900)	HCT116-unstranded	0.50	SA464	SA467
274ffd72-48c4-4c4f-a9ea-81cf171949ac	DI	0.24	0.18	0.31	0.49	0.36	0.64	-0.25	37.23	('274ffd72-48c4-4c4f-a9ea-81cf171949ac.DI.0', '274ffd72-48c4-4c4f-a9ea-81cf171949ac.NODI.0_274ffd72-48c4-4c4f-a9ea-81cf171949ac.NODI.1')	(0,0):84,(0,1):41,(1,0):77,(1,1):13	0:79,1:52	(0,0):51,(0,1):14,(1,0):79,(1,1):6	0:83,1:16	chr8	+	(100883013, 100883013)	(100883925, 100883925)	HCT116-unstranded	0.50	SA464	SA467
c4cda704-83b0-4e49-a983-967e808e2a9b	DI	0.15	0.12	0.18	0.35	0.32	0.39	-0.2	1000000000000.0	('c4cda704-83b0-4e49-a983-967e808e2a9b.DI.0', 'c4cda704-83b0-4e49-a983-967e808e2a9b.NODI.0_c4cda704-83b0-4e49-a983-967e808e2a9b.NODI.1')	(0,0):1538,(0,1):188,(1,0):105,(1,1):128	0:107,1:314	(0,0):2153,(0,1):198,(1,0):366,(1,1):156	0:378,1:342	chr8	-	(145637947, 145637947)	(145638330, 145638330)	HCT116-unstranded	0.50	SA464	SA467
37e593b6-42e7-4ec5-9be5-5ffb5990b737	DI	0.06	0.05	0.09	0.29	0.19	0.44	-0.23	256111.91	('37e593b6-42e7-4ec5-9be5-5ffb5990b737.DI.0', '37e593b6-42e7-4ec5-9be5-5ffb5990b737.NODI.0_37e593b6-42e7-4ec5-9be5-5ffb5990b737.NODI.1')	(0,0):64,(0,1):46,(1,0):150	0:150,1:46	(0,0):20,(0,1):11,(1,0):215	0:215,1:11	chr8	+	(100874004, 100874004)	(100880693, 100880693)	HCT116-unstranded	0.50	SA464	SA467
3d3f847e-0ee9-468e-bc64-ec16ca0ec3fd	DI	0.03	0.02	0.03	0.14	0.11	0.18	-0.11	1000000000000.0	('3d3f847e-0ee9-468e-bc64-ec16ca0ec3fd.DI.0', '3d3f847e-0ee9-468e-bc64-ec16ca0ec3fd.NODI.0_3d3f847e-0ee9-468e-bc64-ec16ca0ec3fd.NODI.1')	(0,0):421,(0,1):237,(1,0):69,(1,1):348	0:82,1:572	(0,0):152,(0,1):33,(1,0):101,(1,1):122	0:113,1:143	chr8	-	(124359332, 124359332)	(124360513, 124360513)	HCT116-unstranded	0.50	SA464	SA467
d0bd04bf-065e-433c-980d-efce05634839	DI	0.07	0.05	0.1	0.33	0.27	0.42	-0.26	1000000000000.0	('d0bd04bf-065e-433c-980d-efce05634839.DI.0', 'd0bd04bf-065e-433c-980d-efce05634839.NODI.0_d0bd04bf-065e-433c-980d-efce05634839.NODI.1')	(0,0):66,(0,1):62,(1,0):133	0:133,1:62	(0,0):55,(0,1):35,(1,0):494	0:494,1:35	chr8	+	(30973870, 30973870)	(30977940, 30977940)	HCT116-unstranded	0.50	SA464	SA467
ea516560-c82f-42b1-bab3-b706f140cab4	DI	0.01	0.01	0.01	0.4	0.28	0.56	-0.39	1000000000000.0	('ea516560-c82f-42b1-bab3-b706f140cab4.DI.0', 'ea516560-c82f-42b1-bab3-b706f140cab4.NODI.0_ea516560-c82f-42b1-bab3-b706f140cab4.NODI.1')	(0,0):310,(0,1):174,(1,0):104	0:104,1:174	(0,0):232,(0,1):12,(1,0):464,(1,1):1	0:465,1:12	chr8	-	(103312228, 103312228)	(103316394, 103316394)	HCT116-unstranded	0.50	SA464	SA467
8d1059dc-c6c4-411f-93b0-f55bc56ab450	DI	0.08	0.05	0.15	0.62	0.41	0.91	-0.54	706123.83	('8d1059dc-c6c4-411f-93b0-f55bc56ab450.DI.0', '8d1059dc-c6c4-411f-93b0-f55bc56ab450.NODI.0_8d1059dc-c6c4-411f-93b0-f55bc56ab450.NODI.1')	(0,0):60,(0,1):20,(1,0):17	0:17,1:20	(0,0):16,(0,1):4,(1,0):60	0:60,1:4	chr8	-	(42036415, 42036415)	(42037584, 42037584)	HCT116-unstranded	0.50	SA464	SA467
2476d71f-787e-4ab8-8587-2b2afd501985	DI	0.04	0.03	0.05	0.2	0.13	0.3	-0.16	325544.06	('2476d71f-787e-4ab8-8587-2b2afd501985.DI.0', '2476d71f-787e-4ab8-8587-2b2afd501985.NODI.0_2476d71f-787e-4ab8-8587-2b2afd501985.NODI.1')	(0,0):69,(0,1):33,(1,0):63,(1,1):93	0:66,1:123	(0,0):10,(0,1):10,(1,0):68,(1,1):13	0:70,1:21	chr6	+	(25600542, 25600542)	(25605121, 25605121)	HCT116-unstranded	0.50	SA464	SA467
fab173b5-7365-488b-8e09-a2faef3941cd	DI	0.39	0.15	0.68	0.92	0.71	1.0	-0.53	43.29	('fab173b5-7365-488b-8e09-a2faef3941cd.DI.0', 'fab173b5-7365-488b-8e09-a2faef3941cd.NODI.0_fab173b5-7365-488b-8e09-a2faef3941cd.NODI.1')	(0,0):353,(0,1):4,(1,0):6,(1,1):1	0:6,1:5	(0,0):291,(1,0):24	0:24	chr6	+	(10702602, 10702602)	(10702872, 10702872)	HCT116-unstranded	0.50	SA464	SA467
a4a1b024-79ad-407d-9dc2-fcf5224a178a	DI	0.03	0.03	0.04	0.25	0.19	0.32	-0.22	1000000000000.0	('a4a1b024-79ad-407d-9dc2-fcf5224a178a.DI.0', 'a4a1b024-79ad-407d-9dc2-fcf5224a178a.NODI.0_a4a1b024-79ad-407d-9dc2-fcf5224a178a.NODI.1')	(0,0):433,(0,1):93,(1,0):135,(1,1):1	0:135,1:94	(0,0):287,(0,1):35,(1,0):483,(1,1):1	0:483,1:36	chr6	-	(43496566, 43496566)	(43498562, 43498562)	HCT116-unstranded	0.50	SA464	SA467
624324a1-ef71-4602-ae19-227f0f7e6c1a	DI	0.07	0.05	0.09	0.28	0.23	0.35	-0.21	1000000000000.0	('624324a1-ef71-4602-ae19-227f0f7e6c1a.DI.0', '624324a1-ef71-4602-ae19-227f0f7e6c1a.NODI.0_624324a1-ef71-4602-ae19-227f0f7e6c1a.NODI.1')	(0,0):185,(0,1):49,(1,0):87,(1,1):2	0:87,1:51	(0,0):165,(0,1):44,(1,0):412	0:412,1:44	chr6	-	(90366419, 90366419)	(90368089, 90368089)	HCT116-unstranded	0.50	SA464	SA467
c0b8e2fe-a7e9-4d19-9367-b3e2624cbebc	DI	0.51	0.31	0.88	0.17	0.13	0.22	0.34	32.7	('c0b8e2fe-a7e9-4d19-9367-b3e2624cbebc.DI.0', 'c0b8e2fe-a7e9-4d19-9367-b3e2624cbebc.NODI.0_c0b8e2fe-a7e9-4d19-9367-b3e2624cbebc.NODI.1')	(0,0):248,(1,0):112,(1,1):15	0:124,1:3	(0,0):101,(0,1):2,(1,0):181,(1,1):63	0:193,1:53	chr6	-	(24658789, 24658789)	(24666839, 24666839)	HCT116-unstranded	0.50	SA464	SA467
d80ff9e0-76d9-483c-8f1a-96613912ba31	DI	0.06	0.03	0.08	0.21	0.16	0.25	-0.15	1000000000000.0	('d80ff9e0-76d9-483c-8f1a-96613912ba31.DI.0', 'd80ff9e0-76d9-483c-8f1a-96613912ba31.NODI.0_d80ff9e0-76d9-483c-8f1a-96613912ba31.NODI.1')	(0,0):129,(0,1):86,(1,0):20,(1,1):19	0:22,1:103	(0,0):170,(0,1):92,(1,0):96,(1,1):14	0:97,1:105	chr6	-	(43014249, 43014249)	(43014845, 43014845)	HCT116-unstranded	0.50	SA464	SA467
bd03005c-c99e-4e6e-b87b-44ce8100fd34	DI	0.15	0.1	0.22	0.36	0.28	0.45	-0.21	15202.55	('bd03005c-c99e-4e6e-b87b-44ce8100fd34.DI.0', 'bd03005c-c99e-4e6e-b87b-44ce8100fd34.NODI.0_bd03005c-c99e-4e6e-b87b-44ce8100fd34.NODI.1')	(0,0):243,(0,1):24,(1,0):122	0:122,1:24	(0,0):488,(0,1):24,(1,0):463,(1,1):8	0:468,1:27	chr6	-	(99850416, 99850416)	(99851758, 99851758)	HCT116-unstranded	0.50	SA464	SA467
025caed0-454d-4edc-a961-fea806f181ec	DI	0.05	0.03	0.07	0.16	0.12	0.2	-0.11	3607580.93	('025caed0-454d-4edc-a961-fea806f181ec.DI.0', '025caed0-454d-4edc-a961-fea806f181ec.NODI.0_025caed0-454d-4edc-a961-fea806f181ec.NODI.1')	(0,0):95,(0,1):56,(1,0):24,(1,1):92	0:29,1:143	(0,0):65,(0,1):47,(1,0):66,(1,1):65	0:76,1:102	chr6	+	(37446923, 37446923)	(37448143, 37448143)	HCT116-unstranded	0.50	SA464	SA467
7c9c7323-75ea-4f21-8cb3-c85c4946baa1	DI	0.06	0.04	0.08	0.53	0.43	0.65	-0.47	1000000000000.0	('7c9c7323-75ea-4f21-8cb3-c85c4946baa1.DI.0', '7c9c7323-75ea-4f21-8cb3-c85c4946baa1.NODI.0_7c9c7323-75ea-4f21-8cb3-c85c4946baa1.NODI.1')	(0,0):91,(0,1):78,(1,0):55,(1,1):3	0:55,1:81	(0,0):55,(0,1):19,(1,0):249,(1,1):2	0:249,1:21	chr6	-	(116966877, 116966877)	(116968773, 116968773)	HCT116-unstranded	0.50	SA464	SA467
c678ceb6-0151-407a-9a73-dd0897cd84e4	DI	0.17	0.1	0.27	0.71	0.43	0.93	-0.54	15178.73	('c678ceb6-0151-407a-9a73-dd0897cd84e4.DI.0', 'c678ceb6-0151-407a-9a73-dd0897cd84e4.NODI.0_c678ceb6-0151-407a-9a73-dd0897cd84e4.NODI.1')	(0,0):107,(0,1):1,(1,0):61,(1,1):21	0:62,1:21	(0,0):39,(1,0):85,(1,1):5	0:89,1:1	chr6	+	(3073873, 3073873)	(3077221, 3077221)	HCT116-unstranded	0.50	SA464	SA467
4b109468-e672-4868-b824-bb84a6145f0d	DI	0.08	0.04	0.14	0.27	0.18	0.37	-0.19	60.59	('4b109468-e672-4868-b824-bb84a6145f0d.DI.0', '4b109468-e672-4868-b824-bb84a6145f0d.NODI.0_4b109468-e672-4868-b824-bb84a6145f0d.NODI.1')	(0,0):97,(0,1):14,(1,0):24	0:24,1:14	(0,0):138,(0,1):19,(1,0):162	0:162,1:19	chr6	-	(43011265, 43011265)	(43012623, 43012623)	HCT116-unstranded	0.50	SA464	SA467
f482c8b3-6f46-4a25-a09d-b30d447b7239	DI	0.09	0.05	0.18	0.54	0.23	0.85	-0.45	42.48	('f482c8b3-6f46-4a25-a09d-b30d447b7239.DI.0', 'f482c8b3-6f46-4a25-a09d-b30d447b7239.NODI.0_f482c8b3-6f46-4a25-a09d-b30d447b7239.NODI.1')	(0,0):415,(0,1):7,(1,0):387,(1,1):2	0:387,1:9	(0,0):208,(0,1):1,(1,0):687	0:687,1:1	chr6	-	(35842017, 35842017)	(35854588, 35854588)	HCT116-unstranded	0.50	SA464	SA467
c2abc33a-b6db-46f8-a8b4-e15be434e912	DI	0.07	0.05	0.1	0.58	0.39	0.78	-0.51	1000000000000.0	('c2abc33a-b6db-46f8-a8b4-e15be434e912.DI.0', 'c2abc33a-b6db-46f8-a8b4-e15be434e912.NODI.0_c2abc33a-b6db-46f8-a8b4-e15be434e912.NODI.1')	(0,0):134,(0,1):47,(1,0):97	0:97,1:47	(0,0):91,(0,1):7,(1,0):242	0:242,1:7	chr6	+	(170878700, 170878700)	(170880592, 170880592)	HCT116-unstranded	0.50	SA464	SA467
643623a4-83ff-4233-83c7-27b682df69de	DI	0.02	0.01	0.03	0.13	0.09	0.19	-0.11	33076029426.25	('643623a4-83ff-4233-83c7-27b682df69de.DI.0', '643623a4-83ff-4233-83c7-27b682df69de.NODI.0_643623a4-83ff-4233-83c7-27b682df69de.NODI.1')	(0,0):140,(0,1):108,(1,0):38,(1,1):23	0:38,1:131	(0,0):61,(0,1):29,(1,0):72,(1,1):5	0:72,1:34	chr6	+	(3083319, 3083319)	(3085626, 3085626)	HCT116-unstranded	0.50	SA464	SA467
399aa80b-f817-42b8-b426-85ce3b0246e9	DI	0.23	0.19	0.29	0.13	0.11	0.15	0.1	83971.11	('399aa80b-f817-42b8-b426-85ce3b0246e9.DI.0', '399aa80b-f817-42b8-b426-85ce3b0246e9.NODI.0_399aa80b-f817-42b8-b426-85ce3b0246e9.NODI.1')	(0,0):44,(1,0):117,(1,1):534	0:257,1:394	(0,0):120,(0,1):4,(1,0):144,(1,1):1211	0:295,1:1064	chr6	+	(26466290, 26466290)	(26469865, 26469865)	HCT116-unstranded	0.50	SA464	SA467
c3fad18b-302f-4efd-b3b1-7b8e1194ff5a	DI	0.88	0.74	0.97	0.21	0.16	0.26	0.67	1000000000000.0	('c3fad18b-302f-4efd-b3b1-7b8e1194ff5a.DI.0', 'c3fad18b-302f-4efd-b3b1-7b8e1194ff5a.NODI.0_c3fad18b-302f-4efd-b3b1-7b8e1194ff5a.NODI.1')	(0,0):380,(0,1):1,(1,0):217,(1,1):34	0:247,1:5	(0,0):345,(0,1):26,(1,0):111,(1,1):75	0:122,1:90	chr6	+	(3012778, 3012778)	(3015948, 3015948)	HCT116-unstranded	0.50	SA464	SA467
ef327cf3-72df-4ce2-afad-786c63e1bd58	DI	0.04	0.03	0.04	0.15	0.12	0.18	-0.11	1000000000000.0	('ef327cf3-72df-4ce2-afad-786c63e1bd58.DI.0', 'ef327cf3-72df-4ce2-afad-786c63e1bd58.NODI.0_ef327cf3-72df-4ce2-afad-786c63e1bd58.NODI.1')	(0,0):124,(0,1):93,(1,0):391,(1,1):33	0:391,1:126	(0,0):135,(0,1):49,(1,0):1042,(1,1):28	0:1046,1:73	chr6	-	(101296324, 101296324)	(101312090, 101312090)	HCT116-unstranded	0.50	SA464	SA467
896a8959-bca4-411f-99dd-2d87bceb6ce8	DI	0.26	0.21	0.31	0.14	0.12	0.17	0.12	33739.25	('896a8959-bca4-411f-99dd-2d87bceb6ce8.DI.0', '896a8959-bca4-411f-99dd-2d87bceb6ce8.NODI.0_896a8959-bca4-411f-99dd-2d87bceb6ce8.NODI.1')	(0,0):4918,(0,1):55,(1,0):1574,(1,1):5	0:1576,1:58	(0,0):4744,(0,1):91,(1,0):1176,(1,1):1	0:1177,1:91	chr6	-	(159188449, 159188449)	(159190450, 159190450)	HCT116-unstranded	0.50	SA464	SA467
f81594e9-8b8b-435b-9873-075f63f3b083	DI	0.04	0.03	0.05	0.14	0.11	0.17	-0.1	1000000000000.0	('f81594e9-8b8b-435b-9873-075f63f3b083.DI.0', 'f81594e9-8b8b-435b-9873-075f63f3b083.NODI.0_f81594e9-8b8b-435b-9873-075f63f3b083.NODI.1')	(0,0):517,(0,1):426,(1,0):66,(1,1):147	0:71,1:568	(0,0):272,(0,1):161,(1,0):94,(1,1):66	0:109,1:212	chr6	+	(144178451, 144178451)	(144179144, 144179144)	HCT116-unstranded	0.50	SA464	SA467
20b577c6-2227-442a-874b-d91c60b1d9f8	DI	0.1	0.05	0.19	0.59	0.28	0.91	-0.49	105.44	('20b577c6-2227-442a-874b-d91c60b1d9f8.DI.0', '20b577c6-2227-442a-874b-d91c60b1d9f8.NODI.0_20b577c6-2227-442a-874b-d91c60b1d9f8.NODI.1')	(0,0):131,(0,1):7,(1,0):103	0:103,1:7	(0,0):59,(0,1):1,(1,0):290	0:290,1:1	chr6	+	(88210876, 88210876)	(88216162, 88216162)	HCT116-unstranded	0.50	SA464	SA467
5c2a6d73-8704-434f-9f99-bf28bf521e7a	DI	0.03	0.03	0.04	0.21	0.19	0.25	-0.18	1000000000000.0	('5c2a6d73-8704-434f-9f99-bf28bf521e7a.DI.0', '5c2a6d73-8704-434f-9f99-bf28bf521e7a.NODI.0_5c2a6d73-8704-434f-9f99-bf28bf521e7a.NODI.1')	(0,0):295,(0,1):219,(1,0):260,(1,1):349	0:275,1:553	(0,0):240,(0,1):44,(1,0):688,(1,1):182	0:720,1:194	chr6	-	(150047904, 150047904)	(150052871, 150052871)	HCT116-unstranded	0.50	SA464	SA467
6963023b-adc3-49e0-921f-547c71952598	DI	0.17	0.13	0.22	0.06	0.05	0.08	0.11	4234191.56	('6963023b-adc3-49e0-921f-547c71952598.DI.0', '6963023b-adc3-49e0-921f-547c71952598.NODI.0_6963023b-adc3-49e0-921f-547c71952598.NODI.1')	(0,0):717,(0,1):61,(1,0):175,(1,1):14	0:179,1:71	(0,0):1131,(0,1):113,(1,0):107,(1,1):20	0:108,1:132	chr6	-	(99858617, 99858617)	(99860610, 99860610)	HCT116-unstranded	0.50	SA464	SA467
9581a549-7020-49d6-a4ec-b20cf0ffd297	DI	0.6	0.32	0.88	0.09	0.04	0.15	0.51	1677.96	('9581a549-7020-49d6-a4ec-b20cf0ffd297.DI.0', '9581a549-7020-49d6-a4ec-b20cf0ffd297.NODI.0_9581a549-7020-49d6-a4ec-b20cf0ffd297.NODI.1')	(0,0):144,(0,1):2,(1,0):165	0:165,1:2	(0,0):186,(0,1):9,(1,0):51,(1,1):2	0:51,1:11	chr6	+	(31371222, 31371222)	(31378393, 31378393)	HCT116-unstranded	0.50	SA464	SA467
8b4b4131-110c-4625-a17b-bbddc1b3ec4d	DI	0.12	0.1	0.15	0.28	0.25	0.3	-0.16	1000000000000.0	('8b4b4131-110c-4625-a17b-bbddc1b3ec4d.DI.0', '8b4b4131-110c-4625-a17b-bbddc1b3ec4d.NODI.0_8b4b4131-110c-4625-a17b-bbddc1b3ec4d.NODI.1')	(0,0):865,(0,1):249,(1,0):166,(1,1):1	0:166,1:250	(0,0):1461,(0,1):348,(1,0):641,(1,1):1	0:641,1:349	chr6	+	(43487444, 43487444)	(43487923, 43487923)	HCT116-unstranded	0.50	SA464	SA467
b450d742-9362-4741-ae21-dbf9c61b2259	DI	0.01	0.01	0.02	0.69	0.29	0.98	-0.68	2114.21	('b450d742-9362-4741-ae21-dbf9c61b2259.DI.0', 'b450d742-9362-4741-ae21-dbf9c61b2259.NODI.0_b450d742-9362-4741-ae21-dbf9c61b2259.NODI.1')	(0,0):57,(0,1):28,(1,0):44	0:44,1:28	(0,0):10,(1,0):42	0:42	chr12	-	(4627940, 4627940)	(4634541, 4634541)	HCT116-unstranded	0.50	SA464	SA467
592b6e9a-c9ee-4bf0-ae0e-e1cba8f95d7d	DI	0.36	0.26	0.46	0.83	0.75	0.89	-0.47	1000000000000.0	('592b6e9a-c9ee-4bf0-ae0e-e1cba8f95d7d.DI.0', '592b6e9a-c9ee-4bf0-ae0e-e1cba8f95d7d.NODI.0_592b6e9a-c9ee-4bf0-ae0e-e1cba8f95d7d.NODI.1')	(0,0):42,(0,1):33,(1,0):56,(1,1):2	0:56,1:35	(0,0):94,(0,1):18,(1,0):272,(1,1):1	0:273,1:18	chr12	-	(53880227, 53880227)	(53880929, 53880929)	HCT116-unstranded	0.50	SA464	SA467
6d4ba5bf-e9a0-4d87-be3a-e28aca819ab0	DI	0.84	0.62	0.98	0.46	0.33	0.59	0.38	24.04	('6d4ba5bf-e9a0-4d87-be3a-e28aca819ab0.DI.0', '6d4ba5bf-e9a0-4d87-be3a-e28aca819ab0.NODI.0_6d4ba5bf-e9a0-4d87-be3a-e28aca819ab0.NODI.1')	(0,0):5,(0,1):1,(1,0):73,(1,1):2	0:75,1:1	(0,0):29,(0,1):14,(1,0):118,(1,1):8	0:122,1:18	chr12	-	(100553564, 100553564)	(100555647, 100555647)	HCT116-unstranded	0.50	SA464	SA467
85f79d49-62f7-4f74-993a-dac4b9a4e62f	DI	0.56	0.47	0.67	0.37	0.31	0.43	0.19	20.02	('85f79d49-62f7-4f74-993a-dac4b9a4e62f.DI.0', '85f79d49-62f7-4f74-993a-dac4b9a4e62f.NODI.0_85f79d49-62f7-4f74-993a-dac4b9a4e62f.NODI.1')	(0,0):227,(0,1):25,(1,0):300,(1,1):1	0:300,1:26	(0,0):400,(0,1):63,(1,0):348,(1,1):7	0:350,1:68	chr12	+	(56436209, 56436209)	(56437277, 56437277)	HCT116-unstranded	0.50	SA464	SA467
5cac1878-7f12-495b-813f-e5d7df0a4dd2	DI	0.42	0.3	0.57	0.77	0.59	0.92	-0.35	24.94	('5cac1878-7f12-495b-813f-e5d7df0a4dd2.DI.0', '5cac1878-7f12-495b-813f-e5d7df0a4dd2.NODI.0_5cac1878-7f12-495b-813f-e5d7df0a4dd2.NODI.1')	(0,0):119,(0,1):13,(1,0):650	0:650,1:13	(0,0):95,(0,1):2,(1,0):588	0:588,1:2	chr12	+	(123075884, 123075884)	(123078932, 123078932)	HCT116-unstranded	0.50	SA464	SA467
ac544435-aa5a-4167-901a-4a067be1a11e	DI	0.21	0.16	0.27	0.11	0.09	0.15	0.1	46.54	('ac544435-aa5a-4167-901a-4a067be1a11e.DI.0', 'ac544435-aa5a-4167-901a-4a067be1a11e.NODI.0_ac544435-aa5a-4167-901a-4a067be1a11e.NODI.1')	(0,0):51,(0,1):2,(1,0):191,(1,1):87	0:206,1:74	(0,0):58,(0,1):6,(1,0):115,(1,1):92	0:124,1:89	chr12	-	(10862949, 10862949)	(10865827, 10865827)	HCT116-unstranded	0.50	SA464	SA467
34e65621-e014-4990-89df-e450ca9e8a77	DI	0.07	0.06	0.09	0.2	0.16	0.23	-0.13	1000000000000.0	('34e65621-e014-4990-89df-e450ca9e8a77.DI.0', '34e65621-e014-4990-89df-e450ca9e8a77.NODI.0_34e65621-e014-4990-89df-e450ca9e8a77.NODI.1')	(0,0):76,(0,1):54,(1,0):119,(1,1):168	0:134,1:207	(0,0):81,(0,1):35,(1,0):290,(1,1):160	0:318,1:167	chr12	+	(62949774, 62949774)	(62954893, 62954893)	HCT116-unstranded	0.50	SA464	SA467
08b1278a-7ea2-400b-85bf-ac251751c440	DI	0.05	0.03	0.08	0.15	0.09	0.21	-0.1	23.97	('08b1278a-7ea2-400b-85bf-ac251751c440.DI.0', '08b1278a-7ea2-400b-85bf-ac251751c440.NODI.0_08b1278a-7ea2-400b-85bf-ac251751c440.NODI.1')	(0,0):312,(0,1):59,(1,0):27,(1,1):2	0:27,1:61	(0,0):182,(0,1):28,(1,0):39,(1,1):1	0:39,1:29	chr12	-	(56574761, 56574761)	(56575381, 56575381)	HCT116-unstranded	0.50	SA464	SA467
f18bd853-a89c-4a4c-a8f6-838f512fed39	DI	0.34	0.21	0.48	0.82	0.68	0.94	-0.48	1000000000000.0	('f18bd853-a89c-4a4c-a8f6-838f512fed39.DI.0', 'f18bd853-a89c-4a4c-a8f6-838f512fed39.NODI.0_f18bd853-a89c-4a4c-a8f6-838f512fed39.NODI.1')	(0,0):49,(0,1):11,(1,0):20,(1,1):96	0:59,1:68	(0,0):59,(0,1):5,(1,0):75,(1,1):122	0:176,1:26	chr12	-	(53876083, 53876083)	(53876973, 53876973)	HCT116-unstranded	0.50	SA464	SA467
6c2abe0d-61cd-43ff-8fb7-6a6c0d40ed42	DI	0.08	0.05	0.14	0.34	0.2	0.55	-0.26	42.98	('6c2abe0d-61cd-43ff-8fb7-6a6c0d40ed42.DI.0', '6c2abe0d-61cd-43ff-8fb7-6a6c0d40ed42.NODI.0_6c2abe0d-61cd-43ff-8fb7-6a6c0d40ed42.NODI.1')	(0,0):53,(0,1):21,(1,0):31	0:31,1:21	(0,0):41,(0,1):5,(1,0):48	0:48,1:5	chr12	-	(72007115, 72007115)	(72008480, 72008480)	HCT116-unstranded	0.50	SA464	SA467
75d7865f-03a9-4a9a-98aa-5af83f315a5a	DI	0.38	0.23	0.63	0.08	0.06	0.11	0.3	465.92	('75d7865f-03a9-4a9a-98aa-5af83f315a5a.DI.0', '75d7865f-03a9-4a9a-98aa-5af83f315a5a.NODI.0_75d7865f-03a9-4a9a-98aa-5af83f315a5a.NODI.1')	(0,0):73,(0,1):5,(1,0):151,(1,1):2	0:152,1:6	(0,0):136,(0,1):29,(1,0):148,(1,1):12	0:149,1:40	chr12	+	(64178750, 64178750)	(64184333, 64184333)	HCT116-unstranded	0.50	SA464	SA467
6b6b9b26-908f-4eb5-a81e-83ac9fbad716	DI	0.15	0.11	0.2	0.43	0.31	0.56	-0.28	2271.96	('6b6b9b26-908f-4eb5-a81e-83ac9fbad716.DI.0', '6b6b9b26-908f-4eb5-a81e-83ac9fbad716.NODI.0_6b6b9b26-908f-4eb5-a81e-83ac9fbad716.NODI.1')	(0,0):98,(0,1):56,(1,0):58,(1,1):6	0:59,1:61	(0,0):49,(0,1):16,(1,0):79,(1,1):6	0:81,1:20	chr12	-	(111890413, 111890413)	(111891649, 111891649)	HCT116-unstranded	0.50	SA464	SA467
314ada60-5cd1-4b29-b5db-c0d24dca4743	DI	0.05	0.03	0.08	0.18	0.14	0.25	-0.13	13595.62	('314ada60-5cd1-4b29-b5db-c0d24dca4743.DI.0', '314ada60-5cd1-4b29-b5db-c0d24dca4743.NODI.0_314ada60-5cd1-4b29-b5db-c0d24dca4743.NODI.1')	(0,0):42,(0,1):32,(1,0):59,(1,1):8	0:59,1:40	(0,0):54,(0,1):24,(1,0):201,(1,1):9	0:202,1:32	chr12	-	(31595709, 31595709)	(31600703, 31600703)	HCT116-unstranded	0.50	SA464	SA467
e7e61e4d-17c2-47ac-af34-48713ba73b45	DI	0.83	0.52	0.98	0.18	0.07	0.37	0.65	179.68	('e7e61e4d-17c2-47ac-af34-48713ba73b45.DI.0', 'e7e61e4d-17c2-47ac-af34-48713ba73b45.NODI.0_e7e61e4d-17c2-47ac-af34-48713ba73b45.NODI.1')	(0,0):48,(1,0):16	0:16	(0,0):64,(0,1):8,(1,0):8	0:8,1:8	chr12	+	(87881, 87881)	(88366, 88366)	HCT116-unstranded	0.50	SA464	SA467
ee0fa79d-2e4f-474d-8ac7-2bcdc278c277	DI	0.27	0.22	0.33	0.52	0.44	0.59	-0.25	26288746.96	('ee0fa79d-2e4f-474d-8ac7-2bcdc278c277.DI.0', 'ee0fa79d-2e4f-474d-8ac7-2bcdc278c277.NODI.0_ee0fa79d-2e4f-474d-8ac7-2bcdc278c277.NODI.1')	(0,0):30,(0,1):65,(1,0):108,(1,1):216	0:164,1:225	(0,0):29,(0,1):46,(1,0):190,(1,1):177	0:270,1:143	chr12	-	(6980102, 6980102)	(6982150, 6982150)	HCT116-unstranded	0.50	SA464	SA467
935f1b3d-e689-41a2-89b9-dc0a04f475bb	DI	0.26	0.2	0.32	0.73	0.61	0.83	-0.47	1000000000000.0	('935f1b3d-e689-41a2-89b9-dc0a04f475bb.DI.0', '935f1b3d-e689-41a2-89b9-dc0a04f475bb.NODI.0_935f1b3d-e689-41a2-89b9-dc0a04f475bb.NODI.1')	(0,0):107,(0,1):51,(1,0):159,(1,1):1	0:159,1:52	(0,0):134,(0,1):10,(1,0):261	0:261,1:10	chr12	+	(58150712, 58150712)	(58152083, 58152083)	HCT116-unstranded	0.50	SA464	SA467
913b83f1-fede-4327-a944-1f6c7560566b	DI	0.08	0.05	0.14	0.51	0.31	0.74	-0.43	86240.49	('913b83f1-fede-4327-a944-1f6c7560566b.DI.0', '913b83f1-fede-4327-a944-1f6c7560566b.NODI.0_913b83f1-fede-4327-a944-1f6c7560566b.NODI.1')	(0,0):41,(0,1):13,(1,0):92	0:92,1:13	(0,0):18,(0,1):4,(1,0):357	0:357,1:4	chr12	-	(44142253, 44142253)	(44148245, 44148245)	HCT116-unstranded	0.50	SA464	SA467
bc1fe2fe-cc7c-4ef2-9739-a7dce6893d98	DI	0.09	0.06	0.14	0.57	0.38	0.81	-0.48	1075154133.48	('bc1fe2fe-cc7c-4ef2-9739-a7dce6893d98.DI.0', 'bc1fe2fe-cc7c-4ef2-9739-a7dce6893d98.NODI.0_bc1fe2fe-cc7c-4ef2-9739-a7dce6893d98.NODI.1')	(0,0):92,(0,1):23,(1,0):98	0:98,1:23	(0,0):35,(0,1):4,(1,0):258	0:258,1:4	chr12	+	(124236830, 124236830)	(124239084, 124239084)	HCT116-unstranded	0.50	SA464	SA467
d8470973-bf1a-4100-a070-c19992d16351	DI	0.13	0.09	0.18	0.76	0.52	0.95	-0.63	1000000000000.0	('d8470973-bf1a-4100-a070-c19992d16351.DI.0', 'd8470973-bf1a-4100-a070-c19992d16351.NODI.0_d8470973-bf1a-4100-a070-c19992d16351.NODI.1')	(0,0):95,(0,1):30,(1,0):128	0:128,1:30	(0,0):37,(0,1):2,(1,0):199	0:199,1:2	chr12	+	(124238967, 124238967)	(124241533, 124241533)	HCT116-unstranded	0.50	SA464	SA467
14c69926-5fed-46a9-9575-de39ca311f02	DI	0.06	0.03	0.1	0.68	0.44	0.94	-0.62	361286557250.3	('14c69926-5fed-46a9-9575-de39ca311f02.DI.0', '14c69926-5fed-46a9-9575-de39ca311f02.NODI.0_14c69926-5fed-46a9-9575-de39ca311f02.NODI.1')	(0,0):12,(0,1):20,(1,0):27,(1,1):2	0:27,1:22	(0,0):16,(0,1):2,(1,0):132,(1,1):3	0:133,1:4	chr12	-	(88496615, 88496615)	(88500682, 88500682)	HCT116-unstranded	0.50	SA464	SA467
b5d349e6-70e6-496f-9da7-2af5104d1bdf	DI	0.02	0.01	0.03	0.23	0.13	0.39	-0.21	2764.13	('b5d349e6-70e6-496f-9da7-2af5104d1bdf.DI.0', 'b5d349e6-70e6-496f-9da7-2af5104d1bdf.NODI.0_b5d349e6-70e6-496f-9da7-2af5104d1bdf.NODI.1')	(0,0):216,(0,1):60,(1,0):51	0:51,1:60	(0,0):65,(0,1):8,(1,0):82	0:82,1:8	chr12	+	(70724067, 70724067)	(70726624, 70726624)	HCT116-unstranded	0.50	SA464	SA467
0f1099b4-f2b7-4a37-80d7-7df3fc4cee1b	DI	0.63	0.46	0.8	0.28	0.21	0.38	0.35	76.68	('0f1099b4-f2b7-4a37-80d7-7df3fc4cee1b.DI.0', '0f1099b4-f2b7-4a37-80d7-7df3fc4cee1b.NODI.0_0f1099b4-f2b7-4a37-80d7-7df3fc4cee1b.NODI.1')	(0,0):398,(0,1):5,(1,0):221	0:221,1:5	(0,0):300,(0,1):23,(1,0):213,(1,1):1	0:214,1:23	chr10	+	(75868777, 75868777)	(75871870, 75871870)	HCT116-unstranded	0.50	SA464	SA467
646dcdb3-a917-4514-9e2f-95ed3a19e7f5	DI	0.04	0.03	0.05	0.25	0.18	0.33	-0.21	1000000000000.0	('646dcdb3-a917-4514-9e2f-95ed3a19e7f5.DI.0', '646dcdb3-a917-4514-9e2f-95ed3a19e7f5.NODI.0_646dcdb3-a917-4514-9e2f-95ed3a19e7f5.NODI.1')	(0,0):93,(0,1):56,(1,0):60,(1,1):12	0:61,1:67	(0,0):44,(0,1):28,(1,0):225,(1,1):2	0:225,1:30	chr10	+	(93601929, 93601929)	(93604785, 93604785)	HCT116-unstranded	0.50	SA464	SA467
975e95ba-4034-417d-934c-5e8c0e70d10b	DI	0.16	0.14	0.18	0.05	0.04	0.06	0.11	1000000000000.0	('975e95ba-4034-417d-934c-5e8c0e70d10b.DI.0', '975e95ba-4034-417d-934c-5e8c0e70d10b.NODI.0_975e95ba-4034-417d-934c-5e8c0e70d10b.NODI.1')	(0,0):487,(0,1):364,(1,0):386,(1,1):337	0:439,1:648	(0,0):424,(0,1):458,(1,0):127,(1,1):392	0:142,1:835	chr10	-	(103867731, 103867731)	(103868934, 103868934)	HCT116-unstranded	0.50	SA464	SA467
8315e8e7-cc38-4fea-8da3-3f3499351521	DI	0.74	0.45	0.98	0.14	0.1	0.19	0.6	12843.32	('8315e8e7-cc38-4fea-8da3-3f3499351521.DI.0', '8315e8e7-cc38-4fea-8da3-3f3499351521.NODI.0_8315e8e7-cc38-4fea-8da3-3f3499351521.NODI.1')	(0,0):41,(1,0):60,(1,1):5	0:65	(0,0):76,(0,1):10,(1,0):99,(1,1):52	0:112,1:49	chr10	+	(93011049, 93011049)	(93020012, 93020012)	HCT116-unstranded	0.50	SA464	SA467
8bd57b8d-e071-4b3e-b8ea-7215a070f7df	DI	0.28	0.19	0.41	0.13	0.1	0.16	0.15	26.7	('8bd57b8d-e071-4b3e-b8ea-7215a070f7df.DI.0', '8bd57b8d-e071-4b3e-b8ea-7215a070f7df.NODI.0_8bd57b8d-e071-4b3e-b8ea-7215a070f7df.NODI.1')	(0,0):146,(0,1):1,(1,0):1771,(1,1):28	0:1776,1:24	(0,0):158,(0,1):1,(1,0):2623,(1,1):91	0:2633,1:82	chr10	+	(29709420, 29709420)	(29747305, 29747305)	HCT116-unstranded	0.50	SA464	SA467
c51dee1b-d480-4a15-ba59-f6aee47ff46c	DI	0.02	0.01	0.03	0.15	0.11	0.2	-0.13	1000000000000.0	('c51dee1b-d480-4a15-ba59-f6aee47ff46c.DI.0', 'c51dee1b-d480-4a15-ba59-f6aee47ff46c.NODI.0_c51dee1b-d480-4a15-ba59-f6aee47ff46c.NODI.1')	(0,0):622,(0,1):33,(1,0):40	0:40,1:33	(0,0):537,(0,1):33,(1,0):362,(1,1):1	0:362,1:34	chr10	-	(888883, 888883)	(890995, 890995)	HCT116-unstranded	0.50	SA464	SA467
f601e850-893b-40a1-ac67-f0c0c3a97b69	DI	0.07	0.05	0.1	0.23	0.14	0.38	-0.16	35.55	('f601e850-893b-40a1-ac67-f0c0c3a97b69.DI.0', 'f601e850-893b-40a1-ac67-f0c0c3a97b69.NODI.0_f601e850-893b-40a1-ac67-f0c0c3a97b69.NODI.1')	(0,0):135,(0,1):34,(1,0):127,(1,1):19	0:127,1:53	(0,0):105,(0,1):7,(1,0):102,(1,1):6	0:102,1:13	chr10	+	(101554170, 101554170)	(101557088, 101557088)	HCT116-unstranded	0.50	SA464	SA467
252225d8-5f08-4e6f-bbd8-f6428b678f0b	DI	0.16	0.12	0.22	0.06	0.05	0.08	0.1	3974.84	('252225d8-5f08-4e6f-bbd8-f6428b678f0b.DI.0', '252225d8-5f08-4e6f-bbd8-f6428b678f0b.NODI.0_252225d8-5f08-4e6f-bbd8-f6428b678f0b.NODI.1')	(0,0):32,(0,1):13,(1,0):205,(1,1):22	0:209,1:31	(0,0):39,(0,1):16,(1,0):177,(1,1):66	0:180,1:79	chr10	-	(5904171, 5904171)	(5920250, 5920250)	HCT116-unstranded	0.50	SA464	SA467
1043082e-5dc5-4dfe-9cb6-f2a8f58fc0b0	DI	0.09	0.04	0.19	0.46	0.23	0.72	-0.37	43.73	('1043082e-5dc5-4dfe-9cb6-f2a8f58fc0b0.DI.0', '1043082e-5dc5-4dfe-9cb6-f2a8f58fc0b0.NODI.0_1043082e-5dc5-4dfe-9cb6-f2a8f58fc0b0.NODI.1')	(0,0):249,(0,1):8,(1,0):25	0:25,1:8	(0,0):157,(0,1):3,(1,0):85	0:85,1:3	chr10	+	(72629549, 72629549)	(72630903, 72630903)	HCT116-unstranded	0.50	SA464	SA467
958f7854-e94b-4a0a-9c0b-8774140bc585	DI	0.38	0.28	0.5	0.16	0.13	0.2	0.22	1588.84	('958f7854-e94b-4a0a-9c0b-8774140bc585.DI.0', '958f7854-e94b-4a0a-9c0b-8774140bc585.NODI.0_958f7854-e94b-4a0a-9c0b-8774140bc585.NODI.1')	(0,0):1208,(0,1):10,(1,0):198,(1,1):31	0:215,1:24	(0,0):663,(0,1):67,(1,0):200,(1,1):25	0:204,1:88	chr10	+	(75871667, 75871667)	(75874145, 75874145)	HCT116-unstranded	0.50	SA464	SA467
e2e7e5f9-5c96-4b28-93a6-6a42c7c0bfd7	DI	0.15	0.1	0.21	0.39	0.3	0.5	-0.24	4325.33	('e2e7e5f9-5c96-4b28-93a6-6a42c7c0bfd7.DI.0', 'e2e7e5f9-5c96-4b28-93a6-6a42c7c0bfd7.NODI.0_e2e7e5f9-5c96-4b28-93a6-6a42c7c0bfd7.NODI.1')	(0,0):42,(0,1):28,(1,0):70,(1,1):3	0:71,1:30	(0,0):62,(0,1):23,(1,0):241,(1,1):8	0:245,1:27	chr10	+	(74992697, 74992697)	(74994698, 74994698)	HCT116-unstranded	0.50	SA464	SA467
c3629231-b71e-42f6-a73f-8ffc713af184	DI	0.25	0.18	0.33	0.82	0.72	0.92	-0.57	1000000000000.0	('c3629231-b71e-42f6-a73f-8ffc713af184.DI.0', 'c3629231-b71e-42f6-a73f-8ffc713af184.NODI.0_c3629231-b71e-42f6-a73f-8ffc713af184.NODI.1')	(0,0):31,(0,1):11,(1,0):75,(1,1):78	0:93,1:71	(0,0):53,(0,1):3,(1,0):478,(1,1):157	0:589,1:49	chr10	+	(92662949, 92662949)	(92665819, 92665819)	HCT116-unstranded	0.50	SA464	SA467
7e4ba8ec-4b5a-4ef0-a9ad-751a934b30d8	DI	0.08	0.07	0.1	0.21	0.16	0.27	-0.13	177216891.98	('7e4ba8ec-4b5a-4ef0-a9ad-751a934b30d8.DI.0', '7e4ba8ec-4b5a-4ef0-a9ad-751a934b30d8.NODI.0_7e4ba8ec-4b5a-4ef0-a9ad-751a934b30d8.NODI.1')	(0,0):302,(0,1):85,(1,0):502	0:502,1:85	(0,0):219,(0,1):39,(1,0):687,(1,1):1	0:687,1:40	chr10	-	(103553670, 103553670)	(103557911, 103557911)	HCT116-unstranded	0.50	SA464	SA467
7c04a386-1498-4d9a-8c5c-3a6e3422cf88	DI	0.29	0.22	0.38	0.14	0.1	0.19	0.15	153.63	('7c04a386-1498-4d9a-8c5c-3a6e3422cf88.DI.0', '7c04a386-1498-4d9a-8c5c-3a6e3422cf88.NODI.0_7c04a386-1498-4d9a-8c5c-3a6e3422cf88.NODI.1')	(0,0):7,(0,1):2,(1,0):82,(1,1):117	0:119,1:82	(0,0):14,(0,1):8,(1,0):49,(1,1):136	0:74,1:119	chr15	+	(28926942, 28926942)	(28930401, 28930401)	HCT116-unstranded	0.50	SA464	SA467
f21741c7-c96b-4619-bd36-d8ee52e04e0c	DI	0.01	0.01	0.02	0.18	0.15	0.21	-0.17	1000000000000.0	('f21741c7-c96b-4619-bd36-d8ee52e04e0c.DI.0', 'f21741c7-c96b-4619-bd36-d8ee52e04e0c.NODI.0_f21741c7-c96b-4619-bd36-d8ee52e04e0c.NODI.1')	(0,0):98,(0,1):99,(1,0):55,(1,1):64	0:55,1:163	(0,0):128,(0,1):68,(1,0):597,(1,1):54	0:608,1:111	chr15	-	(50891319, 50891319)	(50897341, 50897341)	HCT116-unstranded	0.50	SA464	SA467
3d3705fa-0d4d-4f5c-baa9-0b63c9d71c31	DI	0.07	0.04	0.11	0.29	0.19	0.4	-0.22	2212.31	('3d3705fa-0d4d-4f5c-baa9-0b63c9d71c31.DI.0', '3d3705fa-0d4d-4f5c-baa9-0b63c9d71c31.NODI.0_3d3705fa-0d4d-4f5c-baa9-0b63c9d71c31.NODI.1')	(0,0):57,(0,1):36,(1,0):18	0:18,1:36	(0,0):32,(0,1):16,(1,0):43	0:43,1:16	chr15	-	(44864881, 44864881)	(44865943, 44865943)	HCT116-unstranded	0.50	SA464	SA467
c4f923fd-7b2c-43cd-a25e-315ea67416f5	DI	0.03	0.02	0.05	0.47	0.23	0.77	-0.44	2309.99	('c4f923fd-7b2c-43cd-a25e-315ea67416f5.DI.0', 'c4f923fd-7b2c-43cd-a25e-315ea67416f5.NODI.0_c4f923fd-7b2c-43cd-a25e-315ea67416f5.NODI.1')	(0,0):169,(0,1):27,(1,0):158,(1,1):1	0:158,1:28	(0,0):72,(0,1):2,(1,0):263	0:263,1:2	chr15	+	(85634275, 85634275)	(85641267, 85641267)	HCT116-unstranded	0.50	SA464	SA467
340b0d92-1fb6-4726-b36c-1d21cef32983	DI	0.65	0.54	0.77	0.4	0.33	0.47	0.25	692.73	('340b0d92-1fb6-4726-b36c-1d21cef32983.DI.0', '340b0d92-1fb6-4726-b36c-1d21cef32983.NODI.0_340b0d92-1fb6-4726-b36c-1d21cef32983.NODI.1')	(0,0):165,(0,1):2,(1,0):729,(1,1):123	0:822,1:32	(0,0):228,(1,0):606,(1,1):175	0:677,1:104	chr15	+	(78882147, 78882147)	(78885978, 78885978)	HCT116-unstranded	0.50	SA464	SA467
d651ce24-e6c1-4f01-8ff3-8d6b671fa47b	DI	0.09	0.05	0.15	0.3	0.2	0.43	-0.21	30.22	('d651ce24-e6c1-4f01-8ff3-8d6b671fa47b.DI.0', 'd651ce24-e6c1-4f01-8ff3-8d6b671fa47b.NODI.0_d651ce24-e6c1-4f01-8ff3-8d6b671fa47b.NODI.1')	(0,0):21,(0,1):12,(1,0):47	0:47,1:12	(0,0):41,(0,1):15,(1,0):287	0:287,1:15	chr15	-	(49040640, 49040640)	(49044666, 49044666)	HCT116-unstranded	0.50	SA464	SA467
7422a417-34d8-4a30-8db5-0704139d9b6a	DI	0.4	0.33	0.49	0.72	0.58	0.86	-0.32	5744.68	('7422a417-34d8-4a30-8db5-0704139d9b6a.DI.0', '7422a417-34d8-4a30-8db5-0704139d9b6a.NODI.0_7422a417-34d8-4a30-8db5-0704139d9b6a.NODI.1')	(0,0):231,(1,0):256,(1,1):152	0:325,1:83	(0,0):498,(0,1):1,(1,0):294,(1,1):92	0:362,1:25	chr15	-	(60686773, 60686773)	(60688626, 60688626)	HCT116-unstranded	0.50	SA464	SA467
08219c14-9d9f-41d2-862a-1687d4850c44	DI	0.06	0.04	0.09	0.27	0.2	0.35	-0.21	1000000000000.0	('08219c14-9d9f-41d2-862a-1687d4850c44.DI.0', '08219c14-9d9f-41d2-862a-1687d4850c44.NODI.0_08219c14-9d9f-41d2-862a-1687d4850c44.NODI.1')	(0,0):111,(0,1):56,(1,0):31,(1,1):33	0:32,1:88	(0,0):76,(0,1):24,(1,0):93,(1,1):32	0:104,1:45	chr15	-	(43713288, 43713288)	(43714324, 43714324)	HCT116-unstranded	0.50	SA464	SA467
57e0e11e-29a9-4ec5-9165-e8b7ec1e042f	DI	0.06	0.04	0.09	0.27	0.15	0.45	-0.21	85.13	('57e0e11e-29a9-4ec5-9165-e8b7ec1e042f.DI.0', '57e0e11e-29a9-4ec5-9165-e8b7ec1e042f.NODI.0_57e0e11e-29a9-4ec5-9165-e8b7ec1e042f.NODI.1')	(0,0):37,(0,1):16,(1,0):67,(1,1):5	0:67,1:21	(0,0):24,(0,1):6,(1,0):145,(1,1):3	0:145,1:9	chr15	-	(63908629, 63908629)	(63915090, 63915090)	HCT116-unstranded	0.50	SA464	SA467
0ab5ac12-eda8-4638-b9d2-1a01eeb9641e	DI	0.24	0.17	0.34	0.83	0.7	0.94	-0.59	1000000000000.0	('0ab5ac12-eda8-4638-b9d2-1a01eeb9641e.DI.0', '0ab5ac12-eda8-4638-b9d2-1a01eeb9641e.NODI.0_0ab5ac12-eda8-4638-b9d2-1a01eeb9641e.NODI.1')	(0,0):88,(0,1):20,(1,0):152	0:152,1:20	(0,0):97,(0,1):4,(1,0):714,(1,1):7	0:721,1:4	chr15	+	(91298041, 91298041)	(91303509, 91303509)	HCT116-unstranded	0.50	SA464	SA467
a49f3bef-2e25-4d0b-9ccb-b0822ccfcf5f	DI	0.03	0.01	0.05	0.16	0.1	0.24	-0.13	70330.29	('a49f3bef-2e25-4d0b-9ccb-b0822ccfcf5f.DI.0', 'a49f3bef-2e25-4d0b-9ccb-b0822ccfcf5f.NODI.0_a49f3bef-2e25-4d0b-9ccb-b0822ccfcf5f.NODI.1')	(0,0):50,(0,1):89,(1,0):7,(1,1):634	0:34,1:696	(0,0):30,(0,1):28,(1,0):19,(1,1):273	0:70,1:250	chr15	-	(42707955, 42707955)	(42710149, 42710149)	HCT116-unstranded	0.50	SA464	SA467
bde65ba7-d26d-4dfd-af65-d5b0d21be8d1	DI	0.04	0.01	0.07	0.24	0.14	0.36	-0.2	96.86	('bde65ba7-d26d-4dfd-af65-d5b0d21be8d1.DI.0', 'bde65ba7-d26d-4dfd-af65-d5b0d21be8d1.NODI.0_bde65ba7-d26d-4dfd-af65-d5b0d21be8d1.NODI.1')	(0,0):148,(0,1):31,(1,0):5,(1,1):51	0:5,1:82	(0,0):71,(0,1):12,(1,0):15,(1,1):15	0:16,1:26	chr15	+	(66621335, 66621335)	(66621737, 66621737)	HCT116-unstranded	0.50	SA464	SA467
8217a760-e65c-46c2-af34-b927b8fe39c6	DI	0.09	0.05	0.14	0.7	0.55	0.85	-0.61	1000000000000.0	('8217a760-e65c-46c2-af34-b927b8fe39c6.DI.0', '8217a760-e65c-46c2-af34-b927b8fe39c6.NODI.0_8217a760-e65c-46c2-af34-b927b8fe39c6.NODI.1')	(0,0):40,(0,1):18,(1,0):47	0:47,1:18	(0,0):41,(0,1):5,(1,0):392	0:392,1:5	chr15	-	(44862723, 44862723)	(44865018, 44865018)	HCT116-unstranded	0.50	SA464	SA467
56b4bbe8-304d-47ef-bb1a-607813714dfd	DI	0.04	0.03	0.06	0.19	0.13	0.26	-0.15	21730097357.64	('56b4bbe8-304d-47ef-bb1a-607813714dfd.DI.0', '56b4bbe8-304d-47ef-bb1a-607813714dfd.NODI.0_56b4bbe8-304d-47ef-bb1a-607813714dfd.NODI.1')	(0,0):65,(0,1):68,(1,0):32,(1,1):11	0:32,1:79	(0,0):120,(0,1):28,(1,0):78,(1,1):11	0:79,1:38	chr15	-	(44949293, 44949293)	(44951501, 44951501)	HCT116-unstranded	0.50	SA464	SA467
9d62804f-16c6-43d9-b95f-684f938af653	DI	0.02	0.01	0.03	0.16	0.11	0.24	-0.14	14744145.59	('9d62804f-16c6-43d9-b95f-684f938af653.DI.0', '9d62804f-16c6-43d9-b95f-684f938af653.NODI.0_9d62804f-16c6-43d9-b95f-684f938af653.NODI.1')	(0,0):310,(0,1):114,(1,0):38,(1,1):19	0:39,1:132	(0,0):83,(0,1):21,(1,0):70,(1,1):5	0:71,1:25	chr15	-	(29996426, 29996426)	(29997949, 29997949)	HCT116-unstranded	0.50	SA464	SA467
a9a8c543-e773-49ec-9bf8-a4648b8ee72e	DI	0.02	0.01	0.03	0.18	0.11	0.28	-0.16	48339103.57	('a9a8c543-e773-49ec-9bf8-a4648b8ee72e.DI.0', 'a9a8c543-e773-49ec-9bf8-a4648b8ee72e.NODI.0_a9a8c543-e773-49ec-9bf8-a4648b8ee72e.NODI.1')	(0,0):278,(0,1):1,(1,0):9,(1,1):75	0:10,1:75	(0,0):141,(1,0):50,(1,1):33	0:54,1:29	chr15	+	(57999665, 57999665)	(58001160, 58001160)	HCT116-unstranded	0.50	SA464	SA467
ad62708b-6b4e-406e-8e01-7d73f95807c6	DI	0.2	0.14	0.27	0.56	0.4	0.74	-0.36	2916.51	('ad62708b-6b4e-406e-8e01-7d73f95807c6.DI.0', 'ad62708b-6b4e-406e-8e01-7d73f95807c6.NODI.0_ad62708b-6b4e-406e-8e01-7d73f95807c6.NODI.1')	(0,0):62,(0,1):35,(1,0):50,(1,1):1	0:51,1:35	(0,0):22,(0,1):7,(1,0):50	0:50,1:7	chr15	+	(31217330, 31217330)	(31218142, 31218142)	HCT116-unstranded	0.50	SA464	SA467
d472f6d0-bc35-408d-a63c-045d65a806fc	DI	0.95	0.86	0.99	0.57	0.47	0.67	0.38	1000000000000.0	('d472f6d0-bc35-408d-a63c-045d65a806fc.DI.0', 'd472f6d0-bc35-408d-a63c-045d65a806fc.NODI.0_d472f6d0-bc35-408d-a63c-045d65a806fc.NODI.1')	(0,0):10,(1,0):71,(1,1):54	0:122,1:3	(0,0):19,(0,1):24,(1,0):66,(1,1):80	0:112,1:58	chr15	+	(30918238, 30918238)	(30919111, 30919111)	HCT116-unstranded	0.50	SA464	SA467
6fa442ad-2004-486e-ac7a-729f3d9c067b	DI	0.18	0.14	0.22	0.03	0.03	0.04	0.15	1000000000000.0	('6fa442ad-2004-486e-ac7a-729f3d9c067b.DI.0', '6fa442ad-2004-486e-ac7a-729f3d9c067b.NODI.0_6fa442ad-2004-486e-ac7a-729f3d9c067b.NODI.1')	(0,0):212,(0,1):62,(1,0):136	0:136,1:62	(0,0):644,(0,1):274,(1,0):102,(1,1):9	0:102,1:283	chr15	+	(74921283, 74921283)	(74922233, 74922233)	HCT116-unstranded	0.50	SA464	SA467
ec5fdb4f-81de-4f05-aec1-e404f2abe3e3	DI	0.11	0.09	0.13	0.26	0.2	0.32	-0.15	3735112.52	('ec5fdb4f-81de-4f05-aec1-e404f2abe3e3.DI.0', 'ec5fdb4f-81de-4f05-aec1-e404f2abe3e3.NODI.0_ec5fdb4f-81de-4f05-aec1-e404f2abe3e3.NODI.1')	(0,0):272,(0,1):66,(1,0):149,(1,1):219	0:172,1:262	(0,0):128,(0,1):23,(1,0):150,(1,1):95	0:173,1:95	chr15	+	(40268615, 40268615)	(40270348, 40270348)	HCT116-unstranded	0.50	SA464	SA467
405c4841-4b96-4839-a261-90ee2fd47549	DI	0.04	0.0	0.1	0.32	0.16	0.56	-0.28	31.51	('405c4841-4b96-4839-a261-90ee2fd47549.DI.0', '405c4841-4b96-4839-a261-90ee2fd47549.NODI.0_405c4841-4b96-4839-a261-90ee2fd47549.NODI.1')	(0,0):52,(0,1):13,(1,0):2	0:2,1:13	(0,0):29,(0,1):6,(1,0):14	0:14,1:6	chr15	-	(34532862, 34532862)	(34533538, 34533538)	HCT116-unstranded	0.50	SA464	SA467
3f74bfbd-3330-49e6-a0a1-d3d881329ca2	DI	0.03	0.02	0.04	0.3	0.22	0.41	-0.27	1000000000000.0	('3f74bfbd-3330-49e6-a0a1-d3d881329ca2.DI.0', '3f74bfbd-3330-49e6-a0a1-d3d881329ca2.NODI.0_3f74bfbd-3330-49e6-a0a1-d3d881329ca2.NODI.1')	(0,0):144,(0,1):69,(1,0):117,(1,1):11	0:117,1:80	(0,0):136,(0,1):20,(1,0):500,(1,1):4	0:500,1:24	chr15	-	(43762056, 43762056)	(43766965, 43766965)	HCT116-unstranded	0.50	SA464	SA467
19e9aafd-e948-4d63-83bc-5d8ada1eeb12	DI	0.3	0.19	0.42	0.69	0.56	0.81	-0.39	32703.59	('19e9aafd-e948-4d63-83bc-5d8ada1eeb12.DI.0', '19e9aafd-e948-4d63-83bc-5d8ada1eeb12.NODI.0_19e9aafd-e948-4d63-83bc-5d8ada1eeb12.NODI.1')	(0,0):48,(0,1):20,(1,0):27,(1,1):46	0:34,1:59	(0,0):73,(0,1):10,(1,0):87,(1,1):73	0:131,1:39	chr15	+	(93443575, 93443575)	(93444529, 93444529)	HCT116-unstranded	0.50	SA464	SA467
c69f44a0-f5ea-4395-8376-639b845084ff	DI	0.14	0.11	0.17	0.25	0.21	0.29	-0.11	35579.82	('c69f44a0-f5ea-4395-8376-639b845084ff.DI.0', 'c69f44a0-f5ea-4395-8376-639b845084ff.NODI.0_c69f44a0-f5ea-4395-8376-639b845084ff.NODI.1')	(0,0):806,(0,1):82,(1,0):660	0:660,1:82	(0,0):974,(0,1):85,(1,0):1445,(1,1):1	0:1445,1:86	chr14	-	(51387674, 51387674)	(51390818, 51390818)	HCT116-unstranded	0.50	SA464	SA467
5912c4ea-ea42-45d5-8a9c-3ce0e861a3db	DI	0.25	0.14	0.43	0.04	0.02	0.07	0.21	241.67	('5912c4ea-ea42-45d5-8a9c-3ce0e861a3db.DI.0', '5912c4ea-ea42-45d5-8a9c-3ce0e861a3db.NODI.0_5912c4ea-ea42-45d5-8a9c-3ce0e861a3db.NODI.1')	(0,0):38,(0,1):7,(1,0):102	0:102,1:7	(0,0):29,(0,1):17,(1,0):31	0:31,1:17	chr14	-	(68222665, 68222665)	(68228208, 68228208)	HCT116-unstranded	0.50	SA464	SA467
cbce7d23-c866-49dc-b089-89b5c9a2da95	DI	0.07	0.06	0.09	0.18	0.16	0.2	-0.11	1000000000000.0	('cbce7d23-c866-49dc-b089-89b5c9a2da95.DI.0', 'cbce7d23-c866-49dc-b089-89b5c9a2da95.NODI.0_cbce7d23-c866-49dc-b089-89b5c9a2da95.NODI.1')	(0,0):1473,(0,1):275,(1,0):102,(1,1):56	0:102,1:331	(0,0):1893,(0,1):367,(1,0):383,(1,1):83	0:384,1:449	chr14	+	(23239402, 23239402)	(23239834, 23239834)	HCT116-unstranded	0.50	SA464	SA467
2920be92-48aa-44a3-ae33-c31a4e3acd76	DI	0.25	0.19	0.32	0.06	0.04	0.09	0.19	1000000000000.0	('2920be92-48aa-44a3-ae33-c31a4e3acd76.DI.0', '2920be92-48aa-44a3-ae33-c31a4e3acd76.NODI.0_2920be92-48aa-44a3-ae33-c31a4e3acd76.NODI.1')	(0,0):43,(0,1):26,(1,0):96,(1,1):95	0:114,1:103	(0,0):26,(0,1):25,(1,0):18,(1,1):82	0:24,1:101	chr14	-	(20874392, 20874392)	(20876622, 20876622)	HCT116-unstranded	0.50	SA464	SA467
6c8df270-99cb-4a0c-82fe-cca881c6ff3c	DI	0.35	0.25	0.49	0.07	0.03	0.12	0.28	494.01	('6c8df270-99cb-4a0c-82fe-cca881c6ff3c.DI.0', '6c8df270-99cb-4a0c-82fe-cca881c6ff3c.NODI.0_6c8df270-99cb-4a0c-82fe-cca881c6ff3c.NODI.1')	(0,0):158,(0,1):11,(1,0):48,(1,1):15	0:55,1:19	(0,0):115,(0,1):21,(1,0):8,(1,1):8	0:8,1:29	chr14	-	(105642204, 105642204)	(105643108, 105643108)	HCT116-unstranded	0.50	SA464	SA467
1debb244-6a32-4fa2-9a4c-c54f1cf836db	DI	0.61	0.5	0.72	0.38	0.31	0.45	0.23	37.06	('1debb244-6a32-4fa2-9a4c-c54f1cf836db.DI.0', '1debb244-6a32-4fa2-9a4c-c54f1cf836db.NODI.0_1debb244-6a32-4fa2-9a4c-c54f1cf836db.NODI.1')	(0,0):161,(1,0):133,(1,1):510	0:459,1:184	(0,0):190,(0,1):2,(1,0):117,(1,1):730	0:409,1:440	chr14	-	(21898960, 21898960)	(21900017, 21900017)	HCT116-unstranded	0.50	SA464	SA467
1d6fdd7b-8537-4a1f-b626-457d733c61a8	DI	0.65	0.51	0.8	0.32	0.23	0.42	0.33	3292.98	('1d6fdd7b-8537-4a1f-b626-457d733c61a8.DI.0', '1d6fdd7b-8537-4a1f-b626-457d733c61a8.NODI.0_1d6fdd7b-8537-4a1f-b626-457d733c61a8.NODI.1')	(0,0):54,(0,1):6,(1,0):36,(1,1):28	0:53,1:17	(0,0):132,(0,1):25,(1,0):39,(1,1):56	0:51,1:69	chr14	+	(45565627, 45565627)	(45566208, 45566208)	HCT116-unstranded	0.50	SA464	SA467
4d369cec-48c8-4f2c-95db-9154dfcdc4e1	DI	0.84	0.73	0.95	0.58	0.51	0.66	0.26	92.34	('4d369cec-48c8-4f2c-95db-9154dfcdc4e1.DI.0', '4d369cec-48c8-4f2c-95db-9154dfcdc4e1.NODI.0_4d369cec-48c8-4f2c-95db-9154dfcdc4e1.NODI.1')	(0,0):189,(0,1):4,(1,0):256,(1,1):69	0:316,1:13	(0,0):261,(0,1):26,(1,0):383,(1,1):147	0:491,1:65	chr14	+	(70236463, 70236463)	(70237257, 70237257)	HCT116-unstranded	0.50	SA464	SA467
af18189e-c9b0-4cdb-8406-7f92600a3c21	DI	0.03	0.02	0.05	0.51	0.38	0.66	-0.48	1000000000000.0	('af18189e-c9b0-4cdb-8406-7f92600a3c21.DI.0', 'af18189e-c9b0-4cdb-8406-7f92600a3c21.NODI.0_af18189e-c9b0-4cdb-8406-7f92600a3c21.NODI.1')	(0,0):57,(0,1):47,(1,0):28,(1,1):4	0:28,1:51	(0,0):33,(0,1):13,(1,0):230,(1,1):1	0:230,1:14	chr9	-	(36219835, 36219835)	(36222995, 36222995)	HCT116-unstranded	1.0	SA464	SA468
abe7f64e-dc17-4297-8c46-a978219157cc	DI	0.33	0.28	0.39	0.06	0.05	0.07	0.27	1000000000000.0	('abe7f64e-dc17-4297-8c46-a978219157cc.DI.0', 'abe7f64e-dc17-4297-8c46-a978219157cc.NODI.0_abe7f64e-dc17-4297-8c46-a978219157cc.NODI.1')	(0,0):162,(0,1):19,(1,0):201,(1,1):235	0:281,1:174	(0,0):355,(0,1):5,(1,0):85,(1,1):655	0:120,1:625	chr9	-	(101552386, 101552386)	(101553879, 101553879)	HCT116-unstranded	1.0	SA464	SA468
fd1b47f5-00be-4acd-882c-caee5df73fba	DI	0.14	0.12	0.17	0.63	0.5	0.75	-0.49	1000000000000.0	('fd1b47f5-00be-4acd-882c-caee5df73fba.DI.0', 'fd1b47f5-00be-4acd-882c-caee5df73fba.NODI.0_fd1b47f5-00be-4acd-882c-caee5df73fba.NODI.1')	(0,0):758,(0,1):87,(1,0):735	0:735,1:87	(0,0):500,(0,1):14,(1,0):1327,(1,1):1	0:1327,1:15	chr9	+	(139723845, 139723845)	(139726313, 139726313)	HCT116-unstranded	1.0	SA464	SA468
afb6aff9-9a39-4682-98e9-31979f09f686	DI	0.14	0.07	0.27	0.66	0.4	0.9	-0.52	181.3	('afb6aff9-9a39-4682-98e9-31979f09f686.DI.0', 'afb6aff9-9a39-4682-98e9-31979f09f686.NODI.0_afb6aff9-9a39-4682-98e9-31979f09f686.NODI.1')	(0,0):210,(0,1):7,(1,0):61,(1,1):1	0:61,1:8	(0,0):122,(0,1):2,(1,0):270	0:270,1:2	chr9	-	(138707736, 138707736)	(138709925, 138709925)	HCT116-unstranded	1.0	SA464	SA468
39d8bb37-771e-4a07-9a52-fd098a6374a3	DI	0.04	0.03	0.06	0.15	0.11	0.2	-0.11	710612121.96	('39d8bb37-771e-4a07-9a52-fd098a6374a3.DI.0', '39d8bb37-771e-4a07-9a52-fd098a6374a3.NODI.0_39d8bb37-771e-4a07-9a52-fd098a6374a3.NODI.1')	(0,0):392,(0,1):178,(1,0):58,(1,1):21	0:59,1:198	(0,0):125,(0,1):44,(1,0):54,(1,1):3	0:54,1:47	chr9	-	(138836874, 138836874)	(138837843, 138837843)	HCT116-unstranded	1.0	SA464	SA468
5ea0e46f-1243-4dd2-b649-992ad0fb4f6b	DI	0.0	0.0	0.01	0.11	0.07	0.16	-0.11	351762570011.38	('5ea0e46f-1243-4dd2-b649-992ad0fb4f6b.DI.0', '5ea0e46f-1243-4dd2-b649-992ad0fb4f6b.NODI.0_5ea0e46f-1243-4dd2-b649-992ad0fb4f6b.NODI.1')	(0,0):564,(0,1):338,(1,0):30,(1,1):1	0:30,1:339	(0,0):92,(0,1):25,(1,0):60	0:60,1:25	chr9	-	(37781983, 37781983)	(37784060, 37784060)	HCT116-unstranded	1.0	SA464	SA468
bb98b205-51e0-4a77-998a-04fa39d4db9e	DI	0.84	0.74	0.93	0.45	0.29	0.65	0.39	58.42	('bb98b205-51e0-4a77-998a-04fa39d4db9e.DI.0', 'bb98b205-51e0-4a77-998a-04fa39d4db9e.NODI.0_bb98b205-51e0-4a77-998a-04fa39d4db9e.NODI.1')	(0,0):9,(0,1):5,(1,0):92,(1,1):55	0:141,1:11	(0,0):7,(0,1):2,(1,0):21,(1,1):50	0:41,1:32	chr9	+	(97781173, 97781173)	(97784561, 97784561)	HCT116-unstranded	1.0	SA464	SA468
deb159d4-7f9c-48bd-b575-ddbb13bec79a	DI	0.24	0.09	0.46	0.9	0.71	0.99	-0.66	198863.27	('deb159d4-7f9c-48bd-b575-ddbb13bec79a.DI.0', 'deb159d4-7f9c-48bd-b575-ddbb13bec79a.NODI.0_deb159d4-7f9c-48bd-b575-ddbb13bec79a.NODI.1')	(0,0):30,(0,1):3,(1,0):30	0:30,1:3	(0,0):106,(1,0):450	0:450	chr9	+	(19369835, 19369835)	(19371818, 19371818)	HCT116-unstranded	1.0	SA464	SA468
743b7695-e568-47a0-94e5-c92ad91a448e	DI	0.08	0.06	0.11	0.27	0.21	0.35	-0.19	1000000000000.0	('743b7695-e568-47a0-94e5-c92ad91a448e.DI.0', '743b7695-e568-47a0-94e5-c92ad91a448e.NODI.0_743b7695-e568-47a0-94e5-c92ad91a448e.NODI.1')	(0,0):494,(0,1):37,(1,0):35,(1,1):92	0:35,1:129	(0,0):379,(0,1):9,(1,0):71,(1,1):53	0:72,1:61	chr9	-	(33466306, 33466306)	(33466707, 33466707)	HCT116-unstranded	1.0	SA464	SA468
7269ff78-efb4-44f4-bb08-91bf97d4eb2f	DI	0.16	0.06	0.36	0.95	0.87	1.0	-0.79	1000000000000.0	('7269ff78-efb4-44f4-bb08-91bf97d4eb2f.DI.0', '7269ff78-efb4-44f4-bb08-91bf97d4eb2f.NODI.0_7269ff78-efb4-44f4-bb08-91bf97d4eb2f.NODI.1')	(0,0):193,(0,1):8,(1,0):3	0:3,1:8	(0,0):230,(1,0):62,(1,1):2	0:64	chr9	+	(140001824, 140001824)	(140002114, 140002114)	HCT116-unstranded	1.0	SA464	SA468
f649a9cc-bda6-43c3-809a-8d0a4d6d3f4e	DI	0.06	0.04	0.07	0.22	0.16	0.3	-0.16	4505400.75	('f649a9cc-bda6-43c3-809a-8d0a4d6d3f4e.DI.0', 'f649a9cc-bda6-43c3-809a-8d0a4d6d3f4e.NODI.0_f649a9cc-bda6-43c3-809a-8d0a4d6d3f4e.NODI.1')	(0,0):94,(0,1):103,(1,0):65,(1,1):3	0:66,1:105	(0,0):50,(0,1):31,(1,0):97	0:97,1:31	chr9	+	(134019955, 134019955)	(134021691, 134021691)	HCT116-unstranded	1.0	SA464	SA468
4db3462e-af70-481c-8f62-a48f58ed1f2d	DI	0.08	0.06	0.11	0.31	0.17	0.52	-0.23	27.3	('4db3462e-af70-481c-8f62-a48f58ed1f2d.DI.0', '4db3462e-af70-481c-8f62-a48f58ed1f2d.NODI.0_4db3462e-af70-481c-8f62-a48f58ed1f2d.NODI.1')	(0,0):72,(0,1):38,(1,0):99,(1,1):1	0:99,1:39	(0,0):14,(0,1):4,(1,0):59,(1,1):1	0:59,1:5	chr9	+	(130162186, 130162186)	(130165032, 130165032)	HCT116-unstranded	1.0	SA464	SA468
21125107-6096-4c30-94da-b796f36ad774	DI	0.19	0.17	0.21	0.31	0.28	0.34	-0.12	1000000000000.0	('21125107-6096-4c30-94da-b796f36ad774.DI.0', '21125107-6096-4c30-94da-b796f36ad774.NODI.0_21125107-6096-4c30-94da-b796f36ad774.NODI.1')	(0,0):269,(0,1):227,(1,0):482,(1,1):796	0:639,1:866	(0,0):204,(0,1):165,(1,0):646,(1,1):632	0:850,1:593	chr9	-	(140080676, 140080676)	(140082555, 140082555)	HCT116-unstranded	1.0	SA464	SA468
76b2517c-c1e6-4dd9-b84a-626080ff125e	DI	0.06	0.03	0.11	0.6	0.28	0.88	-0.54	1698.01	('76b2517c-c1e6-4dd9-b84a-626080ff125e.DI.0', '76b2517c-c1e6-4dd9-b84a-626080ff125e.NODI.0_76b2517c-c1e6-4dd9-b84a-626080ff125e.NODI.1')	(0,0):71,(0,1):13,(1,0):19,(1,1):2	0:19,1:15	(0,0):56,(0,1):1,(1,0):46,(1,1):1	0:47,1:1	chr9	+	(71861674, 71861674)	(71863140, 71863140)	HCT116-unstranded	1.0	SA464	SA468
0d63ca40-bce7-4d5e-aecb-4a0b5475839d	DI	0.02	0.01	0.03	0.32	0.19	0.49	-0.3	1100568.88	('0d63ca40-bce7-4d5e-aecb-4a0b5475839d.DI.0', '0d63ca40-bce7-4d5e-aecb-4a0b5475839d.NODI.0_0d63ca40-bce7-4d5e-aecb-4a0b5475839d.NODI.1')	(0,0):40,(0,1):25,(1,0):27	0:27,1:25	(0,0):10,(0,1):6,(1,0):139	0:139,1:6	chr9	+	(79955320, 79955320)	(79959197, 79959197)	HCT116-unstranded	1.0	SA464	SA468
16164199-8f3c-4dcc-803d-51d103fa2ef2	DI	0.29	0.25	0.32	0.49	0.44	0.53	-0.2	1000000000000.0	('16164199-8f3c-4dcc-803d-51d103fa2ef2.DI.0', '16164199-8f3c-4dcc-803d-51d103fa2ef2.NODI.0_16164199-8f3c-4dcc-803d-51d103fa2ef2.NODI.1')	(0,0):10545,(0,1):174,(1,0):440,(1,1):10	0:445,1:179	(0,0):9503,(0,1):125,(1,0):758,(1,1):10	0:761,1:132	chr9	+	(136217095, 136217095)	(136217582, 136217582)	HCT116-unstranded	1.0	SA464	SA468
f6d222c3-0e10-4dfc-a03c-020fdc31bf00	DI	0.02	0.01	0.06	0.75	0.37	0.99	-0.73	521653.11	('f6d222c3-0e10-4dfc-a03c-020fdc31bf00.DI.0', 'f6d222c3-0e10-4dfc-a03c-020fdc31bf00.NODI.0_f6d222c3-0e10-4dfc-a03c-020fdc31bf00.NODI.1')	(0,0):110,(0,1):6,(1,0):24	0:24,1:6	(0,0):43,(1,0):101	0:101	chr9	+	(5720614, 5720614)	(5732479, 5732479)	HCT116-unstranded	1.0	SA464	SA468
884b8aa4-1b32-4374-b17f-345aa388f528	DI	0.95	0.89	0.99	0.76	0.66	0.85	0.19	119.03	('884b8aa4-1b32-4374-b17f-345aa388f528.DI.0', '884b8aa4-1b32-4374-b17f-345aa388f528.NODI.0_884b8aa4-1b32-4374-b17f-345aa388f528.NODI.1')	(0,0):164,(0,1):2,(1,0):382,(1,1):109	0:488,1:5	(0,0):105,(0,1):13,(1,0):215,(1,1):45	0:248,1:25	chr9	+	(131583018, 131583018)	(131584093, 131584093)	HCT116-unstranded	1.0	SA464	SA468
436d0e5b-a5c8-470c-8ea5-56514ed8da00	DI	0.04	0.02	0.05	0.26	0.23	0.3	-0.22	1000000000000.0	('436d0e5b-a5c8-470c-8ea5-56514ed8da00.DI.0', '436d0e5b-a5c8-470c-8ea5-56514ed8da00.NODI.0_436d0e5b-a5c8-470c-8ea5-56514ed8da00.NODI.1')	(0,0):44,(0,1):53,(1,0):27,(1,1):31	0:27,1:84	(0,0):180,(0,1):136,(1,0):696,(1,1):93	0:731,1:194	chr9	-	(37518122, 37518122)	(37521835, 37521835)	HCT116-unstranded	1.0	SA464	SA468
502485e6-8501-4f1b-992a-37a1710c868b	DI	0.1	0.07	0.14	0.45	0.32	0.61	-0.35	57496863.29	('502485e6-8501-4f1b-992a-37a1710c868b.DI.0', '502485e6-8501-4f1b-992a-37a1710c868b.NODI.0_502485e6-8501-4f1b-992a-37a1710c868b.NODI.1')	(0,0):195,(0,1):96,(1,0):28,(1,1):13	0:28,1:109	(0,0):37,(0,1):16,(1,0):35,(1,1):2	0:36,1:17	chr9	-	(35662511, 35662511)	(35663071, 35663071)	HCT116-unstranded	1.0	SA464	SA468
d6086531-38ce-43f4-a65d-d3b509173759	DI	0.03	0.03	0.04	0.18	0.15	0.22	-0.15	1000000000000.0	('d6086531-38ce-43f4-a65d-d3b509173759.DI.0', 'd6086531-38ce-43f4-a65d-d3b509173759.NODI.0_d6086531-38ce-43f4-a65d-d3b509173759.NODI.1')	(0,0):159,(0,1):138,(1,0):109,(1,1):337	0:115,1:469	(0,0):80,(0,1):33,(1,0):233,(1,1):139	0:255,1:150	chr9	-	(95073428, 95073428)	(95077096, 95077096)	HCT116-unstranded	1.0	SA464	SA468
17658bcb-5ca1-40d4-b7fb-af3f6d8e14af	DI	0.09	0.05	0.15	0.48	0.24	0.79	-0.39	39.16	('17658bcb-5ca1-40d4-b7fb-af3f6d8e14af.DI.0', '17658bcb-5ca1-40d4-b7fb-af3f6d8e14af.NODI.0_17658bcb-5ca1-40d4-b7fb-af3f6d8e14af.NODI.1')	(0,0):75,(0,1):20,(1,0):17	0:17,1:20	(0,0):26,(0,1):2,(1,0):19	0:19,1:2	chr9	-	(127643450, 127643450)	(127644233, 127644233)	HCT116-unstranded	1.0	SA464	SA468
e6d7f7b5-bf31-40cf-9904-4a9f2f0165d4	DI	0.37	0.3	0.44	0.72	0.65	0.79	-0.35	1000000000000.0	('e6d7f7b5-bf31-40cf-9904-4a9f2f0165d4.DI.0', 'e6d7f7b5-bf31-40cf-9904-4a9f2f0165d4.NODI.0_e6d7f7b5-bf31-40cf-9904-4a9f2f0165d4.NODI.1')	(0,0):266,(0,1):32,(1,0):161,(1,1):96	0:201,1:88	(0,0):151,(0,1):21,(1,0):548,(1,1):173	0:690,1:52	chr9	+	(139726717, 139726717)	(139728790, 139728790)	HCT116-unstranded	1.0	SA464	SA468
f0b84cca-ffdf-4d2e-a5e1-e6020d47ad2d	DI	0.11	0.06	0.18	0.44	0.37	0.51	-0.33	1000000000000.0	('f0b84cca-ffdf-4d2e-a5e1-e6020d47ad2d.DI.0', 'f0b84cca-ffdf-4d2e-a5e1-e6020d47ad2d.NODI.0_f0b84cca-ffdf-4d2e-a5e1-e6020d47ad2d.NODI.1')	(0,0):50,(0,1):17,(1,0):31	0:31,1:17	(0,0):125,(0,1):49,(1,0):713,(1,1):1	0:713,1:50	chr9	-	(37515901, 37515901)	(37518284, 37518284)	HCT116-unstranded	1.0	SA464	SA468
654fa528-79bf-4fdf-9fc0-fe8e2bbec8dd	DI	0.02	0.01	0.03	0.25	0.14	0.4	-0.23	1597649.21	('654fa528-79bf-4fdf-9fc0-fe8e2bbec8dd.DI.0', '654fa528-79bf-4fdf-9fc0-fe8e2bbec8dd.NODI.0_654fa528-79bf-4fdf-9fc0-fe8e2bbec8dd.NODI.1')	(0,0):285,(0,1):51,(1,0):54	0:54,1:51	(0,0):160,(0,1):10,(1,0):162	0:162,1:10	chr9	+	(100420922, 100420922)	(100423350, 100423350)	HCT116-unstranded	1.0	SA464	SA468
df71d882-0159-4fcb-b813-3d33b038cf94	DI	0.13	0.08	0.21	0.74	0.45	0.94	-0.61	62077.54	('df71d882-0159-4fcb-b813-3d33b038cf94.DI.0', 'df71d882-0159-4fcb-b813-3d33b038cf94.NODI.0_df71d882-0159-4fcb-b813-3d33b038cf94.NODI.1')	(0,0):89,(0,1):15,(1,0):109	0:109,1:15	(0,0):39,(0,1):1,(1,0):191	0:191,1:1	chr9	-	(97873745, 97873745)	(97876992, 97876992)	HCT116-unstranded	1.0	SA464	SA468
b78c0d12-bc61-4022-80f7-49ba7478789a	DI	0.08	0.05	0.13	0.22	0.15	0.31	-0.14	47.84	('b78c0d12-bc61-4022-80f7-49ba7478789a.DI.0', 'b78c0d12-bc61-4022-80f7-49ba7478789a.NODI.0_b78c0d12-bc61-4022-80f7-49ba7478789a.NODI.1')	(0,0):186,(0,1):32,(1,0):17,(1,1):61	0:20,1:90	(0,0):43,(0,1):14,(1,0):33,(1,1):53	0:44,1:56	chr9	-	(33933488, 33933488)	(33934360, 33934360)	HCT116-unstranded	1.0	SA464	SA468
b67cfcce-9425-42a2-ab86-7043353e4a3a	DI	0.13	0.09	0.2	0.52	0.31	0.75	-0.39	2806.46	('b67cfcce-9425-42a2-ab86-7043353e4a3a.DI.0', 'b67cfcce-9425-42a2-ab86-7043353e4a3a.NODI.0_b67cfcce-9425-42a2-ab86-7043353e4a3a.NODI.1')	(0,0):35,(0,1):19,(1,0):171	0:171,1:19	(0,0):25,(0,1):3,(1,0):221	0:221,1:3	chr9	-	(91996089, 91996089)	(92001397, 92001397)	HCT116-unstranded	1.0	SA464	SA468
bd925cb4-aceb-4fb7-8b95-8a3afaa540bc	DI	0.01	0.0	0.03	0.31	0.12	0.67	-0.3	34.08	('bd925cb4-aceb-4fb7-8b95-8a3afaa540bc.DI.0', 'bd925cb4-aceb-4fb7-8b95-8a3afaa540bc.NODI.0_bd925cb4-aceb-4fb7-8b95-8a3afaa540bc.NODI.1')	(0,0):45,(0,1):8,(1,0):2,(1,1):11	0:2,1:19	(0,0):53,(0,1):1,(1,0):31,(1,1):6	0:33,1:5	chr9	+	(731240, 731240)	(732617, 732617)	HCT116-unstranded	1.0	SA464	SA468
5b622d40-e436-489d-a3a4-19f435dda887	DI	0.06	0.05	0.08	0.2	0.15	0.27	-0.14	517425707017.41	('5b622d40-e436-489d-a3a4-19f435dda887.DI.0', '5b622d40-e436-489d-a3a4-19f435dda887.NODI.0_5b622d40-e436-489d-a3a4-19f435dda887.NODI.1')	(0,0):992,(0,1):100,(1,0):654,(1,1):2	0:654,1:102	(0,0):558,(0,1):32,(1,0):806	0:806,1:32	chr9	-	(95015644, 95015644)	(95019082, 95019082)	HCT116-unstranded	1.0	SA464	SA468
1b04269d-0dc5-425d-b9c9-8ba794e6dde3	DI	0.14	0.08	0.22	0.66	0.41	0.92	-0.52	215598.96	('1b04269d-0dc5-425d-b9c9-8ba794e6dde3.DI.0', '1b04269d-0dc5-425d-b9c9-8ba794e6dde3.NODI.0_1b04269d-0dc5-425d-b9c9-8ba794e6dde3.NODI.1')	(0,0):178,(0,1):13,(1,0):63,(1,1):1	0:63,1:14	(0,0):86,(0,1):2,(1,0):141	0:141,1:2	chr9	-	(123624866, 123624866)	(123626394, 123626394)	HCT116-unstranded	1.0	SA464	SA468
6167df43-3116-46c8-b473-f6012a8063cf	DI	0.56	0.39	0.74	0.21	0.1	0.36	0.35	35.56	('6167df43-3116-46c8-b473-f6012a8063cf.DI.0', '6167df43-3116-46c8-b473-f6012a8063cf.NODI.0_6167df43-3116-46c8-b473-f6012a8063cf.NODI.1')	(0,0):20,(0,1):8,(1,0):26,(1,1):10	0:29,1:15	(0,0):41,(0,1):6,(1,0):7,(1,1):23	0:18,1:18	chr9	+	(139703707, 139703707)	(139704470, 139704470)	HCT116-unstranded	1.0	SA464	SA468
b9542679-e8f7-4a62-914b-e9dcb6d8dd13	DI	0.29	0.24	0.36	0.15	0.11	0.2	0.14	14023.29	('b9542679-e8f7-4a62-914b-e9dcb6d8dd13.DI.0', 'b9542679-e8f7-4a62-914b-e9dcb6d8dd13.NODI.0_b9542679-e8f7-4a62-914b-e9dcb6d8dd13.NODI.1')	(0,0):128,(0,1):89,(1,0):99,(1,1):29	0:108,1:109	(0,0):101,(0,1):106,(1,0):49,(1,1):17	0:51,1:121	chr9	-	(139944736, 139944736)	(139945581, 139945581)	HCT116-unstranded	1.0	SA464	SA468
5a2983e8-9f6c-4ffa-bcfa-386f4be722b9	DI	0.78	0.68	0.87	0.49	0.38	0.61	0.29	392.67	('5a2983e8-9f6c-4ffa-bcfa-386f4be722b9.DI.0', '5a2983e8-9f6c-4ffa-bcfa-386f4be722b9.NODI.0_5a2983e8-9f6c-4ffa-bcfa-386f4be722b9.NODI.1')	(0,0):1547,(0,1):2,(1,0):158,(1,1):1376	0:1139,1:397	(0,0):1144,(0,1):5,(1,0):68,(1,1):1039	0:588,1:524	chr9	-	(139836015, 139836015)	(139836918, 139836918)	HCT116-unstranded	1.0	SA464	SA468
f80d448e-70d8-4737-b0d0-c7f3ba0657d0	DI	0.77	0.36	0.99	0.14	0.07	0.26	0.63	191.47	('f80d448e-70d8-4737-b0d0-c7f3ba0657d0.DI.0', 'f80d448e-70d8-4737-b0d0-c7f3ba0657d0.NODI.0_f80d448e-70d8-4737-b0d0-c7f3ba0657d0.NODI.1')	(0,0):177,(1,0):42	0:42	(0,0):107,(0,1):4,(1,0):64,(1,1):9	0:65,1:12	chr7	-	(736336, 736336)	(751160, 751160)	HCT116-unstranded	1.0	SA464	SA468
09fab3f5-19e6-4972-a2e2-4554e3edb993	DI	0.03	0.02	0.04	0.5	0.17	0.8	-0.47	38.17	('09fab3f5-19e6-4972-a2e2-4554e3edb993.DI.0', '09fab3f5-19e6-4972-a2e2-4554e3edb993.NODI.0_09fab3f5-19e6-4972-a2e2-4554e3edb993.NODI.1')	(0,0):209,(0,1):39,(1,0):36	0:36,1:39	(0,0):20,(0,1):1,(1,0):21	0:21,1:1	chr7	-	(23381715, 23381715)	(23383472, 23383472)	HCT116-unstranded	1.0	SA464	SA468
000ef52c-5afd-4176-b7e6-68571249c574	DI	0.75	0.68	0.82	0.95	0.91	0.98	-0.2	3225569.8	('000ef52c-5afd-4176-b7e6-68571249c574.DI.0', '000ef52c-5afd-4176-b7e6-68571249c574.NODI.0_000ef52c-5afd-4176-b7e6-68571249c574.NODI.1')	(0,0):370,(0,1):28,(1,0):436,(1,1):3	0:437,1:30	(0,0):399,(0,1):6,(1,0):709,(1,1):1	0:710,1:6	chr7	+	(150067849, 150067849)	(150068489, 150068489)	HCT116-unstranded	1.0	SA464	SA468
f86ca0f0-0de6-4b08-a397-819173b2caa0	DI	0.03	0.02	0.06	0.69	0.31	0.98	-0.66	18375.99	('f86ca0f0-0de6-4b08-a397-819173b2caa0.DI.0', 'f86ca0f0-0de6-4b08-a397-819173b2caa0.NODI.0_f86ca0f0-0de6-4b08-a397-819173b2caa0.NODI.1')	(0,0):222,(0,1):10,(1,0):91	0:91,1:10	(0,0):89,(1,0):272	0:272	chr7	-	(128597278, 128597278)	(128607446, 128607446)	HCT116-unstranded	1.0	SA464	SA468
0cedf12a-705d-4690-9636-0a970367d8d7	DI	0.03	0.02	0.05	0.41	0.15	0.68	-0.38	32.69	('0cedf12a-705d-4690-9636-0a970367d8d7.DI.0', '0cedf12a-705d-4690-9636-0a970367d8d7.NODI.0_0cedf12a-705d-4690-9636-0a970367d8d7.NODI.1')	(0,0):12,(0,1):18,(1,0):31,(1,1):1	0:31,1:19	(0,0):7,(0,1):1,(1,0):19	0:19,1:1	chr7	+	(158727109, 158727109)	(158734839, 158734839)	HCT116-unstranded	1.0	SA464	SA468
3c45fc66-5a2f-4246-898c-3a6d0a6a42a1	DI	0.11	0.07	0.17	0.78	0.56	0.94	-0.67	1000000000000.0	('3c45fc66-5a2f-4246-898c-3a6d0a6a42a1.DI.0', '3c45fc66-5a2f-4246-898c-3a6d0a6a42a1.NODI.0_3c45fc66-5a2f-4246-898c-3a6d0a6a42a1.NODI.1')	(0,0):174,(0,1):20,(1,0):172	0:172,1:20	(0,0):62,(0,1):1,(1,0):435	0:435,1:1	chr7	-	(24888688, 24888688)	(24892253, 24892253)	HCT116-unstranded	1.0	SA464	SA468
03857937-c770-438c-b313-9b29d4b9f03a	DI	0.04	0.02	0.05	0.27	0.14	0.46	-0.23	234.6	('03857937-c770-438c-b313-9b29d4b9f03a.DI.0', '03857937-c770-438c-b313-9b29d4b9f03a.NODI.0_03857937-c770-438c-b313-9b29d4b9f03a.NODI.1')	(0,0):161,(0,1):69,(1,0):38,(1,1):6	0:38,1:75	(0,0):33,(0,1):5,(1,0):26,(1,1):1	0:27,1:5	chr7	-	(6042084, 6042084)	(6043423, 6043423)	HCT116-unstranded	1.0	SA464	SA468
7bb6e7d6-e1ef-4a0c-81cc-b80ccdf98a13	DI	0.01	0.0	0.01	0.12	0.07	0.19	-0.11	6675198.2	('7bb6e7d6-e1ef-4a0c-81cc-b80ccdf98a13.DI.0', '7bb6e7d6-e1ef-4a0c-81cc-b80ccdf98a13.NODI.0_7bb6e7d6-e1ef-4a0c-81cc-b80ccdf98a13.NODI.1')	(0,0):285,(0,1):23,(1,0):123,(1,1):42	0:124,1:64	(0,0):106,(0,1):3,(1,0):608,(1,1):12	0:610,1:13	chr7	-	(5663739, 5663739)	(5681007, 5681007)	HCT116-unstranded	1.0	SA464	SA468
8b3ea1c6-b817-4cae-a298-32bf04faede6	DI	0.03	0.02	0.05	0.44	0.17	0.79	-0.41	36.04	('8b3ea1c6-b817-4cae-a298-32bf04faede6.DI.0', '8b3ea1c6-b817-4cae-a298-32bf04faede6.NODI.0_8b3ea1c6-b817-4cae-a298-32bf04faede6.NODI.1')	(0,0):82,(0,1):14,(1,0):22	0:22,1:14	(0,0):24,(0,1):1,(1,0):33	0:33,1:1	chr7	+	(116859138, 116859138)	(116862116, 116862116)	HCT116-unstranded	1.0	SA464	SA468
ae74b30c-4adc-47a1-a400-9607a3c3d4f0	DI	0.05	0.03	0.07	0.19	0.12	0.29	-0.14	90.63	('ae74b30c-4adc-47a1-a400-9607a3c3d4f0.DI.0', 'ae74b30c-4adc-47a1-a400-9607a3c3d4f0.NODI.0_ae74b30c-4adc-47a1-a400-9607a3c3d4f0.NODI.1')	(0,0):183,(0,1):57,(1,0):26	0:26,1:57	(0,0):78,(0,1):18,(1,0):37	0:37,1:18	chr7	+	(135329647, 135329647)	(135330344, 135330344)	HCT116-unstranded	1.0	SA464	SA468
674852d3-aba8-44e7-b874-129515aae188	DI	0.81	0.72	0.89	0.52	0.43	0.62	0.29	1538.55	('674852d3-aba8-44e7-b874-129515aae188.DI.0', '674852d3-aba8-44e7-b874-129515aae188.NODI.0_674852d3-aba8-44e7-b874-129515aae188.NODI.1')	(0,0):133,(0,1):10,(1,0):433	0:433,1:10	(0,0):132,(0,1):30,(1,0):322	0:322,1:30	chr7	+	(99948881, 99948881)	(99949932, 99949932)	HCT116-unstranded	1.0	SA464	SA468
ddc66717-07c1-4224-9c96-ca8d99527d6a	DI	0.15	0.1	0.2	0.05	0.03	0.07	0.1	15739.92	('ddc66717-07c1-4224-9c96-ca8d99527d6a.DI.0', 'ddc66717-07c1-4224-9c96-ca8d99527d6a.NODI.0_ddc66717-07c1-4224-9c96-ca8d99527d6a.NODI.1')	(0,0):216,(0,1):13,(1,0):65,(1,1):66	0:77,1:67	(0,0):218,(0,1):20,(1,0):19,(1,1):56	0:20,1:75	chr7	+	(66270127, 66270127)	(66273234, 66273234)	HCT116-unstranded	1.0	SA464	SA468
100e0b57-a15a-4c3a-8812-c3ab4fcecdc1	DI	0.16	0.1	0.27	0.78	0.46	0.98	-0.62	1471.02	('100e0b57-a15a-4c3a-8812-c3ab4fcecdc1.DI.0', '100e0b57-a15a-4c3a-8812-c3ab4fcecdc1.NODI.0_100e0b57-a15a-4c3a-8812-c3ab4fcecdc1.NODI.1')	(0,0):240,(0,1):12,(1,0):92	0:92,1:12	(0,0):112,(1,0):90	0:90	chr7	+	(889560, 889560)	(891116, 891116)	HCT116-unstranded	1.0	SA464	SA468
ee1ba27e-96bc-429c-992d-10e2bb7e6e9d	DI	0.03	0.02	0.04	0.17	0.13	0.23	-0.14	1000000000000.0	('ee1ba27e-96bc-429c-992d-10e2bb7e6e9d.DI.0', 'ee1ba27e-96bc-429c-992d-10e2bb7e6e9d.NODI.0_ee1ba27e-96bc-429c-992d-10e2bb7e6e9d.NODI.1')	(0,0):192,(0,1):103,(1,0):72,(1,1):89	0:74,1:190	(0,0):83,(0,1):31,(1,0):166,(1,1):35	0:171,1:61	chr7	-	(128595161, 128595161)	(128597369, 128597369)	HCT116-unstranded	1.0	SA464	SA468
af3fa2c8-42f1-43bc-a460-190c97cce67a	DI	0.04	0.03	0.06	0.15	0.1	0.21	-0.11	325.67	('af3fa2c8-42f1-43bc-a460-190c97cce67a.DI.0', 'af3fa2c8-42f1-43bc-a460-190c97cce67a.NODI.0_af3fa2c8-42f1-43bc-a460-190c97cce67a.NODI.1')	(0,0):582,(0,1):49,(1,0):233,(1,1):1	0:233,1:50	(0,0):317,(0,1):22,(1,0):398,(1,1):1	0:398,1:23	chr7	-	(148516688, 148516688)	(148523724, 148523724)	HCT116-unstranded	1.0	SA464	SA468
2c6b2c90-be37-43f1-9a2a-c91c49e57979	DI	0.03	0.02	0.04	0.18	0.13	0.23	-0.15	1000000000000.0	('2c6b2c90-be37-43f1-9a2a-c91c49e57979.DI.0', '2c6b2c90-be37-43f1-9a2a-c91c49e57979.NODI.0_2c6b2c90-be37-43f1-9a2a-c91c49e57979.NODI.1')	(0,0):101,(0,1):38,(1,0):21,(1,1):197	0:33,1:223	(0,0):123,(0,1):10,(1,0):82,(1,1):120	0:96,1:116	chr7	-	(133979304, 133979304)	(133981218, 133981218)	HCT116-unstranded	1.0	SA464	SA468
8392d55f-cd70-4a26-9f5d-4b377806c8e3	DI	0.12	0.09	0.16	0.74	0.51	0.91	-0.62	1000000000000.0	('8392d55f-cd70-4a26-9f5d-4b377806c8e3.DI.0', '8392d55f-cd70-4a26-9f5d-4b377806c8e3.NODI.0_8392d55f-cd70-4a26-9f5d-4b377806c8e3.NODI.1')	(0,0):196,(0,1):33,(1,0):181,(1,1):1	0:181,1:34	(0,0):100,(0,1):2,(1,0):299	0:299,1:2	chr7	+	(156756599, 156756599)	(156759096, 156759096)	HCT116-unstranded	1.0	SA464	SA468
5549b913-fa61-40f3-8470-c11f4f679309	DI	0.61	0.46	0.77	0.94	0.85	0.99	-0.33	664.67	('5549b913-fa61-40f3-8470-c11f4f679309.DI.0', '5549b913-fa61-40f3-8470-c11f4f679309.NODI.0_5549b913-fa61-40f3-8470-c11f4f679309.NODI.1')	(0,0):318,(0,1):8,(1,0):108	0:108,1:8	(0,0):207,(1,0):155	0:155	chr7	+	(99159511, 99159511)	(99160117, 99160117)	HCT116-unstranded	1.0	SA464	SA468
ccb6e8f6-56a5-4912-b0b2-92c12bfee80e	DI	0.14	0.11	0.18	0.54	0.42	0.66	-0.4	1000000000000.0	('ccb6e8f6-56a5-4912-b0b2-92c12bfee80e.DI.0', 'ccb6e8f6-56a5-4912-b0b2-92c12bfee80e.NODI.0_ccb6e8f6-56a5-4912-b0b2-92c12bfee80e.NODI.1')	(0,0):194,(0,1):70,(1,0):116	0:116,1:70	(0,0):80,(0,1):16,(1,0):193	0:193,1:16	chr7	+	(156755702, 156755702)	(156756720, 156756720)	HCT116-unstranded	1.0	SA464	SA468
e1153765-c2cd-43b3-bc66-0cf9820dfdb8	DI	0.15	0.07	0.33	0.59	0.36	0.83	-0.44	23.54	('e1153765-c2cd-43b3-bc66-0cf9820dfdb8.DI.0', 'e1153765-c2cd-43b3-bc66-0cf9820dfdb8.NODI.0_e1153765-c2cd-43b3-bc66-0cf9820dfdb8.NODI.1')	(0,0):271,(0,1):7,(1,0):71	0:71,1:7	(0,0):163,(0,1):3,(1,0):308	0:308,1:3	chr7	+	(135320329, 135320329)	(135322807, 135322807)	HCT116-unstranded	1.0	SA464	SA468
a38e71e3-473a-4f98-9382-28841ec0a4be	DI	0.04	0.02	0.07	0.4	0.2	0.68	-0.36	4664.64	('a38e71e3-473a-4f98-9382-28841ec0a4be.DI.0', 'a38e71e3-473a-4f98-9382-28841ec0a4be.NODI.0_a38e71e3-473a-4f98-9382-28841ec0a4be.NODI.1')	(0,0):53,(0,1):33,(1,0):12,(1,1):9	0:12,1:42	(0,0):43,(0,1):4,(1,0):23,(1,1):2	0:24,1:5	chr7	-	(92119033, 92119033)	(92120816, 92120816)	HCT116-unstranded	1.0	SA464	SA468
c62ea9e2-c8b9-4b65-ad51-e16b2273a0db	DI	0.04	0.04	0.06	0.14	0.12	0.16	-0.1	1000000000000.0	('c62ea9e2-c8b9-4b65-ad51-e16b2273a0db.DI.0', 'c62ea9e2-c8b9-4b65-ad51-e16b2273a0db.NODI.0_c62ea9e2-c8b9-4b65-ad51-e16b2273a0db.NODI.1')	(0,0):158,(0,1):148,(1,0):122	0:122,1:148	(0,0):147,(0,1):119,(1,0):358,(1,1):1	0:358,1:120	chr7	+	(33042288, 33042288)	(33044983, 33044983)	HCT116-unstranded	1.0	SA464	SA468
ba86a3f0-758c-4104-a151-1343cdea3adc	DI	0.02	0.01	0.02	0.4	0.3	0.52	-0.38	1000000000000.0	('ba86a3f0-758c-4104-a151-1343cdea3adc.DI.0', 'ba86a3f0-758c-4104-a151-1343cdea3adc.NODI.0_ba86a3f0-758c-4104-a151-1343cdea3adc.NODI.1')	(0,0):267,(0,1):101,(1,0):231,(1,1):1	0:231,1:102	(0,0):233,(0,1):19,(1,0):1541	0:1541,1:19	chr7	-	(105894810, 105894810)	(105902153, 105902153)	HCT116-unstranded	1.0	SA464	SA468
feeaf373-bd5d-40b4-89cc-4937773f97c8	DI	0.35	0.3	0.4	0.1	0.09	0.11	0.25	1000000000000.0	('feeaf373-bd5d-40b4-89cc-4937773f97c8.DI.0', 'feeaf373-bd5d-40b4-89cc-4937773f97c8.NODI.0_feeaf373-bd5d-40b4-89cc-4937773f97c8.NODI.1')	(0,0):243,(0,1):29,(1,0):685,(1,1):126	0:729,1:111	(0,0):286,(0,1):141,(1,0):531,(1,1):307	0:557,1:422	chr7	-	(43672491, 43672491)	(43679280, 43679280)	HCT116-unstranded	1.0	SA464	SA468
ea69865e-b08b-4fb1-bef3-519747d8f58c	DI	0.09	0.06	0.13	0.27	0.17	0.39	-0.18	28.33	('ea69865e-b08b-4fb1-bef3-519747d8f58c.DI.0', 'ea69865e-b08b-4fb1-bef3-519747d8f58c.NODI.0_ea69865e-b08b-4fb1-bef3-519747d8f58c.NODI.1')	(0,0):481,(0,1):41,(1,0):49,(1,1):2	0:49,1:43	(0,0):288,(0,1):14,(1,0):66,(1,1):1	0:66,1:15	chr7	+	(44798880, 44798880)	(44799827, 44799827)	HCT116-unstranded	1.0	SA464	SA468
3824d8a9-8c1b-4d1e-9986-a1dd60a3ba88	DI	0.14	0.05	0.33	0.64	0.33	0.9	-0.5	21.61	('3824d8a9-8c1b-4d1e-9986-a1dd60a3ba88.DI.0', '3824d8a9-8c1b-4d1e-9986-a1dd60a3ba88.NODI.0_3824d8a9-8c1b-4d1e-9986-a1dd60a3ba88.NODI.1')	(0,0):27,(0,1):7,(1,0):10	0:10,1:7	(0,0):25,(0,1):1,(1,0):28	0:28,1:1	chr7	+	(65224162, 65224162)	(65224985, 65224985)	HCT116-unstranded	1.0	SA464	SA468
a2db59ef-bc96-4f99-bae6-58acc74615a7	DI	0.18	0.12	0.24	0.47	0.39	0.55	-0.29	1000000000000.0	('a2db59ef-bc96-4f99-bae6-58acc74615a7.DI.0', 'a2db59ef-bc96-4f99-bae6-58acc74615a7.NODI.0_a2db59ef-bc96-4f99-bae6-58acc74615a7.NODI.1')	(0,0):107,(0,1):43,(1,0):49,(1,1):1	0:50,1:43	(0,0):163,(0,1):48,(1,0):227	0:227,1:48	chr7	+	(75044398, 75044398)	(75045048, 75045048)	HCT116-unstranded	1.0	SA464	SA468
f2467237-5fbb-49a4-bac2-6451ef7155af	DI	0.01	0.01	0.02	0.18	0.09	0.36	-0.17	273.4	('f2467237-5fbb-49a4-bac2-6451ef7155af.DI.0', 'f2467237-5fbb-49a4-bac2-6451ef7155af.NODI.0_f2467237-5fbb-49a4-bac2-6451ef7155af.NODI.1')	(0,0):154,(0,1):16,(1,0):134	0:134,1:16	(0,0):53,(0,1):6,(1,0):1101	0:1101,1:6	chr7	-	(2054171, 2054171)	(2108973, 2108973)	HCT116-unstranded	1.0	SA464	SA468
7b858d21-9a97-4286-81c0-f259a242aa87	DI	0.03	0.02	0.05	0.24	0.12	0.39	-0.21	450.34	('7b858d21-9a97-4286-81c0-f259a242aa87.DI.0', '7b858d21-9a97-4286-81c0-f259a242aa87.NODI.0_7b858d21-9a97-4286-81c0-f259a242aa87.NODI.1')	(0,0):242,(0,1):29,(1,0):52	0:52,1:29	(0,0):117,(0,1):6,(1,0):84	0:84,1:6	chr7	+	(102110189, 102110189)	(102112756, 102112756)	HCT116-unstranded	1.0	SA464	SA468
9981750a-fa47-4250-90cf-b271b24d33b7	DI	0.25	0.18	0.34	0.63	0.52	0.73	-0.38	1000000000000.0	('9981750a-fa47-4250-90cf-b271b24d33b7.DI.0', '9981750a-fa47-4250-90cf-b271b24d33b7.NODI.0_9981750a-fa47-4250-90cf-b271b24d33b7.NODI.1')	(0,0):130,(0,1):32,(1,0):54	0:54,1:32	(0,0):163,(0,1):20,(1,0):192,(1,1):1	0:193,1:20	chr7	-	(72419852, 72419852)	(72420500, 72420500)	HCT116-unstranded	1.0	SA464	SA468
d9121686-1e97-4f0c-9c36-12712c67e112	DI	0.07	0.03	0.12	0.81	0.57	0.95	-0.74	1000000000000.0	('d9121686-1e97-4f0c-9c36-12712c67e112.DI.0', 'd9121686-1e97-4f0c-9c36-12712c67e112.NODI.0_d9121686-1e97-4f0c-9c36-12712c67e112.NODI.1')	(0,0):57,(0,1):18,(1,0):18	0:18,1:18	(0,0):43,(0,1):1,(1,0):118	0:118,1:1	chr7	-	(92122267, 92122267)	(92123710, 92123710)	HCT116-unstranded	1.0	SA464	SA468
d6963314-b200-4ae2-a2a7-c31fb4d75c54	DI	0.03	0.02	0.04	0.2	0.12	0.34	-0.17	7144.26	('d6963314-b200-4ae2-a2a7-c31fb4d75c54.DI.0', 'd6963314-b200-4ae2-a2a7-c31fb4d75c54.NODI.0_d6963314-b200-4ae2-a2a7-c31fb4d75c54.NODI.1')	(0,0):23,(0,1):39,(1,0):52,(1,1):107	0:58,1:140	(0,0):7,(0,1):7,(1,0):52,(1,1):16	0:55,1:20	chr7	-	(102760024, 102760024)	(102769239, 102769239)	HCT116-unstranded	1.0	SA464	SA468
0197c6dc-f46a-4a73-9b27-91689ea6226e	DI	0.06	0.04	0.08	0.19	0.12	0.27	-0.13	103.98	('0197c6dc-f46a-4a73-9b27-91689ea6226e.DI.0', '0197c6dc-f46a-4a73-9b27-91689ea6226e.NODI.0_0197c6dc-f46a-4a73-9b27-91689ea6226e.NODI.1')	(0,0):67,(0,1):63,(1,0):25,(1,1):6	0:25,1:69	(0,0):28,(0,1):22,(1,0):36,(1,1):1	0:36,1:23	chr7	+	(37988442, 37988442)	(37990014, 37990014)	HCT116-unstranded	1.0	SA464	SA468
9e456cf2-c16c-4ab4-a54a-46ae01968b03	DI	0.06	0.04	0.08	0.33	0.24	0.44	-0.27	1000000000000.0	('9e456cf2-c16c-4ab4-a54a-46ae01968b03.DI.0', '9e456cf2-c16c-4ab4-a54a-46ae01968b03.NODI.0_9e456cf2-c16c-4ab4-a54a-46ae01968b03.NODI.1')	(0,0):22,(0,1):9,(1,0):41,(1,1):167	0:55,1:162	(0,0):9,(1,0):102,(1,1):78	0:126,1:54	chr7	-	(117424305, 117424305)	(117432835, 117432835)	HCT116-unstranded	1.0	SA464	SA468
a2ea2659-3ba9-4a9e-99dd-7849588bbb3a	DI	0.02	0.01	0.02	0.13	0.11	0.16	-0.11	1000000000000.0	('a2ea2659-3ba9-4a9e-99dd-7849588bbb3a.DI.0', 'a2ea2659-3ba9-4a9e-99dd-7849588bbb3a.NODI.0_a2ea2659-3ba9-4a9e-99dd-7849588bbb3a.NODI.1')	(0,0):396,(0,1):341,(1,0):46,(1,1):112	0:48,1:451	(0,0):279,(0,1):173,(1,0):215,(1,1):69	0:225,1:232	chr7	+	(4798942, 4798942)	(4800919, 4800919)	HCT116-unstranded	1.0	SA464	SA468
8c4ec89a-3467-4e04-9f81-d4bcc0113d41	DI	0.05	0.04	0.08	0.37	0.22	0.55	-0.32	87131.38	('8c4ec89a-3467-4e04-9f81-d4bcc0113d41.DI.0', '8c4ec89a-3467-4e04-9f81-d4bcc0113d41.NODI.0_8c4ec89a-3467-4e04-9f81-d4bcc0113d41.NODI.1')	(0,0):119,(0,1):42,(1,0):59	0:59,1:42	(0,0):55,(0,1):7,(1,0):101	0:101,1:7	chr7	+	(4821230, 4821230)	(4823057, 4823057)	HCT116-unstranded	1.0	SA464	SA468
1737ee95-91db-40b0-94f2-a1f9e9874594	DI	0.1	0.07	0.13	0.27	0.22	0.32	-0.17	1000000000000.0	('1737ee95-91db-40b0-94f2-a1f9e9874594.DI.0', '1737ee95-91db-40b0-94f2-a1f9e9874594.NODI.0_1737ee95-91db-40b0-94f2-a1f9e9874594.NODI.1')	(0,0):1385,(0,1):38,(1,0):58,(1,1):738	0:122,1:712	(0,0):852,(0,1):27,(1,0):123,(1,1):541	0:247,1:444	chr7	+	(98991665, 98991665)	(98992422, 98992422)	HCT116-unstranded	1.0	SA464	SA468
9eda9019-705f-4a28-bbda-78e4703706e2	DI	0.04	0.03	0.06	0.25	0.19	0.33	-0.21	1000000000000.0	('9eda9019-705f-4a28-bbda-78e4703706e2.DI.0', '9eda9019-705f-4a28-bbda-78e4703706e2.NODI.0_9eda9019-705f-4a28-bbda-78e4703706e2.NODI.1')	(0,0):272,(0,1):125,(1,0):43,(1,1):2	0:43,1:127	(0,0):120,(0,1):41,(1,0):108,(1,1):1	0:108,1:42	chr7	-	(148513776, 148513776)	(148514483, 148514483)	HCT116-unstranded	1.0	SA464	SA468
752f8ff2-2728-492a-b301-e2cae7f9bda8	DI	0.06	0.05	0.06	0.2	0.18	0.23	-0.14	1000000000000.0	('752f8ff2-2728-492a-b301-e2cae7f9bda8.DI.0', '752f8ff2-2728-492a-b301-e2cae7f9bda8.NODI.0_752f8ff2-2728-492a-b301-e2cae7f9bda8.NODI.1')	(0,0):267,(0,1):138,(1,0):218,(1,1):498	0:245,1:609	(0,0):157,(0,1):67,(1,0):529,(1,1):338	0:602,1:332	chr5	+	(179198148, 179198148)	(179201469, 179201469)	HCT116-unstranded	1.0	SA464	SA468
acf5feca-1969-4e52-bfd9-b9a8cf6094ff	DI	0.02	0.01	0.03	0.14	0.07	0.25	-0.12	27.88	('acf5feca-1969-4e52-bfd9-b9a8cf6094ff.DI.0', 'acf5feca-1969-4e52-bfd9-b9a8cf6094ff.NODI.0_acf5feca-1969-4e52-bfd9-b9a8cf6094ff.NODI.1')	(0,0):259,(0,1):43,(1,0):111	0:111,1:43	(0,0):45,(0,1):7,(1,0):117	0:117,1:7	chr5	+	(158705246, 158705246)	(158710326, 158710326)	HCT116-unstranded	1.0	SA464	SA468
1c1a6c27-4806-4668-ac43-2a89486238b5	DI	0.09	0.06	0.12	0.4	0.23	0.61	-0.31	618.5	('1c1a6c27-4806-4668-ac43-2a89486238b5.DI.0', '1c1a6c27-4806-4668-ac43-2a89486238b5.NODI.0_1c1a6c27-4806-4668-ac43-2a89486238b5.NODI.1')	(0,0):77,(0,1):33,(1,0):79,(1,1):1	0:79,1:34	(0,0):24,(0,1):6,(1,0):90	0:90,1:6	chr5	+	(64872780, 64872780)	(64875440, 64875440)	HCT116-unstranded	1.0	SA464	SA468
0d8c72c3-e4ed-4fde-b6ff-ec9d93507df5	DI	0.04	0.03	0.06	0.24	0.15	0.37	-0.2	2353.61	('0d8c72c3-e4ed-4fde-b6ff-ec9d93507df5.DI.0', '0d8c72c3-e4ed-4fde-b6ff-ec9d93507df5.NODI.0_0d8c72c3-e4ed-4fde-b6ff-ec9d93507df5.NODI.1')	(0,0):72,(0,1):37,(1,0):64,(1,1):11	0:64,1:48	(0,0):45,(0,1):11,(1,0):129,(1,1):1	0:129,1:12	chr5	-	(74669788, 74669788)	(74675298, 74675298)	HCT116-unstranded	1.0	SA464	SA468
803fac23-2546-4dc0-a38a-4746762dff49	DI	0.19	0.14	0.25	0.68	0.52	0.82	-0.49	1000000000000.0	('803fac23-2546-4dc0-a38a-4746762dff49.DI.0', '803fac23-2546-4dc0-a38a-4746762dff49.NODI.0_803fac23-2546-4dc0-a38a-4746762dff49.NODI.1')	(0,0):547,(0,1):38,(1,0):147,(1,1):1	0:148,1:38	(0,0):204,(0,1):7,(1,0):268	0:268,1:7	chr5	-	(6604718, 6604718)	(6605521, 6605521)	HCT116-unstranded	1.0	SA464	SA468
b1d3e244-8221-4562-bf95-52dea818aca5	DI	0.07	0.03	0.13	0.63	0.42	0.83	-0.56	437753152883.33	('b1d3e244-8221-4562-bf95-52dea818aca5.DI.0', 'b1d3e244-8221-4562-bf95-52dea818aca5.NODI.0_b1d3e244-8221-4562-bf95-52dea818aca5.NODI.1')	(0,0):114,(0,1):15,(1,0):6,(1,1):33	0:6,1:48	(0,0):53,(0,1):1,(1,0):22,(1,1):11	0:29,1:5	chr5	-	(56219518, 56219518)	(56219869, 56219869)	HCT116-unstranded	1.0	SA464	SA468
85e83c2a-4f75-4a87-97b7-f2ba658d9d75	DI	0.06	0.04	0.09	0.68	0.35	0.93	-0.62	200408.12	('85e83c2a-4f75-4a87-97b7-f2ba658d9d75.DI.0', '85e83c2a-4f75-4a87-97b7-f2ba658d9d75.NODI.0_85e83c2a-4f75-4a87-97b7-f2ba658d9d75.NODI.1')	(0,0):64,(0,1):36,(1,0):31,(1,1):2	0:31,1:38	(0,0):24,(0,1):1,(1,0):36	0:36,1:1	chr5	+	(64956526, 64956526)	(64957977, 64957977)	HCT116-unstranded	1.0	SA464	SA468
fb317d2c-3e2f-467f-a609-4a07b893765b	DI	0.57	0.4	0.75	0.89	0.79	0.96	-0.32	80.53	('fb317d2c-3e2f-467f-a609-4a07b893765b.DI.0', 'fb317d2c-3e2f-467f-a609-4a07b893765b.NODI.0_fb317d2c-3e2f-467f-a609-4a07b893765b.NODI.1')	(0,0):48,(0,1):7,(1,0):38,(1,1):39	0:65,1:19	(0,0):24,(0,1):5,(1,0):147,(1,1):68	0:210,1:10	chr5	+	(176562942, 176562942)	(176564881, 176564881)	HCT116-unstranded	1.0	SA464	SA468
6472f29a-6f43-4e06-86c6-0a8930fa49c8	DI	0.05	0.04	0.06	0.21	0.15	0.27	-0.16	1000000000000.0	('6472f29a-6f43-4e06-86c6-0a8930fa49c8.DI.0', '6472f29a-6f43-4e06-86c6-0a8930fa49c8.NODI.0_6472f29a-6f43-4e06-86c6-0a8930fa49c8.NODI.1')	(0,0):302,(0,1):193,(1,0):239,(1,1):12	0:240,1:204	(0,0):209,(0,1):28,(1,0):185,(1,1):5	0:186,1:32	chr5	+	(14504502, 14504502)	(14507369, 14507369)	HCT116-unstranded	1.0	SA464	SA468
88b27a36-955e-4b94-b4ec-9c47cc1f20ea	DI	0.03	0.01	0.07	0.59	0.3	0.93	-0.56	22354.6	('88b27a36-955e-4b94-b4ec-9c47cc1f20ea.DI.0', '88b27a36-955e-4b94-b4ec-9c47cc1f20ea.NODI.0_88b27a36-955e-4b94-b4ec-9c47cc1f20ea.NODI.1')	(0,0):13,(0,1):6,(1,0):8,(1,1):1	0:8,1:7	(0,0):24,(0,1):2,(1,0):209	0:209,1:2	chr5	+	(73183428, 73183428)	(73188055, 73188055)	HCT116-unstranded	1.0	SA464	SA468
f86098a1-dc0a-40b8-add8-ffe1cf0bd35d	DI	0.03	0.02	0.03	0.14	0.11	0.18	-0.11	1000000000000.0	('f86098a1-dc0a-40b8-add8-ffe1cf0bd35d.DI.0', 'f86098a1-dc0a-40b8-add8-ffe1cf0bd35d.NODI.0_f86098a1-dc0a-40b8-add8-ffe1cf0bd35d.NODI.1')	(0,0):296,(0,1):132,(1,0):91,(1,1):12	0:91,1:144	(0,0):276,(0,1):49,(1,0):218,(1,1):4	0:218,1:53	chr5	+	(14502688, 14502688)	(14504702, 14504702)	HCT116-unstranded	1.0	SA464	SA468
e99fad0f-deb6-45b2-9c25-bc95da8a23ed	DI	0.01	0.0	0.06	0.26	0.13	0.41	-0.25	9321.57	('e99fad0f-deb6-45b2-9c25-bc95da8a23ed.DI.0', 'e99fad0f-deb6-45b2-9c25-bc95da8a23ed.NODI.0_e99fad0f-deb6-45b2-9c25-bc95da8a23ed.NODI.1')	(0,0):30,(0,1):43,(1,1):29	0:1,1:71	(0,0):28,(0,1):10,(1,0):9,(1,1):18	0:12,1:25	chr5	+	(118468827, 118468827)	(118469390, 118469390)	HCT116-unstranded	1.0	SA464	SA468
ad8a6c7d-f7af-4e9a-8655-db70ce6196ba	DI	0.02	0.01	0.03	0.58	0.35	0.79	-0.56	1000000000000.0	('ad8a6c7d-f7af-4e9a-8655-db70ce6196ba.DI.0', 'ad8a6c7d-f7af-4e9a-8655-db70ce6196ba.NODI.0_ad8a6c7d-f7af-4e9a-8655-db70ce6196ba.NODI.1')	(0,0):406,(0,1):33,(1,0):27,(1,1):2	0:27,1:35	(0,0):163,(0,1):4,(1,0):267	0:267,1:4	chr5	-	(37326003, 37326003)	(37327878, 37327878)	HCT116-unstranded	1.0	SA464	SA468
4ce71ec0-67c4-4ff6-9411-4d961607d4e9	DI	0.84	0.76	0.91	0.66	0.6	0.73	0.18	56.37	('4ce71ec0-67c4-4ff6-9411-4d961607d4e9.DI.0', '4ce71ec0-67c4-4ff6-9411-4d961607d4e9.NODI.0_4ce71ec0-67c4-4ff6-9411-4d961607d4e9.NODI.1')	(0,0):234,(0,1):5,(1,0):388,(1,1):1535	0:1587,1:341	(0,0):189,(0,1):12,(1,0):378,(1,1):1881	0:1624,1:647	chr5	+	(44815015, 44815015)	(44819284, 44819284)	HCT116-unstranded	1.0	SA464	SA468
3fd20287-09bc-43e7-9f95-a3330ebcb4df	DI	0.56	0.48	0.65	0.87	0.78	0.95	-0.31	8392650.24	('3fd20287-09bc-43e7-9f95-a3330ebcb4df.DI.0', '3fd20287-09bc-43e7-9f95-a3330ebcb4df.NODI.0_3fd20287-09bc-43e7-9f95-a3330ebcb4df.NODI.1')	(0,0):90,(0,1):12,(1,0):234,(1,1):321	0:410,1:157	(0,0):79,(0,1):2,(1,0):340,(1,1):310	0:595,1:57	chr5	+	(65449291, 65449291)	(65454192, 65454192)	HCT116-unstranded	1.0	SA464	SA468
d3fa9196-9520-4c3f-96dd-716e967a7202	DI	0.12	0.06	0.21	0.01	0.0	0.04	0.11	32.17	('d3fa9196-9520-4c3f-96dd-716e967a7202.DI.0', 'd3fa9196-9520-4c3f-96dd-716e967a7202.NODI.0_d3fa9196-9520-4c3f-96dd-716e967a7202.NODI.1')	(0,0):86,(0,1):6,(1,0):20,(1,1):10	0:21,1:15	(0,0):145,(0,1):20,(1,0):3,(1,1):4	0:4,1:23	chr5	-	(178044345, 178044345)	(178045779, 178045779)	HCT116-unstranded	1.0	SA464	SA468
77955826-535c-4a84-af5c-2eba1d0a1734	DI	0.04	0.03	0.05	0.19	0.14	0.25	-0.15	2512859535.72	('77955826-535c-4a84-af5c-2eba1d0a1734.DI.0', '77955826-535c-4a84-af5c-2eba1d0a1734.NODI.0_77955826-535c-4a84-af5c-2eba1d0a1734.NODI.1')	(0,0):185,(0,1):81,(1,0):144	0:144,1:81	(0,0):65,(0,1):28,(1,0):278	0:278,1:28	chr5	-	(1053464, 1053464)	(1057764, 1057764)	HCT116-unstranded	1.0	SA464	SA468
ea01c1eb-e562-4eea-8db5-10566b4b32a2	DI	0.06	0.02	0.11	0.5	0.27	0.8	-0.44	4921.17	('ea01c1eb-e562-4eea-8db5-10566b4b32a2.DI.0', 'ea01c1eb-e562-4eea-8db5-10566b4b32a2.NODI.0_ea01c1eb-e562-4eea-8db5-10566b4b32a2.NODI.1')	(0,0):185,(0,1):18,(1,0):8	0:8,1:18	(0,0):78,(0,1):3,(1,0):25	0:25,1:3	chr5	+	(38932565, 38932565)	(38933131, 38933131)	HCT116-unstranded	1.0	SA464	SA468
6d4b18aa-c481-4007-82fe-334055300fe9	DI	0.06	0.04	0.07	0.2	0.13	0.28	-0.14	2194.17	('6d4b18aa-c481-4007-82fe-334055300fe9.DI.0', '6d4b18aa-c481-4007-82fe-334055300fe9.NODI.0_6d4b18aa-c481-4007-82fe-334055300fe9.NODI.1')	(0,0):82,(0,1):63,(1,0):86,(1,1):1	0:86,1:64	(0,0):24,(0,1):19,(1,0):115	0:115,1:19	chr5	+	(64875251, 64875251)	(64879046, 64879046)	HCT116-unstranded	1.0	SA464	SA468
d82824aa-cf33-49ae-9d66-2d83d85576e8	DI	0.15	0.13	0.17	0.28	0.24	0.33	-0.13	393539840709.98	('d82824aa-cf33-49ae-9d66-2d83d85576e8.DI.0', 'd82824aa-cf33-49ae-9d66-2d83d85576e8.NODI.0_d82824aa-cf33-49ae-9d66-2d83d85576e8.NODI.1')	(0,0):1920,(0,1):160,(1,0):706,(1,1):2	0:706,1:162	(0,0):1232,(0,1):79,(1,0):818,(1,1):3	0:819,1:81	chr5	-	(179045240, 179045240)	(179046408, 179046408)	HCT116-unstranded	1.0	SA464	SA468
19867969-7b90-4cc8-8167-8f07dd29693f	DI	0.12	0.09	0.15	0.3	0.24	0.37	-0.18	1905046.51	('19867969-7b90-4cc8-8167-8f07dd29693f.DI.0', '19867969-7b90-4cc8-8167-8f07dd29693f.NODI.0_19867969-7b90-4cc8-8167-8f07dd29693f.NODI.1')	(0,0):175,(0,1):83,(1,0):112,(1,1):8	0:112,1:91	(0,0):137,(0,1):43,(1,0):181	0:181,1:43	chr20	+	(10023770, 10023770)	(10025191, 10025191)	HCT116-unstranded	1.0	SA464	SA468
78f8f2e5-d951-4c78-8458-33adb2c01c18	DI	0.06	0.04	0.1	0.66	0.3	0.95	-0.6	295.3	('78f8f2e5-d951-4c78-8458-33adb2c01c18.DI.0', '78f8f2e5-d951-4c78-8458-33adb2c01c18.NODI.0_78f8f2e5-d951-4c78-8458-33adb2c01c18.NODI.1')	(0,0):113,(0,1):20,(1,0):65,(1,1):1	0:65,1:21	(0,0):16,(1,0):38	0:38	chr20	+	(37195739, 37195739)	(37198639, 37198639)	HCT116-unstranded	1.0	SA464	SA468
83bb085d-9da5-4757-a4d2-c25c7b3f85ec	DI	0.38	0.27	0.5	0.7	0.57	0.82	-0.32	5381.16	('83bb085d-9da5-4757-a4d2-c25c7b3f85ec.DI.0', '83bb085d-9da5-4757-a4d2-c25c7b3f85ec.NODI.0_83bb085d-9da5-4757-a4d2-c25c7b3f85ec.NODI.1')	(0,0):95,(0,1):19,(1,0):106	0:106,1:19	(0,0):132,(0,1):10,(1,0):263,(1,1):1	0:264,1:10	chr20	+	(31017141, 31017141)	(31017856, 31017856)	HCT116-unstranded	1.0	SA464	SA468
b7b777de-8f4e-4570-b3b2-3a534820effd	DI	0.04	0.03	0.05	0.22	0.14	0.33	-0.18	198390.17	('b7b777de-8f4e-4570-b3b2-3a534820effd.DI.0', 'b7b777de-8f4e-4570-b3b2-3a534820effd.NODI.0_b7b777de-8f4e-4570-b3b2-3a534820effd.NODI.1')	(0,0):402,(0,1):71,(1,0):150	0:150,1:71	(0,0):212,(0,1):14,(1,0):198	0:198,1:14	chr20	+	(62660730, 62660730)	(62663397, 62663397)	HCT116-unstranded	1.0	SA464	SA468
8a325808-7098-4207-a7bb-e286e4cc2233	DI	0.07	0.05	0.09	0.28	0.2	0.38	-0.21	23529180.52	('8a325808-7098-4207-a7bb-e286e4cc2233.DI.0', '8a325808-7098-4207-a7bb-e286e4cc2233.NODI.0_8a325808-7098-4207-a7bb-e286e4cc2233.NODI.1')	(0,0):209,(0,1):104,(1,0):121	0:121,1:104	(0,0):129,(0,1):23,(1,0):144,(1,1):1	0:145,1:23	chr20	+	(47850105, 47850105)	(47851625, 47851625)	HCT116-unstranded	1.0	SA464	SA468
b7c2394d-6def-4aec-90c3-64f79527949f	DI	0.97	0.93	1.0	0.68	0.6	0.76	0.29	1000000000000.0	('b7c2394d-6def-4aec-90c3-64f79527949f.DI.0', 'b7c2394d-6def-4aec-90c3-64f79527949f.NODI.0_b7c2394d-6def-4aec-90c3-64f79527949f.NODI.1')	(0,0):313,(0,1):2,(1,0):529,(1,1):12	0:540,1:3	(0,0):250,(0,1):27,(1,0):383,(1,1):22	0:402,1:30	chr20	+	(30136183, 30136183)	(30136917, 30136917)	HCT116-unstranded	1.0	SA464	SA468
58a676f0-255a-4c25-b867-eb79fbf174f3	DI	0.1	0.1	0.11	0.25	0.23	0.27	-0.15	1000000000000.0	('58a676f0-255a-4c25-b867-eb79fbf174f3.DI.0', '58a676f0-255a-4c25-b867-eb79fbf174f3.NODI.0_58a676f0-255a-4c25-b867-eb79fbf174f3.NODI.1')	(0,0):519,(1,0):1474,(1,1):1892	0:1674,1:1692	(0,0):295,(0,1):1,(1,0):1767,(1,1):940	0:2023,1:685	chr20	+	(1145673, 1145673)	(1156602, 1156602)	HCT116-unstranded	1.0	SA464	SA468
c090a1e8-7831-4df3-be28-957af2041af0	DI	0.18	0.11	0.27	0.62	0.34	0.87	-0.44	43.86	('c090a1e8-7831-4df3-be28-957af2041af0.DI.0', 'c090a1e8-7831-4df3-be28-957af2041af0.NODI.0_c090a1e8-7831-4df3-be28-957af2041af0.NODI.1')	(0,0):843,(0,1):19,(1,0):62,(1,1):1	0:62,1:20	(0,0):601,(0,1):2,(1,0):69,(1,1):1	0:70,1:2	chr20	-	(34214657, 34214657)	(34215335, 34215335)	HCT116-unstranded	1.0	SA464	SA468
ed4fc4c4-ada2-422f-a31c-41b0a5f3dddf	DI	0.27	0.18	0.39	0.75	0.44	0.94	-0.48	31.42	('ed4fc4c4-ada2-422f-a31c-41b0a5f3dddf.DI.0', 'ed4fc4c4-ada2-422f-a31c-41b0a5f3dddf.NODI.0_ed4fc4c4-ada2-422f-a31c-41b0a5f3dddf.NODI.1')	(0,0):591,(0,1):10,(1,0):128,(1,1):14	0:134,1:18	(0,0):349,(1,0):69,(1,1):3	0:72	chr20	+	(55949663, 55949663)	(55951322, 55951322)	HCT116-unstranded	1.0	SA464	SA468
ea6daefb-369c-4be1-9095-967c75cb61ad	DI	0.01	0.01	0.02	0.2	0.15	0.25	-0.19	1000000000000.0	('ea6daefb-369c-4be1-9095-967c75cb61ad.DI.0', 'ea6daefb-369c-4be1-9095-967c75cb61ad.NODI.0_ea6daefb-369c-4be1-9095-967c75cb61ad.NODI.1')	(0,0):161,(0,1):164,(1,0):34,(1,1):1	0:34,1:165	(0,0):154,(0,1):51,(1,0):248	0:248,1:51	chr20	-	(20025952, 20025952)	(20028575, 20028575)	HCT116-unstranded	1.0	SA464	SA468
c37cc604-dfe1-4a18-9179-bb8028e6e242	DI	0.15	0.09	0.23	0.03	0.01	0.05	0.12	130.29	('c37cc604-dfe1-4a18-9179-bb8028e6e242.DI.0', 'c37cc604-dfe1-4a18-9179-bb8028e6e242.NODI.0_c37cc604-dfe1-4a18-9179-bb8028e6e242.NODI.1')	(0,0):137,(0,1):8,(1,0):82,(1,1):16	0:83,1:23	(0,0):37,(0,1):7,(1,0):11,(1,1):13	0:11,1:20	chr20	+	(3008353, 3008353)	(3015937, 3015937)	HCT116-unstranded	1.0	SA464	SA468
c757cd82-72da-4f2e-9c39-b8eced340412	DI	0.08	0.05	0.12	0.21	0.14	0.29	-0.13	21.31	('c757cd82-72da-4f2e-9c39-b8eced340412.DI.0', 'c757cd82-72da-4f2e-9c39-b8eced340412.NODI.0_c757cd82-72da-4f2e-9c39-b8eced340412.NODI.1')	(0,0):955,(0,1):37,(1,0):21,(1,1):83	0:23,1:118	(0,0):641,(0,1):13,(1,0):37,(1,1):55	0:41,1:64	chr20	-	(2640909, 2640909)	(2641236, 2641236)	HCT116-unstranded	1.0	SA464	SA468
53c47681-baae-474a-a4c6-63cc29c993f7	DI	0.48	0.41	0.56	0.29	0.24	0.34	0.19	23370.35	('53c47681-baae-474a-a4c6-63cc29c993f7.DI.0', '53c47681-baae-474a-a4c6-63cc29c993f7.NODI.0_53c47681-baae-474a-a4c6-63cc29c993f7.NODI.1')	(0,0):1095,(0,1):28,(1,0):262,(1,1):94	0:313,1:71	(0,0):774,(0,1):82,(1,0):233,(1,1):87	0:263,1:139	chr20	+	(42087001, 42087001)	(42088060, 42088060)	HCT116-unstranded	1.0	SA464	SA468
062c40ce-c491-42ee-9c90-94588f16d67c	DI	0.29	0.22	0.38	0.87	0.74	0.97	-0.58	1000000000000.0	('062c40ce-c491-42ee-9c90-94588f16d67c.DI.0', '062c40ce-c491-42ee-9c90-94588f16d67c.NODI.0_062c40ce-c491-42ee-9c90-94588f16d67c.NODI.1')	(0,0):4637,(1,0):53,(1,1):1710	0:581,1:1182	(0,0):1779,(0,1):1,(1,0):102,(1,1):942	0:1026,1:19	chr20	-	(5099415, 5099415)	(5100560, 5100560)	HCT116-unstranded	1.0	SA464	SA468
ae41f3fa-4007-4753-a6a8-44529801df1c	DI	0.08	0.06	0.11	0.21	0.15	0.29	-0.13	690.22	('ae41f3fa-4007-4753-a6a8-44529801df1c.DI.0', 'ae41f3fa-4007-4753-a6a8-44529801df1c.NODI.0_ae41f3fa-4007-4753-a6a8-44529801df1c.NODI.1')	(0,0):666,(0,1):49,(1,0):598	0:598,1:49	(0,0):436,(0,1):20,(1,0):755	0:755,1:20	chr20	+	(55943761, 55943761)	(55948637, 55948637)	HCT116-unstranded	1.0	SA464	SA468
2897c51c-8cf5-4448-976e-d42e2dd80e01	DI	0.15	0.11	0.2	0.79	0.58	0.95	-0.64	1000000000000.0	('2897c51c-8cf5-4448-976e-d42e2dd80e01.DI.0', '2897c51c-8cf5-4448-976e-d42e2dd80e01.NODI.0_2897c51c-8cf5-4448-976e-d42e2dd80e01.NODI.1')	(0,0):451,(0,1):29,(1,0):213,(1,1):1	0:213,1:30	(0,0):304,(0,1):2,(1,0):416,(1,1):1	0:417,1:2	chr20	+	(42338603, 42338603)	(42340241, 42340241)	HCT116-unstranded	1.0	SA464	SA468
6e03aa76-3552-4419-a296-93faaad16041	DI	0.08	0.05	0.1	0.35	0.27	0.43	-0.27	1000000000000.0	('6e03aa76-3552-4419-a296-93faaad16041.DI.0', '6e03aa76-3552-4419-a296-93faaad16041.NODI.0_6e03aa76-3552-4419-a296-93faaad16041.NODI.1')	(0,0):206,(0,1):79,(1,0):47,(1,1):1	0:47,1:80	(0,0):146,(0,1):37,(1,0):149	0:149,1:37	chr20	+	(43629033, 43629033)	(43629994, 43629994)	HCT116-unstranded	1.0	SA464	SA468
94abab5a-5dda-44bd-b635-c80743f4ca40	DI	0.04	0.02	0.05	0.2	0.1	0.34	-0.16	89.97	('94abab5a-5dda-44bd-b635-c80743f4ca40.DI.0', '94abab5a-5dda-44bd-b635-c80743f4ca40.NODI.0_94abab5a-5dda-44bd-b635-c80743f4ca40.NODI.1')	(0,0):480,(0,1):63,(1,0):27,(1,1):1	0:27,1:64	(0,0):173,(0,1):10,(1,0):26	0:26,1:10	chr20	-	(17594773, 17594773)	(17595525, 17595525)	HCT116-unstranded	1.0	SA464	SA468
eab0a932-889e-4965-aff9-c1e83dd2013f	DI	0.43	0.26	0.64	0.84	0.65	0.95	-0.41	152.01	('eab0a932-889e-4965-aff9-c1e83dd2013f.DI.0', 'eab0a932-889e-4965-aff9-c1e83dd2013f.NODI.0_eab0a932-889e-4965-aff9-c1e83dd2013f.NODI.1')	(0,0):698,(0,1):7,(1,0):13,(1,1):3	0:14,1:9	(0,0):651,(1,0):29,(1,1):4	0:32,1:1	chr20	+	(44526356, 44526356)	(44526748, 44526748)	HCT116-unstranded	1.0	SA464	SA468
17c13b4c-8ee5-4303-98a6-13f5f95e1dbd	DI	0.04	0.02	0.06	0.18	0.12	0.25	-0.14	133146073.96	('17c13b4c-8ee5-4303-98a6-13f5f95e1dbd.DI.0', '17c13b4c-8ee5-4303-98a6-13f5f95e1dbd.NODI.0_17c13b4c-8ee5-4303-98a6-13f5f95e1dbd.NODI.1')	(0,0):206,(0,1):111,(1,0):19,(1,1):5	0:20,1:115	(0,0):98,(0,1):40,(1,0):39	0:39,1:40	chr20	-	(36624777, 36624777)	(36625355, 36625355)	HCT116-unstranded	1.0	SA464	SA468
04fa7b2f-f322-41d0-8ca4-1835bedc907d	DI	0.1	0.07	0.15	0.65	0.3	0.98	-0.55	73.46	('04fa7b2f-f322-41d0-8ca4-1835bedc907d.DI.0', '04fa7b2f-f322-41d0-8ca4-1835bedc907d.NODI.0_04fa7b2f-f322-41d0-8ca4-1835bedc907d.NODI.1')	(0,0):232,(0,1):27,(1,0):65	0:65,1:27	(0,0):39,(1,0):21	0:21	chr20	+	(60701360, 60701360)	(60702757, 60702757)	HCT116-unstranded	1.0	SA464	SA468
eef1d4bb-7e8e-478c-940c-9b73e57886a3	DI	0.13	0.08	0.19	0.02	0.0	0.05	0.11	994571.5	('eef1d4bb-7e8e-478c-940c-9b73e57886a3.DI.0', 'eef1d4bb-7e8e-478c-940c-9b73e57886a3.NODI.0_eef1d4bb-7e8e-478c-940c-9b73e57886a3.NODI.1')	(0,0):282,(0,1):10,(1,0):27,(1,1):63	0:27,1:73	(0,0):156,(0,1):6,(1,0):2,(1,1):52	0:2,1:58	chr1	+	(6500719, 6500719)	(6501125, 6501125)	HCT116-unstranded	1.0	SA464	SA468
7cc85fe1-036e-4254-8a27-396db81d4a06	DI	0.22	0.15	0.35	0.72	0.51	0.88	-0.5	1491.49	('7cc85fe1-036e-4254-8a27-396db81d4a06.DI.0', '7cc85fe1-036e-4254-8a27-396db81d4a06.NODI.0_7cc85fe1-036e-4254-8a27-396db81d4a06.NODI.1')	(0,0):103,(0,1):15,(1,0):180,(1,1):1	0:180,1:16	(0,0):102,(0,1):3,(1,0):387	0:387,1:3	chr1	-	(2447001, 2447001)	(2449703, 2449703)	HCT116-unstranded	1.0	SA464	SA468
7a6f2eab-aaef-4113-931e-453ed7006871	DI	0.03	0.03	0.04	0.15	0.12	0.19	-0.12	1000000000000.0	('7a6f2eab-aaef-4113-931e-453ed7006871.DI.0', '7a6f2eab-aaef-4113-931e-453ed7006871.NODI.0_7a6f2eab-aaef-4113-931e-453ed7006871.NODI.1')	(0,0):153,(0,1):31,(1,0):897,(1,1):264	0:903,1:289	(0,0):66,(0,1):12,(1,0):1106,(1,1):61	0:1113,1:66	chr1	+	(35790961, 35790961)	(35825047, 35825047)	HCT116-unstranded	1.0	SA464	SA468
09d3da9d-bcdc-425f-825c-ff5955f09587	DI	0.03	0.01	0.05	0.31	0.17	0.52	-0.28	46131.41	('09d3da9d-bcdc-425f-825c-ff5955f09587.DI.0', '09d3da9d-bcdc-425f-825c-ff5955f09587.NODI.0_09d3da9d-bcdc-425f-825c-ff5955f09587.NODI.1')	(0,0):147,(0,1):44,(1,0):5,(1,1):1	0:5,1:45	(0,0):92,(0,1):8,(1,0):19,(1,1):1	0:19,1:9	chr1	-	(156498301, 156498301)	(156498874, 156498874)	HCT116-unstranded	1.0	SA464	SA468
7d8a0771-79ee-4f1c-833a-01a87ae35c21	DI	0.02	0.02	0.03	0.17	0.16	0.19	-0.15	1000000000000.0	('7d8a0771-79ee-4f1c-833a-01a87ae35c21.DI.0', '7d8a0771-79ee-4f1c-833a-01a87ae35c21.NODI.0_7d8a0771-79ee-4f1c-833a-01a87ae35c21.NODI.1')	(0,0):314,(0,1):130,(1,0):106,(1,1):615	0:124,1:727	(0,0):455,(0,1):113,(1,0):886,(1,1):623	0:985,1:637	chr1	-	(42654974, 42654974)	(42657390, 42657390)	HCT116-unstranded	1.0	SA464	SA468
56c7a187-c365-477f-8762-f3cac2460971	DI	0.09	0.08	0.12	0.27	0.21	0.34	-0.18	1000000000000.0	('56c7a187-c365-477f-8762-f3cac2460971.DI.0', '56c7a187-c365-477f-8762-f3cac2460971.NODI.0_56c7a187-c365-477f-8762-f3cac2460971.NODI.1')	(0,0):909,(0,1):67,(1,0):326,(1,1):31	0:331,1:93	(0,0):935,(0,1):34,(1,0):622,(1,1):22	0:625,1:53	chr1	+	(76253249, 76253249)	(76255041, 76255041)	HCT116-unstranded	1.0	SA464	SA468
af696e6e-58bf-4734-9d7b-25feace52508	DI	0.06	0.04	0.08	0.19	0.14	0.25	-0.13	1888.99	('af696e6e-58bf-4734-9d7b-25feace52508.DI.0', 'af696e6e-58bf-4734-9d7b-25feace52508.NODI.0_af696e6e-58bf-4734-9d7b-25feace52508.NODI.1')	(0,0):358,(0,1):10,(1,0):30,(1,1):201	0:39,1:202	(0,0):234,(0,1):4,(1,0):65,(1,1):127	0:94,1:102	chr1	+	(183515101, 183515101)	(183516387, 183516387)	HCT116-unstranded	1.0	SA464	SA468
0d2c49b5-0e57-4474-a64e-3fd48138201a	DI	0.77	0.73	0.81	0.22	0.2	0.25	0.55	1000000000000.0	('0d2c49b5-0e57-4474-a64e-3fd48138201a.DI.0', '0d2c49b5-0e57-4474-a64e-3fd48138201a.NODI.0_0d2c49b5-0e57-4474-a64e-3fd48138201a.NODI.1')	(0,0):592,(0,1):22,(1,0):1489,(1,1):2149	0:3186,1:474	(0,0):580,(0,1):29,(1,0):347,(1,1):1835	0:781,1:1430	chr1	-	(156696698, 156696698)	(156698218, 156698218)	HCT116-unstranded	1.0	SA464	SA468
50aa7620-1032-47f8-ae7b-d8ee1f90004b	DI	0.05	0.04	0.06	0.2	0.17	0.22	-0.15	1000000000000.0	('50aa7620-1032-47f8-ae7b-d8ee1f90004b.DI.0', '50aa7620-1032-47f8-ae7b-d8ee1f90004b.NODI.0_50aa7620-1032-47f8-ae7b-d8ee1f90004b.NODI.1')	(0,0):303,(0,1):248,(1,0):119,(1,1):2151	0:225,1:2293	(0,0):217,(0,1):148,(1,0):311,(1,1):1377	0:593,1:1243	chr1	+	(36029368, 36029368)	(36032378, 36032378)	HCT116-unstranded	1.0	SA464	SA468
8b7c6043-2d3f-44e9-9e3e-e1e304bbad62	DI	0.25	0.22	0.28	0.13	0.11	0.15	0.12	1000000000000.0	('8b7c6043-2d3f-44e9-9e3e-e1e304bbad62.DI.0', '8b7c6043-2d3f-44e9-9e3e-e1e304bbad62.NODI.0_8b7c6043-2d3f-44e9-9e3e-e1e304bbad62.NODI.1')	(0,0):247,(0,1):40,(1,0):830,(1,1):543	0:963,1:450	(0,0):153,(0,1):22,(1,0):233,(1,1):301	0:264,1:292	chr1	+	(46072993, 46072993)	(46078920, 46078920)	HCT116-unstranded	1.0	SA464	SA468
dca4b12b-a164-4c24-87cd-cc77bf52524b	DI	0.1	0.05	0.17	0.64	0.26	0.94	-0.54	29.36	('dca4b12b-a164-4c24-87cd-cc77bf52524b.DI.0', 'dca4b12b-a164-4c24-87cd-cc77bf52524b.NODI.0_dca4b12b-a164-4c24-87cd-cc77bf52524b.NODI.1')	(0,0):172,(0,1):10,(1,0):94,(1,1):1	0:94,1:11	(0,0):38,(1,0):81	0:81	chr1	-	(231503315, 231503315)	(231506444, 231506444)	HCT116-unstranded	1.0	SA464	SA468
1c3155ea-a1be-4dbc-b5eb-297bb4227b42	DI	0.13	0.1	0.15	0.3	0.21	0.41	-0.17	153.63	('1c3155ea-a1be-4dbc-b5eb-297bb4227b42.DI.0', '1c3155ea-a1be-4dbc-b5eb-297bb4227b42.NODI.0_1c3155ea-a1be-4dbc-b5eb-297bb4227b42.NODI.1')	(0,0):101,(0,1):137,(1,0):132,(1,1):89	0:145,1:213	(0,0):20,(0,1):17,(1,0):56,(1,1):21	0:63,1:31	chr1	+	(19653721, 19653721)	(19655422, 19655422)	HCT116-unstranded	1.0	SA464	SA468
18b56e33-7741-416b-9ec9-faa7080e10c9	DI	0.04	0.02	0.06	0.29	0.14	0.53	-0.25	158.77	('18b56e33-7741-416b-9ec9-faa7080e10c9.DI.0', '18b56e33-7741-416b-9ec9-faa7080e10c9.NODI.0_18b56e33-7741-416b-9ec9-faa7080e10c9.NODI.1')	(0,0):93,(0,1):17,(1,0):71,(1,1):1	0:71,1:18	(0,0):66,(0,1):4,(1,0):145	0:145,1:4	chr1	-	(55551615, 55551615)	(55555413, 55555413)	HCT116-unstranded	1.0	SA464	SA468
7ba7a3c5-5f4a-4374-8152-be16d84bcc03	DI	0.16	0.14	0.19	0.05	0.04	0.05	0.11	1000000000000.0	('7ba7a3c5-5f4a-4374-8152-be16d84bcc03.DI.0', '7ba7a3c5-5f4a-4374-8152-be16d84bcc03.NODI.0_7ba7a3c5-5f4a-4374-8152-be16d84bcc03.NODI.1')	(0,0):611,(0,1):123,(1,0):887,(1,1):1	0:887,1:124	(0,0):1042,(0,1):223,(1,0):429,(1,1):3	0:430,1:225	chr1	+	(153609048, 153609048)	(153610924, 153610924)	HCT116-unstranded	1.0	SA464	SA468
cf2c5d2d-2e56-430f-89cd-e7379abad747	DI	0.02	0.01	0.04	0.58	0.23	0.91	-0.56	460.57	('cf2c5d2d-2e56-430f-89cd-e7379abad747.DI.0', 'cf2c5d2d-2e56-430f-89cd-e7379abad747.NODI.0_cf2c5d2d-2e56-430f-89cd-e7379abad747.NODI.1')	(0,0):318,(0,1):12,(1,0):42,(1,1):7	0:42,1:19	(0,0):160,(1,0):33,(1,1):1	0:33,1:1	chr1	-	(224577535, 224577535)	(224581715, 224581715)	HCT116-unstranded	1.0	SA464	SA468
fa98e5b7-359e-475d-a790-5d26a65f3e2e	DI	0.06	0.04	0.09	0.3	0.19	0.48	-0.24	795.26	('fa98e5b7-359e-475d-a790-5d26a65f3e2e.DI.0', 'fa98e5b7-359e-475d-a790-5d26a65f3e2e.NODI.0_fa98e5b7-359e-475d-a790-5d26a65f3e2e.NODI.1')	(0,0):138,(0,1):34,(1,0):71	0:71,1:34	(0,0):54,(0,1):10,(1,0):132	0:132,1:10	chr1	-	(202878138, 202878138)	(202880331, 202880331)	HCT116-unstranded	1.0	SA464	SA468
960e7c4c-f46b-4a99-9866-6402ff2cd286	DI	0.04	0.03	0.06	0.35	0.25	0.48	-0.31	1000000000000.0	('960e7c4c-f46b-4a99-9866-6402ff2cd286.DI.0', '960e7c4c-f46b-4a99-9866-6402ff2cd286.NODI.0_960e7c4c-f46b-4a99-9866-6402ff2cd286.NODI.1')	(0,0):51,(0,1):21,(1,0):100,(1,1):93	0:104,1:110	(0,0):14,(0,1):5,(1,0):267,(1,1):30	0:280,1:22	chr1	-	(144923725, 144923725)	(144931040, 144931040)	HCT116-unstranded	1.0	SA464	SA468
5561482b-7828-451a-9c26-b2c21eec5d81	DI	0.18	0.12	0.27	0.5	0.39	0.63	-0.32	72739.1	('5561482b-7828-451a-9c26-b2c21eec5d81.DI.0', '5561482b-7828-451a-9c26-b2c21eec5d81.NODI.0_5561482b-7828-451a-9c26-b2c21eec5d81.NODI.1')	(0,0):584,(0,1):18,(1,0):71	0:71,1:18	(0,0):813,(0,1):16,(1,0):333,(1,1):1	0:333,1:17	chr1	+	(182823165, 182823165)	(182824848, 182824848)	HCT116-unstranded	1.0	SA464	SA468
18ff3136-0ee1-44f0-ba4c-5179eeec0275	DI	0.65	0.27	0.94	0.1	0.02	0.21	0.55	33.6	('18ff3136-0ee1-44f0-ba4c-5179eeec0275.DI.0', '18ff3136-0ee1-44f0-ba4c-5179eeec0275.NODI.0_18ff3136-0ee1-44f0-ba4c-5179eeec0275.NODI.1')	(0,0):29,(0,1):1,(1,0):7,(1,1):2	0:8,1:2	(0,0):28,(0,1):11,(1,0):2,(1,1):8	0:3,1:18	chr1	-	(35900565, 35900565)	(35901198, 35901198)	HCT116-unstranded	1.0	SA464	SA468
4964410b-e4c1-446f-9b9a-982d9e378cb2	DI	0.11	0.08	0.14	0.4	0.32	0.48	-0.29	1000000000000.0	('4964410b-e4c1-446f-9b9a-982d9e378cb2.DI.0', '4964410b-e4c1-446f-9b9a-982d9e378cb2.NODI.0_4964410b-e4c1-446f-9b9a-982d9e378cb2.NODI.1')	(0,0):676,(0,1):98,(1,0):62,(1,1):9	0:62,1:107	(0,0):255,(0,1):42,(1,0):155,(1,1):11	0:159,1:49	chr1	-	(111990083, 111990083)	(111991426, 111991426)	HCT116-unstranded	1.0	SA464	SA468
116972d7-3cfc-4d14-8472-95a8b6a4b306	DI	0.18	0.14	0.23	0.38	0.27	0.53	-0.2	22.13	('116972d7-3cfc-4d14-8472-95a8b6a4b306.DI.0', '116972d7-3cfc-4d14-8472-95a8b6a4b306.NODI.0_116972d7-3cfc-4d14-8472-95a8b6a4b306.NODI.1')	(0,0):1851,(0,1):48,(1,0):246,(1,1):3	0:246,1:51	(0,0):1082,(0,1):12,(1,0):173,(1,1):1	0:173,1:13	chr1	+	(156107445, 156107445)	(156108398, 156108398)	HCT116-unstranded	1.0	SA464	SA468
c3876e1e-98cd-4ba1-80a7-67ffdbf2f802	DI	0.1	0.08	0.13	0.39	0.31	0.49	-0.29	129362632167.32	('c3876e1e-98cd-4ba1-80a7-67ffdbf2f802.DI.0', 'c3876e1e-98cd-4ba1-80a7-67ffdbf2f802.NODI.0_c3876e1e-98cd-4ba1-80a7-67ffdbf2f802.NODI.1')	(0,0):402,(0,1):49,(1,0):390,(1,1):3	0:391,1:51	(0,0):349,(0,1):25,(1,0):1147	0:1147,1:25	chr1	-	(185270566, 185270566)	(185274775, 185274775)	HCT116-unstranded	1.0	SA464	SA468
4391d5bc-4616-4da3-815d-c14309301d0e	DI	0.44	0.31	0.58	0.07	0.04	0.11	0.37	63564721133.77	('4391d5bc-4616-4da3-815d-c14309301d0e.DI.0', '4391d5bc-4616-4da3-815d-c14309301d0e.NODI.0_4391d5bc-4616-4da3-815d-c14309301d0e.NODI.1')	(0,0):49,(0,1):12,(1,0):75,(1,1):1	0:75,1:13	(0,0):115,(0,1):41,(1,0):24,(1,1):1	0:24,1:42	chr1	-	(29492402, 29492402)	(29493378, 29493378)	HCT116-unstranded	1.0	SA464	SA468
cd585434-0819-4c01-8a48-bc5e00be7c76	DI	0.03	0.02	0.04	0.69	0.49	0.86	-0.66	1000000000000.0	('cd585434-0819-4c01-8a48-bc5e00be7c76.DI.0', 'cd585434-0819-4c01-8a48-bc5e00be7c76.NODI.0_cd585434-0819-4c01-8a48-bc5e00be7c76.NODI.1')	(0,0):177,(0,1):46,(1,0):65,(1,1):4	0:65,1:50	(0,0):47,(0,1):2,(1,0):214	0:214,1:2	chr1	+	(117641455, 117641455)	(117644184, 117644184)	HCT116-unstranded	1.0	SA464	SA468
5eb38b2d-a224-45d9-909a-d0e482407b66	DI	0.2	0.17	0.25	0.1	0.08	0.12	0.1	113431.59	('5eb38b2d-a224-45d9-909a-d0e482407b66.DI.0', '5eb38b2d-a224-45d9-909a-d0e482407b66.NODI.0_5eb38b2d-a224-45d9-909a-d0e482407b66.NODI.1')	(0,0):86,(0,1):17,(1,0):340,(1,1):106	0:368,1:95	(0,0):91,(0,1):21,(1,0):136,(1,1):83	0:141,1:99	chr1	+	(100609625, 100609625)	(100613882, 100613882)	HCT116-unstranded	1.0	SA464	SA468
ab029943-4c5a-425b-83ce-039092ad5979	DI	0.1	0.04	0.22	0.64	0.28	0.91	-0.54	43.08	('ab029943-4c5a-425b-83ce-039092ad5979.DI.0', 'ab029943-4c5a-425b-83ce-039092ad5979.NODI.0_ab029943-4c5a-425b-83ce-039092ad5979.NODI.1')	(0,0):58,(0,1):7,(1,0):152	0:152,1:7	(0,0):33,(1,0):160	0:160	chr1	-	(52903892, 52903892)	(52911541, 52911541)	HCT116-unstranded	1.0	SA464	SA468
6f4c6d59-cde8-4cf6-b514-7ff31a5b7796	DI	0.65	0.47	0.82	0.14	0.04	0.27	0.51	118.0	('6f4c6d59-cde8-4cf6-b514-7ff31a5b7796.DI.0', '6f4c6d59-cde8-4cf6-b514-7ff31a5b7796.NODI.0_6f4c6d59-cde8-4cf6-b514-7ff31a5b7796.NODI.1')	(0,0):69,(0,1):6,(1,0):24,(1,1):28	0:39,1:19	(0,0):31,(0,1):12,(1,0):3,(1,1):16	0:4,1:27	chr1	-	(205630989, 205630989)	(205631796, 205631796)	HCT116-unstranded	1.0	SA464	SA468
2355e28e-5747-471c-a26b-67a1b2c68ffa	DI	0.01	0.01	0.02	0.25	0.21	0.3	-0.24	1000000000000.0	('2355e28e-5747-471c-a26b-67a1b2c68ffa.DI.0', '2355e28e-5747-471c-a26b-67a1b2c68ffa.NODI.0_2355e28e-5747-471c-a26b-67a1b2c68ffa.NODI.1')	(0,0):263,(0,1):147,(1,0):27,(1,1):1	0:27,1:148	(0,0):209,(0,1):89,(1,0):450	0:450,1:89	chr1	-	(247048795, 247048795)	(247050659, 247050659)	HCT116-unstranded	1.0	SA464	SA468
e310a65c-1e15-439e-9bfb-0de5fe3d1696	DI	0.07	0.04	0.09	0.19	0.14	0.25	-0.12	228732.16	('e310a65c-1e15-439e-9bfb-0de5fe3d1696.DI.0', 'e310a65c-1e15-439e-9bfb-0de5fe3d1696.NODI.0_e310a65c-1e15-439e-9bfb-0de5fe3d1696.NODI.1')	(0,0):119,(0,1):184,(1,0):33,(1,1):69	0:38,1:248	(0,0):70,(0,1):77,(1,0):45,(1,1):27	0:48,1:101	chr1	-	(153923864, 153923864)	(153924738, 153924738)	HCT116-unstranded	1.0	SA464	SA468
75fcc34d-1c0e-4f75-bfb3-62b2f9f15f1a	DI	0.16	0.06	0.32	0.67	0.36	0.93	-0.51	36.9	('75fcc34d-1c0e-4f75-bfb3-62b2f9f15f1a.DI.0', '75fcc34d-1c0e-4f75-bfb3-62b2f9f15f1a.NODI.0_75fcc34d-1c0e-4f75-bfb3-62b2f9f15f1a.NODI.1')	(0,0):6,(0,1):5,(1,0):8,(1,1):7	0:9,1:11	(0,0):11,(1,0):34,(1,1):11	0:45	chr1	-	(21013881, 21013881)	(21016828, 21016828)	HCT116-unstranded	1.0	SA464	SA468
942028d5-e707-4634-a882-aafbdff290a4	DI	0.33	0.22	0.5	0.85	0.64	0.98	-0.52	34834.97	('942028d5-e707-4634-a882-aafbdff290a4.DI.0', '942028d5-e707-4634-a882-aafbdff290a4.NODI.0_942028d5-e707-4634-a882-aafbdff290a4.NODI.1')	(0,0):43,(0,1):10,(1,0):123	0:123,1:10	(0,0):26,(1,0):154	0:154	chr1	-	(169824937, 169824937)	(169828353, 169828353)	HCT116-unstranded	1.0	SA464	SA468
35267496-6417-4b6f-9ebc-ca8b69bf7e04	DI	0.27	0.19	0.37	0.68	0.45	0.9	-0.41	453.41	('35267496-6417-4b6f-9ebc-ca8b69bf7e04.DI.0', '35267496-6417-4b6f-9ebc-ca8b69bf7e04.NODI.0_35267496-6417-4b6f-9ebc-ca8b69bf7e04.NODI.1')	(0,0):381,(0,1):22,(1,0):92	0:92,1:22	(0,0):164,(0,1):2,(1,0):70	0:70,1:2	chr1	-	(156220649, 156220649)	(156221268, 156221268)	HCT116-unstranded	1.0	SA464	SA468
be553a03-170c-4799-a504-65b83270be17	DI	0.05	0.03	0.07	0.28	0.21	0.36	-0.23	1000000000000.0	('be553a03-170c-4799-a504-65b83270be17.DI.0', 'be553a03-170c-4799-a504-65b83270be17.NODI.0_be553a03-170c-4799-a504-65b83270be17.NODI.1')	(0,0):303,(0,1):113,(1,0):26,(1,1):1	0:27,1:113	(0,0):177,(0,1):43,(1,0):78	0:78,1:43	chr1	+	(110171265, 110171265)	(110171857, 110171857)	HCT116-unstranded	1.0	SA464	SA468
5db293c2-0f3a-4b44-893b-0ac43783d560	DI	0.06	0.05	0.07	0.17	0.15	0.19	-0.11	1000000000000.0	('5db293c2-0f3a-4b44-893b-0ac43783d560.DI.0', '5db293c2-0f3a-4b44-893b-0ac43783d560.NODI.0_5db293c2-0f3a-4b44-893b-0ac43783d560.NODI.1')	(0,0):566,(0,1):415,(1,0):217,(1,1):31	0:218,1:445	(0,0):606,(0,1):231,(1,0):388,(1,1):22	0:390,1:251	chr1	+	(76254844, 76254844)	(76255742, 76255742)	HCT116-unstranded	1.0	SA464	SA468
ef482d9b-67d8-4f38-a1e8-8f3736290635	DI	0.15	0.08	0.24	0.63	0.44	0.83	-0.48	1652932501.85	('ef482d9b-67d8-4f38-a1e8-8f3736290635.DI.0', 'ef482d9b-67d8-4f38-a1e8-8f3736290635.NODI.0_ef482d9b-67d8-4f38-a1e8-8f3736290635.NODI.1')	(0,0):371,(0,1):14,(1,0):64,(1,1):1	0:65,1:14	(0,0):247,(0,1):4,(1,0):209	0:209,1:4	chr1	-	(52255240, 52255240)	(52256321, 52256321)	HCT116-unstranded	1.0	SA464	SA468
edbf4690-e985-4457-88b5-a8a7f5a517db	DI	0.28	0.21	0.38	0.68	0.52	0.82	-0.4	8364825.39	('edbf4690-e985-4457-88b5-a8a7f5a517db.DI.0', 'edbf4690-e985-4457-88b5-a8a7f5a517db.NODI.0_edbf4690-e985-4457-88b5-a8a7f5a517db.NODI.1')	(0,0):305,(0,1):30,(1,0):99	0:99,1:30	(0,0):154,(0,1):7,(1,0):137	0:137,1:7	chr1	-	(1685006, 1685006)	(1685647, 1685647)	HCT116-unstranded	1.0	SA464	SA468
183a0ff3-0c1c-4662-b1f3-3b28d4abd313	DI	0.07	0.05	0.09	0.21	0.17	0.26	-0.14	1000000000000.0	('183a0ff3-0c1c-4662-b1f3-3b28d4abd313.DI.0', '183a0ff3-0c1c-4662-b1f3-3b28d4abd313.NODI.0_183a0ff3-0c1c-4662-b1f3-3b28d4abd313.NODI.1')	(0,0):139,(0,1):13,(1,0):45,(1,1):295	0:58,1:295	(0,0):72,(0,1):16,(1,0):115,(1,1):224	0:162,1:193	chr1	+	(150933039, 150933039)	(150934634, 150934634)	HCT116-unstranded	1.0	SA464	SA468
28a0c07f-4db1-4afe-9804-f26362d5b57a	DI	0.02	0.01	0.03	0.14	0.1	0.2	-0.12	6620458685.17	('28a0c07f-4db1-4afe-9804-f26362d5b57a.DI.0', '28a0c07f-4db1-4afe-9804-f26362d5b57a.NODI.0_28a0c07f-4db1-4afe-9804-f26362d5b57a.NODI.1')	(0,0):872,(0,1):94,(1,0):33	0:33,1:94	(0,0):501,(0,1):30,(1,0):87	0:87,1:30	chr1	+	(23407939, 23407939)	(23408800, 23408800)	HCT116-unstranded	1.0	SA464	SA468
29ab2066-a9af-46e8-9411-b7fca727c8d8	DI	0.25	0.17	0.35	0.6	0.37	0.86	-0.35	27.1	('29ab2066-a9af-46e8-9411-b7fca727c8d8.DI.0', '29ab2066-a9af-46e8-9411-b7fca727c8d8.NODI.0_29ab2066-a9af-46e8-9411-b7fca727c8d8.NODI.1')	(0,0):32,(0,1):18,(1,0):273,(1,1):3	0:274,1:20	(0,0):15,(0,1):2,(1,0):187,(1,1):2	0:188,1:3	chr1	+	(41289769, 41289769)	(41296976, 41296976)	HCT116-unstranded	1.0	SA464	SA468
ad3eec88-b977-4f39-93b4-19e70083d785	DI	0.16	0.12	0.19	0.06	0.04	0.09	0.1	238.37	('ad3eec88-b977-4f39-93b4-19e70083d785.DI.0', 'ad3eec88-b977-4f39-93b4-19e70083d785.NODI.0_ad3eec88-b977-4f39-93b4-19e70083d785.NODI.1')	(0,0):41,(0,1):29,(1,0):111,(1,1):431	0:171,1:400	(0,0):19,(0,1):24,(1,0):23,(1,1):220	0:31,1:236	chr1	+	(183209427, 183209427)	(183214262, 183214262)	HCT116-unstranded	1.0	SA464	SA468
3f4d456c-5454-4ceb-9730-bba77b671faa	DI	0.17	0.11	0.26	0.59	0.43	0.74	-0.42	465098.78	('3f4d456c-5454-4ceb-9730-bba77b671faa.DI.0', '3f4d456c-5454-4ceb-9730-bba77b671faa.NODI.0_3f4d456c-5454-4ceb-9730-bba77b671faa.NODI.1')	(0,0):149,(0,1):25,(1,0):25,(1,1):5	0:25,1:30	(0,0):73,(0,1):10,(1,0):70,(1,1):1	0:71,1:10	chr1	-	(151861690, 151861690)	(151862690, 151862690)	HCT116-unstranded	1.0	SA464	SA468
685e8a9d-cb72-435f-9e83-b2643f19b690	DI	0.05	0.02	0.11	0.77	0.53	0.93	-0.72	1000000000000.0	('685e8a9d-cb72-435f-9e83-b2643f19b690.DI.0', '685e8a9d-cb72-435f-9e83-b2643f19b690.NODI.0_685e8a9d-cb72-435f-9e83-b2643f19b690.NODI.1')	(0,0):375,(0,1):17,(1,0):6,(1,1):1	0:6,1:18	(0,0):241,(0,1):1,(1,0):36	0:36,1:1	chr1	-	(52256205, 52256205)	(52256662, 52256662)	HCT116-unstranded	1.0	SA464	SA468
b6486a3d-5fa5-4eaa-ba99-e8ef38a4d922	DI	0.04	0.02	0.07	0.16	0.11	0.23	-0.12	2865.83	('b6486a3d-5fa5-4eaa-ba99-e8ef38a4d922.DI.0', 'b6486a3d-5fa5-4eaa-ba99-e8ef38a4d922.NODI.0_b6486a3d-5fa5-4eaa-ba99-e8ef38a4d922.NODI.1')	(0,0):493,(0,1):14,(1,0):9,(1,1):228	0:18,1:233	(0,0):418,(0,1):16,(1,0):30,(1,1):152	0:48,1:150	chr1	-	(2125078, 2125078)	(2125447, 2125447)	HCT116-unstranded	1.0	SA464	SA468
be95406d-f89d-4600-af58-889403c9a117	DI	0.09	0.04	0.15	0.9	0.79	0.99	-0.81	1000000000000.0	('be95406d-f89d-4600-af58-889403c9a117.DI.0', 'be95406d-f89d-4600-af58-889403c9a117.NODI.0_be95406d-f89d-4600-af58-889403c9a117.NODI.1')	(0,0):55,(0,1):23,(1,0):10,(1,1):484	0:48,1:469	(0,0):48,(0,1):2,(1,0):83,(1,1):342	0:347,1:80	chr1	+	(213414045, 213414045)	(213416001, 213416001)	HCT116-unstranded	1.0	SA464	SA468
b319b8d3-41b9-417f-b86b-e7ae0f4a290a	DI	0.04	0.04	0.06	0.15	0.11	0.19	-0.11	417742815102.23	('b319b8d3-41b9-417f-b86b-e7ae0f4a290a.DI.0', 'b319b8d3-41b9-417f-b86b-e7ae0f4a290a.NODI.0_b319b8d3-41b9-417f-b86b-e7ae0f4a290a.NODI.1')	(0,0):240,(0,1):86,(1,0):263,(1,1):52	0:265,1:136	(0,0):183,(0,1):27,(1,0):355,(1,1):24	0:357,1:49	chr1	+	(6511893, 6511893)	(6517323, 6517323)	HCT116-unstranded	1.0	SA464	SA468
90654efd-51a5-4aa3-a058-b8fba6c825c2	DI	0.2	0.15	0.25	0.1	0.08	0.12	0.1	352.84	('90654efd-51a5-4aa3-a058-b8fba6c825c2.DI.0', '90654efd-51a5-4aa3-a058-b8fba6c825c2.NODI.0_90654efd-51a5-4aa3-a058-b8fba6c825c2.NODI.1')	(0,0):269,(0,1):18,(1,0):133,(1,1):73	0:152,1:72	(0,0):680,(1,0):116,(1,1):168	0:134,1:150	chr1	+	(109240569, 109240569)	(109241449, 109241449)	HCT116-unstranded	1.0	SA464	SA468
0c46bbce-113f-4d74-a7f8-506bbbc84a57	DI	0.66	0.28	0.96	0.06	0.03	0.11	0.6	104.73	('0c46bbce-113f-4d74-a7f8-506bbbc84a57.DI.0', '0c46bbce-113f-4d74-a7f8-506bbbc84a57.NODI.0_0c46bbce-113f-4d74-a7f8-506bbbc84a57.NODI.1')	(0,0):290,(1,0):24	0:24	(0,0):121,(0,1):12,(1,0):18	0:18,1:12	chr1	-	(11141139, 11141139)	(11142680, 11142680)	HCT116-unstranded	1.0	SA464	SA468
9556cb34-c961-49bc-8760-8af74fd85070	DI	0.05	0.02	0.12	0.4	0.21	0.62	-0.35	106.83	('9556cb34-c961-49bc-8760-8af74fd85070.DI.0', '9556cb34-c961-49bc-8760-8af74fd85070.NODI.0_9556cb34-c961-49bc-8760-8af74fd85070.NODI.1')	(0,0):124,(0,1):9,(1,0):14,(1,1):1	0:14,1:10	(0,0):70,(0,1):4,(1,0):79	0:79,1:4	chr1	+	(52250114, 52250114)	(52251558, 52251558)	HCT116-unstranded	1.0	SA464	SA468
f94345aa-bfdf-497b-977f-43f3c6e2309a	DI	0.04	0.03	0.06	0.52	0.28	0.85	-0.48	60235.86	('f94345aa-bfdf-497b-977f-43f3c6e2309a.DI.0', 'f94345aa-bfdf-497b-977f-43f3c6e2309a.NODI.0_f94345aa-bfdf-497b-977f-43f3c6e2309a.NODI.1')	(0,0):414,(0,1):19,(1,0):48,(1,1):18	0:48,1:37	(0,0):98,(0,1):2,(1,0):104,(1,1):3	0:105,1:4	chr1	-	(225599123, 225599123)	(225600347, 225600347)	HCT116-unstranded	1.0	SA464	SA468
525578fe-8771-47f9-bc12-3cc315287d26	DI	0.41	0.37	0.47	0.2	0.14	0.26	0.21	65012.3	('525578fe-8771-47f9-bc12-3cc315287d26.DI.0', '525578fe-8771-47f9-bc12-3cc315287d26.NODI.0_525578fe-8771-47f9-bc12-3cc315287d26.NODI.1')	(0,0):123,(0,1):98,(1,0):270,(1,1):246	0:369,1:245	(0,0):51,(0,1):48,(1,0):47,(1,1):95	0:64,1:126	chr1	-	(6528159, 6528159)	(6529223, 6529223)	HCT116-unstranded	1.0	SA464	SA468
92e44adf-0e85-49da-bc8f-181bd758577b	DI	0.06	0.02	0.15	0.4	0.18	0.74	-0.34	21.77	('92e44adf-0e85-49da-bc8f-181bd758577b.DI.0', '92e44adf-0e85-49da-bc8f-181bd758577b.NODI.0_92e44adf-0e85-49da-bc8f-181bd758577b.NODI.1')	(0,0):81,(0,1):6,(1,0):87	0:87,1:6	(0,0):47,(0,1):2,(1,0):359	0:359,1:2	chr1	-	(100553695, 100553695)	(100568639, 100568639)	HCT116-unstranded	1.0	SA464	SA468
bfecc06e-66ca-4769-984c-5252401c9e02	DI	0.67	0.37	0.96	0.07	0.03	0.19	0.6	279.48	('bfecc06e-66ca-4769-984c-5252401c9e02.DI.0', 'bfecc06e-66ca-4769-984c-5252401c9e02.NODI.0_bfecc06e-66ca-4769-984c-5252401c9e02.NODI.1')	(0,0):22,(0,1):1,(1,0):59	0:59,1:1	(0,0):10,(0,1):6,(1,0):11,(1,1):1	0:11,1:7	chr1	+	(65890986, 65890986)	(65893691, 65893691)	HCT116-unstranded	1.0	SA464	SA468
15162ae9-3a8d-42c6-b8f4-b690f7f681dd	DI	0.02	0.02	0.03	0.19	0.13	0.29	-0.17	1730098666.12	('15162ae9-3a8d-42c6-b8f4-b690f7f681dd.DI.0', '15162ae9-3a8d-42c6-b8f4-b690f7f681dd.NODI.0_15162ae9-3a8d-42c6-b8f4-b690f7f681dd.NODI.1')	(0,0):274,(0,1):117,(1,0):113,(1,1):1	0:113,1:118	(0,0):56,(0,1):18,(1,0):179	0:179,1:18	chr1	-	(225594366, 225594366)	(225598118, 225598118)	HCT116-unstranded	1.0	SA464	SA468
32219432-37b5-4511-9b83-61fde6472300	DI	0.01	0.01	0.02	0.12	0.1	0.13	-0.11	1000000000000.0	('32219432-37b5-4511-9b83-61fde6472300.DI.0', '32219432-37b5-4511-9b83-61fde6472300.NODI.0_32219432-37b5-4511-9b83-61fde6472300.NODI.1')	(0,0):894,(0,1):322,(1,0):86,(1,1):4	0:86,1:326	(0,0):1074,(0,1):287,(1,0):823,(1,1):1	0:824,1:287	chr1	+	(11080486, 11080486)	(11082298, 11082298)	HCT116-unstranded	1.0	SA464	SA468
6fdd428f-a1ac-40e6-96e0-07120e79350e	DI	0.1	0.05	0.18	0.46	0.32	0.65	-0.36	24015.39	('6fdd428f-a1ac-40e6-96e0-07120e79350e.DI.0', '6fdd428f-a1ac-40e6-96e0-07120e79350e.NODI.0_6fdd428f-a1ac-40e6-96e0-07120e79350e.NODI.1')	(0,0):53,(0,1):22,(1,0):8,(1,1):24	0:11,1:43	(0,0):61,(0,1):10,(1,0):31,(1,1):15	0:38,1:18	chr1	+	(155583448, 155583448)	(155584119, 155584119)	HCT116-unstranded	1.0	SA464	SA468
578cda93-3349-4d40-aa0a-079c57a3699c	DI	0.05	0.04	0.06	0.24	0.16	0.35	-0.19	41451249.49	('578cda93-3349-4d40-aa0a-079c57a3699c.DI.0', '578cda93-3349-4d40-aa0a-079c57a3699c.NODI.0_578cda93-3349-4d40-aa0a-079c57a3699c.NODI.1')	(0,0):218,(0,1):73,(1,0):117	0:117,1:73	(0,0):62,(0,1):13,(1,0):132	0:132,1:13	chr1	+	(117624453, 117624453)	(117626790, 117626790)	HCT116-unstranded	1.0	SA464	SA468
5c54e548-2adf-46fd-a836-d96ca992c060	DI	0.01	0.0	0.01	0.2	0.09	0.42	-0.19	104.15	('5c54e548-2adf-46fd-a836-d96ca992c060.DI.0', '5c54e548-2adf-46fd-a836-d96ca992c060.NODI.0_5c54e548-2adf-46fd-a836-d96ca992c060.NODI.1')	(0,0):60,(0,1):24,(1,0):43,(1,1):1	0:43,1:25	(0,0):39,(0,1):5,(1,0):257	0:257,1:5	chr1	-	(62923209, 62923209)	(62939759, 62939759)	HCT116-unstranded	1.0	SA464	SA468
235b0a99-15a7-4a40-8dc3-ce9e7a4bf1e9	DI	0.34	0.3	0.38	0.76	0.71	0.8	-0.42	1000000000000.0	('235b0a99-15a7-4a40-8dc3-ce9e7a4bf1e9.DI.0', '235b0a99-15a7-4a40-8dc3-ce9e7a4bf1e9.NODI.0_235b0a99-15a7-4a40-8dc3-ce9e7a4bf1e9.NODI.1')	(0,0):123,(0,1):179,(1,0):171,(1,1):785	0:424,1:711	(0,0):147,(0,1):80,(1,0):424,(1,1):685	0:945,1:244	chr1	-	(156436008, 156436008)	(156438091, 156438091)	HCT116-unstranded	1.0	SA464	SA468
d90fefcf-2175-4560-b543-c622d4653053	DI	0.33	0.23	0.45	0.13	0.1	0.18	0.2	663.76	('d90fefcf-2175-4560-b543-c622d4653053.DI.0', 'd90fefcf-2175-4560-b543-c622d4653053.NODI.0_d90fefcf-2175-4560-b543-c622d4653053.NODI.1')	(0,0):378,(0,1):14,(1,0):106,(1,1):23	0:115,1:28	(0,0):323,(0,1):45,(1,0):94,(1,1):37	0:102,1:74	chr1	-	(3807423, 3807423)	(3809560, 3809560)	HCT116-unstranded	1.0	SA464	SA468
f5210117-9e30-488f-a8ae-2e5f5d194267	DI	0.15	0.11	0.2	0.57	0.39	0.77	-0.42	322990.36	('f5210117-9e30-488f-a8ae-2e5f5d194267.DI.0', 'f5210117-9e30-488f-a8ae-2e5f5d194267.NODI.0_f5210117-9e30-488f-a8ae-2e5f5d194267.NODI.1')	(0,0):1813,(0,1):45,(1,0):336	0:336,1:45	(0,0):936,(0,1):5,(1,0):338,(1,1):1	0:338,1:6	chr1	-	(40028017, 40028017)	(40029413, 40029413)	HCT116-unstranded	1.0	SA464	SA468
4b7f2115-174f-433e-83ca-9d10b078e3ab	DI	0.07	0.03	0.16	0.75	0.43	0.97	-0.68	33462.04	('4b7f2115-174f-433e-83ca-9d10b078e3ab.DI.0', '4b7f2115-174f-433e-83ca-9d10b078e3ab.NODI.0_4b7f2115-174f-433e-83ca-9d10b078e3ab.NODI.1')	(0,0):24,(0,1):7,(1,0):32	0:32,1:7	(0,0):74,(1,0):152	0:152	chr1	+	(11889253, 11889253)	(11893695, 11893695)	HCT116-unstranded	1.0	SA464	SA468
6520a9b8-9295-4db4-b065-99d1f7ead9be	DI	0.13	0.07	0.23	0.57	0.27	0.9	-0.44	25.14	('6520a9b8-9295-4db4-b065-99d1f7ead9be.DI.0', '6520a9b8-9295-4db4-b065-99d1f7ead9be.NODI.0_6520a9b8-9295-4db4-b065-99d1f7ead9be.NODI.1')	(0,0):26,(0,1):10,(1,0):56	0:56,1:10	(0,0):9,(0,1):1,(1,0):43	0:43,1:1	chr1	-	(44463527, 44463527)	(44466539, 44466539)	HCT116-unstranded	1.0	SA464	SA468
550251ad-8b8d-4da5-bf44-12d2381a25a0	DI	0.04	0.03	0.04	0.14	0.12	0.17	-0.1	1000000000000.0	('550251ad-8b8d-4da5-bf44-12d2381a25a0.DI.0', '550251ad-8b8d-4da5-bf44-12d2381a25a0.NODI.0_550251ad-8b8d-4da5-bf44-12d2381a25a0.NODI.1')	(0,0):1161,(0,1):266,(1,0):137,(1,1):8	0:137,1:274	(0,0):583,(0,1):120,(1,0):302,(1,1):3	0:302,1:123	chr1	+	(23403721, 23403721)	(23405670, 23405670)	HCT116-unstranded	1.0	SA464	SA468
ed7ab527-741a-4f8f-9535-254f255dcc16	DI	0.26	0.11	0.46	0.02	0.01	0.05	0.24	66.9	('ed7ab527-741a-4f8f-9535-254f255dcc16.DI.0', 'ed7ab527-741a-4f8f-9535-254f255dcc16.NODI.0_ed7ab527-741a-4f8f-9535-254f255dcc16.NODI.1')	(0,0):26,(0,1):4,(1,0):25	0:25,1:4	(0,0):5,(0,1):11,(1,0):5	0:5,1:11	chr1	+	(116573987, 116573987)	(116577948, 116577948)	HCT116-unstranded	1.0	SA464	SA468
a8bb8ed2-dc11-45d6-bddc-d3dfba9301d6	DI	0.05	0.04	0.07	0.38	0.29	0.47	-0.33	1000000000000.0	('a8bb8ed2-dc11-45d6-bddc-d3dfba9301d6.DI.0', 'a8bb8ed2-dc11-45d6-bddc-d3dfba9301d6.NODI.0_a8bb8ed2-dc11-45d6-bddc-d3dfba9301d6.NODI.1')	(0,0):2166,(0,1):118,(1,0):44,(1,1):1	0:44,1:119	(0,0):1492,(0,1):29,(1,0):123,(1,1):1	0:123,1:30	chr1	-	(153635181, 153635181)	(153635609, 153635609)	HCT116-unstranded	1.0	SA464	SA468
ac235780-223b-4dd8-9f09-899fd1d2fd56	DI	0.07	0.06	0.07	0.23	0.21	0.25	-0.16	1000000000000.0	('ac235780-223b-4dd8-9f09-899fd1d2fd56.DI.0', 'ac235780-223b-4dd8-9f09-899fd1d2fd56.NODI.0_ac235780-223b-4dd8-9f09-899fd1d2fd56.NODI.1')	(0,0):2251,(0,1):1338,(1,0):1032,(1,1):1263	0:1128,1:2505	(0,0):1323,(0,1):386,(1,0):1534,(1,1):604	0:1660,1:864	chr1	-	(8074139, 8074139)	(8075444, 8075444)	HCT116-unstranded	1.0	SA464	SA468
3a6a11db-fe0d-49ea-b620-d381a3d8ad44	DI	0.2	0.16	0.24	0.1	0.07	0.14	0.1	28.59	('3a6a11db-fe0d-49ea-b620-d381a3d8ad44.DI.0', '3a6a11db-fe0d-49ea-b620-d381a3d8ad44.NODI.0_3a6a11db-fe0d-49ea-b620-d381a3d8ad44.NODI.1')	(0,0):178,(0,1):18,(1,0):160,(1,1):162	0:191,1:149	(0,0):97,(0,1):11,(1,0):52,(1,1):101	0:63,1:101	chr1	+	(44413236, 44413236)	(44415535, 44415535)	HCT116-unstranded	1.0	SA464	SA468
ccd94592-6721-4c7d-8043-4c2ffb0ac72e	DI	0.05	0.03	0.1	0.65	0.28	0.95	-0.6	60.58	('ccd94592-6721-4c7d-8043-4c2ffb0ac72e.DI.0', 'ccd94592-6721-4c7d-8043-4c2ffb0ac72e.NODI.0_ccd94592-6721-4c7d-8043-4c2ffb0ac72e.NODI.1')	(0,0):18,(0,1):15,(1,0):44	0:44,1:15	(0,0):8,(1,0):30	0:30	chr1	+	(93683295, 93683295)	(93687300, 93687300)	HCT116-unstranded	1.0	SA464	SA468
1e9cd1b8-ad83-4827-91e8-25e6fe5677c7	DI	0.02	0.01	0.03	0.23	0.13	0.39	-0.21	24092.58	('1e9cd1b8-ad83-4827-91e8-25e6fe5677c7.DI.0', '1e9cd1b8-ad83-4827-91e8-25e6fe5677c7.NODI.0_1e9cd1b8-ad83-4827-91e8-25e6fe5677c7.NODI.1')	(0,0):107,(0,1):44,(1,0):30	0:30,1:44	(0,0):49,(0,1):9,(1,0):106	0:106,1:9	chr1	-	(3739988, 3739988)	(3742430, 3742430)	HCT116-unstranded	1.0	SA464	SA468
c0370cbc-49f6-4134-b197-5b7c20551270	DI	0.11	0.09	0.12	0.25	0.21	0.28	-0.14	1000000000000.0	('c0370cbc-49f6-4134-b197-5b7c20551270.DI.0', 'c0370cbc-49f6-4134-b197-5b7c20551270.NODI.0_c0370cbc-49f6-4134-b197-5b7c20551270.NODI.1')	(0,0):99,(0,1):91,(1,0):143,(1,1):896	0:229,1:901	(0,0):63,(0,1):41,(1,0):216,(1,1):603	0:365,1:495	chr1	-	(32830707, 32830707)	(32834151, 32834151)	HCT116-unstranded	1.0	SA464	SA468
ac63c347-fbe2-4c51-be5e-8ecd139c470a	DI	0.02	0.02	0.03	0.16	0.12	0.21	-0.14	1000000000000.0	('ac63c347-fbe2-4c51-be5e-8ecd139c470a.DI.0', 'ac63c347-fbe2-4c51-be5e-8ecd139c470a.NODI.0_ac63c347-fbe2-4c51-be5e-8ecd139c470a.NODI.1')	(0,0):188,(0,1):121,(1,0):72,(1,1):160	0:77,1:276	(0,0):68,(0,1):17,(1,0):123,(1,1):53	0:132,1:61	chr1	-	(114945382, 114945382)	(114948381, 114948381)	HCT116-unstranded	1.0	SA464	SA468
4aec1b7f-3ab4-4855-906c-8e8d19c8fbac	DI	0.3	0.2	0.44	0.06	0.03	0.1	0.24	27020.9	('4aec1b7f-3ab4-4855-906c-8e8d19c8fbac.DI.0', '4aec1b7f-3ab4-4855-906c-8e8d19c8fbac.NODI.0_4aec1b7f-3ab4-4855-906c-8e8d19c8fbac.NODI.1')	(0,0):68,(0,1):4,(1,0):37,(1,1):60	0:55,1:46	(0,0):76,(0,1):11,(1,0):7,(1,1):66	0:12,1:72	chr1	-	(243349081, 243349081)	(243349582, 243349582)	HCT116-unstranded	1.0	SA464	SA468
a18f8334-9aaa-45e8-aba8-078172e7b119	DI	0.86	0.61	0.99	0.29	0.2	0.4	0.57	55.18	('a18f8334-9aaa-45e8-aba8-078172e7b119.DI.0', 'a18f8334-9aaa-45e8-aba8-078172e7b119.NODI.0_a18f8334-9aaa-45e8-aba8-078172e7b119.NODI.1')	(0,0):148,(1,0):124,(1,1):10	0:134	(0,0):106,(0,1):1,(1,0):147,(1,1):42	0:156,1:34	chr1	-	(2118277, 2118277)	(2121220, 2121220)	HCT116-unstranded	1.0	SA464	SA468
7aec7e9f-0077-43e0-bc74-3504eb7cb80b	DI	0.06	0.05	0.07	0.33	0.3	0.35	-0.27	1000000000000.0	('7aec7e9f-0077-43e0-bc74-3504eb7cb80b.DI.0', '7aec7e9f-0077-43e0-bc74-3504eb7cb80b.NODI.0_7aec7e9f-0077-43e0-bc74-3504eb7cb80b.NODI.1')	(0,0):89,(0,1):246,(1,0):118,(1,1):1345	0:217,1:1492	(0,0):155,(0,1):162,(1,0):748,(1,1):1752	0:1344,1:1318	chr1	+	(62914136, 62914136)	(62917473, 62917473)	HCT116-unstranded	1.0	SA464	SA468
a3d8c6c9-b703-43b3-a04a-4745a6622857	DI	0.05	0.03	0.07	0.18	0.11	0.27	-0.13	653.75	('a3d8c6c9-b703-43b3-a04a-4745a6622857.DI.0', 'a3d8c6c9-b703-43b3-a04a-4745a6622857.NODI.0_a3d8c6c9-b703-43b3-a04a-4745a6622857.NODI.1')	(0,0):86,(0,1):34,(1,0):66,(1,1):7	0:67,1:40	(0,0):54,(0,1):14,(1,0):110,(1,1):1	0:110,1:15	chr1	-	(220327310, 220327310)	(220330830, 220330830)	HCT116-unstranded	1.0	SA464	SA468
b7b217d8-a9e6-4083-8fe3-a1a23af66855	DI	0.06	0.04	0.08	0.19	0.13	0.28	-0.13	575.84	('b7b217d8-a9e6-4083-8fe3-a1a23af66855.DI.0', 'b7b217d8-a9e6-4083-8fe3-a1a23af66855.NODI.0_b7b217d8-a9e6-4083-8fe3-a1a23af66855.NODI.1')	(0,0):819,(0,1):49,(1,0):136,(1,1):1	0:136,1:50	(0,0):383,(0,1):16,(1,0):160	0:160,1:16	chr1	-	(38433716, 38433716)	(38435136, 38435136)	HCT116-unstranded	1.0	SA464	SA468
3a32107d-4d20-423c-9903-17cafa1cd3fc	DI	0.11	0.07	0.17	0.44	0.32	0.56	-0.33	93108509.43	('3a32107d-4d20-423c-9903-17cafa1cd3fc.DI.0', '3a32107d-4d20-423c-9903-17cafa1cd3fc.NODI.0_3a32107d-4d20-423c-9903-17cafa1cd3fc.NODI.1')	(0,0):193,(0,1):42,(1,0):20,(1,1):19	0:20,1:61	(0,0):137,(0,1):7,(1,0):44,(1,1):14	0:44,1:21	chr1	+	(45270011, 45270011)	(45270451, 45270451)	HCT116-unstranded	1.0	SA464	SA468
85b5ee35-9f88-48f3-bc4f-c47734d43abc	DI	0.25	0.17	0.35	0.78	0.59	0.91	-0.53	1000000000000.0	('85b5ee35-9f88-48f3-bc4f-c47734d43abc.DI.0', '85b5ee35-9f88-48f3-bc4f-c47734d43abc.NODI.0_85b5ee35-9f88-48f3-bc4f-c47734d43abc.NODI.1')	(0,0):212,(0,1):25,(1,0):84	0:84,1:25	(0,0):106,(0,1):3,(1,0):123	0:123,1:3	chr1	+	(45270322, 45270322)	(45271051, 45271051)	HCT116-unstranded	1.0	SA464	SA468
420296ff-a018-4b3b-b8fb-7e94ac2ec854	DI	0.1	0.05	0.18	0.66	0.33	0.95	-0.56	1010.77	('420296ff-a018-4b3b-b8fb-7e94ac2ec854.DI.0', '420296ff-a018-4b3b-b8fb-7e94ac2ec854.NODI.0_420296ff-a018-4b3b-b8fb-7e94ac2ec854.NODI.1')	(0,0):252,(0,1):15,(1,0):20	0:20,1:15	(0,0):57,(0,1):1,(1,0):30	0:30,1:1	chr1	-	(145596904, 145596904)	(145597574, 145597574)	HCT116-unstranded	1.0	SA464	SA468
89c29191-8a39-469b-8c17-3fccbe49da7b	DI	0.06	0.06	0.07	0.21	0.2	0.23	-0.15	1000000000000.0	('89c29191-8a39-469b-8c17-3fccbe49da7b.DI.0', '89c29191-8a39-469b-8c17-3fccbe49da7b.NODI.0_89c29191-8a39-469b-8c17-3fccbe49da7b.NODI.1')	(0,0):1193,(0,1):1154,(1,0):940,(1,1):3774	0:1181,1:4687	(0,0):394,(0,1):311,(1,0):1096,(1,1):1372	0:1367,1:1412	chr1	-	(35649201, 35649201)	(35652723, 35652723)	HCT116-unstranded	1.0	SA464	SA468
628aa870-1bf2-4fc2-8453-a982d068ca29	DI	0.17	0.11	0.24	0.77	0.59	0.93	-0.6	1000000000000.0	('628aa870-1bf2-4fc2-8453-a982d068ca29.DI.0', '628aa870-1bf2-4fc2-8453-a982d068ca29.NODI.0_628aa870-1bf2-4fc2-8453-a982d068ca29.NODI.1')	(0,0):502,(0,1):25,(1,0):43	0:43,1:25	(0,0):253,(0,1):3,(1,0):117	0:117,1:3	chr16	+	(67911644, 67911644)	(67912178, 67912178)	HCT116-unstranded	1.0	SA464	SA468
d185175c-c57f-4fbc-a0be-aa2829422d7c	DI	0.59	0.39	0.79	0.18	0.07	0.32	0.41	87.21	('d185175c-c57f-4fbc-a0be-aa2829422d7c.DI.0', 'd185175c-c57f-4fbc-a0be-aa2829422d7c.NODI.0_d185175c-c57f-4fbc-a0be-aa2829422d7c.NODI.1')	(0,0):27,(0,1):3,(1,0):17,(1,1):7	0:20,1:7	(0,0):24,(0,1):12,(1,0):7,(1,1):18	0:7,1:30	chr16	+	(726672, 726672)	(727119, 727119)	HCT116-unstranded	1.0	SA464	SA468
89e68272-41b7-4705-920e-683ea61e9632	DI	0.07	0.06	0.09	0.28	0.24	0.32	-0.21	1000000000000.0	('89e68272-41b7-4705-920e-683ea61e9632.DI.0', '89e68272-41b7-4705-920e-683ea61e9632.NODI.0_89e68272-41b7-4705-920e-683ea61e9632.NODI.1')	(0,0):298,(0,1):105,(1,0):241,(1,1):410	0:280,1:476	(0,0):213,(0,1):21,(1,0):525,(1,1):273	0:597,1:222	chr16	+	(22337082, 22337082)	(22339908, 22339908)	HCT116-unstranded	1.0	SA464	SA468
55e42589-b24b-4a52-85df-02ffbd22378d	DI	0.53	0.51	0.55	0.32	0.31	0.34	0.21	1000000000000.0	('55e42589-b24b-4a52-85df-02ffbd22378d.DI.0', '55e42589-b24b-4a52-85df-02ffbd22378d.NODI.0_55e42589-b24b-4a52-85df-02ffbd22378d.NODI.1')	(0,0):353,(0,1):342,(1,0):7307,(1,1):2253	0:8509,1:1393	(0,0):307,(0,1):398,(1,0):4107,(1,1):2193	0:4821,1:1877	chr16	+	(9196841, 9196841)	(9213539, 9213539)	HCT116-unstranded	1.0	SA464	SA468
ee1eab57-fbad-4e44-9bd9-eb5644a878d0	DI	0.09	0.06	0.13	0.27	0.18	0.39	-0.18	48.55	('ee1eab57-fbad-4e44-9bd9-eb5644a878d0.DI.0', 'ee1eab57-fbad-4e44-9bd9-eb5644a878d0.NODI.0_ee1eab57-fbad-4e44-9bd9-eb5644a878d0.NODI.1')	(0,0):122,(0,1):70,(1,0):26,(1,1):2	0:27,1:71	(0,0):60,(0,1):22,(1,0):32	0:32,1:22	chr16	-	(67264504, 67264504)	(67265252, 67265252)	HCT116-unstranded	1.0	SA464	SA468
18ec5307-d37c-4b4d-a3a4-dcdc054a39e3	DI	0.99	0.96	1.0	0.4	0.32	0.49	0.59	1000000000000.0	('18ec5307-d37c-4b4d-a3a4-dcdc054a39e3.DI.0', '18ec5307-d37c-4b4d-a3a4-dcdc054a39e3.NODI.0_18ec5307-d37c-4b4d-a3a4-dcdc054a39e3.NODI.1')	(0,0):84,(1,0):291,(1,1):378	0:669	(0,0):166,(0,1):22,(1,0):84,(1,1):450	0:243,1:313	chr16	-	(87732806, 87732806)	(87735330, 87735330)	HCT116-unstranded	1.0	SA464	SA468
0a8a303e-0988-4cf8-ad4b-544291f15f27	DI	0.02	0.01	0.03	0.3	0.2	0.44	-0.28	178695441459.12	('0a8a303e-0988-4cf8-ad4b-544291f15f27.DI.0', '0a8a303e-0988-4cf8-ad4b-544291f15f27.NODI.0_0a8a303e-0988-4cf8-ad4b-544291f15f27.NODI.1')	(0,0):144,(0,1):54,(1,0):26	0:26,1:54	(0,0):92,(0,1):12,(1,0):122,(1,1):1	0:122,1:13	chr16	-	(23428288, 23428288)	(23430148, 23430148)	HCT116-unstranded	1.0	SA464	SA468
c772436a-dfa4-41db-97aa-34191959e889	DI	0.29	0.16	0.5	0.77	0.5	0.97	-0.48	20.71	('c772436a-dfa4-41db-97aa-34191959e889.DI.0', 'c772436a-dfa4-41db-97aa-34191959e889.NODI.0_c772436a-dfa4-41db-97aa-34191959e889.NODI.1')	(0,0):167,(0,1):6,(1,0):241	0:241,1:6	(0,0):80,(0,1):1,(1,0):506	0:506,1:1	chr16	+	(22339831, 22339831)	(22343506, 22343506)	HCT116-unstranded	1.0	SA464	SA468
f46db92b-0d3f-4bce-b1a6-3fed8cad45bb	DI	0.18	0.11	0.28	0.04	0.03	0.07	0.14	163.64	('f46db92b-0d3f-4bce-b1a6-3fed8cad45bb.DI.0', 'f46db92b-0d3f-4bce-b1a6-3fed8cad45bb.NODI.0_f46db92b-0d3f-4bce-b1a6-3fed8cad45bb.NODI.1')	(0,0):18,(0,1):11,(1,0):43,(1,1):10	0:43,1:21	(0,0):20,(0,1):26,(1,0):18,(1,1):13	0:19,1:38	chr16	-	(70026814, 70026814)	(70030129, 70030129)	HCT116-unstranded	1.0	SA464	SA468
2c86f746-e8c4-4069-81f9-9866f17fafbb	DI	0.72	0.62	0.8	0.48	0.43	0.53	0.24	561.71	('2c86f746-e8c4-4069-81f9-9866f17fafbb.DI.0', '2c86f746-e8c4-4069-81f9-9866f17fafbb.NODI.0_2c86f746-e8c4-4069-81f9-9866f17fafbb.NODI.1')	(0,0):269,(0,1):16,(1,0):103,(1,1):199	0:248,1:70	(0,0):429,(0,1):81,(1,0):238,(1,1):812	0:607,1:524	chr16	+	(2819629, 2819629)	(2820466, 2820466)	HCT116-unstranded	1.0	SA464	SA468
309528e4-3e17-4e20-92fc-89479db1dc6b	DI	0.04	0.03	0.06	0.15	0.11	0.21	-0.11	2743534.22	('309528e4-3e17-4e20-92fc-89479db1dc6b.DI.0', '309528e4-3e17-4e20-92fc-89479db1dc6b.NODI.0_309528e4-3e17-4e20-92fc-89479db1dc6b.NODI.1')	(0,0):181,(0,1):135,(1,0):81,(1,1):73	0:83,1:206	(0,0):73,(0,1):29,(1,0):73,(1,1):19	0:75,1:46	chr16	+	(75140380, 75140380)	(75141905, 75141905)	HCT116-unstranded	1.0	SA464	SA468
d5f03e4e-445b-492a-8957-1ae183461753	DI	0.12	0.07	0.18	0.52	0.31	0.74	-0.4	17661.05	('d5f03e4e-445b-492a-8957-1ae183461753.DI.0', 'd5f03e4e-445b-492a-8957-1ae183461753.NODI.0_d5f03e4e-445b-492a-8957-1ae183461753.NODI.1')	(0,0):931,(0,1):22,(1,0):50	0:50,1:22	(0,0):221,(0,1):3,(1,0):73,(1,1):1	0:73,1:4	chr16	+	(84792322, 84792322)	(84793078, 84793078)	HCT116-unstranded	1.0	SA464	SA468
a030edcb-c7e9-41a1-940e-ba8f7e26fff6	DI	0.01	0.0	0.02	0.27	0.14	0.47	-0.26	15984.02	('a030edcb-c7e9-41a1-940e-ba8f7e26fff6.DI.0', 'a030edcb-c7e9-41a1-940e-ba8f7e26fff6.NODI.0_a030edcb-c7e9-41a1-940e-ba8f7e26fff6.NODI.1')	(0,0):125,(0,1):25,(1,0):2	0:2,1:25	(0,0):74,(0,1):8,(1,0):34	0:34,1:8	chr16	-	(18881176, 18881176)	(18882033, 18882033)	HCT116-unstranded	1.0	SA464	SA468
51ff2705-c366-4345-b4ca-883f8472a13a	DI	0.1	0.08	0.11	0.21	0.16	0.27	-0.11	609.11	('51ff2705-c366-4345-b4ca-883f8472a13a.DI.0', '51ff2705-c366-4345-b4ca-883f8472a13a.NODI.0_51ff2705-c366-4345-b4ca-883f8472a13a.NODI.1')	(0,0):1436,(0,1):124,(1,0):374,(1,1):2	0:374,1:126	(0,0):756,(0,1):43,(1,0):345,(1,1):3	0:346,1:45	chr16	+	(89960136, 89960136)	(89961545, 89961545)	HCT116-unstranded	1.0	SA464	SA468
bb951ebc-a09d-42ad-aade-13930c1a4109	DI	0.09	0.07	0.12	0.5	0.26	0.77	-0.41	660.5	('bb951ebc-a09d-42ad-aade-13930c1a4109.DI.0', 'bb951ebc-a09d-42ad-aade-13930c1a4109.NODI.0_bb951ebc-a09d-42ad-aade-13930c1a4109.NODI.1')	(0,0):607,(0,1):46,(1,0):209	0:209,1:46	(0,0):163,(0,1):3,(1,0):121	0:121,1:3	chr16	+	(4498734, 4498734)	(4500498, 4500498)	HCT116-unstranded	1.0	SA464	SA468
dd6d2d39-a552-4044-a073-2d2b3c6c80fa	DI	0.13	0.07	0.25	0.63	0.35	0.88	-0.5	266.29	('dd6d2d39-a552-4044-a073-2d2b3c6c80fa.DI.0', 'dd6d2d39-a552-4044-a073-2d2b3c6c80fa.NODI.0_dd6d2d39-a552-4044-a073-2d2b3c6c80fa.NODI.1')	(0,0):133,(0,1):10,(1,0):48	0:48,1:10	(0,0):89,(0,1):2,(1,0):142	0:142,1:2	chr16	-	(67763841, 67763841)	(67765487, 67765487)	HCT116-unstranded	1.0	SA464	SA468
a5b28953-0862-44a8-947e-51f0e3c58f39	DI	0.08	0.06	0.11	0.35	0.22	0.51	-0.27	33350.86	('a5b28953-0862-44a8-947e-51f0e3c58f39.DI.0', 'a5b28953-0862-44a8-947e-51f0e3c58f39.NODI.0_a5b28953-0862-44a8-947e-51f0e3c58f39.NODI.1')	(0,0):1209,(0,1):66,(1,0):99,(1,1):2	0:99,1:68	(0,0):544,(0,1):9,(1,0):90,(1,1):3	0:91,1:11	chr16	+	(2221573, 2221573)	(2222375, 2222375)	HCT116-unstranded	1.0	SA464	SA468
195156c5-6abb-40d0-93d4-127214cfc777	DI	0.13	0.09	0.17	0.26	0.19	0.33	-0.13	68.75	('195156c5-6abb-40d0-93d4-127214cfc777.DI.0', '195156c5-6abb-40d0-93d4-127214cfc777.NODI.0_195156c5-6abb-40d0-93d4-127214cfc777.NODI.1')	(0,0):131,(0,1):40,(1,0):43,(1,1):136	0:63,1:156	(0,0):91,(0,1):29,(1,0):66,(1,1):91	0:96,1:90	chr16	+	(66977202, 66977202)	(66978176, 66978176)	HCT116-unstranded	1.0	SA464	SA468
3f245582-eaa1-4a7b-b4e9-1ad322410262	DI	0.11	0.06	0.2	0.6	0.31	0.9	-0.49	558.23	('3f245582-eaa1-4a7b-b4e9-1ad322410262.DI.0', '3f245582-eaa1-4a7b-b4e9-1ad322410262.NODI.0_3f245582-eaa1-4a7b-b4e9-1ad322410262.NODI.1')	(0,0):128,(0,1):10,(1,0):25	0:25,1:10	(0,0):49,(0,1):1,(1,0):31	0:31,1:1	chr16	-	(15716791, 15716791)	(15718784, 15718784)	HCT116-unstranded	1.0	SA464	SA468
aa6dc22b-1643-4c1e-8468-1460b96e70b7	DI	0.1	0.09	0.12	0.21	0.17	0.24	-0.11	1000000000000.0	('aa6dc22b-1643-4c1e-8468-1460b96e70b7.DI.0', 'aa6dc22b-1643-4c1e-8468-1460b96e70b7.NODI.0_aa6dc22b-1643-4c1e-8468-1460b96e70b7.NODI.1')	(0,0):204,(0,1):160,(1,0):139,(1,1):3703	0:498,1:3504	(0,0):153,(0,1):78,(1,0):151,(1,1):1994	0:619,1:1604	chr16	-	(87441284, 87441284)	(87446582, 87446582)	HCT116-unstranded	1.0	SA464	SA468
0614b914-5f3f-41a5-b501-2480e06ebcc5	DI	0.14	0.1	0.19	0.43	0.27	0.65	-0.29	188.77	('0614b914-5f3f-41a5-b501-2480e06ebcc5.DI.0', '0614b914-5f3f-41a5-b501-2480e06ebcc5.NODI.0_0614b914-5f3f-41a5-b501-2480e06ebcc5.NODI.1')	(0,0):152,(0,1):45,(1,0):77	0:77,1:45	(0,0):43,(0,1):7,(1,0):58	0:58,1:7	chr16	+	(68324299, 68324299)	(68325235, 68325235)	HCT116-unstranded	1.0	SA464	SA468
71416b30-189c-4325-b549-17673c17c70d	DI	0.14	0.09	0.2	0.41	0.26	0.6	-0.27	30.54	('71416b30-189c-4325-b549-17673c17c70d.DI.0', '71416b30-189c-4325-b549-17673c17c70d.NODI.0_71416b30-189c-4325-b549-17673c17c70d.NODI.1')	(0,0):36,(0,1):34,(1,0):33,(1,1):2	0:33,1:36	(0,0):15,(0,1):9,(1,0):39	0:39,1:9	chr16	-	(3650980, 3650980)	(3652308, 3652308)	HCT116-unstranded	1.0	SA464	SA468
f6ccc566-f11d-46c5-862b-ae285f807da8	DI	0.44	0.35	0.56	0.79	0.67	0.9	-0.35	65516.73	('f6ccc566-f11d-46c5-862b-ae285f807da8.DI.0', 'f6ccc566-f11d-46c5-862b-ae285f807da8.NODI.0_f6ccc566-f11d-46c5-862b-ae285f807da8.NODI.1')	(0,0):1814,(0,1):4,(1,0):88,(1,1):27	0:89,1:30	(0,0):1566,(0,1):5,(1,0):122,(1,1):6	0:123,1:10	chr16	-	(28855326, 28855326)	(28855655, 28855655)	HCT116-unstranded	1.0	SA464	SA468
9f400058-5902-4c58-a44e-c5258ec2a7bc	DI	0.03	0.02	0.05	0.26	0.16	0.4	-0.23	820260.94	('9f400058-5902-4c58-a44e-c5258ec2a7bc.DI.0', '9f400058-5902-4c58-a44e-c5258ec2a7bc.NODI.0_9f400058-5902-4c58-a44e-c5258ec2a7bc.NODI.1')	(0,0):685,(0,1):67,(1,0):50	0:50,1:67	(0,0):174,(0,1):13,(1,0):92	0:92,1:13	chr16	-	(8993498, 8993498)	(8994487, 8994487)	HCT116-unstranded	1.0	SA464	SA468
761cab73-9dda-4ff7-a5a4-71780813660d	DI	0.38	0.26	0.54	0.08	0.03	0.17	0.3	18076.97	('761cab73-9dda-4ff7-a5a4-71780813660d.DI.0', '761cab73-9dda-4ff7-a5a4-71780813660d.NODI.0_761cab73-9dda-4ff7-a5a4-71780813660d.NODI.1')	(0,0):41,(0,1):6,(1,0):68,(1,1):37	0:80,1:31	(0,0):15,(0,1):6,(1,0):5,(1,1):14	0:5,1:20	chr16	+	(78148873, 78148873)	(78153877, 78153877)	HCT116-unstranded	1.0	SA464	SA468
cd8692d1-1bb6-4f84-a627-ee1210e18f8f	DI	0.06	0.02	0.16	0.61	0.25	0.91	-0.55	31.42	('cd8692d1-1bb6-4f84-a627-ee1210e18f8f.DI.0', 'cd8692d1-1bb6-4f84-a627-ee1210e18f8f.NODI.0_cd8692d1-1bb6-4f84-a627-ee1210e18f8f.NODI.1')	(0,0):22,(0,1):5,(1,0):27	0:27,1:5	(0,0):17,(1,0):40	0:40	chr16	-	(53692684, 53692684)	(53698921, 53698921)	HCT116-unstranded	1.0	SA464	SA468
b9c144ab-fe54-4b01-8b79-6ca6499799bf	DI	0.06	0.04	0.08	0.18	0.11	0.28	-0.12	48.88	('b9c144ab-fe54-4b01-8b79-6ca6499799bf.DI.0', 'b9c144ab-fe54-4b01-8b79-6ca6499799bf.NODI.0_b9c144ab-fe54-4b01-8b79-6ca6499799bf.NODI.1')	(0,0):248,(0,1):56,(1,0):65	0:65,1:56	(0,0):83,(0,1):16,(1,0):68,(1,1):1	0:68,1:17	chr16	+	(70404126, 70404126)	(70405357, 70405357)	HCT116-unstranded	1.0	SA464	SA468
2fa24465-0a6a-4098-8aaa-4d4278a62c50	DI	0.72	0.61	0.82	0.45	0.37	0.55	0.27	303.13	('2fa24465-0a6a-4098-8aaa-4d4278a62c50.DI.0', '2fa24465-0a6a-4098-8aaa-4d4278a62c50.NODI.0_2fa24465-0a6a-4098-8aaa-4d4278a62c50.NODI.1')	(0,0):96,(0,1):3,(1,0):403,(1,1):174	0:535,1:45	(0,0):74,(0,1):6,(1,0):198,(1,1):134	0:258,1:80	chr16	+	(712673, 712673)	(715731, 715731)	HCT116-unstranded	1.0	SA464	SA468
0a38dcd8-2451-48d2-9955-c049ef5b1f01	DI	0.16	0.09	0.29	0.89	0.72	0.99	-0.73	1000000000000.0	('0a38dcd8-2451-48d2-9955-c049ef5b1f01.DI.0', '0a38dcd8-2451-48d2-9955-c049ef5b1f01.NODI.0_0a38dcd8-2451-48d2-9955-c049ef5b1f01.NODI.1')	(0,0):523,(0,1):10,(1,0):52	0:52,1:10	(0,0):171,(1,0):273	0:273	chr16	-	(8994999, 8994999)	(8996044, 8996044)	HCT116-unstranded	1.0	SA464	SA468
ec869dbb-5bf4-4698-b3bb-428dc74e0195	DI	0.21	0.13	0.31	0.61	0.38	0.83	-0.4	207.0	('ec869dbb-5bf4-4698-b3bb-428dc74e0195.DI.0', 'ec869dbb-5bf4-4698-b3bb-428dc74e0195.NODI.0_ec869dbb-5bf4-4698-b3bb-428dc74e0195.NODI.1')	(0,0):102,(0,1):12,(1,0):23,(1,1):14	0:23,1:26	(0,0):28,(1,0):20,(1,1):4	0:21,1:3	chr16	-	(74943399, 74943399)	(74943815, 74943815)	HCT116-unstranded	1.0	SA464	SA468
108b4242-1fd0-46ba-9e88-028c5769655c	DI	0.03	0.01	0.05	0.37	0.26	0.49	-0.34	1000000000000.0	('108b4242-1fd0-46ba-9e88-028c5769655c.DI.0', '108b4242-1fd0-46ba-9e88-028c5769655c.NODI.0_108b4242-1fd0-46ba-9e88-028c5769655c.NODI.1')	(0,0):551,(0,1):38,(1,0):6,(1,1):84	0:6,1:122	(0,0):290,(0,1):6,(1,0):37,(1,1):35	0:43,1:35	chr16	+	(67911412, 67911412)	(67911748, 67911748)	HCT116-unstranded	1.0	SA464	SA468
cd46b975-f4a8-4c1e-ae70-8978f50d3bb4	DI	0.22	0.13	0.33	0.59	0.47	0.72	-0.37	6188457.62	('cd46b975-f4a8-4c1e-ae70-8978f50d3bb4.DI.0', 'cd46b975-f4a8-4c1e-ae70-8978f50d3bb4.NODI.0_cd46b975-f4a8-4c1e-ae70-8978f50d3bb4.NODI.1')	(0,0):479,(0,1):17,(1,0):61	0:61,1:17	(0,0):297,(0,1):14,(1,0):290,(1,1):1	0:290,1:15	chr16	-	(8952245, 8952245)	(8953192, 8953192)	HCT116-unstranded	1.0	SA464	SA468
808919c6-0966-4d14-ae66-8be06fe6de72	DI	0.1	0.04	0.18	0.71	0.43	0.92	-0.61	75403843.52	('808919c6-0966-4d14-ae66-8be06fe6de72.DI.0', '808919c6-0966-4d14-ae66-8be06fe6de72.NODI.0_808919c6-0966-4d14-ae66-8be06fe6de72.NODI.1')	(0,0):214,(0,1):18,(1,0):10	0:10,1:18	(0,0):57,(0,1):1,(1,0):16	0:16,1:1	chr16	+	(68325112, 68325112)	(68325561, 68325561)	HCT116-unstranded	1.0	SA464	SA468
44f17f6c-97d2-4b02-9a77-c73cbcc69dd6	DI	0.03	0.02	0.03	0.13	0.1	0.18	-0.1	1000000000000.0	('44f17f6c-97d2-4b02-9a77-c73cbcc69dd6.DI.0', '44f17f6c-97d2-4b02-9a77-c73cbcc69dd6.NODI.0_44f17f6c-97d2-4b02-9a77-c73cbcc69dd6.NODI.1')	(0,0):106,(0,1):85,(1,0):126,(1,1):2	0:126,1:87	(0,0):71,(0,1):31,(1,0):283,(1,1):2	0:284,1:32	chr16	-	(23430021, 23430021)	(23436268, 23436268)	HCT116-unstranded	1.0	SA464	SA468
32b8bb20-57ea-436c-9348-9ab83dfcc2a5	DI	0.61	0.52	0.7	0.31	0.2	0.42	0.3	3993.66	('32b8bb20-57ea-436c-9348-9ab83dfcc2a5.DI.0', '32b8bb20-57ea-436c-9348-9ab83dfcc2a5.NODI.0_32b8bb20-57ea-436c-9348-9ab83dfcc2a5.NODI.1')	(0,0):114,(0,1):20,(1,0):114,(1,1):354	0:324,1:164	(0,0):54,(0,1):16,(1,0):24,(1,1):151	0:67,1:124	chr16	+	(67313779, 67313779)	(67314709, 67314709)	HCT116-unstranded	1.0	SA464	SA468
68ce2e0e-25f1-455d-b009-68af9505f1c8	DI	0.48	0.36	0.63	0.93	0.84	0.99	-0.45	459947625801.46	('68ce2e0e-25f1-455d-b009-68af9505f1c8.DI.0', '68ce2e0e-25f1-455d-b009-68af9505f1c8.NODI.0_68ce2e0e-25f1-455d-b009-68af9505f1c8.NODI.1')	(0,0):609,(0,1):15,(1,0):1043,(1,1):1	0:1044,1:15	(0,0):523,(0,1):2,(1,0):2695	0:2695,1:2	chr16	-	(89352529, 89352529)	(89355078, 89355078)	HCT116-unstranded	1.0	SA464	SA468
ba2a7689-fe24-404f-a513-14cffc9824e5	DI	0.05	0.03	0.07	0.37	0.29	0.45	-0.32	1000000000000.0	('ba2a7689-fe24-404f-a513-14cffc9824e5.DI.0', 'ba2a7689-fe24-404f-a513-14cffc9824e5.NODI.0_ba2a7689-fe24-404f-a513-14cffc9824e5.NODI.1')	(0,0):289,(0,1):142,(1,0):18,(1,1):161	0:20,1:301	(0,0):131,(0,1):41,(1,0):65,(1,1):62	0:74,1:94	chr16	-	(5140085, 5140085)	(5140566, 5140566)	HCT116-unstranded	1.0	SA464	SA468
f72e9f3a-a459-4cb2-9dfe-3b0e58260da8	DI	0.04	0.02	0.1	0.45	0.19	0.83	-0.41	22.68	('f72e9f3a-a459-4cb2-9dfe-3b0e58260da8.DI.0', 'f72e9f3a-a459-4cb2-9dfe-3b0e58260da8.NODI.0_f72e9f3a-a459-4cb2-9dfe-3b0e58260da8.NODI.1')	(0,0):33,(0,1):13,(1,0):4	0:4,1:13	(0,0):29,(0,1):2,(1,0):13	0:13,1:2	chr16	-	(1573829, 1573829)	(1574696, 1574696)	HCT116-unstranded	1.0	SA464	SA468
3d4c254f-415d-4bdd-95a4-284e6266014f	DI	0.02	0.02	0.03	0.16	0.11	0.24	-0.14	439097624.47	('3d4c254f-415d-4bdd-95a4-284e6266014f.DI.0', '3d4c254f-415d-4bdd-95a4-284e6266014f.NODI.0_3d4c254f-415d-4bdd-95a4-284e6266014f.NODI.1')	(0,0):231,(0,1):102,(1,0):85	0:85,1:102	(0,0):66,(0,1):19,(1,0):141	0:141,1:19	chr16	+	(68321649, 68321649)	(68324443, 68324443)	HCT116-unstranded	1.0	SA464	SA468
31296db8-43de-40e3-bcd2-d44c1f21a96b	DI	0.09	0.07	0.1	0.23	0.2	0.26	-0.14	1000000000000.0	('31296db8-43de-40e3-bcd2-d44c1f21a96b.DI.0', '31296db8-43de-40e3-bcd2-d44c1f21a96b.NODI.0_31296db8-43de-40e3-bcd2-d44c1f21a96b.NODI.1')	(0,0):402,(0,1):222,(1,0):227,(1,1):60	0:233,1:276	(0,0):384,(0,1):173,(1,0):557,(1,1):41	0:567,1:204	chr16	+	(3533363, 3533363)	(3534826, 3534826)	HCT116-unstranded	1.0	SA464	SA468
bbc8fc1f-45ec-4779-be81-eceb8e4662a3	DI	0.92	0.81	0.99	0.61	0.54	0.69	0.31	5885.65	('bbc8fc1f-45ec-4779-be81-eceb8e4662a3.DI.0', 'bbc8fc1f-45ec-4779-be81-eceb8e4662a3.NODI.0_bbc8fc1f-45ec-4779-be81-eceb8e4662a3.NODI.1')	(0,0):17,(1,0):46,(1,1):86	0:129,1:3	(0,0):224,(0,1):12,(1,0):261,(1,1):1114	0:914,1:473	chr16	+	(89726948, 89726948)	(89727915, 89727915)	HCT116-unstranded	1.0	SA464	SA468
1a663d0e-a650-44e9-8b0a-5b885f17b93a	DI	0.24	0.2	0.28	0.14	0.1	0.18	0.1	44.5	('1a663d0e-a650-44e9-8b0a-5b885f17b93a.DI.0', '1a663d0e-a650-44e9-8b0a-5b885f17b93a.NODI.0_1a663d0e-a650-44e9-8b0a-5b885f17b93a.NODI.1')	(0,0):220,(0,1):117,(1,0):182,(1,1):13	0:185,1:127	(0,0):102,(0,1):82,(1,0):63	0:63,1:82	chr16	+	(840525, 840525)	(841370, 841370)	HCT116-unstranded	1.0	SA464	SA468
82a093c1-07e3-4585-bb00-6baed65286d7	DI	0.14	0.07	0.22	0.38	0.26	0.53	-0.24	30.13	('82a093c1-07e3-4585-bb00-6baed65286d7.DI.0', '82a093c1-07e3-4585-bb00-6baed65286d7.NODI.0_82a093c1-07e3-4585-bb00-6baed65286d7.NODI.1')	(0,0):351,(0,1):6,(1,0):14,(1,1):41	0:18,1:43	(0,0):221,(0,1):2,(1,0):29,(1,1):31	0:32,1:30	chr16	+	(3077171, 3077171)	(3077501, 3077501)	HCT116-unstranded	1.0	SA464	SA468
f58991e0-6019-4eae-8d00-d5073026bc98	DI	0.15	0.11	0.22	0.5	0.34	0.69	-0.35	5661.73	('f58991e0-6019-4eae-8d00-d5073026bc98.DI.0', 'f58991e0-6019-4eae-8d00-d5073026bc98.NODI.0_f58991e0-6019-4eae-8d00-d5073026bc98.NODI.1')	(0,0):279,(0,1):28,(1,0):202	0:202,1:28	(0,0):138,(0,1):7,(1,0):290	0:290,1:7	chr16	-	(66766242, 66766242)	(66768214, 66768214)	HCT116-unstranded	1.0	SA464	SA468
dde465f8-5064-4e22-aa8d-2849ba2d5059	DI	0.49	0.42	0.56	0.22	0.17	0.29	0.27	74535578282.37	('dde465f8-5064-4e22-aa8d-2849ba2d5059.DI.0', 'dde465f8-5064-4e22-aa8d-2849ba2d5059.NODI.0_dde465f8-5064-4e22-aa8d-2849ba2d5059.NODI.1')	(0,0):129,(0,1):37,(1,0):622,(1,1):56	0:653,1:62	(0,0):51,(0,1):18,(1,0):127,(1,1):35	0:140,1:40	chr16	+	(89607352, 89607352)	(89611180, 89611180)	HCT116-unstranded	1.0	SA464	SA468
605767d2-f620-4f13-9f8c-c15d5b4ee71d	DI	0.5	0.35	0.67	0.1	0.04	0.18	0.4	34002107.91	('605767d2-f620-4f13-9f8c-c15d5b4ee71d.DI.0', '605767d2-f620-4f13-9f8c-c15d5b4ee71d.NODI.0_605767d2-f620-4f13-9f8c-c15d5b4ee71d.NODI.1')	(0,0):40,(1,0):48,(1,1):171	0:117,1:102	(0,0):50,(0,1):3,(1,0):9,(1,1):176	0:32,1:156	chr16	+	(67195638, 67195638)	(67197755, 67197755)	HCT116-unstranded	1.0	SA464	SA468
59c87ff3-decf-491d-a81d-16af5260af8f	DI	0.07	0.06	0.09	0.22	0.16	0.29	-0.15	1850048.32	('59c87ff3-decf-491d-a81d-16af5260af8f.DI.0', '59c87ff3-decf-491d-a81d-16af5260af8f.NODI.0_59c87ff3-decf-491d-a81d-16af5260af8f.NODI.1')	(0,0):282,(0,1):87,(1,0):374,(1,1):2	0:374,1:89	(0,0):181,(0,1):30,(1,0):463,(1,1):2	0:463,1:32	chr16	+	(14743661, 14743661)	(14749067, 14749067)	HCT116-unstranded	1.0	SA464	SA468
a564c26f-56ee-45fe-876b-d4cdf16a4dcd	DI	0.02	0.02	0.03	0.16	0.11	0.23	-0.14	29697669362.77	('a564c26f-56ee-45fe-876b-d4cdf16a4dcd.DI.0', 'a564c26f-56ee-45fe-876b-d4cdf16a4dcd.NODI.0_a564c26f-56ee-45fe-876b-d4cdf16a4dcd.NODI.1')	(0,0):1287,(0,1):144,(1,0):46,(1,1):13	0:46,1:157	(0,0):397,(0,1):31,(1,0):87,(1,1):2	0:87,1:33	chr16	+	(28842306, 28842306)	(28843720, 28843720)	HCT116-unstranded	1.0	SA464	SA468
df52628b-22cb-4e5e-8950-4539c4b453a1	DI	0.14	0.1	0.19	0.42	0.28	0.61	-0.28	1158.91	('df52628b-22cb-4e5e-8950-4539c4b453a1.DI.0', 'df52628b-22cb-4e5e-8950-4539c4b453a1.NODI.0_df52628b-22cb-4e5e-8950-4539c4b453a1.NODI.1')	(0,0):316,(0,1):25,(1,0):632,(1,1):1	0:632,1:26	(0,0):278,(0,1):8,(1,0):842	0:842,1:8	chr16	+	(31131660, 31131660)	(31138409, 31138409)	HCT116-unstranded	1.0	SA464	SA468
80040389-001b-4a5f-ae98-2f9469641fae	DI	0.13	0.1	0.18	0.4	0.31	0.49	-0.27	1000000000000.0	('80040389-001b-4a5f-ae98-2f9469641fae.DI.0', '80040389-001b-4a5f-ae98-2f9469641fae.NODI.0_80040389-001b-4a5f-ae98-2f9469641fae.NODI.1')	(0,0):103,(0,1):39,(1,0):101,(1,1):14	0:101,1:53	(0,0):102,(0,1):27,(1,0):304,(1,1):10	0:308,1:33	chr16	+	(1794979, 1794979)	(1797276, 1797276)	HCT116-unstranded	1.0	SA464	SA468
5490dd86-d1b8-4850-bad5-3b72733e2692	DI	0.03	0.02	0.03	0.2	0.18	0.23	-0.17	1000000000000.0	('5490dd86-d1b8-4850-bad5-3b72733e2692.DI.0', '5490dd86-d1b8-4850-bad5-3b72733e2692.NODI.0_5490dd86-d1b8-4850-bad5-3b72733e2692.NODI.1')	(0,0):193,(0,1):552,(1,0):71,(1,1):1802	0:133,1:2292	(0,0):132,(0,1):170,(1,0):220,(1,1):783	0:421,1:752	chr16	-	(69362522, 69362522)	(69364510, 69364510)	HCT116-unstranded	1.0	SA464	SA468
0e560d7e-6d6a-4b8f-a7b2-cae39c3c00fe	DI	0.04	0.02	0.08	0.28	0.15	0.5	-0.24	208.26	('0e560d7e-6d6a-4b8f-a7b2-cae39c3c00fe.DI.0', '0e560d7e-6d6a-4b8f-a7b2-cae39c3c00fe.NODI.0_0e560d7e-6d6a-4b8f-a7b2-cae39c3c00fe.NODI.1')	(0,0):301,(0,1):15,(1,0):27	0:27,1:15	(0,0):156,(0,1):6,(1,0):105,(1,1):1	0:105,1:7	chr3	-	(124483304, 124483304)	(124485192, 124485192)	HCT116-unstranded	1.0	SA464	SA468
b00bf751-7d06-492c-beb4-1df76389296d	DI	0.06	0.04	0.1	0.33	0.23	0.45	-0.27	66603437028.86	('b00bf751-7d06-492c-beb4-1df76389296d.DI.0', 'b00bf751-7d06-492c-beb4-1df76389296d.NODI.0_b00bf751-7d06-492c-beb4-1df76389296d.NODI.1')	(0,0):17,(0,1):28,(1,0):30,(1,1):33	0:32,1:59	(0,0):13,(0,1):11,(1,0):99,(1,1):23	0:101,1:32	chr3	-	(38622422, 38622422)	(38627532, 38627532)	HCT116-unstranded	1.0	SA464	SA468
aa0ba186-c126-46ea-89e3-d65b8b3dbc34	DI	0.22	0.15	0.3	0.02	0.01	0.05	0.2	1000000000000.0	('aa0ba186-c126-46ea-89e3-d65b8b3dbc34.DI.0', 'aa0ba186-c126-46ea-89e3-d65b8b3dbc34.NODI.0_aa0ba186-c126-46ea-89e3-d65b8b3dbc34.NODI.1')	(0,0):124,(0,1):51,(1,0):29,(1,1):126	0:46,1:160	(0,0):77,(0,1):62,(1,0):2,(1,1):103	0:2,1:165	chr3	-	(49160137, 49160137)	(49160806, 49160806)	HCT116-unstranded	1.0	SA464	SA468
fcd2beb2-bb2f-411d-b806-ba2c6094debd	DI	0.03	0.02	0.04	0.27	0.16	0.44	-0.24	41957.81	('fcd2beb2-bb2f-411d-b806-ba2c6094debd.DI.0', 'fcd2beb2-bb2f-411d-b806-ba2c6094debd.NODI.0_fcd2beb2-bb2f-411d-b806-ba2c6094debd.NODI.1')	(0,0):114,(0,1):66,(1,0):137,(1,1):1	0:137,1:67	(0,0):71,(0,1):7,(1,0):201,(1,1):1	0:202,1:7	chr3	-	(45965148, 45965148)	(45972773, 45972773)	HCT116-unstranded	1.0	SA464	SA468
92ad584e-49c4-4069-ab44-fa75e47bbae3	DI	0.05	0.03	0.07	0.27	0.19	0.4	-0.22	754798.15	('92ad584e-49c4-4069-ab44-fa75e47bbae3.DI.0', '92ad584e-49c4-4069-ab44-fa75e47bbae3.NODI.0_92ad584e-49c4-4069-ab44-fa75e47bbae3.NODI.1')	(0,0):65,(0,1):49,(1,0):48,(1,1):83	0:50,1:130	(0,0):22,(0,1):10,(1,0):64,(1,1):18	0:66,1:26	chr3	-	(170781358, 170781358)	(170784115, 170784115)	HCT116-unstranded	1.0	SA464	SA468
a9c8ed43-5ea1-4515-9a55-0a8dd128deff	DI	0.05	0.04	0.06	0.23	0.19	0.29	-0.18	1000000000000.0	('a9c8ed43-5ea1-4515-9a55-0a8dd128deff.DI.0', 'a9c8ed43-5ea1-4515-9a55-0a8dd128deff.NODI.0_a9c8ed43-5ea1-4515-9a55-0a8dd128deff.NODI.1')	(0,0):79,(0,1):10,(1,0):133,(1,1):360	0:163,1:340	(0,0):37,(0,1):3,(1,0):185,(1,1):101	0:208,1:81	chr3	-	(56667072, 56667072)	(56672793, 56672793)	HCT116-unstranded	1.0	SA464	SA468
140df8cf-61ee-4dd6-926c-01cb9ebf2623	DI	0.27	0.2	0.35	0.86	0.75	0.95	-0.59	1000000000000.0	('140df8cf-61ee-4dd6-926c-01cb9ebf2623.DI.0', '140df8cf-61ee-4dd6-926c-01cb9ebf2623.NODI.0_140df8cf-61ee-4dd6-926c-01cb9ebf2623.NODI.1')	(0,0):927,(0,1):4,(1,0):67,(1,1):45	0:68,1:48	(0,0):850,(0,1):3,(1,0):162,(1,1):4	0:163,1:6	chr3	-	(50325584, 50325584)	(50325935, 50325935)	HCT116-unstranded	1.0	SA464	SA468
931b08bc-42d9-4185-942c-2b0ae1aed1d6	DI	0.08	0.05	0.11	0.36	0.27	0.47	-0.28	1000000000000.0	('931b08bc-42d9-4185-942c-2b0ae1aed1d6.DI.0', '931b08bc-42d9-4185-942c-2b0ae1aed1d6.NODI.0_931b08bc-42d9-4185-942c-2b0ae1aed1d6.NODI.1')	(0,0):1661,(0,1):75,(1,0):19,(1,1):43	0:22,1:115	(0,0):1094,(0,1):23,(1,0):50,(1,1):28	0:52,1:49	chr3	-	(49061928, 49061928)	(49062235, 49062235)	HCT116-unstranded	1.0	SA464	SA468
1b25b0c1-e057-4ae5-86e3-0794c47ec6fb	DI	0.02	0.01	0.02	0.42	0.27	0.58	-0.4	1000000000000.0	('1b25b0c1-e057-4ae5-86e3-0794c47ec6fb.DI.0', '1b25b0c1-e057-4ae5-86e3-0794c47ec6fb.NODI.0_1b25b0c1-e057-4ae5-86e3-0794c47ec6fb.NODI.1')	(0,0):136,(0,1):78,(1,0):50	0:50,1:78	(0,0):41,(0,1):9,(1,0):244	0:244,1:9	chr3	+	(45748272, 45748272)	(45751135, 45751135)	HCT116-unstranded	1.0	SA464	SA468
5d01fbde-2758-4b6a-b533-28f0007e0c5e	DI	0.02	0.01	0.03	0.29	0.21	0.4	-0.27	1000000000000.0	('5d01fbde-2758-4b6a-b533-28f0007e0c5e.DI.0', '5d01fbde-2758-4b6a-b533-28f0007e0c5e.NODI.0_5d01fbde-2758-4b6a-b533-28f0007e0c5e.NODI.1')	(0,0):149,(0,1):43,(1,0):32,(1,1):1	0:32,1:44	(0,0):79,(0,1):20,(1,0):301	0:301,1:20	chr3	-	(108301824, 108301824)	(108304059, 108304059)	HCT116-unstranded	1.0	SA464	SA468
2dd7bd03-c737-4dfd-adeb-3791215526b9	DI	0.08	0.05	0.12	0.38	0.22	0.63	-0.3	625.89	('2dd7bd03-c737-4dfd-adeb-3791215526b9.DI.0', '2dd7bd03-c737-4dfd-adeb-3791215526b9.NODI.0_2dd7bd03-c737-4dfd-adeb-3791215526b9.NODI.1')	(0,0):137,(0,1):27,(1,0):69	0:69,1:27	(0,0):53,(0,1):6,(1,0):109	0:109,1:6	chr3	+	(179093008, 179093008)	(179094956, 179094956)	HCT116-unstranded	1.0	SA464	SA468
3775ac3c-0de9-429d-91a0-e4bb17102b27	DI	0.19	0.15	0.25	0.54	0.41	0.65	-0.35	4326347111.8	('3775ac3c-0de9-429d-91a0-e4bb17102b27.DI.0', '3775ac3c-0de9-429d-91a0-e4bb17102b27.NODI.0_3775ac3c-0de9-429d-91a0-e4bb17102b27.NODI.1')	(0,0):201,(0,1):67,(1,0):88	0:88,1:67	(0,0):85,(0,1):18,(1,0):123,(1,1):1	0:123,1:19	chr3	-	(52729437, 52729437)	(52730056, 52730056)	HCT116-unstranded	1.0	SA464	SA468
c7ea1837-d5b4-494d-83bd-0fd30fadbd04	DI	0.13	0.07	0.21	0.59	0.44	0.74	-0.46	56393897927.2	('c7ea1837-d5b4-494d-83bd-0fd30fadbd04.DI.0', 'c7ea1837-d5b4-494d-83bd-0fd30fadbd04.NODI.0_c7ea1837-d5b4-494d-83bd-0fd30fadbd04.NODI.1')	(0,0):21,(0,1):25,(1,0):11,(1,1):29	0:15,1:50	(0,0):23,(0,1):7,(1,0):46,(1,1):31	0:68,1:16	chr3	-	(66433406, 66433406)	(66434696, 66434696)	HCT116-unstranded	1.0	SA464	SA468
385ee5d2-ec20-42b6-9033-7e587a7ffefb	DI	0.04	0.01	0.07	0.31	0.21	0.45	-0.27	53393473.68	('385ee5d2-ec20-42b6-9033-7e587a7ffefb.DI.0', '385ee5d2-ec20-42b6-9033-7e587a7ffefb.NODI.0_385ee5d2-ec20-42b6-9033-7e587a7ffefb.NODI.1')	(0,0):7,(0,1):2,(1,0):6,(1,1):92	0:11,1:89	(0,0):6,(0,1):1,(1,0):40,(1,1):66	0:57,1:50	chr3	+	(20189895, 20189895)	(20195896, 20195896)	HCT116-unstranded	1.0	SA464	SA468
990f414c-4646-4f2d-ba9f-da9de39bc11f	DI	0.14	0.11	0.17	0.53	0.46	0.59	-0.39	1000000000000.0	('990f414c-4646-4f2d-ba9f-da9de39bc11f.DI.0', '990f414c-4646-4f2d-ba9f-da9de39bc11f.NODI.0_990f414c-4646-4f2d-ba9f-da9de39bc11f.NODI.1')	(0,0):429,(0,1):82,(1,0):110	0:110,1:82	(0,0):492,(0,1):55,(1,0):554,(1,1):1	0:554,1:56	chr3	-	(12626621, 12626621)	(12627298, 12627298)	HCT116-unstranded	1.0	SA464	SA468
27315c83-cc0f-4aa1-809d-31d55e955e69	DI	0.06	0.04	0.09	0.33	0.17	0.56	-0.27	42.78	('27315c83-cc0f-4aa1-809d-31d55e955e69.DI.0', '27315c83-cc0f-4aa1-809d-31d55e955e69.NODI.0_27315c83-cc0f-4aa1-809d-31d55e955e69.NODI.1')	(0,0):79,(0,1):29,(1,0):163,(1,1):1	0:163,1:30	(0,0):32,(0,1):5,(1,0):175	0:175,1:5	chr3	-	(33586190, 33586190)	(33592887, 33592887)	HCT116-unstranded	1.0	SA464	SA468
19e7f8e9-91bd-40d8-9663-5205e4a8aa77	DI	0.27	0.2	0.34	0.07	0.05	0.09	0.2	1000000000000.0	('19e7f8e9-91bd-40d8-9663-5205e4a8aa77.DI.0', '19e7f8e9-91bd-40d8-9663-5205e4a8aa77.NODI.0_19e7f8e9-91bd-40d8-9663-5205e4a8aa77.NODI.1')	(0,0):19,(0,1):2,(1,0):92,(1,1):141	0:134,1:101	(0,0):26,(0,1):4,(1,0):72,(1,1):428	0:97,1:407	chr3	-	(133545184, 133545184)	(133553485, 133553485)	HCT116-unstranded	1.0	SA464	SA468
fc4a8601-52c1-48b8-a718-82f6794e73f8	DI	0.18	0.11	0.26	0.74	0.62	0.85	-0.56	1000000000000.0	('fc4a8601-52c1-48b8-a718-82f6794e73f8.DI.0', 'fc4a8601-52c1-48b8-a718-82f6794e73f8.NODI.0_fc4a8601-52c1-48b8-a718-82f6794e73f8.NODI.1')	(0,0):52,(0,1):20,(1,0):16,(1,1):178	0:55,1:159	(0,0):53,(0,1):11,(1,0):86,(1,1):148	0:186,1:59	chr3	+	(52283190, 52283190)	(52284611, 52284611)	HCT116-unstranded	1.0	SA464	SA468
8a55f111-499d-496e-8be0-521478fc8409	DI	0.01	0.0	0.01	0.19	0.1	0.34	-0.18	5816.15	('8a55f111-499d-496e-8be0-521478fc8409.DI.0', '8a55f111-499d-496e-8be0-521478fc8409.NODI.0_8a55f111-499d-496e-8be0-521478fc8409.NODI.1')	(0,0):167,(0,1):68,(1,0):47	0:47,1:68	(0,0):58,(0,1):7,(1,0):193,(1,1):1	0:194,1:7	chr3	+	(183446478, 183446478)	(183454617, 183454617)	HCT116-unstranded	1.0	SA464	SA468
b3d4ee92-0e0a-4452-894b-13c1c9921cb0	DI	0.04	0.02	0.08	0.7	0.27	0.96	-0.66	145.61	('b3d4ee92-0e0a-4452-894b-13c1c9921cb0.DI.0', 'b3d4ee92-0e0a-4452-894b-13c1c9921cb0.NODI.0_b3d4ee92-0e0a-4452-894b-13c1c9921cb0.NODI.1')	(0,0):67,(0,1):10,(1,0):29	0:29,1:10	(0,0):23,(1,0):50	0:50	chr3	+	(15283685, 15283685)	(15287178, 15287178)	HCT116-unstranded	1.0	SA464	SA468
e863098b-8136-45a9-8596-bd84e1235e05	DI	0.07	0.04	0.11	0.28	0.16	0.46	-0.21	50.62	('e863098b-8136-45a9-8596-bd84e1235e05.DI.0', 'e863098b-8136-45a9-8596-bd84e1235e05.NODI.0_e863098b-8136-45a9-8596-bd84e1235e05.NODI.1')	(0,0):63,(0,1):24,(1,0):54	0:54,1:24	(0,0):46,(0,1):8,(1,0):92	0:92,1:8	chr3	+	(129231155, 129231155)	(129233397, 129233397)	HCT116-unstranded	1.0	SA464	SA468
ac683cf0-d24b-4783-b6bb-4816dccd6685	DI	0.07	0.04	0.12	0.3	0.16	0.5	-0.23	58.95	('ac683cf0-d24b-4783-b6bb-4816dccd6685.DI.0', 'ac683cf0-d24b-4783-b6bb-4816dccd6685.NODI.0_ac683cf0-d24b-4783-b6bb-4816dccd6685.NODI.1')	(0,0):26,(0,1):18,(1,0):73	0:73,1:18	(0,0):19,(0,1):7,(1,0):152	0:152,1:7	chr3	+	(97655629, 97655629)	(97660150, 97660150)	HCT116-unstranded	1.0	SA464	SA468
392dc62a-6acc-483d-9073-38e1f9ed65ae	DI	0.19	0.11	0.3	0.71	0.55	0.87	-0.52	1000000000000.0	('392dc62a-6acc-483d-9073-38e1f9ed65ae.DI.0', '392dc62a-6acc-483d-9073-38e1f9ed65ae.NODI.0_392dc62a-6acc-483d-9073-38e1f9ed65ae.NODI.1')	(0,0):21,(0,1):16,(1,0):18,(1,1):24	0:22,1:36	(0,0):43,(0,1):5,(1,0):69,(1,1):27	0:85,1:16	chr3	-	(66432697, 66432697)	(66433825, 66433825)	HCT116-unstranded	1.0	SA464	SA468
e58ebbc0-1d14-4371-b035-df81bfb858b5	DI	0.19	0.08	0.34	0.59	0.42	0.77	-0.4	58.6	('e58ebbc0-1d14-4371-b035-df81bfb858b5.DI.0', 'e58ebbc0-1d14-4371-b035-df81bfb858b5.NODI.0_e58ebbc0-1d14-4371-b035-df81bfb858b5.NODI.1')	(0,0):399,(0,1):15,(1,0):7,(1,1):2	0:8,1:16	(0,0):184,(0,1):7,(1,0):36,(1,1):14	0:43,1:14	chr3	-	(58413824, 58413824)	(58414341, 58414341)	HCT116-unstranded	1.0	SA464	SA468
02eaeed9-bd80-485a-9cb9-488d075f0806	DI	0.08	0.06	0.1	0.24	0.21	0.27	-0.16	1000000000000.0	('02eaeed9-bd80-485a-9cb9-488d075f0806.DI.0', '02eaeed9-bd80-485a-9cb9-488d075f0806.NODI.0_02eaeed9-bd80-485a-9cb9-488d075f0806.NODI.1')	(0,0):155,(0,1):111,(1,0):79,(1,1):732	0:135,1:787	(0,0):182,(0,1):77,(1,0):226,(1,1):712	0:417,1:598	chr3	-	(49946686, 49946686)	(49948317, 49948317)	HCT116-unstranded	1.0	SA464	SA468
df391add-3af7-4aae-bb3a-daaec8f69ad5	DI	0.2	0.14	0.29	0.47	0.31	0.66	-0.27	26.54	('df391add-3af7-4aae-bb3a-daaec8f69ad5.DI.0', 'df391add-3af7-4aae-bb3a-daaec8f69ad5.NODI.0_df391add-3af7-4aae-bb3a-daaec8f69ad5.NODI.1')	(0,0):345,(0,1):24,(1,0):32,(1,1):5	0:32,1:29	(0,0):173,(0,1):7,(1,0):35,(1,1):2	0:35,1:9	chr3	+	(183882584, 183882584)	(183882994, 183882994)	HCT116-unstranded	1.0	SA464	SA468
b13e76dd-fd42-4be2-8a55-37ffbc1b9206	DI	0.33	0.22	0.48	0.79	0.56	0.95	-0.46	68.62	('b13e76dd-fd42-4be2-8a55-37ffbc1b9206.DI.0', 'b13e76dd-fd42-4be2-8a55-37ffbc1b9206.NODI.0_b13e76dd-fd42-4be2-8a55-37ffbc1b9206.NODI.1')	(0,0):262,(0,1):13,(1,0):52	0:52,1:13	(0,0):151,(0,1):1,(1,0):57	0:57,1:1	chr3	+	(183860840, 183860840)	(183861353, 183861353)	HCT116-unstranded	1.0	SA464	SA468
a9fca149-295e-477d-b10f-1c3ea5cd4810	DI	0.03	0.02	0.04	0.45	0.19	0.77	-0.42	312.5	('a9fca149-295e-477d-b10f-1c3ea5cd4810.DI.0', 'a9fca149-295e-477d-b10f-1c3ea5cd4810.NODI.0_a9fca149-295e-477d-b10f-1c3ea5cd4810.NODI.1')	(0,0):335,(0,1):29,(1,0):86,(1,1):1	0:86,1:30	(0,0):128,(0,1):2,(1,0):192	0:192,1:2	chr3	+	(142735687, 142735687)	(142738878, 142738878)	HCT116-unstranded	1.0	SA464	SA468
20c60aa8-bb58-4a2b-9fe7-89f0ff6294ea	DI	0.2	0.1	0.34	0.86	0.73	0.95	-0.66	1000000000000.0	('20c60aa8-bb58-4a2b-9fe7-89f0ff6294ea.DI.0', '20c60aa8-bb58-4a2b-9fe7-89f0ff6294ea.NODI.0_20c60aa8-bb58-4a2b-9fe7-89f0ff6294ea.NODI.1')	(0,0):850,(0,1):12,(1,0):12,(1,1):12	0:12,1:24	(0,0):980,(0,1):5,(1,0):88,(1,1):6	0:94,1:5	chr3	-	(50325858, 50325858)	(50326142, 50326142)	HCT116-unstranded	1.0	SA464	SA468
f696b96d-2bdd-4b1a-b4f7-02014e586d01	DI	0.08	0.06	0.1	0.34	0.28	0.4	-0.26	1000000000000.0	('f696b96d-2bdd-4b1a-b4f7-02014e586d01.DI.0', 'f696b96d-2bdd-4b1a-b4f7-02014e586d01.NODI.0_f696b96d-2bdd-4b1a-b4f7-02014e586d01.NODI.1')	(0,0):1143,(0,1):109,(1,0):55,(1,1):287	0:56,1:395	(0,0):515,(0,1):29,(1,0):105,(1,1):110	0:126,1:118	chr3	+	(52727203, 52727203)	(52727560, 52727560)	HCT116-unstranded	1.0	SA464	SA468
5419dc4e-ea9e-42b9-9f54-4620f9e210e9	DI	0.78	0.41	0.98	0.15	0.09	0.25	0.63	1200.47	('5419dc4e-ea9e-42b9-9f54-4620f9e210e9.DI.0', '5419dc4e-ea9e-42b9-9f54-4620f9e210e9.NODI.0_5419dc4e-ea9e-42b9-9f54-4620f9e210e9.NODI.1')	(0,0):30,(1,0):242,(1,1):4	0:246	(0,0):44,(0,1):2,(1,0):134,(1,1):14	0:136,1:14	chr3	+	(48289115, 48289115)	(48298512, 48298512)	HCT116-unstranded	1.0	SA464	SA468
b1b345fc-2d30-468f-8d90-555dd05969b6	DI	0.87	0.78	0.95	0.48	0.41	0.55	0.39	1000000000000.0	('b1b345fc-2d30-468f-8d90-555dd05969b6.DI.0', 'b1b345fc-2d30-468f-8d90-555dd05969b6.NODI.0_b1b345fc-2d30-468f-8d90-555dd05969b6.NODI.1')	(0,0):1078,(0,1):4,(1,0):279,(1,1):3	0:282,1:4	(0,0):1087,(0,1):53,(1,0):409,(1,1):6	0:412,1:56	chr3	-	(12881641, 12881641)	(12882455, 12882455)	HCT116-unstranded	1.0	SA464	SA468
a4e11a79-0a7b-486d-a09f-636294813888	DI	0.17	0.14	0.21	0.3	0.25	0.35	-0.13	3011.31	('a4e11a79-0a7b-486d-a09f-636294813888.DI.0', 'a4e11a79-0a7b-486d-a09f-636294813888.NODI.0_a4e11a79-0a7b-486d-a09f-636294813888.NODI.1')	(0,0):80,(0,1):4,(1,0):115,(1,1):478	0:168,1:429	(0,0):76,(0,1):1,(1,0):169,(1,1):405	0:270,1:305	chr3	+	(63981181, 63981181)	(63983363, 63983363)	HCT116-unstranded	1.0	SA464	SA468
bdba11a7-22e1-4a94-84b6-4c66e3c62365	DI	0.13	0.05	0.34	0.68	0.35	0.96	-0.55	863.36	('bdba11a7-22e1-4a94-84b6-4c66e3c62365.DI.0', 'bdba11a7-22e1-4a94-84b6-4c66e3c62365.NODI.0_bdba11a7-22e1-4a94-84b6-4c66e3c62365.NODI.1')	(0,0):112,(0,1):1,(1,0):16,(1,1):8	0:18,1:7	(0,0):42,(1,0):25	0:25	chr3	-	(136237090, 136237090)	(136240259, 136240259)	HCT116-unstranded	1.0	SA464	SA468
5c702a6a-b705-4294-a1a4-23342442810f	DI	0.14	0.12	0.16	0.03	0.03	0.04	0.11	1000000000000.0	('5c702a6a-b705-4294-a1a4-23342442810f.DI.0', '5c702a6a-b705-4294-a1a4-23342442810f.NODI.0_5c702a6a-b705-4294-a1a4-23342442810f.NODI.1')	(0,0):337,(0,1):69,(1,0):599,(1,1):327	0:654,1:341	(0,0):246,(0,1):24,(1,0):94,(1,1):239	0:101,1:256	chr3	+	(48962151, 48962151)	(48965246, 48965246)	HCT116-unstranded	1.0	SA464	SA468
18ad90f0-4a0e-4927-8af6-0d14f527a398	DI	0.13	0.1	0.16	0.01	0.01	0.02	0.12	1000000000000.0	('18ad90f0-4a0e-4927-8af6-0d14f527a398.DI.0', '18ad90f0-4a0e-4927-8af6-0d14f527a398.NODI.0_18ad90f0-4a0e-4927-8af6-0d14f527a398.NODI.1')	(0,0):142,(0,1):25,(1,0):186,(1,1):90	0:206,1:95	(0,0):77,(0,1):50,(1,0):35,(1,1):150	0:38,1:197	chr3	+	(191087708, 191087708)	(191093378, 191093378)	HCT116-unstranded	1.0	SA464	SA468
b687a7fe-3cbb-45cb-905b-6950b4915adb	DI	0.25	0.19	0.33	0.82	0.58	0.97	-0.57	45933735.8	('b687a7fe-3cbb-45cb-905b-6950b4915adb.DI.0', 'b687a7fe-3cbb-45cb-905b-6950b4915adb.NODI.0_b687a7fe-3cbb-45cb-905b-6950b4915adb.NODI.1')	(0,0):59,(0,1):26,(1,0):242,(1,1):1	0:242,1:27	(0,0):36,(0,1):1,(1,0):198	0:198,1:1	chr3	-	(121192197, 121192197)	(121195580, 121195580)	HCT116-unstranded	1.0	SA464	SA468
857bb712-ac69-4ea8-91d4-7c86d831caa2	DI	0.04	0.03	0.05	0.18	0.17	0.2	-0.14	1000000000000.0	('857bb712-ac69-4ea8-91d4-7c86d831caa2.DI.0', '857bb712-ac69-4ea8-91d4-7c86d831caa2.NODI.0_857bb712-ac69-4ea8-91d4-7c86d831caa2.NODI.1')	(0,0):417,(0,1):252,(1,0):179,(1,1):560	0:201,1:790	(0,0):328,(0,1):214,(1,0):795,(1,1):516	0:890,1:635	chr3	-	(194371844, 194371844)	(194373871, 194373871)	HCT116-unstranded	1.0	SA464	SA468
f87a08bf-474d-4ac1-8f26-811f6d552f4e	DI	0.01	0.01	0.02	0.25	0.18	0.34	-0.24	1000000000000.0	('f87a08bf-474d-4ac1-8f26-811f6d552f4e.DI.0', 'f87a08bf-474d-4ac1-8f26-811f6d552f4e.NODI.0_f87a08bf-474d-4ac1-8f26-811f6d552f4e.NODI.1')	(0,0):309,(0,1):137,(1,0):22	0:22,1:137	(0,0):138,(0,1):29,(1,0):154	0:154,1:29	chr3	+	(142754824, 142754824)	(142756177, 142756177)	HCT116-unstranded	1.0	SA464	SA468
e637bc15-0ddc-404b-9495-c7abcc7ddd4a	DI	0.29	0.23	0.35	0.16	0.11	0.21	0.13	35.48	('e637bc15-0ddc-404b-9495-c7abcc7ddd4a.DI.0', 'e637bc15-0ddc-404b-9495-c7abcc7ddd4a.NODI.0_e637bc15-0ddc-404b-9495-c7abcc7ddd4a.NODI.1')	(0,0):106,(0,1):87,(1,0):99,(1,1):6	0:99,1:93	(0,0):68,(0,1):75,(1,0):38,(1,1):3	0:38,1:78	chr3	-	(49159596, 49159596)	(49160346, 49160346)	HCT116-unstranded	1.0	SA464	SA468
94bf952e-dccf-4c06-a93e-224c1364348f	DI	0.07	0.06	0.09	0.33	0.22	0.47	-0.26	339899630.65	('94bf952e-dccf-4c06-a93e-224c1364348f.DI.0', '94bf952e-dccf-4c06-a93e-224c1364348f.NODI.0_94bf952e-dccf-4c06-a93e-224c1364348f.NODI.1')	(0,0):397,(0,1):79,(1,0):141,(1,1):40	0:142,1:118	(0,0):129,(0,1):8,(1,0):119,(1,1):10	0:123,1:14	chr3	+	(142741695, 142741695)	(142742860, 142742860)	HCT116-unstranded	1.0	SA464	SA468
8f125b75-efdb-44d2-94f9-a307f02e5f61	DI	0.02	0.01	0.02	0.23	0.17	0.32	-0.21	1000000000000.0	('8f125b75-efdb-44d2-94f9-a307f02e5f61.DI.0', '8f125b75-efdb-44d2-94f9-a307f02e5f61.NODI.0_8f125b75-efdb-44d2-94f9-a307f02e5f61.NODI.1')	(0,0):592,(0,1):77,(1,0):101	0:101,1:77	(0,0):384,(0,1):22,(1,0):580,(1,1):1	0:580,1:23	chr3	+	(111664115, 111664115)	(111667922, 111667922)	HCT116-unstranded	1.0	SA464	SA468
84aa73b9-eb8c-43da-9706-7cdabeedc7d9	DI	0.27	0.12	0.51	0.82	0.52	0.98	-0.55	30.57	('84aa73b9-eb8c-43da-9706-7cdabeedc7d9.DI.0', '84aa73b9-eb8c-43da-9706-7cdabeedc7d9.NODI.0_84aa73b9-eb8c-43da-9706-7cdabeedc7d9.NODI.1')	(0,0):114,(0,1):4,(1,0):161	0:161,1:4	(0,0):49,(1,0):525	0:525	chr3	-	(12944273, 12944273)	(12950025, 12950025)	HCT116-unstranded	1.0	SA464	SA468
ad01f680-78a2-41e0-8379-e255bc857094	DI	0.05	0.04	0.06	0.21	0.17	0.24	-0.16	1000000000000.0	('ad01f680-78a2-41e0-8379-e255bc857094.DI.0', 'ad01f680-78a2-41e0-8379-e255bc857094.NODI.0_ad01f680-78a2-41e0-8379-e255bc857094.NODI.1')	(0,0):216,(0,1):222,(1,0):94,(1,1):26	0:94,1:248	(0,0):198,(0,1):108,(1,0):257,(1,1):34	0:266,1:133	chr3	+	(23930603, 23930603)	(23932270, 23932270)	HCT116-unstranded	1.0	SA464	SA468
0f2706ce-6b7a-4180-8b8a-e27a986616ff	DI	0.03	0.02	0.05	0.41	0.24	0.61	-0.38	16797998.11	('0f2706ce-6b7a-4180-8b8a-e27a986616ff.DI.0', '0f2706ce-6b7a-4180-8b8a-e27a986616ff.NODI.0_0f2706ce-6b7a-4180-8b8a-e27a986616ff.NODI.1')	(0,0):131,(0,1):27,(1,0):66	0:66,1:27	(0,0):48,(0,1):6,(1,0):289	0:289,1:6	chr3	-	(14193835, 14193835)	(14197995, 14197995)	HCT116-unstranded	1.0	SA464	SA468
30111e99-cce8-4c54-9482-d90b1b96c997	DI	0.07	0.04	0.12	0.59	0.38	0.8	-0.52	196928400.95	('30111e99-cce8-4c54-9482-d90b1b96c997.DI.0', '30111e99-cce8-4c54-9482-d90b1b96c997.NODI.0_30111e99-cce8-4c54-9482-d90b1b96c997.NODI.1')	(0,0):343,(0,1):23,(1,0):38	0:38,1:23	(0,0):221,(0,1):3,(1,0):85	0:85,1:3	chr3	+	(128627028, 128627028)	(128627942, 128627942)	HCT116-unstranded	1.0	SA464	SA468
85d81b12-b656-4c91-8c5f-94f4ffaa611c	DI	0.1	0.06	0.16	0.48	0.27	0.73	-0.38	589.7	('85d81b12-b656-4c91-8c5f-94f4ffaa611c.DI.0', '85d81b12-b656-4c91-8c5f-94f4ffaa611c.NODI.0_85d81b12-b656-4c91-8c5f-94f4ffaa611c.NODI.1')	(0,0):61,(0,1):18,(1,0):37	0:37,1:18	(0,0):39,(0,1):4,(1,0):79	0:79,1:4	chr3	+	(15079507, 15079507)	(15080734, 15080734)	HCT116-unstranded	1.0	SA464	SA468
c143f5ae-0e43-49c4-8c3b-f32acc5fa8ae	DI	0.51	0.37	0.68	0.19	0.13	0.28	0.32	1359.35	('c143f5ae-0e43-49c4-8c3b-f32acc5fa8ae.DI.0', 'c143f5ae-0e43-49c4-8c3b-f32acc5fa8ae.NODI.0_c143f5ae-0e43-49c4-8c3b-f32acc5fa8ae.NODI.1')	(0,0):27,(0,1):8,(1,0):182	0:182,1:8	(0,0):38,(0,1):21,(1,0):116,(1,1):1	0:116,1:22	chr3	+	(195423305, 195423305)	(195426078, 195426078)	HCT116-unstranded	1.0	SA464	SA468
c1fbc3b8-12a8-481d-bf50-154237553612	DI	0.25	0.19	0.33	0.04	0.03	0.04	0.21	1000000000000.0	('c1fbc3b8-12a8-481d-bf50-154237553612.DI.0', 'c1fbc3b8-12a8-481d-bf50-154237553612.NODI.0_c1fbc3b8-12a8-481d-bf50-154237553612.NODI.1')	(0,0):55,(0,1):15,(1,0):74,(1,1):84	0:87,1:86	(0,0):402,(0,1):153,(1,0):80,(1,1):608	0:108,1:733	chr3	-	(197341016, 197341016)	(197342530, 197342530)	HCT116-unstranded	1.0	SA464	SA468
f17c46c9-d871-4f86-b1b4-4b4f3029a02c	DI	0.01	0.01	0.02	0.13	0.08	0.19	-0.12	13981292.47	('f17c46c9-d871-4f86-b1b4-4b4f3029a02c.DI.0', 'f17c46c9-d871-4f86-b1b4-4b4f3029a02c.NODI.0_f17c46c9-d871-4f86-b1b4-4b4f3029a02c.NODI.1')	(0,0):87,(0,1):83,(1,0):80,(1,1):145	0:83,1:225	(0,0):25,(0,1):10,(1,0):90,(1,1):15	0:90,1:25	chr3	-	(31712289, 31712289)	(31725606, 31725606)	HCT116-unstranded	1.0	SA464	SA468
11edc3d0-f7a2-4e0e-a8fb-d4f2036732c6	DI	0.05	0.03	0.07	0.22	0.13	0.35	-0.17	1681.44	('11edc3d0-f7a2-4e0e-a8fb-d4f2036732c6.DI.0', '11edc3d0-f7a2-4e0e-a8fb-d4f2036732c6.NODI.0_11edc3d0-f7a2-4e0e-a8fb-d4f2036732c6.NODI.1')	(0,0):494,(0,1):60,(1,0):51,(1,1):1	0:52,1:60	(0,0):167,(0,1):11,(1,0):46	0:46,1:11	chr3	+	(139069021, 139069021)	(139069902, 139069902)	HCT116-unstranded	1.0	SA464	SA468
13e4c029-5f0d-4252-a37f-d1530c32214a	DI	0.02	0.01	0.05	0.45	0.22	0.73	-0.43	6016.62	('13e4c029-5f0d-4252-a37f-d1530c32214a.DI.0', '13e4c029-5f0d-4252-a37f-d1530c32214a.NODI.0_13e4c029-5f0d-4252-a37f-d1530c32214a.NODI.1')	(0,0):30,(0,1):8,(1,0):15	0:15,1:8	(0,0):26,(0,1):2,(1,0):161	0:161,1:2	chr3	-	(142095321, 142095321)	(142099022, 142099022)	HCT116-unstranded	1.0	SA464	SA468
76fe0cbf-72e7-4ee3-9e03-0bda635e8e34	DI	0.04	0.03	0.06	0.55	0.25	0.97	-0.51	455.96	('76fe0cbf-72e7-4ee3-9e03-0bda635e8e34.DI.0', '76fe0cbf-72e7-4ee3-9e03-0bda635e8e34.NODI.0_76fe0cbf-72e7-4ee3-9e03-0bda635e8e34.NODI.1')	(0,0):218,(0,1):31,(1,0):80	0:80,1:31	(0,0):44,(0,1):1,(1,0):101,(1,1):1	0:102,1:1	chr3	+	(9422187, 9422187)	(9424993, 9424993)	HCT116-unstranded	1.0	SA464	SA468
6bdbfac9-5521-4875-81e1-eb24184fae4d	DI	0.07	0.05	0.08	0.26	0.22	0.31	-0.19	1000000000000.0	('6bdbfac9-5521-4875-81e1-eb24184fae4d.DI.0', '6bdbfac9-5521-4875-81e1-eb24184fae4d.NODI.0_6bdbfac9-5521-4875-81e1-eb24184fae4d.NODI.1')	(0,0):436,(0,1):118,(1,0):283,(1,1):1	0:283,1:119	(0,0):445,(0,1):81,(1,0):988	0:988,1:81	chr3	-	(194369410, 194369410)	(194371753, 194371753)	HCT116-unstranded	1.0	SA464	SA468
e55414e2-0d07-4f9c-ab01-22fe8e75c05e	DI	0.01	0.01	0.02	0.12	0.06	0.21	-0.11	200.28	('e55414e2-0d07-4f9c-ab01-22fe8e75c05e.DI.0', 'e55414e2-0d07-4f9c-ab01-22fe8e75c05e.NODI.0_e55414e2-0d07-4f9c-ab01-22fe8e75c05e.NODI.1')	(0,0):582,(0,1):45,(1,0):77	0:77,1:45	(0,0):304,(0,1):10,(1,0):145	0:145,1:10	chr3	+	(133529961, 133529961)	(133534570, 133534570)	HCT116-unstranded	1.0	SA464	SA468
1e51319a-3227-4925-a2cb-1992b85bc25d	DI	0.04	0.03	0.05	0.15	0.13	0.18	-0.11	1000000000000.0	('1e51319a-3227-4925-a2cb-1992b85bc25d.DI.0', '1e51319a-3227-4925-a2cb-1992b85bc25d.NODI.0_1e51319a-3227-4925-a2cb-1992b85bc25d.NODI.1')	(0,0):137,(0,1):17,(1,0):76,(1,1):687	0:107,1:673	(0,0):114,(0,1):20,(1,0):207,(1,1):505	0:268,1:464	chr3	-	(69093643, 69093643)	(69097713, 69097713)	HCT116-unstranded	1.0	SA464	SA468
7d90414d-0c31-4c6e-ae0f-4fd2210dc565	DI	0.07	0.06	0.09	0.2	0.13	0.31	-0.13	30.63	('7d90414d-0c31-4c6e-ae0f-4fd2210dc565.DI.0', '7d90414d-0c31-4c6e-ae0f-4fd2210dc565.NODI.0_7d90414d-0c31-4c6e-ae0f-4fd2210dc565.NODI.1')	(0,0):231,(0,1):121,(1,0):258,(1,1):4	0:258,1:125	(0,0):59,(0,1):14,(1,0):94,(1,1):1	0:95,1:14	chr3	-	(47539778, 47539778)	(47543341, 47543341)	HCT116-unstranded	1.0	SA464	SA468
ea7c8ce6-9140-4830-b171-42619866e52a	DI	0.11	0.06	0.19	0.77	0.38	0.99	-0.66	15623.57	('ea7c8ce6-9140-4830-b171-42619866e52a.DI.0', 'ea7c8ce6-9140-4830-b171-42619866e52a.NODI.0_ea7c8ce6-9140-4830-b171-42619866e52a.NODI.1')	(0,0):65,(0,1):10,(1,0):117	0:117,1:10	(0,0):29,(1,0):232	0:232	chr3	+	(196650285, 196650285)	(196654750, 196654750)	HCT116-unstranded	1.0	SA464	SA468
592e59cc-6333-43d2-b1d0-b3dd1d617026	DI	0.01	0.0	0.01	0.11	0.09	0.14	-0.1	1000000000000.0	('592e59cc-6333-43d2-b1d0-b3dd1d617026.DI.0', '592e59cc-6333-43d2-b1d0-b3dd1d617026.NODI.0_592e59cc-6333-43d2-b1d0-b3dd1d617026.NODI.1')	(0,0):383,(0,1):191,(1,0):54,(1,1):19	0:55,1:209	(0,0):226,(0,1):60,(1,0):384,(1,1):7	0:385,1:66	chr3	-	(124487860, 124487860)	(124492759, 124492759)	HCT116-unstranded	1.0	SA464	SA468
028780e1-bfd8-430a-b60e-b969aca67b7b	DI	0.03	0.01	0.05	0.2	0.13	0.28	-0.17	675431.84	('028780e1-bfd8-430a-b60e-b969aca67b7b.DI.0', '028780e1-bfd8-430a-b60e-b969aca67b7b.NODI.0_028780e1-bfd8-430a-b60e-b969aca67b7b.NODI.1')	(0,0):397,(0,1):31,(1,0):4,(1,1):58	0:4,1:89	(0,0):385,(0,1):14,(1,0):30,(1,1):50	0:32,1:62	chr3	-	(194371610, 194371610)	(194371945, 194371945)	HCT116-unstranded	1.0	SA464	SA468
f0a2f3aa-69f3-4ca5-83e0-b5b4f038feaf	DI	0.06	0.02	0.14	0.58	0.21	0.92	-0.52	21.66	('f0a2f3aa-69f3-4ca5-83e0-b5b4f038feaf.DI.0', 'f0a2f3aa-69f3-4ca5-83e0-b5b4f038feaf.NODI.0_f0a2f3aa-69f3-4ca5-83e0-b5b4f038feaf.NODI.1')	(0,0):132,(0,1):4,(1,0):42	0:42,1:4	(0,0):65,(1,0):44	0:44	chr3	+	(179085824, 179085824)	(179093129, 179093129)	HCT116-unstranded	1.0	SA464	SA468
eae2f5e6-d867-4183-9148-700cf2637443	DI	0.0	0.0	0.01	0.13	0.06	0.27	-0.13	67.91	('eae2f5e6-d867-4183-9148-700cf2637443.DI.0', 'eae2f5e6-d867-4183-9148-700cf2637443.NODI.0_eae2f5e6-d867-4183-9148-700cf2637443.NODI.1')	(0,0):89,(0,1):22,(1,0):9,(1,1):4	0:9,1:26	(0,0):43,(0,1):4,(1,0):81,(1,1):2	0:81,1:6	chr3	+	(100002451, 100002451)	(100009474, 100009474)	HCT116-unstranded	1.0	SA464	SA468
f2d3f3b1-3417-433c-b96d-ad4d1847c649	DI	0.43	0.36	0.52	0.21	0.17	0.25	0.22	137700455.12	('f2d3f3b1-3417-433c-b96d-ad4d1847c649.DI.0', 'f2d3f3b1-3417-433c-b96d-ad4d1847c649.NODI.0_f2d3f3b1-3417-433c-b96d-ad4d1847c649.NODI.1')	(0,0):49,(0,1):1,(1,0):166,(1,1):280	0:280,1:167	(0,0):67,(0,1):2,(1,0):149,(1,1):521	0:250,1:422	chr3	-	(50333834, 50333834)	(50336290, 50336290)	HCT116-unstranded	1.0	SA464	SA468
db38f84d-5eea-4996-813f-e7082448fb3a	DI	0.37	0.32	0.42	0.2	0.15	0.26	0.17	110.71	('db38f84d-5eea-4996-813f-e7082448fb3a.DI.0', 'db38f84d-5eea-4996-813f-e7082448fb3a.NODI.0_db38f84d-5eea-4996-813f-e7082448fb3a.NODI.1')	(0,0):504,(0,1):55,(1,0):1477,(1,1):64	0:1502,1:94	(0,0):730,(0,1):19,(1,0):279,(1,1):30	0:285,1:43	chr3	-	(185644389, 185644389)	(185649640, 185649640)	HCT116-unstranded	1.0	SA464	SA468
092140a8-0c6c-4961-bda1-d5402a8448bf	DI	0.47	0.39	0.55	0.27	0.22	0.33	0.2	865.46	('092140a8-0c6c-4961-bda1-d5402a8448bf.DI.0', '092140a8-0c6c-4961-bda1-d5402a8448bf.NODI.0_092140a8-0c6c-4961-bda1-d5402a8448bf.NODI.1')	(0,0):599,(0,1):37,(1,0):596,(1,1):14	0:604,1:43	(0,0):353,(0,1):53,(1,0):347,(1,1):8	0:348,1:60	chr19	-	(1612215, 1612215)	(1615484, 1615484)	HCT116-unstranded	1.0	SA464	SA468
f8b7cafa-f7ef-4732-b7a2-11b252066a5c	DI	0.02	0.02	0.03	0.2	0.14	0.27	-0.18	1000000000000.0	('f8b7cafa-f7ef-4732-b7a2-11b252066a5c.DI.0', 'f8b7cafa-f7ef-4732-b7a2-11b252066a5c.NODI.0_f8b7cafa-f7ef-4732-b7a2-11b252066a5c.NODI.1')	(0,0):361,(0,1):88,(1,0):67,(1,1):1	0:67,1:89	(0,0):152,(0,1):24,(1,0):218	0:218,1:24	chr19	-	(1119905, 1119905)	(1122281, 1122281)	HCT116-unstranded	1.0	SA464	SA468
80ea884c-4c80-41ae-94ae-edb484c68b66	DI	0.19	0.16	0.21	0.36	0.31	0.42	-0.17	1000000000000.0	('80ea884c-4c80-41ae-94ae-edb484c68b66.DI.0', '80ea884c-4c80-41ae-94ae-edb484c68b66.NODI.0_80ea884c-4c80-41ae-94ae-edb484c68b66.NODI.1')	(0,0):1375,(0,1):198,(1,0):709,(1,1):1	0:709,1:199	(0,0):879,(0,1):73,(1,0):676	0:676,1:73	chr19	+	(10791895, 10791895)	(10792791, 10792791)	HCT116-unstranded	1.0	SA464	SA468
897a9853-8bb9-4a06-afee-6bc85087bad2	DI	0.15	0.11	0.19	0.42	0.36	0.5	-0.27	1000000000000.0	('897a9853-8bb9-4a06-afee-6bc85087bad2.DI.0', '897a9853-8bb9-4a06-afee-6bc85087bad2.NODI.0_897a9853-8bb9-4a06-afee-6bc85087bad2.NODI.1')	(0,0):38,(0,1):24,(1,0):123,(1,1):72	0:133,1:86	(0,0):69,(0,1):28,(1,0):583,(1,1):111	0:640,1:82	chr19	-	(17405484, 17405484)	(17412433, 17412433)	HCT116-unstranded	1.0	SA464	SA468
d14978e3-3163-4cba-bc71-5f9c91a5c665	DI	0.12	0.08	0.17	0.41	0.26	0.62	-0.29	246.28	('d14978e3-3163-4cba-bc71-5f9c91a5c665.DI.0', 'd14978e3-3163-4cba-bc71-5f9c91a5c665.NODI.0_d14978e3-3163-4cba-bc71-5f9c91a5c665.NODI.1')	(0,0):299,(0,1):18,(1,0):222	0:222,1:18	(0,0):212,(0,1):7,(1,0):481	0:481,1:7	chr19	-	(4448315, 4448315)	(4452489, 4452489)	HCT116-unstranded	1.0	SA464	SA468
034fc4bd-a9a8-4493-88f2-8efe0071bcbe	DI	0.02	0.02	0.03	0.12	0.08	0.17	-0.1	25058414033.91	('034fc4bd-a9a8-4493-88f2-8efe0071bcbe.DI.0', '034fc4bd-a9a8-4493-88f2-8efe0071bcbe.NODI.0_034fc4bd-a9a8-4493-88f2-8efe0071bcbe.NODI.1')	(0,0):694,(0,1):144,(1,0):44,(1,1):1	0:44,1:145	(0,0):250,(0,1):37,(1,0):71	0:71,1:37	chr19	+	(18962944, 18962944)	(18963880, 18963880)	HCT116-unstranded	1.0	SA464	SA468
ec62594e-d434-4c3d-af68-ff9d830c4a2a	DI	0.41	0.3	0.54	0.85	0.61	0.99	-0.44	215.56	('ec62594e-d434-4c3d-af68-ff9d830c4a2a.DI.0', 'ec62594e-d434-4c3d-af68-ff9d830c4a2a.NODI.0_ec62594e-d434-4c3d-af68-ff9d830c4a2a.NODI.1')	(0,0):29,(0,1):16,(1,0):171,(1,1):2	0:172,1:17	(0,0):4,(1,0):49	0:49	chr19	+	(18879295, 18879295)	(18882356, 18882356)	HCT116-unstranded	1.0	SA464	SA468
aeb1cf96-fcf4-434f-8135-c80b17b86e29	DI	0.31	0.21	0.44	0.77	0.52	0.94	-0.46	37.83	('aeb1cf96-fcf4-434f-8135-c80b17b86e29.DI.0', 'aeb1cf96-fcf4-434f-8135-c80b17b86e29.NODI.0_aeb1cf96-fcf4-434f-8135-c80b17b86e29.NODI.1')	(0,0):95,(0,1):15,(1,0):68	0:68,1:15	(0,0):72,(0,1):1,(1,0):64	0:64,1:1	chr19	+	(36592916, 36592916)	(36593753, 36593753)	HCT116-unstranded	1.0	SA464	SA468
4eed669c-596f-4d53-9c0a-4f1edd151089	DI	0.25	0.21	0.28	0.36	0.32	0.41	-0.11	46.91	('4eed669c-596f-4d53-9c0a-4f1edd151089.DI.0', '4eed669c-596f-4d53-9c0a-4f1edd151089.NODI.0_4eed669c-596f-4d53-9c0a-4f1edd151089.NODI.1')	(0,0):3134,(0,1):45,(1,0):228,(1,1):295	0:261,1:307	(0,0):3640,(0,1):27,(1,0):292,(1,1):254	0:340,1:233	chr19	-	(10505904, 10505904)	(10506219, 10506219)	HCT116-unstranded	1.0	SA464	SA468
fcd79d67-51a1-4786-8f0e-176f2a7d0381	DI	0.15	0.09	0.25	0.65	0.37	0.9	-0.5	205.24	('fcd79d67-51a1-4786-8f0e-176f2a7d0381.DI.0', 'fcd79d67-51a1-4786-8f0e-176f2a7d0381.NODI.0_fcd79d67-51a1-4786-8f0e-176f2a7d0381.NODI.1')	(0,0):113,(0,1):12,(1,0):109	0:109,1:12	(0,0):58,(0,1):1,(1,0):133	0:133,1:1	chr19	-	(41190322, 41190322)	(41192900, 41192900)	HCT116-unstranded	1.0	SA464	SA468
8bea961c-d396-4ccc-9307-be19c8663935	DI	0.71	0.46	0.98	0.09	0.06	0.13	0.62	13783554.29	('8bea961c-d396-4ccc-9307-be19c8663935.DI.0', '8bea961c-d396-4ccc-9307-be19c8663935.NODI.0_8bea961c-d396-4ccc-9307-be19c8663935.NODI.1')	(0,0):22,(0,1):1,(1,0):79,(1,1):12	0:90,1:2	(0,0):74,(0,1):1,(1,0):34,(1,1):54	0:39,1:50	chr19	-	(49311013, 49311013)	(49314166, 49314166)	HCT116-unstranded	1.0	SA464	SA468
a5b4e56a-f36f-4291-8db4-b22597181ab3	DI	0.08	0.06	0.09	0.21	0.17	0.26	-0.13	1000000000000.0	('a5b4e56a-f36f-4291-8db4-b22597181ab3.DI.0', 'a5b4e56a-f36f-4291-8db4-b22597181ab3.NODI.0_a5b4e56a-f36f-4291-8db4-b22597181ab3.NODI.1')	(0,0):214,(0,1):164,(1,0):101,(1,1):212	0:115,1:362	(0,0):125,(0,1):48,(1,0):111,(1,1):87	0:121,1:125	chr19	+	(4442242, 4442242)	(4443241, 4443241)	HCT116-unstranded	1.0	SA464	SA468
3bd1daf1-901f-41a0-8f6b-a34b56a8e2a1	DI	0.83	0.48	1.0	0.17	0.09	0.29	0.66	1403.55	('3bd1daf1-901f-41a0-8f6b-a34b56a8e2a1.DI.0', '3bd1daf1-901f-41a0-8f6b-a34b56a8e2a1.NODI.0_3bd1daf1-901f-41a0-8f6b-a34b56a8e2a1.NODI.1')	(0,0):3,(1,0):31,(1,1):3	0:33,1:1	(0,0):9,(0,1):1,(1,0):18,(1,1):19	0:20,1:18	chr19	-	(28262879, 28262879)	(28265160, 28265160)	HCT116-unstranded	1.0	SA464	SA468
65d5060a-9f45-47af-a09e-972ab1469572	DI	0.32	0.28	0.35	0.2	0.17	0.25	0.12	31.91	('65d5060a-9f45-47af-a09e-972ab1469572.DI.0', '65d5060a-9f45-47af-a09e-972ab1469572.NODI.0_65d5060a-9f45-47af-a09e-972ab1469572.NODI.1')	(0,0):1262,(0,1):258,(1,0):231,(1,1):41	0:240,1:290	(0,0):998,(0,1):203,(1,0):103,(1,1):26	0:110,1:222	chr19	-	(39330736, 39330736)	(39331199, 39331199)	HCT116-unstranded	1.0	SA464	SA468
27a3f1b2-d667-4833-a91e-7be42ae29170	DI	0.47	0.44	0.5	0.37	0.35	0.4	0.1	21061992.68	('27a3f1b2-d667-4833-a91e-7be42ae29170.DI.0', '27a3f1b2-d667-4833-a91e-7be42ae29170.NODI.0_27a3f1b2-d667-4833-a91e-7be42ae29170.NODI.1')	(0,0):802,(0,1):233,(1,0):2691,(1,1):468	0:2918,1:474	(0,0):600,(0,1):231,(1,0):1762,(1,1):361	0:1914,1:440	chr19	-	(54682482, 54682482)	(54684850, 54684850)	HCT116-unstranded	1.0	SA464	SA468
b7bf4d79-5f31-489b-808b-c8efe03d8369	DI	0.47	0.42	0.52	0.79	0.72	0.87	-0.32	1000000000000.0	('b7bf4d79-5f31-489b-808b-c8efe03d8369.DI.0', 'b7bf4d79-5f31-489b-808b-c8efe03d8369.NODI.0_b7bf4d79-5f31-489b-808b-c8efe03d8369.NODI.1')	(0,0):349,(0,1):95,(1,0):329,(1,1):3021	0:1764,1:1681	(0,0):236,(0,1):14,(1,0):298,(1,1):1823	0:1776,1:359	chr19	+	(39873848, 39873848)	(39875550, 39875550)	HCT116-unstranded	1.0	SA464	SA468
709c31e5-1913-4155-b273-7fe536a10f2c	DI	0.18	0.13	0.24	0.42	0.28	0.59	-0.24	24.46	('709c31e5-1913-4155-b273-7fe536a10f2c.DI.0', '709c31e5-1913-4155-b273-7fe536a10f2c.NODI.0_709c31e5-1913-4155-b273-7fe536a10f2c.NODI.1')	(0,0):193,(0,1):47,(1,0):51	0:51,1:47	(0,0):98,(0,1):10,(1,0):37	0:37,1:10	chr19	+	(36110515, 36110515)	(36111025, 36111025)	HCT116-unstranded	1.0	SA464	SA468
b588361e-7fc6-45fc-aeab-44380142886f	DI	0.09	0.06	0.12	0.21	0.17	0.25	-0.12	300417.48	('b588361e-7fc6-45fc-aeab-44380142886f.DI.0', 'b588361e-7fc6-45fc-aeab-44380142886f.NODI.0_b588361e-7fc6-45fc-aeab-44380142886f.NODI.1')	(0,0):964,(0,1):59,(1,0):46,(1,1):179	0:47,1:237	(0,0):1017,(0,1):23,(1,0):111,(1,1):197	0:126,1:205	chr19	-	(14520115, 14520115)	(14520457, 14520457)	HCT116-unstranded	1.0	SA464	SA468
6de7f31e-a3b3-443a-8152-9b36e54d2234	DI	0.1	0.08	0.13	0.26	0.21	0.31	-0.16	1000000000000.0	('6de7f31e-a3b3-443a-8152-9b36e54d2234.DI.0', '6de7f31e-a3b3-443a-8152-9b36e54d2234.NODI.0_6de7f31e-a3b3-443a-8152-9b36e54d2234.NODI.1')	(0,0):4166,(0,1):132,(1,0):98,(1,1):15	0:98,1:147	(0,0):4341,(0,1):70,(1,0):179,(1,1):21	0:180,1:90	chr19	+	(50000451, 50000451)	(50000852, 50000852)	HCT116-unstranded	1.0	SA464	SA468
6a6f7436-7947-4c0c-8e9a-495798d6fffe	DI	0.68	0.6	0.75	0.19	0.17	0.2	0.49	1000000000000.0	('6a6f7436-7947-4c0c-8e9a-495798d6fffe.DI.0', '6a6f7436-7947-4c0c-8e9a-495798d6fffe.NODI.0_6a6f7436-7947-4c0c-8e9a-495798d6fffe.NODI.1')	(0,0):367,(0,1):23,(1,0):3511,(1,1):47	0:3543,1:38	(0,0):568,(0,1):131,(1,0):3745,(1,1):294	0:3802,1:368	chr19	-	(16742120, 16742120)	(16758072, 16758072)	HCT116-unstranded	1.0	SA464	SA468
03873e49-610b-4152-a44e-7c77fe4b6b66	DI	0.71	0.64	0.78	0.18	0.13	0.23	0.53	1000000000000.0	('03873e49-610b-4152-a44e-7c77fe4b6b66.DI.0', '03873e49-610b-4152-a44e-7c77fe4b6b66.NODI.0_03873e49-610b-4152-a44e-7c77fe4b6b66.NODI.1')	(0,0):64,(0,1):23,(1,0):203,(1,1):1675	0:1420,1:481	(0,0):46,(0,1):107,(1,0):53,(1,1):1397	0:374,1:1183	chr19	+	(7535012, 7535012)	(7537370, 7537370)	HCT116-unstranded	1.0	SA464	SA468
f53b6d65-ba1e-4968-a7b5-526814ebe42a	DI	0.19	0.15	0.23	0.08	0.07	0.1	0.11	1751417.1	('f53b6d65-ba1e-4968-a7b5-526814ebe42a.DI.0', 'f53b6d65-ba1e-4968-a7b5-526814ebe42a.NODI.0_f53b6d65-ba1e-4968-a7b5-526814ebe42a.NODI.1')	(0,0):188,(0,1):11,(1,0):143,(1,1):124	0:160,1:118	(0,0):130,(0,1):30,(1,0):178,(1,1):335	0:205,1:338	chr19	+	(1969824, 1969824)	(1976113, 1976113)	HCT116-unstranded	1.0	SA464	SA468
042a6d4e-4b4b-4012-bdd9-9da59ccb66ee	DI	0.04	0.03	0.07	0.16	0.11	0.23	-0.12	545.94	('042a6d4e-4b4b-4012-bdd9-9da59ccb66ee.DI.0', '042a6d4e-4b4b-4012-bdd9-9da59ccb66ee.NODI.0_042a6d4e-4b4b-4012-bdd9-9da59ccb66ee.NODI.1')	(0,0):5908,(0,1):87,(1,0):23,(1,1):123	0:25,1:208	(0,0):4045,(0,1):29,(1,0):31,(1,1):48	0:36,1:72	chr19	+	(59061104, 59061104)	(59061402, 59061402)	HCT116-unstranded	1.0	SA464	SA468
a070553f-8c95-4ac6-a390-a51e63bf9559	DI	0.86	0.78	0.92	0.59	0.48	0.7	0.27	200.86	('a070553f-8c95-4ac6-a390-a51e63bf9559.DI.0', 'a070553f-8c95-4ac6-a390-a51e63bf9559.NODI.0_a070553f-8c95-4ac6-a390-a51e63bf9559.NODI.1')	(0,0):493,(0,1):9,(1,0):376,(1,1):8	0:384,1:9	(0,0):368,(0,1):18,(1,0):176,(1,1):5	0:180,1:19	chr19	-	(1877507, 1877507)	(1878903, 1878903)	HCT116-unstranded	1.0	SA464	SA468
aca0fbb7-1796-4f0a-b34c-b5ee54ef5fb4	DI	0.73	0.67	0.8	0.93	0.88	0.98	-0.2	3322.12	('aca0fbb7-1796-4f0a-b34c-b5ee54ef5fb4.DI.0', 'aca0fbb7-1796-4f0a-b34c-b5ee54ef5fb4.NODI.0_aca0fbb7-1796-4f0a-b34c-b5ee54ef5fb4.NODI.1')	(0,0):344,(1,0):1159,(1,1):648	0:1641,1:166	(0,0):665,(0,1):3,(1,0):2698,(1,1):1110	0:3751,1:60	chr19	+	(10221621, 10221621)	(10224510, 10224510)	HCT116-unstranded	1.0	SA464	SA468
c25fd534-6e93-461b-b443-f5fc980128dc	DI	0.31	0.22	0.42	0.07	0.05	0.1	0.24	1000000000000.0	('c25fd534-6e93-461b-b443-f5fc980128dc.DI.0', 'c25fd534-6e93-461b-b443-f5fc980128dc.NODI.0_c25fd534-6e93-461b-b443-f5fc980128dc.NODI.1')	(0,0):24,(0,1):1,(1,0):67,(1,1):86	0:99,1:55	(0,0):67,(1,0):30,(1,1):179	0:41,1:168	chr19	+	(28288662, 28288662)	(28290339, 28290339)	HCT116-unstranded	1.0	SA464	SA468
07ade925-f565-4977-9637-248d3df7067b	DI	0.27	0.19	0.36	0.71	0.56	0.88	-0.44	466531.75	('07ade925-f565-4977-9637-248d3df7067b.DI.0', '07ade925-f565-4977-9637-248d3df7067b.NODI.0_07ade925-f565-4977-9637-248d3df7067b.NODI.1')	(0,0):5104,(0,1):2,(1,0):48,(1,1):198	0:88,1:160	(0,0):5256,(0,1):2,(1,0):103,(1,1):148	0:224,1:29	chr19	-	(39923863, 39923863)	(39924209, 39924209)	HCT116-unstranded	1.0	SA464	SA468
0a591323-838a-4cea-89c0-6ee6ec55beea	DI	0.08	0.07	0.1	0.29	0.23	0.36	-0.21	1000000000000.0	('0a591323-838a-4cea-89c0-6ee6ec55beea.DI.0', '0a591323-838a-4cea-89c0-6ee6ec55beea.NODI.0_0a591323-838a-4cea-89c0-6ee6ec55beea.NODI.1')	(0,0):57,(0,1):18,(1,0):181,(1,1):189	0:200,1:188	(0,0):25,(0,1):12,(1,0):259,(1,1):65	0:280,1:56	chr19	-	(16466094, 16466094)	(16472795, 16472795)	HCT116-unstranded	1.0	SA464	SA468
af4cfc60-f41c-4426-b5f6-527d28edcbc9	DI	0.59	0.32	0.87	0.05	0.01	0.12	0.54	15713.22	('af4cfc60-f41c-4426-b5f6-527d28edcbc9.DI.0', 'af4cfc60-f41c-4426-b5f6-527d28edcbc9.NODI.0_af4cfc60-f41c-4426-b5f6-527d28edcbc9.NODI.1')	(0,0):3,(0,1):1,(1,0):15,(1,1):18	0:32,1:2	(0,0):3,(1,0):1,(1,1):50	0:5,1:46	chr19	-	(58055605, 58055605)	(58059361, 58059361)	HCT116-unstranded	1.0	SA464	SA468
daa28784-a7d6-494b-9bb1-d0d9520fff62	DI	0.15	0.1	0.2	0.46	0.31	0.65	-0.31	161.01	('daa28784-a7d6-494b-9bb1-d0d9520fff62.DI.0', 'daa28784-a7d6-494b-9bb1-d0d9520fff62.NODI.0_daa28784-a7d6-494b-9bb1-d0d9520fff62.NODI.1')	(0,0):1068,(0,1):36,(1,0):64,(1,1):1	0:65,1:36	(0,0):650,(0,1):7,(1,0):66	0:66,1:7	chr19	+	(989762, 989762)	(990292, 990292)	HCT116-unstranded	1.0	SA464	SA468
135c2863-58ac-40df-ad3e-fc8dd155af95	DI	0.05	0.03	0.11	0.73	0.31	0.98	-0.68	148.34	('135c2863-58ac-40df-ad3e-fc8dd155af95.DI.0', '135c2863-58ac-40df-ad3e-fc8dd155af95.NODI.0_135c2863-58ac-40df-ad3e-fc8dd155af95.NODI.1')	(0,0):78,(0,1):8,(1,0):36	0:36,1:8	(0,0):17,(1,0):110	0:110	chr19	+	(5077378, 5077378)	(5082515, 5082515)	HCT116-unstranded	1.0	SA464	SA468
26575ada-eae9-4cdc-88c2-8c0ce96ddfc9	DI	0.13	0.1	0.16	0.51	0.29	0.75	-0.38	236.95	('26575ada-eae9-4cdc-88c2-8c0ce96ddfc9.DI.0', '26575ada-eae9-4cdc-88c2-8c0ce96ddfc9.NODI.0_26575ada-eae9-4cdc-88c2-8c0ce96ddfc9.NODI.1')	(0,0):240,(0,1):44,(1,0):944,(1,1):8	0:945,1:51	(0,0):105,(0,1):3,(1,0):552,(1,1):3	0:553,1:5	chr19	+	(16965013, 16965013)	(16973370, 16973370)	HCT116-unstranded	1.0	SA464	SA468
bcf418b3-e85e-42c1-9daf-7da0828cc99e	DI	0.24	0.19	0.3	0.75	0.58	0.93	-0.51	1000000000000.0	('bcf418b3-e85e-42c1-9daf-7da0828cc99e.DI.0', 'bcf418b3-e85e-42c1-9daf-7da0828cc99e.NODI.0_bcf418b3-e85e-42c1-9daf-7da0828cc99e.NODI.1')	(0,0):683,(0,1):4,(1,0):159,(1,1):99	0:186,1:76	(0,0):414,(0,1):3,(1,0):243,(1,1):34	0:273,1:7	chr19	-	(16665963, 16665963)	(16667945, 16667945)	HCT116-unstranded	1.0	SA464	SA468
af38f0d9-fb88-40f0-8c37-bc2e61b3c598	DI	0.1	0.08	0.13	0.35	0.22	0.52	-0.25	4531.65	('af38f0d9-fb88-40f0-8c37-bc2e61b3c598.DI.0', 'af38f0d9-fb88-40f0-8c37-bc2e61b3c598.NODI.0_af38f0d9-fb88-40f0-8c37-bc2e61b3c598.NODI.1')	(0,0):105,(0,1):89,(1,0):173,(1,1):9	0:177,1:94	(0,0):60,(0,1):11,(1,0):98,(1,1):1	0:99,1:11	chr19	-	(19414533, 19414533)	(19416885, 19416885)	HCT116-unstranded	1.0	SA464	SA468
4440b53e-3bfd-4836-8f78-736cfd1e36e1	DI	0.05	0.03	0.08	0.47	0.23	0.78	-0.42	278.34	('4440b53e-3bfd-4836-8f78-736cfd1e36e1.DI.0', '4440b53e-3bfd-4836-8f78-736cfd1e36e1.NODI.0_4440b53e-3bfd-4836-8f78-736cfd1e36e1.NODI.1')	(0,0):528,(0,1):33,(1,0):15	0:15,1:33	(0,0):147,(0,1):3,(1,0):23	0:23,1:3	chr19	-	(47230710, 47230710)	(47231264, 47231264)	HCT116-unstranded	1.0	SA464	SA468
9f20b94a-c586-4a43-a481-3f2f934005fe	DI	0.17	0.12	0.23	0.44	0.3	0.61	-0.27	138.04	('9f20b94a-c586-4a43-a481-3f2f934005fe.DI.0', '9f20b94a-c586-4a43-a481-3f2f934005fe.NODI.0_9f20b94a-c586-4a43-a481-3f2f934005fe.NODI.1')	(0,0):361,(0,1):32,(1,0):80	0:80,1:32	(0,0):231,(0,1):9,(1,0):95	0:95,1:9	chr19	+	(50918981, 50918981)	(50919785, 50919785)	HCT116-unstranded	1.0	SA464	SA468
a65fc124-3f8e-444a-88e4-93b3d6f33332	DI	0.35	0.32	0.38	0.16	0.15	0.18	0.19	1000000000000.0	('a65fc124-3f8e-444a-88e4-93b3d6f33332.DI.0', 'a65fc124-3f8e-444a-88e4-93b3d6f33332.NODI.0_a65fc124-3f8e-444a-88e4-93b3d6f33332.NODI.1')	(0,0):384,(0,1):70,(1,0):1876,(1,1):458	0:2054,1:350	(0,0):470,(0,1):28,(1,0):775,(1,1):470	0:857,1:416	chr19	-	(3538298, 3538298)	(3542975, 3542975)	HCT116-unstranded	1.0	SA464	SA468
5b398cae-901e-4b48-97ec-79c580edda78	DI	0.06	0.03	0.11	0.83	0.66	0.94	-0.77	1000000000000.0	('5b398cae-901e-4b48-97ec-79c580edda78.DI.0', '5b398cae-901e-4b48-97ec-79c580edda78.NODI.0_5b398cae-901e-4b48-97ec-79c580edda78.NODI.1')	(0,0):676,(0,1):13,(1,0):77,(1,1):1	0:77,1:14	(0,0):816,(0,1):2,(1,0):1406	0:1406,1:2	chr11	+	(9452422, 9452422)	(9455183, 9455183)	HCT116-unstranded	1.0	SA464	SA468
c61c24a8-82e7-4a73-a0a8-413a692d9200	DI	0.1	0.08	0.14	0.63	0.41	0.89	-0.53	423547.71	('c61c24a8-82e7-4a73-a0a8-413a692d9200.DI.0', 'c61c24a8-82e7-4a73-a0a8-413a692d9200.NODI.0_c61c24a8-82e7-4a73-a0a8-413a692d9200.NODI.1')	(0,0):100,(0,1):29,(1,0):287,(1,1):22	0:289,1:49	(0,0):62,(0,1):2,(1,0):372,(1,1):6	0:375,1:5	chr11	+	(95555663, 95555663)	(95561191, 95561191)	HCT116-unstranded	1.0	SA464	SA468
a9f6d4f7-c6d3-4f0b-a191-e0e618b04ff4	DI	0.38	0.33	0.44	0.17	0.13	0.21	0.21	1000000000000.0	('a9f6d4f7-c6d3-4f0b-a191-e0e618b04ff4.DI.0', 'a9f6d4f7-c6d3-4f0b-a191-e0e618b04ff4.NODI.0_a9f6d4f7-c6d3-4f0b-a191-e0e618b04ff4.NODI.1')	(0,0):49,(0,1):64,(1,0):265,(1,1):174	0:327,1:176	(0,0):86,(0,1):61,(1,0):95,(1,1):156	0:126,1:186	chr11	+	(376421, 376421)	(379701, 379701)	HCT116-unstranded	1.0	SA464	SA468
95beae8f-7b7a-4521-b1db-8e9dc01e95d5	DI	0.04	0.03	0.06	0.17	0.13	0.22	-0.13	1000000000000.0	('95beae8f-7b7a-4521-b1db-8e9dc01e95d5.DI.0', '95beae8f-7b7a-4521-b1db-8e9dc01e95d5.NODI.0_95beae8f-7b7a-4521-b1db-8e9dc01e95d5.NODI.1')	(0,0):138,(0,1):26,(1,0):113,(1,1):48	0:115,1:72	(0,0):109,(0,1):8,(1,0):325,(1,1):42	0:338,1:37	chr11	+	(126126462, 126126462)	(126131379, 126131379)	HCT116-unstranded	1.0	SA464	SA468
fcb660b0-8722-4505-afa6-96a083819c21	DI	0.07	0.04	0.11	0.27	0.15	0.44	-0.2	31.95	('fcb660b0-8722-4505-afa6-96a083819c21.DI.0', 'fcb660b0-8722-4505-afa6-96a083819c21.NODI.0_fcb660b0-8722-4505-afa6-96a083819c21.NODI.1')	(0,0):356,(0,1):16,(1,0):66	0:66,1:16	(0,0):230,(0,1):6,(1,0):132	0:132,1:6	chr11	-	(68564324, 68564324)	(68566823, 68566823)	HCT116-unstranded	1.0	SA464	SA468
c54fd688-73b2-493f-b94c-2e42f67b7d29	DI	0.44	0.35	0.55	0.19	0.14	0.24	0.25	292289.35	('c54fd688-73b2-493f-b94c-2e42f67b7d29.DI.0', 'c54fd688-73b2-493f-b94c-2e42f67b7d29.NODI.0_c54fd688-73b2-493f-b94c-2e42f67b7d29.NODI.1')	(0,0):2227,(0,1):28,(1,0):97,(1,1):3	0:97,1:31	(0,0):1743,(0,1):70,(1,0):71,(1,1):6	0:72,1:75	chr11	+	(67352156, 67352156)	(67352712, 67352712)	HCT116-unstranded	1.0	SA464	SA468
f4d69758-a57e-418e-a109-bf19c27ac01f	DI	0.04	0.02	0.06	0.23	0.15	0.34	-0.19	81301531.9	('f4d69758-a57e-418e-a109-bf19c27ac01f.DI.0', 'f4d69758-a57e-418e-a109-bf19c27ac01f.NODI.0_f4d69758-a57e-418e-a109-bf19c27ac01f.NODI.1')	(0,0):47,(0,1):42,(1,0):23,(1,1):14	0:23,1:56	(0,0):27,(0,1):11,(1,0):64,(1,1):12	0:68,1:19	chr11	-	(128840805, 128840805)	(128842452, 128842452)	HCT116-unstranded	1.0	SA464	SA468
53ed7d1d-4e52-4930-a6ec-a73999c7975f	DI	0.26	0.17	0.36	0.07	0.04	0.11	0.19	1465.51	('53ed7d1d-4e52-4930-a6ec-a73999c7975f.DI.0', '53ed7d1d-4e52-4930-a6ec-a73999c7975f.NODI.0_53ed7d1d-4e52-4930-a6ec-a73999c7975f.NODI.1')	(0,0):105,(0,1):17,(1,0):52,(1,1):5	0:54,1:20	(0,0):85,(0,1):36,(1,0):21,(1,1):1	0:21,1:37	chr11	-	(47752926, 47752926)	(47753771, 47753771)	HCT116-unstranded	1.0	SA464	SA468
52d735a8-7dc1-4309-b4a2-ee98cf654135	DI	0.13	0.06	0.22	0.57	0.35	0.79	-0.44	296.25	('52d735a8-7dc1-4309-b4a2-ee98cf654135.DI.0', '52d735a8-7dc1-4309-b4a2-ee98cf654135.NODI.0_52d735a8-7dc1-4309-b4a2-ee98cf654135.NODI.1')	(0,0):116,(0,1):19,(1,0):9,(1,1):112	0:34,1:106	(0,0):32,(0,1):4,(1,0):14,(1,1):27	0:27,1:18	chr11	+	(65633329, 65633329)	(65633852, 65633852)	HCT116-unstranded	1.0	SA464	SA468
643fc26b-a5eb-416c-9437-d08ea6bdb2a3	DI	0.02	0.02	0.03	0.13	0.08	0.2	-0.11	3732584.9	('643fc26b-a5eb-416c-9437-d08ea6bdb2a3.DI.0', '643fc26b-a5eb-416c-9437-d08ea6bdb2a3.NODI.0_643fc26b-a5eb-416c-9437-d08ea6bdb2a3.NODI.1')	(0,0):305,(0,1):45,(1,0):81	0:81,1:45	(0,0):101,(0,1):18,(1,0):230,(1,1):1	0:230,1:19	chr11	+	(93535001, 93535001)	(93540801, 93540801)	HCT116-unstranded	1.0	SA464	SA468
7130aea5-a153-43b1-b5f6-f929fe5261fc	DI	0.53	0.47	0.59	0.88	0.79	0.96	-0.35	1000000000000.0	('7130aea5-a153-43b1-b5f6-f929fe5261fc.DI.0', '7130aea5-a153-43b1-b5f6-f929fe5261fc.NODI.0_7130aea5-a153-43b1-b5f6-f929fe5261fc.NODI.1')	(0,0):392,(1,0):479,(1,1):743	0:860,1:362	(0,0):341,(0,1):1,(1,0):556,(1,1):488	0:977,1:68	chr11	+	(65338862, 65338862)	(65340287, 65340287)	HCT116-unstranded	1.0	SA464	SA468
6c6d551c-39f1-480c-88c9-01af89fa7a57	DI	0.17	0.13	0.22	0.42	0.34	0.52	-0.25	1000000000000.0	('6c6d551c-39f1-480c-88c9-01af89fa7a57.DI.0', '6c6d551c-39f1-480c-88c9-01af89fa7a57.NODI.0_6c6d551c-39f1-480c-88c9-01af89fa7a57.NODI.1')	(0,0):341,(0,1):90,(1,0):107,(1,1):1	0:108,1:90	(0,0):186,(0,1):35,(1,0):152	0:152,1:35	chr11	+	(212837, 212837)	(213418, 213418)	HCT116-unstranded	1.0	SA464	SA468
56bc2f75-110c-41fa-ab06-376b11cf7a6e	DI	0.19	0.15	0.23	0.37	0.29	0.46	-0.18	49514.55	('56bc2f75-110c-41fa-ab06-376b11cf7a6e.DI.0', '56bc2f75-110c-41fa-ab06-376b11cf7a6e.NODI.0_56bc2f75-110c-41fa-ab06-376b11cf7a6e.NODI.1')	(0,0):116,(0,1):74,(1,0):299,(1,1):2	0:299,1:76	(0,0):78,(0,1):32,(1,0):344	0:344,1:32	chr11	-	(6235963, 6235963)	(6238791, 6238791)	HCT116-unstranded	1.0	SA464	SA468
e9861a34-b645-4c9f-a936-75d73f47e859	DI	0.08	0.07	0.09	0.23	0.19	0.28	-0.15	1000000000000.0	('e9861a34-b645-4c9f-a936-75d73f47e859.DI.0', 'e9861a34-b645-4c9f-a936-75d73f47e859.NODI.0_e9861a34-b645-4c9f-a936-75d73f47e859.NODI.1')	(0,0):409,(0,1):2,(1,0):228,(1,1):346	0:261,1:315	(0,0):193,(0,1):3,(1,0):342,(1,1):166	0:392,1:119	chr11	+	(68377419, 68377419)	(68381006, 68381006)	HCT116-unstranded	1.0	SA464	SA468
8d43c879-e323-4656-9c81-59bbfab37e6c	DI	0.91	0.81	0.98	0.45	0.35	0.55	0.46	1000000000000.0	('8d43c879-e323-4656-9c81-59bbfab37e6c.DI.0', '8d43c879-e323-4656-9c81-59bbfab37e6c.NODI.0_8d43c879-e323-4656-9c81-59bbfab37e6c.NODI.1')	(0,0):92,(0,1):2,(1,0):80,(1,1):63	0:139,1:6	(0,0):71,(0,1):30,(1,0):71,(1,1):128	0:145,1:84	chr11	+	(68696651, 68696651)	(68697902, 68697902)	HCT116-unstranded	1.0	SA464	SA468
56effed5-7b18-49dc-a821-e17b99229e37	DI	0.04	0.02	0.06	0.32	0.15	0.59	-0.28	110.01	('56effed5-7b18-49dc-a821-e17b99229e37.DI.0', '56effed5-7b18-49dc-a821-e17b99229e37.NODI.0_56effed5-7b18-49dc-a821-e17b99229e37.NODI.1')	(0,0):80,(0,1):33,(1,0):37,(1,1):1	0:38,1:33	(0,0):26,(0,1):4,(1,0):46	0:46,1:4	chr11	+	(73063875, 73063875)	(73066694, 73066694)	HCT116-unstranded	1.0	SA464	SA468
ac72d831-c929-4ba2-aada-0a33caf2d6c6	DI	0.03	0.01	0.08	0.32	0.13	0.63	-0.29	40.57	('ac72d831-c929-4ba2-aada-0a33caf2d6c6.DI.0', 'ac72d831-c929-4ba2-aada-0a33caf2d6c6.NODI.0_ac72d831-c929-4ba2-aada-0a33caf2d6c6.NODI.1')	(0,0):37,(0,1):8,(1,0):16	0:16,1:8	(0,0):26,(0,1):3,(1,0):83	0:83,1:3	chr11	-	(94194102, 94194102)	(94197405, 94197405)	HCT116-unstranded	1.0	SA464	SA468
e43b780a-0328-422b-8e92-3f725f114ad9	DI	0.73	0.45	0.97	0.29	0.21	0.39	0.44	25.02	('e43b780a-0328-422b-8e92-3f725f114ad9.DI.0', 'e43b780a-0328-422b-8e92-3f725f114ad9.NODI.0_e43b780a-0328-422b-8e92-3f725f114ad9.NODI.1')	(0,0):9,(1,0):54,(1,1):5	0:56,1:3	(0,0):91,(0,1):6,(1,0):160,(1,1):45	0:170,1:41	chr11	+	(6554911, 6554911)	(6559740, 6559740)	HCT116-unstranded	1.0	SA464	SA468
[truncated: 4,383 more rows]
