# Supplementary material for: CLK-dependent exon recognition and conjoined gene formation revealed with a novel small molecule inhibitor
Source: Nat Commun. 2017 Feb 23;8:7. doi: 10.1038/s41467-016-0008-7 (PMC5431906; doi:10.1038/s41467-016-0008-7)
Supplement: Supplementary file 12 — DI PSI values across all T3 concentrations in HCT116 and 184hTERT datasets. Columns: event_type (event type name; text), event_name (event identifier; text), t3_concentration (T3 concentration, μM; float), psi (percent spliced in value; float), dataset (cell and RNA-Seq library type; text). [file 41467_2016_8_MOESM12_ESM.txt]

event_type	event_name	t3_concentration	psi	dataset
DI	000ef52c-5afd-4176-b7e6-68571249c574	0.50	0.89	HCT116-unstranded
DI	0069170f-47cc-4241-8005-8772017fc71c	0.50	0.49	HCT116-unstranded
DI	01093768-0d9c-4663-99e1-95fa2b73ad76	0.50	0.08	HCT116-unstranded
DI	0141dfd2-2481-4062-b04e-4f43484718f9	0.50	0.38	HCT116-unstranded
DI	0167d2cf-b3fd-40b9-b76e-a8af839baddd	0.50	0.4	HCT116-unstranded
DI	0197c6dc-f46a-4a73-9b27-91689ea6226e	0.50	0.15	HCT116-unstranded
DI	01a79d43-5432-4e22-9289-9c84ef17ef57	0.50	0.14	HCT116-unstranded
DI	01f54abb-7ef7-488d-8027-d528f8654312	0.50	0.08	HCT116-unstranded
DI	021f1c98-ff2c-472b-8268-54e902816788	0.50	0.02	HCT116-unstranded
DI	023b605d-fbcf-4235-9a83-d657a08e0c5f	0.50	0.43	HCT116-unstranded
DI	025caed0-454d-4edc-a961-fea806f181ec	0.50	0.16	HCT116-unstranded
DI	02607f57-3809-4aed-96f5-54ffac089b94	0.50	0.15	HCT116-unstranded
DI	027d2680-22b4-4120-92c4-f3fac1cd0ed0	0.50	0.08	HCT116-unstranded
DI	028780e1-bfd8-430a-b60e-b969aca67b7b	0.50	0.12	HCT116-unstranded
DI	02d089cb-68be-4b66-8cf3-0c0dfb77b252	0.50	0.63	HCT116-unstranded
DI	02eaeed9-bd80-485a-9cb9-488d075f0806	0.50	0.21	HCT116-unstranded
DI	0318c2ba-716b-4351-98fa-5602df490bf3	0.50	0.06	HCT116-unstranded
DI	034fc4bd-a9a8-4493-88f2-8efe0071bcbe	0.50	0.05	HCT116-unstranded
DI	0364070f-7da2-47ed-89c1-9a90b416e6a7	0.50	0.23	HCT116-unstranded
DI	03857937-c770-438c-b313-9b29d4b9f03a	0.50	0.25	HCT116-unstranded
DI	03873e49-610b-4152-a44e-7c77fe4b6b66	0.50	0.12	HCT116-unstranded
DI	039ad7b6-0d87-456b-ba77-6473296d4fb8	0.50	0.56	HCT116-unstranded
DI	03b6fa62-cd07-4d3c-8b9f-e3b61335d3bd	0.50	0.27	HCT116-unstranded
DI	03c67ae1-3e3c-40d8-9d24-067e0ddb323c	0.50	0.37	HCT116-unstranded
DI	042794db-3ea0-4e85-a7a3-dd7e4b7d0559	0.50	0.16	HCT116-unstranded
DI	042a6d4e-4b4b-4012-bdd9-9da59ccb66ee	0.50	0.08	HCT116-unstranded
DI	042f1a82-e0a9-43fa-9093-6f6a3710dc0f	0.50	0.38	HCT116-unstranded
DI	044e1bf4-e553-43bf-8203-be2f5bbc0ac6	0.50	0.06	HCT116-unstranded
DI	04fa7b2f-f322-41d0-8ca4-1835bedc907d	0.50	0.25	HCT116-unstranded
DI	050f9393-828f-4637-9126-49fbfc2ff79e	0.50	0.35	HCT116-unstranded
DI	0540d135-062b-4db1-93b3-8bfdc1f5dacd	0.50	0.08	HCT116-unstranded
DI	055519ac-75c5-4673-b5fd-e2b3c31ee8d0	0.50	0.08	HCT116-unstranded
DI	056543bd-9e34-4c4e-8519-1f95e8450de9	0.50	0.39	HCT116-unstranded
DI	05862ef7-91ca-41d6-b598-9c38e5c5c510	0.50	0.05	HCT116-unstranded
DI	058e5ce8-4b2a-4a55-9d0b-b0ebaf1d805d	0.50	0.12	HCT116-unstranded
DI	059cb8f4-0988-4b1e-8c35-01ccbc82b311	0.50	0.19	HCT116-unstranded
DI	059f1a4d-238f-44f0-b679-d421afcc29d4	0.50	0.06	HCT116-unstranded
DI	05a52419-dec0-467b-a0b5-56ff2393ceb4	0.50	0.07	HCT116-unstranded
DI	05b78e56-72ef-4aec-b026-0c6d535a59ca	0.50	0.25	HCT116-unstranded
DI	05c1da6a-24e6-4f0f-8212-b88757424d48	0.50	0.13	HCT116-unstranded
DI	05c4eb59-3418-49b8-83b3-6bb064b61341	0.50	0.02	HCT116-unstranded
DI	05dd5677-d90a-4310-b356-dc9a46a722a7	0.50	0.25	HCT116-unstranded
DI	0614b914-5f3f-41a5-b501-2480e06ebcc5	0.50	0.4	HCT116-unstranded
DI	062c40ce-c491-42ee-9c90-94588f16d67c	0.50	0.75	HCT116-unstranded
DI	0634500e-6897-4c7a-96f2-155b8c288d63	0.50	0.81	HCT116-unstranded
DI	065403ec-0021-4b6b-b193-cddfe58da40c	0.50	0.39	HCT116-unstranded
DI	06638625-5bdd-43a3-b5d2-2cf6605f5a8f	0.50	0.03	HCT116-unstranded
DI	0673f90c-25a6-40a3-ba23-a668a0a63833	0.50	0.05	HCT116-unstranded
DI	068fb71a-d68d-42d7-becc-578b55f29f43	0.50	0.06	HCT116-unstranded
DI	06a2f73d-5e16-47f2-951a-9dcd8405b662	0.50	0.16	HCT116-unstranded
DI	070fe00d-e918-4a8d-8751-0c76dcbe965e	0.50	0.73	HCT116-unstranded
DI	07795a93-7876-4498-9dfc-9a90cf38981e	0.50	0.25	HCT116-unstranded
DI	07ade925-f565-4977-9637-248d3df7067b	0.50	0.35	HCT116-unstranded
DI	07b66a37-b928-4be7-9e0f-a4d9f3e45c55	0.50	0.3	HCT116-unstranded
DI	07d19e4d-a631-4cc9-ae13-091de6080c32	0.50	0.12	HCT116-unstranded
DI	08046667-33d2-4d7c-b3bf-24c32c0b380d	0.50	0.07	HCT116-unstranded
DI	08201258-bd90-4bcd-b7f5-3160f8138537	0.50	0.17	HCT116-unstranded
DI	08219c14-9d9f-41d2-862a-1687d4850c44	0.50	0.27	HCT116-unstranded
DI	08b1278a-7ea2-400b-85bf-ac251751c440	0.50	0.15	HCT116-unstranded
DI	08de9f2a-55d4-4210-9caf-c1a184156930	0.50	0.2	HCT116-unstranded
DI	08f50bde-3606-4e99-ac81-7342aee94314	0.50	0.03	HCT116-unstranded
DI	0901df4d-2120-46e0-99a9-1f25b5c2e928	0.50	0.1	HCT116-unstranded
DI	092140a8-0c6c-4961-bda1-d5402a8448bf	0.50	0.15	HCT116-unstranded
DI	09603aed-a1f2-43b3-82d7-c65021c15b71	0.50	0.03	HCT116-unstranded
DI	0976a61a-caf7-4424-8166-0ad474aa08bb	0.50	0.16	HCT116-unstranded
DI	09d3da9d-bcdc-425f-825c-ff5955f09587	0.50	0.14	HCT116-unstranded
DI	09eec212-18f1-4dfa-a47b-00ebc1a95b43	0.50	0.49	HCT116-unstranded
DI	09fab3f5-19e6-4972-a2e2-4554e3edb993	0.50	0.06	HCT116-unstranded
DI	0a36bd6f-04f7-40cc-81ab-6fff3ffc37e4	0.50	0.84	HCT116-unstranded
DI	0a38dcd8-2451-48d2-9955-c049ef5b1f01	0.50	0.26	HCT116-unstranded
DI	0a3ad0cb-2c07-4317-aee2-df3d57e272e9	0.50	0.24	HCT116-unstranded
DI	0a50edfa-89f5-4bf1-a5cb-a9908838de36	0.50	0.03	HCT116-unstranded
DI	0a557dad-592d-4619-93c0-722926ea912f	0.50	0.11	HCT116-unstranded
DI	0a591323-838a-4cea-89c0-6ee6ec55beea	0.50	0.14	HCT116-unstranded
DI	0a8a303e-0988-4cf8-ad4b-544291f15f27	0.50	0.07	HCT116-unstranded
DI	0ab5ac12-eda8-4638-b9d2-1a01eeb9641e	0.50	0.83	HCT116-unstranded
DI	0ad7223e-64b4-429d-b82f-c91b6feb6239	0.50	0.02	HCT116-unstranded
DI	0ad9fde2-ed60-4406-a7e1-515851272742	0.50	0.05	HCT116-unstranded
DI	0aec8232-62a3-4405-8035-c9cb8f99a38f	0.50	0.05	HCT116-unstranded
DI	0b173476-1cb8-495c-acaf-e25b975839da	0.50	0.03	HCT116-unstranded
DI	0b3fa87f-f4e2-4bda-b2eb-34bb91a1fb13	0.50	0.62	HCT116-unstranded
DI	0b7bee3b-1fb9-4f3f-9012-1adb4ebc5840	0.50	0.18	HCT116-unstranded
DI	0b9c1aa1-0ace-4173-89cd-805814b50732	0.50	0.24	HCT116-unstranded
DI	0bd02a31-57a7-40f6-9f93-2c34aa8ef9b6	0.50	0.16	HCT116-unstranded
DI	0bead777-ef14-48f3-9a08-c6fd3d61542d	0.50	0.06	HCT116-unstranded
DI	0bf275f8-d281-4a17-8ec6-88c513a27887	0.50	0.07	HCT116-unstranded
DI	0c0a5a5b-3a3e-460e-8cf9-326971298fa4	0.50	0.03	HCT116-unstranded
DI	0c251940-f0ad-447c-9f43-af958c573fae	0.50	0.32	HCT116-unstranded
DI	0c46bbce-113f-4d74-a7f8-506bbbc84a57	0.50	0.04	HCT116-unstranded
DI	0cd4e68b-8d46-4a18-98d9-c284317edeaa	0.50	0.11	HCT116-unstranded
DI	0cd8110c-a73c-45cf-9e49-8802dd7df842	0.50	0.39	HCT116-unstranded
DI	0cedf12a-705d-4690-9636-0a970367d8d7	0.50	0.08	HCT116-unstranded
DI	0cfe148c-9092-44c3-b541-8c270d3289d8	0.50	0.25	HCT116-unstranded
DI	0d075e53-ff72-4156-b78e-6e27601d8366	0.50	0.09	HCT116-unstranded
DI	0d22e236-ffb4-4508-9b74-1544a317bf40	0.50	0.23	HCT116-unstranded
DI	0d2c49b5-0e57-4474-a64e-3fd48138201a	0.50	0.23	HCT116-unstranded
DI	0d371078-40b4-425b-9ca8-e9d9d9154a33	0.50	0.62	HCT116-unstranded
DI	0d63ca40-bce7-4d5e-aecb-4a0b5475839d	0.50	0.37	HCT116-unstranded
DI	0d7bec66-0cc0-4ab7-8574-2f11cf734ba2	0.50	0.23	HCT116-unstranded
DI	0d8c72c3-e4ed-4fde-b6ff-ec9d93507df5	0.50	0.1	HCT116-unstranded
DI	0e560d7e-6d6a-4b8f-a7b2-cae39c3c00fe	0.50	0.14	HCT116-unstranded
DI	0e84bb00-fc38-47a5-acfd-cba62a8fb28b	0.50	0.1	HCT116-unstranded
DI	0e9312d7-ca5b-47fc-9d14-0141d93af888	0.50	0.37	HCT116-unstranded
DI	0ec6b718-d3f6-491a-a6e4-f85fe7766fde	0.50	0.37	HCT116-unstranded
DI	0ee782b9-b5dc-49f8-b7c5-4e9eebedad3d	0.50	0.19	HCT116-unstranded
DI	0f1099b4-f2b7-4a37-80d7-7df3fc4cee1b	0.50	0.28	HCT116-unstranded
DI	0f2706ce-6b7a-4180-8b8a-e27a986616ff	0.50	0.27	HCT116-unstranded
DI	0f495b23-26a5-4b22-b8f9-ba2fa8db9692	0.50	0.04	HCT116-unstranded
DI	0f950ddc-0bbd-414a-b591-76b1799ea685	0.50	0.43	HCT116-unstranded
DI	0fa2d2ea-10fb-4902-89e6-f16e20cc634e	0.50	0.46	HCT116-unstranded
DI	0fc06e8e-f3bb-48ab-b55c-34a4b64be811	0.50	0.05	HCT116-unstranded
DI	0fc5535f-61bf-404e-942d-43e5651b1b12	0.50	0.02	HCT116-unstranded
DI	0fcc752a-f290-455d-8a96-c01044371f26	0.50	0.43	HCT116-unstranded
DI	0fdfed43-1945-475d-9aec-a15c995166f6	0.50	0.05	HCT116-unstranded
DI	10094daa-e855-43ca-a9c0-dbb7cb5445d9	0.50	0.03	HCT116-unstranded
DI	100e0b57-a15a-4c3a-8812-c3ab4fcecdc1	0.50	0.29	HCT116-unstranded
DI	103c10dc-0056-49ad-b842-691b96e99fe8	0.50	0.52	HCT116-unstranded
DI	103ed008-38ea-494f-9812-0fd44a06e03a	0.50	0.06	HCT116-unstranded
DI	1043082e-5dc5-4dfe-9cb6-f2a8f58fc0b0	0.50	0.46	HCT116-unstranded
DI	10789b9a-cf4c-4a7f-870f-2353f1894fea	0.50	0.76	HCT116-unstranded
DI	108b4242-1fd0-46ba-9e88-028c5769655c	0.50	0.15	HCT116-unstranded
DI	109a2ce6-46e7-4d43-8d20-668b2ebdb3f7	0.50	0.14	HCT116-unstranded
DI	10cb0da6-cad5-438e-9f1a-48532d953044	0.50	0.05	HCT116-unstranded
DI	10d5266f-6857-4390-ba2b-087cb7108264	0.50	0.19	HCT116-unstranded
DI	10e1a770-d444-483d-b215-d02b9efd0ce7	0.50	0.17	HCT116-unstranded
DI	10fddc92-a77b-4b01-abdf-242e2621ac16	0.50	0.67	HCT116-unstranded
DI	1162e761-b30b-4628-829a-2b1988d33985	0.50	0.04	HCT116-unstranded
DI	116972d7-3cfc-4d14-8472-95a8b6a4b306	0.50	0.2	HCT116-unstranded
DI	117a91e5-2d3c-46f3-a6f4-6722484a1124	0.50	0.23	HCT116-unstranded
DI	117e2a18-a1f3-4b09-aabf-b78a3ab85ae1	0.50	0.23	HCT116-unstranded
DI	11896a96-e039-4c50-a87a-ab03812ccb64	0.50	0.28	HCT116-unstranded
DI	11eb4f2a-d71c-4d42-821e-d0e952d8536e	0.50	0.12	HCT116-unstranded
DI	11edc3d0-f7a2-4e0e-a8fb-d4f2036732c6	0.50	0.12	HCT116-unstranded
DI	12219252-0df5-4574-a177-db2bb3d46290	0.50	0.35	HCT116-unstranded
DI	12682071-b3a6-4835-9ad1-fea8f2a4494d	0.50	0.2	HCT116-unstranded
DI	129ef211-cd50-4b5f-9bf7-ca673f9a0a21	0.50	0.39	HCT116-unstranded
DI	12b9b007-b871-4bd1-8dfd-66c4dd3a97ec	0.50	0.1	HCT116-unstranded
DI	12bae375-b4d2-4fee-ad6f-91ced465097c	0.50	0.04	HCT116-unstranded
DI	12fb69b5-fccc-445f-b66b-72e7842adc31	0.50	0.18	HCT116-unstranded
DI	13227945-e7c3-427c-a340-5d07c713576c	0.50	0.22	HCT116-unstranded
DI	133f0b06-eb94-4ec1-ac62-d259b8296593	0.50	0.45	HCT116-unstranded
DI	1342075c-ff24-4388-9ba7-1f1c241a4794	0.50	0.35	HCT116-unstranded
DI	135c2863-58ac-40df-ad3e-fc8dd155af95	0.50	0.3	HCT116-unstranded
DI	138fe9f6-664e-4211-b365-3c9fdef9580c	0.50	0.24	HCT116-unstranded
DI	139d5a96-582d-41ac-bfb4-899f4e02eeda	0.50	0.71	HCT116-unstranded
DI	13cd094c-6cd5-43bf-b5d6-ec41ac3d726d	0.50	0.08	HCT116-unstranded
DI	13ce8b37-e405-4975-bcd2-49846a346f9e	0.50	0.74	HCT116-unstranded
DI	13e150f9-ce0f-4832-a73e-dd4f331359dd	0.50	0.25	HCT116-unstranded
DI	13e4c029-5f0d-4252-a37f-d1530c32214a	0.50	0.58	HCT116-unstranded
DI	140df8cf-61ee-4dd6-926c-01cb9ebf2623	0.50	0.41	HCT116-unstranded
DI	14273b92-8c73-4323-aa8e-c69c8f59e31c	0.50	0.24	HCT116-unstranded
DI	14ad2f72-05d3-4ab7-9db4-f437e7523118	0.50	0.27	HCT116-unstranded
DI	14c69926-5fed-46a9-9575-de39ca311f02	0.50	0.68	HCT116-unstranded
DI	14e306a0-9b7f-4410-bfd3-a7127f051ddc	0.50	0.05	HCT116-unstranded
DI	15119cdd-b8bd-4d1f-8ea8-c949df1b95f7	0.50	0.29	HCT116-unstranded
DI	15162ae9-3a8d-42c6-b8f4-b690f7f681dd	0.50	0.1	HCT116-unstranded
DI	15428e0f-5982-4b4f-883f-b57dc5c826ce	0.50	0.16	HCT116-unstranded
DI	1550d0b4-9cf0-491f-93ea-471820ff9b8c	0.50	0.05	HCT116-unstranded
DI	157570d7-ea0b-4985-bb2b-b0b41fc6ca9d	0.50	0.07	HCT116-unstranded
DI	158e11cb-3854-4951-be4a-371ab60e0593	0.50	0.33	HCT116-unstranded
DI	15955111-57e3-4b23-9ca6-e41e56e25d05	0.50	0.55	HCT116-unstranded
DI	15d231b3-fed1-4414-a0ab-e2eaa0e786a3	0.50	0.07	HCT116-unstranded
DI	15d887cc-fc2e-4b21-8d60-df6c2d86ac82	0.50	0.64	HCT116-unstranded
DI	16033561-4923-41d5-93c8-a8c9c6e57e12	0.50	0.05	HCT116-unstranded
DI	16149dbe-d4a9-4f4a-b8ec-809bd9ac890c	0.50	0.32	HCT116-unstranded
DI	16164199-8f3c-4dcc-803d-51d103fa2ef2	0.50	0.38	HCT116-unstranded
DI	1657d53d-06c2-4e6a-aaef-a97c64a0b612	0.50	0.27	HCT116-unstranded
DI	16635b44-ce91-499f-ae0f-ced372996a52	0.50	0.29	HCT116-unstranded
DI	16911f6f-c3f7-4001-8960-001441ce05e0	0.50	0.8	HCT116-unstranded
DI	16d548fe-6539-4308-8bfd-c21a597d5c47	0.50	0.24	HCT116-unstranded
DI	16d817af-ed87-4506-8d79-abef0c08db02	0.50	0.16	HCT116-unstranded
DI	1720f090-e8f3-4844-835b-cb6b446dcdd6	0.50	0.15	HCT116-unstranded
DI	172f1244-41a3-4e77-b794-1696f7bf5ae4	0.50	0.03	HCT116-unstranded
DI	1737ee95-91db-40b0-94f2-a1f9e9874594	0.50	0.21	HCT116-unstranded
DI	174a1c01-fbed-4531-8383-4e3f8737c77c	0.50	0.29	HCT116-unstranded
DI	175f4506-1fbd-4db3-af4e-2b91c902bca7	0.50	0.04	HCT116-unstranded
DI	17658bcb-5ca1-40d4-b7fb-af3f6d8e14af	0.50	0.27	HCT116-unstranded
DI	17c13b4c-8ee5-4303-98a6-13f5f95e1dbd	0.50	0.09	HCT116-unstranded
DI	17ee62a5-b5f8-43c4-9dfd-87ee9bc4af23	0.50	0.01	HCT116-unstranded
DI	1801e711-d86e-44c0-ae4c-19e0ec09c36c	0.50	0.05	HCT116-unstranded
DI	183a0ff3-0c1c-4662-b1f3-3b28d4abd313	0.50	0.18	HCT116-unstranded
DI	1854685e-e996-470e-884f-c7ef44d7020a	0.50	0.08	HCT116-unstranded
DI	18a3308f-cadb-428d-b361-2ace04085e9d	0.50	0.16	HCT116-unstranded
DI	18ad90f0-4a0e-4927-8af6-0d14f527a398	0.50	0.02	HCT116-unstranded
DI	18b56e33-7741-416b-9ec9-faa7080e10c9	0.50	0.13	HCT116-unstranded
DI	18de6efd-fdcc-42c1-b932-a6d20a4706e1	0.50	0.38	HCT116-unstranded
DI	18ec5307-d37c-4b4d-a3a4-dcdc054a39e3	0.50	0.57	HCT116-unstranded
DI	18ff3136-0ee1-44f0-ba4c-5179eeec0275	0.50	0.15	HCT116-unstranded
DI	1945760d-aea3-480c-8f16-7792c352242b	0.50	0.15	HCT116-unstranded
DI	195156c5-6abb-40d0-93d4-127214cfc777	0.50	0.15	HCT116-unstranded
DI	195b50cb-fb1a-4495-a654-02be85607fba	0.50	0.08	HCT116-unstranded
DI	195d9f66-af7c-40c3-9a8a-2900f58b3405	0.50	0.19	HCT116-unstranded
DI	1969facc-bccb-447c-9446-25b7025c695c	0.50	0.01	HCT116-unstranded
DI	19867969-7b90-4cc8-8167-8f07dd29693f	0.50	0.27	HCT116-unstranded
DI	19e7f8e9-91bd-40d8-9663-5205e4a8aa77	0.50	0.05	HCT116-unstranded
DI	19e9aafd-e948-4d63-83bc-5d8ada1eeb12	0.50	0.69	HCT116-unstranded
DI	1a1ac122-0f24-40c2-9053-8ef1cdcb20e8	0.50	0.22	HCT116-unstranded
DI	1a5774f1-3d0c-454a-8744-52b8aeca1dcf	0.50	0.29	HCT116-unstranded
DI	1a663d0e-a650-44e9-8b0a-5b885f17b93a	0.50	0.12	HCT116-unstranded
DI	1a8065ea-119b-4fc7-8cc8-805d6a5e5146	0.50	0.03	HCT116-unstranded
DI	1aa3c345-0981-438d-8254-5342f6e52641	0.50	0.09	HCT116-unstranded
DI	1ab49fda-1dff-40b7-8510-331c042703c7	0.50	0.16	HCT116-unstranded
DI	1ac91fb0-9895-437d-9afa-c3de39d48998	0.50	0.05	HCT116-unstranded
DI	1ad6da70-ad27-40f0-a393-3ff298d6c53a	0.50	0.4	HCT116-unstranded
DI	1b04269d-0dc5-425d-b9c9-8ba794e6dde3	0.50	0.41	HCT116-unstranded
DI	1b25b0c1-e057-4ae5-86e3-0794c47ec6fb	0.50	0.31	HCT116-unstranded
DI	1b4de8da-36e6-41aa-a358-97add0abd73e	0.50	0.22	HCT116-unstranded
DI	1b591762-7e9e-467a-bc7c-230b9198b489	0.50	0.27	HCT116-unstranded
DI	1b62f30c-0bde-41b4-85c3-5574aee74d95	0.50	0.32	HCT116-unstranded
DI	1b6e5154-0f90-4d0a-be7b-cee9afcd60dd	0.50	0.01	HCT116-unstranded
DI	1b8277d4-7556-44e4-9264-35f40fe1cddd	0.50	0.1	HCT116-unstranded
DI	1b9fcbb3-52ad-4c53-8ac7-a0f5cdf2df49	0.50	0.23	HCT116-unstranded
DI	1bc2e8d5-318a-4591-bbcc-da357289808e	0.50	0.18	HCT116-unstranded
DI	1c1a6c27-4806-4668-ac43-2a89486238b5	0.50	0.19	HCT116-unstranded
DI	1c3155ea-a1be-4dbc-b5eb-297bb4227b42	0.50	0.29	HCT116-unstranded
DI	1c717e1e-6006-45bb-a7b1-2a7ad883acab	0.50	0.07	HCT116-unstranded
DI	1c9439f3-05b7-40f4-ab41-6bbfe274db79	0.50	0.35	HCT116-unstranded
DI	1c955f62-64bf-425c-942c-1ce43498c6f3	0.50	0.08	HCT116-unstranded
DI	1d03b2d3-6213-49e0-a267-90aa055f1565	0.50	0.02	HCT116-unstranded
DI	1d1eb2f1-1f0b-444b-a293-75358cadc2bc	0.50	0.06	HCT116-unstranded
DI	1d5c5514-13fd-4cca-a44e-74e396f8ea8e	0.50	0.16	HCT116-unstranded
DI	1d66baf6-81e8-496d-b960-5c715c211cc6	0.50	0.11	HCT116-unstranded
DI	1d6fdd7b-8537-4a1f-b626-457d733c61a8	0.50	0.32	HCT116-unstranded
DI	1d77887b-3f2f-42a6-a39e-38e807be2425	0.50	0.13	HCT116-unstranded
DI	1d7d4427-240f-4650-8475-463446719f19	0.50	0.21	HCT116-unstranded
DI	1de17f5e-d30e-4d28-9b73-bd137ec12fd9	0.50	0.11	HCT116-unstranded
DI	1debb244-6a32-4fa2-9a4c-c54f1cf836db	0.50	0.38	HCT116-unstranded
DI	1e012cac-43c8-409e-b3ca-f8672cc28f6b	0.50	0.26	HCT116-unstranded
DI	1e3916ec-1a21-425d-9336-cfce78b35e9a	0.50	0.3	HCT116-unstranded
DI	1e51319a-3227-4925-a2cb-1992b85bc25d	0.50	0.08	HCT116-unstranded
DI	1e9cd1b8-ad83-4827-91e8-25e6fe5677c7	0.50	0.13	HCT116-unstranded
DI	1f717f89-81ed-4247-b24a-b91a02565f91	0.50	0.06	HCT116-unstranded
DI	1f786c74-efd8-49fc-8d8f-15a6f905c160	0.50	0.07	HCT116-unstranded
DI	202255e0-4195-4798-8d5e-04813e03e3e3	0.50	0.59	HCT116-unstranded
DI	202b27d2-2824-4175-b491-d97d7368664f	0.50	0.02	HCT116-unstranded
DI	204f8191-2a9e-4bc4-a72b-0c8abc43a817	0.50	0.04	HCT116-unstranded
DI	2050139a-4524-437e-a5e9-faf6ad67eb13	0.50	0.15	HCT116-unstranded
DI	205a1faa-4042-4916-9194-e617433d4bc8	0.50	0.03	HCT116-unstranded
DI	207d9096-75b1-40d2-9eb7-b2a4dd9c5da5	0.50	0.03	HCT116-unstranded
DI	20b577c6-2227-442a-874b-d91c60b1d9f8	0.50	0.59	HCT116-unstranded
DI	20c60aa8-bb58-4a2b-9fe7-89f0ff6294ea	0.50	0.6	HCT116-unstranded
DI	20d331c7-1355-4612-8127-1af8e98007e3	0.50	0.11	HCT116-unstranded
DI	21125107-6096-4c30-94da-b796f36ad774	0.50	0.24	HCT116-unstranded
DI	213699e8-b149-40fe-9582-009d24255504	0.50	0.08	HCT116-unstranded
DI	213f1ca4-e560-45b4-a93c-5ff2d30141da	0.50	0.01	HCT116-unstranded
DI	21631d7a-7481-4e28-952c-29966893f49c	0.50	0.71	HCT116-unstranded
DI	217644f0-44c6-49e5-9f0e-babfb11ad7f3	0.50	0.12	HCT116-unstranded
DI	21b1637e-6356-46a3-beb3-5a7b175bd1eb	0.50	0.13	HCT116-unstranded
DI	21d33a0a-9c93-405e-b2cc-bcdcb0291140	0.50	0.71	HCT116-unstranded
DI	2213ba6a-e0cd-4a40-9b5a-dbdcddfd7928	0.50	0.05	HCT116-unstranded
DI	221c1d23-ab59-4f6b-aa81-b2121ec05894	0.50	0.2	HCT116-unstranded
DI	22c98b6a-e745-46e6-a7ac-66d159c4a48c	0.50	0.14	HCT116-unstranded
DI	22df7872-8d54-4fdd-9896-76309fd29adb	0.50	0.05	HCT116-unstranded
DI	2304b9b5-d846-4049-ac84-b5ad0e7e566e	0.50	0.05	HCT116-unstranded
DI	232ba5b1-c297-4a0a-8886-d7532daf84f8	0.50	0.01	HCT116-unstranded
DI	23556ae1-7499-44ca-aac2-48870a843b06	0.50	0.04	HCT116-unstranded
DI	2355e28e-5747-471c-a26b-67a1b2c68ffa	0.50	0.15	HCT116-unstranded
DI	235b0a99-15a7-4a40-8dc3-ce9e7a4bf1e9	0.50	0.7	HCT116-unstranded
DI	2360666b-045c-46e3-8573-754c1ece5f7e	0.50	0.41	HCT116-unstranded
DI	2377855f-9859-4ccd-9c04-1bee59d34ec7	0.50	0.37	HCT116-unstranded
DI	23d57dfd-87cd-4339-8526-4fe03ba1caaf	0.50	0.55	HCT116-unstranded
DI	23d7e08d-646d-4a13-9ef9-52a051cc2366	0.50	0.01	HCT116-unstranded
DI	242e2caf-65be-4096-a841-b80db3bab4e8	0.50	0.58	HCT116-unstranded
DI	2476d71f-787e-4ab8-8587-2b2afd501985	0.50	0.2	HCT116-unstranded
DI	2487c50d-0169-4116-98b3-5a8378c9c273	0.50	0.15	HCT116-unstranded
DI	2489482e-50ce-44b4-9bd0-0fbd461edfd7	0.50	0.27	HCT116-unstranded
DI	24d39a40-3a61-4a8d-bef1-b24bec57c500	0.50	0.13	HCT116-unstranded
DI	2514a52a-61e1-4dfe-b3bd-84f96fae23a5	0.50	0.12	HCT116-unstranded
DI	252225d8-5f08-4e6f-bbd8-f6428b678f0b	0.50	0.06	HCT116-unstranded
DI	2559ba1d-e4b5-4e1a-842d-88d5b7a7abd7	0.50	0.04	HCT116-unstranded
DI	25b4e611-438a-49e4-a4d1-42d3251767cb	0.50	0.06	HCT116-unstranded
DI	261fcb34-06ab-4983-a06b-13ecc7255eac	0.50	0.02	HCT116-unstranded
DI	2635f155-7fa4-4e95-b2a8-5669687a6792	0.50	0.6	HCT116-unstranded
DI	263f8b73-67c0-46a7-9458-7e395c119e20	0.50	0.03	HCT116-unstranded
DI	26575ada-eae9-4cdc-88c2-8c0ce96ddfc9	0.50	0.49	HCT116-unstranded
DI	266616d2-8b99-4657-ba5a-fc201e2bd114	0.50	0.02	HCT116-unstranded
DI	26b5d501-f38f-4e3f-b55b-cc4d934fffcd	0.50	0.15	HCT116-unstranded
DI	26bd7234-37ed-4992-8be0-7b1d0bebb507	0.50	0.18	HCT116-unstranded
DI	26ca9ccd-857f-483b-8402-7002f41a0494	0.50	0.04	HCT116-unstranded
DI	26ceff97-e578-417b-97de-74a5cabbb960	0.50	0.14	HCT116-unstranded
DI	270166cb-46f7-4731-b004-c05df9fbedd7	0.50	0.12	HCT116-unstranded
DI	271f7ec1-c879-4c21-9498-66e919487874	0.50	0.1	HCT116-unstranded
DI	27210bd6-b048-48dc-84c1-bbae9e81ab32	0.50	0.01	HCT116-unstranded
DI	27315c83-cc0f-4aa1-809d-31d55e955e69	0.50	0.1	HCT116-unstranded
DI	274a266a-4a29-4387-a0a5-cb3c2bbd1b11	0.50	0.05	HCT116-unstranded
DI	274ffd72-48c4-4c4f-a9ea-81cf171949ac	0.50	0.49	HCT116-unstranded
DI	275d3f8e-37c6-4f5d-b343-9a3923970a55	0.50	0.06	HCT116-unstranded
DI	27a3f1b2-d667-4833-a91e-7be42ae29170	0.50	0.35	HCT116-unstranded
DI	28633dc1-8e5f-42f8-a554-df3499e3cd47	0.50	0.91	HCT116-unstranded
DI	28871853-cb8b-4515-bba2-11b06f7e8dc3	0.50	0.6	HCT116-unstranded
DI	288a7533-4f87-48c1-9f5c-6b7b4244c623	0.50	0.02	HCT116-unstranded
DI	289696bc-b9d0-4500-8ba6-23feb6020ce5	0.50	0.03	HCT116-unstranded
DI	2897c51c-8cf5-4448-976e-d42e2dd80e01	0.50	0.24	HCT116-unstranded
DI	28a0c07f-4db1-4afe-9804-f26362d5b57a	0.50	0.06	HCT116-unstranded
DI	28cbfd07-159b-4ad1-9d5a-ac820dc05ccc	0.50	0.1	HCT116-unstranded
DI	28f41271-2785-447e-b919-18abb26e2131	0.50	0.57	HCT116-unstranded
DI	2906861d-80e4-426a-b1ed-625e26248ce3	0.50	0.02	HCT116-unstranded
DI	2920be92-48aa-44a3-ae33-c31a4e3acd76	0.50	0.06	HCT116-unstranded
DI	2965e5ad-748f-4177-8839-791872a13966	0.50	0.13	HCT116-unstranded
DI	29ab2066-a9af-46e8-9411-b7fca727c8d8	0.50	0.35	HCT116-unstranded
DI	29b82ea9-6329-4ede-ad35-a542231321e7	0.50	0.03	HCT116-unstranded
DI	29f87e52-d872-477a-b632-4100e983b940	0.50	0.29	HCT116-unstranded
DI	2a4d8a5c-b13e-4624-9901-fd97fa91ddc3	0.50	0.16	HCT116-unstranded
DI	2a52b187-f066-4a0e-b80e-c8a8946d69fa	0.50	0.27	HCT116-unstranded
DI	2a756ea9-cb73-4629-b921-0fbcc5569a7a	0.50	0.09	HCT116-unstranded
DI	2a8f3f28-b1e5-426f-b0fa-5ecd70e53f17	0.50	0.1	HCT116-unstranded
DI	2ad1b8f9-eee6-4eb5-9e15-72868b85c687	0.50	0.36	HCT116-unstranded
DI	2ae5fffb-c45d-49aa-a3eb-fa5749976bfb	0.50	0.22	HCT116-unstranded
DI	2b333116-3109-480d-9730-6a5ca7905db1	0.50	0.11	HCT116-unstranded
DI	2b613fbe-a856-4370-877a-0efc7bffd757	0.50	0.63	HCT116-unstranded
DI	2b801b82-e6f6-4e8b-9ae1-a89a6748cc71	0.50	0.05	HCT116-unstranded
DI	2bab9099-8004-43e5-9301-d1f99dfe4e9f	0.50	0.09	HCT116-unstranded
DI	2bdcfd9d-f37f-4981-b29b-ed4ece7654da	0.50	0.52	HCT116-unstranded
DI	2bec6cf3-1131-4d27-a6f2-035e3d90aef9	0.50	0.15	HCT116-unstranded
DI	2c4f5ea9-ffdb-4017-a0f8-2d3b4c4a4ce1	0.50	0.14	HCT116-unstranded
DI	2c6b2c90-be37-43f1-9a2a-c91c49e57979	0.50	0.15	HCT116-unstranded
DI	2c78a7e4-a7d1-4d89-97c0-6416363f108d	0.50	0.05	HCT116-unstranded
DI	2c86f746-e8c4-4069-81f9-9866f17fafbb	0.50	0.61	HCT116-unstranded
DI	2cb001b3-9901-4641-8bac-70520b20d4c1	0.50	0.19	HCT116-unstranded
DI	2d0774c9-2434-4745-b18a-27af3064d274	0.50	0.31	HCT116-unstranded
DI	2d2805c2-7c46-406c-b902-be9c19b22632	0.50	0.06	HCT116-unstranded
DI	2d2c2de8-2667-4ca2-9a09-477cbf15f692	0.50	0.03	HCT116-unstranded
DI	2dcff360-18b0-44ea-9bf4-d69311126ecb	0.50	0.06	HCT116-unstranded
DI	2dd7bd03-c737-4dfd-adeb-3791215526b9	0.50	0.27	HCT116-unstranded
DI	2df56448-6b8f-45bd-baf8-71aefaa527c9	0.50	0.05	HCT116-unstranded
DI	2dfe91c0-7463-4b26-a209-9873214cd065	0.50	0.12	HCT116-unstranded
DI	2e180107-9fd3-4c76-86fd-074f33982189	0.50	0.3	HCT116-unstranded
DI	2e5a0663-5cfe-49bc-98e9-e51e8b8a360f	0.50	0.18	HCT116-unstranded
DI	2e650df0-08ca-49b9-a868-e838b67ffcee	0.50	0.16	HCT116-unstranded
DI	2eff75b1-26a2-4fb4-b3e5-e94d2a3d0348	0.50	0.05	HCT116-unstranded
DI	2f0017ea-76c1-4bc4-843d-a1ac2856df96	0.50	0.16	HCT116-unstranded
DI	2f4cc162-16b6-49ef-8456-874985ce25e8	0.50	0.16	HCT116-unstranded
DI	2f6e5823-cfcc-488a-83fe-e097dc3fc3c6	0.50	0.19	HCT116-unstranded
DI	2f829cfe-9c2c-4937-b31f-97ed24a85669	0.50	0.07	HCT116-unstranded
DI	2fa24465-0a6a-4098-8aaa-4d4278a62c50	0.50	0.38	HCT116-unstranded
DI	2fbba1ad-3137-4e1b-b7cf-7f16b8c46009	0.50	0.29	HCT116-unstranded
DI	30111e99-cce8-4c54-9482-d90b1b96c997	0.50	0.16	HCT116-unstranded
DI	30151786-aebd-4cad-972e-52b0872e0b86	0.50	0.2	HCT116-unstranded
DI	309528e4-3e17-4e20-92fc-89479db1dc6b	0.50	0.07	HCT116-unstranded
DI	30f243a4-d6d1-4828-ac45-f6d1fce27f1f	0.50	0.11	HCT116-unstranded
DI	31296db8-43de-40e3-bcd2-d44c1f21a96b	0.50	0.17	HCT116-unstranded
DI	314ada60-5cd1-4b29-b5db-c0d24dca4743	0.50	0.18	HCT116-unstranded
DI	315172ca-e343-4a22-b976-b3d1a2517886	0.50	0.05	HCT116-unstranded
DI	3160d662-76dc-4f17-afe6-58e3600b1137	0.50	0.04	HCT116-unstranded
DI	316e5062-7836-4615-9c5d-41da0819fb73	0.50	0.27	HCT116-unstranded
DI	31782e11-40ba-452b-b522-4d3e8079dc42	0.50	0.03	HCT116-unstranded
DI	317ea578-1cf6-434b-b6c7-27b6327602c9	0.50	0.05	HCT116-unstranded
DI	31bab668-36fc-414f-bfb8-193bb0b0c43b	0.50	0.48	HCT116-unstranded
DI	321ee96b-5f7b-4619-bb6d-41c8339d7508	0.50	0.28	HCT116-unstranded
DI	32219432-37b5-4511-9b83-61fde6472300	0.50	0.07	HCT116-unstranded
DI	327097a5-4bcf-4cb4-8f8a-e5c78b671713	0.50	0.08	HCT116-unstranded
DI	32aae085-93ff-490d-9bc2-6a4791701ec3	0.50	0.03	HCT116-unstranded
DI	32af03ea-2bf0-4286-90e0-8979d0b3a5f1	0.50	0.08	HCT116-unstranded
DI	32b8bb20-57ea-436c-9348-9ab83dfcc2a5	0.50	0.52	HCT116-unstranded
DI	32dbec42-9797-4475-bd4c-ee49930b0372	0.50	0.22	HCT116-unstranded
DI	33040aaf-01f0-4e0b-b0dd-5350bbc570a7	0.50	0.06	HCT116-unstranded
DI	3308f7e2-8ab7-4ec0-a018-5df21b02464f	0.50	0.66	HCT116-unstranded
DI	33578588-419d-4806-bb48-45f706e7753b	0.50	0.3	HCT116-unstranded
DI	33b00900-38a5-48e8-9b9a-fe7b68099b52	0.50	0.04	HCT116-unstranded
DI	33f3a745-d10e-42ac-a4ad-cc53b8f5574c	0.50	0.18	HCT116-unstranded
DI	340b0d92-1fb6-4726-b36c-1d21cef32983	0.50	0.4	HCT116-unstranded
DI	341f9400-2f44-4497-8385-ca7971b3e08c	0.50	0.56	HCT116-unstranded
DI	34466419-2449-4229-9e15-e1cbc8c10c7f	0.50	0.05	HCT116-unstranded
DI	346b811b-a0e4-4d47-8909-cc7dfb68a587	0.50	0.03	HCT116-unstranded
DI	346e65dd-2c83-424d-a694-063d5f1b8b62	0.50	0.14	HCT116-unstranded
DI	34758aca-0b87-446f-b5c5-f4d75fcb2790	0.50	0.07	HCT116-unstranded
DI	34920527-e8e9-4fe5-b190-49e78a4ba132	0.50	0.2	HCT116-unstranded
DI	34e65621-e014-4990-89df-e450ca9e8a77	0.50	0.2	HCT116-unstranded
DI	34f5e2b1-c641-45d5-bffa-241e7b94239c	0.50	0.03	HCT116-unstranded
DI	35120a3f-698a-41a1-ae1d-1aee20635696	0.50	0.08	HCT116-unstranded
DI	3512c4a2-60ca-4794-8a1b-ec40ef163d03	0.50	0.07	HCT116-unstranded
DI	35267496-6417-4b6f-9ebc-ca8b69bf7e04	0.50	0.26	HCT116-unstranded
DI	3556e674-9c14-431d-9258-07177eb50627	0.50	0.05	HCT116-unstranded
DI	356429bc-6237-485d-97ab-a175ea7c6035	0.50	0.15	HCT116-unstranded
DI	357c8075-1ba7-4be6-ac6b-47353ff0d21f	0.50	0.11	HCT116-unstranded
DI	35cbd7a8-9845-4e38-b78a-c47a72a9b32e	0.50	0.1	HCT116-unstranded
DI	35eb1a08-0f32-40bc-b939-02ae7c293477	0.50	0.58	HCT116-unstranded
DI	35f4cdd1-6cbc-4584-b30a-aa6071cf388d	0.50	0.07	HCT116-unstranded
DI	364f39d5-9ed5-4df3-a35e-ca3a35abe5fb	0.50	0.95	HCT116-unstranded
DI	365e8ccc-0e4b-4a6c-8bd8-97e6255fbba8	0.50	0.13	HCT116-unstranded
DI	367658f6-cd08-4ab0-a4fb-fbff0dd7cdaa	0.50	0.12	HCT116-unstranded
DI	36b9339f-bfb4-4fb1-8bd4-7eb0ab42df14	0.50	0.06	HCT116-unstranded
DI	36e8966d-dbc4-4efe-b2c2-ad48aed09553	0.50	0.22	HCT116-unstranded
DI	37016ad3-39ba-4fcb-adf2-d43c38179a21	0.50	0.21	HCT116-unstranded
DI	371710fa-5630-407b-9b67-5573e3114e2f	0.50	0.04	HCT116-unstranded
DI	3728be92-6b2f-4afb-82de-6cd7a3c6432c	0.50	0.15	HCT116-unstranded
DI	37332e61-faa7-4852-8c81-5d118eb3f135	0.50	0.78	HCT116-unstranded
DI	37585234-287d-4c00-afc0-063d1eff1691	0.50	0.1	HCT116-unstranded
DI	3775ac3c-0de9-429d-91a0-e4bb17102b27	0.50	0.47	HCT116-unstranded
DI	37aef9f3-874d-4d1c-b5f3-7859a15d4a27	0.50	0.25	HCT116-unstranded
DI	37e593b6-42e7-4ec5-9be5-5ffb5990b737	0.50	0.29	HCT116-unstranded
DI	37fcad2f-c2c3-48a1-bb11-8119ce2ef606	0.50	0.14	HCT116-unstranded
DI	3824d8a9-8c1b-4d1e-9986-a1dd60a3ba88	0.50	0.48	HCT116-unstranded
DI	3856ab49-491c-44d9-b55e-14399ef88e5a	0.50	0.08	HCT116-unstranded
DI	385ee5d2-ec20-42b6-9033-7e587a7ffefb	0.50	0.24	HCT116-unstranded
DI	38636d6d-f135-431c-aad2-db8aec95ac56	0.50	0.04	HCT116-unstranded
DI	38857f8d-9e04-4f49-8cc8-4c253befff20	0.50	0.05	HCT116-unstranded
DI	3894d7aa-6ce1-4f7f-85d1-92ff83bf6fb7	0.50	0.25	HCT116-unstranded
DI	38a2f73b-13bd-42ac-9104-eab3e384dd8b	0.50	0.78	HCT116-unstranded
DI	38bd74e0-7f0f-4343-be6f-86b5294e1d75	0.50	0.58	HCT116-unstranded
DI	38d99653-1246-4be5-905e-aca7d8cc11c0	0.50	0.2	HCT116-unstranded
DI	391d05cf-c2da-4339-94c3-f387391a26b0	0.50	0.04	HCT116-unstranded
DI	392dc62a-6acc-483d-9073-38e1f9ed65ae	0.50	0.68	HCT116-unstranded
DI	399aa80b-f817-42b8-b426-85ce3b0246e9	0.50	0.13	HCT116-unstranded
DI	39d8bb37-771e-4a07-9a52-fd098a6374a3	0.50	0.1	HCT116-unstranded
DI	3a32107d-4d20-423c-9903-17cafa1cd3fc	0.50	0.2	HCT116-unstranded
DI	3a3a7b33-676b-4adc-ba7e-2f588edd2962	0.50	0.16	HCT116-unstranded
DI	3a6a11db-fe0d-49ea-b620-d381a3d8ad44	0.50	0.08	HCT116-unstranded
DI	3ac1d67b-923a-4c8e-8303-f9902b1e4022	0.50	0.57	HCT116-unstranded
DI	3acf2bc3-e07e-4524-8f02-6c990f49842a	0.50	0.22	HCT116-unstranded
DI	3ad2059a-33fe-4cea-8ce2-d61a2d78b264	0.50	0.1	HCT116-unstranded
DI	3ad55326-d2ef-4cb2-a9ac-dcdfea650be3	0.50	0.29	HCT116-unstranded
DI	3af182c5-8f1e-468e-9958-65d18273b402	0.50	0.04	HCT116-unstranded
DI	3b00c281-6ddf-47da-9211-2a527f96aa41	0.50	0.14	HCT116-unstranded
DI	3b0d5f16-78e4-41dd-bc11-bb5c8111a925	0.50	0.02	HCT116-unstranded
DI	3b102d5e-0281-4a30-99a6-a9b9decaa5db	0.50	0.26	HCT116-unstranded
DI	3b208e95-583c-45f7-8ce7-aa3f000cfc82	0.50	0.05	HCT116-unstranded
DI	3b36ffae-2008-4ca0-a411-de17fe048886	0.50	0.04	HCT116-unstranded
DI	3b3cf72c-e88c-4854-bce4-f22969089586	0.50	0.49	HCT116-unstranded
DI	3bb66450-a139-4b5f-9510-b9ed66f74d30	0.50	0.06	HCT116-unstranded
DI	3bbbf909-d148-4b92-96d8-a28b9d8e4f38	0.50	0.19	HCT116-unstranded
DI	3bd1daf1-901f-41a0-8f6b-a34b56a8e2a1	0.50	0.28	HCT116-unstranded
DI	3be145e5-21f4-4dd0-8e3b-6dcce0f275ee	0.50	0.54	HCT116-unstranded
DI	3c076678-f6e5-4676-8d7c-69aabfe94932	0.50	0.06	HCT116-unstranded
DI	3c1f73cc-0c89-45ae-8512-9d40c37bcebe	0.50	0.46	HCT116-unstranded
DI	3c31c50b-4104-49b2-bb0e-a798acbca8bf	0.50	0.71	HCT116-unstranded
DI	3c328cf0-bbf5-40c4-a70f-9a60f6c7aa18	0.50	0.09	HCT116-unstranded
DI	3c44886a-0565-45c2-a4cb-15244c2baf25	0.50	0.52	HCT116-unstranded
DI	3c45fc66-5a2f-4246-898c-3a6d0a6a42a1	0.50	0.31	HCT116-unstranded
DI	3c5c0a4b-051d-43f9-a3f4-04afae2a54a3	0.50	0.19	HCT116-unstranded
DI	3cb63172-5c2c-484b-9fb5-80a776bc6a59	0.50	0.08	HCT116-unstranded
DI	3cb8d74e-ff75-4605-8827-4bafba327028	0.50	0.29	HCT116-unstranded
DI	3cfb2a94-445d-4c0a-ad68-9c0413c80a36	0.50	0.01	HCT116-unstranded
DI	3d01c588-ab2e-4295-a20e-8b3ea313d170	0.50	0.12	HCT116-unstranded
DI	3d3705fa-0d4d-4f5c-baa9-0b63c9d71c31	0.50	0.29	HCT116-unstranded
DI	3d3865d2-89e9-46b7-b19b-4e0ed8dab430	0.50	0.08	HCT116-unstranded
DI	3d3f847e-0ee9-468e-bc64-ec16ca0ec3fd	0.50	0.14	HCT116-unstranded
DI	3d4c254f-415d-4bdd-95a4-284e6266014f	0.50	0.09	HCT116-unstranded
DI	3dc56367-fbf3-48e8-b5cc-203cdb64fabf	0.50	0.6	HCT116-unstranded
DI	3df56616-7f13-4eb2-8037-83ee6291cea4	0.50	0.51	HCT116-unstranded
DI	3e47754b-68a3-45e6-810b-820b89b83264	0.50	0.04	HCT116-unstranded
DI	3e5dfee0-6d51-49f8-a334-28470e5f6830	0.50	0.2	HCT116-unstranded
DI	3e6201f8-70f4-44e0-9a0e-7ff8e9815bcc	0.50	0.03	HCT116-unstranded
DI	3e7b8b8e-ce1b-4191-adc8-697c81f4697c	0.50	0.25	HCT116-unstranded
DI	3e8aae33-46a3-468e-be7e-62cfc866125a	0.50	0.09	HCT116-unstranded
DI	3efb4a69-c1b7-4cd8-afb5-52bed1a0bb0f	0.50	0.25	HCT116-unstranded
DI	3f245582-eaa1-4a7b-b4e9-1ad322410262	0.50	0.79	HCT116-unstranded
DI	3f4b8a7c-a6ee-40f9-9a0b-466279a1fdcc	0.50	0.06	HCT116-unstranded
DI	3f4d456c-5454-4ceb-9730-bba77b671faa	0.50	0.44	HCT116-unstranded
DI	3f55e291-a6ba-488c-9900-731191306c7c	0.50	0.1	HCT116-unstranded
DI	3f74bfbd-3330-49e6-a0a1-d3d881329ca2	0.50	0.3	HCT116-unstranded
DI	3f8f52a3-f46d-45dd-8919-644e8034be0b	0.50	0.07	HCT116-unstranded
DI	3f91338f-6741-4d04-b80a-56df31b421c0	0.50	0.01	HCT116-unstranded
DI	3fd20287-09bc-43e7-9f95-a3330ebcb4df	0.50	0.76	HCT116-unstranded
DI	401a18c5-bda6-43a4-a4a7-df61a5f8153a	0.50	0.28	HCT116-unstranded
DI	403b4323-eac5-44e0-b209-db405ed7c167	0.50	0.03	HCT116-unstranded
DI	405c4841-4b96-4839-a261-90ee2fd47549	0.50	0.32	HCT116-unstranded
DI	40860552-cfef-4f68-9ced-898863eaf35f	0.50	0.05	HCT116-unstranded
DI	40cb4537-251b-4bec-bbd5-bf7d9bc7820d	0.50	0.27	HCT116-unstranded
DI	40e45254-59e0-4317-a1cc-09093652e7be	0.50	0.2	HCT116-unstranded
DI	40fd1d83-e7a2-4bd3-bdd2-35fcebebdac9	0.50	0.02	HCT116-unstranded
DI	4138f097-7230-4101-acda-960ee4cb639c	0.50	0.03	HCT116-unstranded
DI	413b5e94-3c8c-4251-948f-a87b8dfbd52b	0.50	0.08	HCT116-unstranded
DI	41502cd6-9076-447c-b71f-e06b3e536584	0.50	0.8	HCT116-unstranded
DI	41b2b510-549c-4d45-9650-7002fcaa1c3b	0.50	0.04	HCT116-unstranded
DI	420296ff-a018-4b3b-b8fb-7e94ac2ec854	0.50	0.42	HCT116-unstranded
DI	421493a4-2d08-439c-badc-c4422de7a1f0	0.50	0.14	HCT116-unstranded
DI	42595b9e-66e2-4af0-ba21-1a75729e4deb	0.50	0.09	HCT116-unstranded
DI	42a012da-9e90-452d-a46e-07d6e0ffe9d0	0.50	0.08	HCT116-unstranded
DI	42bd58a6-863c-4e95-9224-a782b9050fa9	0.50	0.09	HCT116-unstranded
DI	42fc5165-15cc-4096-9eb4-77355adbffc8	0.50	0.2	HCT116-unstranded
DI	43246128-f0e2-4ab7-bb0c-a23491ae2c8f	0.50	0.08	HCT116-unstranded
DI	4348d677-d5bd-4731-bc47-18f503703260	0.50	0.23	HCT116-unstranded
DI	4348e735-cae0-4274-a757-3426fd813edf	0.50	0.08	HCT116-unstranded
DI	43695983-e059-44a5-8d41-ee7770b070d4	0.50	0.04	HCT116-unstranded
DI	436a9d00-90a6-4d54-91bc-58a5a5ed973e	0.50	0.33	HCT116-unstranded
DI	436abf69-bc1f-456f-ab2c-7f7192a2832c	0.50	0.35	HCT116-unstranded
DI	436d0e5b-a5c8-470c-8ea5-56514ed8da00	0.50	0.14	HCT116-unstranded
DI	4391d5bc-4616-4da3-815d-c14309301d0e	0.50	0.09	HCT116-unstranded
DI	43acaf9c-666c-4fa0-a985-a56ba6f44339	0.50	0.07	HCT116-unstranded
DI	43d77ed5-7e01-46de-9d70-eb303ce4bea7	0.50	0.06	HCT116-unstranded
DI	44057ec4-66e6-42f6-af79-cf3c77bb5861	0.50	0.25	HCT116-unstranded
DI	44409e4f-9b82-4eb5-bd6a-370fdbd6bc86	0.50	0.14	HCT116-unstranded
DI	4440b53e-3bfd-4836-8f78-736cfd1e36e1	0.50	0.33	HCT116-unstranded
DI	444fee45-64c5-4886-9db3-87768f2aa341	0.50	0.32	HCT116-unstranded
DI	4463eef2-e2df-4671-aabb-5f3a49ec70fc	0.50	0.14	HCT116-unstranded
DI	44746229-e920-4f94-bce6-1d619dbddeed	0.50	0.05	HCT116-unstranded
DI	449978d0-34e1-4195-8d43-73f19bc244ce	0.50	0.02	HCT116-unstranded
DI	44aa12be-f7b3-429a-9906-c8883ec4bdf5	0.50	0.07	HCT116-unstranded
DI	44b7acfe-64e7-4e0b-a162-8d978ec1e017	0.50	0.49	HCT116-unstranded
DI	44d16aae-5ee0-4c1e-9d85-26d3fb09501d	0.50	0.53	HCT116-unstranded
DI	44f17f6c-97d2-4b02-9a77-c73cbcc69dd6	0.50	0.06	HCT116-unstranded
DI	44f82b9e-4950-4b4e-821f-ca0f467f79da	0.50	0.04	HCT116-unstranded
DI	45084bdb-6056-4213-a685-7631b288de99	0.50	0.09	HCT116-unstranded
DI	450b9032-3416-4244-9060-972708387666	0.50	0.48	HCT116-unstranded
DI	4514bc42-33d7-47e1-91f9-201179996683	0.50	0.1	HCT116-unstranded
DI	455b2fac-4ee5-40a8-ae50-e3f24070509b	0.50	0.74	HCT116-unstranded
DI	455e7b88-a76e-460c-93a4-044c1992314b	0.50	0.52	HCT116-unstranded
DI	458c0f94-cb5d-47b4-9eb6-d814dd06e530	0.50	0.09	HCT116-unstranded
DI	45a26931-f457-4e10-b8e9-be48f12abc42	0.50	0.05	HCT116-unstranded
DI	4652c235-cf98-48d8-b4fe-b8250f7d7e3c	0.50	0.06	HCT116-unstranded
DI	4686147b-b9a7-4195-863c-b0fc92bdc91e	0.50	0.31	HCT116-unstranded
DI	46fb7cef-698b-44e1-8dae-d42cc201171c	0.50	0.23	HCT116-unstranded
DI	477bfb1c-0822-4ea1-84bb-e40020f41ae9	0.50	0.01	HCT116-unstranded
DI	47ae4b37-c953-432b-972e-712ae8d39846	0.50	0.75	HCT116-unstranded
DI	47b7fd6d-bb8b-47be-9718-1bc560765945	0.50	0.04	HCT116-unstranded
DI	4806331a-bba9-42db-904c-ec7fa63a5fe5	0.50	0.06	HCT116-unstranded
DI	480d7261-2463-477d-a5f1-ff729b557c93	0.50	0.08	HCT116-unstranded
DI	48103b9e-3b2c-4074-916e-7006f8ea7770	0.50	0.1	HCT116-unstranded
DI	48e61412-da5f-4bb0-8069-0b9e6172e4e4	0.50	0.43	HCT116-unstranded
DI	4903a099-883c-4551-b76a-220ed60f9223	0.50	0.02	HCT116-unstranded
DI	4964410b-e4c1-446f-9b9a-982d9e378cb2	0.50	0.34	HCT116-unstranded
DI	4a023da8-d615-4839-a856-ecff49314bea	0.50	0.12	HCT116-unstranded
DI	4a0eb49b-fcde-4eb1-b2be-17402f66b12a	0.50	0.07	HCT116-unstranded
DI	4a361ff1-f1a4-4567-bca3-5624b1f06264	0.50	0.15	HCT116-unstranded
DI	4a992982-f6df-4227-88a7-a1b7d164c149	0.50	0.74	HCT116-unstranded
DI	4aa2f346-a3ff-435f-91bc-8867ab857164	0.50	0.04	HCT116-unstranded
DI	4aab4308-4c1a-4bab-8983-52eb3a284b10	0.50	0.33	HCT116-unstranded
DI	4ac0a43b-3f4f-4d31-a104-50b9b432ebe2	0.50	0.02	HCT116-unstranded
DI	4aec1b7f-3ab4-4855-906c-8e8d19c8fbac	0.50	0.06	HCT116-unstranded
DI	4b109468-e672-4868-b824-bb84a6145f0d	0.50	0.27	HCT116-unstranded
DI	4b1e6f9f-ba39-45f5-89d3-9b86d35fd5e6	0.50	0.19	HCT116-unstranded
DI	4b5cc661-0678-4a55-bccf-595ee25e8330	0.50	0.46	HCT116-unstranded
DI	4b686df1-d91a-4d28-9cd4-a59444b7f034	0.50	0.35	HCT116-unstranded
DI	4b7f2115-174f-433e-83ca-9d10b078e3ab	0.50	0.74	HCT116-unstranded
DI	4b96f385-64c6-4df8-9e24-9ec88e071a3a	0.50	0.01	HCT116-unstranded
DI	4b9cf6eb-be61-4087-8ebe-12acbecf2d10	0.50	0.02	HCT116-unstranded
DI	4bcfef5e-af81-4ab0-a228-74e4894f0daa	0.50	0.04	HCT116-unstranded
DI	4bf01ab6-4036-45e8-9381-14aa20b292e5	0.50	0.11	HCT116-unstranded
DI	4c367cea-c9dd-463e-a03e-656dc8333430	0.50	0.06	HCT116-unstranded
DI	4ce71ec0-67c4-4ff6-9411-4d961607d4e9	0.50	0.81	HCT116-unstranded
DI	4d0e5080-4e65-4fc8-8b55-079b64a7ac98	0.50	0.24	HCT116-unstranded
DI	4d101de8-c928-4937-a56a-5b9110957ed4	0.50	0.08	HCT116-unstranded
DI	4d14f863-4dbf-422c-b333-0665d69cba33	0.50	0.11	HCT116-unstranded
DI	4d369cec-48c8-4f2c-95db-9154dfcdc4e1	0.50	0.58	HCT116-unstranded
DI	4db3462e-af70-481c-8f62-a48f58ed1f2d	0.50	0.16	HCT116-unstranded
DI	4df40f7e-d9e1-4442-af10-374f6a69f50c	0.50	0.14	HCT116-unstranded
DI	4e3bac05-e7fc-4118-8131-0d32c6c06f25	0.50	0.04	HCT116-unstranded
DI	4e3e3856-9988-4eee-a2be-43ea0742ea65	0.50	0.33	HCT116-unstranded
DI	4e446c3b-64fa-49fc-9105-e41899c60328	0.50	0.06	HCT116-unstranded
DI	4eaff1a7-342a-479a-9eaa-600da64b2e01	0.50	0.09	HCT116-unstranded
DI	4ec648f2-8462-472d-876f-2476dc79afbd	0.50	0.03	HCT116-unstranded
DI	4ee74f7d-2a4a-472c-a552-1b92bd816e2d	0.50	0.16	HCT116-unstranded
DI	4eed669c-596f-4d53-9c0a-4f1edd151089	0.50	0.29	HCT116-unstranded
DI	4f058ea6-9d0f-494b-846e-eda0ab2291bf	0.50	0.37	HCT116-unstranded
DI	4f0ec82a-800d-475e-8c78-a217ab9da854	0.50	0.45	HCT116-unstranded
DI	4f28a23e-1a54-4c8b-86a4-81cc9492e917	0.50	0.11	HCT116-unstranded
DI	4f557f58-db1a-4714-8180-ac477c11f85f	0.50	0.03	HCT116-unstranded
DI	4f73cb4d-d470-496d-b3aa-cf2aa0bc4080	0.50	0.37	HCT116-unstranded
DI	4f950835-b6a8-4d5b-9eac-5443a10e68f1	0.50	0.01	HCT116-unstranded
DI	4fb1a212-9db2-46e2-8365-f6dd0063cb30	0.50	0.38	HCT116-unstranded
DI	502485e6-8501-4f1b-992a-37a1710c868b	0.50	0.16	HCT116-unstranded
DI	502f2e9f-c805-417f-882e-affed21e16db	0.50	0.1	HCT116-unstranded
DI	503ecab9-1926-4a19-9a17-a92408912a87	0.50	0.11	HCT116-unstranded
DI	503f15b5-38f9-4b98-ad3f-ce8b58895e0c	0.50	0.71	HCT116-unstranded
DI	50471fac-ae0a-449f-9a96-dc44674ed8a4	0.50	0.12	HCT116-unstranded
DI	50aa7620-1032-47f8-ae7b-d8ee1f90004b	0.50	0.15	HCT116-unstranded
DI	50b81bf7-9a1b-4f34-a422-42ac92611444	0.50	0.46	HCT116-unstranded
DI	512d0a74-ea1d-4751-ba5d-fb587870ecf4	0.50	0.14	HCT116-unstranded
DI	51858a32-8125-41ab-bd6c-a9a8ab765988	0.50	0.81	HCT116-unstranded
DI	51cadc8b-1aad-48eb-8e42-9d9f1bdcd34f	0.50	0.12	HCT116-unstranded
DI	51dc8f4a-90c1-4e8a-9954-502929e789d6	0.50	0.16	HCT116-unstranded
DI	51ff2705-c366-4345-b4ca-883f8472a13a	0.50	0.12	HCT116-unstranded
DI	524cd14a-c16b-4327-bd2c-f9d3704486f1	0.50	0.18	HCT116-unstranded
DI	52515686-65ae-439b-b216-bb34d51f5c5e	0.50	0.07	HCT116-unstranded
DI	525578fe-8771-47f9-bc12-3cc315287d26	0.50	0.14	HCT116-unstranded
DI	52bcfd5c-6209-49ff-87d9-a45c3f03bcb5	0.50	0.21	HCT116-unstranded
DI	52d735a8-7dc1-4309-b4a2-ee98cf654135	0.50	0.57	HCT116-unstranded
DI	5312e568-9e71-453e-a168-dde464ddc83f	0.50	0.02	HCT116-unstranded
DI	53c47681-baae-474a-a4c6-63cc29c993f7	0.50	0.28	HCT116-unstranded
DI	53cdf813-2dad-489f-bad0-3fee0751fec8	0.50	0.04	HCT116-unstranded
DI	53e37bfe-a207-47ff-bd82-460d21468e23	0.50	0.06	HCT116-unstranded
DI	53ed7d1d-4e52-4930-a6ec-a73999c7975f	0.50	0.13	HCT116-unstranded
DI	5419dc4e-ea9e-42b9-9f54-4620f9e210e9	0.50	0.28	HCT116-unstranded
DI	54343a1a-bf75-49f1-9581-9cfededd5ec4	0.50	0.07	HCT116-unstranded
DI	5490dd86-d1b8-4850-bad5-3b72733e2692	0.50	0.09	HCT116-unstranded
DI	550251ad-8b8d-4da5-bf44-12d2381a25a0	0.50	0.09	HCT116-unstranded
DI	55389bd9-534a-4e85-9eb5-24327097db4e	0.50	0.41	HCT116-unstranded
DI	55436471-0004-4950-af25-b63153140cf9	0.50	0.12	HCT116-unstranded
DI	5549b913-fa61-40f3-8470-c11f4f679309	0.50	0.83	HCT116-unstranded
DI	5561482b-7828-451a-9c26-b2c21eec5d81	0.50	0.34	HCT116-unstranded
DI	559e60ef-d0c7-434b-b358-3b73a298ba78	0.50	0.25	HCT116-unstranded
DI	55e42589-b24b-4a52-85df-02ffbd22378d	0.50	0.29	HCT116-unstranded
DI	55f12e93-7e48-4e34-a65a-c1b57ab4d8ff	0.50	0.13	HCT116-unstranded
DI	5652ca53-dee4-43dc-8b47-854918ed9d8d	0.50	0.01	HCT116-unstranded
DI	56818fe2-96c2-43b4-9596-8e6f64c363c4	0.50	0.6	HCT116-unstranded
DI	56b4bbe8-304d-47ef-bb1a-607813714dfd	0.50	0.19	HCT116-unstranded
DI	56bc2f75-110c-41fa-ab06-376b11cf7a6e	0.50	0.25	HCT116-unstranded
DI	56c7a187-c365-477f-8762-f3cac2460971	0.50	0.09	HCT116-unstranded
DI	56effed5-7b18-49dc-a821-e17b99229e37	0.50	0.22	HCT116-unstranded
DI	57211f8d-89b6-433d-8417-50d0b0eb12cb	0.50	0.35	HCT116-unstranded
DI	578cda93-3349-4d40-aa0a-079c57a3699c	0.50	0.09	HCT116-unstranded
DI	57a8bf7c-065e-42c0-af4b-1cb178ec012b	0.50	0.68	HCT116-unstranded
DI	57e0e11e-29a9-4ec5-9165-e8b7ec1e042f	0.50	0.27	HCT116-unstranded
DI	58001a88-1f85-4c91-a3c1-ca9b25452728	0.50	0.32	HCT116-unstranded
DI	5802d8d9-3ed8-47db-a062-97c96f735f9c	0.50	0.2	HCT116-unstranded
DI	5839f546-97b2-42d5-9b82-5cbd6a809f1a	0.50	0.19	HCT116-unstranded
DI	583a6262-dd1a-4d45-982e-9878d077710c	0.50	0.12	HCT116-unstranded
DI	584c99b6-7188-4509-8657-a14cd41e26db	0.50	0.3	HCT116-unstranded
DI	58589303-e899-45b7-9467-5c753019595d	0.50	0.58	HCT116-unstranded
DI	58783321-f9ef-4bad-98fe-555f79a85ce0	0.50	0.11	HCT116-unstranded
DI	5882aef5-9799-48dc-9533-4d4b32e50f3a	0.50	0.22	HCT116-unstranded
DI	58a676f0-255a-4c25-b867-eb79fbf174f3	0.50	0.18	HCT116-unstranded
DI	58caf018-373f-43d3-a9e4-b4aca3051b7c	0.50	0.02	HCT116-unstranded
DI	5912c4ea-ea42-45d5-8a9c-3ce0e861a3db	0.50	0.04	HCT116-unstranded
DI	591fccef-9f87-444d-a94b-808fa27f0c7a	0.50	0.31	HCT116-unstranded
DI	592b6e9a-c9ee-4bf0-ae0e-e1cba8f95d7d	0.50	0.83	HCT116-unstranded
DI	592e59cc-6333-43d2-b1d0-b3dd1d617026	0.50	0.07	HCT116-unstranded
DI	5942d4e5-9dc9-4b58-af16-41b1d25205c6	0.50	0.24	HCT116-unstranded
DI	594523c5-1c87-4611-b4bf-f66530c36522	0.50	0.52	HCT116-unstranded
DI	597194f6-a485-45a6-a130-195cfb3960d4	0.50	0.02	HCT116-unstranded
DI	59a5804f-94cf-48d1-b47a-0a0de0d60d03	0.50	0.76	HCT116-unstranded
DI	59ad11ea-2827-4818-9e28-f048318a203f	0.50	0.51	HCT116-unstranded
DI	59c87ff3-decf-491d-a81d-16af5260af8f	0.50	0.12	HCT116-unstranded
DI	59d6628f-2229-4ac4-9df3-bc31e7fcdab3	0.50	0.2	HCT116-unstranded
DI	59deb7a2-8b53-4a54-9b29-0ea244b7bcc0	0.50	0.03	HCT116-unstranded
DI	59e3bfcf-c6f0-491b-a520-b5720d61beec	0.50	0.15	HCT116-unstranded
DI	59f46a19-9433-4609-aea9-92905eaee583	0.50	0.06	HCT116-unstranded
DI	5a2983e8-9f6c-4ffa-bcfa-386f4be722b9	0.50	0.49	HCT116-unstranded
DI	5a615817-ae3f-4846-9a34-fcecde29116f	0.50	0.03	HCT116-unstranded
DI	5a7a2fda-b61b-432c-82c0-199cbeb564c8	0.50	0.58	HCT116-unstranded
DI	5a9bc92a-3e1c-45a3-b0ce-408772000485	0.50	0.19	HCT116-unstranded
DI	5ab51221-fe1e-45f9-9677-1ba7a672f568	0.50	0.02	HCT116-unstranded
DI	5b398cae-901e-4b48-97ec-79c580edda78	0.50	0.33	HCT116-unstranded
DI	5b622d40-e436-489d-a3a4-19f435dda887	0.50	0.1	HCT116-unstranded
DI	5bb10dd5-f395-4017-ab96-82e19b248273	0.50	0.03	HCT116-unstranded
DI	5c2a6d73-8704-434f-9f99-bf28bf521e7a	0.50	0.21	HCT116-unstranded
DI	5c36116e-9a5f-4ba2-bf18-2e42bd412ac3	0.50	0.04	HCT116-unstranded
DI	5c54e548-2adf-46fd-a836-d96ca992c060	0.50	0.04	HCT116-unstranded
DI	5c63167f-d73b-4da2-9064-7efe5e2a0ae5	0.50	0.14	HCT116-unstranded
DI	5c702a6a-b705-4294-a1a4-23342442810f	0.50	0.05	HCT116-unstranded
DI	5c956373-1f45-4548-927e-70b2edc0d222	0.50	0.38	HCT116-unstranded
DI	5ca90cca-db09-42fc-a06f-5dc1b92a3cea	0.50	0.28	HCT116-unstranded
DI	5cac1878-7f12-495b-813f-e5d7df0a4dd2	0.50	0.77	HCT116-unstranded
DI	5cb6187c-9a52-4c63-b35b-5935b7dbdb65	0.50	0.03	HCT116-unstranded
DI	5ce4e8bf-3555-481f-85b6-d7a017e98afd	0.50	0.22	HCT116-unstranded
DI	5ce87407-ae42-4114-8522-d7243e2c67a1	0.50	0.13	HCT116-unstranded
DI	5d00764c-d247-473f-90a5-386356f75718	0.50	0.1	HCT116-unstranded
DI	5d01fbde-2758-4b6a-b533-28f0007e0c5e	0.50	0.13	HCT116-unstranded
DI	5d8f8fa2-4199-4df3-8866-cda56cecdce5	0.50	0.05	HCT116-unstranded
DI	5db293c2-0f3a-4b44-893b-0ac43783d560	0.50	0.08	HCT116-unstranded
DI	5dbad748-626a-435e-bd3e-a9f3852252ff	0.50	0.09	HCT116-unstranded
DI	5dcd896a-a3a0-45f6-a77b-f26a0f2ac4ce	0.50	0.17	HCT116-unstranded
DI	5df08b45-cb8c-4f63-8869-2c5f0f30f537	0.50	0.1	HCT116-unstranded
DI	5e6af77b-ab13-49e8-ad7a-e5dfde2fb10c	0.50	0.18	HCT116-unstranded
DI	5e948425-6d6d-48ae-a36b-288a675a180d	0.50	0.14	HCT116-unstranded
DI	5ea0e46f-1243-4dd2-b649-992ad0fb4f6b	0.50	0.02	HCT116-unstranded
DI	5ea6cdba-d27f-4860-9fbf-415a5b8630be	0.50	0.06	HCT116-unstranded
DI	5eb38b2d-a224-45d9-909a-d0e482407b66	0.50	0.09	HCT116-unstranded
DI	5ebbc578-4323-40c7-adf1-029a61fc7c21	0.50	0.5	HCT116-unstranded
DI	5f024a14-12b1-4c85-af3b-2f341faaf5da	0.50	0.08	HCT116-unstranded
DI	5f6932fe-e959-41cd-9542-2bbb39c10823	0.50	0.44	HCT116-unstranded
DI	5f7b8f81-c77f-41ba-9ba0-fff5328c56df	0.50	0.61	HCT116-unstranded
DI	60488ccd-cade-4389-9793-b6574a982281	0.50	0.09	HCT116-unstranded
DI	605767d2-f620-4f13-9f8c-c15d5b4ee71d	0.50	0.06	HCT116-unstranded
DI	606acac7-ebaa-45d5-bc5a-9b318a05d192	0.50	0.13	HCT116-unstranded
DI	60da98e6-2bc1-44c2-a01f-322e66c9b9af	0.50	0.75	HCT116-unstranded
DI	60fa1289-64cd-4d77-a0d2-544576f61c41	0.50	0.27	HCT116-unstranded
DI	6167df43-3116-46c8-b473-f6012a8063cf	0.50	0.14	HCT116-unstranded
DI	6168deff-bcaf-432d-861a-bbb5e5a2e425	0.50	0.78	HCT116-unstranded
DI	61a9596b-f7cb-4285-866e-c0820281625a	0.50	0.02	HCT116-unstranded
DI	61e35797-8702-4ca9-b884-4f25725fb59e	0.50	0.14	HCT116-unstranded
DI	61f8dcc2-0624-491d-ae9c-fb09ca145e34	0.50	0.08	HCT116-unstranded
DI	624324a1-ef71-4602-ae19-227f0f7e6c1a	0.50	0.28	HCT116-unstranded
DI	6254d8e6-107c-4c46-a90f-b06b2d5f8dad	0.50	0.3	HCT116-unstranded
DI	626eae52-0e00-4fa8-b031-e7a57173ad30	0.50	0.53	HCT116-unstranded
DI	628aa870-1bf2-4fc2-8453-a982d068ca29	0.50	0.49	HCT116-unstranded
DI	630e2286-b64f-498d-add0-93e3ce2d52a6	0.50	0.13	HCT116-unstranded
DI	6326bf62-e282-43d1-b89f-9ea1fb49799a	0.50	0.05	HCT116-unstranded
DI	63474404-f638-461e-abc3-2a79c5328e8e	0.50	0.29	HCT116-unstranded
DI	636ad4f8-111c-4462-8f57-ab477ddc95ad	0.50	0.18	HCT116-unstranded
DI	63741f70-26f7-4bd0-a1eb-26cb65a5ac1e	0.50	0.78	HCT116-unstranded
DI	637d0282-8a40-46f7-82b2-eafadec27ebf	0.50	0.03	HCT116-unstranded
DI	63bf02b5-9b66-4cb6-8262-5351299f10ba	0.50	0.07	HCT116-unstranded
DI	63c89a86-0d87-4de0-a168-614266094cde	0.50	0.08	HCT116-unstranded
DI	640da097-6c36-4a69-b316-d76caef7a810	0.50	0.04	HCT116-unstranded
DI	643623a4-83ff-4233-83c7-27b682df69de	0.50	0.13	HCT116-unstranded
DI	643fc26b-a5eb-416c-9437-d08ea6bdb2a3	0.50	0.04	HCT116-unstranded
DI	644c27e6-a92d-4a9e-937b-09f20e003057	0.50	0.36	HCT116-unstranded
DI	646dcdb3-a917-4514-9e2f-95ed3a19e7f5	0.50	0.25	HCT116-unstranded
DI	6472f29a-6f43-4e06-86c6-0a8930fa49c8	0.50	0.15	HCT116-unstranded
DI	6486bacf-8b7c-4a3d-813e-71217af3e334	0.50	0.48	HCT116-unstranded
DI	651a61bc-6c1e-4ac4-bb9a-0b20318b27be	0.50	0.09	HCT116-unstranded
DI	6520a9b8-9295-4db4-b065-99d1f7ead9be	0.50	0.45	HCT116-unstranded
DI	6525ed6a-3173-459b-af33-6fbb003f43d3	0.50	0.07	HCT116-unstranded
DI	65403292-d538-45b8-a7aa-34ec265c4645	0.50	0.07	HCT116-unstranded
DI	654fa528-79bf-4fdf-9fc0-fe8e2bbec8dd	0.50	0.08	HCT116-unstranded
DI	6554356a-b55e-49c7-893b-8ef3d2086d81	0.50	0.26	HCT116-unstranded
DI	6555fc01-11ea-4c61-b132-b06065ba2ac6	0.50	0.08	HCT116-unstranded
DI	65aa1780-cdff-4758-84e4-8cbbbc3ed68c	0.50	0.07	HCT116-unstranded
DI	65ce6dcf-77a5-43d0-94a0-435dbd060dba	0.50	0.92	HCT116-unstranded
DI	65d5060a-9f45-47af-a09e-972ab1469572	0.50	0.21	HCT116-unstranded
DI	660aac6c-4736-473f-b49d-d8785aefb33e	0.50	0.49	HCT116-unstranded
DI	663693d2-a172-4cf6-9b93-ac77605b4c80	0.50	0.07	HCT116-unstranded
DI	669573ed-48b2-4060-b65d-7c6e6da5f527	0.50	0.03	HCT116-unstranded
DI	674852d3-aba8-44e7-b874-129515aae188	0.50	0.5	HCT116-unstranded
DI	67648702-e1a6-4509-b95e-701190ceae5e	0.50	0.02	HCT116-unstranded
DI	677e2d58-35b9-4dd5-b93b-2f5d9a13aaf1	0.50	0.04	HCT116-unstranded
DI	67cbbe70-8784-44d5-99a6-b6ed546662be	0.50	0.5	HCT116-unstranded
DI	67ffff9b-ff92-4933-ad82-e8345f49143e	0.50	0.2	HCT116-unstranded
DI	6851a693-b8d2-4145-8ecf-4486fde6229d	0.50	0.47	HCT116-unstranded
DI	685e8a9d-cb72-435f-9e83-b2643f19b690	0.50	0.12	HCT116-unstranded
DI	68727ff7-08c9-4c4e-926a-891bbbb3c5c2	0.50	0.37	HCT116-unstranded
DI	687a586e-d7ef-465e-b6b9-479f9a1ab659	0.50	0.1	HCT116-unstranded
DI	688fdbe9-09b5-4a90-b392-a51933908140	0.50	0.44	HCT116-unstranded
DI	68ce2e0e-25f1-455d-b009-68af9505f1c8	0.50	0.73	HCT116-unstranded
DI	68ce7416-b2b7-4fc4-bb1b-8eaf7efc302c	0.50	0.57	HCT116-unstranded
DI	68ddb1d4-db3c-4a4b-9ea5-03029f6f26fd	0.50	0.06	HCT116-unstranded
DI	6963023b-adc3-49e0-921f-547c71952598	0.50	0.06	HCT116-unstranded
DI	699ecd46-a52e-457d-bfc2-e1223d74aac3	0.50	0.03	HCT116-unstranded
DI	69a4e590-e869-480a-ae83-95bc58f35666	0.50	0.16	HCT116-unstranded
DI	6a285532-08a4-4bf0-90ac-6b7c797d5f51	0.50	0.33	HCT116-unstranded
DI	6a5d6934-e8fb-4084-ba6f-e8ceea11d6c1	0.50	0.15	HCT116-unstranded
DI	6a6f7436-7947-4c0c-8e9a-495798d6fffe	0.50	0.21	HCT116-unstranded
DI	6a71be00-3a3a-44f9-8951-700fd40a4586	0.50	0.06	HCT116-unstranded
DI	6a7d3b7e-f896-46b2-8ef3-92d6cac7923d	0.50	0.04	HCT116-unstranded
DI	6ab77458-5112-4785-a48d-887cff3d2c22	0.50	0.1	HCT116-unstranded
DI	6ab888fe-3c2e-45dc-883f-833308ae2a2f	0.50	0.02	HCT116-unstranded
DI	6b2ff2dc-e5f3-427c-b96f-68d5a93668fc	0.50	0.06	HCT116-unstranded
DI	6b6b9b26-908f-4eb5-a81e-83ac9fbad716	0.50	0.43	HCT116-unstranded
DI	6b8a48ac-1992-478d-b0bb-eefd0b1249e2	0.50	0.05	HCT116-unstranded
DI	6b9ebe60-75e6-42dd-9261-5d7984c077f8	0.50	0.15	HCT116-unstranded
DI	6bdbfac9-5521-4875-81e1-eb24184fae4d	0.50	0.2	HCT116-unstranded
DI	6bec1545-ab25-4ab7-bab2-536a3155e7fd	0.50	0.03	HCT116-unstranded
DI	6bf10874-d785-4742-9062-d19345cc910e	0.50	0.04	HCT116-unstranded
DI	6c2abe0d-61cd-43ff-8fb7-6a6c0d40ed42	0.50	0.34	HCT116-unstranded
DI	6c51ad40-d68e-4d97-8ece-4bf321b9d47b	0.50	0.17	HCT116-unstranded
DI	6c5db376-b355-44c3-a84b-dbd884245cfd	0.50	0.29	HCT116-unstranded
DI	6c6d551c-39f1-480c-88c9-01af89fa7a57	0.50	0.21	HCT116-unstranded
DI	6c8df270-99cb-4a0c-82fe-cca881c6ff3c	0.50	0.07	HCT116-unstranded
DI	6c8f0227-e6b4-4b09-b548-c789bec3c4f4	0.50	0.07	HCT116-unstranded
DI	6ca84be9-caaf-477d-bfc9-57c8303d56dc	0.50	0.11	HCT116-unstranded
DI	6d4b18aa-c481-4007-82fe-334055300fe9	0.50	0.09	HCT116-unstranded
DI	6d4b5a3c-f3c7-4ae2-8ed7-75b3daaab975	0.50	0.17	HCT116-unstranded
DI	6d4ba5bf-e9a0-4d87-be3a-e28aca819ab0	0.50	0.46	HCT116-unstranded
DI	6d78eb5d-9e0b-4a44-a2ea-6e66eaedf96f	0.50	0.22	HCT116-unstranded
DI	6db326dc-532a-49c6-9e97-b811ddb66f19	0.50	0.13	HCT116-unstranded
DI	6dbe593e-d4a2-4f29-a568-1298f7f2eac5	0.50	0.23	HCT116-unstranded
DI	6dc7d6f4-67c7-4603-8502-a4653a6bb798	0.50	0.22	HCT116-unstranded
DI	6de7f31e-a3b3-443a-8152-9b36e54d2234	0.50	0.13	HCT116-unstranded
DI	6e03aa76-3552-4419-a296-93faaad16041	0.50	0.21	HCT116-unstranded
DI	6e14272b-04e9-43bc-8a29-d2b057998ce6	0.50	0.82	HCT116-unstranded
DI	6e63d66d-509f-4bae-99fd-3bb3aba80ced	0.50	0.09	HCT116-unstranded
DI	6ea82636-207b-4521-8205-6a8a7a567c70	0.50	0.31	HCT116-unstranded
DI	6ec348b2-6c26-4766-bcd2-cd54c99fb5b3	0.50	0.53	HCT116-unstranded
DI	6f060360-fa50-489a-af42-441d3c07521d	0.50	0.11	HCT116-unstranded
DI	6f0c0ae4-2077-469b-86d9-418269eef2e0	0.50	0.44	HCT116-unstranded
DI	6f3cbe84-f95a-4df3-a820-fa76180f806b	0.50	0.07	HCT116-unstranded
DI	6f4c6d59-cde8-4cf6-b514-7ff31a5b7796	0.50	0.24	HCT116-unstranded
DI	6fa442ad-2004-486e-ac7a-729f3d9c067b	0.50	0.03	HCT116-unstranded
DI	6fdd428f-a1ac-40e6-96e0-07120e79350e	0.50	0.43	HCT116-unstranded
DI	6fff6d43-c741-45c3-94ba-ba684d94efc8	0.50	0.03	HCT116-unstranded
DI	709c31e5-1913-4155-b273-7fe536a10f2c	0.50	0.34	HCT116-unstranded
DI	70e29849-f727-40ac-9764-63ac051370db	0.50	0.22	HCT116-unstranded
DI	70ea46f2-8f9c-4a92-9309-2a427bb850c3	0.50	0.46	HCT116-unstranded
DI	710d62bd-0d51-4b3c-8dd6-a6fa64abe983	0.50	0.16	HCT116-unstranded
DI	712df393-c68c-4416-84fa-48062e106355	0.50	0.13	HCT116-unstranded
DI	7130aea5-a153-43b1-b5f6-f929fe5261fc	0.50	0.77	HCT116-unstranded
DI	713f47a9-febf-4b4f-b0e4-66d114124b17	0.50	0.11	HCT116-unstranded
DI	71416b30-189c-4325-b549-17673c17c70d	0.50	0.21	HCT116-unstranded
DI	7158b09a-0dc7-44bd-8d75-f4ddebd0fdc5	0.50	0.08	HCT116-unstranded
DI	71606ead-3e07-4819-9e18-744b9cb09fe8	0.50	0.5	HCT116-unstranded
DI	718ccf50-b061-4aba-87ba-f9b535f108bf	0.50	0.4	HCT116-unstranded
DI	71faaf7a-1842-465d-8c48-0e324b83eb29	0.50	0.2	HCT116-unstranded
DI	7269ff78-efb4-44f4-bb08-91bf97d4eb2f	0.50	0.84	HCT116-unstranded
DI	72bd44ee-9005-4b9d-8af0-1faaa787a668	0.50	0.03	HCT116-unstranded
DI	7361d416-30ea-41bb-ba09-4e143a84d357	0.50	0.03	HCT116-unstranded
DI	7362085f-4352-44fe-a4f3-372fd6718046	0.50	0.34	HCT116-unstranded
DI	73b44659-0163-42ce-9397-69fad966e80e	0.50	0.42	HCT116-unstranded
DI	73fa15e3-9981-4d33-b015-58c3e33b1259	0.50	0.19	HCT116-unstranded
DI	7418270a-5959-40f5-b374-955516559ddc	0.50	0.08	HCT116-unstranded
DI	7422a417-34d8-4a30-8db5-0704139d9b6a	0.50	0.72	HCT116-unstranded
DI	742c0abf-ff38-49bb-a02e-17d1918aed32	0.50	0.19	HCT116-unstranded
DI	742d44aa-9042-4ca8-a450-896463add00a	0.50	0.23	HCT116-unstranded
DI	743b7695-e568-47a0-94e5-c92ad91a448e	0.50	0.18	HCT116-unstranded
DI	743cc8a6-01c4-407c-b014-a242d3d029b8	0.50	0.27	HCT116-unstranded
DI	74423765-e7ed-4222-8441-87d1aaf1ba6f	0.50	0.06	HCT116-unstranded
DI	752f8ff2-2728-492a-b301-e2cae7f9bda8	0.50	0.14	HCT116-unstranded
DI	75d7865f-03a9-4a9a-98aa-5af83f315a5a	0.50	0.08	HCT116-unstranded
DI	75fcc34d-1c0e-4f75-bfb3-62b2f9f15f1a	0.50	0.39	HCT116-unstranded
DI	761cab73-9dda-4ff7-a5a4-71780813660d	0.50	0.15	HCT116-unstranded
DI	763eb8ef-96eb-4f0e-99ab-3f16da9b2e7c	0.50	0.17	HCT116-unstranded
DI	76966cc5-9a89-4534-b7cc-5d97ea7400ca	0.50	0.24	HCT116-unstranded
DI	76b2517c-c1e6-4dd9-b84a-626080ff125e	0.50	0.16	HCT116-unstranded
DI	76fe0cbf-72e7-4ee3-9e03-0bda635e8e34	0.50	0.49	HCT116-unstranded
DI	770e590c-0d49-4e5a-b282-c03e4502fd4e	0.50	0.02	HCT116-unstranded
DI	7729b352-be3c-4d9a-af91-5cc337a16fd8	0.50	0.61	HCT116-unstranded
DI	7783839a-ec3e-4cb7-accb-7a42f0129746	0.50	0.36	HCT116-unstranded
DI	77955826-535c-4a84-af5c-2eba1d0a1734	0.50	0.14	HCT116-unstranded
DI	77b6c8a1-6090-4fb9-9ee2-a20b695ef3df	0.50	0.78	HCT116-unstranded
DI	77cea6ab-ed35-4bbe-a89f-db8ad7c9c3f8	0.50	0.13	HCT116-unstranded
DI	77d82b4f-70d7-4e03-9ad7-76f7294e0b87	0.50	0.11	HCT116-unstranded
DI	77e9bab0-3634-48e9-b919-dae5e5eb7498	0.50	0.14	HCT116-unstranded
DI	77f0ecee-26bb-44e2-a0c9-b0342c9ea9c6	0.50	0.04	HCT116-unstranded
DI	781496c8-b3fc-436f-a031-0dd5f951945e	0.50	0.03	HCT116-unstranded
DI	7824222b-1578-410a-b368-4560fea9ca72	0.50	0.8	HCT116-unstranded
DI	788eda9b-3741-4ec3-b11b-8bef1d229193	0.50	0.27	HCT116-unstranded
DI	78aa6cea-12ae-4bb6-b1df-c30118f5ad24	0.50	0.11	HCT116-unstranded
DI	78b345ed-e7b1-4ba4-88b1-bfad267e5729	0.50	0.08	HCT116-unstranded
DI	78f8f2e5-d951-4c78-8458-33adb2c01c18	0.50	0.2	HCT116-unstranded
DI	79262296-8801-4dbd-a181-3d5ed8eb568f	0.50	0.1	HCT116-unstranded
DI	795eefb6-d740-4934-9f00-73dbe814f5ac	0.50	0.03	HCT116-unstranded
DI	797b462c-ab97-44ca-b722-30193caf66a7	0.50	0.96	HCT116-unstranded
DI	798bd99e-f78a-430f-91e1-4e169f05cd14	0.50	0.07	HCT116-unstranded
DI	79f1d816-13a3-440e-b508-9c35d0fb6aab	0.50	0.07	HCT116-unstranded
DI	7a12c75f-c328-4ffa-a6d7-e1c0dd4f7d24	0.50	0.06	HCT116-unstranded
DI	7a404170-7a87-4ca6-af9d-9121c03dc0b0	0.50	0.06	HCT116-unstranded
DI	7a414f84-4244-4e84-a2ec-95c109bd7515	0.50	0.12	HCT116-unstranded
DI	7a46b783-42b3-4ad3-abc5-e2c0d81c732b	0.50	0.05	HCT116-unstranded
DI	7a5750b3-259a-420a-b03c-b1d87c6689a8	0.50	0.12	HCT116-unstranded
DI	7a6f2eab-aaef-4113-931e-453ed7006871	0.50	0.15	HCT116-unstranded
DI	7ad0e583-abca-42d6-8701-aa94c4673fcd	0.50	0.14	HCT116-unstranded
DI	7aec7e9f-0077-43e0-bc74-3504eb7cb80b	0.50	0.29	HCT116-unstranded
DI	7b0895b6-c737-411a-977f-b26d9c482f07	0.50	0.08	HCT116-unstranded
DI	7b0ef65a-1bfd-4312-b940-fa6c71d2e051	0.50	0.08	HCT116-unstranded
DI	7b6fa994-5b21-4f99-8291-9b868457e017	0.50	0.11	HCT116-unstranded
DI	7b791377-f769-4740-a4ac-cb67c4fecb8c	0.50	0.27	HCT116-unstranded
DI	7b858d21-9a97-4286-81c0-f259a242aa87	0.50	0.06	HCT116-unstranded
DI	7b86c6f0-502b-48a2-af8c-291522497641	0.50	0.05	HCT116-unstranded
DI	7b8b9fea-709b-457c-9165-925c8574bdc7	0.50	0.61	HCT116-unstranded
DI	7ba25b6a-bca4-4802-ad7e-131dfc63b06f	0.50	0.21	HCT116-unstranded
DI	7ba7a3c5-5f4a-4374-8152-be16d84bcc03	0.50	0.03	HCT116-unstranded
DI	7bb6e7d6-e1ef-4a0c-81cc-b80ccdf98a13	0.50	0.05	HCT116-unstranded
DI	7bc22782-0084-42fe-ac00-3a151004e811	0.50	0.32	HCT116-unstranded
DI	7bd44239-3647-4f74-9c99-063ed740dba1	0.50	0.26	HCT116-unstranded
DI	7c0154bb-7a58-4535-80bf-a04077e1b470	0.50	0.1	HCT116-unstranded
DI	7c04a386-1498-4d9a-8c5c-3a6e3422cf88	0.50	0.14	HCT116-unstranded
DI	7c23d0e0-1bdb-4df0-8722-40eb5fe0b118	0.50	0.06	HCT116-unstranded
DI	7c9c7323-75ea-4f21-8cb3-c85c4946baa1	0.50	0.53	HCT116-unstranded
DI	7cc85fe1-036e-4254-8a27-396db81d4a06	0.50	0.52	HCT116-unstranded
DI	7cc8baa8-df13-4167-a50e-00ed8db09017	0.50	0.09	HCT116-unstranded
DI	7d1a6a6e-16f4-41f1-a59b-5c2f0c5a618b	0.50	0.55	HCT116-unstranded
DI	7d5b613c-2d0e-4c8d-8099-1b835866a1b8	0.50	0.07	HCT116-unstranded
DI	7d85a676-8efd-44a5-9604-f258950b36e6	0.50	0.04	HCT116-unstranded
DI	7d8a0771-79ee-4f1c-833a-01a87ae35c21	0.50	0.09	HCT116-unstranded
DI	7d90414d-0c31-4c6e-ae0f-4fd2210dc565	0.50	0.13	HCT116-unstranded
DI	7d964ce4-e382-4e42-bd26-ff941595fd2c	0.50	0.54	HCT116-unstranded
DI	7db81d9e-e11a-4733-ba8e-62fec785c34b	0.50	0.07	HCT116-unstranded
DI	7deca9dd-7c14-4729-a2d5-ca1cb41db610	0.50	0.08	HCT116-unstranded
DI	7e4ba8ec-4b5a-4ef0-a9ad-751a934b30d8	0.50	0.21	HCT116-unstranded
DI	7ec4ccdd-a62d-4b46-a89e-7232cd16d6c6	0.50	0.01	HCT116-unstranded
DI	7eeaca87-53af-44d8-bad0-345ff737519c	0.50	0.21	HCT116-unstranded
DI	7f0bc131-2132-48a0-bda3-a5c85f384588	0.50	0.2	HCT116-unstranded
DI	7fa3cdf6-6d26-4fcf-b07a-2e0f641dd00d	0.50	0.13	HCT116-unstranded
DI	7fb149ce-56a4-4633-b66e-db4b90a82754	0.50	0.12	HCT116-unstranded
DI	7fbba98f-cb94-4305-acb2-a770d7947f1c	0.50	0.05	HCT116-unstranded
DI	80040389-001b-4a5f-ae98-2f9469641fae	0.50	0.32	HCT116-unstranded
DI	803fac23-2546-4dc0-a38a-4746762dff49	0.50	0.45	HCT116-unstranded
DI	808919c6-0966-4d14-ae66-8be06fe6de72	0.50	0.41	HCT116-unstranded
DI	80b7e280-994a-40e0-965b-e16dce37df48	0.50	0.15	HCT116-unstranded
DI	80ea884c-4c80-41ae-94ae-edb484c68b66	0.50	0.26	HCT116-unstranded
DI	8137a364-f525-4cd9-b3e5-201c50005a4f	0.50	0.03	HCT116-unstranded
DI	8137aadf-33e3-4eaf-82b8-ef52fc7da118	0.50	0.31	HCT116-unstranded
DI	81491e35-f016-4438-a89a-330ee19e065c	0.50	0.19	HCT116-unstranded
DI	81c77f5b-2525-461d-aa8a-f538bde32528	0.50	0.03	HCT116-unstranded
DI	81f009d7-1e0a-40e8-874a-cc10e12983ca	0.50	0.03	HCT116-unstranded
DI	820d33e2-cc2a-48ce-b684-092ac3d3ac88	0.50	0.13	HCT116-unstranded
DI	8217a760-e65c-46c2-af34-b927b8fe39c6	0.50	0.7	HCT116-unstranded
DI	82289c86-0b64-4f9a-b238-38fcd977177c	0.50	0.15	HCT116-unstranded
DI	822effde-047d-4f23-a53b-462ec563d4ba	0.50	0.33	HCT116-unstranded
DI	82a093c1-07e3-4585-bb00-6baed65286d7	0.50	0.19	HCT116-unstranded
DI	8315e8e7-cc38-4fea-8da3-3f3499351521	0.50	0.14	HCT116-unstranded
DI	8326a2e2-ec35-492d-bc5f-1608b671bbd3	0.50	0.08	HCT116-unstranded
DI	834fe567-60e0-4ef5-8b38-fe5231e883ae	0.50	0.03	HCT116-unstranded
DI	8392d55f-cd70-4a26-9f5d-4b377806c8e3	0.50	0.38	HCT116-unstranded
DI	83985d5d-f3a8-4196-b7f9-0a4262bca4c1	0.50	0.12	HCT116-unstranded
DI	83bb085d-9da5-4757-a4d2-c25c7b3f85ec	0.50	0.57	HCT116-unstranded
DI	83df8ec2-00c4-48d7-83f4-34d4fadf3cbf	0.50	0.22	HCT116-unstranded
DI	83ef1463-b9ba-41ab-9fac-4d99c922b347	0.50	0.57	HCT116-unstranded
DI	841ab627-b7f1-4874-997f-3a0344ef71b8	0.50	0.21	HCT116-unstranded
DI	841b8059-016c-44ed-a926-94222d9f4062	0.50	0.02	HCT116-unstranded
DI	8425001c-cc68-4e54-9012-7629aa062ac8	0.50	0.29	HCT116-unstranded
DI	8437d690-0b2f-414f-aa48-354aa66d84a9	0.50	0.05	HCT116-unstranded
DI	844892ed-542d-40a1-a0b2-78dc166a5f64	0.50	0.24	HCT116-unstranded
DI	84aa73b9-eb8c-43da-9706-7cdabeedc7d9	0.50	0.62	HCT116-unstranded
DI	850b5368-581d-48cf-9c15-9cc2cc4a6c0f	0.50	0.16	HCT116-unstranded
DI	850e83f4-3be1-4a31-ba02-7ef811e2a5c0	0.50	0.71	HCT116-unstranded
DI	852c8a65-208c-4f95-9506-1016b1e2555b	0.50	0.66	HCT116-unstranded
DI	85701a00-8d9f-42b7-b2c7-08011a1a0b80	0.50	0.02	HCT116-unstranded
DI	8579bc69-d862-4614-9a79-7502453b40ca	0.50	0.05	HCT116-unstranded
DI	857bb712-ac69-4ea8-91d4-7c86d831caa2	0.50	0.09	HCT116-unstranded
DI	859adb96-f9b5-49dc-a55d-47f72a33b7ff	0.50	0.58	HCT116-unstranded
DI	85b5ee35-9f88-48f3-bc4f-c47734d43abc	0.50	0.4	HCT116-unstranded
DI	85d81b12-b656-4c91-8c5f-94f4ffaa611c	0.50	0.29	HCT116-unstranded
DI	85e83c2a-4f75-4a87-97b7-f2ba658d9d75	0.50	0.45	HCT116-unstranded
DI	85f79d49-62f7-4f74-993a-dac4b9a4e62f	0.50	0.37	HCT116-unstranded
DI	8633577e-0be9-4e99-a803-09cefefdf2e4	0.50	0.49	HCT116-unstranded
DI	8653c51c-a624-47ea-b7a7-282888113ff9	0.50	0.09	HCT116-unstranded
DI	86d1213c-cb11-4a2d-98b0-0e719abd2a3a	0.50	0.12	HCT116-unstranded
DI	86e6fad6-a9a0-4bce-beaf-d20543c63d08	0.50	0.2	HCT116-unstranded
DI	8712df50-6afc-4257-bdcc-a3d11cf4172e	0.50	0.04	HCT116-unstranded
DI	87413b47-c4a1-45f9-85be-8dadbd4798e1	0.50	0.81	HCT116-unstranded
DI	87773ed3-f058-4c47-b3a1-39a9b7336c9e	0.50	0.04	HCT116-unstranded
DI	87a82e9d-5f5b-4c39-9f9a-03bf5698aade	0.50	0.02	HCT116-unstranded
DI	87c07dc1-4fc3-4dce-9614-6ed8dbd62241	0.50	0.2	HCT116-unstranded
DI	884b8aa4-1b32-4374-b17f-345aa388f528	0.50	0.67	HCT116-unstranded
DI	885e1559-7d4a-4f32-8421-0e97176a973c	0.50	0.26	HCT116-unstranded
DI	88b27a36-955e-4b94-b4ec-9c47cc1f20ea	0.50	0.49	HCT116-unstranded
DI	88bb9225-6b77-46d7-a430-573db311890f	0.50	0.42	HCT116-unstranded
DI	88bd47e2-4359-4b23-bdff-88881fc0ff28	0.50	0.07	HCT116-unstranded
DI	88f445d3-8dab-4406-812f-385656e4c126	0.50	0.03	HCT116-unstranded
DI	8915fcc1-719e-4b56-8720-76b05696451a	0.50	0.34	HCT116-unstranded
DI	896a8959-bca4-411f-99dd-2d87bceb6ce8	0.50	0.14	HCT116-unstranded
DI	897a9853-8bb9-4a06-afee-6bc85087bad2	0.50	0.31	HCT116-unstranded
DI	899bd8e4-4193-489b-a3a3-8b3abdf610cf	0.50	0.46	HCT116-unstranded
DI	89c29191-8a39-469b-8c17-3fccbe49da7b	0.50	0.12	HCT116-unstranded
DI	89db2fb9-f8e6-4b84-9788-a55e45d2f9c7	0.50	0.94	HCT116-unstranded
DI	89e68272-41b7-4705-920e-683ea61e9632	0.50	0.24	HCT116-unstranded
DI	89ed9b03-3c28-4235-8a77-be0df262a86c	0.50	0.2	HCT116-unstranded
DI	89f37ccc-931c-4b66-9459-6e87b4d03c8f	0.50	0.13	HCT116-unstranded
DI	8a0c017e-c20f-49aa-87e2-f71071522020	0.50	0.23	HCT116-unstranded
DI	8a325808-7098-4207-a7bb-e286e4cc2233	0.50	0.14	HCT116-unstranded
DI	8a55f111-499d-496e-8be0-521478fc8409	0.50	0.14	HCT116-unstranded
DI	8a7a6715-7aaf-4541-a11b-9404a7ef1e7e	0.50	0.13	HCT116-unstranded
DI	8afce019-a005-4ce6-9d45-7146a3f6a3fa	0.50	0.27	HCT116-unstranded
DI	8b306bfa-f66b-4f1f-b012-5139275ed322	0.50	0.06	HCT116-unstranded
DI	8b3ea1c6-b817-4cae-a298-32bf04faede6	0.50	0.08	HCT116-unstranded
DI	8b4b4131-110c-4625-a17b-bbddc1b3ec4d	0.50	0.28	HCT116-unstranded
DI	8b5560eb-a942-42ce-b71e-803c11fa4800	0.50	0.04	HCT116-unstranded
DI	8b6b8483-fedf-4910-b946-0f4b4cae81b1	0.50	0.02	HCT116-unstranded
DI	8b7c6043-2d3f-44e9-9e3e-e1e304bbad62	0.50	0.15	HCT116-unstranded
DI	8bd29e3b-6b2e-43b7-9c5c-e15cfa9ccf66	0.50	0.14	HCT116-unstranded
DI	8bd57b8d-e071-4b3e-b8ea-7215a070f7df	0.50	0.13	HCT116-unstranded
DI	8be4be76-b586-44b2-a401-2491760abec8	0.50	0.04	HCT116-unstranded
DI	8bea961c-d396-4ccc-9307-be19c8663935	0.50	0.05	HCT116-unstranded
DI	8c27d4d0-fc71-4d55-8c74-0d196819f8f7	0.50	0.02	HCT116-unstranded
DI	8c4ec89a-3467-4e04-9f81-d4bcc0113d41	0.50	0.22	HCT116-unstranded
DI	8c752313-b834-411c-969f-d02e4513d0fc	0.50	0.29	HCT116-unstranded
DI	8c8d063d-fa24-4ca3-911a-d5d237ff5bde	0.50	0.04	HCT116-unstranded
DI	8cac176e-db34-4d0f-8f6f-621320a35cc5	0.50		HCT116-unstranded
DI	8cba052c-7a30-4c79-818b-d1e245bca607	0.50	0.09	HCT116-unstranded
DI	8cc63457-5494-4fd0-b60a-503d3bc06fa9	0.50	0.51	HCT116-unstranded
DI	8d1059dc-c6c4-411f-93b0-f55bc56ab450	0.50	0.62	HCT116-unstranded
DI	8d3c94db-b3e5-4007-aa7f-923fa383dafd	0.50	0.02	HCT116-unstranded
DI	8d429220-d17f-43f0-87e6-0a8347199167	0.50	0.17	HCT116-unstranded
DI	8d43c879-e323-4656-9c81-59bbfab37e6c	0.50	0.45	HCT116-unstranded
DI	8d699d6a-689f-4da5-aaaf-9614e3c2816f	0.50	0.14	HCT116-unstranded
DI	8d8cfe17-51c7-4737-876f-550af9c18ac8	0.50	0.07	HCT116-unstranded
DI	8de57468-3448-4cd8-9d09-6fe2d265aaad	0.50	0.1	HCT116-unstranded
DI	8e21e9be-0470-47ae-a002-451b4307d1b0	0.50	0.03	HCT116-unstranded
DI	8e371c18-352f-4842-887a-681d9aaa2eee	0.50	0.18	HCT116-unstranded
DI	8e43b34c-221b-412d-96fa-a2acb55849fa	0.50	0.64	HCT116-unstranded
DI	8e4fabb0-ce31-4d86-a0ec-f7b2d13f5433	0.50	0.04	HCT116-unstranded
DI	8e52d8be-d0de-4637-bc60-6c5fc26ef717	0.50	0.24	HCT116-unstranded
DI	8ea64aa1-4f13-4ab8-bc05-446d9c8816c8	0.50	0.04	HCT116-unstranded
DI	8f125b75-efdb-44d2-94f9-a307f02e5f61	0.50	0.03	HCT116-unstranded
DI	8f7b08c9-73e1-43d5-8568-c5e5e4119708	0.50	0.05	HCT116-unstranded
DI	903f65c0-a87b-4d0d-b567-b21ffd948f77	0.50	0.03	HCT116-unstranded
DI	90654efd-51a5-4aa3-a058-b8fba6c825c2	0.50	0.08	HCT116-unstranded
DI	9072ea8b-6260-4a0c-9dec-43749ca188d9	0.50	0.13	HCT116-unstranded
DI	90d6682b-3b78-412e-a84f-8f89e9f5c7dc	0.50	0.63	HCT116-unstranded
DI	91156817-844f-4c13-9487-c5211f870784	0.50	0.12	HCT116-unstranded
DI	91322c48-c097-4816-b2e1-8a8555c6ba9b	0.50	0.22	HCT116-unstranded
DI	913a7104-907c-4916-ac80-3b2c5e1613ab	0.50	0.2	HCT116-unstranded
DI	913b83f1-fede-4327-a944-1f6c7560566b	0.50	0.51	HCT116-unstranded
DI	914483fa-294f-43d0-b91f-e508ea3e3dae	0.50	0.02	HCT116-unstranded
DI	9165e42a-0160-4af7-aec3-eeefee974457	0.50	0.03	HCT116-unstranded
DI	9169e069-0783-4247-9b86-172870f96d5e	0.50	0.07	HCT116-unstranded
DI	918347d9-a6c4-42d2-bdbd-73ca55e31c41	0.50	0.13	HCT116-unstranded
DI	91c89283-ccce-4672-a0ca-aa2e90c68b8d	0.50	0.1	HCT116-unstranded
DI	91d2f242-d871-40ca-bb12-7a4e9d9be92d	0.50	0.03	HCT116-unstranded
DI	92261079-e979-48c7-96e3-5fda10f6ba28	0.50	0.24	HCT116-unstranded
DI	928dd013-c74f-4579-bf65-7f02c286fd52	0.50	0.2	HCT116-unstranded
DI	92aa091e-407c-4644-8385-f121c95b21a8	0.50	0.08	HCT116-unstranded
DI	92ad584e-49c4-4069-ab44-fa75e47bbae3	0.50	0.14	HCT116-unstranded
DI	92d11798-7318-4ac0-aeac-aa3c4a90d394	0.50	0.35	HCT116-unstranded
DI	92d25ed3-1ef0-4acb-9dc1-4840d3b9f923	0.50	0.33	HCT116-unstranded
DI	92d6189b-69cd-4271-8feb-45b427ed32f9	0.50	0.14	HCT116-unstranded
DI	92e44adf-0e85-49da-bc8f-181bd758577b	0.50	0.21	HCT116-unstranded
DI	92ff081f-c9b9-4ecd-9b2a-c29b3712333e	0.50	0.09	HCT116-unstranded
DI	931b08bc-42d9-4185-942c-2b0ae1aed1d6	0.50	0.19	HCT116-unstranded
DI	93200a7f-5577-41c8-a622-5a8f87f78e0e	0.50	0.12	HCT116-unstranded
DI	935f1b3d-e689-41a2-89b9-dc0a04f475bb	0.50	0.73	HCT116-unstranded
DI	93d74622-3900-4474-87a0-5b5c1019003d	0.50	0.29	HCT116-unstranded
DI	9406edcf-ae4f-41c8-96cc-042acba25abb	0.50	0.04	HCT116-unstranded
DI	942028d5-e707-4634-a882-aafbdff290a4	0.50	0.83	HCT116-unstranded
DI	9475550f-d655-4966-a47b-61e26d0ec946	0.50	0.23	HCT116-unstranded
DI	94abab5a-5dda-44bd-b635-c80743f4ca40	0.50	0.1	HCT116-unstranded
DI	94ad641d-cdde-4dc1-90ae-1268b06ef799	0.50	0.05	HCT116-unstranded
DI	94af11e1-3477-4cd2-b109-83e7874d96f7	0.50	0.01	HCT116-unstranded
DI	94bf952e-dccf-4c06-a93e-224c1364348f	0.50	0.36	HCT116-unstranded
DI	94e6fae8-e784-47ad-97d9-56e59c246546	0.50	0.07	HCT116-unstranded
DI	94f80dda-aa5e-4410-b9e5-1a0b7b4f947f	0.50	0.44	HCT116-unstranded
DI	95103f2d-b41b-4996-8a28-ec882a26e4d3	0.50	0.05	HCT116-unstranded
DI	95233488-47de-44dc-8c9a-b72ff869d56f	0.50	0.02	HCT116-unstranded
DI	953935ff-b576-4538-ac5e-265028c80ed0	0.50	0.03	HCT116-unstranded
DI	953e3e75-d739-4d11-820c-4f237dea7fe4	0.50	0.47	HCT116-unstranded
DI	954ae4ac-a2da-4332-bfbf-99675499d57f	0.50	0.04	HCT116-unstranded
DI	9553c149-330d-425b-82d5-c82b90ffd71a	0.50	0.1	HCT116-unstranded
DI	9556cb34-c961-49bc-8760-8af74fd85070	0.50	0.15	HCT116-unstranded
DI	955d076d-4b84-4c5c-80d5-f39fc0a13aff	0.50	0.13	HCT116-unstranded
DI	9581a549-7020-49d6-a4ec-b20cf0ffd297	0.50	0.09	HCT116-unstranded
DI	958f7854-e94b-4a0a-9c0b-8774140bc585	0.50	0.16	HCT116-unstranded
DI	95998c3f-452b-4d56-a526-9f9ff362026e	0.50	0.11	HCT116-unstranded
DI	959aa166-a65d-4798-9f37-88ee7b70c5fe	0.50	0.15	HCT116-unstranded
DI	95beae8f-7b7a-4521-b1db-8e9dc01e95d5	0.50	0.11	HCT116-unstranded
DI	960e7c4c-f46b-4a99-9866-6402ff2cd286	0.50	0.24	HCT116-unstranded
DI	961bb4c9-eb5a-4eea-ad75-a5903bb0375d	0.50	0.09	HCT116-unstranded
DI	9631cfc1-57b4-4bcf-988e-b2c88b6dff30	0.50	0.6	HCT116-unstranded
DI	965ce87d-9ddf-45c4-92f4-65ae347c18e6	0.50	0.34	HCT116-unstranded
DI	967350ca-4a00-476d-9b2a-950ca2d8f9a6	0.50	0.36	HCT116-unstranded
DI	96894cc4-a86a-4f28-a45b-4a015437e94d	0.50	0.15	HCT116-unstranded
DI	96dbbce2-f467-4f73-b454-7c4b9639cf65	0.50	0.34	HCT116-unstranded
DI	970a6e5e-9f69-472f-8274-ae6e7d0c61b2	0.50	0.79	HCT116-unstranded
DI	9733f822-0855-4664-8d6b-7bb9a30d2a39	0.50	0.5	HCT116-unstranded
DI	97484d6d-b026-4f9f-80a4-a187150bbdc7	0.50	0.04	HCT116-unstranded
DI	975e95ba-4034-417d-934c-5e8c0e70d10b	0.50	0.05	HCT116-unstranded
DI	97ce6c11-f940-496d-9280-d1db7c4004f0	0.50	0.93	HCT116-unstranded
DI	98d5585c-1d70-4fb9-a35c-6a01dcf791e1	0.50	0.05	HCT116-unstranded
DI	98e9bad5-3366-44b5-8a57-68965090e514	0.50	0.07	HCT116-unstranded
DI	98eb91b1-edf5-4b3f-b6b5-ea8e94ff978e	0.50	0.22	HCT116-unstranded
DI	99029987-8d49-4fc5-8797-3a522d887ae4	0.50	0.46	HCT116-unstranded
DI	990f414c-4646-4f2d-ba9f-da9de39bc11f	0.50	0.28	HCT116-unstranded
DI	997911f2-43e1-4fb7-9cec-f8e77d8bdd9b	0.50	0.72	HCT116-unstranded
DI	9981750a-fa47-4250-90cf-b271b24d33b7	0.50	0.55	HCT116-unstranded
DI	99d2c9fc-abbd-4627-a3de-93abf50330ee	0.50	0.04	HCT116-unstranded
DI	99f24ed0-9d9c-4108-a504-d7c5778d31c9	0.50	0.24	HCT116-unstranded
DI	99f75899-d9cc-47ce-a62b-0a74ee520b77	0.50	0.03	HCT116-unstranded
DI	99fa16c0-eef5-4dc1-ad10-f5a7b9010ab4	0.50	0.4	HCT116-unstranded
DI	9a3c7a0c-0241-47a2-b4e5-471260281797	0.50	0.1	HCT116-unstranded
DI	9a96351e-b90e-4d47-b26f-750b812113b4	0.50	0.77	HCT116-unstranded
DI	9acd344d-b3df-4ebe-9976-d4b8b1e8c437	0.50	0.13	HCT116-unstranded
DI	9b3eff32-5b58-45ef-9e85-170908070941	0.50	0.15	HCT116-unstranded
DI	9b78a083-21ed-4850-b944-cd88c5667b63	0.50	0.05	HCT116-unstranded
DI	9ba19550-0662-461b-bcf5-9ea22aaa5263	0.50	0.68	HCT116-unstranded
DI	9bd1e270-2d6b-4c3f-b8de-28b4e6708520	0.50	0.08	HCT116-unstranded
DI	9c00d4ce-20c6-4c62-96c4-c238b656ec00	0.50	0.01	HCT116-unstranded
DI	9c328c1d-471e-4c38-b5ea-dbdffcacd6f5	0.50	0.15	HCT116-unstranded
DI	9c3a0df1-8996-451a-816d-c05020eea92b	0.50	0.02	HCT116-unstranded
DI	9c617dd8-1759-4f2b-b296-16b9cbb83d8c	0.50	0.02	HCT116-unstranded
DI	9c668f39-38c1-42bf-a123-1cf04a976549	0.50	0.58	HCT116-unstranded
DI	9c893cfd-bd3a-496c-803f-4194c4b6222c	0.50	0.15	HCT116-unstranded
DI	9c8ace95-cab5-4b05-b9da-69828723fe15	0.50	0.21	HCT116-unstranded
DI	9cd69fed-f082-41de-a10e-6be89bd1e802	0.50	0.13	HCT116-unstranded
DI	9cfdad00-a0f9-4e1f-94c9-626151ad948f	0.50	0.04	HCT116-unstranded
DI	9d3e8238-c21b-426b-a3df-c9f7f796393e	0.50	0.25	HCT116-unstranded
DI	9d62804f-16c6-43d9-b95f-684f938af653	0.50	0.16	HCT116-unstranded
DI	9d70831c-9174-40e3-a2eb-87bf68782058	0.50	0.53	HCT116-unstranded
DI	9d8c0ce5-c5d2-41c2-9505-fe07fd25ec1e	0.50		HCT116-unstranded
DI	9d91ebef-069b-4164-99e4-15f325eba5f2	0.50	0.14	HCT116-unstranded
DI	9e001f51-afdd-427f-8889-f7c0c2a9b700	0.50	0.15	HCT116-unstranded
DI	9e095691-0998-4cf5-846c-5050f11759a4	0.50	0.01	HCT116-unstranded
DI	9e456cf2-c16c-4ab4-a54a-46ae01968b03	0.50	0.23	HCT116-unstranded
DI	9e59669a-db41-44ad-85b4-4e85dacf29b2	0.50	0.03	HCT116-unstranded
DI	9e8898ec-47a6-462d-9190-20c1afa51ab5	0.50	0.34	HCT116-unstranded
DI	9e8ccfc5-305d-4ad4-bafc-807b7b7b2a7f	0.50	0.05	HCT116-unstranded
DI	9ed669c4-3702-4dac-bb01-7394fddde1d8	0.50	0.11	HCT116-unstranded
DI	9eda9019-705f-4a28-bbda-78e4703706e2	0.50	0.13	HCT116-unstranded
DI	9f147af0-3a6f-4704-806f-7f7255aa6680	0.50	0.04	HCT116-unstranded
DI	9f20b94a-c586-4a43-a481-3f2f934005fe	0.50	0.2	HCT116-unstranded
DI	9f400058-5902-4c58-a44e-c5258ec2a7bc	0.50	0.08	HCT116-unstranded
DI	9f612470-cba7-40f1-acc4-89187eecef2c	0.50	0.04	HCT116-unstranded
DI	9f9d37bf-4382-439b-81c2-0bc3e866966a	0.50	0.07	HCT116-unstranded
DI	9fa1e9a3-b230-4ede-981c-74a3bbff9b76	0.50	0.35	HCT116-unstranded
DI	9fa8c7f1-8880-40d1-9188-a53ab87f4759	0.50	0.03	HCT116-unstranded
DI	9fed462c-a00a-4519-838b-8513df63a497	0.50	0.29	HCT116-unstranded
DI	a0069985-3eb6-49e9-8699-a602558a44e5	0.50	0.53	HCT116-unstranded
DI	a030edcb-c7e9-41a1-940e-ba8f7e26fff6	0.50	0.11	HCT116-unstranded
DI	a070553f-8c95-4ac6-a390-a51e63bf9559	0.50	0.47	HCT116-unstranded
DI	a0e25271-0ae6-4789-a8a9-3f6be2a0946f	0.50	0.29	HCT116-unstranded
DI	a1213d0a-dba5-4862-899f-14ae77da2129	0.50	0.34	HCT116-unstranded
DI	a156d40f-629e-4e62-9815-859f949c0c5b	0.50	0.06	HCT116-unstranded
DI	a177e4e8-8b38-4390-bbc7-f05da787f1a9	0.50	0.09	HCT116-unstranded
DI	a18f8334-9aaa-45e8-aba8-078172e7b119	0.50	0.41	HCT116-unstranded
DI	a1ab0129-4f12-48f1-95db-88bbbc109853	0.50	0.06	HCT116-unstranded
DI	a1e6a0dd-a817-471c-b067-95acd9e77658	0.50	0.34	HCT116-unstranded
DI	a1f71758-690a-49d2-be91-53eaa5a2e0d8	0.50	0.39	HCT116-unstranded
DI	a203b589-c5af-4923-a270-4e982daf932a	0.50	0.15	HCT116-unstranded
DI	a2143f89-9ace-4de5-ab53-86c4915f9a0e	0.50	0.07	HCT116-unstranded
DI	a239eb09-0b54-42cf-b422-c3a8701bf114	0.50	0.06	HCT116-unstranded
DI	a277c8b8-c4c6-45f8-b8a0-a07b694f6412	0.50	0.08	HCT116-unstranded
DI	a27f558b-83c5-4e7a-86b1-df6dcb49d557	0.50	0.19	HCT116-unstranded
DI	a2a207a3-c68e-42c5-8f06-053ba14aecfc	0.50	0.88	HCT116-unstranded
DI	a2b91fa7-69fe-4a6f-8946-9702a9e545b2	0.50	0.2	HCT116-unstranded
DI	a2c9e940-336a-4062-86ac-7d0c9c1e45a4	0.50	0.44	HCT116-unstranded
DI	a2db59ef-bc96-4f99-bae6-58acc74615a7	0.50	0.43	HCT116-unstranded
DI	a2ea2659-3ba9-4a9e-99dd-7849588bbb3a	0.50	0.11	HCT116-unstranded
DI	a32b7a69-6a3e-4ec7-9a8a-e3c3b690d975	0.50	0.11	HCT116-unstranded
DI	a38e71e3-473a-4f98-9382-28841ec0a4be	0.50	0.1	HCT116-unstranded
DI	a3bc68dc-dfca-4db9-9ed3-99cd57ddf036	0.50	0.05	HCT116-unstranded
DI	a3d8c6c9-b703-43b3-a04a-4745a6622857	0.50	0.25	HCT116-unstranded
DI	a49f3bef-2e25-4d0b-9ccb-b0822ccfcf5f	0.50	0.16	HCT116-unstranded
DI	a4a1b024-79ad-407d-9dc2-fcf5224a178a	0.50	0.25	HCT116-unstranded
DI	a4cf0dd7-7917-44d3-8638-45588cd93493	0.50	0.08	HCT116-unstranded
DI	a4e11a79-0a7b-486d-a09f-636294813888	0.50	0.23	HCT116-unstranded
DI	a4eea682-fef9-4aaf-b3de-0c56a7690ed1	0.50	0.06	HCT116-unstranded
DI	a51f1aa7-865a-49b2-b7db-20c6b3c4557b	0.50	0.09	HCT116-unstranded
DI	a54121ab-7b38-4eff-be90-3a2b4337cfa2	0.50	0.06	HCT116-unstranded
DI	a564c26f-56ee-45fe-876b-d4cdf16a4dcd	0.50	0.05	HCT116-unstranded
DI	a5879011-3ad8-4159-9681-2c9e4d46cf46	0.50	0.04	HCT116-unstranded
DI	a5904393-b5f1-4285-9924-81df943ab6fc	0.50	0.04	HCT116-unstranded
DI	a5b28953-0862-44a8-947e-51f0e3c58f39	0.50	0.14	HCT116-unstranded
DI	a5b4e56a-f36f-4291-8db4-b22597181ab3	0.50	0.13	HCT116-unstranded
DI	a5b81c0e-97da-4da5-9cee-39d424acd07b	0.50	0.02	HCT116-unstranded
DI	a5b99723-8e20-438f-bdcd-55718340dd12	0.50	0.01	HCT116-unstranded
DI	a5be2ebd-ed3e-4ea3-826d-ea585dacb4e0	0.50	0.06	HCT116-unstranded
DI	a624a40f-27c6-4887-b360-c987263f3b18	0.50	0.35	HCT116-unstranded
DI	a65e3ef3-c6fa-426a-aae8-5435cd3f4ea0	0.50	0.04	HCT116-unstranded
DI	a65fc124-3f8e-444a-88e4-93b3d6f33332	0.50	0.11	HCT116-unstranded
DI	a6732cff-4d83-4716-91e0-a22b691a09fc	0.50	0.04	HCT116-unstranded
DI	a683a19b-172e-424d-991a-255508a06ee9	0.50	0.1	HCT116-unstranded
DI	a68c594d-af8c-40df-8980-935940494549	0.50	0.03	HCT116-unstranded
DI	a6bc1dce-7960-4961-90b2-d438d5758d9c	0.50	0.09	HCT116-unstranded
DI	a705937d-1546-47a1-8f3c-e03a3cc59fee	0.50	0.35	HCT116-unstranded
DI	a71907c9-e0b3-4d6e-9cf2-743fbb49b8ac	0.50	0.08	HCT116-unstranded
DI	a71c7444-911a-49fb-b975-7ce2c77670c0	0.50	0.35	HCT116-unstranded
DI	a76dafa8-e765-4dc1-82c1-dd1a7166dbc5	0.50	0.03	HCT116-unstranded
DI	a7a7a436-1391-4f0a-b675-df970b594b16	0.50	0.28	HCT116-unstranded
DI	a7d68c86-41ae-4015-a82d-6fee3fd7f0e5	0.50	0.03	HCT116-unstranded
DI	a83a2092-cb58-4b7c-9725-d78204251d50	0.50	0.03	HCT116-unstranded
DI	a8a5f6a6-4abc-4a76-8da1-5be5ffec88f1	0.50	0.13	HCT116-unstranded
DI	a8bab41e-ac79-4c6a-9f0b-853c7077222d	0.50	0.1	HCT116-unstranded
DI	a8bb8ed2-dc11-45d6-bddc-d3dfba9301d6	0.50	0.1	HCT116-unstranded
DI	a938b9e7-7764-4e49-bd30-b1d5f5e780a8	0.50	0.04	HCT116-unstranded
DI	a9a63920-1810-49fb-ad25-b91504ceb41f	0.50	0.07	HCT116-unstranded
DI	a9a8c543-e773-49ec-9bf8-a4648b8ee72e	0.50	0.18	HCT116-unstranded
DI	a9b417f8-5342-431a-a009-b201f4277280	0.50	0.1	HCT116-unstranded
DI	a9c8ed43-5ea1-4515-9a55-0a8dd128deff	0.50	0.24	HCT116-unstranded
DI	a9d67eb3-2980-4497-a788-f91d1c3bb149	0.50	0.25	HCT116-unstranded
DI	a9f6d4f7-c6d3-4f0b-a191-e0e618b04ff4	0.50	0.13	HCT116-unstranded
DI	a9fca149-295e-477d-b10f-1c3ea5cd4810	0.50	0.19	HCT116-unstranded
DI	aa0ba186-c126-46ea-89e3-d65b8b3dbc34	0.50	0.05	HCT116-unstranded
DI	aa4634a3-9a80-463d-b076-d7339ebdde91	0.50	0.11	HCT116-unstranded
DI	aa5354b1-ba96-499c-adcf-cd3fca9f4764	0.50	0.36	HCT116-unstranded
DI	aa55666b-9617-4507-a6eb-cafaadd52849	0.50	0.03	HCT116-unstranded
DI	aa627cbb-3a91-444a-a0be-1b81f9807cac	0.50	0.14	HCT116-unstranded
DI	aa6dc22b-1643-4c1e-8468-1460b96e70b7	0.50	0.18	HCT116-unstranded
DI	aaf8ce79-911f-463e-86a5-46d55da2d93b	0.50	0.26	HCT116-unstranded
DI	ab029943-4c5a-425b-83ce-039092ad5979	0.50	0.16	HCT116-unstranded
DI	ab44525f-dcac-4ee7-8e36-6b14b057557a	0.50	0.07	HCT116-unstranded
DI	ab7235c0-2cba-489c-8434-5bac30abf2ac	0.50	0.12	HCT116-unstranded
DI	ab79b827-8686-4b8c-b9d6-d66d48dd572e	0.50	0.52	HCT116-unstranded
DI	ab847cda-9fd4-4668-aef5-f8f8681fc49c	0.50	0.1	HCT116-unstranded
DI	ab9c5450-19fa-4c83-9c01-0136a65b812d	0.50	0.47	HCT116-unstranded
DI	abe7f64e-dc17-4297-8c46-a978219157cc	0.50	0.1	HCT116-unstranded
DI	ac235780-223b-4dd8-9f09-899fd1d2fd56	0.50	0.11	HCT116-unstranded
DI	ac3eeef6-69f3-4a50-bf95-d77f5d0c8a14	0.50	0.12	HCT116-unstranded
DI	ac482f24-d19b-416a-8170-d413cbd4051f	0.50	0.23	HCT116-unstranded
DI	ac544435-aa5a-4167-901a-4a067be1a11e	0.50	0.11	HCT116-unstranded
DI	ac63c347-fbe2-4c51-be5e-8ecd139c470a	0.50	0.09	HCT116-unstranded
DI	ac683cf0-d24b-4783-b6bb-4816dccd6685	0.50	0.18	HCT116-unstranded
DI	ac72d831-c929-4ba2-aada-0a33caf2d6c6	0.50	0.5	HCT116-unstranded
DI	ac85c3cc-2dec-47b3-812b-a8a71fa7de9f	0.50	0.24	HCT116-unstranded
DI	aca0fbb7-1796-4f0a-b34c-b5ee54ef5fb4	0.50	0.94	HCT116-unstranded
DI	acf5feca-1969-4e52-bfd9-b9a8cf6094ff	0.50	0.11	HCT116-unstranded
DI	ad01f680-78a2-41e0-8379-e255bc857094	0.50	0.16	HCT116-unstranded
DI	ad05cf8e-aa8a-4dbc-b6ff-b096d00a1f95	0.50	0.17	HCT116-unstranded
DI	ad3eec88-b977-4f39-93b4-19e70083d785	0.50	0.06	HCT116-unstranded
DI	ad62708b-6b4e-406e-8e01-7d73f95807c6	0.50	0.56	HCT116-unstranded
DI	ad82e8e7-c03d-44be-b4e4-cb6f8cecf79e	0.50	0.06	HCT116-unstranded
DI	ad8a6c7d-f7af-4e9a-8655-db70ce6196ba	0.50	0.18	HCT116-unstranded
DI	adf1021f-cd35-428f-b799-56602d9d93ee	0.50	0.05	HCT116-unstranded
DI	ae01549d-5fa5-489c-a52c-99718101dcc8	0.50	0.11	HCT116-unstranded
DI	ae2cff07-0510-4590-b55c-7651e5ae2311	0.50	0.07	HCT116-unstranded
DI	ae41f3fa-4007-4753-a6a8-44529801df1c	0.50	0.09	HCT116-unstranded
DI	ae502993-4969-4bd6-9174-047f7427c00e	0.50	0.06	HCT116-unstranded
DI	ae6f7184-e189-457e-876d-55d7ff7454d8	0.50	0.02	HCT116-unstranded
DI	ae74b30c-4adc-47a1-a400-9607a3c3d4f0	0.50	0.1	HCT116-unstranded
DI	ae911602-d61f-42de-a6a0-715e9f6ffa76	0.50	0.13	HCT116-unstranded
DI	aeb1cf96-fcf4-434f-8135-c80b17b86e29	0.50	0.55	HCT116-unstranded
DI	aeec43e9-005e-4d92-8358-25c125890bff	0.50	0.13	HCT116-unstranded
DI	aef1ed4b-09ee-4c03-9da3-294cb5cd574e	0.50	0.37	HCT116-unstranded
DI	af18189e-c9b0-4cdb-8406-7f92600a3c21	0.50	0.31	HCT116-unstranded
DI	af38f0d9-fb88-40f0-8c37-bc2e61b3c598	0.50	0.29	HCT116-unstranded
DI	af3fa2c8-42f1-43bc-a460-190c97cce67a	0.50	0.05	HCT116-unstranded
DI	af40837b-7eda-4cc8-a1ab-2fa928bd80fa	0.50	0.16	HCT116-unstranded
DI	af4cfc60-f41c-4426-b5f6-527d28edcbc9	0.50	0.22	HCT116-unstranded
DI	af55ddaa-ecee-493f-9d43-d13445c2cfbd	0.50	0.82	HCT116-unstranded
DI	af696e6e-58bf-4734-9d7b-25feace52508	0.50	0.11	HCT116-unstranded
DI	afb6aff9-9a39-4682-98e9-31979f09f686	0.50	0.41	HCT116-unstranded
DI	afb843b4-d32b-4f84-9500-5649270385e0	0.50	0.02	HCT116-unstranded
DI	aff78131-ac45-43e6-9b0a-4d6f20f29897	0.50	0.07	HCT116-unstranded
DI	b00bf751-7d06-492c-beb4-1df76389296d	0.50	0.29	HCT116-unstranded
DI	b08c67db-6ff7-4650-8047-5c001f7e1d23	0.50	0.32	HCT116-unstranded
DI	b0a4b2c4-30ca-4f82-8f9a-72dcb73caef6	0.50	0.02	HCT116-unstranded
DI	b0e5ca16-4a34-4e9b-8b3c-04464442334c	0.50	0.15	HCT116-unstranded
DI	b0f5a2e6-da26-4b2a-94e2-2c9fea9cb339	0.50	0.23	HCT116-unstranded
DI	b13e76dd-fd42-4be2-8a55-37ffbc1b9206	0.50	0.41	HCT116-unstranded
DI	b14ecc4b-ed35-4d49-be9d-f8b01ab0835c	0.50	0.08	HCT116-unstranded
DI	b181f365-99ba-458b-ac18-7001970ec03f	0.50	0.84	HCT116-unstranded
DI	b18438c6-0b2a-46d8-876f-abaa4d177311	0.50	0.51	HCT116-unstranded
DI	b1b345fc-2d30-468f-8d90-555dd05969b6	0.50	0.43	HCT116-unstranded
DI	b1b4a977-9ba2-49be-925f-60c229260826	0.50	0.07	HCT116-unstranded
DI	b1d05f20-e402-468a-b0be-e2889eaf7e24	0.50	0.4	HCT116-unstranded
DI	b1d3e244-8221-4562-bf95-52dea818aca5	0.50	0.36	HCT116-unstranded
DI	b21fcdea-4e41-4d9e-a40e-a0156dfa4373	0.50	0.07	HCT116-unstranded
DI	b2882379-c686-4e72-9ffb-2550773b4447	0.50	0.03	HCT116-unstranded
DI	b298c89d-aa11-469a-ae80-713836b1e1a0	0.50	0.17	HCT116-unstranded
DI	b2f3f539-bdf1-4e78-ad58-affbdd5ee612	0.50	0.93	HCT116-unstranded
DI	b319b8d3-41b9-417f-b86b-e7ae0f4a290a	0.50	0.1	HCT116-unstranded
DI	b3460225-52c4-44e0-a890-5b8ddb0229f3	0.50	0.4	HCT116-unstranded
DI	b3766b64-09ea-4c7d-8845-4784a9866e75	0.50	0.11	HCT116-unstranded
DI	b3d4ee92-0e0a-4452-894b-13c1c9921cb0	0.50	0.32	HCT116-unstranded
DI	b450d742-9362-4741-ae21-dbf9c61b2259	0.50	0.69	HCT116-unstranded
DI	b588361e-7fc6-45fc-aeab-44380142886f	0.50	0.09	HCT116-unstranded
DI	b59b5d2f-d6fe-4b2d-9088-38ee14db2a46	0.50	0.07	HCT116-unstranded
DI	b5b43ce3-58fe-48c4-bee6-6712e0d1d579	0.50	0.03	HCT116-unstranded
DI	b5d349e6-70e6-496f-9da7-2af5104d1bdf	0.50	0.23	HCT116-unstranded
DI	b6486a3d-5fa5-4eaa-ba99-e8ef38a4d922	0.50	0.11	HCT116-unstranded
DI	b67cfcce-9425-42a2-ab86-7043353e4a3a	0.50	0.27	HCT116-unstranded
DI	b687a7fe-3cbb-45cb-905b-6950b4915adb	0.50	0.68	HCT116-unstranded
DI	b6a074f9-e740-4905-a855-6e95e9c1d6c1	0.50	0.15	HCT116-unstranded
DI	b6c8b80a-dc6b-4e79-ba3c-0b400e2d8fd2	0.50	0.34	HCT116-unstranded
DI	b73377bc-1976-41c2-82fc-24154194e9fd	0.50	0.09	HCT116-unstranded
DI	b783a34b-25ac-4c1e-a1b3-2debba5a5341	0.50	0.19	HCT116-unstranded
DI	b78c0d12-bc61-4022-80f7-49ba7478789a	0.50	0.14	HCT116-unstranded
DI	b7a018b8-feef-49a7-8b99-be8a1e60358b	0.50	0.09	HCT116-unstranded
DI	b7b217d8-a9e6-4083-8fe3-a1a23af66855	0.50	0.1	HCT116-unstranded
DI	b7b777de-8f4e-4570-b3b2-3a534820effd	0.50	0.05	HCT116-unstranded
DI	b7bf4d79-5f31-489b-808b-c8efe03d8369	0.50	0.79	HCT116-unstranded
DI	b7c06d6c-4e69-4488-9ca4-3cf26cdf9633	0.50	0.67	HCT116-unstranded
DI	b7c2394d-6def-4aec-90c3-64f79527949f	0.50	0.53	HCT116-unstranded
DI	b82a4c2d-71cc-4c8e-bfa0-38150d1f408b	0.50	0.2	HCT116-unstranded
DI	b8355ca5-e35a-4240-a00b-f41ebb21ab65	0.50	0.03	HCT116-unstranded
DI	b83a1f15-66a4-4707-9cd4-36efa69f9560	0.50	0.06	HCT116-unstranded
DI	b877f206-a6f4-4d76-8cf2-fcd76723813c	0.50	0.16	HCT116-unstranded
DI	b888b39e-3b13-4f7e-ad8b-2cf9b28bf650	0.50	0.04	HCT116-unstranded
DI	b92af01d-90ac-46df-94f6-e30b84f00a27	0.50	0.08	HCT116-unstranded
DI	b9542679-e8f7-4a62-914b-e9dcb6d8dd13	0.50	0.17	HCT116-unstranded
DI	b97acd31-2f61-4b2b-ade5-bab1e4838024	0.50	0.24	HCT116-unstranded
DI	b9c144ab-fe54-4b01-8b79-6ca6499799bf	0.50	0.12	HCT116-unstranded
DI	ba222185-178a-4698-a7ce-b7576ae7395c	0.50	0.32	HCT116-unstranded
DI	ba2a7689-fe24-404f-a513-14cffc9824e5	0.50	0.2	HCT116-unstranded
DI	ba3dad51-3b51-4d26-a11b-122d59261007	0.50	0.07	HCT116-unstranded
DI	ba82ce2f-8ac7-4c07-ad04-4add5c40fb78	0.50	0.14	HCT116-unstranded
DI	ba8318f1-1aea-4ac5-ad3b-10b574056fa0	0.50	0.08	HCT116-unstranded
DI	ba86a3f0-758c-4104-a151-1343cdea3adc	0.50	0.15	HCT116-unstranded
DI	ba970086-26a1-4755-bffa-0c50559aa263	0.50	0.24	HCT116-unstranded
DI	baae3616-8e39-4afd-9669-1a2abbd82a86	0.50	0.11	HCT116-unstranded
DI	bab53444-25e1-4c8f-82f9-453e4e10ad49	0.50	0.17	HCT116-unstranded
DI	bac51a77-13ba-42d5-ba98-91a21e8c626d	0.50	0.07	HCT116-unstranded
DI	bacd74d2-c460-4d4d-ae41-4a8bcc3dc808	0.50	0.06	HCT116-unstranded
DI	bad505ee-6e76-41a8-acc2-611a0396a2e5	0.50	0.25	HCT116-unstranded
DI	bad92eb9-cc00-4497-a85e-16470941e64b	0.50	0.09	HCT116-unstranded
DI	baf0098b-c514-42f5-87e3-06aef690b121	0.50	0.22	HCT116-unstranded
DI	bafb2413-b2f4-4cb2-af43-9ed43e18941c	0.50	0.2	HCT116-unstranded
DI	bb1a1339-2279-4389-80be-66a130bdd939	0.50	0.1	HCT116-unstranded
DI	bb25d816-0ef4-41cb-8c3c-68e71cb8946e	0.50	0.4	HCT116-unstranded
DI	bb33fe40-6d6c-4ae7-b9ae-9e40da18cf6c	0.50	0.12	HCT116-unstranded
DI	bb3c9ed4-dc0f-48ea-82f8-42a9ed5df609	0.50	0.12	HCT116-unstranded
DI	bb494e37-60fe-4532-9ed0-194ffd002208	0.50	0.1	HCT116-unstranded
DI	bb49b26d-453e-4586-959f-cdc0d113d50f	0.50	0.23	HCT116-unstranded
DI	bb951ebc-a09d-42ad-aade-13930c1a4109	0.50	0.15	HCT116-unstranded
DI	bb98b205-51e0-4a77-998a-04fa39d4db9e	0.50	0.63	HCT116-unstranded
DI	bbc8fc1f-45ec-4779-be81-eceb8e4662a3	0.50	0.67	HCT116-unstranded
DI	bbe1972a-35e7-4a89-9c6d-c5743b5000ba	0.50	0.89	HCT116-unstranded
DI	bc1fe2fe-cc7c-4ef2-9739-a7dce6893d98	0.50	0.57	HCT116-unstranded
DI	bc24867c-02d5-4b04-ad6f-12f96dddb570	0.50	0.33	HCT116-unstranded
DI	bc3e7f38-6ede-45b8-9b05-ad2fe71810de	0.50	0.04	HCT116-unstranded
DI	bc49af93-d677-4736-98bc-acd55dd49355	0.50	0.43	HCT116-unstranded
DI	bc52fa9f-4797-4f28-85d8-2789823babdb	0.50	0.11	HCT116-unstranded
DI	bc965415-1f21-4b8d-8394-93bbae7f9c66	0.50	0.06	HCT116-unstranded
DI	bcae9f13-571e-4b4a-9cf6-85086b0b6f1f	0.50	0.33	HCT116-unstranded
DI	bcf418b3-e85e-42c1-9daf-7da0828cc99e	0.50	0.53	HCT116-unstranded
DI	bd03005c-c99e-4e6e-b87b-44ce8100fd34	0.50	0.36	HCT116-unstranded
DI	bd24cdfb-547c-4405-a4ab-bf93d189c90c	0.50	0.04	HCT116-unstranded
DI	bd925cb4-aceb-4fb7-8b95-8a3afaa540bc	0.50	0.07	HCT116-unstranded
DI	bdba11a7-22e1-4a94-84b6-4c66e3c62365	0.50	0.37	HCT116-unstranded
DI	bdbe2b7d-167e-4853-9997-6dce94ee717b	0.50	0.2	HCT116-unstranded
DI	bde65ba7-d26d-4dfd-af65-d5b0d21be8d1	0.50	0.24	HCT116-unstranded
DI	be553a03-170c-4799-a504-65b83270be17	0.50	0.12	HCT116-unstranded
DI	be5ac935-9124-4db3-bd13-1adb5442a6d1	0.50	0.43	HCT116-unstranded
DI	be95406d-f89d-4600-af58-889403c9a117	0.50	0.52	HCT116-unstranded
DI	bea5f8e4-7db7-4101-9a7b-8dd2861915e5	0.50	0.39	HCT116-unstranded
DI	beb0c61a-f30f-4ce9-b605-65d15349ff77	0.50	0.26	HCT116-unstranded
DI	beb624b7-5369-4734-97de-f1ea296c6da1	0.50	0.52	HCT116-unstranded
DI	bec2b9fe-9e15-49a6-add9-141bd996ffe7	0.50	0.62	HCT116-unstranded
DI	bf0804bb-7a68-43b0-b944-6c83ed7459ac	0.50	0.08	HCT116-unstranded
DI	bf13fe45-65f5-4ecc-8170-6948b596d4c3	0.50	0.13	HCT116-unstranded
DI	bf50e54f-0051-44e1-8daf-cb0465bb3946	0.50	0.04	HCT116-unstranded
DI	bfdf7b6e-a199-4337-8f0c-5aa330e92bce	0.50	0.01	HCT116-unstranded
DI	bfecc06e-66ca-4769-984c-5252401c9e02	0.50	0.12	HCT116-unstranded
DI	c0370cbc-49f6-4134-b197-5b7c20551270	0.50	0.29	HCT116-unstranded
DI	c03cb1f3-69e0-4286-8455-013b31f41909	0.50	0.66	HCT116-unstranded
DI	c045c32a-3290-42e1-b795-4f3fa3aa83e9	0.50	0.55	HCT116-unstranded
DI	c08607c5-c24f-4ab2-a16c-a8dbd51747d8	0.50	0.04	HCT116-unstranded
DI	c090a1e8-7831-4df3-be28-957af2041af0	0.50	0.24	HCT116-unstranded
DI	c0ad3260-9d3e-4ddc-bebb-224adc87af1a	0.50	0.02	HCT116-unstranded
DI	c0b8e2fe-a7e9-4d19-9367-b3e2624cbebc	0.50	0.17	HCT116-unstranded
DI	c1184408-0814-4fdb-a161-da37c263afbb	0.50	0.57	HCT116-unstranded
DI	c12461ed-0b6b-461a-a215-843b0116358f	0.50	0.13	HCT116-unstranded
DI	c143f5ae-0e43-49c4-8c3b-f32acc5fa8ae	0.50	0.15	HCT116-unstranded
DI	c1fbc3b8-12a8-481d-bf50-154237553612	0.50	0.05	HCT116-unstranded
DI	c1fddd3d-ea88-4a76-b463-1159809c1ed6	0.50	0.43	HCT116-unstranded
DI	c25fd534-6e93-461b-b443-f5fc980128dc	0.50	0.05	HCT116-unstranded
DI	c2abc33a-b6db-46f8-a8b4-e15be434e912	0.50	0.58	HCT116-unstranded
DI	c356a39b-6d9c-47f2-89c6-8c217cb908c0	0.50	0.04	HCT116-unstranded
DI	c3629231-b71e-42f6-a73f-8ffc713af184	0.50	0.82	HCT116-unstranded
DI	c373de51-d6af-4264-8800-c30c45b251c2	0.50	0.09	HCT116-unstranded
DI	c37cc604-dfe1-4a18-9179-bb8028e6e242	0.50	0.03	HCT116-unstranded
DI	c3876e1e-98cd-4ba1-80a7-67ffdbf2f802	0.50	0.24	HCT116-unstranded
DI	c3f6e92f-f283-4b66-a4e4-fa630ddc29c3	0.50	0.08	HCT116-unstranded
DI	c3fad18b-302f-4efd-b3b1-7b8e1194ff5a	0.50	0.21	HCT116-unstranded
DI	c4005cc9-42a8-49bb-a5ee-a6c661ae9d9f	0.50	0.01	HCT116-unstranded
DI	c414bfc5-000e-476b-84c1-a7ea4e8fb352	0.50	0.02	HCT116-unstranded
DI	c425607e-0103-4067-8b8a-c58f33138f08	0.50	0.24	HCT116-unstranded
DI	c43989a7-d1d9-43c0-b61d-2224cfdfcde8	0.50	0.02	HCT116-unstranded
DI	c44dcba8-f181-4426-9a6f-efddf7f74895	0.50	0.04	HCT116-unstranded
DI	c490a5ad-8199-462b-b03b-cc2027c125c9	0.50	0.56	HCT116-unstranded
DI	c4cda704-83b0-4e49-a983-967e808e2a9b	0.50	0.35	HCT116-unstranded
DI	c4d1e274-c2b0-45b9-8a88-cfc46d742ede	0.50	0.36	HCT116-unstranded
DI	c4eb3ed3-9b3e-4d52-ae27-a57a145f1235	0.50	0.37	HCT116-unstranded
DI	c4f6b814-bea3-4043-93be-a1a0c34f23bf	0.50	0.08	HCT116-unstranded
DI	c4f923fd-7b2c-43cd-a25e-315ea67416f5	0.50	0.47	HCT116-unstranded
DI	c51dee1b-d480-4a15-ba59-f6aee47ff46c	0.50	0.15	HCT116-unstranded
DI	c5242da2-ef03-4b76-9f8f-90127b927c12	0.50	0.54	HCT116-unstranded
DI	c53af383-4843-4be9-b8dc-a75919798fa1	0.50	0.01	HCT116-unstranded
DI	c54fd688-73b2-493f-b94c-2e42f67b7d29	0.50	0.19	HCT116-unstranded
DI	c57e545a-5ab9-4b60-afe2-6c715471b595	0.50	0.18	HCT116-unstranded
DI	c59d6a1f-400f-4883-baf9-89a017cdf9f7	0.50	0.03	HCT116-unstranded
DI	c59e1bed-8f5b-45d6-8146-3eafde5976b0	0.50	0.05	HCT116-unstranded
DI	c61c24a8-82e7-4a73-a0a8-413a692d9200	0.50	0.5	HCT116-unstranded
DI	c6215fb5-ea0e-4a3d-9cef-f1896968a10c	0.50	0.16	HCT116-unstranded
DI	c6230108-704c-4d5a-b7bf-4820c03830c6	0.50	0.11	HCT116-unstranded
DI	c62ea9e2-c8b9-4b65-ad51-e16b2273a0db	0.50	0.12	HCT116-unstranded
DI	c6767395-1740-435c-a189-c995906f1719	0.50	0.06	HCT116-unstranded
DI	c678ceb6-0151-407a-9a73-dd0897cd84e4	0.50	0.71	HCT116-unstranded
DI	c679ea2c-f027-442d-a0b8-3940a9ed0a19	0.50	0.08	HCT116-unstranded
DI	c69d7001-f38f-4769-b26d-e3c274253a8c	0.50	0.08	HCT116-unstranded
DI	c69f44a0-f5ea-4395-8376-639b845084ff	0.50	0.25	HCT116-unstranded
DI	c6c727e7-1f77-424b-87d9-a815bd23008e	0.50	0.13	HCT116-unstranded
DI	c6f76497-a8cf-4934-a7d8-28232c2c5dc2	0.50	0.85	HCT116-unstranded
DI	c6fae866-20ee-4ae4-b86f-e744a7538bb5	0.50	0.02	HCT116-unstranded
DI	c72c875c-b1b9-4558-af41-0bcde7dbcdbf	0.50	0.75	HCT116-unstranded
DI	c750209b-ac20-431c-b9f3-59b49f5d66c1	0.50	0.15	HCT116-unstranded
DI	c757cd82-72da-4f2e-9c39-b8eced340412	0.50	0.13	HCT116-unstranded
DI	c772436a-dfa4-41db-97aa-34191959e889	0.50	0.31	HCT116-unstranded
DI	c7d58563-7855-4cf9-95d0-796f92d24837	0.50	0.11	HCT116-unstranded
DI	c7dbcb70-8b46-4ed5-9c5d-b8b3eebccdae	0.50	0.03	HCT116-unstranded
DI	c7ea1837-d5b4-494d-83bd-0fd30fadbd04	0.50	0.59	HCT116-unstranded
DI	c7ecc743-dfa6-42dd-92c3-c6bc43d127cc	0.50	0.06	HCT116-unstranded
DI	c81b92a1-fb8d-4e8e-9588-5d525b23f6ae	0.50	0.11	HCT116-unstranded
DI	c85890f1-f533-468e-9201-4a04ecd2fce9	0.50	0.09	HCT116-unstranded
DI	c9197a4c-3ce1-4cff-b5f9-c152eb92f987	0.50	0.05	HCT116-unstranded
DI	c9baa75d-e1c6-458c-a77b-0590e0eb2c73	0.50	0.02	HCT116-unstranded
DI	c9be12ea-fd58-4c47-bb68-cd34a2dab321	0.50	0.23	HCT116-unstranded
DI	ca235ace-17bb-44af-bff1-4ce745b68484	0.50	0.43	HCT116-unstranded
DI	ca6525aa-7376-4957-827f-57ca1a0cba5d	0.50	0.05	HCT116-unstranded
DI	ca975d2e-6f36-4277-a3a2-6a0ef435aded	0.50	0.11	HCT116-unstranded
DI	cab1839c-6eed-4a78-8b02-709331e3da4e	0.50	0.6	HCT116-unstranded
DI	caeb22af-c30c-4387-8751-305bebbff793	0.50	0.4	HCT116-unstranded
DI	caec373f-b376-4213-949e-0aa463752739	0.50	0.71	HCT116-unstranded
DI	cb23e58c-80e7-4c6d-a686-d2e25545de16	0.50	0.73	HCT116-unstranded
DI	cb578d59-5dbd-49d4-9857-0d30d229b000	0.50	0.05	HCT116-unstranded
DI	cbce7d23-c866-49dc-b089-89b5c9a2da95	0.50	0.18	HCT116-unstranded
DI	cbd5e84b-c076-4797-8460-2b30b1b148b2	0.50	0.22	HCT116-unstranded
DI	cc46d4f6-6ba2-49e8-a119-34f5d8ac927b	0.50	0.05	HCT116-unstranded
DI	cc4733f8-1ad8-4b93-baae-c14f47bd6eb1	0.50	0.02	HCT116-unstranded
DI	cc82ef7d-2c7e-4afc-8249-1093fa743e9c	0.50	0.15	HCT116-unstranded
DI	cc936e2d-3a2a-41cf-92c9-24e5a0000abe	0.50	0.06	HCT116-unstranded
DI	ccb6e8f6-56a5-4912-b0b2-92c12bfee80e	0.50	0.33	HCT116-unstranded
DI	ccc7327d-d7e1-4d94-b822-b516ce14325a	0.50	0.22	HCT116-unstranded
DI	ccd94592-6721-4c7d-8043-4c2ffb0ac72e	0.50	0.79	HCT116-unstranded
DI	ccdd253f-b5ee-41b7-a1f3-a23236557b15	0.50	0.31	HCT116-unstranded
DI	cd46b975-f4a8-4c1e-ae70-8978f50d3bb4	0.50	0.59	HCT116-unstranded
DI	cd585434-0819-4c01-8a48-bc5e00be7c76	0.50	0.22	HCT116-unstranded
DI	cd8692d1-1bb6-4f84-a627-ee1210e18f8f	0.50	0.12	HCT116-unstranded
DI	cd9a1f34-bc38-4eff-91e3-349cdef77257	0.50	0.22	HCT116-unstranded
DI	cd9a71ae-e702-4d39-b6f1-de4fedd4f981	0.50	0.03	HCT116-unstranded
DI	cdb17c06-65e7-404b-80ef-a8adc47d4ed3	0.50	0.19	HCT116-unstranded
DI	cde32101-4949-4e00-a262-e0b5c49a31d5	0.50	0.22	HCT116-unstranded
DI	ce1c6201-b4c7-496d-b5cb-75cb72deb0d6	0.50	0.15	HCT116-unstranded
DI	ce254226-edf6-455c-b24a-c7de2b726eff	0.50	0.07	HCT116-unstranded
DI	ce57350b-935f-4012-8bd1-085c02583ffe	0.50	0.23	HCT116-unstranded
DI	ce947dae-399d-4d0f-aa54-1d8c2e0c44ac	0.50	0.03	HCT116-unstranded
DI	ceb0d33e-0c99-48b4-b278-6185d9db889c	0.50	0.06	HCT116-unstranded
DI	ceebcb64-5ba0-4781-8633-d87eca5f4a05	0.50	0.1	HCT116-unstranded
DI	cf2c5d2d-2e56-430f-89cd-e7379abad747	0.50	0.03	HCT116-unstranded
DI	d03a6db5-cb36-4c81-90ae-426796e25e39	0.50	0.35	HCT116-unstranded
DI	d0641d57-0c2e-4eb6-b97f-75e2bffe8c5c	0.50	0.18	HCT116-unstranded
DI	d06ca25b-7c2b-4c1f-b4f6-3c096af5e313	0.50	0.02	HCT116-unstranded
DI	d0969854-9ecf-4df3-8538-2eb0b9ad7b78	0.50	0.06	HCT116-unstranded
DI	d0bd04bf-065e-433c-980d-efce05634839	0.50	0.33	HCT116-unstranded
DI	d126ae84-65ca-4625-8d5c-24b4257ab6df	0.50	0.21	HCT116-unstranded
DI	d14978e3-3163-4cba-bc71-5f9c91a5c665	0.50	0.32	HCT116-unstranded
DI	d1628b75-6a84-4f29-bfc9-306da905b340	0.50	0.06	HCT116-unstranded
DI	d185175c-c57f-4fbc-a0be-aa2829422d7c	0.50	0.15	HCT116-unstranded
DI	d193376b-7f7b-4fc2-bf2e-c282198177d1	0.50	0.39	HCT116-unstranded
DI	d2634d79-c0ea-4d3c-9852-08382f34a112	0.50	0.07	HCT116-unstranded
DI	d27b5984-29ae-4562-a125-63ec2475930a	0.50	0.1	HCT116-unstranded
DI	d28d74ca-77ce-4810-854c-91cb552e7acd	0.50	0.04	HCT116-unstranded
DI	d293e0c1-a16d-4cd0-8329-bb0e4b40d5a9	0.50	0.04	HCT116-unstranded
DI	d2ec8322-a744-47ad-8ebf-93770773e4b5	0.50	0.01	HCT116-unstranded
DI	d2f02753-e90c-4b43-acf6-a50755d5232a	0.50	0.08	HCT116-unstranded
DI	d35a7599-7508-4610-a15d-7a4ad1185a72	0.50	0.11	HCT116-unstranded
DI	d36acabb-8a7c-4d2f-b79c-731506449e37	0.50	0.21	HCT116-unstranded
DI	d377377c-7d20-42f8-b5c4-f355f7993313	0.50	0.65	HCT116-unstranded
DI	d3a612f7-8066-48a1-a64e-ee9a54cfe91a	0.50	0.14	HCT116-unstranded
DI	d3b34657-1734-4912-a3de-184736dd61a5	0.50	0.27	HCT116-unstranded
DI	d3b7375b-a46e-469c-9bf1-ad2acfd725d6	0.50	0.09	HCT116-unstranded
DI	d3fa9196-9520-4c3f-96dd-716e967a7202	0.50	0.01	HCT116-unstranded
DI	d41540f5-f4c5-40a3-8819-237d282b0712	0.50	0.8	HCT116-unstranded
DI	d44ca91b-467d-4cf4-8b1f-9c784c77a9dd	0.50	0.03	HCT116-unstranded
DI	d472f6d0-bc35-408d-a63c-045d65a806fc	0.50	0.57	HCT116-unstranded
DI	d4808711-6d1d-4ea0-ab0d-6a23322dc87b	0.50	0.04	HCT116-unstranded
DI	d48bfff5-4fe9-4643-ad39-ccc06282e717	0.50	0.06	HCT116-unstranded
DI	d48d7537-2c9c-4fb3-abd2-eb51da98494c	0.50	0.16	HCT116-unstranded
DI	d4ab160b-cbe0-48aa-baef-377d5572df6d	0.50	0.12	HCT116-unstranded
DI	d4ab9674-1c58-4f1f-a88a-1f5219474fa4	0.50	0.06	HCT116-unstranded
DI	d59633a3-d866-4884-92df-633ff141b169	0.50	0.11	HCT116-unstranded
DI	d5b03801-35c6-40ed-bfec-c57675bca047	0.50	0.09	HCT116-unstranded
DI	d5b1bef5-083e-463b-bec3-cfa7904a1d11	0.50	0.28	HCT116-unstranded
DI	d5f03e4e-445b-492a-8957-1ae183461753	0.50	0.28	HCT116-unstranded
DI	d6086531-38ce-43f4-a65d-d3b509173759	0.50	0.13	HCT116-unstranded
DI	d651ce24-e6c1-4f01-8ff3-8d6b671fa47b	0.50	0.3	HCT116-unstranded
DI	d68c2c4b-7021-4041-97c6-c523bb6bb974	0.50	0.04	HCT116-unstranded
DI	d6963314-b200-4ae2-a2a7-c31fb4d75c54	0.50	0.12	HCT116-unstranded
DI	d6ab96d8-6c68-4abc-a63b-ae49a54cd283	0.50	0.05	HCT116-unstranded
DI	d71aa482-579a-4ddb-bd0d-66194f862933	0.50	0.04	HCT116-unstranded
DI	d79da59f-3219-4fc6-ba67-051fb1cbf9ac	0.50	0.23	HCT116-unstranded
DI	d7ac2912-3d1f-4bbc-bcc0-c7eef6c79fe5	0.50	0.2	HCT116-unstranded
DI	d7ad8679-59dd-4e4d-8fcf-b13983ae85cb	0.50	0.05	HCT116-unstranded
DI	d7aff951-d9e9-4d09-9761-69b57467b2fe	0.50	0.04	HCT116-unstranded
DI	d800f363-f8d6-4c72-b920-fefe285b6c5c	0.50	0.54	HCT116-unstranded
DI	d80ff9e0-76d9-483c-8f1a-96613912ba31	0.50	0.21	HCT116-unstranded
DI	d81a5067-7348-4a99-af3c-95f0e497b36f	0.50	0.03	HCT116-unstranded
DI	d82824aa-cf33-49ae-9d66-2d83d85576e8	0.50	0.2	HCT116-unstranded
DI	d8470973-bf1a-4100-a070-c19992d16351	0.50	0.76	HCT116-unstranded
DI	d847c7a3-6490-4084-8e9a-96c8dd6d54b6	0.50	0.11	HCT116-unstranded
DI	d85878e9-6685-4ccf-82b9-8323d473ff6a	0.50	0.01	HCT116-unstranded
DI	d880f287-0fd4-4747-a11f-a025eb050f44	0.50	0.04	HCT116-unstranded
DI	d8abcfde-8a7e-4682-9336-068c731b2f48	0.50	0.06	HCT116-unstranded
DI	d8bb5af7-9423-42c4-8f26-0165f176a70c	0.50	0.3	HCT116-unstranded
DI	d8d9693b-cbd9-4783-b6e7-38f7614ff0b6	0.50	0.04	HCT116-unstranded
DI	d90fefcf-2175-4560-b543-c622d4653053	0.50	0.18	HCT116-unstranded
DI	d9121686-1e97-4f0c-9c36-12712c67e112	0.50	0.79	HCT116-unstranded
DI	d9aee367-031c-414c-9e66-91272b85a239	0.50	0.14	HCT116-unstranded
DI	d9c3e2d3-d200-49ad-ad75-7c5e0a58cd87	0.50	0.68	HCT116-unstranded
DI	d9c48762-8008-46cd-9559-51861f80605b	0.50	0.63	HCT116-unstranded
DI	d9ee2632-6266-4c34-b3e7-3fe6a054c391	0.50	0.02	HCT116-unstranded
DI	da2157ed-efcf-4449-a3dc-b5731bbaf6cd	0.50	0.12	HCT116-unstranded
DI	daa28784-a7d6-494b-9bb1-d0d9520fff62	0.50	0.14	HCT116-unstranded
DI	db247ab5-faed-4c0d-80d6-0a49884caefd	0.50	0.87	HCT116-unstranded
DI	db38f84d-5eea-4996-813f-e7082448fb3a	0.50	0.2	HCT116-unstranded
DI	db7132a2-fde2-4ef2-a8d8-706fe9892065	0.50	0.04	HCT116-unstranded
DI	dbfbb5a4-15e6-4f51-9476-e80a97a8fed9	0.50	0.15	HCT116-unstranded
DI	dc465195-169f-400f-b952-98a2fb9df009	0.50	0.04	HCT116-unstranded
DI	dc500245-aa9a-4097-92aa-ba1aa816280e	0.50	0.03	HCT116-unstranded
DI	dc52fbfe-872a-47ff-a554-6e965884442f	0.50	0.74	HCT116-unstranded
DI	dc62aa6a-6fb0-47e4-97f3-7ee7eaac3e62	0.50	0.08	HCT116-unstranded
DI	dc88818f-6fd2-4eb3-83f7-6b28b569dc5d	0.50	0.05	HCT116-unstranded
DI	dc96bf33-8681-4586-a337-bdc80db643be	0.50	0.06	HCT116-unstranded
DI	dca4b12b-a164-4c24-87cd-cc77bf52524b	0.50	0.68	HCT116-unstranded
DI	dca70389-f7d7-4db5-9594-2510d8c6248f	0.50	0.03	HCT116-unstranded
DI	dcab6705-5b28-4cb4-b59e-ba09c268e41e	0.50	0.45	HCT116-unstranded
DI	dcc406ff-0ed3-49ac-bf97-72078bf32270	0.50	0.22	HCT116-unstranded
DI	dd012fe5-cdfe-459d-a421-28a1a10618ca	0.50	0.03	HCT116-unstranded
DI	dd438868-9698-4718-b11b-7273d8610371	0.50	0.04	HCT116-unstranded
DI	dd47d0ef-37fd-4172-b657-b4db134e6ac1	0.50	0.19	HCT116-unstranded
DI	dd6d2d39-a552-4044-a073-2d2b3c6c80fa	0.50	0.7	HCT116-unstranded
DI	dd99b895-e97b-4984-8d7a-56eac46ff921	0.50	0.09	HCT116-unstranded
DI	ddc66717-07c1-4224-9c96-ca8d99527d6a	0.50	0.06	HCT116-unstranded
DI	dde465f8-5064-4e22-aa8d-2849ba2d5059	0.50	0.34	HCT116-unstranded
DI	ddf03557-ec60-4a43-927a-bd2e3d59023e	0.50	0.07	HCT116-unstranded
DI	ddfd0c07-d00c-4ab1-95a3-a82a9cca89f5	0.50	0.23	HCT116-unstranded
DI	de182b7a-6bb8-495c-978e-c5178aff9076	0.50	0.13	HCT116-unstranded
DI	de39ec07-ed30-43f0-b0c9-131078e2c524	0.50	0.03	HCT116-unstranded
DI	de4d2bb5-95b1-4108-bd53-039a11c1fa2f	0.50	0.3	HCT116-unstranded
DI	de716d02-c516-4170-a5b2-c13cf84ba77e	0.50	0.15	HCT116-unstranded
DI	de9435d8-0160-4c07-b84e-55e079d5c18b	0.50	0.05	HCT116-unstranded
DI	de951eb1-c204-4037-84c6-1a4f968f1b9c	0.50	0.09	HCT116-unstranded
DI	deb159d4-7f9c-48bd-b575-ddbb13bec79a	0.50	0.81	HCT116-unstranded
DI	deeef7ce-12e4-4ab1-add0-41c996b2e179	0.50	0.05	HCT116-unstranded
DI	df23f877-357f-4630-91f9-5ad18cc492d3	0.50	0.6	HCT116-unstranded
DI	df391add-3af7-4aae-bb3a-daaec8f69ad5	0.50	0.28	HCT116-unstranded
DI	df52628b-22cb-4e5e-8950-4539c4b453a1	0.50	0.18	HCT116-unstranded
DI	df5f713a-3c37-4e40-88fa-4b429a44b527	0.50	0.62	HCT116-unstranded
DI	df60779a-127a-4979-8aae-8c21f440613e	0.50	0.08	HCT116-unstranded
DI	df62f9a0-7994-443e-b6f6-55d3bae14abe	0.50	0.07	HCT116-unstranded
DI	df66465b-e503-48da-a546-c53e293a2720	0.50	0.16	HCT116-unstranded
DI	df71d882-0159-4fcb-b813-3d33b038cf94	0.50	0.65	HCT116-unstranded
DI	df7319a0-3b87-4058-a930-59ff3601d06d	0.50	0.06	HCT116-unstranded
DI	df94e0ec-e660-4b70-a493-973533eec4b8	0.50	0.17	HCT116-unstranded
DI	df9be97e-d50e-4964-9718-ae484b1f16b7	0.50	0.03	HCT116-unstranded
DI	dfbf429a-a53f-44e9-bac5-3d8e581ae4dc	0.50	0.05	HCT116-unstranded
DI	dff681ef-7975-4ddb-93dd-376b641a499c	0.50	0.02	HCT116-unstranded
DI	e047a69b-bf3f-446d-af7e-0610b4effb4b	0.50	0.08	HCT116-unstranded
DI	e04c9bfe-b30b-4a09-bd0d-cda03ccc029a	0.50	0.06	HCT116-unstranded
DI	e050575a-0d37-4728-97f6-57134b29a6a1	0.50	0.08	HCT116-unstranded
DI	e0533227-4cae-49b1-b968-bb095f516e6c	0.50	0.15	HCT116-unstranded
DI	e05a6542-71d2-4b39-9945-a967c8ee20c9	0.50	0.11	HCT116-unstranded
DI	e0852e1e-47b1-4400-b919-5571800f9e3a	0.50	0.41	HCT116-unstranded
DI	e09ab8d7-547a-472c-8720-a74eabb72f1b	0.50	0.02	HCT116-unstranded
DI	e0ced586-0635-44d4-810a-e166e49f47ba	0.50	0.02	HCT116-unstranded
DI	e1153765-c2cd-43b3-bc66-0cf9820dfdb8	0.50	0.33	HCT116-unstranded
DI	e12c8a27-aebd-4087-90e5-f6e7fc79367a	0.50	0.5	HCT116-unstranded
DI	e1574ad1-91b4-493c-9a16-702a1f48ee48	0.50	0.04	HCT116-unstranded
DI	e16a141a-33d8-4fc9-9af1-abc041b7604e	0.50	0.56	HCT116-unstranded
DI	e18473ef-78a8-4868-afe4-9df86bb0b83b	0.50	0.1	HCT116-unstranded
DI	e185fcd3-2b55-4b21-89ca-afe4ca395567	0.50	0.02	HCT116-unstranded
DI	e1ce3531-b805-4c65-8b0a-3b690b27292a	0.50	0.23	HCT116-unstranded
DI	e23d03db-6a4d-41ed-9b77-24c8288fbaab	0.50	0.04	HCT116-unstranded
DI	e25c6096-64c6-4380-877b-948de9c4aaca	0.50	0.11	HCT116-unstranded
DI	e274c137-662a-40ba-9264-d1fe7516e0d2	0.50	0.18	HCT116-unstranded
DI	e2c0a9e1-1eb3-45fc-acb1-82a9a9a5b4a9	0.50	0.06	HCT116-unstranded
DI	e2e7e5f9-5c96-4b28-93a6-6a42c7c0bfd7	0.50	0.39	HCT116-unstranded
DI	e3067cf0-6705-4e7b-a1c9-42985d7c09ad	0.50	0.03	HCT116-unstranded
DI	e310a65c-1e15-439e-9bfb-0de5fe3d1696	0.50	0.13	HCT116-unstranded
DI	e387ba2d-f651-49d6-9132-6a6de2da70d3	0.50	0.14	HCT116-unstranded
DI	e3b787e9-3965-4441-8889-0cd152e254c8	0.50	0.05	HCT116-unstranded
DI	e43b780a-0328-422b-8e92-3f725f114ad9	0.50	0.19	HCT116-unstranded
DI	e44dad71-b258-43c3-8d41-086f47514678	0.50	0.56	HCT116-unstranded
DI	e452a335-ffa3-4274-a9ef-2f11887525f8	0.50	0.07	HCT116-unstranded
DI	e48927f9-e385-4268-a9c4-43c4962c830b	0.50	0.33	HCT116-unstranded
DI	e493558e-2ef8-481a-a5f9-6baf0387e2ca	0.50	0.35	HCT116-unstranded
DI	e4d96c48-6cad-4e42-971a-d43cce9ac835	0.50	0.22	HCT116-unstranded
DI	e55414e2-0d07-4f9c-ab01-22fe8e75c05e	0.50	0.02	HCT116-unstranded
DI	e5687472-6f4b-4a23-af95-1fbcd9c382e9	0.50	0.04	HCT116-unstranded
DI	e570fb90-b56b-4d14-b90d-c318b9802644	0.50	0.22	HCT116-unstranded
DI	e58c0df3-d43c-4055-821b-53e235c9649a	0.50	0.14	HCT116-unstranded
DI	e58ebbc0-1d14-4371-b035-df81bfb858b5	0.50	0.4	HCT116-unstranded
DI	e5c30d74-a668-48d2-ad9a-f219db085c8d	0.50	0.03	HCT116-unstranded
DI	e5cec15f-d68b-4265-9c6b-b10d487905ab	0.50	0.25	HCT116-unstranded
DI	e5d3b5bf-097b-48b8-9c6f-32947a895062	0.50	0.4	HCT116-unstranded
DI	e5dc4c11-409a-40f6-80d2-58d454eb7ecf	0.50	0.03	HCT116-unstranded
DI	e5e3593b-7bf2-4b49-b758-69e3438beaa4	0.50	0.07	HCT116-unstranded
DI	e637bc15-0ddc-404b-9495-c7abcc7ddd4a	0.50	0.15	HCT116-unstranded
DI	e68656f0-6183-4d04-b4ff-3aa201005bf4	0.50	0.33	HCT116-unstranded
DI	e6958768-11f6-4389-a191-4e1eba631d72	0.50	0.82	HCT116-unstranded
DI	e69e08b2-7fa2-492a-9130-1125e95bd627	0.50	0.34	HCT116-unstranded
DI	e6a6f36d-9a9f-4dd7-a6e8-9f14cd10ccd0	0.50	0.1	HCT116-unstranded
DI	e6d7f7b5-bf31-40cf-9904-4a9f2f0165d4	0.50	0.57	HCT116-unstranded
DI	e724d774-cb0b-44f3-9de8-dab65ee4b011	0.50	0.02	HCT116-unstranded
DI	e73fd036-78ee-4d85-b702-8c40af5eeeda	0.50	0.25	HCT116-unstranded
DI	e7451e33-91be-4849-bcfc-a9f7eee10aaf	0.50	0.63	HCT116-unstranded
DI	e7887695-a20a-4a71-bb8d-83456d8d9674	0.50	0.01	HCT116-unstranded
DI	e7cf0d2c-bad8-432b-8776-73b25f79683a	0.50	0.2	HCT116-unstranded
DI	e7e61e4d-17c2-47ac-af34-48713ba73b45	0.50	0.18	HCT116-unstranded
DI	e863098b-8136-45a9-8596-bd84e1235e05	0.50	0.14	HCT116-unstranded
DI	e8657b05-e583-4c6c-9c1b-b477dfe178af	0.50	0.23	HCT116-unstranded
DI	e927de7b-2814-4fd7-9c7d-b263a1d4c05b	0.50		HCT116-unstranded
DI	e9306a20-400c-4b10-83ad-e3c2ab6367c1	0.50	0.03	HCT116-unstranded
DI	e931c184-ca91-48e0-867e-c529f6eaa1fc	0.50	0.03	HCT116-unstranded
DI	e93d641b-4328-4853-9c5c-d10e2911806e	0.50	0.08	HCT116-unstranded
DI	e965eda0-7807-4bb4-85f6-fc7252816b1f	0.50	0.13	HCT116-unstranded
DI	e97122f4-2a7c-4165-a301-b3361baf67ec	0.50	0.08	HCT116-unstranded
DI	e9861a34-b645-4c9f-a936-75d73f47e859	0.50	0.2	HCT116-unstranded
DI	e99fad0f-deb6-45b2-9c25-bc95da8a23ed	0.50	0.14	HCT116-unstranded
DI	e9a2e444-7bfd-4810-b5d9-52b9f5984ba0	0.50	0.19	HCT116-unstranded
DI	ea01c1eb-e562-4eea-8db5-10566b4b32a2	0.50	0.26	HCT116-unstranded
DI	ea1235ad-456b-4c00-9e9c-ad9cf902545f	0.50	0.04	HCT116-unstranded
DI	ea516560-c82f-42b1-bab3-b706f140cab4	0.50	0.4	HCT116-unstranded
DI	ea69865e-b08b-4fb1-bef3-519747d8f58c	0.50	0.18	HCT116-unstranded
DI	ea6daefb-369c-4be1-9095-967c75cb61ad	0.50	0.11	HCT116-unstranded
DI	ea7c8ce6-9140-4830-b171-42619866e52a	0.50	0.28	HCT116-unstranded
DI	eab0a932-889e-4965-aff9-c1e83dd2013f	0.50	0.59	HCT116-unstranded
DI	eadc7fca-5c79-4e09-8fd4-0ad95f3f154c	0.50	0.04	HCT116-unstranded
DI	eae2f5e6-d867-4183-9148-700cf2637443	0.50	0.03	HCT116-unstranded
DI	eaf2a4e4-fd54-4f30-85fe-ad20590225b0	0.50	0.19	HCT116-unstranded
DI	eb5fe98b-213d-41b8-9076-af00c2a96fb8	0.50	0.14	HCT116-unstranded
DI	ebbc3978-9336-4780-9c6e-9282d6cd4ae9	0.50	0.44	HCT116-unstranded
DI	ebc39a48-5642-42a8-96b3-df8bf89ab101	0.50	0.06	HCT116-unstranded
DI	ebdab23e-1d12-458c-ac11-1c712ab2a786	0.50	0.1	HCT116-unstranded
DI	ebf54003-feae-4263-aa39-5c23a74b743f	0.50	0.04	HCT116-unstranded
DI	ec1b3026-6bab-4e06-90ce-5283c3350d9d	0.50	0.14	HCT116-unstranded
DI	ec548033-e3df-4e02-a2e0-71636c5c3e08	0.50	0.31	HCT116-unstranded
DI	ec5632f7-293d-4fa6-8e6e-2c3958eb9a44	0.50	0.03	HCT116-unstranded
DI	ec5fdb4f-81de-4f05-aec1-e404f2abe3e3	0.50	0.26	HCT116-unstranded
DI	ec62594e-d434-4c3d-af68-ff9d830c4a2a	0.50	0.63	HCT116-unstranded
DI	ec6d73a6-59a0-4d85-bc4c-28e25af687ae	0.50	0.04	HCT116-unstranded
DI	ec869dbb-5bf4-4698-b3bb-428dc74e0195	0.50	0.5	HCT116-unstranded
DI	ecaefd61-a00b-43e2-a3f2-c4d2566754c9	0.50	0.06	HCT116-unstranded
DI	ecb242a4-f192-4d6a-a347-c28315f58362	0.50	0.47	HCT116-unstranded
DI	ecbf7e8b-943a-4a7b-9fba-08d749693949	0.50	0.11	HCT116-unstranded
DI	ecce8de8-9753-4a0d-bf91-5603d7197e76	0.50	0.03	HCT116-unstranded
DI	ed0f29b8-936e-473c-add3-7ffd80577171	0.50	0.09	HCT116-unstranded
DI	ed176e3b-bf7a-4566-aeb8-6c72debf9e22	0.50	0.21	HCT116-unstranded
DI	ed329a81-bce4-4d94-bf50-b78e89581067	0.50	0.18	HCT116-unstranded
DI	ed459065-1818-4422-af3b-8ccd98c2847c	0.50	0.58	HCT116-unstranded
DI	ed4fc4c4-ada2-422f-a31c-41b0a5f3dddf	0.50	0.41	HCT116-unstranded
DI	ed7ab527-741a-4f8f-9535-254f255dcc16	0.50	0.09	HCT116-unstranded
DI	eda5ed81-6c67-40a9-ae7a-8bfbde72687c	0.50	0.05	HCT116-unstranded
DI	edb08c9b-e801-4df4-a295-9b149774cd50	0.50	0.07	HCT116-unstranded
DI	edbf4690-e985-4457-88b5-a8a7f5a517db	0.50	0.31	HCT116-unstranded
DI	eddea11d-88b3-427c-939c-8b478ca6a5b7	0.50	0.04	HCT116-unstranded
DI	ee0fa79d-2e4f-474d-8ac7-2bcdc278c277	0.50	0.52	HCT116-unstranded
DI	ee1ba27e-96bc-429c-992d-10e2bb7e6e9d	0.50	0.11	HCT116-unstranded
DI	ee1eab57-fbad-4e44-9bd9-eb5644a878d0	0.50	0.15	HCT116-unstranded
DI	ee2f900e-ded2-4b88-a8b9-eb35acefeb9b	0.50	0.07	HCT116-unstranded
DI	ee368ec1-c5a6-4f62-a0f7-3cd15974aa0a	0.50	0.05	HCT116-unstranded
DI	ee96906d-7012-4789-bd2b-7b600b99d825	0.50	0.28	HCT116-unstranded
DI	eec36eee-c0cb-4694-aa65-d21aa9a5345f	0.50	0.52	HCT116-unstranded
DI	eef1d4bb-7e8e-478c-940c-9b73e57886a3	0.50	0.02	HCT116-unstranded
DI	ef327cf3-72df-4ce2-afad-786c63e1bd58	0.50	0.15	HCT116-unstranded
DI	ef482d9b-67d8-4f38-a1e8-8f3736290635	0.50	0.29	HCT116-unstranded
DI	efb54995-8ce4-4a07-ab0e-ea4048950a72	0.50	0.04	HCT116-unstranded
DI	efb5fedd-2d81-4a8f-aac1-3959f8ed739b	0.50	0.81	HCT116-unstranded
DI	efd2798b-373a-4085-8aa1-0bc9fbd18be1	0.50	0.13	HCT116-unstranded
DI	efe4fa72-8b7f-43f2-98ed-fce904f2ec10	0.50	0.04	HCT116-unstranded
DI	f0277342-f336-4a9f-b8c7-ff83c8c32864	0.50	0.02	HCT116-unstranded
DI	f0409c5d-695e-4b81-bd42-44654e5c5d52	0.50	0.02	HCT116-unstranded
DI	f07e824a-322f-4760-b0a5-2907c298f6a9	0.50	0.03	HCT116-unstranded
DI	f0a2f3aa-69f3-4ca5-83e0-b5b4f038feaf	0.50	0.07	HCT116-unstranded
DI	f0b84cca-ffdf-4d2e-a5e1-e6020d47ad2d	0.50	0.22	HCT116-unstranded
DI	f0c7b4bb-794d-4419-b01e-4b32dd430226	0.50	0.04	HCT116-unstranded
DI	f15e4f77-d3f4-4722-88a3-5936cb43f872	0.50	0.77	HCT116-unstranded
DI	f17c46c9-d871-4f86-b1b4-4b4f3029a02c	0.50	0.06	HCT116-unstranded
DI	f18bd853-a89c-4a4c-a8f6-838f512fed39	0.50	0.82	HCT116-unstranded
DI	f1b4e13b-3ca6-4a57-ae8a-ee086e003d6a	0.50	0.32	HCT116-unstranded
DI	f1e87763-b683-4eb8-a468-69176a19ad7a	0.50	0.06	HCT116-unstranded
DI	f1e9418b-a597-4ffe-92a0-69585843089f	0.50	0.1	HCT116-unstranded
DI	f21741c7-c96b-4619-bd36-d8ee52e04e0c	0.50	0.18	HCT116-unstranded
DI	f22afc78-d025-47a2-a580-0fe865db7ffa	0.50	0.08	HCT116-unstranded
DI	f2467237-5fbb-49a4-bac2-6451ef7155af	0.50	0.38	HCT116-unstranded
DI	f25987ed-7295-447d-b575-d43cf8aec95d	0.50	0.01	HCT116-unstranded
DI	f2d0a9fd-a13d-4bdd-a11e-0c183164f838	0.50	0.56	HCT116-unstranded
DI	f2d3f3b1-3417-433c-b96d-ad4d1847c649	0.50	0.17	HCT116-unstranded
DI	f2d41f89-339c-45ea-9648-e43d674113f5	0.50	0.18	HCT116-unstranded
DI	f2f7a283-dd17-441d-ab47-b52616ed1f43	0.50	0.32	HCT116-unstranded
DI	f305ffea-8df7-455c-b7ab-031194a7bb58	0.50	0.62	HCT116-unstranded
DI	f30aa1ad-e2e0-432c-98c8-42170e159147	0.50	0.13	HCT116-unstranded
DI	f3356d4c-ec8d-43d5-8e66-19570817863f	0.50	0.25	HCT116-unstranded
DI	f385d178-04f5-43d6-8e8b-3fca3e9dd589	0.50	0.41	HCT116-unstranded
DI	f39b6b5c-42d8-4c27-aafd-3d9928879f81	0.50	0.05	HCT116-unstranded
DI	f3cc6577-e083-42b4-ab00-7aced0763f2c	0.50	0.02	HCT116-unstranded
DI	f4068a8c-81e0-470a-ac56-e7be68c3c87d	0.50	0.26	HCT116-unstranded
DI	f4293ee9-c4af-4048-a667-156ebcc467db	0.50	0.07	HCT116-unstranded
DI	f4471cb7-32e7-4fc2-9d09-53717a32d2cf	0.50	0.46	HCT116-unstranded
DI	f458ff2f-0119-4270-b2bb-a700e2af160b	0.50	0.81	HCT116-unstranded
DI	f46db92b-0d3f-4bce-b1a6-3fed8cad45bb	0.50	0.04	HCT116-unstranded
DI	f475abe0-1711-4960-a5ef-d5a6cb648c35	0.50	0.18	HCT116-unstranded
DI	f47d42d5-f800-4df9-b9a8-e1a9e77c936d	0.50	0.41	HCT116-unstranded
DI	f482c8b3-6f46-4a25-a09d-b30d447b7239	0.50	0.54	HCT116-unstranded
DI	f48eb988-75cb-45a4-b0ed-84f655e0f82a	0.50	0.03	HCT116-unstranded
DI	f49bcbd1-aebf-4d6d-a6a0-d3313dd1bcca	0.50	0.02	HCT116-unstranded
DI	f4b8be10-2118-4442-ba25-578763eae145	0.50	0.08	HCT116-unstranded
DI	f4cd624b-9ede-4f17-912d-00dc1c887b29	0.50	0.74	HCT116-unstranded
DI	f4d69758-a57e-418e-a109-bf19c27ac01f	0.50	0.19	HCT116-unstranded
DI	f4e2f362-fe27-409a-b17e-afd51370048c	0.50	0.27	HCT116-unstranded
DI	f5210117-9e30-488f-a8ae-2e5f5d194267	0.50	0.19	HCT116-unstranded
DI	f53b6d65-ba1e-4968-a7b5-526814ebe42a	0.50	0.07	HCT116-unstranded
DI	f54c0c8e-84c2-4744-a0fe-36f9b8ebd977	0.50	0.07	HCT116-unstranded
DI	f54d877d-9e5f-44ec-b667-2ea07e10265a	0.50	0.12	HCT116-unstranded
DI	f58991e0-6019-4eae-8d00-d5073026bc98	0.50	0.33	HCT116-unstranded
DI	f5a3d61d-aaed-4730-8edc-5baebd9a3e2b	0.50	0.58	HCT116-unstranded
DI	f5e04e2c-305c-4d69-94d2-8d7f28dae1fe	0.50	0.03	HCT116-unstranded
DI	f601e850-893b-40a1-ac67-f0c0c3a97b69	0.50	0.23	HCT116-unstranded
DI	f6382a82-8378-47b7-8368-bb471bf7a72e	0.50	0.04	HCT116-unstranded
DI	f649a9cc-bda6-43c3-809a-8d0a4d6d3f4e	0.50	0.1	HCT116-unstranded
DI	f67e0b94-bc21-45f1-aa31-744f368b5810	0.50	0.03	HCT116-unstranded
DI	f696b96d-2bdd-4b1a-b4f7-02014e586d01	0.50	0.23	HCT116-unstranded
DI	f6ccc566-f11d-46c5-862b-ae285f807da8	0.50	0.6	HCT116-unstranded
DI	f6d222c3-0e10-4dfc-a03c-020fdc31bf00	0.50	0.02	HCT116-unstranded
DI	f72e0487-f9bd-4b24-b005-95dd82365558	0.50	0.07	HCT116-unstranded
DI	f72e9f3a-a459-4cb2-9dfe-3b0e58260da8	0.50	0.1	HCT116-unstranded
DI	f733c11c-a06f-41c4-a4ab-26b4d0953ea9	0.50	0.18	HCT116-unstranded
DI	f7691ed1-eef3-4398-a24a-a2559713d1fb	0.50	0.43	HCT116-unstranded
DI	f7713e25-4ee7-43ca-984f-b8d0b013835d	0.50	0.02	HCT116-unstranded
DI	f78b858c-bbcd-452c-a036-4ca824653c7e	0.50	0.27	HCT116-unstranded
DI	f7fb8384-706b-4474-8383-c9938915955b	0.50	0.02	HCT116-unstranded
DI	f80d448e-70d8-4737-b0d0-c7f3ba0657d0	0.50	0.15	HCT116-unstranded
DI	f81594e9-8b8b-435b-9873-075f63f3b083	0.50	0.14	HCT116-unstranded
DI	f84ac9a7-31b5-419c-855d-b580095611c2	0.50	0.09	HCT116-unstranded
DI	f86098a1-dc0a-40b8-add8-ffe1cf0bd35d	0.50	0.09	HCT116-unstranded
DI	f86ca0f0-0de6-4b08-a397-819173b2caa0	0.50	0.17	HCT116-unstranded
DI	f8782856-7876-4a68-8564-7039463e66a9	0.50	0.02	HCT116-unstranded
DI	f87a08bf-474d-4ac1-8f26-811f6d552f4e	0.50	0.1	HCT116-unstranded
DI	f88fc9ef-8f34-4239-a5be-e083ef6f506a	0.50	0.17	HCT116-unstranded
DI	f8b7cafa-f7ef-4732-b7a2-11b252066a5c	0.50	0.09	HCT116-unstranded
DI	f8be2307-e2c7-4908-ace7-534505206770	0.50	0.04	HCT116-unstranded
DI	f92425bf-1cb5-498d-a606-99367f8c4018	0.50	0.18	HCT116-unstranded
DI	f94345aa-bfdf-497b-977f-43f3c6e2309a	0.50	0.12	HCT116-unstranded
DI	f95eead1-86d0-457d-9f75-44770b7b9eb4	0.50	0.04	HCT116-unstranded
DI	f9e585ac-b2e1-4a91-b394-bac402b84dad	0.50	0.07	HCT116-unstranded
DI	f9f05dbd-540c-4da3-af8c-0f2d6745acff	0.50	0.2	HCT116-unstranded
DI	fa2fb352-1ab8-4523-940e-cfae76fd6187	0.50	0.16	HCT116-unstranded
DI	fa98e5b7-359e-475d-a790-5d26a65f3e2e	0.50	0.26	HCT116-unstranded
DI	faa07060-d5b3-4c43-b090-ddcc20edb9a1	0.50	0.02	HCT116-unstranded
DI	fab173b5-7365-488b-8e09-a2faef3941cd	0.50	0.92	HCT116-unstranded
DI	fb01ce4e-1b92-4250-9290-fa8d0342d675	0.50	0.1	HCT116-unstranded
DI	fb057b3c-729a-4623-93e4-2d36b8b63921	0.50	0.06	HCT116-unstranded
DI	fb317d2c-3e2f-467f-a609-4a07b893765b	0.50	0.84	HCT116-unstranded
DI	fb7dca7d-24bb-4a6e-9a77-597be25920dc	0.50	0.15	HCT116-unstranded
DI	fb8cc86e-15b5-4463-933b-eff66c4beeaf	0.50	0.02	HCT116-unstranded
DI	fbfcc252-1d14-45ed-94dd-3def176d0bd7	0.50	0.22	HCT116-unstranded
DI	fc360124-ae55-4a9e-b74e-0e6602f33bf9	0.50	0.07	HCT116-unstranded
DI	fc4a8601-52c1-48b8-a718-82f6794e73f8	0.50	0.35	HCT116-unstranded
DI	fc91df10-67bc-4646-b999-dce70d4ddebc	0.50	0.21	HCT116-unstranded
DI	fc9681c5-c2ef-4853-92f9-6a71ce9dc22d	0.50	0.19	HCT116-unstranded
DI	fcaa05ec-7bca-4c2e-8c83-966b1135180f	0.50	0.02	HCT116-unstranded
DI	fcb660b0-8722-4505-afa6-96a083819c21	0.50	0.08	HCT116-unstranded
DI	fcd2beb2-bb2f-411d-b806-ba2c6094debd	0.50	0.17	HCT116-unstranded
DI	fcd79d67-51a1-4786-8f0e-176f2a7d0381	0.50	0.24	HCT116-unstranded
DI	fd1b47f5-00be-4acd-882c-caee5df73fba	0.50	0.41	HCT116-unstranded
DI	fd43fff6-2dc2-477b-9d0f-dd1c241defe7	0.50	0.04	HCT116-unstranded
DI	fd4b7cc9-e513-4fe6-9ec9-0cb3d97d77c6	0.50	0.42	HCT116-unstranded
DI	fda360f8-9a0b-4dea-96ec-70e94f88712e	0.50	0.12	HCT116-unstranded
DI	fdc03547-f5d8-4790-bb2a-21787d1f6e39	0.50	0.28	HCT116-unstranded
DI	fe102d1d-bc96-471d-90e7-c7f215b69403	0.50	0.01	HCT116-unstranded
DI	fe30e38e-1bc6-4217-a64b-cb6298d33509	0.50	0.11	HCT116-unstranded
DI	fe965247-17ef-40ec-9aa9-b34a19bec6ed	0.50	0.22	HCT116-unstranded
DI	fec90f56-c036-4643-9496-8d3ee0c9b6a1	0.50	0.01	HCT116-unstranded
DI	fee31c3c-2e86-4101-809c-a537221a79ea	0.50	0.52	HCT116-unstranded
DI	feeaf373-bd5d-40b4-89cc-4937773f97c8	0.50	0.13	HCT116-unstranded
DI	fef85bc2-71dd-4fe9-b4f8-98e2f4e238c9	0.50	0.08	HCT116-unstranded
DI	ff41ca3b-52b3-43ce-819d-fcd2f72e0391	0.50	0.34	HCT116-unstranded
DI	ff5c25b3-8198-4a03-a1d0-dbc0a0ea4ea8	0.50	0.3	HCT116-unstranded
DI	ff773ddc-8830-4eef-86fb-6ab9a48a1a75	0.50	0.03	HCT116-unstranded
DI	ff8f5b9c-e6f6-44f4-ae20-97c4d1f2f8a0	0.50	0.52	HCT116-unstranded
DI	fff01b71-3347-4b82-9e5a-041650c11539	0.50	0.04	HCT116-unstranded
DI	000ef52c-5afd-4176-b7e6-68571249c574	0.10	0.83	HCT116-unstranded
DI	0069170f-47cc-4241-8005-8772017fc71c	0.10	0.88	HCT116-unstranded
DI	01093768-0d9c-4663-99e1-95fa2b73ad76	0.10	0.03	HCT116-unstranded
DI	0141dfd2-2481-4062-b04e-4f43484718f9	0.10	0.3	HCT116-unstranded
DI	0167d2cf-b3fd-40b9-b76e-a8af839baddd	0.10	0.64	HCT116-unstranded
DI	0197c6dc-f46a-4a73-9b27-91689ea6226e	0.10	0.07	HCT116-unstranded
DI	01a79d43-5432-4e22-9289-9c84ef17ef57	0.10	0.24	HCT116-unstranded
DI	01f54abb-7ef7-488d-8027-d528f8654312	0.10	0.02	HCT116-unstranded
DI	021f1c98-ff2c-472b-8268-54e902816788	0.10	0.01	HCT116-unstranded
DI	023b605d-fbcf-4235-9a83-d657a08e0c5f	0.10	0.73	HCT116-unstranded
DI	025caed0-454d-4edc-a961-fea806f181ec	0.10	0.05	HCT116-unstranded
DI	02607f57-3809-4aed-96f5-54ffac089b94	0.10	0.07	HCT116-unstranded
DI	027d2680-22b4-4120-92c4-f3fac1cd0ed0	0.10	0.37	HCT116-unstranded
DI	028780e1-bfd8-430a-b60e-b969aca67b7b	0.10	0.03	HCT116-unstranded
DI	02d089cb-68be-4b66-8cf3-0c0dfb77b252	0.10	0.12	HCT116-unstranded
DI	02eaeed9-bd80-485a-9cb9-488d075f0806	0.10	0.13	HCT116-unstranded
DI	0318c2ba-716b-4351-98fa-5602df490bf3	0.10	0.04	HCT116-unstranded
DI	034fc4bd-a9a8-4493-88f2-8efe0071bcbe	0.10	0.02	HCT116-unstranded
DI	0364070f-7da2-47ed-89c1-9a90b416e6a7	0.10	0.71	HCT116-unstranded
DI	03857937-c770-438c-b313-9b29d4b9f03a	0.10	0.04	HCT116-unstranded
DI	03873e49-610b-4152-a44e-7c77fe4b6b66	0.10	0.5	HCT116-unstranded
DI	039ad7b6-0d87-456b-ba77-6473296d4fb8	0.10	0.65	HCT116-unstranded
DI	03b6fa62-cd07-4d3c-8b9f-e3b61335d3bd	0.10	0.39	HCT116-unstranded
DI	03c67ae1-3e3c-40d8-9d24-067e0ddb323c	0.10	0.23	HCT116-unstranded
DI	042794db-3ea0-4e85-a7a3-dd7e4b7d0559	0.10	0.12	HCT116-unstranded
DI	042a6d4e-4b4b-4012-bdd9-9da59ccb66ee	0.10	0.06	HCT116-unstranded
DI	042f1a82-e0a9-43fa-9093-6f6a3710dc0f	0.10	0.18	HCT116-unstranded
DI	044e1bf4-e553-43bf-8203-be2f5bbc0ac6	0.10	0.07	HCT116-unstranded
DI	04fa7b2f-f322-41d0-8ca4-1835bedc907d	0.10	0.19	HCT116-unstranded
DI	050f9393-828f-4637-9126-49fbfc2ff79e	0.10	0.3	HCT116-unstranded
DI	0540d135-062b-4db1-93b3-8bfdc1f5dacd	0.10	0.05	HCT116-unstranded
DI	055519ac-75c5-4673-b5fd-e2b3c31ee8d0	0.10	0.2	HCT116-unstranded
DI	056543bd-9e34-4c4e-8519-1f95e8450de9	0.10	0.39	HCT116-unstranded
DI	05862ef7-91ca-41d6-b598-9c38e5c5c510	0.10	0.03	HCT116-unstranded
DI	058e5ce8-4b2a-4a55-9d0b-b0ebaf1d805d	0.10	0.04	HCT116-unstranded
DI	059cb8f4-0988-4b1e-8c35-01ccbc82b311	0.10	0.28	HCT116-unstranded
DI	059f1a4d-238f-44f0-b679-d421afcc29d4	0.10	0.15	HCT116-unstranded
DI	05a52419-dec0-467b-a0b5-56ff2393ceb4	0.10	0.05	HCT116-unstranded
DI	05b78e56-72ef-4aec-b026-0c6d535a59ca	0.10	0.18	HCT116-unstranded
DI	05c1da6a-24e6-4f0f-8212-b88757424d48	0.10	0.2	HCT116-unstranded
DI	05c4eb59-3418-49b8-83b3-6bb064b61341	0.10	0.01	HCT116-unstranded
DI	05dd5677-d90a-4310-b356-dc9a46a722a7	0.10	0.06	HCT116-unstranded
DI	0614b914-5f3f-41a5-b501-2480e06ebcc5	0.10	0.25	HCT116-unstranded
DI	062c40ce-c491-42ee-9c90-94588f16d67c	0.10	0.23	HCT116-unstranded
DI	0634500e-6897-4c7a-96f2-155b8c288d63	0.10	0.7	HCT116-unstranded
DI	065403ec-0021-4b6b-b193-cddfe58da40c	0.10	0.1	HCT116-unstranded
DI	06638625-5bdd-43a3-b5d2-2cf6605f5a8f	0.10	0.02	HCT116-unstranded
DI	0673f90c-25a6-40a3-ba23-a668a0a63833	0.10	0.02	HCT116-unstranded
DI	068fb71a-d68d-42d7-becc-578b55f29f43	0.10	0.06	HCT116-unstranded
DI	06a2f73d-5e16-47f2-951a-9dcd8405b662	0.10	0.1	HCT116-unstranded
DI	070fe00d-e918-4a8d-8751-0c76dcbe965e	0.10	0.21	HCT116-unstranded
DI	07795a93-7876-4498-9dfc-9a90cf38981e	0.10	0.13	HCT116-unstranded
DI	07ade925-f565-4977-9637-248d3df7067b	0.10	0.3	HCT116-unstranded
DI	07b66a37-b928-4be7-9e0f-a4d9f3e45c55	0.10	0.09	HCT116-unstranded
DI	07d19e4d-a631-4cc9-ae13-091de6080c32	0.10	0.23	HCT116-unstranded
DI	08046667-33d2-4d7c-b3bf-24c32c0b380d	0.10	0.06	HCT116-unstranded
DI	08201258-bd90-4bcd-b7f5-3160f8138537	0.10	0.06	HCT116-unstranded
DI	08219c14-9d9f-41d2-862a-1687d4850c44	0.10	0.11	HCT116-unstranded
DI	08b1278a-7ea2-400b-85bf-ac251751c440	0.10	0.05	HCT116-unstranded
DI	08de9f2a-55d4-4210-9caf-c1a184156930	0.10	0.12	HCT116-unstranded
DI	08f50bde-3606-4e99-ac81-7342aee94314	0.10	0.03	HCT116-unstranded
DI	0901df4d-2120-46e0-99a9-1f25b5c2e928	0.10	0.06	HCT116-unstranded
DI	092140a8-0c6c-4961-bda1-d5402a8448bf	0.10	0.25	HCT116-unstranded
DI	09603aed-a1f2-43b3-82d7-c65021c15b71	0.10	0.01	HCT116-unstranded
DI	0976a61a-caf7-4424-8166-0ad474aa08bb	0.10	0.13	HCT116-unstranded
DI	09d3da9d-bcdc-425f-825c-ff5955f09587	0.10	0.04	HCT116-unstranded
DI	09eec212-18f1-4dfa-a47b-00ebc1a95b43	0.10	0.55	HCT116-unstranded
DI	09fab3f5-19e6-4972-a2e2-4554e3edb993	0.10	0.04	HCT116-unstranded
DI	0a36bd6f-04f7-40cc-81ab-6fff3ffc37e4	0.10		HCT116-unstranded
DI	0a38dcd8-2451-48d2-9955-c049ef5b1f01	0.10	0.07	HCT116-unstranded
DI	0a3ad0cb-2c07-4317-aee2-df3d57e272e9	0.10	0.11	HCT116-unstranded
DI	0a50edfa-89f5-4bf1-a5cb-a9908838de36	0.10	0.06	HCT116-unstranded
DI	0a557dad-592d-4619-93c0-722926ea912f	0.10	0.04	HCT116-unstranded
DI	0a591323-838a-4cea-89c0-6ee6ec55beea	0.10	0.1	HCT116-unstranded
DI	0a8a303e-0988-4cf8-ad4b-544291f15f27	0.10	0.03	HCT116-unstranded
DI	0ab5ac12-eda8-4638-b9d2-1a01eeb9641e	0.10	0.32	HCT116-unstranded
DI	0ad7223e-64b4-429d-b82f-c91b6feb6239	0.10	0.02	HCT116-unstranded
DI	0ad9fde2-ed60-4406-a7e1-515851272742	0.10	0.04	HCT116-unstranded
DI	0aec8232-62a3-4405-8035-c9cb8f99a38f	0.10		HCT116-unstranded
DI	0b173476-1cb8-495c-acaf-e25b975839da	0.10	0.01	HCT116-unstranded
DI	0b3fa87f-f4e2-4bda-b2eb-34bb91a1fb13	0.10	0.59	HCT116-unstranded
DI	0b7bee3b-1fb9-4f3f-9012-1adb4ebc5840	0.10	0.05	HCT116-unstranded
DI	0b9c1aa1-0ace-4173-89cd-805814b50732	0.10	0.44	HCT116-unstranded
DI	0bd02a31-57a7-40f6-9f93-2c34aa8ef9b6	0.10	0.08	HCT116-unstranded
DI	0bead777-ef14-48f3-9a08-c6fd3d61542d	0.10	0.05	HCT116-unstranded
DI	0bf275f8-d281-4a17-8ec6-88c513a27887	0.10	0.04	HCT116-unstranded
DI	0c0a5a5b-3a3e-460e-8cf9-326971298fa4	0.10	0.01	HCT116-unstranded
DI	0c251940-f0ad-447c-9f43-af958c573fae	0.10	0.34	HCT116-unstranded
DI	0c46bbce-113f-4d74-a7f8-506bbbc84a57	0.10	0.38	HCT116-unstranded
DI	0cd4e68b-8d46-4a18-98d9-c284317edeaa	0.10	0.28	HCT116-unstranded
DI	0cd8110c-a73c-45cf-9e49-8802dd7df842	0.10	0.4	HCT116-unstranded
DI	0cedf12a-705d-4690-9636-0a970367d8d7	0.10	0.11	HCT116-unstranded
DI	0cfe148c-9092-44c3-b541-8c270d3289d8	0.10	0.36	HCT116-unstranded
DI	0d075e53-ff72-4156-b78e-6e27601d8366	0.10	0.04	HCT116-unstranded
DI	0d22e236-ffb4-4508-9b74-1544a317bf40	0.10	0.13	HCT116-unstranded
DI	0d2c49b5-0e57-4474-a64e-3fd48138201a	0.10	0.6	HCT116-unstranded
DI	0d371078-40b4-425b-9ca8-e9d9d9154a33	0.10	0.64	HCT116-unstranded
DI	0d63ca40-bce7-4d5e-aecb-4a0b5475839d	0.10	0.15	HCT116-unstranded
DI	0d7bec66-0cc0-4ab7-8574-2f11cf734ba2	0.10	0.27	HCT116-unstranded
DI	0d8c72c3-e4ed-4fde-b6ff-ec9d93507df5	0.10	0.06	HCT116-unstranded
DI	0e560d7e-6d6a-4b8f-a7b2-cae39c3c00fe	0.10	0.07	HCT116-unstranded
DI	0e84bb00-fc38-47a5-acfd-cba62a8fb28b	0.10	0.13	HCT116-unstranded
DI	0e9312d7-ca5b-47fc-9d14-0141d93af888	0.10	0.47	HCT116-unstranded
DI	0ec6b718-d3f6-491a-a6e4-f85fe7766fde	0.10	0.58	HCT116-unstranded
DI	0ee782b9-b5dc-49f8-b7c5-4e9eebedad3d	0.10	0.25	HCT116-unstranded
DI	0f1099b4-f2b7-4a37-80d7-7df3fc4cee1b	0.10	0.12	HCT116-unstranded
DI	0f2706ce-6b7a-4180-8b8a-e27a986616ff	0.10	0.04	HCT116-unstranded
DI	0f495b23-26a5-4b22-b8f9-ba2fa8db9692	0.10	0.02	HCT116-unstranded
DI	0f950ddc-0bbd-414a-b591-76b1799ea685	0.10	0.09	HCT116-unstranded
DI	0fa2d2ea-10fb-4902-89e6-f16e20cc634e	0.10	0.54	HCT116-unstranded
DI	0fc06e8e-f3bb-48ab-b55c-34a4b64be811	0.10	0.02	HCT116-unstranded
DI	0fc5535f-61bf-404e-942d-43e5651b1b12	0.10	0.02	HCT116-unstranded
DI	0fcc752a-f290-455d-8a96-c01044371f26	0.10	0.28	HCT116-unstranded
DI	0fdfed43-1945-475d-9aec-a15c995166f6	0.10	0.09	HCT116-unstranded
DI	10094daa-e855-43ca-a9c0-dbb7cb5445d9	0.10	0.01	HCT116-unstranded
DI	100e0b57-a15a-4c3a-8812-c3ab4fcecdc1	0.10	0.22	HCT116-unstranded
DI	103c10dc-0056-49ad-b842-691b96e99fe8	0.10	0.33	HCT116-unstranded
DI	103ed008-38ea-494f-9812-0fd44a06e03a	0.10	0.04	HCT116-unstranded
DI	1043082e-5dc5-4dfe-9cb6-f2a8f58fc0b0	0.10	0.33	HCT116-unstranded
DI	10789b9a-cf4c-4a7f-870f-2353f1894fea	0.10	0.42	HCT116-unstranded
DI	108b4242-1fd0-46ba-9e88-028c5769655c	0.10	0.03	HCT116-unstranded
DI	109a2ce6-46e7-4d43-8d20-668b2ebdb3f7	0.10	0.21	HCT116-unstranded
DI	10cb0da6-cad5-438e-9f1a-48532d953044	0.10	0.13	HCT116-unstranded
DI	10d5266f-6857-4390-ba2b-087cb7108264	0.10	0.11	HCT116-unstranded
DI	10e1a770-d444-483d-b215-d02b9efd0ce7	0.10	0.07	HCT116-unstranded
DI	10fddc92-a77b-4b01-abdf-242e2621ac16	0.10	0.61	HCT116-unstranded
DI	1162e761-b30b-4628-829a-2b1988d33985	0.10	0.01	HCT116-unstranded
DI	116972d7-3cfc-4d14-8472-95a8b6a4b306	0.10	0.23	HCT116-unstranded
DI	117a91e5-2d3c-46f3-a6f4-6722484a1124	0.10	0.11	HCT116-unstranded
DI	117e2a18-a1f3-4b09-aabf-b78a3ab85ae1	0.10	0.1	HCT116-unstranded
DI	11896a96-e039-4c50-a87a-ab03812ccb64	0.10	0.06	HCT116-unstranded
DI	11eb4f2a-d71c-4d42-821e-d0e952d8536e	0.10	0.06	HCT116-unstranded
DI	11edc3d0-f7a2-4e0e-a8fb-d4f2036732c6	0.10	0.09	HCT116-unstranded
DI	12219252-0df5-4574-a177-db2bb3d46290	0.10	0.19	HCT116-unstranded
DI	12682071-b3a6-4835-9ad1-fea8f2a4494d	0.10	0.54	HCT116-unstranded
DI	129ef211-cd50-4b5f-9bf7-ca673f9a0a21	0.10	0.6	HCT116-unstranded
DI	12b9b007-b871-4bd1-8dfd-66c4dd3a97ec	0.10	0.04	HCT116-unstranded
DI	12bae375-b4d2-4fee-ad6f-91ced465097c	0.10	0.02	HCT116-unstranded
DI	12fb69b5-fccc-445f-b66b-72e7842adc31	0.10	0.81	HCT116-unstranded
DI	13227945-e7c3-427c-a340-5d07c713576c	0.10	0.13	HCT116-unstranded
DI	133f0b06-eb94-4ec1-ac62-d259b8296593	0.10	0.34	HCT116-unstranded
DI	1342075c-ff24-4388-9ba7-1f1c241a4794	0.10	0.35	HCT116-unstranded
DI	135c2863-58ac-40df-ad3e-fc8dd155af95	0.10	0.03	HCT116-unstranded
DI	138fe9f6-664e-4211-b365-3c9fdef9580c	0.10	0.12	HCT116-unstranded
DI	139d5a96-582d-41ac-bfb4-899f4e02eeda	0.10	0.38	HCT116-unstranded
DI	13cd094c-6cd5-43bf-b5d6-ec41ac3d726d	0.10	0.03	HCT116-unstranded
DI	13ce8b37-e405-4975-bcd2-49846a346f9e	0.10	0.27	HCT116-unstranded
DI	13e150f9-ce0f-4832-a73e-dd4f331359dd	0.10	0.6	HCT116-unstranded
DI	13e4c029-5f0d-4252-a37f-d1530c32214a	0.10	0.09	HCT116-unstranded
DI	140df8cf-61ee-4dd6-926c-01cb9ebf2623	0.10	0.21	HCT116-unstranded
DI	14273b92-8c73-4323-aa8e-c69c8f59e31c	0.10	0.25	HCT116-unstranded
DI	14ad2f72-05d3-4ab7-9db4-f437e7523118	0.10	0.18	HCT116-unstranded
DI	14c69926-5fed-46a9-9575-de39ca311f02	0.10	0.45	HCT116-unstranded
DI	14e306a0-9b7f-4410-bfd3-a7127f051ddc	0.10	0.01	HCT116-unstranded
DI	15119cdd-b8bd-4d1f-8ea8-c949df1b95f7	0.10	0.07	HCT116-unstranded
DI	15162ae9-3a8d-42c6-b8f4-b690f7f681dd	0.10	0.02	HCT116-unstranded
DI	15428e0f-5982-4b4f-883f-b57dc5c826ce	0.10	0.19	HCT116-unstranded
DI	1550d0b4-9cf0-491f-93ea-471820ff9b8c	0.10	0.03	HCT116-unstranded
DI	157570d7-ea0b-4985-bb2b-b0b41fc6ca9d	0.10	0.03	HCT116-unstranded
DI	158e11cb-3854-4951-be4a-371ab60e0593	0.10	0.66	HCT116-unstranded
DI	15955111-57e3-4b23-9ca6-e41e56e25d05	0.10	0.32	HCT116-unstranded
DI	15d231b3-fed1-4414-a0ab-e2eaa0e786a3	0.10	0.06	HCT116-unstranded
DI	15d887cc-fc2e-4b21-8d60-df6c2d86ac82	0.10	0.44	HCT116-unstranded
DI	16033561-4923-41d5-93c8-a8c9c6e57e12	0.10	0.02	HCT116-unstranded
DI	16149dbe-d4a9-4f4a-b8ec-809bd9ac890c	0.10	0.43	HCT116-unstranded
DI	16164199-8f3c-4dcc-803d-51d103fa2ef2	0.10	0.31	HCT116-unstranded
DI	1657d53d-06c2-4e6a-aaef-a97c64a0b612	0.10	0.09	HCT116-unstranded
DI	16635b44-ce91-499f-ae0f-ced372996a52	0.10	0.15	HCT116-unstranded
DI	16911f6f-c3f7-4001-8960-001441ce05e0	0.10	0.75	HCT116-unstranded
DI	16d548fe-6539-4308-8bfd-c21a597d5c47	0.10	0.16	HCT116-unstranded
DI	16d817af-ed87-4506-8d79-abef0c08db02	0.10	0.05	HCT116-unstranded
DI	1720f090-e8f3-4844-835b-cb6b446dcdd6	0.10	0.04	HCT116-unstranded
DI	172f1244-41a3-4e77-b794-1696f7bf5ae4	0.10	0.02	HCT116-unstranded
DI	1737ee95-91db-40b0-94f2-a1f9e9874594	0.10	0.09	HCT116-unstranded
DI	174a1c01-fbed-4531-8383-4e3f8737c77c	0.10	0.76	HCT116-unstranded
DI	175f4506-1fbd-4db3-af4e-2b91c902bca7	0.10	0.03	HCT116-unstranded
DI	17658bcb-5ca1-40d4-b7fb-af3f6d8e14af	0.10	0.32	HCT116-unstranded
DI	17c13b4c-8ee5-4303-98a6-13f5f95e1dbd	0.10	0.06	HCT116-unstranded
DI	17ee62a5-b5f8-43c4-9dfd-87ee9bc4af23	0.10	0.0	HCT116-unstranded
DI	1801e711-d86e-44c0-ae4c-19e0ec09c36c	0.10	0.18	HCT116-unstranded
DI	183a0ff3-0c1c-4662-b1f3-3b28d4abd313	0.10	0.06	HCT116-unstranded
DI	1854685e-e996-470e-884f-c7ef44d7020a	0.10	0.07	HCT116-unstranded
DI	18a3308f-cadb-428d-b361-2ace04085e9d	0.10	0.01	HCT116-unstranded
DI	18ad90f0-4a0e-4927-8af6-0d14f527a398	0.10	0.05	HCT116-unstranded
DI	18b56e33-7741-416b-9ec9-faa7080e10c9	0.10	0.1	HCT116-unstranded
DI	18de6efd-fdcc-42c1-b932-a6d20a4706e1	0.10	0.18	HCT116-unstranded
DI	18ec5307-d37c-4b4d-a3a4-dcdc054a39e3	0.10	0.98	HCT116-unstranded
DI	18ff3136-0ee1-44f0-ba4c-5179eeec0275	0.10	0.48	HCT116-unstranded
DI	1945760d-aea3-480c-8f16-7792c352242b	0.10	0.06	HCT116-unstranded
DI	195156c5-6abb-40d0-93d4-127214cfc777	0.10	0.08	HCT116-unstranded
DI	195b50cb-fb1a-4495-a654-02be85607fba	0.10	0.03	HCT116-unstranded
DI	195d9f66-af7c-40c3-9a8a-2900f58b3405	0.10	0.19	HCT116-unstranded
DI	1969facc-bccb-447c-9446-25b7025c695c	0.10	0.01	HCT116-unstranded
DI	19867969-7b90-4cc8-8167-8f07dd29693f	0.10	0.19	HCT116-unstranded
DI	19e7f8e9-91bd-40d8-9663-5205e4a8aa77	0.10	0.17	HCT116-unstranded
DI	19e9aafd-e948-4d63-83bc-5d8ada1eeb12	0.10	0.35	HCT116-unstranded
DI	1a1ac122-0f24-40c2-9053-8ef1cdcb20e8	0.10	0.51	HCT116-unstranded
DI	1a5774f1-3d0c-454a-8744-52b8aeca1dcf	0.10	0.18	HCT116-unstranded
DI	1a663d0e-a650-44e9-8b0a-5b885f17b93a	0.10	0.18	HCT116-unstranded
DI	1a8065ea-119b-4fc7-8cc8-805d6a5e5146	0.10	0.02	HCT116-unstranded
DI	1aa3c345-0981-438d-8254-5342f6e52641	0.10	0.11	HCT116-unstranded
DI	1ab49fda-1dff-40b7-8510-331c042703c7	0.10	0.6	HCT116-unstranded
DI	1ac91fb0-9895-437d-9afa-c3de39d48998	0.10	0.09	HCT116-unstranded
DI	1ad6da70-ad27-40f0-a393-3ff298d6c53a	0.10	0.16	HCT116-unstranded
DI	1b04269d-0dc5-425d-b9c9-8ba794e6dde3	0.10	0.19	HCT116-unstranded
DI	1b25b0c1-e057-4ae5-86e3-0794c47ec6fb	0.10	0.04	HCT116-unstranded
DI	1b4de8da-36e6-41aa-a358-97add0abd73e	0.10	0.1	HCT116-unstranded
DI	1b591762-7e9e-467a-bc7c-230b9198b489	0.10	0.06	HCT116-unstranded
DI	1b62f30c-0bde-41b4-85c3-5574aee74d95	0.10	0.06	HCT116-unstranded
DI	1b6e5154-0f90-4d0a-be7b-cee9afcd60dd	0.10	0.0	HCT116-unstranded
DI	1b8277d4-7556-44e4-9264-35f40fe1cddd	0.10	0.14	HCT116-unstranded
DI	1b9fcbb3-52ad-4c53-8ac7-a0f5cdf2df49	0.10	0.06	HCT116-unstranded
DI	1bc2e8d5-318a-4591-bbcc-da357289808e	0.10	0.08	HCT116-unstranded
DI	1c1a6c27-4806-4668-ac43-2a89486238b5	0.10	0.08	HCT116-unstranded
DI	1c3155ea-a1be-4dbc-b5eb-297bb4227b42	0.10	0.12	HCT116-unstranded
DI	1c717e1e-6006-45bb-a7b1-2a7ad883acab	0.10	0.07	HCT116-unstranded
DI	1c9439f3-05b7-40f4-ab41-6bbfe274db79	0.10	0.36	HCT116-unstranded
DI	1c955f62-64bf-425c-942c-1ce43498c6f3	0.10	0.05	HCT116-unstranded
DI	1d03b2d3-6213-49e0-a267-90aa055f1565	0.10	0.01	HCT116-unstranded
DI	1d1eb2f1-1f0b-444b-a293-75358cadc2bc	0.10	0.01	HCT116-unstranded
DI	1d5c5514-13fd-4cca-a44e-74e396f8ea8e	0.10	0.09	HCT116-unstranded
DI	1d66baf6-81e8-496d-b960-5c715c211cc6	0.10	0.04	HCT116-unstranded
DI	1d6fdd7b-8537-4a1f-b626-457d733c61a8	0.10	0.32	HCT116-unstranded
DI	1d77887b-3f2f-42a6-a39e-38e807be2425	0.10	0.44	HCT116-unstranded
DI	1d7d4427-240f-4650-8475-463446719f19	0.10	0.04	HCT116-unstranded
DI	1de17f5e-d30e-4d28-9b73-bd137ec12fd9	0.10	0.07	HCT116-unstranded
DI	1debb244-6a32-4fa2-9a4c-c54f1cf836db	0.10	0.6	HCT116-unstranded
DI	1e012cac-43c8-409e-b3ca-f8672cc28f6b	0.10	0.06	HCT116-unstranded
DI	1e3916ec-1a21-425d-9336-cfce78b35e9a	0.10	0.2	HCT116-unstranded
DI	1e51319a-3227-4925-a2cb-1992b85bc25d	0.10	0.06	HCT116-unstranded
DI	1e9cd1b8-ad83-4827-91e8-25e6fe5677c7	0.10	0.04	HCT116-unstranded
DI	1f717f89-81ed-4247-b24a-b91a02565f91	0.10	0.06	HCT116-unstranded
DI	1f786c74-efd8-49fc-8d8f-15a6f905c160	0.10	0.03	HCT116-unstranded
DI	202255e0-4195-4798-8d5e-04813e03e3e3	0.10	0.27	HCT116-unstranded
DI	202b27d2-2824-4175-b491-d97d7368664f	0.10	0.01	HCT116-unstranded
DI	204f8191-2a9e-4bc4-a72b-0c8abc43a817	0.10	0.03	HCT116-unstranded
DI	2050139a-4524-437e-a5e9-faf6ad67eb13	0.10	0.13	HCT116-unstranded
DI	205a1faa-4042-4916-9194-e617433d4bc8	0.10	0.02	HCT116-unstranded
DI	207d9096-75b1-40d2-9eb7-b2a4dd9c5da5	0.10	0.04	HCT116-unstranded
DI	20b577c6-2227-442a-874b-d91c60b1d9f8	0.10	0.12	HCT116-unstranded
DI	20c60aa8-bb58-4a2b-9fe7-89f0ff6294ea	0.10	0.23	HCT116-unstranded
DI	20d331c7-1355-4612-8127-1af8e98007e3	0.10	0.05	HCT116-unstranded
DI	21125107-6096-4c30-94da-b796f36ad774	0.10	0.16	HCT116-unstranded
DI	213699e8-b149-40fe-9582-009d24255504	0.10	0.09	HCT116-unstranded
DI	213f1ca4-e560-45b4-a93c-5ff2d30141da	0.10	0.01	HCT116-unstranded
DI	21631d7a-7481-4e28-952c-29966893f49c	0.10	0.49	HCT116-unstranded
DI	217644f0-44c6-49e5-9f0e-babfb11ad7f3	0.10	0.09	HCT116-unstranded
DI	21b1637e-6356-46a3-beb3-5a7b175bd1eb	0.10	0.1	HCT116-unstranded
DI	21d33a0a-9c93-405e-b2cc-bcdcb0291140	0.10	0.34	HCT116-unstranded
DI	2213ba6a-e0cd-4a40-9b5a-dbdcddfd7928	0.10	0.06	HCT116-unstranded
DI	221c1d23-ab59-4f6b-aa81-b2121ec05894	0.10	0.27	HCT116-unstranded
DI	22c98b6a-e745-46e6-a7ac-66d159c4a48c	0.10	0.07	HCT116-unstranded
DI	22df7872-8d54-4fdd-9896-76309fd29adb	0.10	0.04	HCT116-unstranded
DI	2304b9b5-d846-4049-ac84-b5ad0e7e566e	0.10	0.13	HCT116-unstranded
DI	232ba5b1-c297-4a0a-8886-d7532daf84f8	0.10	0.02	HCT116-unstranded
DI	23556ae1-7499-44ca-aac2-48870a843b06	0.10	0.1	HCT116-unstranded
DI	2355e28e-5747-471c-a26b-67a1b2c68ffa	0.10	0.02	HCT116-unstranded
DI	235b0a99-15a7-4a40-8dc3-ce9e7a4bf1e9	0.10	0.53	HCT116-unstranded
DI	2360666b-045c-46e3-8573-754c1ece5f7e	0.10	0.29	HCT116-unstranded
DI	2377855f-9859-4ccd-9c04-1bee59d34ec7	0.10	0.07	HCT116-unstranded
DI	23d57dfd-87cd-4339-8526-4fe03ba1caaf	0.10	0.23	HCT116-unstranded
DI	23d7e08d-646d-4a13-9ef9-52a051cc2366	0.10	0.01	HCT116-unstranded
DI	242e2caf-65be-4096-a841-b80db3bab4e8	0.10	0.17	HCT116-unstranded
DI	2476d71f-787e-4ab8-8587-2b2afd501985	0.10	0.08	HCT116-unstranded
DI	2487c50d-0169-4116-98b3-5a8378c9c273	0.10	0.17	HCT116-unstranded
DI	2489482e-50ce-44b4-9bd0-0fbd461edfd7	0.10	0.25	HCT116-unstranded
DI	24d39a40-3a61-4a8d-bef1-b24bec57c500	0.10	0.06	HCT116-unstranded
DI	2514a52a-61e1-4dfe-b3bd-84f96fae23a5	0.10	0.09	HCT116-unstranded
DI	252225d8-5f08-4e6f-bbd8-f6428b678f0b	0.10	0.1	HCT116-unstranded
DI	2559ba1d-e4b5-4e1a-842d-88d5b7a7abd7	0.10	0.02	HCT116-unstranded
DI	25b4e611-438a-49e4-a4d1-42d3251767cb	0.10	0.05	HCT116-unstranded
DI	261fcb34-06ab-4983-a06b-13ecc7255eac	0.10	0.01	HCT116-unstranded
DI	2635f155-7fa4-4e95-b2a8-5669687a6792	0.10	0.67	HCT116-unstranded
DI	263f8b73-67c0-46a7-9458-7e395c119e20	0.10	0.02	HCT116-unstranded
DI	26575ada-eae9-4cdc-88c2-8c0ce96ddfc9	0.10	0.17	HCT116-unstranded
DI	266616d2-8b99-4657-ba5a-fc201e2bd114	0.10	0.02	HCT116-unstranded
DI	26b5d501-f38f-4e3f-b55b-cc4d934fffcd	0.10	0.14	HCT116-unstranded
DI	26bd7234-37ed-4992-8be0-7b1d0bebb507	0.10	0.08	HCT116-unstranded
DI	26ca9ccd-857f-483b-8402-7002f41a0494	0.10	0.02	HCT116-unstranded
DI	26ceff97-e578-417b-97de-74a5cabbb960	0.10	0.07	HCT116-unstranded
DI	270166cb-46f7-4731-b004-c05df9fbedd7	0.10	0.12	HCT116-unstranded
DI	271f7ec1-c879-4c21-9498-66e919487874	0.10	0.12	HCT116-unstranded
DI	27210bd6-b048-48dc-84c1-bbae9e81ab32	0.10	0.0	HCT116-unstranded
DI	27315c83-cc0f-4aa1-809d-31d55e955e69	0.10	0.05	HCT116-unstranded
DI	274a266a-4a29-4387-a0a5-cb3c2bbd1b11	0.10	0.11	HCT116-unstranded
DI	274ffd72-48c4-4c4f-a9ea-81cf171949ac	0.10	0.33	HCT116-unstranded
DI	275d3f8e-37c6-4f5d-b343-9a3923970a55	0.10	0.03	HCT116-unstranded
DI	27a3f1b2-d667-4833-a91e-7be42ae29170	0.10	0.36	HCT116-unstranded
DI	28633dc1-8e5f-42f8-a554-df3499e3cd47	0.10	0.73	HCT116-unstranded
DI	28871853-cb8b-4515-bba2-11b06f7e8dc3	0.10	0.07	HCT116-unstranded
DI	288a7533-4f87-48c1-9f5c-6b7b4244c623	0.10	0.01	HCT116-unstranded
DI	289696bc-b9d0-4500-8ba6-23feb6020ce5	0.10	0.03	HCT116-unstranded
DI	2897c51c-8cf5-4448-976e-d42e2dd80e01	0.10	0.2	HCT116-unstranded
DI	28a0c07f-4db1-4afe-9804-f26362d5b57a	0.10	0.04	HCT116-unstranded
DI	28cbfd07-159b-4ad1-9d5a-ac820dc05ccc	0.10	0.06	HCT116-unstranded
DI	28f41271-2785-447e-b919-18abb26e2131	0.10	0.27	HCT116-unstranded
DI	2906861d-80e4-426a-b1ed-625e26248ce3	0.10	0.01	HCT116-unstranded
DI	2920be92-48aa-44a3-ae33-c31a4e3acd76	0.10	0.07	HCT116-unstranded
DI	2965e5ad-748f-4177-8839-791872a13966	0.10	0.22	HCT116-unstranded
[truncated: 13,597 more rows]
