# Supplementary material for: CLK-dependent exon recognition and conjoined gene formation revealed with a novel small molecule inhibitor
Source: Nat Commun. 2017 Feb 23;8:7. doi: 10.1038/s41467-016-0008-7 (PMC5431906; doi:10.1038/s41467-016-0008-7)
Supplement: Supplementary file 13 — ∆AS events from MISO for the HCT116 CLK siRNA dataset. Columns: event_name (MISO AS event name; text), event_type (MISO AS event type; text), sample*_posterior_mean (posterior PSI estimate; float), sample*_ci_high (upper bound of 95% confidence interval for PSI; float), sample*_ci_low (lower bound of 95% confidence interval for PSI; float), diff (difference between sample1 and sample2 PSI; float), bayes_factor (Bayes factor for comparison; float), isoforms (names of events considered; text), sample*_counts (counts for each read type; text), sample*_assigned_counts (inferred assignments of reads to isoforms; text), chrom (chromosome name; text), mRNA_starts (start coordinates of mRNA entries in event; text), mRNA_ends (end coordinates of mRNA entries in event; text), treatment (siRNA treatment; text), sample* (sample/library id; text). [file 41467_2016_8_MOESM13_ESM.txt]

event_type	event_name	sample1_posterior_mean	sample1_ci_low	sample1_ci_high	sample2_posterior_mean	sample2_ci_low	sample2_ci_high	diff	bayes_factor	isoforms	sample1_counts	sample1_assigned_counts	sample2_counts	sample2_assigned_counts	chrom	mRNA_starts	mRNA_ends	treatment	sample1	sample2
A3SS	chr1:154373336:154373647:+@chr1:154374069|154374903:154375172:+	0.5	0.45	0.56	0.66	0.59	0.73	-0.16	67.17	('chr1:154373336:154373647:+@chr1:154374069|154374903:154375172:+.A.up_chr1:154373336:154373647:+@chr1:154374069|154374903:154375172:+.A.coreAndExt', 'chr1:154373336:154373647:+@chr1:154374069|154374903:154375172:+.B.up_chr1:154373336:154373647:+@chr1:154374069|154374903:154375172:+.B.core')	(0,0):2914,(0,1):13,(1,0):752,(1,1):660	0:1135,1:290	(0,0):1831,(0,1):11,(1,0):636,(1,1):404	0:899,1:152	chr1	(156106712, 156106712)	(156108548, 156108548)	CLK1 siRNA	SA564	SA572
A3SS	chr1:151867221:151867339:-@chr1:151865633|151866698:151865420:-	0.14	0.11	0.16	0.25	0.2	0.31	-0.11	136.46	('chr1:151867221:151867339:-@chr1:151865633|151866698:151865420:-.A.coreAndExt_chr1:151867221:151867339:-@chr1:151865633|151866698:151865420:-.A.up', 'chr1:151867221:151867339:-@chr1:151865633|151866698:151865420:-.B.core_chr1:151867221:151867339:-@chr1:151865633|151866698:151865420:-.B.up')	(0,0):867,(0,1):1,(1,0):242,(1,1):234	0:271,1:206	(0,0):819,(1,0):254,(1,1):135	0:302,1:87	chr1	(153598796, 153598796)	(153600715, 153600715)	CLK1 siRNA	SA564	SA572
A3SS	chr16:219279:219478:-@chr16:217336|218402:217242:-	0.11	0.08	0.15	0.26	0.18	0.36	-0.15	57.79	('chr16:219279:219478:-@chr16:217336|218402:217242:-.A.coreAndExt_chr16:219279:219478:-@chr16:217336|218402:217242:-.A.up', 'chr16:219279:219478:-@chr16:217336|218402:217242:-.B.core_chr16:219279:219478:-@chr16:217336|218402:217242:-.B.up')	(0,0):105,(0,1):56,(1,0):85,(1,1):7	0:87,1:61	(0,0):108,(0,1):23,(1,0):97,(1,1):4	0:99,1:25	chr16	(277241, 277241)	(279477, 279477)	CLK1 siRNA	SA564	SA572
A3SS	chr16:86299457:86299655:-@chr16:86299179|86299182:86298919:-	0.82	0.73	0.89	0.63	0.54	0.7	0.19	21.23	('chr16:86299457:86299655:-@chr16:86299179|86299182:86298919:-.A.coreAndExt_chr16:86299457:86299655:-@chr16:86299179|86299182:86298919:-.A.up', 'chr16:86299457:86299655:-@chr16:86299179|86299182:86298919:-.B.core_chr16:86299457:86299655:-@chr16:86299179|86299182:86298919:-.B.up')	(0,0):118,(0,1):16,(1,0):77,(1,1):94	0:146,1:41	(0,0):138,(0,1):44,(1,0):77,(1,1):126	0:150,1:97	chr16	(87741418, 87741418)	(87742154, 87742154)	CLK1 siRNA	SA564	SA572
A3SS	chr3:56633547:56633711:-@chr3:56632634|56632911:56631925:-	0.67	0.6	0.74	0.86	0.8	0.91	-0.19	500.44	('chr3:56633547:56633711:-@chr3:56632634|56632911:56631925:-.A.coreAndExt_chr3:56633547:56633711:-@chr3:56632634|56632911:56631925:-.A.up', 'chr3:56633547:56633711:-@chr3:56632634|56632911:56631925:-.B.core_chr3:56633547:56633711:-@chr3:56632634|56632911:56631925:-.B.up')	(0,0):113,(0,1):33,(1,0):225,(1,1):477	0:557,1:178	(0,0):137,(0,1):15,(1,0):316,(1,1):526	0:768,1:89	chr3	(56656885, 56656885)	(56658671, 56658671)	CLK1 siRNA	SA564	SA572
A3SS	chr3:151168835:151169616:-@chr3:151166741|151167063:151165396:-	0.43	0.41	0.45	0.59	0.56	0.61	-0.16	1000000000000.0	('chr3:151168835:151169616:-@chr3:151166741|151167063:151165396:-.A.coreAndExt_chr3:151168835:151169616:-@chr3:151166741|151167063:151165396:-.A.up', 'chr3:151168835:151169616:-@chr3:151166741|151167063:151165396:-.B.core_chr3:151168835:151169616:-@chr3:151166741|151167063:151165396:-.B.up')	(0,0):1133,(0,1):726,(1,0):1191,(1,1):7928	0:4563,1:5282	(0,0):961,(0,1):381,(1,0):1204,(1,1):5880	0:4460,1:3005	chr3	(149682706, 149682706)	(149686926, 149686926)	CLK1 siRNA	SA564	SA572
A3SS	chr19:17308496:17309473:+@chr19:17309683|17309708:17310064:+	0.28	0.12	0.47	0.03	0.0	0.1	0.25	37.43	('chr19:17308496:17309473:+@chr19:17309683|17309708:17310064:+.A.up_chr19:17308496:17309473:+@chr19:17309683|17309708:17310064:+.A.coreAndExt', 'chr19:17308496:17309473:+@chr19:17309683|17309708:17310064:+.B.up_chr19:17308496:17309473:+@chr19:17309683|17309708:17310064:+.B.core')	(0,0):132,(0,1):10,(1,0):6,(1,1):97	0:47,1:66	(0,0):140,(0,1):14,(1,1):109	0:7,1:116	chr19	(17447496, 17447496)	(17449064, 17449064)	CLK1 siRNA	SA564	SA572
A3SS	chr19:54753966:54755108:-@chr19:54752318|54753268:54752159:-	0.16	0.13	0.2	0.28	0.23	0.32	-0.12	707.74	('chr19:54753966:54755108:-@chr19:54752318|54753268:54752159:-.A.coreAndExt_chr19:54753966:54755108:-@chr19:54752318|54753268:54752159:-.A.up', 'chr19:54753966:54755108:-@chr19:54752318|54753268:54752159:-.B.core_chr19:54753966:54755108:-@chr19:54752318|54753268:54752159:-.B.up')	(0,0):898,(0,1):207,(1,0):83,(1,1):71	0:98,1:263	(0,0):733,(0,1):158,(1,0):129,(1,1):80	0:148,1:219	chr19	(50060347, 50060347)	(50063296, 50063296)	CLK1 siRNA	SA564	SA572
A3SS	chr19:1991133:1991176:-@chr19:1988828|1990855:1988470:-	0.45	0.42	0.47	0.68	0.65	0.71	-0.23	1000000000000.0	('chr19:1991133:1991176:-@chr19:1988828|1990855:1988470:-.A.coreAndExt_chr19:1991133:1991176:-@chr19:1988828|1990855:1988470:-.A.up', 'chr19:1991133:1991176:-@chr19:1988828|1990855:1988470:-.B.core_chr19:1991133:1991176:-@chr19:1988828|1990855:1988470:-.B.up')	(0,0):682,(0,1):154,(1,0):4629,(1,1):762	0:4961,1:584	(0,0):776,(0,1):95,(1,0):7080,(1,1):746	0:7584,1:337	chr19	(2037470, 2037470)	(2040176, 2040176)	CLK1 siRNA	SA564	SA572
A3SS	chr11:65525957:65526677:-@chr11:65524528|65524552:65524350:-	0.54	0.43	0.65	0.28	0.17	0.41	0.26	32.66	('chr11:65525957:65526677:-@chr11:65524528|65524552:65524350:-.A.coreAndExt_chr11:65525957:65526677:-@chr11:65524528|65524552:65524350:-.A.up', 'chr11:65525957:65526677:-@chr11:65524528|65524552:65524350:-.B.core_chr11:65525957:65526677:-@chr11:65524528|65524552:65524350:-.B.up')	(0,0):379,(0,1):26,(1,0):39,(1,1):203	0:111,1:157	(0,0):337,(0,1):28,(1,0):14,(1,1):164	0:73,1:133	chr11	(65767774, 65767774)	(65770101, 65770101)	CLK1 siRNA	SA564	SA572
A3SS	chr11:64290948:64291127:-@chr11:64289566|64290203:64288654:-	0.38	0.36	0.4	0.55	0.53	0.57	-0.17	1000000000000.0	('chr11:64290948:64291127:-@chr11:64289566|64290203:64288654:-.A.coreAndExt_chr11:64290948:64291127:-@chr11:64289566|64290203:64288654:-.A.up', 'chr11:64290948:64291127:-@chr11:64289566|64290203:64288654:-.B.core_chr11:64290948:64291127:-@chr11:64289566|64290203:64288654:-.B.up')	(0,0):857,(0,1):516,(1,0):1934,(1,1):5133	0:3927,1:3656	(0,0):813,(0,1):310,(1,0):2527,(1,1):4855	0:5180,1:2512	chr11	(64532078, 64532078)	(64534551, 64534551)	CLK1 siRNA	SA564	SA572
A3SS	chr11:66123163:66124596:+@chr11:66129201|66129386:66129463:+	0.72	0.53	0.91	0.23	0.09	0.45	0.49	1659.3	('chr11:66123163:66124596:+@chr11:66129201|66129386:66129463:+.A.up_chr11:66123163:66124596:+@chr11:66129201|66129386:66129463:+.A.coreAndExt', 'chr11:66123163:66124596:+@chr11:66129201|66129386:66129463:+.B.up_chr11:66123163:66124596:+@chr11:66129201|66129386:66129463:+.B.core')	(0,0):429,(0,1):4,(1,0):25,(1,1):146	0:123,1:52	(0,0):368,(0,1):5,(1,0):6,(1,1):168	0:47,1:132	chr11	(66366587, 66366587)	(66372887, 66372887)	CLK1 siRNA	SA564	SA572
A3SS	chr17:22657361:22658035:+@chr17:22658897|22660253:22660425:+	0.62	0.56	0.67	0.91	0.88	0.93	-0.29	1000000000000.0	('chr17:22657361:22658035:+@chr17:22658897|22660253:22660425:+.A.up_chr17:22657361:22658035:+@chr17:22658897|22660253:22660425:+.A.coreAndExt', 'chr17:22657361:22658035:+@chr17:22658897|22660253:22660425:+.B.up_chr17:22657361:22658035:+@chr17:22658897|22660253:22660425:+.B.core')	(0,0):437,(0,1):86,(1,0):464,(1,1):28	0:478,1:100	(0,0):569,(0,1):33,(1,0):1096,(1,1):21	0:1115,1:35	chr17	(25633234, 25633234)	(25636298, 25636298)	CLK1 siRNA	SA564	SA572
A3SS	chr13:110094733:110095029:-@chr13:110092869|110094530:110092663:-	0.15	0.12	0.19	0.32	0.26	0.4	-0.17	58911097.38	('chr13:110094733:110095029:-@chr13:110092869|110094530:110092663:-.A.coreAndExt_chr13:110094733:110095029:-@chr13:110092869|110094530:110092663:-.A.up', 'chr13:110094733:110095029:-@chr13:110092869|110094530:110092663:-.B.core_chr13:110094733:110095029:-@chr13:110092869|110094530:110092663:-.B.up')	(0,0):165,(0,1):81,(1,0):122,(1,1):39	0:127,1:115	(0,0):156,(0,1):44,(1,0):178,(1,1):27	0:185,1:64	chr13	(111294662, 111294662)	(111297028, 111297028)	CLK1 siRNA	SA564	SA572
A3SS	chrX:108863024:108863288:-@chrX:108813303|108813551:108813021:-	0.24	0.14	0.35	0.51	0.41	0.61	-0.27	158.43	('chrX:108863024:108863288:-@chrX:108813303|108813551:108813021:-.A.coreAndExt_chrX:108863024:108863288:-@chrX:108813303|108813551:108813021:-.A.up', 'chrX:108863024:108863288:-@chrX:108813303|108813551:108813021:-.B.core_chrX:108863024:108863288:-@chrX:108813303|108813551:108813021:-.B.up')	(0,0):516,(0,1):18,(1,0):19,(1,1):60	0:30,1:67	(0,0):1088,(0,1):29,(1,0):84,(1,1):93	0:137,1:69	chrX	(108926365, 108926365)	(108976632, 108976632)	CLK1 siRNA	SA564	SA572
A3SS	chr4:77122110:77122214:-@chr4:77121647|77121722:77121549:-	0.08	0.03	0.16	0.3	0.18	0.46	-0.22	20.1	('chr4:77122110:77122214:-@chr4:77121647|77121722:77121549:-.A.coreAndExt_chr4:77122110:77122214:-@chr4:77121647|77121722:77121549:-.A.up', 'chr4:77122110:77122214:-@chr4:77121647|77121722:77121549:-.B.core_chr4:77122110:77122214:-@chr4:77121647|77121722:77121549:-.B.up')	(0,0):151,(0,1):18,(1,0):6,(1,1):13	0:6,1:31	(0,0):180,(0,1):13,(1,0):14,(1,1):2	0:14,1:15	chr4	(76902525, 76902525)	(76903190, 76903190)	CLK1 siRNA	SA564	SA572
A3SS	chr2:190357240:190357342:-@chr2:190355573|190356094:190355393:-	0.47	0.38	0.57	0.16	0.12	0.21	0.31	1000000000000.0	('chr2:190357240:190357342:-@chr2:190355573|190356094:190355393:-.A.coreAndExt_chr2:190357240:190357342:-@chr2:190355573|190356094:190355393:-.A.up', 'chr2:190357240:190357342:-@chr2:190355573|190356094:190355393:-.B.core_chr2:190357240:190357342:-@chr2:190355573|190356094:190355393:-.B.up')	(0,0):470,(0,1):27,(1,0):192,(1,1):14	0:198,1:35	(0,0):245,(0,1):59,(1,0):80,(1,1):8	0:81,1:66	chr2	(190647148, 190647148)	(190649097, 190649097)	CLK1 siRNA	SA564	SA572
A3SS	chr8:68136895:68137152:-@chr8:68134234|68136813:68134000:-	0.12	0.1	0.14	0.25	0.2	0.3	-0.13	8154303.69	('chr8:68136895:68137152:-@chr8:68134234|68136813:68134000:-.A.coreAndExt_chr8:68136895:68137152:-@chr8:68134234|68136813:68134000:-.A.up', 'chr8:68136895:68137152:-@chr8:68134234|68136813:68134000:-.B.core_chr8:68136895:68137152:-@chr8:68134234|68136813:68134000:-.B.up')	(0,0):1125,(0,1):3,(1,0):236,(1,1):228	0:269,1:198	(0,0):918,(0,1):2,(1,0):309,(1,1):144	0:336,1:119	chr8	(67971446, 67971446)	(67974598, 67974598)	CLK1 siRNA	SA564	SA572
A3SS	chr6:33493714:33494043:-@chr6:33493450|33493571:33493236:-	0.43	0.37	0.48	0.22	0.18	0.27	0.21	162928963234.17	('chr6:33493714:33494043:-@chr6:33493450|33493571:33493236:-.A.coreAndExt_chr6:33493714:33494043:-@chr6:33493450|33493571:33493236:-.A.up', 'chr6:33493714:33494043:-@chr6:33493450|33493571:33493236:-.B.core_chr6:33493714:33494043:-@chr6:33493450|33493571:33493236:-.B.up')	(0,0):879,(0,1):116,(1,0):139,(1,1):124	0:189,1:190	(0,0):578,(0,1):159,(1,0):74,(1,1):121	0:86,1:268	chr6	(33385258, 33385258)	(33386065, 33386065)	CLK1 siRNA	SA564	SA572
A3SS	chr6:145286330:145286583:+@chr6:145288262|145288448:145288527:+	0.71	0.68	0.75	0.87	0.83	0.9	-0.16	1000000000000.0	('chr6:145286330:145286583:+@chr6:145288262|145288448:145288527:+.A.up_chr6:145286330:145286583:+@chr6:145288262|145288448:145288527:+.A.coreAndExt', 'chr6:145286330:145286583:+@chr6:145288262|145288448:145288527:+.B.up_chr6:145286330:145286583:+@chr6:145288262|145288448:145288527:+.B.core')	(0,0):14308,(0,1):29,(1,0):2585,(1,1):2542	0:4453,1:703	(0,0):26558,(0,1):21,(1,0):2416,(1,1):1814	0:4014,1:237	chr6	(145244637, 145244637)	(145246834, 145246834)	CLK1 siRNA	SA564	SA572
A3SS	chr10:124912118:124912334:+@chr10:124913326|124914553:124914871:+	0.41	0.39	0.43	0.51	0.49	0.54	-0.1	1000000000000.0	('chr10:124912118:124912334:+@chr10:124913326|124914553:124914871:+.A.up_chr10:124912118:124912334:+@chr10:124913326|124914553:124914871:+.A.coreAndExt', 'chr10:124912118:124912334:+@chr10:124913326|124914553:124914871:+.B.up_chr10:124912118:124912334:+@chr10:124913326|124914553:124914871:+.B.core')	(0,0):1327,(0,1):677,(1,0):3613,(1,1):979	0:4027,1:1242	(0,0):1334,(0,1):437,(1,0):3669,(1,1):849	0:4078,1:877	chr10	(124922128, 124922128)	(124924881, 124924881)	CLK1 siRNA	SA564	SA572
A3SS	chr10:79466958:79467068:+@chr10:79467203|79469968:79469989:+	0.06	0.05	0.08	0.16	0.12	0.21	-0.1	42936.56	('chr10:79466958:79467068:+@chr10:79467203|79469968:79469989:+.A.up_chr10:79466958:79467068:+@chr10:79467203|79469968:79469989:+.A.coreAndExt', 'chr10:79466958:79467068:+@chr10:79467203|79469968:79469989:+.B.up_chr10:79466958:79467068:+@chr10:79467203|79469968:79469989:+.B.core')	(0,0):5392,(0,1):62,(1,0):1689,(1,1):10	0:1690,1:71	(0,0):4167,(0,1):25,(1,0):2042,(1,1):7	0:2044,1:30	chr10	(79796952, 79796952)	(79799983, 79799983)	CLK1 siRNA	SA564	SA572
A3SS	chr14:20807297:20807478:-@chr14:20801335|20801828:20801310:-	0.12	0.09	0.14	0.22	0.18	0.28	-0.1	436.51	('chr14:20807297:20807478:-@chr14:20801335|20801828:20801310:-.A.coreAndExt_chr14:20807297:20807478:-@chr14:20801335|20801828:20801310:-.A.up', 'chr14:20807297:20807478:-@chr14:20801335|20801828:20801310:-.B.core_chr14:20807297:20807478:-@chr14:20801335|20801828:20801310:-.B.up')	(0,0):1235,(0,1):85,(1,0):168,(1,1):13	0:168,1:98	(0,0):1309,(0,1):57,(1,0):231,(1,1):7	0:232,1:63	chr14	(21731470, 21731470)	(21737638, 21737638)	CLK1 siRNA	SA564	SA572
A5SS	chr9:85474062:85473920|85471085:-@chr9:85469765:85469880:-	0.15	0.11	0.2	0.32	0.23	0.42	-0.17	39.53	('chr9:85474062:85473920|85471085:-@chr9:85469765:85469880:-.A.dn_chr9:85474062:85473920|85471085:-@chr9:85469765:85469880:-.A.coreAndExt', 'chr9:85474062:85473920|85471085:-@chr9:85469765:85469880:-.B.dn_chr9:85474062:85473920|85471085:-@chr9:85469765:85469880:-.B.core')	(0,0):1133,(0,1):35,(1,0):285,(1,1):6	0:287,1:39	(0,0):1064,(0,1):19,(1,0):408,(1,1):6	0:408,1:25	chr9	(86279945, 86279945)	(86284242, 86284242)	CLK1 siRNA	SA564	SA572
A5SS	chr20:2584580:2584860|2584680:+@chr20:2585047:2585195:+	0.48	0.45	0.52	0.34	0.3	0.37	0.14	1000000000000.0	('chr20:2584580:2584860|2584680:+@chr20:2585047:2585195:+.A.coreAndExt_chr20:2584580:2584860|2584680:+@chr20:2585047:2585195:+.A.dn', 'chr20:2584580:2584860|2584680:+@chr20:2585047:2585195:+.B.core_chr20:2584580:2584860|2584680:+@chr20:2585047:2585195:+.B.dn')	(0,0):1415,(0,1):209,(1,0):746,(1,1):23	0:758,1:220	(0,0):1083,(0,1):211,(1,0):406,(1,1):20	0:410,1:227	chr20	(2636580, 2636580)	(2637195, 2637195)	CLK1 siRNA	SA564	SA572
A5SS	chr20:61797125:61797447|61797277:+@chr20:61797575:61798988:+	0.22	0.18	0.27	0.4	0.34	0.47	-0.18	41819.48	('chr20:61797125:61797447|61797277:+@chr20:61797575:61798988:+.A.coreAndExt_chr20:61797125:61797447|61797277:+@chr20:61797575:61798988:+.A.dn', 'chr20:61797125:61797447|61797277:+@chr20:61797575:61798988:+.B.core_chr20:61797125:61797447|61797277:+@chr20:61797575:61798988:+.B.dn')	(0,0):637,(0,1):57,(1,0):90,(1,1):2598	0:703,1:2042	(0,0):251,(0,1):66,(1,0):101,(1,1):1054	0:532,1:689	chr20	(62326681, 62326681)	(62328544, 62328544)	CLK1 siRNA	SA564	SA572
A5SS	chr20:33056034:33055922|33055337:-@chr20:33054874:33055080:-	0.05	0.03	0.06	0.16	0.12	0.19	-0.11	1000000000000.0	('chr20:33056034:33055922|33055337:-@chr20:33054874:33055080:-.A.dn_chr20:33056034:33055922|33055337:-@chr20:33054874:33055080:-.A.coreAndExt', 'chr20:33056034:33055922|33055337:-@chr20:33054874:33055080:-.B.dn_chr20:33056034:33055922|33055337:-@chr20:33054874:33055080:-.B.core')	(0,0):283,(0,1):155,(1,0):52,(1,1):50	0:57,1:200	(0,0):307,(0,1):109,(1,0):132,(1,1):29	0:134,1:136	chr20	(33591213, 33591213)	(33592373, 33592373)	CLK1 siRNA	SA564	SA572
A5SS	chr1:17186038:17185887|17185545:-@chr1:17185039:17185440:-	0.36	0.3	0.43	0.55	0.47	0.62	-0.19	575.18	('chr1:17186038:17185887|17185545:-@chr1:17185039:17185440:-.A.dn_chr1:17186038:17185887|17185545:-@chr1:17185039:17185440:-.A.coreAndExt', 'chr1:17186038:17185887|17185545:-@chr1:17185039:17185440:-.B.dn_chr1:17186038:17185887|17185545:-@chr1:17185039:17185440:-.B.core')	(0,0):228,(0,1):25,(1,0):153,(1,1):375	0:304,1:249	(0,0):301,(0,1):16,(1,0):254,(1,1):420	0:482,1:208	chr1	(17312452, 17312452)	(17313451, 17313451)	CLK1 siRNA	SA564	SA572
A5SS	chr1:53137484:53137434|53135697:-@chr1:53134170:53134857:-	0.08	0.05	0.11	0.22	0.17	0.28	-0.14	67179071.06	('chr1:53137484:53137434|53135697:-@chr1:53134170:53134857:-.A.dn_chr1:53137484:53137434|53135697:-@chr1:53134170:53134857:-.A.coreAndExt', 'chr1:53137484:53137434|53135697:-@chr1:53134170:53134857:-.B.dn_chr1:53137484:53137434|53135697:-@chr1:53134170:53134857:-.B.core')	(0,0):70,(0,1):11,(1,0):31,(1,1):119	0:43,1:118	(0,0):90,(1,0):104,(1,1):151	0:143,1:112	chr1	(53361582, 53361582)	(53364896, 53364896)	CLK1 siRNA	SA564	SA572
A5SS	chr16:28754755:28755312|28754998:+@chr16:28755573:28756059:+	0.47	0.43	0.52	0.66	0.62	0.7	-0.19	1000000000000.0	('chr16:28754755:28755312|28754998:+@chr16:28755573:28756059:+.A.coreAndExt_chr16:28754755:28755312|28754998:+@chr16:28755573:28756059:+.A.dn', 'chr16:28754755:28755312|28754998:+@chr16:28755573:28756059:+.B.core_chr16:28754755:28755312|28754998:+@chr16:28755573:28756059:+.B.dn')	(0,0):1546,(0,1):93,(1,0):481,(1,1):1253	0:1096,1:731	(0,0):2397,(0,1):105,(1,0):982,(1,1):1703	0:2094,1:696	chr16	(28847254, 28847254)	(28848558, 28848558)	CLK1 siRNA	SA564	SA572
A5SS	chr16:28754755:28755312|28754944:+@chr16:28755550:28756059:+	0.35	0.32	0.38	0.53	0.5	0.56	-0.18	1000000000000.0	('chr16:28754755:28755312|28754944:+@chr16:28755550:28756059:+.A.coreAndExt_chr16:28754755:28755312|28754944:+@chr16:28755550:28756059:+.A.dn', 'chr16:28754755:28755312|28754944:+@chr16:28755550:28756059:+.B.core_chr16:28754755:28755312|28754944:+@chr16:28755550:28756059:+.B.dn')	(0,0):1255,(0,1):264,(1,0):568,(1,1):1286	0:992,1:1126	(0,0):2072,(0,1):247,(1,0):1136,(1,1):1732	0:2105,1:1010	chr16	(28847254, 28847254)	(28848558, 28848558)	CLK1 siRNA	SA564	SA572
A5SS	chr16:28754755:28755307|28754944:+@chr16:28755550:28756059:+	0.34	0.31	0.37	0.52	0.49	0.55	-0.18	1000000000000.0	('chr16:28754755:28755307|28754944:+@chr16:28755550:28756059:+.A.coreAndExt_chr16:28754755:28755307|28754944:+@chr16:28755550:28756059:+.A.dn', 'chr16:28754755:28755307|28754944:+@chr16:28755550:28756059:+.B.core_chr16:28754755:28755307|28754944:+@chr16:28755550:28756059:+.B.dn')	(0,0):1278,(0,1):264,(1,0):545,(1,1):1286	0:980,1:1115	(0,0):2116,(0,1):247,(1,0):1092,(1,1):1732	0:1959,1:1112	chr16	(28847254, 28847254)	(28848558, 28848558)	CLK1 siRNA	SA564	SA572
A5SS	chr16:28754755:28755312|28754998:+@chr16:28755550:28756059:+	0.46	0.42	0.5	0.63	0.59	0.66	-0.17	1000000000000.0	('chr16:28754755:28755312|28754998:+@chr16:28755550:28756059:+.A.coreAndExt_chr16:28754755:28755312|28754998:+@chr16:28755550:28756059:+.A.dn', 'chr16:28754755:28755312|28754998:+@chr16:28755550:28756059:+.B.core_chr16:28754755:28755312|28754998:+@chr16:28755550:28756059:+.B.dn')	(0,0):1398,(0,1):121,(1,0):504,(1,1):1350	0:1089,1:886	(0,0):2172,(0,1):147,(1,0):1030,(1,1):1838	0:2232,1:783	chr16	(28847254, 28847254)	(28848558, 28848558)	CLK1 siRNA	SA564	SA572
A5SS	chr16:28754755:28755312|28754944:+@chr16:28755573:28756059:+	0.42	0.39	0.46	0.6	0.57	0.64	-0.18	1000000000000.0	('chr16:28754755:28755312|28754944:+@chr16:28755573:28756059:+.A.coreAndExt_chr16:28754755:28755312|28754944:+@chr16:28755573:28756059:+.A.dn', 'chr16:28754755:28755312|28754944:+@chr16:28755573:28756059:+.B.core_chr16:28754755:28755312|28754944:+@chr16:28755573:28756059:+.B.dn')	(0,0):1511,(0,1):128,(1,0):545,(1,1):1189	0:1061,1:801	(0,0):2370,(0,1):132,(1,0):1088,(1,1):1597	0:2053,1:764	chr16	(28847254, 28847254)	(28848558, 28848558)	CLK1 siRNA	SA564	SA572
A5SS	chr16:29920034:29923479|29920352:+@chr16:29924043:29925105:+	0.08	0.07	0.1	0.18	0.16	0.2	-0.1	1000000000000.0	('chr16:29920034:29923479|29920352:+@chr16:29924043:29925105:+.A.coreAndExt_chr16:29920034:29923479|29920352:+@chr16:29924043:29925105:+.A.dn', 'chr16:29920034:29923479|29920352:+@chr16:29924043:29925105:+.B.core_chr16:29920034:29923479|29920352:+@chr16:29924043:29925105:+.B.dn')	(0,0):265,(0,1):145,(1,0):201,(1,1):694	0:273,1:767	(0,0):309,(0,1):89,(1,0):328,(1,1):553	0:425,1:545	chr16	(30012533, 30012533)	(30017604, 30017604)	CLK1 siRNA	SA564	SA572
A5SS	chr16:28754755:28755307|28754998:+@chr16:28755550:28756059:+	0.44	0.41	0.48	0.61	0.58	0.65	-0.17	1000000000000.0	('chr16:28754755:28755307|28754998:+@chr16:28755550:28756059:+.A.coreAndExt_chr16:28754755:28755307|28754998:+@chr16:28755550:28756059:+.A.dn', 'chr16:28754755:28755307|28754998:+@chr16:28755550:28756059:+.B.core_chr16:28754755:28755307|28754998:+@chr16:28755550:28756059:+.B.dn')	(0,0):1421,(0,1):121,(1,0):481,(1,1):1350	0:1144,1:808	(0,0):2216,(0,1):147,(1,0):986,(1,1):1838	0:2095,1:876	chr16	(28847254, 28847254)	(28848558, 28848558)	CLK1 siRNA	SA564	SA572
A5SS	chr3:123921792:123923190|123921925:+@chr3:123929349:123929523:+	0.07	0.05	0.1	0.2	0.15	0.27	-0.13	3172.94	('chr3:123921792:123923190|123921925:+@chr3:123929349:123929523:+.A.coreAndExt_chr3:123921792:123923190|123921925:+@chr3:123929349:123929523:+.A.dn', 'chr3:123921792:123923190|123921925:+@chr3:123929349:123929523:+.B.core_chr3:123921792:123923190|123921925:+@chr3:123929349:123929523:+.B.dn')	(0,0):281,(0,1):46,(1,0):44,(1,1):6	0:44,1:52	(0,0):695,(0,1):32,(1,0):105,(1,1):6	0:106,1:37	chr3	(122439102, 122439102)	(122446833, 122446833)	CLK1 siRNA	SA564	SA572
A5SS	chr19:43587999:43589557|43588115:+@chr19:43591231:43591569:+	0.23	0.19	0.27	0.37	0.3	0.45	-0.14	29.94	('chr19:43587999:43589557|43588115:+@chr19:43591231:43591569:+.A.coreAndExt_chr19:43587999:43589557|43588115:+@chr19:43591231:43591569:+.A.dn', 'chr19:43587999:43589557|43588115:+@chr19:43591231:43591569:+.B.core_chr19:43587999:43589557|43588115:+@chr19:43591231:43591569:+.B.dn')	(0,0):413,(0,1):10,(1,0):258,(1,1):194	0:307,1:155	(0,0):252,(0,1):2,(1,0):229,(1,1):113	0:270,1:74	chr19	(38896159, 38896159)	(38899729, 38899729)	CLK1 siRNA	SA564	SA572
A5SS	chr19:60250668:60250567|60250285:-@chr19:60247490:60248489:-	0.09	0.05	0.13	0.24	0.18	0.32	-0.15	30.11	('chr19:60250668:60250567|60250285:-@chr19:60247490:60248489:-.A.dn_chr19:60250668:60250567|60250285:-@chr19:60247490:60248489:-.A.coreAndExt', 'chr19:60250668:60250567|60250285:-@chr19:60247490:60248489:-.B.dn_chr19:60250668:60250567|60250285:-@chr19:60247490:60248489:-.B.core')	(0,0):146,(0,1):33,(1,0):17,(1,1):499	0:56,1:493	(0,0):243,(0,1):27,(1,0):45,(1,1):461	0:204,1:329	chr19	(55555678, 55555678)	(55558856, 55558856)	CLK1 siRNA	SA564	SA572
A5SS	chr17:10548952:10549657|10549569:+@chr17:10550480:10550596:+	0.12	0.05	0.22	0.38	0.24	0.51	-0.26	21.47	('chr17:10548952:10549657|10549569:+@chr17:10550480:10550596:+.A.coreAndExt_chr17:10548952:10549657|10549569:+@chr17:10550480:10550596:+.A.dn', 'chr17:10548952:10549657|10549569:+@chr17:10550480:10550596:+.B.core_chr17:10548952:10549657|10549569:+@chr17:10550480:10550596:+.B.dn')	(0,0):56,(0,1):21,(1,0):5,(1,1):116	0:20,1:122	(0,0):93,(0,1):17,(1,0):23,(1,1):159	0:77,1:122	chr17	(10608227, 10608227)	(10609871, 10609871)	CLK1 siRNA	SA564	SA572
A5SS	chr17:37524980:37524789|37524598:-@chr17:37523841:37523947:-	0.19	0.14	0.25	0.4	0.3	0.51	-0.21	242.73	('chr17:37524980:37524789|37524598:-@chr17:37523841:37523947:-.A.dn_chr17:37524980:37524789|37524598:-@chr17:37523841:37523947:-.A.coreAndExt', 'chr17:37524980:37524789|37524598:-@chr17:37523841:37523947:-.B.dn_chr17:37524980:37524789|37524598:-@chr17:37523841:37523947:-.B.core')	(0,0):132,(0,1):66,(1,0):50,(1,1):19	0:51,1:84	(0,0):107,(0,1):32,(1,0):69,(1,1):16	0:77,1:40	chr17	(40270315, 40270315)	(40271454, 40271454)	CLK1 siRNA	SA564	SA572
A5SS	chrX:107217738:107217651|107217572:-@chrX:107214085:107215013:-	0.96	0.93	0.99	0.78	0.72	0.84	0.18	6320475229.82	('chrX:107217738:107217651|107217572:-@chrX:107214085:107215013:-.A.dn_chrX:107217738:107217651|107217572:-@chrX:107214085:107215013:-.A.coreAndExt', 'chrX:107217738:107217651|107217572:-@chrX:107214085:107215013:-.B.dn_chrX:107217738:107217651|107217572:-@chrX:107214085:107215013:-.B.core')	(0,0):235,(0,1):5,(1,0):335,(1,1):1640	0:1930,1:50	(0,0):229,(0,1):25,(1,0):234,(1,1):1493	0:1473,1:279	chrX	(107327429, 107327429)	(107331082, 107331082)	CLK1 siRNA	SA564	SA572
A5SS	chr22:20313696:20313597|20313299:-@chr22:20312378:20313076:-	0.35	0.3	0.4	0.5	0.45	0.56	-0.15	449.52	('chr22:20313696:20313597|20313299:-@chr22:20312378:20313076:-.A.dn_chr22:20313696:20313597|20313299:-@chr22:20312378:20313076:-.A.coreAndExt', 'chr22:20313696:20313597|20313299:-@chr22:20312378:20313076:-.B.dn_chr22:20313696:20313597|20313299:-@chr22:20312378:20313076:-.B.core')	(0,0):278,(0,1):44,(1,0):236,(1,1):1161	0:686,1:755	(0,0):275,(0,1):22,(1,0):325,(1,1):1184	0:862,1:669	chr22	(21982378, 21982378)	(21983696, 21983696)	CLK1 siRNA	SA564	SA572
A5SS	chr2:101869982:101870155|101870131:+@chr2:101870672:101870831:+	0.2	0.15	0.27	0.06	0.03	0.1	0.14	82552.03	('chr2:101869982:101870155|101870131:+@chr2:101870672:101870831:+.A.coreAndExt_chr2:101869982:101870155|101870131:+@chr2:101870672:101870831:+.A.dn', 'chr2:101869982:101870155|101870131:+@chr2:101870672:101870831:+.B.core_chr2:101869982:101870155|101870131:+@chr2:101870672:101870831:+.B.dn')	(0,0):253,(0,1):115,(1,0):44,(1,1):70	0:54,1:175	(0,0):209,(0,1):112,(1,0):10,(1,1):56	0:13,1:165	chr2	(102503550, 102503550)	(102504399, 102504399)	CLK1 siRNA	SA564	SA572
A5SS	chr6:150165029:150165245|150165198:+@chr6:150173445:150174251:+	0.45	0.41	0.49	0.34	0.29	0.39	0.11	42.9	('chr6:150165029:150165245|150165198:+@chr6:150173445:150174251:+.A.coreAndExt_chr6:150165029:150165245|150165198:+@chr6:150173445:150174251:+.A.dn', 'chr6:150165029:150165245|150165198:+@chr6:150173445:150174251:+.B.core_chr6:150165029:150165245|150165198:+@chr6:150173445:150174251:+.B.dn')	(0,0):578,(0,1):185,(1,0):244,(1,1):1374	0:798,1:1005	(0,0):622,(0,1):178,(1,0):152,(1,1):1089	0:472,1:947	chr6	(150123336, 150123336)	(150132558, 150132558)	CLK1 siRNA	SA564	SA572
A5SS	chr15:86812143:86813380|86812259:+@chr15:86816862:86816960:+	0.03	0.02	0.05	0.13	0.09	0.19	-0.1	4243.38	('chr15:86812143:86813380|86812259:+@chr15:86816862:86816960:+.A.coreAndExt_chr15:86812143:86813380|86812259:+@chr15:86816862:86816960:+.A.dn', 'chr15:86812143:86813380|86812259:+@chr15:86816862:86816960:+.B.core_chr15:86812143:86813380|86812259:+@chr15:86816862:86816960:+.B.dn')	(0,0):403,(0,1):72,(1,0):67	0:67,1:72	(0,0):269,(0,1):26,(1,0):105,(1,1):1	0:105,1:27	chr15	(89011139, 89011139)	(89015956, 89015956)	CLK1 siRNA	SA564	SA572
AFE	138639@uc010mrj.1@uc004auf.1uc004aug.1	0.65	0.43	0.86	0.18	0.12	0.28	0.47	221.09	('138639@uc010mrj.1@uc004auf.1uc004aug.1.B.0_138639@uc010mrj.1@uc004auf.1uc004aug.1.B.1', '138639@uc010mrj.1@uc004auf.1uc004aug.1.A.0')	(0,0):127,(0,1):1,(1,0):8	0:8,1:1	(0,0):305,(0,1):41,(1,0):19	0:19,1:41	chr9	(96793076, 96846760)	(96827103, 96847056)	CLK1 siRNA	SA564	SA572
AFE	116988@uc003wjh.1@uc003wjf.1uc010lpy.1uc003wjg.1	0.06	0.03	0.09	0.31	0.21	0.42	-0.25	36764090.42	('116988@uc003wjh.1@uc003wjf.1uc010lpy.1uc003wjg.1.A.0', '116988@uc003wjh.1@uc003wjf.1uc010lpy.1uc003wjg.1.B.0')	(0,0):599,(0,1):38,(1,0):11	0:11,1:38	(0,0):508,(0,1):21,(1,0):49	0:49,1:21	chr7	(150811765, 150783826)	(150812728, 150784159)	CLK1 siRNA	SA564	SA572
AFE	79027@uc003urk.1@uc010lgb.1uc003uri.1uc010lgc.1uc003urj.1	0.49	0.44	0.55	0.68	0.6	0.77	-0.19	82.61	('79027@uc003urk.1@uc010lgb.1uc003uri.1uc010lgc.1uc003urj.1.A.0_79027@uc003urk.1@uc010lgb.1uc003uri.1uc010lgc.1uc003urj.1.A.1', '79027@uc003urk.1@uc010lgb.1uc003uri.1uc010lgc.1uc003urj.1.B.0_79027@uc003urk.1@uc010lgb.1uc003uri.1uc010lgc.1uc003urj.1.B.1')	(0,0):2952,(0,1):68,(1,0):2270	0:2270,1:68	(0,0):2787,(0,1):27,(1,0):2019	0:2019,1:27	chr7	(99167822, 99156448)	(99174077, 99158318)	CLK1 siRNA	SA564	SA572
AFE	23353@uc003sjg.1@uc003sjf.1	0.79	0.62	0.92	0.45	0.35	0.56	0.34	39.82	('23353@uc003sjg.1@uc003sjf.1.B.0_23353@uc003sjg.1@uc003sjf.1.B.1', '23353@uc003sjg.1@uc003sjf.1.A.0')	(0,0):866,(0,1):5,(1,0):56	0:56,1:5	(0,0):1647,(0,1):29,(1,0):64	0:64,1:29	chr7	(856252, 882978)	(878623, 883157)	CLK1 siRNA	SA564	SA572
AFE	116988@uc003wjk.1@uc003wjh.1	0.74	0.63	0.84	0.33	0.25	0.41	0.41	1000000000000.0	('116988@uc003wjk.1@uc003wjh.1.A.0', '116988@uc003wjk.1@uc003wjh.1.B.0')	(0,0):1967,(0,1):11,(1,0):95	0:95,1:11	(0,0):1763,(0,1):49,(1,0):70	0:70,1:49	chr7	(150836655, 150811765)	(150839139, 150812728)	CLK1 siRNA	SA564	SA572
AFE	54468@uc010ktq.1@uc003srg.1	0.41	0.22	0.67	0.86	0.63	0.97	-0.45	41.09	('54468@uc010ktq.1@uc003srg.1.B.0', '54468@uc010ktq.1@uc003srg.1.A.0')	(0,0):181,(0,1):6,(1,0):41	0:41,1:6	(0,0):176,(1,0):58	0:58	chr7	(7622585, 7625267)	(7623003, 7625436)	CLK1 siRNA	SA564	SA572
AFE	83637@uc003tlu.1@uc010kyj.1	0.65	0.61	0.7	0.5	0.46	0.54	0.15	26290375.48	('83637@uc003tlu.1@uc010kyj.1.B.0_83637@uc003tlu.1@uc010kyj.1.B.1', '83637@uc003tlu.1@uc010kyj.1.A.0')	(0,0):2987,(0,1):113,(1,0):606	0:606,1:113	(0,0):2414,(0,1):218,(1,0):618	0:618,1:218	chr7	(44799333, 44805343)	(44801504, 44805932)	CLK1 siRNA	SA564	SA572
AFE	79027@uc010lgd.1@uc010lgb.1uc003uri.1uc010lgc.1uc003urj.1	0.54	0.48	0.6	0.72	0.64	0.79	-0.18	30.16	('79027@uc010lgd.1@uc010lgb.1uc003uri.1uc010lgc.1uc003urj.1.A.0_79027@uc010lgd.1@uc010lgb.1uc003uri.1uc010lgc.1uc003urj.1.A.1_79027@uc010lgd.1@uc010lgb.1uc003uri.1uc010lgc.1uc003urj.1.A.2', '79027@uc010lgd.1@uc010lgb.1uc003uri.1uc010lgc.1uc003urj.1.B.0_79027@uc010lgd.1@uc010lgb.1uc003uri.1uc010lgc.1uc003urj.1.B.1')	(0,0):3161,(0,1):68,(1,0):2061	0:2061,1:68	(0,0):3081,(0,1):27,(1,0):1725	0:1725,1:27	chr7	(99168971, 99156448)	(99174077, 99158318)	CLK1 siRNA	SA564	SA572
AFE	8662@uc003sma.2@uc003slz.1	0.77	0.74	0.81	0.66	0.62	0.71	0.11	466.64	('8662@uc003sma.2@uc003slz.1.A.0_8662@uc003sma.2@uc003slz.1.A.1_8662@uc003sma.2@uc003slz.1.A.2', '8662@uc003sma.2@uc003slz.1.B.0')	(0,0):2380,(0,1):104,(1,0):967	0:967,1:104	(0,0):1930,(0,1):135,(1,0):727	0:727,1:135	chr7	(2400345, 2394501)	(2402762, 2394751)	CLK1 siRNA	SA564	SA572
AFE	116988@uc003wje.1@uc003wjh.1	0.03	0.02	0.05	0.15	0.11	0.19	-0.12	30375873261.94	('116988@uc003wje.1@uc003wjh.1.B.0', '116988@uc003wje.1@uc003wjh.1.A.0_116988@uc003wje.1@uc003wjh.1.A.1_116988@uc003wje.1@uc003wjh.1.A.2_116988@uc003wje.1@uc003wjh.1.A.3_116988@uc003wje.1@uc003wjh.1.A.4')	(0,0):872,(0,1):149,(1,0):11	0:11,1:149	(0,0):686,(0,1):124,(1,0):49	0:49,1:124	chr7	(150811765, 150782954)	(150812728, 150814864)	CLK1 siRNA	SA564	SA572
AFE	81786@uc003mmy.1@uc003mmz.1uc003mna.1	0.08	0.05	0.11	0.19	0.14	0.24	-0.11	47.35	('81786@uc003mmy.1@uc003mmz.1uc003mna.1.A.2_81786@uc003mmy.1@uc003mmz.1uc003mna.1.A.1_81786@uc003mmy.1@uc003mmz.1uc003mna.1.A.0', '81786@uc003mmy.1@uc003mmz.1uc003mna.1.B.0')	(0,0):442,(0,1):147,(1,0):22	0:22,1:147	(0,0):277,(0,1):108,(1,0):45	0:45,1:108	chr5	(180626851, 180631589)	(180631340, 180632177)	CLK1 siRNA	SA564	SA572
AFE	54463@uc003jfr.1@uc003jfs.1	0.92	0.79	0.98	0.52	0.26	0.75	0.4	20.56	('54463@uc003jfr.1@uc003jfs.1.B.0', '54463@uc003jfr.1@uc003jfs.1.A.0')	(0,0):383,(0,1):2,(1,0):36	0:36,1:2	(0,0):371,(0,1):5,(1,0):7	0:7,1:5	chr5	(16616761, 16508687)	(16617118, 16509031)	CLK1 siRNA	SA564	SA572
AFE	8904@uc002xdc.1@uc002xdh.1	0.43	0.39	0.47	0.32	0.28	0.35	0.11	25382863.47	('8904@uc002xdc.1@uc002xdh.1.A.2_8904@uc002xdc.1@uc002xdh.1.A.1_8904@uc002xdc.1@uc002xdh.1.A.0', '8904@uc002xdc.1@uc002xdh.1.B.2_8904@uc002xdc.1@uc002xdh.1.B.1_8904@uc002xdc.1@uc002xdh.1.B.0')	(0,0):11027,(0,1):270,(1,0):552	0:552,1:270	(0,0):10144,(0,1):284,(1,0):356	0:356,1:284	chr20	(34218361, 34243124)	(34219276, 34252848)	CLK1 siRNA	SA564	SA572
AFE	2778@uc002yae.1@uc002xzt.1	0.13	0.08	0.18	0.02	0.01	0.04	0.11	1011112.92	('2778@uc002yae.1@uc002xzt.1.B.0', '2778@uc002yae.1@uc002xzt.1.A.0')	(0,0):6963,(0,1):83,(1,0):27	0:27,1:83	(0,0):7463,(0,1):89,(1,0):3	0:3,1:89	chr20	(57414795, 57478036)	(57415941, 57478640)	CLK1 siRNA	SA564	SA572
AFE	1912@uc001bxe.1@uc001bxi.1	0.39	0.33	0.46	0.66	0.59	0.73	-0.27	683244041438.39	('1912@uc001bxe.1@uc001bxi.1.A.1_1912@uc001bxe.1@uc001bxi.1.A.0', '1912@uc001bxe.1@uc001bxi.1.B.1_1912@uc001bxe.1@uc001bxi.1.B.0')	(0,0):6593,(0,1):74,(1,0):190	0:190,1:74	(0,0):5977,(0,1):38,(1,0):298	0:298,1:38	chr1	(33799691, 33840967)	(33815499, 33896615)	CLK1 siRNA	SA564	SA572
AFE	1912@uc001bxf.1@uc001bxg.1uc001bxh.1	0.16	0.12	0.21	0.46	0.37	0.56	-0.3	1000000000000.0	('1912@uc001bxf.1@uc001bxg.1uc001bxh.1.A.1_1912@uc001bxf.1@uc001bxg.1uc001bxh.1.A.0', '1912@uc001bxf.1@uc001bxg.1uc001bxh.1.B.0')	(0,0):4761,(0,1):74,(1,0):61	0:61,1:74	(0,0):3885,(0,1):38,(1,0):142	0:142,1:38	chr1	(33799786, 33840967)	(33815499, 33841194)	CLK1 siRNA	SA564	SA572
AFE	22823@uc001dpm.2@uc001dpl.2	0.1	0.06	0.16	0.29	0.22	0.38	-0.19	119568.21	('22823@uc001dpm.2@uc001dpl.2.A.0', '22823@uc001dpm.2@uc001dpl.2.B.0_22823@uc001dpm.2@uc001dpl.2.B.1_22823@uc001dpm.2@uc001dpl.2.B.2')	(0,0):1010,(0,1):67,(1,0):18	0:18,1:67	(0,0):1035,(0,1):52,(1,0):51	0:51,1:52	chr1	(93594352, 93575787)	(93595005, 93580340)	CLK1 siRNA	SA564	SA572
AFE	65123@uc001fcx.1uc001fcy.1@uc001fcu.1	0.85	0.81	0.88	0.75	0.71	0.78	0.1	157.6	('65123@uc001fcx.1uc001fcy.1@uc001fcu.1.B.0_65123@uc001fcx.1uc001fcy.1@uc001fcu.1.B.1_65123@uc001fcx.1uc001fcy.1@uc001fcu.1.B.2_65123@uc001fcx.1uc001fcy.1@uc001fcu.1.B.3_65123@uc001fcx.1uc001fcy.1@uc001fcu.1.B.4_65123@uc001fcx.1uc001fcy.1@uc001fcu.1.B.5_65123@uc001fcx.1uc001fcy.1@uc001fcu.1.B.6_65123@uc001fcx.1uc001fcy.1@uc001fcu.1.B.7', '65123@uc001fcx.1uc001fcy.1@uc001fcu.1.A.0')	(0,0):1985,(0,1):54,(1,0):793	0:793,1:54	(0,0):2305,(0,1):122,(1,0):925	0:925,1:122	chr1	(153700567, 153738951)	(153727215, 153740303)	CLK1 siRNA	SA564	SA572
AFE	7804@uc001cvm.1@uc001cvi.1uc001cvj.1uc001cvk.1uc001cvl.1	0.61	0.39	0.85	0.13	0.07	0.23	0.48	24964.74	('7804@uc001cvm.1@uc001cvi.1uc001cvj.1uc001cvk.1uc001cvl.1.A.0', '7804@uc001cvm.1@uc001cvi.1uc001cvj.1uc001cvk.1uc001cvl.1.B.0')	(0,0):1130,(0,1):2,(1,0):35	0:35,1:2	(0,0):1423,(0,1):16,(1,0):26	0:26,1:16	chr1	(53732145, 53793461)	(53734270, 53793821)	CLK1 siRNA	SA564	SA572
AFE	1912@uc001bxe.1@uc009vuh.1	0.56	0.51	0.6	0.34	0.3	0.38	0.22	1000000000000.0	('1912@uc001bxe.1@uc009vuh.1.B.1_1912@uc001bxe.1@uc009vuh.1.B.0', '1912@uc001bxe.1@uc009vuh.1.A.1_1912@uc001bxe.1@uc009vuh.1.A.0')	(0,0):6188,(0,1):190,(1,0):360	0:360,1:190	(0,0):5700,(0,1):298,(1,0):232	0:232,1:298	chr1	(33840967, 33799691)	(33896216, 33815499)	CLK1 siRNA	SA564	SA572
AFE	22823@uc001dpm.2@uc001dpi.2	0.94	0.92	0.97	0.84	0.8	0.88	0.1	33057.87	('22823@uc001dpm.2@uc001dpi.2.B.0_22823@uc001dpm.2@uc001dpi.2.B.1_22823@uc001dpm.2@uc001dpi.2.B.2_22823@uc001dpm.2@uc001dpi.2.B.3_22823@uc001dpm.2@uc001dpi.2.B.4_22823@uc001dpm.2@uc001dpi.2.B.5_22823@uc001dpm.2@uc001dpi.2.B.6', '22823@uc001dpm.2@uc001dpi.2.A.0')	(0,0):838,(0,1):18,(1,0):578	0:578,1:18	(0,0):930,(0,1):51,(1,0):489	0:489,1:51	chr1	(93544792, 93594352)	(93583997, 93595005)	CLK1 siRNA	SA564	SA572
AFE	114883@uc001ctb.1@uc001csv.1	0.29	0.24	0.35	0.47	0.42	0.52	-0.18	29303.66	('114883@uc001ctb.1@uc001csv.1.A.0', '114883@uc001ctb.1@uc001csv.1.B.0_114883@uc001ctb.1@uc001csv.1.B.1_114883@uc001ctb.1@uc001csv.1.B.2_114883@uc001ctb.1@uc001csv.1.B.3_114883@uc001ctb.1@uc001csv.1.B.4_114883@uc001ctb.1@uc001csv.1.B.5_114883@uc001ctb.1@uc001csv.1.B.6')	(0,0):1432,(0,1):114,(1,0):86	0:86,1:114	(0,0):3010,(0,1):163,(1,0):272	0:272,1:163	chr1	(52225296, 52082546)	(52226452, 52215867)	CLK1 siRNA	SA564	SA572
AFE	114883@uc001ctb.1@uc001csz.1	0.32	0.24	0.4	0.71	0.63	0.79	-0.39	1000000000000.0	('114883@uc001ctb.1@uc001csz.1.A.0', '114883@uc001ctb.1@uc001csz.1.B.0_114883@uc001ctb.1@uc001csz.1.B.1_114883@uc001ctb.1@uc001csz.1.B.2_114883@uc001ctb.1@uc001csz.1.B.3')	(0,0):938,(0,1):46,(1,0):86	0:86,1:46	(0,0):2001,(0,1):27,(1,0):272	0:272,1:27	chr1	(52225296, 52195493)	(52226452, 52215867)	CLK1 siRNA	SA564	SA572
AFE	1912@uc001bxf.1@uc009vuh.1	0.73	0.68	0.78	0.43	0.38	0.48	0.3	1000000000000.0	('1912@uc001bxf.1@uc009vuh.1.B.1_1912@uc001bxf.1@uc009vuh.1.B.0', '1912@uc001bxf.1@uc009vuh.1.A.1_1912@uc001bxf.1@uc009vuh.1.A.0')	(0,0):6138,(0,1):61,(1,0):360	0:360,1:61	(0,0):5650,(0,1):142,(1,0):232	0:232,1:142	chr1	(33840967, 33799786)	(33896216, 33815499)	CLK1 siRNA	SA564	SA572
AFE	1912@uc001bxe.1@uc001bxg.1uc001bxh.1	0.29	0.24	0.35	0.56	0.48	0.64	-0.27	257524.07	('1912@uc001bxe.1@uc001bxg.1uc001bxh.1.A.1_1912@uc001bxe.1@uc001bxg.1uc001bxh.1.A.0', '1912@uc001bxe.1@uc001bxg.1uc001bxh.1.B.0')	(0,0):4811,(0,1):74,(1,0):190	0:190,1:74	(0,0):3935,(0,1):38,(1,0):298	0:298,1:38	chr1	(33799691, 33840967)	(33815499, 33841194)	CLK1 siRNA	SA564	SA572
AFE	22823@uc001dpm.2@uc001dph.2uc001dpj.2	0.92	0.89	0.95	0.77	0.71	0.82	0.15	1154971.48	('22823@uc001dpm.2@uc001dph.2uc001dpj.2.B.0_22823@uc001dpm.2@uc001dph.2uc001dpj.2.B.1_22823@uc001dpm.2@uc001dph.2uc001dpj.2.B.2_22823@uc001dpm.2@uc001dph.2uc001dpj.2.B.3', '22823@uc001dpm.2@uc001dph.2uc001dpj.2.A.0')	(0,0):1182,(0,1):18,(1,0):234	0:234,1:18	(0,0):1240,(0,1):51,(1,0):179	0:179,1:51	chr1	(93544792, 93594352)	(93580340, 93595005)	CLK1 siRNA	SA564	SA572
AFE	333926@uc001ecs.1@uc001ect.1	0.51	0.35	0.69	0.17	0.11	0.27	0.34	69.92	('333926@uc001ecs.1@uc001ect.1.A.2_333926@uc001ecs.1@uc001ect.1.A.1_333926@uc001ecs.1@uc001ect.1.A.0', '333926@uc001ecs.1@uc001ect.1.B.0')	(0,0):64,(0,1):6,(1,0):71,(1,1):7	0:75,1:9	(0,0):67,(0,1):15,(1,0):32,(1,1):8	0:34,1:21	chr1	(113255543, 113257598)	(113257913, 113257950)	CLK1 siRNA	SA564	SA572
AFE	1912@uc001bxf.1@uc001bxi.1	0.23	0.17	0.3	0.57	0.49	0.65	-0.34	1000000000000.0	('1912@uc001bxf.1@uc001bxi.1.A.1_1912@uc001bxf.1@uc001bxi.1.A.0', '1912@uc001bxf.1@uc001bxi.1.B.1_1912@uc001bxf.1@uc001bxi.1.B.0')	(0,0):6543,(0,1):74,(1,0):61	0:61,1:74	(0,0):5927,(0,1):38,(1,0):142	0:142,1:38	chr1	(33799786, 33840967)	(33815499, 33896615)	CLK1 siRNA	SA564	SA572
AFE	114883@uc001ctb.1@uc001csy.1	0.21	0.17	0.26	0.51	0.45	0.57	-0.3	1000000000000.0	('114883@uc001ctb.1@uc001csy.1.A.0', '114883@uc001ctb.1@uc001csy.1.B.0_114883@uc001ctb.1@uc001csy.1.B.1_114883@uc001ctb.1@uc001csy.1.B.2_114883@uc001ctb.1@uc001csy.1.B.3_114883@uc001ctb.1@uc001csy.1.B.4')	(0,0):872,(0,1):112,(1,0):86	0:86,1:112	(0,0):1937,(0,1):91,(1,0):272	0:272,1:91	chr1	(52225296, 52195493)	(52226452, 52215867)	CLK1 siRNA	SA564	SA572
AFE	9411@uc001dqk.2@uc001dqj.2uc001dql.2	0.15	0.14	0.17	0.31	0.28	0.33	-0.16	1000000000000.0	('9411@uc001dqk.2@uc001dqj.2uc001dql.2.A.0', '9411@uc001dqk.2@uc001dqj.2uc001dql.2.B.1_9411@uc001dqk.2@uc001dqj.2uc001dql.2.B.0')	(0,0):8214,(0,1):475,(1,0):1320	0:1320,1:475	(0,0):9483,(0,1):401,(1,0):2694	0:2694,1:401	chr1	(94655482, 94696963)	(94661497, 94703307)	CLK1 siRNA	SA564	SA572
AFE	65979@uc001bpx.1@uc001bpy.1	0.58	0.39	0.78	0.23	0.15	0.32	0.35	60.42	('65979@uc001bpx.1@uc001bpy.1.A.0_65979@uc001bpx.1@uc001bpy.1.A.1_65979@uc001bpx.1@uc001bpy.1.A.2_65979@uc001bpx.1@uc001bpy.1.A.3', '65979@uc001bpx.1@uc001bpy.1.B.0')	(0,0):1000,(0,1):6,(1,0):35	0:35,1:6	(0,0):1368,(0,1):28,(1,0):36	0:36,1:28	chr1	(28696093, 28764661)	(28785769, 28764941)	CLK1 siRNA	SA564	SA572
AFE	65123@uc001fcx.1uc001fcy.1@uc001fcv.1	0.85	0.82	0.89	0.75	0.71	0.78	0.1	489.17	('65123@uc001fcx.1uc001fcy.1@uc001fcv.1.B.0_65123@uc001fcx.1uc001fcy.1@uc001fcv.1.B.1_65123@uc001fcx.1uc001fcy.1@uc001fcv.1.B.2_65123@uc001fcx.1uc001fcy.1@uc001fcv.1.B.3_65123@uc001fcx.1uc001fcy.1@uc001fcv.1.B.4', '65123@uc001fcx.1uc001fcy.1@uc001fcv.1.A.0')	(0,0):2077,(0,1):54,(1,0):701	0:701,1:54	(0,0):2408,(0,1):122,(1,0):822	0:822,1:122	chr1	(153700567, 153738951)	(153723715, 153740303)	CLK1 siRNA	SA564	SA572
AFE	8565@uc001bvw.1@uc001bvy.1	0.21	0.14	0.29	0.4	0.34	0.47	-0.19	66.59	('8565@uc001bvw.1@uc001bvy.1.A.0', '8565@uc001bvw.1@uc001bvy.1.B.0')	(0,0):4376,(0,1):72,(1,0):24	0:24,1:72	(0,0):8982,(0,1):113,(1,0):101	0:101,1:113	chr1	(33246649, 33282789)	(33247704, 33283633)	CLK1 siRNA	SA564	SA572
AFE	11332@uc001ams.1@uc001amt.1	0.43	0.32	0.55	0.85	0.69	0.97	-0.42	11507691.23	('11332@uc001ams.1@uc001amt.1.B.0', '11332@uc001ams.1@uc001amt.1.A.0')	(0,0):222,(0,1):27,(1,0):48	0:48,1:27	(0,0):220,(0,1):3,(1,0):45	0:45,1:3	chr1	(6453317, 6445554)	(6453826, 6445883)	CLK1 siRNA	SA564	SA572
AFE	54849@uc002fpq.1@uc002fpm.1	0.05	0.04	0.08	0.18	0.12	0.26	-0.13	203.69	('54849@uc002fpq.1@uc002fpm.1.A.0', '54849@uc002fpq.1@uc002fpm.1.B.0_54849@uc002fpq.1@uc002fpm.1.B.1')	(0,0):2552,(0,1):62,(1,0):25	0:25,1:62	(0,0):1977,(0,1):24,(1,0):38	0:38,1:24	chr16	(90030248, 90015151)	(90030718, 90020784)	CLK1 siRNA	SA564	SA572
AFE	653319@uc002ers.1@uc002ert.1	0.51	0.44	0.57	0.68	0.62	0.74	-0.17	133.23	('653319@uc002ers.1@uc002ert.1.B.1_653319@uc002ers.1@uc002ert.1.B.0', '653319@uc002ers.1@uc002ert.1.A.0')	(0,0):146,(0,1):105,(1,0):113	0:113,1:105	(0,0):154,(0,1):69,(1,0):152	0:152,1:69	chr16	(67213944, 67212102)	(67217943, 67213455)	CLK1 siRNA	SA564	SA572
AFE	10381@uc002fpi.1@uc002fpf.2	0.23	0.19	0.26	0.39	0.33	0.45	-0.16	2559485.7	('10381@uc002fpi.1@uc002fpf.2.B.0', '10381@uc002fpi.1@uc002fpf.2.A.0_10381@uc002fpi.1@uc002fpf.2.A.1_10381@uc002fpi.1@uc002fpf.2.A.2_10381@uc002fpi.1@uc002fpf.2.A.3')	(0,0):1270,(0,1):182,(1,0):154	0:154,1:182	(0,0):846,(0,1):91,(1,0):167	0:167,1:91	chr16	(89985259, 89989745)	(89986616, 89999986)	CLK1 siRNA	SA564	SA572
AFE	221184@uc010ccu.1@uc010cct.1	0.88	0.75	0.97	0.49	0.34	0.64	0.39	34649.35	('221184@uc010ccu.1@uc010cct.1.A.0', '221184@uc010ccu.1@uc010cct.1.B.0_221184@uc010ccu.1@uc010cct.1.B.1')	(0,0):223,(0,1):2,(1,0):28	0:28,1:2	(0,0):315,(0,1):18,(1,0):22	0:22,1:18	chr16	(57144463, 57126510)	(57144834, 57128003)	CLK1 siRNA	SA564	SA572
AFE	10381@uc010ciz.1@uc002fpf.2	0.31	0.26	0.37	0.48	0.4	0.57	-0.17	27.69	('10381@uc010ciz.1@uc002fpf.2.B.0', '10381@uc010ciz.1@uc002fpf.2.A.0_10381@uc010ciz.1@uc002fpf.2.A.1_10381@uc010ciz.1@uc002fpf.2.A.2')	(0,0):1374,(0,1):78,(1,0):154	0:154,1:78	(0,0):896,(0,1):41,(1,0):167	0:167,1:41	chr16	(89985259, 89988417)	(89986616, 89999986)	CLK1 siRNA	SA564	SA572
AFE	1201@uc002dqa.1@uc002dpp.1	0.43	0.21	0.65	0.89	0.65	0.99	-0.46	36.31	('1201@uc002dqa.1@uc002dpp.1.B.1_1201@uc002dqa.1@uc002dpp.1.B.0', '1201@uc002dqa.1@uc002dpp.1.A.0')	(0,0):117,(0,1):6,(1,0):6	0:6,1:6	(0,0):108,(1,0):11	0:11	chr16	(28503035, 28502803)	(28503623, 28503133)	CLK1 siRNA	SA564	SA572
AFE	9914@uc002fia.1@uc002fhy.1	0.94	0.87	0.99	0.73	0.64	0.8	0.21	663.41	('9914@uc002fia.1@uc002fhy.1.A.0', '9914@uc002fia.1@uc002fhy.1.B.0')	(0,0):617,(0,1):2,(1,0):80	0:80,1:2	(0,0):1910,(0,1):28,(1,0):123	0:123,1:28	chr16	(84493212, 84438033)	(84494407, 84438850)	CLK1 siRNA	SA564	SA572
AFE	27032@uc003enu.1@uc003enl.1	0.28	0.18	0.41	0.67	0.51	0.83	-0.39	126.68	('27032@uc003enu.1@uc003enl.1.A.0', '27032@uc003enu.1@uc003enl.1.B.0_27032@uc003enu.1@uc003enl.1.B.1')	(0,0):2054,(0,1):13,(1,0):96	0:96,1:13	(0,0):2285,(0,1):5,(1,0):219	0:219,1:5	chr3	(130681746, 130613022)	(130682939, 130613619)	CLK1 siRNA	SA564	SA572
AFE	9686@uc010hdx.1@uc003bwg.2	0.31	0.22	0.4	0.57	0.43	0.69	-0.26	28.38	('9686@uc010hdx.1@uc003bwg.2.B.2_9686@uc010hdx.1@uc003bwg.2.B.1_9686@uc010hdx.1@uc003bwg.2.B.0', '9686@uc010hdx.1@uc003bwg.2.A.0')	(0,0):254,(0,1):60,(1,0):33	0:33,1:60	(0,0):445,(0,1):19,(1,0):31	0:31,1:19	chr3	(11712736, 11684911)	(11762220, 11685398)	CLK1 siRNA	SA564	SA572
AFE	27032@uc003enu.1@uc003enm.1	0.23	0.18	0.3	0.44	0.36	0.52	-0.21	235.88	('27032@uc003enu.1@uc003enm.1.A.0', '27032@uc003enu.1@uc003enm.1.B.0_27032@uc003enu.1@uc003enm.1.B.1')	(0,0):2017,(0,1):50,(1,0):96	0:96,1:50	(0,0):2246,(0,1):44,(1,0):219	0:219,1:44	chr3	(130681746, 130613022)	(130682939, 130613619)	CLK1 siRNA	SA564	SA572
AFE	27032@uc003enu.1@uc003eno.1uc003enp.1	0.29	0.19	0.42	0.6	0.45	0.76	-0.31	22.45	('27032@uc003enu.1@uc003eno.1uc003enp.1.A.0', '27032@uc003enu.1@uc003eno.1uc003enp.1.B.0')	(0,0):1984,(0,1):15,(1,0):96	0:96,1:15	(0,0):2204,(0,1):9,(1,0):219	0:219,1:9	chr3	(130681746, 130613379)	(130682939, 130613619)	CLK1 siRNA	SA564	SA572
AFE	57018@uc003fbe.1@uc003fbi.1	0.35	0.32	0.38	0.45	0.42	0.48	-0.1	7945.09	('57018@uc003fbe.1@uc003fbi.1.A.0', '57018@uc003fbe.1@uc003fbi.1.B.3_57018@uc003fbe.1@uc003fbi.1.B.2_57018@uc003fbe.1@uc003fbi.1.B.1_57018@uc003fbe.1@uc003fbi.1.B.0')	(0,0):1129,(0,1):511,(1,0):654	0:654,1:511	(0,0):1403,(0,1):472,(1,0):921	0:921,1:472	chr3	(156869966, 156874800)	(156872455, 156878482)	CLK1 siRNA	SA564	SA572
AFE	4134@uc003cse.1@uc003cry.1uc003csa.2uc003csd.1	0.26	0.18	0.35	0.5	0.41	0.58	-0.24	5977.78	('4134@uc003cse.1@uc003cry.1uc003csa.2uc003csd.1.A.0', '4134@uc003cse.1@uc003cry.1uc003csa.2uc003csd.1.B.0')	(0,0):295,(0,1):72,(1,0):32	0:32,1:72	(0,0):537,(0,1):63,(1,0):78	0:78,1:63	chr3	(47932514, 47950528)	(47934065, 47951803)	CLK1 siRNA	SA564	SA572
AFE	27032@uc003enu.1@uc003enk.1uc003enn.1	0.26	0.18	0.36	0.49	0.38	0.61	-0.23	23.52	('27032@uc003enu.1@uc003enk.1uc003enn.1.A.0', '27032@uc003enu.1@uc003enk.1uc003enn.1.B.0_27032@uc003enu.1@uc003enk.1uc003enn.1.B.1')	(0,0):2044,(0,1):23,(1,0):96	0:96,1:23	(0,0):2271,(0,1):19,(1,0):219	0:219,1:19	chr3	(130681746, 130613022)	(130682939, 130649370)	CLK1 siRNA	SA564	SA572
AFE	93099@uc002nzk.2uc01668.uc002oab.2	0.15	0.11	0.19	0.27	0.22	0.32	-0.12	24.99	('93099@uc002nzk.2uc01675.uc002oab.2.B.0', '93099@uc002nzk.2uc01674.uc002oab.2.A.3_93099@uc002nzk.2uc01673.uc002oab.2.A.2_93099@uc002nzk.2uc01672.uc002oab.2.A.1_93099@uc002nzk.2uc01671.uc002oab.2.A.0')	(0,0):1754,(0,1):95,(1,0):61	0:61,1:95	(0,0):1610,(0,1):86,(1,0):122	0:122,1:86	chr19	(36003952, 35996841)	(36004560, 36001412)	CLK1 siRNA	SA564	SA572
AFE	3191@uc002ojo.1@uc002ojl.1	0.61	0.57	0.66	0.48	0.45	0.51	0.13	146234518.74	('3191@uc002ojo.1@uc002ojl.1.B.0', '3191@uc002ojo.1@uc002ojl.1.A.0')	(0,0):2738,(0,1):133,(1,0):743	0:743,1:133	(0,0):3360,(0,1):307,(1,0):1002	0:1002,1:307	chr19	(39330736, 39329534)	(39332968, 39330304)	CLK1 siRNA	SA564	SA572
AFE	7171@uc002ndk.1@uc002ndi.1	0.57	0.52	0.62	0.71	0.65	0.77	-0.14	90.96	('7171@uc002ndk.1@uc002ndi.1.A.0_7171@uc002ndk.1@uc002ndi.1.A.1_7171@uc002ndk.1@uc002ndi.1.A.2', '7171@uc002ndk.1@uc002ndi.1.B.0')	(0,0):2928,(0,1):129,(1,0):616	0:616,1:129	(0,0):2586,(0,1):48,(1,0):425	0:425,1:48	chr19	(16191823, 16178348)	(16197350, 16178548)	CLK1 siRNA	SA564	SA572
AFE	3191@uc002ojo.1@uc002ojk.1	0.72	0.68	0.76	0.6	0.57	0.63	0.12	58244688.07	('3191@uc002ojo.1@uc002ojk.1.B.1_3191@uc002ojo.1@uc002ojk.1.B.0', '3191@uc002ojo.1@uc002ojk.1.A.0')	(0,0):2542,(0,1):133,(1,0):802	0:802,1:133	(0,0):3023,(0,1):307,(1,0):1081	0:1081,1:307	chr19	(39330736, 39329534)	(39332389, 39330304)	CLK1 siRNA	SA564	SA572
AFE	93099@uc002nzu.2uc01676.uc002oab.2	0.14	0.1	0.18	0.39	0.3	0.5	-0.25	114665.7	('93099@uc002nzu.2uc01682.uc002oab.2.B.0', '93099@uc002nzu.2uc01681.uc002oab.2.A.2_93099@uc002nzu.2uc01680.uc002oab.2.A.1_93099@uc002nzu.2uc01679.uc002oab.2.A.0')	(0,0):1789,(0,1):60,(1,0):61	0:61,1:60	(0,0):1666,(0,1):30,(1,0):122	0:122,1:30	chr19	(36003952, 35996841)	(36004560, 36001412)	CLK1 siRNA	SA564	SA572
AFE	90522@uc002oht.2@uc002ohw.1	0.66	0.59	0.73	0.44	0.38	0.5	0.22	1600613.82	('90522@uc002oht.2@uc002ohw.1.A.0', '90522@uc002oht.2@uc002ohw.1.B.0')	(0,0):3856,(0,1):48,(1,0):497	0:497,1:48	(0,0):3259,(0,1):75,(1,0):313	0:313,1:75	chr19	(38794005, 38800045)	(38795660, 38800509)	CLK1 siRNA	SA564	SA572
AFE	27113@uc002pgf.2@uc010eky.1uc010ekz.1	0.24	0.19	0.3	0.59	0.48	0.7	-0.35	1000000000000.0	('27113@uc002pgf.2@uc010eky.1uc010ekz.1.A.1_27113@uc002pgf.2@uc010eky.1uc010ekz.1.A.0', '27113@uc002pgf.2@uc010eky.1uc010ekz.1.B.0')	(0,0):182,(0,1):56,(1,0):94	0:94,1:56	(0,0):160,(0,1):20,(1,0):159	0:159,1:20	chr19	(47731415, 47735772)	(47734451, 47736023)	CLK1 siRNA	SA564	SA572
AFE	5518@uc002pyq.1@uc002pyp.1	0.71	0.64	0.79	0.89	0.81	0.96	-0.18	23.19	('5518@uc002pyq.1@uc002pyp.1.A.0_5518@uc002pyq.1@uc002pyp.1.A.1_5518@uc002pyq.1@uc002pyp.1.A.2_5518@uc002pyq.1@uc002pyp.1.A.3_5518@uc002pyq.1@uc002pyp.1.A.4', '5518@uc002pyq.1@uc002pyp.1.B.0')	(0,0):2173,(0,1):27,(1,0):2238	0:2238,1:27	(0,0):2069,(0,1):6,(1,0):1783	0:1783,1:6	chr19	(52704346, 52693234)	(52716086, 52693427)	CLK1 siRNA	SA564	SA572
AFE	93099@uc002nzp.2@uc01659.uc002oab.2	0.36	0.28	0.44	0.55	0.47	0.63	-0.19	29.64	('93099@uc002nzp.2@uc01667.uc002oab.2.B.0', '93099@uc002nzp.2@uc01666.uc002oab.2.A.4_93099@uc002nzp.2@uc01665.uc002oab.2.A.3_93099@uc002nzp.2@uc01664.uc002oab.2.A.2_93099@uc002nzp.2@uc01663.uc002oab.2.A.1_93099@uc002nzp.2@uc01662.uc002oab.2.A.0')	(0,0):1433,(0,1):66,(1,0):61	0:61,1:66	(0,0):1326,(0,1):60,(1,0):122	0:122,1:60	chr19	(36003952, 35997412)	(36004560, 36001412)	CLK1 siRNA	SA564	SA572
AFE	93099@uc002nzw.2uc01637.uc002oab.2	0.18	0.14	0.24	0.33	0.27	0.4	-0.15	37.63	('93099@uc002nzw.2uc01644.uc002oab.2.B.0', '93099@uc002nzw.2uc01643.uc002oab.2.A.3_93099@uc002nzw.2uc01642.uc002oab.2.A.2_93099@uc002nzw.2uc01641.uc002oab.2.A.1_93099@uc002nzw.2uc01640.uc002oab.2.A.0')	(0,0):1232,(0,1):64,(1,0):61	0:61,1:64	(0,0):1005,(0,1):59,(1,0):122	0:122,1:59	chr19	(36003952, 35999107)	(36004560, 36001412)	CLK1 siRNA	SA564	SA572
AFE	272@uc001mio.1@uc001min.1	0.98	0.92	1.0	0.8	0.67	0.9	0.18	29.32	('272@uc001mio.1@uc001min.1.A.0_272@uc001mio.1@uc001min.1.A.1', '272@uc001mio.1@uc001min.1.B.0')	(0,0):142,(1,0):96	0:96	(0,0):164,(0,1):7,(1,0):65	0:65,1:7	chr11	(10476666, 10472224)	(10483287, 10472590)	CLK1 siRNA	SA564	SA572
AFE	144132@uc001mea.2@uc001mdp.1	0.15	0.1	0.21	0.32	0.25	0.4	-0.17	209.89	('144132@uc001mea.2@uc001mdp.1.A.0_144132@uc001mea.2@uc001mdp.1.A.1_144132@uc001mea.2@uc001mdp.1.A.2', '144132@uc001mea.2@uc001mdp.1.B.0_144132@uc001mea.2@uc001mdp.1.B.1')	(0,0):1128,(0,1):102,(1,0):25	0:25,1:102	(0,0):1705,(0,1):79,(1,0):54	0:54,1:79	chr11	(6584923, 6518531)	(6587995, 6520191)	CLK1 siRNA	SA564	SA572
AFE	144132@uc001mdr.1@uc001mdp.1	0.24	0.19	0.3	0.47	0.41	0.54	-0.23	28035209.05	('144132@uc001mdr.1@uc001mdp.1.A.0_144132@uc001mdr.1@uc001mdp.1.A.1_144132@uc001mdr.1@uc001mdp.1.A.2_144132@uc001mdr.1@uc001mdp.1.A.3_144132@uc001mdr.1@uc001mdp.1.A.4_144132@uc001mdr.1@uc001mdp.1.A.5_144132@uc001mdr.1@uc001mdp.1.A.6_144132@uc001mdr.1@uc001mdp.1.A.7', '144132@uc001mdr.1@uc001mdp.1.B.0_144132@uc001mdr.1@uc001mdp.1.B.1')	(0,0):813,(0,1):102,(1,0):72	0:72,1:102	(0,0):1061,(0,1):79,(1,0):161	0:161,1:79	chr11	(6555154, 6518531)	(6567895, 6520191)	CLK1 siRNA	SA564	SA572
AFE	8525@uc001nck.1@uc001ncl.2uc001ncm.2uc009yky.1	0.61	0.53	0.7	0.42	0.35	0.48	0.19	40.96	('8525@uc001nck.1@uc001ncl.2uc001ncm.2uc009yky.1.A.0_8525@uc001nck.1@uc001ncl.2uc001ncm.2uc009yky.1.A.1_8525@uc001nck.1@uc001ncl.2uc001ncm.2uc009yky.1.A.2_8525@uc001nck.1@uc001ncl.2uc001ncm.2uc009yky.1.A.3_8525@uc001nck.1@uc001ncl.2uc001ncm.2uc009yky.1.A.4_8525@uc001nck.1@uc001ncl.2uc001ncm.2uc009yky.1.A.5_8525@uc001nck.1@uc001ncl.2uc001ncm.2uc009yky.1.A.6_8525@uc001nck.1@uc001ncl.2uc001ncm.2uc00…	(0,0):991,(0,1):39,(1,0):188	0:188,1:39	(0,0):1051,(0,1):80,(1,0):173	0:173,1:80	chr11	(46366987, 46368956)	(46393153, 46369370)	CLK1 siRNA	SA564	SA572
AFE	55191@uc001oqp.1@uc001oqo.1	0.44	0.41	0.48	0.56	0.5	0.61	-0.12	44.09	('55191@uc001oqp.1@uc001oqo.1.B.0_55191@uc001oqp.1@uc001oqo.1.B.1_55191@uc001oqp.1@uc001oqo.1.B.2_55191@uc001oqp.1@uc001oqo.1.B.3_55191@uc001oqp.1@uc001oqo.1.B.4_55191@uc001oqp.1@uc001oqo.1.B.5_55191@uc001oqp.1@uc001oqo.1.B.6_55191@uc001oqp.1@uc001oqo.1.B.7_55191@uc001oqp.1@uc001oqo.1.B.8', '55191@uc001oqp.1@uc001oqo.1.A.0_55191@uc001oqp.1@uc001oqo.1.A.1_55191@uc001oqp.1@uc001oqo.1.A.2_55191@uc00…	(0,0):1527,(0,1):347,(1,0):491	0:491,1:347	(0,0):761,(0,1):120,(1,0):276	0:276,1:120	chr11	(71166156, 71190340)	(71188484, 71193071)	CLK1 siRNA	SA564	SA572
AFE	272@uc001mip.1@uc001min.1	0.9	0.73	1.0	0.41	0.21	0.61	0.49	2043465.26	('272@uc001mip.1@uc001min.1.A.0', '272@uc001mip.1@uc001min.1.B.0')	(0,0):65,(1,0):13	0:13	(0,0):56,(0,1):7,(1,0):7	0:7,1:7	chr11	(10477481, 10472224)	(10477949, 10472590)	CLK1 siRNA	SA564	SA572
AFE	144132@uc001mds.1@uc001mdp.1	0.32	0.26	0.37	0.52	0.45	0.59	-0.2	18306.74	('144132@uc001mds.1@uc001mdp.1.A.0_144132@uc001mds.1@uc001mdp.1.A.1_144132@uc001mds.1@uc001mdp.1.A.2', '144132@uc001mds.1@uc001mdp.1.B.0_144132@uc001mds.1@uc001mdp.1.B.1')	(0,0):798,(0,1):102,(1,0):87	0:87,1:102	(0,0):1065,(0,1):79,(1,0):157	0:157,1:79	chr11	(6561094, 6518531)	(6567895, 6520191)	CLK1 siRNA	SA564	SA572
AFE	5936@uc001oiw.1uc001oix.1@uc009yrh.1uc001oit.1uc009yri.1uc009yrk.1	0.56	0.53	0.59	0.45	0.42	0.48	0.11	810405.9	('5936@uc001oiw.1uc001oix.1@uc009yrh.1uc001oit.1uc009yri.1uc009yrk.1.A.0_5936@uc001oiw.1uc001oix.1@uc009yrh.1uc001oit.1uc009yri.1uc009yrk.1.A.1', '5936@uc001oiw.1uc001oix.1@uc009yrh.1uc001oit.1uc009yri.1uc009yrk.1.B.0')	(0,0):6685,(0,1):431,(1,0):732	0:732,1:431	(0,0):7523,(0,1):465,(1,0):504	0:504,1:465	chr11	(66406138, 66384097)	(66407594, 66384528)	CLK1 siRNA	SA564	SA572
AFE	114879@uc009ydv.1@uc001lxk.1uc009ydw.1	0.66	0.54	0.77	0.39	0.3	0.49	0.27	56.53	('114879@uc009ydv.1@uc001lxk.1uc009ydw.1.A.2_114879@uc009ydv.1@uc001lxk.1uc009ydw.1.A.1_114879@uc009ydv.1@uc001lxk.1uc009ydw.1.A.0', '114879@uc009ydv.1@uc001lxk.1uc009ydw.1.B.1_114879@uc009ydv.1@uc001lxk.1uc009ydw.1.B.0')	(0,0):1548,(0,1):18,(1,0):55	0:55,1:18	(0,0):1495,(0,1):43,(1,0):42	0:42,1:43	chr11	(3121388, 3150243)	(3123511, 3186540)	CLK1 siRNA	SA564	SA572
AFE	116985@uc001oss.1uc009yth.1@uc001osu.1	0.72	0.67	0.76	0.53	0.47	0.58	0.19	1068460488.44	('116985@uc001oss.1uc009yth.1@uc001osu.1.A.2_116985@uc001oss.1uc009yth.1@uc001osu.1.A.1_116985@uc001oss.1uc009yth.1@uc001osu.1.A.0', '116985@uc001oss.1uc009yth.1@uc001osu.1.B.2_116985@uc001oss.1uc009yth.1@uc001osu.1.B.1_116985@uc001oss.1uc009yth.1@uc001osu.1.B.0')	(0,0):232,(0,1):101,(1,0):270	0:270,1:101	(0,0):286,(0,1):150,(1,0):174	0:174,1:150	chr11	(72424221, 72437665)	(72433380, 72463434)	CLK1 siRNA	SA564	SA572
AFE	116985@uc001oss.1uc009yth.1@uc001osv.1	0.13	0.11	0.16	0.25	0.21	0.29	-0.12	4934053.32	('116985@uc001oss.1uc009yth.1@uc001osv.1.B.2_116985@uc001oss.1uc009yth.1@uc001osv.1.B.1_116985@uc001oss.1uc009yth.1@uc001osv.1.B.0', '116985@uc001oss.1uc009yth.1@uc001osv.1.A.2_116985@uc001oss.1uc009yth.1@uc001osv.1.A.1_116985@uc001oss.1uc009yth.1@uc001osv.1.A.0')	(0,0):2207,(0,1):270,(1,0):99	0:99,1:270	(0,0):2243,(0,1):174,(1,0):138	0:138,1:174	chr11	(72437665, 72424221)	(72504750, 72433380)	CLK1 siRNA	SA564	SA572
AFE	144132@uc001mdw.2@uc001mdp.1	0.72	0.62	0.8	0.44	0.36	0.51	0.28	553.24	('144132@uc001mdw.2@uc001mdp.1.B.0_144132@uc001mdw.2@uc001mdp.1.B.1', '144132@uc001mdw.2@uc001mdp.1.A.0')	(0,0):891,(0,1):26,(1,0):102	0:102,1:26	(0,0):1239,(0,1):68,(1,0):79	0:79,1:68	chr11	(6518531, 6567896)	(6520191, 6568896)	CLK1 siRNA	SA564	SA572
AFE	116985@uc001oss.1uc009yth.1@uc001ost.1	0.69	0.64	0.74	0.49	0.43	0.55	0.2	1000000000000.0	('116985@uc001oss.1uc009yth.1@uc001ost.1.A.2_116985@uc001oss.1uc009yth.1@uc001ost.1.A.1_116985@uc001oss.1uc009yth.1@uc001ost.1.A.0', '116985@uc001oss.1uc009yth.1@uc001ost.1.B.0')	(0,0):187,(0,1):80,(1,0):270	0:270,1:80	(0,0):210,(0,1):125,(1,0):174	0:174,1:125	chr11	(72424221, 72437665)	(72433380, 72438217)	CLK1 siRNA	SA564	SA572
AFE	6520@uc001nwg.1@uc001nwb.1uc001nwc.1uc001nwd.1uc001nwe.1uc001nwf.1	0.69	0.66	0.72	0.81	0.79	0.83	-0.12	1000000000000.0	('6520@uc001nwg.1@uc001nwb.1uc001nwc.1uc001nwd.1uc001nwe.1uc001nwf.1.A.0', '6520@uc001nwg.1@uc001nwb.1uc001nwc.1uc001nwd.1uc001nwe.1uc001nwf.1.B.0')	(0,0):1110,(0,1):204,(1,0):1407	0:1407,1:204	(0,0):1818,(0,1):269,(1,0):3519	0:3519,1:269	chr11	(62648287, 62623518)	(62648919, 62623853)	CLK1 siRNA	SA564	SA572
AFE	22992@uc001ojz.1@uc001ojy.1	0.15	0.11	0.2	0.34	0.27	0.42	-0.19	10656.08	('22992@uc001ojz.1@uc001ojy.1.B.0_22992@uc001ojz.1@uc001ojy.1.B.1_22992@uc001ojz.1@uc001ojy.1.B.2_22992@uc001ojz.1@uc001ojy.1.B.3_22992@uc001ojz.1@uc001ojy.1.B.4', '22992@uc001ojz.1@uc001ojy.1.A.0')	(0,0):899,(0,1):75,(1,0):71	0:71,1:75	(0,0):1097,(0,1):47,(1,0):128	0:128,1:47	chr11	(66974981, 67012660)	(66986874, 67012929)	CLK1 siRNA	SA564	SA572
AFE	535@uc002hzu.1@uc002hzt.1	0.75	0.62	0.85	0.51	0.41	0.61	0.24	27.8	('535@uc002hzu.1@uc002hzt.1.B.0_535@uc002hzu.1@uc002hzt.1.B.1', '535@uc002hzu.1@uc002hzt.1.A.0')	(0,0):812,(0,1):11,(1,0):56	0:56,1:11	(0,0):1513,(0,1):41,(1,0):69	0:69,1:41	chr17	(40659353, 40672353)	(40665996, 40672679)	CLK1 siRNA	SA564	SA572
AFE	409@uc002fyo.1@uc002fyj.1uc002fyk.1uc002fyl.1uc002fym.1	0.94	0.89	0.97	0.79	0.71	0.86	0.15	80.72	('409@uc002fyo.1@uc002fyj.1uc002fyk.1uc002fyl.1uc002fym.1.A.0_409@uc002fyo.1@uc002fyj.1uc002fyk.1uc002fyl.1uc002fym.1.A.1_409@uc002fyo.1@uc002fyj.1uc002fyk.1uc002fyl.1uc002fym.1.A.2', '409@uc002fyo.1@uc002fyj.1uc002fyk.1uc002fyl.1uc002fym.1.B.0')	(0,0):724,(0,1):4,(1,0):100	0:100,1:4	(0,0):897,(0,1):20,(1,0):105	0:105,1:20	chr17	(4620497, 4613789)	(4621318, 4614039)	CLK1 siRNA	SA564	SA572
AFE	8874@uc001vry.1@uc001vru.1	0.32	0.27	0.37	0.48	0.42	0.53	-0.16	3118.01	('8874@uc001vry.1@uc001vru.1.A.0', '8874@uc001vry.1@uc001vru.1.B.0_8874@uc001vry.1@uc001vru.1.B.1_8874@uc001vry.1@uc001vru.1.B.2_8874@uc001vry.1@uc001vru.1.B.3_8874@uc001vry.1@uc001vru.1.B.4')	(0,0):1916,(0,1):120,(1,0):159	0:159,1:120	(0,0):2626,(0,1):120,(1,0):311	0:311,1:120	chr13	(111934541, 111806036)	(111935710, 111870227)	CLK1 siRNA	SA564	SA572
AFE	7027@uc001vtx.1@uc001vtw.1	0.18	0.1	0.27	0.75	0.64	0.85	-0.57	1000000000000.0	('7027@uc001vtx.1@uc001vtw.1.B.0_7027@uc001vtx.1@uc001vtw.1.B.1', '7027@uc001vtx.1@uc001vtw.1.A.0')	(0,0):2179,(0,1):28,(1,0):15	0:15,1:28	(0,0):2321,(0,1):14,(1,0):115	0:115,1:14	chr13	(114239056, 114287435)	(114240164, 114287600)	CLK1 siRNA	SA564	SA572
AFE	2621@uc001vuf.1@uc001vud.1	0.29	0.22	0.38	0.14	0.11	0.18	0.15	28.14	('2621@uc001vuf.1@uc001vud.1.A.1_2621@uc001vuf.1@uc001vud.1.A.0', '2621@uc001vuf.1@uc001vud.1.B.0')	(0,0):5276,(0,1):31,(1,0):120	0:120,1:31	(0,0):8934,(0,1):89,(1,0):142	0:142,1:89	chr13	(114537524, 114566806)	(114539017, 114567030)	CLK1 siRNA	SA564	SA572
AFE	8874@uc001vry.1@uc001vrw.2	0.35	0.3	0.4	0.49	0.44	0.54	-0.14	115.61	('8874@uc001vry.1@uc001vrw.2.A.0', '8874@uc001vry.1@uc001vrw.2.B.0_8874@uc001vry.1@uc001vrw.2.B.1_8874@uc001vry.1@uc001vrw.2.B.2_8874@uc001vry.1@uc001vrw.2.B.3')	(0,0):1879,(0,1):157,(1,0):159	0:159,1:157	(0,0):2578,(0,1):168,(1,0):311	0:311,1:168	chr13	(111934541, 111806061)	(111935710, 111870227)	CLK1 siRNA	SA564	SA572
AFE	55608@uc001vrm.1@uc001vrn.1uc001vro.1uc001vrp.1	0.51	0.47	0.55	0.34	0.31	0.38	0.17	1000000000000.0	('55608@uc001vrm.1@uc001vrn.1uc001vro.1uc001vrp.1.A.3_55608@uc001vrm.1@uc001vrn.1uc001vro.1uc001vrp.1.A.2_55608@uc001vrm.1@uc001vrn.1uc001vro.1uc001vrp.1.A.1_55608@uc001vrm.1@uc001vrn.1uc001vro.1uc001vrp.1.A.0', '55608@uc001vrm.1@uc001vrn.1uc001vro.1uc001vrp.1.B.0')	(0,0):7501,(0,1):151,(1,0):2056	0:2056,1:151	(0,0):11249,(0,1):203,(1,0):1418	0:1418,1:203	chr13	(111530887, 111567072)	(111553031, 111567416)	CLK1 siRNA	SA564	SA572
AFE	8874@uc001vry.1@uc001vrx.2	0.38	0.32	0.45	0.53	0.48	0.58	-0.15	35.21	('8874@uc001vry.1@uc001vrx.2.A.0', '8874@uc001vry.1@uc001vrx.2.B.0_8874@uc001vry.1@uc001vrx.2.B.1_8874@uc001vry.1@uc001vrx.2.B.2_8874@uc001vry.1@uc001vrx.2.B.3')	(0,0):1700,(0,1):102,(1,0):159	0:159,1:102	(0,0):2341,(0,1):110,(1,0):311	0:311,1:110	chr13	(111934541, 111839173)	(111935710, 111870227)	CLK1 siRNA	SA564	SA572
AFE	10443@uc001uuh.2@uc001uuk.2	0.47	0.33	0.67	0.19	0.12	0.28	0.28	44.93	('10443@uc001uuh.2@uc001uuk.2.A.3_10443@uc001uuh.2@uc001uuk.2.A.2_10443@uc001uuh.2@uc001uuk.2.A.1_10443@uc001uuh.2@uc001uuk.2.A.0', '10443@uc001uuh.2@uc001uuk.2.B.0')	(0,0):4550,(0,1):7,(1,0):479	0:479,1:7	(0,0):9770,(0,1):15,(1,0):255	0:255,1:15	chr13	(33016525, 33112755)	(33064277, 33112932)	CLK1 siRNA	SA564	SA572
AFE	1831@uc004eng.1@uc004enh.1	0.2	0.11	0.3	0.03	0.02	0.04	0.17	13840.0	('1831@uc004eng.1@uc004enh.1.B.0', '1831@uc004eng.1@uc004enh.1.A.0')	(0,0):29,(0,1):25,(1,0):16	0:16,1:25	(0,0):164,(0,1):396,(1,0):30	0:30,1:396	chrX	(107018330, 106959920)	(107019017, 106960291)	CLK1 siRNA	SA564	SA572
AFE	5308@uc003iac.1uc003iag.1@uc003iad.1uc003iae.1	0.44	0.33	0.57	0.17	0.1	0.25	0.27	343.09	('5308@uc003iac.1uc003iag.1@uc003iad.1uc003iae.1.B.1_5308@uc003iac.1uc003iag.1@uc003iad.1uc003iae.1.B.0', '5308@uc003iac.1uc003iag.1@uc003iad.1uc003iae.1.A.0')	(0,0):67,(0,1):23,(1,0):34	0:34,1:23	(0,0):99,(0,1):55,(1,0):20	0:20,1:55	chr4	(111554109, 111543412)	(111559310, 111544254)	CLK1 siRNA	SA564	SA572
AFE	23022@uc003irv.1@uc003iru.1	0.43	0.38	0.47	0.27	0.23	0.32	0.16	3335389.58	('23022@uc003irv.1@uc003iru.1.B.0_23022@uc003irv.1@uc003iru.1.B.1', '23022@uc003irv.1@uc003iru.1.A.0_23022@uc003irv.1@uc003iru.1.A.1_23022@uc003irv.1@uc003iru.1.A.2')	(0,0):2975,(0,1):187,(1,0):431	0:431,1:187	(0,0):6365,(0,1):131,(1,0):151	0:151,1:131	chr4	(169418217, 169552806)	(169433563, 169602549)	CLK1 siRNA	SA564	SA572
AFE	55294@uc003imq.1@uc003ims.1	0.69	0.61	0.78	0.94	0.88	0.99	-0.25	46561347.65	('55294@uc003imq.1@uc003ims.1.B.1_55294@uc003imq.1@uc003ims.1.B.0', '55294@uc003imq.1@uc003ims.1.A.0')	(0,0):417,(0,1):31,(1,0):116	0:116,1:31	(0,0):569,(0,1):4,(1,0):125	0:125,1:4	chr4	(153332455, 153273622)	(153456185, 153274110)	CLK1 siRNA	SA564	SA572
AFE	55294@uc003imq.1@uc003imt.1	0.67	0.59	0.75	0.93	0.86	0.97	-0.26	14537.12	('55294@uc003imq.1@uc003imt.1.B.1_55294@uc003imq.1@uc003imt.1.B.0', '55294@uc003imq.1@uc003imt.1.A.0')	(0,0):428,(0,1):31,(1,0):129	0:129,1:31	(0,0):584,(0,1):4,(1,0):136	0:136,1:4	chr4	(153332455, 153273622)	(153456316, 153274110)	CLK1 siRNA	SA564	SA572
AFE	1182@uc003isj.1@uc003ish.1uc003isi.1	0.95	0.92	0.97	0.76	0.7	0.81	0.19	1000000000000.0	('1182@uc003isj.1@uc003ish.1uc003isi.1.B.0_1182@uc003isj.1@uc003ish.1uc003isi.1.B.1', '1182@uc003isj.1@uc003ish.1uc003isi.1.A.0')	(0,0):399,(0,1):11,(1,0):575	0:575,1:11	(0,0):478,(0,1):56,(1,0):433	0:433,1:56	chr4	(170541722, 170581213)	(170557239, 170581599)	CLK1 siRNA	SA564	SA572
AFE	23022@uc003irx.1@uc003iru.1	0.55	0.51	0.59	0.38	0.33	0.44	0.17	5550846.47	('23022@uc003irx.1@uc003iru.1.B.0_23022@uc003irx.1@uc003iru.1.B.1', '23022@uc003irx.1@uc003iru.1.A.0')	(0,0):11463,(0,1):205,(1,0):431	0:431,1:205	(0,0):13325,(0,1):147,(1,0):151	0:151,1:147	chr4	(169418217, 169819128)	(169433563, 169819865)	CLK1 siRNA	SA564	SA572
AFE	5308@uc003iac.1uc003iag.1@uc010iml.1	0.45	0.33	0.59	0.16	0.1	0.24	0.29	83544.58	('5308@uc003iac.1uc003iag.1@uc010iml.1.B.2_5308@uc003iac.1uc003iag.1@uc010iml.1.B.1_5308@uc003iac.1uc003iag.1@uc010iml.1.B.0', '5308@uc003iac.1uc003iag.1@uc010iml.1.A.0')	(0,0):61,(0,1):23,(1,0):40	0:40,1:23	(0,0):98,(0,1):55,(1,0):21	0:21,1:55	chr4	(111553499, 111543412)	(111559310, 111544254)	CLK1 siRNA	SA564	SA572
AFE	55132@uc003igf.1@uc003igb.1	0.2	0.12	0.31	0.56	0.35	0.78	-0.36	42.93	('55132@uc003igf.1@uc003igb.1.A.0_55132@uc003igf.1@uc003igb.1.A.1', '55132@uc003igf.1@uc003igb.1.B.0')	(0,0):1746,(0,1):17,(1,0):21	0:21,1:17	(0,0):1998,(0,1):4,(1,0):26	0:26,1:4	chr4	(129120594, 129028294)	(129121820, 129028468)	CLK1 siRNA	SA564	SA572
AFE	55132@uc003igc.2@uc003igb.1	0.18	0.11	0.27	0.53	0.33	0.79	-0.35	48.45	('55132@uc003igc.2@uc003igb.1.A.0_55132@uc003igc.2@uc003igb.1.A.1', '55132@uc003igc.2@uc003igb.1.B.0')	(0,0):1552,(0,1):17,(1,0):60	0:60,1:17	(0,0):1792,(0,1):4,(1,0):69	0:69,1:4	chr4	(129042981, 129028294)	(129099797, 129028468)	CLK1 siRNA	SA564	SA572
AFE	55294@uc003imq.1@uc003imu.1	0.57	0.48	0.67	0.91	0.82	0.97	-0.34	4657687713.48	('55294@uc003imq.1@uc003imu.1.B.3_55294@uc003imq.1@uc003imu.1.B.2_55294@uc003imq.1@uc003imu.1.B.1_55294@uc003imq.1@uc003imu.1.B.0', '55294@uc003imq.1@uc003imu.1.A.0')	(0,0):464,(0,1):31,(1,0):104	0:104,1:31	(0,0):610,(0,1):4,(1,0):114	0:114,1:4	chr4	(153332312, 153273622)	(153456343, 153274110)	CLK1 siRNA	SA564	SA572
AFE	11201@uc010dpg.1@uc002lfk.2	0.86	0.79	0.92	0.67	0.59	0.75	0.19	157.77	('11201@uc010dpg.1@uc002lfk.2.A.0_11201@uc010dpg.1@uc002lfk.2.A.1_11201@uc010dpg.1@uc002lfk.2.A.2_11201@uc010dpg.1@uc002lfk.2.A.3_11201@uc010dpg.1@uc002lfk.2.A.4', '11201@uc010dpg.1@uc002lfk.2.B.0_11201@uc010dpg.1@uc002lfk.2.B.1')	(0,0):567,(0,1):15,(1,0):105	0:105,1:15	(0,0):879,(0,1):44,(1,0):101	0:101,1:44	chr18	(51809207, 51795937)	(51818408, 51800460)	CLK1 siRNA	SA564	SA572
AFE	6305@uc003ble.1@uc003blg.1uc003blh.1uc003bli.1	0.88	0.81	0.94	0.64	0.55	0.71	0.24	26327.91	('6305@uc003ble.1@uc003blg.1uc003blh.1uc003bli.1.A.1_6305@uc003ble.1@uc003blg.1uc003blh.1uc003bli.1.A.0', '6305@uc003ble.1@uc003blg.1uc003blh.1uc003bli.1.B.0')	(0,0):4581,(0,1):11,(1,0):166	0:166,1:11	(0,0):3912,(0,1):41,(1,0):149	0:149,1:41	chr22	(50893445, 50913215)	(50893838, 50913454)	CLK1 siRNA	SA564	SA572
AFE	11078@uc003atv.1uc003atw.1@uc003atq.1	0.84	0.63	0.97	0.4	0.29	0.55	0.44	61.65	('11078@uc003atv.1uc003atw.1@uc003atq.1.B.0_11078@uc003atv.1uc003atw.1@uc003atq.1.B.1_11078@uc003atv.1uc003atw.1@uc003atq.1.B.2_11078@uc003atv.1uc003atw.1@uc003atq.1.B.3_11078@uc003atv.1uc003atw.1@uc003atq.1.B.4_11078@uc003atv.1uc003atw.1@uc003atq.1.B.5_11078@uc003atv.1uc003atw.1@uc003atq.1.B.6_11078@uc003atv.1uc003atw.1@uc003atq.1.B.7_11078@uc003atv.1uc003atw.1@uc003atq.1.B.8', '11078@uc003atv.1…	(0,0):1303,(0,1):1,(1,0):350	0:350,1:1	(0,0):2073,(0,1):13,(1,0):281	0:281,1:13	chr22	(38082344, 38142241)	(38097486, 38142427)	CLK1 siRNA	SA564	SA572
AFE	162@uc003afh.2@uc003afj.1uc003afk.1uc003afl.1	0.13	0.1	0.17	0.28	0.21	0.35	-0.15	43.87	('162@uc003afh.2@uc003afj.1uc003afk.1uc003afl.1.A.0', '162@uc003afh.2@uc003afj.1uc003afk.1uc003afl.1.B.1_162@uc003afh.2@uc003afj.1uc003afk.1uc003afl.1.B.0')	(0,0):4802,(0,1):61,(1,0):68	0:68,1:61	(0,0):4989,(0,1):41,(1,0):115	0:115,1:41	chr22	(29727776, 29763196)	(29728310, 29784569)	CLK1 siRNA	SA564	SA572
AFE	10521@uc003avw.2@uc003avy.2uc003avx.2	0.27	0.25	0.29	0.38	0.35	0.4	-0.11	1000000000000.0	('10521@uc003avw.2@uc003avy.2uc003avx.2.A.0', '10521@uc003avw.2@uc003avy.2uc003avx.2.B.0')	(0,0):8272,(0,1):616,(1,0):535	0:535,1:616	(0,0):12823,(0,1):648,(1,0):926	0:926,1:648	chr22	(38883878, 38901956)	(38884535, 38902345)	CLK1 siRNA	SA564	SA572
AFE	10521@uc010gxp.1@uc003avy.2uc003avx.2	0.22	0.2	0.23	0.37	0.35	0.39	-0.15	1000000000000.0	('10521@uc010gxp.1@uc003avy.2uc003avx.2.A.0', '10521@uc010gxp.1@uc003avy.2uc003avx.2.B.0')	(0,0):5247,(0,1):616,(1,0):3554	0:3554,1:616	(0,0):5960,(0,1):648,(1,0):7781	0:7781,1:648	chr22	(38883884, 38901956)	(38888120, 38902345)	CLK1 siRNA	SA564	SA572
AFE	6305@uc003blf.1@uc003blg.1uc003blh.1uc003bli.1	0.69	0.58	0.8	0.34	0.27	0.41	0.35	13884965809.36	('6305@uc003blf.1@uc003blg.1uc003blh.1uc003bli.1.A.2_6305@uc003blf.1@uc003blg.1uc003blh.1uc003bli.1.A.1_6305@uc003blf.1@uc003blg.1uc003blh.1uc003bli.1.A.0', '6305@uc003blf.1@uc003blg.1uc003blh.1uc003bli.1.B.0')	(0,0):4481,(0,1):11,(1,0):266	0:266,1:11	(0,0):3832,(0,1):41,(1,0):229	0:229,1:41	chr22	(50893445, 50913215)	(50894418, 50913454)	CLK1 siRNA	SA564	SA572
AFE	5297@uc002zsy.2@uc010gsq.1	0.19	0.09	0.3	0.52	0.35	0.7	-0.33	32.33	('5297@uc002zsy.2@uc010gsq.1.A.0', '5297@uc002zsy.2@uc010gsq.1.B.0')	(0,0):3631,(0,1):26,(1,0):12	0:12,1:26	(0,0):4858,(0,1):10,(1,0):22	0:22,1:10	chr22	(21088683, 21212858)	(21088955, 21213070)	CLK1 siRNA	SA564	SA572
AFE	11078@uc003atx.1uc010gxh.1@uc003atv.1uc003atw.1	0.97	0.93	1.0	0.79	0.7	0.87	0.18	50.46	('11078@uc003atx.1uc010gxh.1@uc003atv.1uc003atw.1.A.0_11078@uc003atx.1uc010gxh.1@uc003atv.1uc003atw.1.A.1_11078@uc003atx.1uc010gxh.1@uc003atv.1uc003atw.1.A.2', '11078@uc003atx.1uc010gxh.1@uc003atv.1uc003atw.1.B.0')	(0,0):2466,(0,1):1,(1,0):1448	0:1448,1:1	(0,0):2178,(0,1):13,(1,0):1086	0:1086,1:13	chr22	(38153620, 38142241)	(38161824, 38142427)	CLK1 siRNA	SA564	SA572
AFE	2744@uc002usg.1uc002ush.2@uc002usd.2uc002use.2uc002usf.2	0.14	0.12	0.16	0.25	0.22	0.27	-0.11	1000000000000.0	('2744@uc002usg.1uc002ush.2@uc002usd.2uc002use.2uc002usf.2.A.0', '2744@uc002usg.1uc002ush.2@uc002usd.2uc002use.2uc002usf.2.B.0')	(0,0):1923,(0,1):332,(1,0):191	0:191,1:332	(0,0):3197,(0,1):375,(1,0):430	0:430,1:375	chr2	(191783989, 191745547)	(191785782, 191746196)	CLK1 siRNA	SA564	SA572
AFE	55777@uc002two.1@uc002twn.1	0.54	0.46	0.61	0.76	0.68	0.84	-0.22	2194.68	('55777@uc002two.1@uc002twn.1.B.0', '55777@uc002two.1@uc002twn.1.A.0')	(0,0):192,(0,1):59,(1,0):183	0:183,1:59	(0,0):195,(0,1):21,(1,0):188	0:188,1:21	chr2	(149227069, 149240974)	(149228684, 149241704)	CLK1 siRNA	SA564	SA572
AFE	6936@uc010ffs.1@uc002snn.1	0.39	0.33	0.46	0.55	0.48	0.63	-0.16	24.41	('6936@uc010ffs.1@uc002snn.1.A.4_6936@uc010ffs.1@uc002snn.1.A.3_6936@uc010ffs.1@uc002snn.1.A.2_6936@uc010ffs.1@uc002snn.1.A.1_6936@uc010ffs.1@uc002snn.1.A.0', '6936@uc010ffs.1@uc002snn.1.B.2_6936@uc010ffs.1@uc002snn.1.B.1_6936@uc010ffs.1@uc002snn.1.B.0')	(0,0):793,(0,1):107,(1,0):104	0:104,1:107	(0,0):881,(0,1):65,(1,0):121	0:121,1:65	chr2	(75917095, 75929325)	(75928498, 75937732)	CLK1 siRNA	SA564	SA572
AFE	6711@uc002rxx.1@uc002rxu.1	0.62	0.56	0.69	0.79	0.74	0.84	-0.17	30.99	('6711@uc002rxx.1@uc002rxu.1.A.0', '6711@uc002rxx.1@uc002rxu.1.B.0_6711@uc002rxx.1@uc002rxu.1.B.1')	(0,0):546,(0,1):70,(1,0):173	0:173,1:70	(0,0):556,(0,1):47,(1,0):269	0:269,1:47	chr2	(54785531, 54683454)	(54786024, 54753703)	CLK1 siRNA	SA564	SA572
AFE	55777@uc002two.1@uc002twm.2	0.58	0.51	0.65	0.76	0.68	0.84	-0.18	28.3	('55777@uc002two.1@uc002twm.2.B.0_55777@uc002two.1@uc002twm.2.B.1_55777@uc002two.1@uc002twm.2.B.2_55777@uc002two.1@uc002twm.2.B.3_55777@uc002two.1@uc002twm.2.B.4_55777@uc002two.1@uc002twm.2.B.5', '55777@uc002two.1@uc002twm.2.A.0')	(0,0):1911,(0,1):59,(1,0):136	0:136,1:59	(0,0):1905,(0,1):21,(1,0):120	0:120,1:21	chr2	(148778589, 149240974)	(149216440, 149241704)	CLK1 siRNA	SA564	SA572
AFE	57140@uc002vzj.1@uc002vzi.1	0.5	0.46	0.55	0.61	0.57	0.66	-0.11	20.1	('57140@uc002vzj.1@uc002vzi.1.B.0_57140@uc002vzj.1@uc002vzi.1.B.1_57140@uc002vzj.1@uc002vzi.1.B.2', '57140@uc002vzj.1@uc002vzi.1.A.0_57140@uc002vzj.1@uc002vzi.1.A.1_57140@uc002vzj.1@uc002vzi.1.A.2')	(0,0):1089,(0,1):173,(1,0):362	0:362,1:173	(0,0):1216,(0,1):157,(1,0):512	0:512,1:157	chr2	(241508104, 241514919)	(241512678, 241516407)	CLK1 siRNA	SA564	SA572
AFE	50626@uc010mfz.1@uc003zcw.2	0.2	0.14	0.28	0.57	0.45	0.67	-0.37	87183893691.53	('50626@uc010mfz.1@uc003zcw.2.A.0', '50626@uc010mfz.1@uc003zcw.2.B.1_50626@uc010mfz.1@uc003zcw.2.B.0')	(0,0):554,(0,1):66,(1,0):31	0:31,1:66	(0,0):230,(0,1):26,(1,0):63	0:63,1:26	chr8	(145687666, 145690192)	(145688245, 145690849)	CLK1 siRNA	SA564	SA572
AFE	9639@uc003wpv.2@uc003wpt.2	0.12	0.08	0.18	0.28	0.21	0.36	-0.16	31.63	('9639@uc003wpv.2@uc003wpt.2.A.0', '9639@uc003wpv.2@uc003wpt.2.B.0_9639@uc003wpv.2@uc003wpt.2.B.1')	(0,0):638,(0,1):52,(1,0):22	0:22,1:52	(0,0):1136,(0,1):54,(1,0):63	0:63,1:54	chr8	(1824217, 1806921)	(1824900, 1808350)	CLK1 siRNA	SA564	SA572
AFE	50626@uc010mfz.1@uc003zcx.2	0.75	0.68	0.82	0.36	0.27	0.45	0.39	1000000000000.0	('50626@uc010mfz.1@uc003zcx.2.B.0', '50626@uc010mfz.1@uc003zcx.2.A.0')	(0,0):499,(0,1):31,(1,0):121	0:121,1:31	(0,0):213,(0,1):63,(1,0):43	0:43,1:63	chr8	(145690192, 145687666)	(145690871, 145688245)	CLK1 siRNA	SA564	SA572
AFE	9639@uc003wpv.2@uc003wpr.1uc003wps.1	0.24	0.12	0.43	0.65	0.44	0.89	-0.41	38.56	('9639@uc003wpv.2@uc003wpr.1uc003wps.1.A.0', '9639@uc003wpv.2@uc003wpr.1uc003wps.1.B.0_9639@uc003wpv.2@uc003wpr.1uc003wps.1.B.1')	(0,0):1176,(0,1):7,(1,0):22	0:22,1:7	(0,0):1907,(0,1):3,(1,0):63	0:63,1:3	chr8	(1824217, 1772149)	(1824900, 1791602)	CLK1 siRNA	SA564	SA572
AFE	50626@uc010mfz.1@uc003zcv.2	0.14	0.09	0.2	0.46	0.35	0.58	-0.32	15051134969.56	('50626@uc010mfz.1@uc003zcv.2.A.0', '50626@uc010mfz.1@uc003zcv.2.B.0')	(0,0):476,(0,1):49,(1,0):31	0:31,1:49	(0,0):203,(0,1):19,(1,0):63	0:63,1:19	chr8	(145687666, 145690192)	(145688245, 145690479)	CLK1 siRNA	SA564	SA572
AFE	50626@uc010mfz.1@uc003zcy.2	0.21	0.15	0.29	0.59	0.47	0.72	-0.38	660408414631.27	('50626@uc010mfz.1@uc003zcy.2.A.0', '50626@uc010mfz.1@uc003zcy.2.B.1_50626@uc010mfz.1@uc003zcy.2.B.0')	(0,0):570,(0,1):53,(1,0):31	0:31,1:53	(0,0):239,(0,1):19,(1,0):63	0:63,1:19	chr8	(145687666, 145690192)	(145688245, 145691031)	CLK1 siRNA	SA564	SA572
AFE	26233@uc003zbz.1@uc003zca.1uc003zcb.1	0.47	0.43	0.52	0.33	0.29	0.37	0.14	1847033.03	('26233@uc003zbz.1@uc003zca.1uc003zcb.1.A.0', '26233@uc003zbz.1@uc003zca.1uc003zcb.1.B.0')	(0,0):485,(0,1):154,(1,0):550	0:550,1:154	(0,0):526,(0,1):186,(1,0):361	0:361,1:186	chr8	(145580468, 145581692)	(145581633, 145582132)	CLK1 siRNA	SA564	SA572
AFE	9639@uc003wpv.2@uc010lrd.1	0.15	0.09	0.23	0.33	0.25	0.41	-0.18	23.11	('9639@uc003wpv.2@uc010lrd.1.A.0', '9639@uc003wpv.2@uc010lrd.1.B.0_9639@uc003wpv.2@uc010lrd.1.B.1')	(0,0):639,(0,1):52,(1,0):22	0:22,1:52	(0,0):1136,(0,1):54,(1,0):63	0:63,1:54	chr8	(1824217, 1806817)	(1824900, 1808350)	CLK1 siRNA	SA564	SA572
AFE	7919@uc003ntr.1@uc003ntv.1	0.63	0.61	0.65	0.73	0.71	0.74	-0.1	1000000000000.0	('7919@uc003ntr.1@uc003ntv.1.A.0', '7919@uc003ntr.1@uc003ntv.1.B.3_7919@uc003ntr.1@uc003ntv.1.B.2_7919@uc003ntr.1@uc003ntv.1.B.1_7919@uc003ntr.1@uc003ntv.1.B.0')	(0,0):8149,(0,1):955,(1,0):2021	0:2021,1:955	(0,0):9745,(0,1):873,(1,0):2930	0:2930,1:873	chr6	(31500557, 31508099)	(31501774, 31514627)	CLK1 siRNA	SA564	SA572
AFE	7919@uc003ryg.1@uc003ryi.1	0.57	0.55	0.59	0.68	0.66	0.69	-0.11	1000000000000.0	('7919@uc003ryg.1@uc003ryi.1.A.0', '7919@uc003ryg.1@uc003ryi.1.B.1_7919@uc003ryg.1@uc003ryi.1.B.0')	(0,0):8061,(0,1):974,(1,0):2021	0:2021,1:974	(0,0):9656,(0,1):892,(1,0):2930	0:2930,1:892	chr6	(31500557, 31508099)	(31501774, 31510225)	CLK1 siRNA	SA564	SA572
AFE	3304@uc003rjw.2@uc003sbt.2	0.28	0.27	0.29	0.7	0.68	0.72	-0.42	1000000000000.0	('3304@uc003rjw.2@uc003sbt.2.B.0', '3304@uc003rjw.2@uc003sbt.2.A.0')	(0,0):87950,(0,1):4599,(1,0):1766	0:1766,1:4599	(0,0):94789,(0,1):917,(1,0):2149	0:2149,1:917	chr6	(31596988, 31795512)	(31599510, 31798031)	CLK1 siRNA	SA564	SA572
AFE	57176@uc010kme.1@uc003rws.1	0.12	0.07	0.18	0.4	0.33	0.47	-0.28	1000000000000.0	('57176@uc010kme.1@uc003rws.1.A.0_57176@uc010kme.1@uc003rws.1.A.1', '57176@uc010kme.1@uc003rws.1.B.0')	(0,0):1552,(0,1):95,(1,0):14	0:14,1:95	(0,0):2005,(0,1):90,(1,0):66	0:66,1:90	chr6	(31089546, 30881588)	(31091002, 30882814)	CLK1 siRNA	SA564	SA572
AFE	9820@uc010jyg.1@uc003otq.1	0.78	0.72	0.84	0.61	0.54	0.68	0.17	35.27	('9820@uc010jyg.1@uc003otq.1.B.1_9820@uc010jyg.1@uc003otq.1.B.0', '9820@uc010jyg.1@uc003otq.1.A.0')	(0,0):1333,(0,1):31,(1,0):249	0:249,1:31	(0,0):1069,(0,1):56,(1,0):197	0:197,1:56	chr6	(43019947, 43014249)	(43021654, 43014752)	CLK1 siRNA	SA564	SA572
AFE	7919@uc003ntr.1@uc003ntt.1	0.57	0.55	0.59	0.68	0.66	0.69	-0.11	1000000000000.0	('7919@uc003ntr.1@uc003ntt.1.A.0', '7919@uc003ntr.1@uc003ntt.1.B.1_7919@uc003ntr.1@uc003ntt.1.B.0')	(0,0):8061,(0,1):974,(1,0):2021	0:2021,1:974	(0,0):9656,(0,1):892,(1,0):2930	0:2930,1:892	chr6	(31500557, 31508099)	(31501774, 31510225)	CLK1 siRNA	SA564	SA572
AFE	6885@uc003pny.1@uc003pnz.1uc003poa.1uc003pob.1uc003poc.1	0.17	0.13	0.21	0.28	0.24	0.33	-0.11	59.69	('6885@uc003pny.1@uc003pnz.1uc003poa.1uc003pob.1uc003poc.1.A.1_6885@uc003pny.1@uc003pnz.1uc003poa.1uc003pob.1uc003poc.1.A.0', '6885@uc003pny.1@uc003pnz.1uc003poa.1uc003pob.1uc003poc.1.B.0')	(0,0):1781,(0,1):123,(1,0):83	0:83,1:123	(0,0):2808,(0,1):120,(1,0):162	0:162,1:120	chr6	(91233397, 91296483)	(91246937, 91296907)	CLK1 siRNA	SA564	SA572
AFE	4646@uc003pij.1@uc003pig.1uc003pih.1	0.05	0.04	0.07	0.16	0.13	0.19	-0.11	1000000000000.0	('4646@uc003pij.1@uc003pig.1uc003pih.1.A.0', '4646@uc003pij.1@uc003pig.1uc003pih.1.B.0_4646@uc003pij.1@uc003pig.1uc003pih.1.B.1')	(0,0):6057,(0,1):188,(1,0):55	0:55,1:188	(0,0):5679,(0,1):161,(1,0):166	0:166,1:161	chr6	(76603648, 76458909)	(76604977, 76527381)	CLK1 siRNA	SA564	SA572
AFE	7918@uc003ric.1@uc003nvp.2	0.03	0.01	0.05	0.13	0.1	0.17	-0.1	22715500562.86	('7918@uc003ric.1@uc003nvp.2.A.2_7918@uc003ric.1@uc003nvp.2.A.1_7918@uc003ric.1@uc003nvp.2.A.0', '7918@uc003ric.1@uc003nvp.2.B.2_7918@uc003ric.1@uc003nvp.2.B.1_7918@uc003ric.1@uc003nvp.2.B.0')	(0,0):498054,(0,1):276,(1,0):8	0:8,1:276	(0,0):577757,(0,1):256,(1,0):42	0:42,1:256	chr6	(3132758, 31631630)	(3135188, 31633638)	CLK1 siRNA	SA564	SA572
AFE	81567@uc010jnz.1@uc003mxv.1	0.17	0.11	0.25	0.02	0.01	0.03	0.15	857890.53	('81567@uc010jnz.1@uc003mxv.1.A.1_81567@uc010jnz.1@uc003mxv.1.A.0', '81567@uc010jnz.1@uc003mxv.1.B.0')	(0,0):594,(0,1):48,(1,0):20	0:20,1:48	(0,0):641,(0,1):247,(1,0):10	0:10,1:247	chr6	(7904807, 7910747)	(7910310, 7911041)	CLK1 siRNA	SA564	SA572
AFE	7919@uc003rge.1@uc003rgg.1	0.57	0.55	0.59	0.68	0.66	0.69	-0.11	1000000000000.0	('7919@uc003rge.1@uc003rgg.1.A.0', '7919@uc003rge.1@uc003rgg.1.B.1_7919@uc003rge.1@uc003rgg.1.B.0')	(0,0):8061,(0,1):974,(1,0):2021	0:2021,1:974	(0,0):9656,(0,1):892,(1,0):2930	0:2930,1:892	chr6	(31500557, 31508099)	(31501774, 31510225)	CLK1 siRNA	SA564	SA572
AFE	7918@uc003rhz.1@uc003nvp.2	0.04	0.02	0.06	0.14	0.11	0.18	-0.1	1000000000000.0	('7918@uc003rhz.1@uc003nvp.2.A.1_7918@uc003rhz.1@uc003nvp.2.A.0', '7918@uc003rhz.1@uc003nvp.2.B.2_7918@uc003rhz.1@uc003nvp.2.B.1_7918@uc003rhz.1@uc003nvp.2.B.0')	(0,0):498052,(0,1):276,(1,0):10	0:10,1:276	(0,0):577752,(0,1):256,(1,0):47	0:47,1:256	chr6	(3132758, 31631630)	(3134291, 31633638)	CLK1 siRNA	SA564	SA572
AFE	2729@uc003pbv.1@uc003pbw.1uc003pbx.1	0.16	0.13	0.2	0.32	0.27	0.36	-0.16	104065.46	('2729@uc003pbv.1@uc003pbw.1uc003pbx.1.A.0', '2729@uc003pbv.1@uc003pbw.1uc003pbx.1.B.0')	(0,0):1417,(0,1):137,(1,0):82	0:82,1:137	(0,0):2485,(0,1):160,(1,0):229	0:229,1:160	chr6	(53373974, 53409294)	(53375246, 53409831)	CLK1 siRNA	SA564	SA572
AFE	7918@uc003rib.2@uc003nvq.1	0.96	0.93	0.98	0.86	0.81	0.89	0.1	1166483.14	('7918@uc003rib.2@uc003nvq.1.B.2_7918@uc003rib.2@uc003nvq.1.B.1_7918@uc003rib.2@uc003nvq.1.B.0', '7918@uc003rib.2@uc003nvq.1.A.2_7918@uc003rib.2@uc003nvq.1.A.1_7918@uc003rib.2@uc003nvq.1.A.0')	(0,0):498389,(0,1):10,(1,0):293	0:293,1:10	(0,0):578055,(0,1):37,(1,0):255	0:255,1:37	chr6	(31631630, 3132758)	(31634060, 3134766)	CLK1 siRNA	SA564	SA572
AFE	3303@uc003nxj.1@uc003sbs.1	0.78	0.71	0.85	0.46	0.33	0.59	0.32	8869.7	('3303@uc003nxj.1@uc003sbs.1.A.0', '3303@uc003nxj.1@uc003sbs.1.B.0')	(0,0):552949,(0,1):28,(1,0):103	0:103,1:28	(0,0):633022,(0,1):26,(1,0):22	0:22,1:26	chr6	(31783337, 3085932)	(31785719, 3088314)	CLK1 siRNA	SA564	SA572
AFE	8859@uc003rlh.1uc003rli.1@uc010kqo.1	0.08	0.03	0.17	0.35	0.21	0.53	-0.27	29.79	('8859@uc003rlh.1uc003rli.1@uc010kqo.1.B.0', '8859@uc003rlh.1uc003rli.1@uc010kqo.1.A.0')	(0,0):44823,(0,1):19,(1,0):4	0:4,1:19	(0,0):42726,(0,1):12,(1,0):17	0:17,1:12	chr6	(31741303, 31939646)	(31741946, 31939993)	CLK1 siRNA	SA564	SA572
AFE	7919@uc003rge.1@uc003rgi.1	0.63	0.61	0.65	0.73	0.71	0.74	-0.1	1000000000000.0	('7919@uc003rge.1@uc003rgi.1.A.0', '7919@uc003rge.1@uc003rgi.1.B.3_7919@uc003rge.1@uc003rgi.1.B.2_7919@uc003rge.1@uc003rgi.1.B.1_7919@uc003rge.1@uc003rgi.1.B.0')	(0,0):8149,(0,1):955,(1,0):2021	0:2021,1:955	(0,0):9745,(0,1):873,(1,0):2930	0:2930,1:873	chr6	(31500557, 31508099)	(31501774, 31514627)	CLK1 siRNA	SA564	SA572
AFE	57176@uc010kme.1@uc010kpl.1	0.8	0.71	0.88	0.48	0.4	0.57	0.32	2245288.11	('57176@uc010kme.1@uc010kpl.1.B.0_57176@uc010kme.1@uc010kpl.1.B.1', '57176@uc010kme.1@uc010kpl.1.A.0_57176@uc010kme.1@uc010kpl.1.A.1')	(0,0):730,(0,1):14,(1,0):60	0:60,1:14	(0,0):1146,(0,1):66,(1,0):62	0:62,1:66	chr6	(30890881, 31089546)	(30892337, 31091002)	CLK1 siRNA	SA564	SA572
AFE	7919@uc003ryg.1@uc003ryk.1	0.63	0.61	0.65	0.73	0.71	0.74	-0.1	1000000000000.0	('7919@uc003ryg.1@uc003ryk.1.A.0', '7919@uc003ryg.1@uc003ryk.1.B.3_7919@uc003ryg.1@uc003ryk.1.B.2_7919@uc003ryg.1@uc003ryk.1.B.1_7919@uc003ryg.1@uc003ryk.1.B.0')	(0,0):8149,(0,1):955,(1,0):2021	0:2021,1:955	(0,0):9745,(0,1):873,(1,0):2930	0:2930,1:873	chr6	(31500557, 31508099)	(31501774, 31514627)	CLK1 siRNA	SA564	SA572
AFE	81567@uc010joa.1@uc003mxw.1	0.4	0.31	0.49	0.79	0.73	0.85	-0.39	1000000000000.0	('81567@uc010joa.1@uc003mxw.1.A.2_81567@uc010joa.1@uc003mxw.1.A.1_81567@uc010joa.1@uc003mxw.1.A.0', '81567@uc010joa.1@uc003mxw.1.B.2_81567@uc010joa.1@uc003mxw.1.B.1_81567@uc010joa.1@uc003mxw.1.B.0')	(0,0):1842,(0,1):53,(1,0):78	0:78,1:53	(0,0):1991,(0,1):33,(1,0):274	0:274,1:33	chr6	(7904807, 8041372)	(7911041, 8064647)	CLK1 siRNA	SA564	SA572
AFE	7918@uc003rhz.1@uc003nvq.1	0.96	0.94	0.98	0.84	0.79	0.88	0.12	4988316.16	('7918@uc003rhz.1@uc003nvq.1.B.2_7918@uc003rhz.1@uc003nvq.1.B.1_7918@uc003rhz.1@uc003nvq.1.B.0', '7918@uc003rhz.1@uc003nvq.1.A.1_7918@uc003rhz.1@uc003nvq.1.A.0')	(0,0):498389,(0,1):10,(1,0):293	0:293,1:10	(0,0):578045,(0,1):47,(1,0):255	0:255,1:47	chr6	(31631630, 3132758)	(31634060, 3134291)	CLK1 siRNA	SA564	SA572
AFE	9820@uc010jyg.1@uc010jyh.1	0.73	0.66	0.81	0.51	0.42	0.6	0.22	537.69	('9820@uc010jyg.1@uc010jyh.1.B.1_9820@uc010jyg.1@uc010jyh.1.B.0', '9820@uc010jyg.1@uc010jyh.1.A.0')	(0,0):1480,(0,1):31,(1,0):102	0:102,1:31	(0,0):1198,(0,1):56,(1,0):68	0:68,1:56	chr6	(43020266, 43014249)	(43021654, 43014752)	CLK1 siRNA	SA564	SA572
AFE	81567@uc003mxv.1@uc003mxw.1	0.4	0.31	0.5	0.08	0.05	0.1	0.32	1000000000000.0	('81567@uc003mxv.1@uc003mxw.1.B.2_81567@uc003mxv.1@uc003mxw.1.B.1_81567@uc003mxv.1@uc003mxw.1.B.0', '81567@uc003mxv.1@uc003mxw.1.A.0')	(0,0):1380,(0,1):48,(1,0):53	0:53,1:48	(0,0):1544,(0,1):247,(1,0):33	0:33,1:247	chr6	(8041372, 7910747)	(8064647, 7911041)	CLK1 siRNA	SA564	SA572
AFE	7918@uc003ric.1@uc003nvq.1	0.97	0.95	0.99	0.85	0.81	0.89	0.12	51003892.27	('7918@uc003ric.1@uc003nvq.1.B.2_7918@uc003ric.1@uc003nvq.1.B.1_7918@uc003ric.1@uc003nvq.1.B.0', '7918@uc003ric.1@uc003nvq.1.A.2_7918@uc003ric.1@uc003nvq.1.A.1_7918@uc003ric.1@uc003nvq.1.A.0')	(0,0):498391,(0,1):8,(1,0):293	0:293,1:8	(0,0):578050,(0,1):42,(1,0):255	0:255,1:42	chr6	(31631630, 3132758)	(31634060, 3135188)	CLK1 siRNA	SA564	SA572
AFE	57579@uc003pfo.1@uc003pfl.2	0.57	0.49	0.65	0.4	0.33	0.46	0.17	33.78	('57579@uc003pfo.1@uc003pfl.2.A.0', '57579@uc003pfo.1@uc003pfl.2.B.0_57579@uc003pfo.1@uc003pfl.2.B.1_57579@uc003pfo.1@uc003pfl.2.B.2_57579@uc003pfo.1@uc003pfl.2.B.3')	(0,0):811,(0,1):41,(1,0):397	0:397,1:41	(0,0):1396,(0,1):73,(1,0):348	0:348,1:73	chr6	(71234634, 71138007)	(71236401, 71185436)	CLK1 siRNA	SA564	SA572
AFE	57176@uc010kme.1@uc003rwu.1	0.83	0.75	0.9	0.52	0.44	0.59	0.31	316991933572.69	('57176@uc010kme.1@uc003rwu.1.B.0_57176@uc010kme.1@uc003rwu.1.B.1_57176@uc010kme.1@uc003rwu.1.B.3_57176@uc010kme.1@uc003rwu.1.B.4_57176@uc010kme.1@uc003rwu.1.B.5_57176@uc010kme.1@uc003rwu.1.B.6_57176@uc010kme.1@uc003rwu.1.B.7', '57176@uc010kme.1@uc003rwu.1.A.0_57176@uc010kme.1@uc003rwu.1.A.1')	(0,0):1088,(0,1):14,(1,0):91	0:91,1:14	(0,0):1547,(0,1):66,(1,0):89	0:89,1:66	chr6	(30886541, 31089546)	(30889772, 31091002)	CLK1 siRNA	SA564	SA572
AFE	84900@uc001twc.2@uc001twa.2	0.65	0.59	0.7	0.77	0.72	0.82	-0.12	20.1	('84900@uc001twc.2@uc001twa.2.A.0_84900@uc001twc.2@uc001twa.2.A.1_84900@uc001twc.2@uc001twa.2.A.2', '84900@uc001twc.2@uc001twa.2.B.0_84900@uc001twc.2@uc001twa.2.B.1_84900@uc001twc.2@uc001twa.2.B.2_84900@uc001twc.2@uc001twa.2.B.3_84900@uc001twc.2@uc001twa.2.B.4')	(0,0):332,(0,1):92,(1,0):181	0:181,1:92	(0,0):271,(0,1):61,(1,0):225	0:225,1:61	chr12	(117197769, 117176096)	(117217153, 117188112)	CLK1 siRNA	SA564	SA572
AFE	4193@uc009zrc.1@uc001sui.1uc009zqw.1uc001suk.1uc009zqx.1	0.71	0.68	0.74	0.59	0.55	0.63	0.12	40488.0	('4193@uc009zrc.1@uc001sui.1uc009zqw.1uc001suk.1uc009zqx.1.A.0_4193@uc009zrc.1@uc001sui.1uc009zqw.1uc001suk.1uc009zqx.1.A.1_4193@uc009zrc.1@uc001sui.1uc009zqw.1uc001suk.1uc009zqx.1.A.2_4193@uc009zrc.1@uc001sui.1uc009zqw.1uc001suk.1uc009zqx.1.A.3_4193@uc009zrc.1@uc001sui.1uc009zqw.1uc001suk.1uc009zqx.1.A.4', '4193@uc009zrc.1@uc001sui.1uc009zqw.1uc001suk.1uc009zqx.1.B.0')	(0,0):7447,(0,1):161,(1,0):5095	0:5095,1:161	(0,0):4722,(0,1):162,(1,0):3018	0:3018,1:162	chr12	(69202988, 69201980)	(69234214, 69202271)	CLK1 siRNA	SA564	SA572
AFE	4193@uc009zrf.1@uc001sui.1uc009zqw.1uc001suk.1uc009zqx.1	0.74	0.71	0.77	0.62	0.58	0.66	0.12	5794.58	('4193@uc009zrf.1@uc001sui.1uc009zqw.1uc001suk.1uc009zqx.1.A.0_4193@uc009zrf.1@uc001sui.1uc009zqw.1uc001suk.1uc009zqx.1.A.1_4193@uc009zrf.1@uc001sui.1uc009zqw.1uc001suk.1uc009zqx.1.A.2', '4193@uc009zrf.1@uc001sui.1uc009zqw.1uc001suk.1uc009zqx.1.B.0')	(0,0):7501,(0,1):161,(1,0):5041	0:5041,1:161	(0,0):4761,(0,1):162,(1,0):2979	0:2979,1:162	chr12	(69202988, 69201980)	(69234214, 69202271)	CLK1 siRNA	SA564	SA572
AFE	4193@uc009zrd.1@uc001sui.1uc009zqw.1uc001suk.1uc009zqx.1	0.73	0.7	0.76	0.61	0.57	0.64	0.12	6772419.82	('4193@uc009zrd.1@uc001sui.1uc009zqw.1uc001suk.1uc009zqx.1.A.0_4193@uc009zrd.1@uc001sui.1uc009zqw.1uc001suk.1uc009zqx.1.A.1_4193@uc009zrd.1@uc001sui.1uc009zqw.1uc001suk.1uc009zqx.1.A.2_4193@uc009zrd.1@uc001sui.1uc009zqw.1uc001suk.1uc009zqx.1.A.3_4193@uc009zrd.1@uc001sui.1uc009zqw.1uc001suk.1uc009zqx.1.A.4_4193@uc009zrd.1@uc001sui.1uc009zqw.1uc001suk.1uc009zqx.1.A.5', '4193@uc009zrd.1@uc001sui.1uc…	(0,0):6258,(0,1):161,(1,0):6284	0:6284,1:161	(0,0):4054,(0,1):162,(1,0):3686	0:3686,1:162	chr12	(69202988, 69201980)	(69234214, 69202271)	CLK1 siRNA	SA564	SA572
AFE	51703@uc001kzs.1@uc001kzu.1	0.41	0.35	0.48	0.65	0.57	0.72	-0.24	478.67	('51703@uc001kzs.1@uc001kzu.1.A.0_51703@uc001kzs.1@uc001kzu.1.A.1', '51703@uc001kzs.1@uc001kzu.1.B.0')	(0,0):951,(0,1):98,(1,0):110	0:110,1:98	(0,0):928,(0,1):47,(1,0):136	0:136,1:47	chr10	(114133916, 114135956)	(114154860, 114136206)	CLK1 siRNA	SA564	SA572
AFE	648@uc001irh.1@uc001ire.1uc001irf.1uc009xkg.1	0.48	0.36	0.6	0.77	0.65	0.86	-0.29	44.24	('648@uc001irh.1@uc001ire.1uc001irf.1uc009xkg.1.A.0_648@uc001irh.1@uc001ire.1uc001irf.1uc009xkg.1.A.1', '648@uc001irh.1@uc001ire.1uc001irf.1uc009xkg.1.B.0')	(0,0):1874,(0,1):17,(1,0):232	0:232,1:17	(0,0):2056,(0,1):8,(1,0):452	0:452,1:8	chr10	(22610140, 22605299)	(22615490, 22605485)	CLK1 siRNA	SA564	SA572
AFE	27343@uc001kte.1@uc001ktj.1uc001ktf.2uc001ktk.1	0.21	0.15	0.27	0.39	0.31	0.47	-0.18	60.93	('27343@uc001kte.1@uc001ktj.1uc001ktf.2uc001ktk.1.A.0', '27343@uc001kte.1@uc001ktj.1uc001ktf.2uc001ktk.1.B.1_27343@uc001kte.1@uc001ktj.1uc001ktf.2uc001ktk.1.B.0')	(0,0):708,(0,1):70,(1,0):38	0:38,1:70	(0,0):839,(0,1):56,(1,0):75	0:75,1:56	chr10	(103343265, 103347003)	(103344096, 103347973)	CLK1 siRNA	SA564	SA572
AFE	79892@uc001ler.2@uc001les.1	0.45	0.41	0.48	0.35	0.32	0.38	0.1	829.0	('79892@uc001ler.2@uc001les.1.B.5_79892@uc001ler.2@uc001les.1.B.4_79892@uc001ler.2@uc001les.1.B.3_79892@uc001ler.2@uc001les.1.B.2_79892@uc001ler.2@uc001les.1.B.1_79892@uc001ler.2@uc001les.1.B.0', '79892@uc001ler.2@uc001les.1.A.0')	(0,0):1513,(0,1):280,(1,0):675	0:675,1:280	(0,0):1442,(0,1):379,(1,0):614	0:614,1:379	chr10	(121612562, 121632039)	(121633133, 121632394)	CLK1 siRNA	SA564	SA572
AFE	51703@uc001kzt.1@uc001kzu.1	0.29	0.24	0.35	0.46	0.38	0.55	-0.17	21.32	('51703@uc001kzt.1@uc001kzu.1.A.0_51703@uc001kzt.1@uc001kzu.1.A.1', '51703@uc001kzt.1@uc001kzu.1.B.0')	(0,0):809,(0,1):98,(1,0):163	0:163,1:98	(0,0):787,(0,1):47,(1,0):160	0:160,1:47	chr10	(114135023, 114135956)	(114154860, 114136206)	CLK1 siRNA	SA564	SA572
AFE	26148@uc001kmv.1@uc001kmr.2uc001kms.1uc009xvg.1	0.56	0.51	0.6	0.44	0.4	0.47	0.12	3958.86	('26148@uc001kmv.1@uc001kmr.2uc001kms.1uc009xvg.1.A.0', '26148@uc001kmv.1@uc001kmr.2uc001kms.1uc009xvg.1.B.0_26148@uc001kmv.1@uc001kmr.2uc001kms.1uc009xvg.1.B.1_26148@uc001kmv.1@uc001kmr.2uc001kms.1uc009xvg.1.B.2_26148@uc001kmv.1@uc001kmr.2uc001kms.1uc009xvg.1.B.3_26148@uc001kmv.1@uc001kmr.2uc001kms.1uc009xvg.1.B.4_26148@uc001kmv.1@uc001kmr.2uc001kms.1uc009xvg.1.B.5')	(0,0):2675,(0,1):127,(1,0):1229	0:1229,1:127	(0,0):5488,(0,1):245,(1,0):1466	0:1466,1:245	chr10	(98741041, 98592039)	(98745585, 98709052)	CLK1 siRNA	SA564	SA572
AFE	27343@uc001kte.1@uc001ktg.1uc001kth.1	0.81	0.75	0.86	0.62	0.55	0.68	0.19	5834.11	('27343@uc001kte.1@uc001ktg.1uc001kth.1.B.0', '27343@uc001kte.1@uc001ktg.1uc001kth.1.A.0')	(0,0):603,(0,1):38,(1,0):174	0:174,1:38	(0,0):757,(0,1):75,(1,0):132	0:132,1:75	chr10	(103347003, 103343265)	(103347883, 103344096)	CLK1 siRNA	SA564	SA572
AFE	9236@uc002acu.1@uc002acy.2	0.85	0.81	0.9	0.57	0.48	0.66	0.28	121380.78	('9236@uc002acu.1@uc002acy.2.B.8_9236@uc002acu.1@uc002acy.2.B.7_9236@uc002acu.1@uc002acy.2.B.6_9236@uc002acu.1@uc002acy.2.B.5_9236@uc002acu.1@uc002acy.2.B.4_9236@uc002acu.1@uc002acy.2.B.3_9236@uc002acu.1@uc002acy.2.B.2_9236@uc002acu.1@uc002acy.2.B.1_9236@uc002acu.1@uc002acy.2.B.0', '9236@uc002acu.1@uc002acy.2.A.0')	(0,0):729,(0,1):36,(1,0):288	0:288,1:36	(0,0):605,(0,1):44,(1,0):77	0:77,1:44	chr15	(55681563, 55663991)	(55790782, 55665150)	CLK1 siRNA	SA564	SA572
AFE	25764@uc001ztg.1@uc001ztb.1	0.16	0.14	0.18	0.26	0.23	0.3	-0.1	84434.09	('25764@uc001ztg.1@uc001ztb.1.B.0_25764@uc001ztg.1@uc001ztb.1.B.1', '25764@uc001ztg.1@uc001ztb.1.A.0')	(0,0):10530,(0,1):547,(1,0):350	0:350,1:547	(0,0):6845,(0,1):175,(1,0):204	0:204,1:175	chr15	(44084174, 44092693)	(44085281, 44092982)	CLK1 siRNA	SA564	SA572
AFE	9236@uc002acw.1@uc002acy.2	0.49	0.44	0.54	0.22	0.17	0.28	0.27	1000000000000.0	('9236@uc002acw.1@uc002acy.2.B.8_9236@uc002acw.1@uc002acy.2.B.7_9236@uc002acw.1@uc002acy.2.B.6_9236@uc002acw.1@uc002acy.2.B.5_9236@uc002acw.1@uc002acy.2.B.4_9236@uc002acw.1@uc002acy.2.B.3_9236@uc002acw.1@uc002acy.2.B.2_9236@uc002acw.1@uc002acy.2.B.1_9236@uc002acw.1@uc002acy.2.B.0', '9236@uc002acw.1@uc002acy.2.A.5_9236@uc002acw.1@uc002acy.2.A.4_9236@uc002acw.1@uc002acy.2.A.3_9236@uc002acw.1@uc002a…	(0,0):608,(0,1):157,(1,0):288	0:288,1:157	(0,0):509,(0,1):140,(1,0):77	0:77,1:140	chr15	(55681563, 55663991)	(55790782, 55700574)	CLK1 siRNA	SA564	SA572
AFE	8106@uc001wjj.1uc001wjk.1@uc001wjg.2uc001wjh.2	0.43	0.37	0.48	0.23	0.19	0.28	0.2	6644009.71	('8106@uc001wjj.1uc001wjk.1@uc001wjg.2uc001wjh.2.A.0', '8106@uc001wjj.1uc001wjk.1@uc001wjg.2uc001wjh.2.B.0_8106@uc001wjj.1uc001wjk.1@uc001wjg.2uc001wjh.2.B.1_8106@uc001wjj.1uc001wjk.1@uc001wjg.2uc001wjh.2.B.2')	(0,0):1439,(0,1):104,(1,0):260	0:260,1:104	(0,0):2364,(0,1):138,(1,0):140	0:140,1:138	chr14	(23789397, 23776012)	(23791029, 23777408)	CLK1 siRNA	SA564	SA572
AFE	79711@uc001wmu.1@uc001wmz.1	0.35	0.33	0.37	0.46	0.43	0.48	-0.11	1000000000000.0	('79711@uc001wmu.1@uc001wmz.1.B.1_79711@uc001wmu.1@uc001wmz.1.B.0', '79711@uc001wmu.1@uc001wmz.1.A.9_79711@uc001wmu.1@uc001wmz.1.A.8_79711@uc001wmu.1@uc001wmz.1.A.7_79711@uc001wmu.1@uc001wmz.1.A.6_79711@uc001wmu.1@uc001wmz.1.A.5_79711@uc001wmu.1@uc001wmz.1.A.4_79711@uc001wmu.1@uc001wmz.1.A.3_79711@uc001wmu.1@uc001wmz.1.A.2_79711@uc001wmu.1@uc001wmz.1.A.1_79711@uc001wmu.1@uc001wmz.1.A.0')	(0,0):886,(0,1):1176,(1,0):713	0:713,1:1176	(0,0):678,(0,1):794,(1,0):754	0:754,1:794	chr14	(24657925, 24655335)	(24659797, 24658002)	CLK1 siRNA	SA564	SA572
AFE	79711@uc001wmu.1@uc001wmv.1	0.68	0.65	0.7	0.56	0.54	0.59	0.12	1000000000000.0	('79711@uc001wmu.1@uc001wmv.1.A.9_79711@uc001wmu.1@uc001wmv.1.A.8_79711@uc001wmu.1@uc001wmv.1.A.7_79711@uc001wmu.1@uc001wmv.1.A.6_79711@uc001wmu.1@uc001wmv.1.A.5_79711@uc001wmu.1@uc001wmv.1.A.4_79711@uc001wmu.1@uc001wmv.1.A.3_79711@uc001wmu.1@uc001wmv.1.A.2_79711@uc001wmu.1@uc001wmv.1.A.1_79711@uc001wmu.1@uc001wmv.1.A.0', '79711@uc001wmu.1@uc001wmv.1.B.0')	(0,0):784,(0,1):513,(1,0):1176	0:1176,1:513	(0,0):578,(0,1):564,(1,0):794	0:794,1:564	chr14	(24655335, 24657925)	(24658002, 24659014)	CLK1 siRNA	SA564	SA572
AFE	11198@uc001wan.1@uc001wao.1uc001wap.1uc001waq.1	0.66	0.6	0.73	0.87	0.81	0.92	-0.21	13099.5	('11198@uc001wan.1@uc001wao.1uc001wap.1uc001waq.1.A.1_11198@uc001wan.1@uc001wao.1uc001wap.1uc001waq.1.A.0', '11198@uc001wan.1@uc001wao.1uc001wap.1uc001waq.1.B.0')	(0,0):8295,(0,1):53,(1,0):224	0:224,1:53	(0,0):8061,(0,1):15,(1,0):218	0:218,1:15	chr14	(21825356, 21852021)	(21826561, 21852425)	CLK1 siRNA	SA564	SA572
ALE	54875@uc003zmx.2@uc003zmy.1	0.38	0.31	0.45	0.57	0.5	0.64	-0.19	29.76	('54875@uc003zmx.2@uc003zmy.1.A.0', '54875@uc003zmx.2@uc003zmy.1.B.0')	(0,0):248,(0,1):58,(1,0):108	0:108,1:58	(0,0):277,(0,1):52,(1,0):217	0:217,1:52	chr9	(17298188, 17502549)	(17302049, 17503917)	CLK1 siRNA	SA564	SA572
ALE	7248@uc004ccc.1@uc004cca.1uc004ccb.2	0.73	0.69	0.77	0.6	0.55	0.64	0.13	2754.83	('7248@uc004ccc.1@uc004cca.1uc004ccb.2.B.0', '7248@uc004ccc.1@uc004cca.1uc004ccb.2.A.0')	(0,0):767,(0,1):81,(1,0):1659	0:1659,1:81	(0,0):685,(0,1):120,(1,0):1362	0:1362,1:120	chr9	(135766736, 135785198)	(135772141, 135786079)	CLK1 siRNA	SA564	SA572
ALE	54875@uc003zmx.2@uc010mio.1	0.4	0.32	0.48	0.59	0.52	0.66	-0.19	247.93	('54875@uc003zmx.2@uc010mio.1.A.0', '54875@uc003zmx.2@uc010mio.1.B.1_54875@uc003zmx.2@uc010mio.1.B.0')	(0,0):248,(0,1):58,(1,0):108	0:108,1:58	(0,0):277,(0,1):52,(1,0):217	0:217,1:52	chr9	(17298188, 17494905)	(17302049, 17503917)	CLK1 siRNA	SA564	SA572
ALE	84131@uc004aky.2uc010mpp.1@uc004akz.1	0.26	0.22	0.3	0.36	0.32	0.41	-0.1	85.64	('84131@uc004aky.2uc010mpp.1@uc004akz.1.B.0', '84131@uc004aky.2uc010mpp.1@uc004akz.1.A.0')	(0,0):125,(0,1):245,(1,0):167	0:167,1:245	(0,0):151,(0,1):197,(1,0):221	0:221,1:197	chr9	(80885757, 80881358)	(80886799, 80881983)	CLK1 siRNA	SA564	SA572
ALE	8434@uc003zyu.2@uc003zyv.1uc003zyw.1	0.67	0.56	0.77	0.29	0.22	0.38	0.38	1000000000000.0	('8434@uc003zyu.2@uc003zyv.1uc003zyw.1.B.0', '8434@uc003zyu.2@uc003zyv.1uc003zyw.1.A.0')	(0,0):139,(0,1):17,(1,0):61	0:61,1:17	(0,0):151,(0,1):63,(1,0):45	0:45,1:63	chr9	(36122821, 36085172)	(36124448, 36086191)	CLK1 siRNA	SA564	SA572
ALE	8434@uc010mld.1@uc003zyv.1uc003zyw.1	0.67	0.54	0.79	0.29	0.21	0.38	0.38	9026.0	('8434@uc010mld.1@uc003zyv.1uc003zyw.1.B.0', '8434@uc010mld.1@uc003zyv.1uc003zyw.1.A.0')	(0,0):141,(0,1):14,(1,0):61	0:61,1:14	(0,0):162,(0,1):52,(1,0):45	0:45,1:52	chr9	(36122821, 36085263)	(36124448, 36086131)	CLK1 siRNA	SA564	SA572
ALE	84909@uc004aux.1uc004avb.1@uc004auy.1uc004ava.1uc004avd.1	0.04	0.02	0.07	0.16	0.11	0.22	-0.12	66.41	('84909@uc004aux.1uc004avb.1@uc004auy.1uc004ava.1uc004avd.1.A.0', '84909@uc004aux.1uc004avb.1@uc004auy.1uc004ava.1uc004avd.1.B.1_84909@uc004aux.1uc004avb.1@uc004auy.1uc004ava.1uc004avd.1.B.0')	(0,0):773,(0,1):91,(1,0):16	0:16,1:91	(0,0):932,(0,1):55,(1,0):42	0:42,1:55	chr9	(97693997, 97844857)	(97695953, 97849441)	CLK1 siRNA	SA564	SA572
ALE	23230@uc004akq.2@uc004akr.1uc004aks.1	0.78	0.75	0.81	0.66	0.62	0.7	0.12	5906541335.42	('23230@uc004akq.2@uc004akr.1uc004aks.1.B.0', '23230@uc004akq.2@uc004akr.1uc004aks.1.A.0')	(0,0):967,(0,1):153,(1,0):1787	0:1787,1:153	(0,0):1034,(0,1):156,(1,0):985	0:985,1:156	chr9	(80030872, 79999501)	(80032399, 80000106)	CLK1 siRNA	SA564	SA572
ALE	64794@uc004cbs.1@uc004cbq.1uc010mzu.1	0.92	0.86	0.97	0.65	0.55	0.75	0.27	69817205487.72	('64794@uc004cbs.1@uc004cbq.1uc010mzu.1.B.0', '64794@uc004cbs.1@uc004cbq.1uc010mzu.1.A.0')	(0,0):1797,(0,1):4,(1,0):457	0:457,1:4	(0,0):1341,(0,1):18,(1,0):241	0:241,1:18	chr9	(135469676, 135533468)	(135470499, 135533745)	CLK1 siRNA	SA564	SA572
ALE	26147@uc004bkt.1uc010mvk.1@uc004bks.1	0.19	0.16	0.22	0.29	0.25	0.32	-0.1	68.44	('26147@uc004bkt.1uc010mvk.1@uc004bks.1.B.0', '26147@uc004bkt.1uc010mvk.1@uc004bks.1.A.0')	(0,0):359,(0,1):158,(1,0):506	0:506,1:158	(0,0):701,(0,1):176,(1,0):964	0:964,1:176	chr9	(123617931, 123631853)	(123620564, 123632223)	CLK1 siRNA	SA564	SA572
ALE	2176@uc004avi.2@uc004avh.1	0.91	0.85	0.96	0.67	0.6	0.74	0.24	12352246614.53	('2176@uc004avi.2@uc004avh.1.B.0', '2176@uc004avi.2@uc004avh.1.A.0')	(0,0):87,(0,1):8,(1,0):365	0:365,1:8	(0,0):138,(0,1):41,(1,0):353	0:353,1:41	chr9	(97861336, 97872803)	(97864132, 97873627)	CLK1 siRNA	SA564	SA572
ALE	7982@uc003vin.1@uc003vio.1uc003vir.1uc003viv.1	0.35	0.29	0.43	0.6	0.5	0.71	-0.25	125.22	('7982@uc003vin.1@uc003vio.1uc003vir.1uc003viv.1.A.0', '7982@uc003vin.1@uc003vio.1uc003vir.1uc003viv.1.B.0')	(0,0):238,(0,1):44,(1,0):281	0:281,1:44	(0,0):281,(0,1):23,(1,0):395	0:395,1:23	chr7	(116862915, 116869816)	(116863961, 116870075)	CLK1 siRNA	SA564	SA572
ALE	56829@uc003vuo.1uc003vup.1@uc003vun.1	0.88	0.86	0.91	0.77	0.74	0.8	0.11	1000000000000.0	('56829@uc003vuo.1uc003vup.1@uc003vun.1.B.0', '56829@uc003vuo.1uc003vup.1@uc003vun.1.A.0')	(0,0):545,(0,1):82,(1,0):4252	0:4252,1:82	(0,0):591,(0,1):134,(1,0):3026	0:3026,1:134	chr7	(138728266, 138745084)	(138732599, 138745884)	CLK1 siRNA	SA564	SA572
ALE	27445@uc003uht.1uc003uhu.1uc003uhv.2@uc003uhx.2	0.19	0.14	0.25	0.05	0.03	0.08	0.14	8232260.41	('27445@uc003uht.1uc003uhu.1uc003uhv.2@uc003uhx.2.B.0', '27445@uc003uht.1uc003uhu.1uc003uhv.2@uc003uhx.2.A.0')	(0,0):21,(0,1):83,(1,0):43	0:43,1:83	(0,0):26,(0,1):117,(1,0):13	0:13,1:117	chr7	(82383321, 82449796)	(82388031, 82452005)	CLK1 siRNA	SA564	SA572
ALE	27445@uc010lec.1@uc003uhx.2	0.16	0.12	0.21	0.04	0.02	0.07	0.12	992281.09	('27445@uc010lec.1@uc003uhx.2.B.0', '27445@uc010lec.1@uc003uhx.2.A.0')	(0,0):202,(0,1):118,(1,0):43	0:43,1:118	(0,0):335,(0,1):164,(1,0):13	0:13,1:164	chr7	(82383321, 82543681)	(82388031, 82546189)	CLK1 siRNA	SA564	SA572
ALE	23366@uc003tfe.2@uc003tfc.2uc003tfb.2uc003tfd.2	0.71	0.68	0.75	0.57	0.53	0.61	0.14	1000000000000.0	('23366@uc003tfe.2@uc003tfc.2uc003tfb.2uc003tfd.2.B.0', '23366@uc003tfe.2@uc003tfc.2uc003tfb.2uc003tfd.2.A.0')	(0,0):273,(0,1):205,(1,0):603	0:603,1:205	(0,0):254,(0,1):283,(1,0):443	0:443,1:283	chr7	(36363759, 36394806)	(36366527, 36397199)	CLK1 siRNA	SA564	SA572
ALE	90933@uc010jlq.1@uc003mnd.1	0.09	0.07	0.12	0.19	0.16	0.22	-0.1	1005.52	('90933@uc010jlq.1@uc003mnd.1.A.0', '90933@uc010jlq.1@uc003mnd.1.B.0')	(0,0):1047,(0,1):263,(1,0):68	0:68,1:263	(0,0):927,(0,1):208,(1,0):123	0:123,1:208	chr5	(180659659, 180662354)	(180660524, 180662808)	CLK1 siRNA	SA564	SA572
ALE	83463@uc003mgc.1uc003mgb.1@uc010jkk.1	0.81	0.78	0.84	0.61	0.57	0.65	0.2	1000000000000.0	('83463@uc003mgc.1uc003mgb.1@uc010jkk.1.B.0', '83463@uc003mgc.1uc003mgb.1@uc010jkk.1.A.0')	(0,0):3586,(0,1):94,(1,0):2009	0:2009,1:94	(0,0):2613,(0,1):173,(1,0):1365	0:1365,1:173	chr5	(176732501, 176734211)	(176734196, 176734704)	CLK1 siRNA	SA564	SA572
ALE	3340@uc003lsl.2@uc003lsk.2uc003lsm.1	0.68	0.63	0.73	0.9	0.84	0.94	-0.22	1000000000000.0	('3340@uc003lsl.2@uc003lsk.2uc003lsm.1.B.0', '3340@uc003lsl.2@uc003lsk.2uc003lsm.1.A.0')	(0,0):869,(0,1):77,(1,0):2246	0:2246,1:77	(0,0):837,(0,1):15,(1,0):1921	0:1921,1:15	chr5	(149932775, 149918790)	(149937773, 149919333)	CLK1 siRNA	SA564	SA572
ALE	51752@uc003kmm.1uc003kmn.1@uc003kml.1	0.07	0.05	0.1	0.17	0.14	0.2	-0.1	966487.47	('51752@uc003kmm.1uc003kmn.1@uc003kml.1.B.0', '51752@uc003kmm.1uc003kmn.1@uc003kml.1.A.0')	(0,0):6355,(0,1):355,(1,0):33	0:33,1:355	(0,0):6726,(0,1):393,(1,0):93	0:93,1:393	chr5	(96096514, 96110188)	(96098932, 96112255)	CLK1 siRNA	SA564	SA572
ALE	81786@uc003mna.1@uc003mmv.1uc003mmw.1uc003mmy.1uc003mmx.1uc003mmz.1	0.21	0.18	0.24	0.4	0.35	0.45	-0.19	1000000000000.0	('81786@uc003mna.1@uc003mmv.1uc003mmw.1uc003mmy.1uc003mmx.1uc003mmz.1.B.0', '81786@uc003mna.1@uc003mmv.1uc003mmw.1uc003mmy.1uc003mmx.1uc003mmz.1.A.0')	(0,0):253,(0,1):201,(1,0):258	0:258,1:201	(0,0):287,(0,1):98,(1,0):309	0:309,1:98	chr5	(180620924, 180630123)	(180622677, 180630640)	CLK1 siRNA	SA564	SA572
ALE	54882@uc003lfo.1uc003lfp.1uc010jfk.1@uc003lfr.1uc003lfw.1uc010jfl.1	0.85	0.75	0.94	0.61	0.52	0.71	0.24	31.47	('54882@uc003lfo.1uc003lfp.1uc010jfk.1@uc003lfr.1uc003lfw.1uc010jfl.1.B.0', '54882@uc003lfo.1uc003lfp.1uc010jfk.1@uc003lfr.1uc003lfw.1uc010jfl.1.A.0')	(0,0):8053,(0,1):7,(1,0):236	0:236,1:7	(0,0):9539,(0,1):25,(1,0):205	0:205,1:25	chr5	(139918944, 139851824)	(139919441, 139852062)	CLK1 siRNA	SA564	SA572
ALE	90933@uc010jlq.1@uc003mne.1uc003mng.1	0.88	0.85	0.9	0.77	0.73	0.8	0.11	24855163410.76	('90933@uc010jlq.1@uc003mne.1uc003mng.1.B.0', '90933@uc010jlq.1@uc003mne.1uc003mng.1.A.0')	(0,0):250,(0,1):68,(1,0):1060	0:1060,1:68	(0,0):254,(0,1):123,(1,0):881	0:881,1:123	chr5	(180661174, 180659659)	(180662808, 180660524)	CLK1 siRNA	SA564	SA572
ALE	9180@uc003jlm.1@uc003jln.1	0.82	0.79	0.85	0.61	0.58	0.64	0.21	1000000000000.0	('9180@uc003jlm.1@uc003jln.1.B.0', '9180@uc003jlm.1@uc003jln.1.A.0')	(0,0):3231,(0,1):102,(1,0):1381	0:1381,1:102	(0,0):4579,(0,1):339,(1,0):1565	0:1565,1:339	chr5	(38932974, 38886141)	(38934402, 38886756)	CLK1 siRNA	SA564	SA572
ALE	11083@uc002ydv.1uc002ydw.1uc002ydx.1@uc002ydr.1uc002yds.1	0.4	0.38	0.43	0.2	0.18	0.21	0.2	1000000000000.0	('11083@uc002ydv.1uc002ydw.1uc002ydx.1@uc002ydr.1uc002yds.1.B.0', '11083@uc002ydv.1uc002ydw.1uc002ydx.1@uc002ydr.1uc002yds.1.A.0')	(0,0):1602,(0,1):418,(1,0):1394	0:1394,1:418	(0,0):1623,(0,1):709,(1,0):870	0:870,1:709	chr20	(61509090, 61536355)	(61513766, 61537452)	CLK1 siRNA	SA564	SA572
ALE	55614@uc010gci.1@uc002wpe.1uc002wpf.1uc002wpg.1uc010gch.1	0.82	0.77	0.87	0.62	0.56	0.67	0.2	259334238.62	('55614@uc010gci.1@uc002wpe.1uc002wpf.1uc002wpg.1uc010gch.1.B.0', '55614@uc010gci.1@uc002wpe.1uc002wpf.1uc002wpg.1uc010gch.1.A.0')	(0,0):216,(0,1):35,(1,0):232	0:232,1:35	(0,0):279,(0,1):90,(1,0):208	0:208,1:90	chr20	(16252749, 16347488)	(16254056, 16348471)	CLK1 siRNA	SA564	SA572
ALE	11083@uc002ydt.1uc002ydu.1@uc002ydr.1uc002yds.1	0.77	0.75	0.79	0.63	0.6	0.66	0.14	1000000000000.0	('11083@uc002ydt.1uc002ydu.1@uc002ydr.1uc002yds.1.B.0', '11083@uc002ydt.1uc002ydu.1@uc002ydr.1uc002yds.1.A.0')	(0,0):141,(0,1):340,(1,0):1394	0:1394,1:340	(0,0):114,(0,1):428,(1,0):870	0:870,1:428	chr20	(61509090, 61518569)	(61513766, 61522507)	CLK1 siRNA	SA564	SA572
ALE	54675@uc010gbs.1@uc002wmn.2uc010gbr.1	0.91	0.87	0.95	0.77	0.7	0.84	0.14	27.04	('54675@uc010gbs.1@uc002wmn.2uc010gbr.1.B.0', '54675@uc010gbs.1@uc002wmn.2uc010gbr.1.A.0')	(0,0):1699,(0,1):12,(1,0):740	0:740,1:12	(0,0):1502,(0,1):22,(1,0):427	0:427,1:22	chr20	(6017720, 5996007)	(6020697, 5996701)	CLK1 siRNA	SA564	SA572
ALE	55614@uc010gcj.1@uc010gci.1	0.82	0.76	0.87	0.62	0.56	0.68	0.2	5310.84	('55614@uc010gcj.1@uc010gci.1.A.0', '55614@uc010gcj.1@uc010gci.1.B.0')	(0,0):166,(0,1):35,(1,0):231	0:231,1:35	(0,0):263,(0,1):90,(1,0):216	0:216,1:90	chr20	(16359450, 16347488)	(16360808, 16348471)	CLK1 siRNA	SA564	SA572
ALE	29101@uc001age.1@uc009vkg.1	0.93	0.88	0.96	0.8	0.74	0.87	0.13	22.58	('29101@uc001age.1@uc009vkg.1.A.0', '29101@uc001age.1@uc009vkg.1.B.0')	(0,0):2174,(0,1):9,(1,0):501	0:501,1:9	(0,0):2026,(0,1):22,(1,0):354	0:354,1:22	chr1	(1497732, 1478560)	(1500296, 1479367)	CLK1 siRNA	SA564	SA572
ALE	2029@uc001evi.1@uc001evf.1uc009wly.1uc001evg.1uc001evh.1	0.62	0.58	0.67	0.77	0.72	0.81	-0.15	318.92	('2029@uc001evi.1@uc001evf.1uc009wly.1uc001evg.1uc001evh.1.B.0', '2029@uc001evi.1@uc001evf.1uc009wly.1uc001evg.1uc001evh.1.A.0')	(0,0):625,(0,1):108,(1,0):1171	0:1171,1:108	(0,0):542,(0,1):67,(1,0):1454	0:1454,1:67	chr1	(150595754, 150599522)	(150598284, 150600068)	CLK1 siRNA	SA564	SA572
ALE	27097@uc001htr.1@uc001htq.1	0.49	0.45	0.52	0.64	0.6	0.67	-0.15	1000000000000.0	('27097@uc001htr.1@uc001htq.1.A.0', '27097@uc001htr.1@uc001htq.1.B.0')	(0,0):128,(0,1):328,(1,0):616	0:616,1:328	(0,0):132,(0,1):220,(1,0):759	0:759,1:220	chr1	(229734941, 229728864)	(229738666, 229730841)	CLK1 siRNA	SA564	SA572
ALE	4678@uc001cok.1@uc001coi.1uc001coh.1uc001coj.1uc001col.1	0.42	0.38	0.47	0.57	0.53	0.6	-0.15	163239670551.33	('4678@uc001cok.1@uc001coi.1uc001coh.1uc001coj.1uc001col.1.A.0', '4678@uc001cok.1@uc001coi.1uc001coh.1uc001coj.1uc001col.1.B.0')	(0,0):4557,(0,1):162,(1,0):521	0:521,1:162	(0,0):5689,(0,1):200,(1,0):1167	0:1167,1:200	chr1	(46072154, 46083733)	(46075186, 46084567)	CLK1 siRNA	SA564	SA572
ALE	55283@uc009wck.1uc001dks.2@uc001dko.1uc001dkp.1uc001dkq.1	0.29	0.25	0.32	0.4	0.36	0.43	-0.11	10511.35	('55283@uc009wck.1uc001dks.2@uc001dko.1uc001dkp.1uc001dkq.1.A.0', '55283@uc009wck.1uc001dks.2@uc001dko.1uc001dkp.1uc001dkq.1.B.0')	(0,0):760,(0,1):374,(1,0):202	0:202,1:374	(0,0):1236,(0,1):377,(1,0):338	0:338,1:377	chr1	(85490245, 85483765)	(85491771, 85484940)	CLK1 siRNA	SA564	SA572
ALE	9898@uc001fep.2uc001fer.1@uc001feq.2	0.84	0.81	0.86	0.94	0.92	0.96	-0.1	1000000000000.0	('9898@uc001fep.2uc001fer.1@uc001feq.2.A.0', '9898@uc001fep.2uc001fer.1@uc001feq.2.B.0')	(0,0):237,(0,1):166,(1,0):906	0:906,1:166	(0,0):170,(0,1):50,(1,0):840	0:840,1:50	chr1	(154242676, 154243357)	(154243329, 154243985)	CLK1 siRNA	SA564	SA572
ALE	55283@uc001dkr.2@uc001dko.1uc001dkp.1uc001dkq.1	0.28	0.24	0.31	0.38	0.35	0.41	-0.1	11907.91	('55283@uc001dkr.2@uc001dko.1uc001dkp.1uc001dkq.1.A.0', '55283@uc001dkr.2@uc001dko.1uc001dkp.1uc001dkq.1.B.0')	(0,0):786,(0,1):374,(1,0):223	0:223,1:374	(0,0):1254,(0,1):377,(1,0):361	0:361,1:377	chr1	(85490234, 85483765)	(85491967, 85484940)	CLK1 siRNA	SA564	SA572
ALE	23139@uc009vya.1@uc001coz.1	0.19	0.09	0.35	0.73	0.4	0.96	-0.54	105.9	('23139@uc009vya.1@uc001coz.1.A.0', '23139@uc009vya.1@uc001coz.1.B.0')	(0,0):1149,(0,1):6,(1,0):27	0:27,1:6	(0,0):1396,(1,0):45	0:45	chr1	(46489444, 46496279)	(46489944, 46496433)	CLK1 siRNA	SA564	SA572
ALE	5208@uc001hfg.1uc009xcc.1@uc001hfh.1	0.5	0.46	0.55	0.6	0.56	0.64	-0.1	20.66	('5208@uc001hfg.1uc009xcc.1@uc001hfh.1.A.0', '5208@uc001hfg.1uc009xcc.1@uc001hfh.1.B.0')	(0,0):56,(0,1):174,(1,0):508	0:508,1:174	(0,0):67,(0,1):205,(1,0):894	0:894,1:205	chr1	(207245549, 207252299)	(207251162, 207254368)	CLK1 siRNA	SA564	SA572
ALE	9898@uc009wot.1@uc001feq.2	0.18	0.15	0.21	0.07	0.05	0.1	0.11	1000000000000.0	('9898@uc009wot.1@uc001feq.2.B.0', '9898@uc009wot.1@uc001feq.2.A.0')	(0,0):2793,(0,1):365,(1,0):166	0:166,1:365	(0,0):2344,(0,1):304,(1,0):50	0:50,1:304	chr1	(154243357, 154235579)	(154243985, 154235980)	CLK1 siRNA	SA564	SA572
ALE	56267@uc001dms.1@uc001dmp.1uc001dmq.1uc001dmr.1	0.18	0.16	0.2	0.29	0.26	0.32	-0.11	1000000000000.0	('56267@uc001dms.1@uc001dmp.1uc001dmq.1uc001dmr.1.A.0', '56267@uc001dms.1@uc001dmp.1uc001dmq.1uc001dmr.1.B.0')	(0,0):1782,(0,1):265,(1,0):708	0:708,1:265	(0,0):2211,(0,1):228,(1,0):1149	0:1149,1:228	chr1	(89446122, 89401456)	(89449749, 89401928)	CLK1 siRNA	SA564	SA572
ALE	54849@uc002fpl.1uc002fpm.1@uc002fpn.1uc002fpo.1uc002fpp.1uc002fpq.1	0.25	0.23	0.27	0.41	0.38	0.45	-0.16	1000000000000.0	('54849@uc002fpl.1uc002fpm.1@uc002fpn.1uc002fpo.1uc002fpp.1uc002fpq.1.B.0', '54849@uc002fpl.1uc002fpm.1@uc002fpn.1uc002fpo.1uc002fpp.1uc002fpq.1.A.0')	(0,0):956,(0,1):378,(1,0):1619	0:1619,1:378	(0,0):969,(0,1):199,(1,0):1751	0:1751,1:199	chr16	(90032269, 90025422)	(90034467, 90025774)	CLK1 siRNA	SA564	SA572
ALE	91862@uc002fat.1@uc002fau.1uc010cge.1	0.57	0.53	0.62	0.38	0.34	0.43	0.19	1000000000000.0	('91862@uc002fat.1@uc002fau.1uc010cge.1.B.0', '91862@uc002fat.1@uc002fau.1uc010cge.1.A.0')	(0,0):443,(0,1):184,(1,0):360	0:360,1:184	(0,0):574,(0,1):236,(1,0):216	0:216,1:236	chr16	(71674293, 71668096)	(71675868, 71669233)	CLK1 siRNA	SA564	SA572
ALE	79585@uc010btp.1@uc002cwi.1	0.75	0.46	0.94	0.24	0.11	0.4	0.51	37.2	('79585@uc010btp.1@uc002cwi.1.B.0', '79585@uc010btp.1@uc002cwi.1.A.0')	(0,0):193,(0,1):1,(1,0):16	0:16,1:1	(0,0):247,(0,1):10,(1,0):9	0:9,1:10	chr16	(4407376, 4411691)	(4408484, 4412161)	CLK1 siRNA	SA564	SA572
ALE	1540@uc002egs.1@uc002egp.1uc002egq.1uc002egr.1	0.94	0.89	0.98	0.79	0.71	0.87	0.15	25.85	('1540@uc002egs.1@uc002egp.1uc002egq.1uc002egr.1.B.0', '1540@uc002egs.1@uc002egp.1uc002egq.1uc002egr.1.A.0')	(0,0):345,(0,1):4,(1,0):608	0:608,1:4	(0,0):303,(0,1):17,(1,0):515	0:515,1:17	chr16	(50830235, 50820766)	(50835846, 50821657)	CLK1 siRNA	SA564	SA572
ALE	29123@uc002fnd.1@uc002fna.1	0.35	0.32	0.37	0.45	0.43	0.47	-0.1	1000000000000.0	('29123@uc002fnd.1@uc002fna.1.B.0', '29123@uc002fnd.1@uc002fna.1.A.0')	(0,0):12087,(0,1):906,(1,0):540	0:540,1:906	(0,0):14830,(0,1):1270,(1,0):1160	0:1160,1:1270	chr16	(89343886, 89353070)	(89346124, 89355078)	CLK1 siRNA	SA564	SA572
ALE	29123@uc002fne.1@uc002fna.1	0.28	0.25	0.32	0.4	0.36	0.43	-0.12	545.46	('29123@uc002fne.1@uc002fna.1.B.0', '29123@uc002fne.1@uc002fna.1.A.0')	(0,0):11933,(0,1):173,(1,0):540	0:540,1:173	(0,0):14634,(0,1):224,(1,0):1160	0:1160,1:224	chr16	(89343886, 89353070)	(89346124, 89353521)	CLK1 siRNA	SA564	SA572
ALE	29123@uc002fna.1@uc002fmx.1uc002fmy.1	0.31	0.29	0.34	0.41	0.39	0.43	-0.1	7208593915.77	('29123@uc002fna.1@uc002fmx.1uc002fmy.1.A.0', '29123@uc002fna.1@uc002fmx.1uc002fmy.1.B.0')	(0,0):1165,(0,1):488,(1,0):540	0:540,1:488	(0,0):2205,(0,1):693,(1,0):1160	0:1160,1:693	chr16	(89343886, 89334035)	(89346124, 89335071)	CLK1 siRNA	SA564	SA572
ALE	3038@uc010cfh.1uc002ewl.1@uc002ewk.1	0.56	0.53	0.58	0.38	0.35	0.4	0.18	1000000000000.0	('3038@uc010cfh.1uc002ewl.1@uc002ewk.1.A.0', '3038@uc010cfh.1uc002ewl.1@uc002ewk.1.B.0')	(0,0):1131,(0,1):398,(1,0):9262	0:9262,1:398	(0,0):1023,(0,1):353,(1,0):3974	0:3974,1:353	chr16	(69148246, 69152258)	(69151570, 69152619)	CLK1 siRNA	SA564	SA572
ALE	79718@uc003fiy.2@uc003fiw.2uc003fix.2	0.53	0.48	0.58	0.68	0.6	0.75	-0.15	23.73	('79718@uc003fiy.2@uc003fiw.2uc003fix.2.B.0', '79718@uc003fiy.2@uc003fiw.2uc003fix.2.A.0')	(0,0):3070,(0,1):89,(1,0):10097	0:10097,1:89	(0,0):3052,(0,1):37,(1,0):7646	0:7646,1:37	chr3	(176738542, 176769292)	(176743312, 176769514)	CLK1 siRNA	SA564	SA572
ALE	4134@uc003csg.1@uc003cse.1	0.26	0.17	0.38	0.07	0.05	0.1	0.19	4441.42	('4134@uc003csg.1@uc003cse.1.A.0', '4134@uc003csg.1@uc003cse.1.B.0')	(0,0):8320,(0,1):18,(1,0):31	0:31,1:18	(0,0):9985,(0,1):71,(1,0):28	0:28,1:71	chr3	(48014569, 47918410)	(48016955, 47919013)	CLK1 siRNA	SA564	SA572
ALE	83666@uc003efj.1@uc003eff.2uc010hri.1uc003efg.1uc003efh.1uc003efi.1	0.27	0.24	0.3	0.41	0.38	0.44	-0.14	1000000000000.0	('83666@uc003efj.1@uc003eff.2uc010hri.1uc003efg.1uc003efh.1uc003efi.1.A.0', '83666@uc003efj.1@uc003eff.2uc010hri.1uc003efg.1uc003efh.1uc003efi.1.B.0')	(0,0):90,(0,1):203,(1,0):516	0:516,1:203	(0,0):145,(0,1):287,(1,0):1372	0:1372,1:287	chr3	(122250620, 122246771)	(122255189, 122247590)	CLK1 siRNA	SA564	SA572
ALE	10057@uc010hxn.1@uc003fmf.1uc010hxl.1uc003fmg.1	0.46	0.43	0.5	0.56	0.51	0.61	-0.1	21.04	('10057@uc010hxn.1@uc003fmf.1uc010hxl.1uc003fmg.1.B.0', '10057@uc010hxn.1@uc003fmf.1uc010hxl.1uc003fmg.1.A.0')	(0,0):1121,(0,1):376,(1,0):437	0:437,1:376	(0,0):880,(0,1):178,(1,0):305	0:305,1:178	chr3	(183637724, 183701541)	(183639189, 183702682)	CLK1 siRNA	SA564	SA572
ALE	80254@uc003eqp.1@uc003eql.1uc003eqn.1uc003eqo.1	0.82	0.75	0.89	0.63	0.56	0.71	0.19	25.36	('80254@uc003eqp.1@uc003eql.1uc003eqn.1uc003eqo.1.B.0', '80254@uc003eqp.1@uc003eql.1uc003eqn.1uc003eqo.1.A.0')	(0,0):150,(0,1):16,(1,0):186	0:186,1:16	(0,0):200,(0,1):44,(1,0):183	0:183,1:44	chr3	(134280219, 134270768)	(134283870, 134272391)	CLK1 siRNA	SA564	SA572
ALE	25852@uc003erw.1uc01801.uc003esf.1	0.35	0.31	0.38	0.51	0.48	0.55	-0.16	1000000000000.0	('25852@uc003erw.1uc01804.uc003esf.1.A.0', '25852@uc003erw.1uc01805.uc003esf.1.B.0')	(0,0):1190,(0,1):445,(1,0):287	0:287,1:445	(0,0):1167,(0,1):325,(1,0):412	0:412,1:325	chr3	(137963930, 138014701)	(137965729, 138016219)	CLK1 siRNA	SA564	SA572
ALE	56006@uc010eiy.1@uc002oxk.2	0.3	0.2	0.42	0.11	0.06	0.17	0.19	20.1	('56006@uc010eiy.1@uc002oxk.2.B.0', '56006@uc010eiy.1@uc002oxk.2.A.0')	(0,0):1437,(0,1):23,(1,0):28	0:28,1:23	(0,0):1474,(0,1):46,(1,0):16	0:16,1:46	chr19	(44236422, 44242002)	(44237154, 44242369)	CLK1 siRNA	SA564	SA572
ALE	1479@uc001mui.1@uc001muh.1	0.62	0.57	0.66	0.46	0.41	0.51	0.16	128225.2	('1479@uc001mui.1@uc001muh.1.B.0', '1479@uc001mui.1@uc001muh.1.A.0')	(0,0):3821,(0,1):133,(1,0):797	0:797,1:133	(0,0):2414,(0,1):132,(1,0):416	0:416,1:132	chr11	(33106130, 33162977)	(33106835, 33163308)	CLK1 siRNA	SA564	SA572
ALE	51503@uc009ywl.1@uc001pfd.2	0.76	0.68	0.82	0.55	0.46	0.63	0.21	65.34	('51503@uc009ywl.1@uc001pfd.2.B.0', '51503@uc009ywl.1@uc001pfd.2.A.0')	(0,0):1552,(0,1):26,(1,0):176	0:176,1:26	(0,0):1285,(0,1):46,(1,0):117	0:117,1:46	chr11	(94695787, 94704128)	(94696679, 94704651)	CLK1 siRNA	SA564	SA572
ALE	1479@uc001muj.1@uc001muh.1	0.76	0.73	0.79	0.6	0.56	0.64	0.16	1000000000000.0	('1479@uc001muj.1@uc001muh.1.B.0', '1479@uc001muj.1@uc001muh.1.A.0')	(0,0):3941,(0,1):176,(1,0):797	0:797,1:176	(0,0):2486,(0,1):194,(1,0):416	0:416,1:194	chr11	(33106130, 33162977)	(33106835, 33163532)	CLK1 siRNA	SA564	SA572
ALE	55761@uc001mxh.2uc001mxj.2@uc001mxi.1uc001mxk.1uc001mxl.1uc001mxm.1	0.33	0.22	0.48	0.67	0.5	0.85	-0.34	29.08	('55761@uc001mxh.2uc001mxj.2@uc001mxi.1uc001mxk.1uc001mxl.1uc001mxm.1.A.0', '55761@uc001mxh.2uc001mxj.2@uc001mxi.1uc001mxk.1uc001mxl.1uc001mxm.1.B.0')	(0,0):1292,(0,1):12,(1,0):105	0:105,1:12	(0,0):1761,(0,1):5,(1,0):202	0:202,1:5	chr11	(43467481, 43515323)	(43468065, 43515495)	CLK1 siRNA	SA564	SA572
ALE	54014@uc002yxm.1@uc002yxl.1	0.52	0.49	0.55	0.35	0.33	0.37	0.17	1000000000000.0	('54014@uc002yxm.1@uc002yxl.1.B.0_54014@uc002yxm.1@uc002yxl.1.B.1', '54014@uc002yxm.1@uc002yxl.1.A.0')	(0,0):1763,(0,1):376,(1,0):1481	0:1481,1:376	(0,0):2348,(0,1):1007,(1,0):1958	0:1958,1:1007	chr21	(40562148, 40668365)	(40569341, 40670508)	CLK1 siRNA	SA564	SA572
ALE	7307@uc002zdc.1@uc010gpi.1	0.19	0.17	0.21	0.29	0.27	0.32	-0.1	1000000000000.0	('7307@uc002zdc.1@uc010gpi.1.A.0', '7307@uc002zdc.1@uc010gpi.1.B.0')	(0,0):3278,(0,1):629,(1,0):372	0:372,1:629	(0,0):3397,(0,1):560,(1,0):588	0:588,1:560	chr21	(44517750, 44513073)	(44521542, 44514673)	CLK1 siRNA	SA564	SA572
ALE	1525@uc002yki.1@uc002ykj.1	0.59	0.52	0.67	0.82	0.76	0.88	-0.23	128251006.63	('1525@uc002yki.1@uc002ykj.1.A.0', '1525@uc002yki.1@uc002ykj.1.B.0')	(0,0):1321,(0,1):51,(1,0):412	0:412,1:51	(0,0):2035,(0,1):25,(1,0):653	0:653,1:25	chr21	(18937746, 18965470)	(18939266, 18965897)	CLK1 siRNA	SA564	SA572
ALE	54014@uc002yxm.1@uc010goc.1uc002yxk.1	0.45	0.41	0.48	0.65	0.63	0.68	-0.2	1000000000000.0	('54014@uc002yxm.1@uc010goc.1uc002yxk.1.A.0', '54014@uc002yxm.1@uc010goc.1uc002yxk.1.B.0')	(0,0):3652,(0,1):419,(1,0):376	0:376,1:419	(0,0):4869,(0,1):479,(1,0):1007	0:1007,1:479	chr21	(40668365, 40557404)	(40670508, 40559343)	CLK1 siRNA	SA564	SA572
ALE	57466@uc002ypg.1@uc002ypf.1	0.23	0.16	0.3	0.49	0.4	0.59	-0.26	671483.37	('57466@uc002ypg.1@uc002ypf.1.B.0', '57466@uc002ypg.1@uc002ypf.1.A.0')	(0,0):1823,(0,1):41,(1,0):57	0:57,1:41	(0,0):2267,(0,1):32,(1,0):147	0:147,1:32	chr21	(33056308, 33073072)	(33057553, 33073484)	CLK1 siRNA	SA564	SA572
ALE	79092@uc010dhu.1@uc002jxw.1	0.33	0.22	0.45	0.07	0.02	0.14	0.26	97.64	('79092@uc010dhu.1@uc002jxw.1.A.0', '79092@uc010dhu.1@uc002jxw.1.B.0')	(0,0):571,(0,1):21,(1,0):25	0:25,1:21	(0,0):577,(0,1):28,(1,0):4	0:4,1:28	chr17	(78169357, 78181937)	(78171331, 78182851)	CLK1 siRNA	SA564	SA572
ALE	10458@uc002jyz.2@uc002jze.1	0.3	0.26	0.34	0.47	0.42	0.51	-0.17	1000000000000.0	('10458@uc002jyz.2@uc002jze.1.A.0', '10458@uc002jyz.2@uc002jze.1.B.1_10458@uc002jyz.2@uc002jze.1.B.0')	(0,0):1280,(0,1):244,(1,0):240	0:240,1:244	(0,0):1687,(0,1):179,(1,0):362	0:362,1:179	chr17	(79082275, 79084714)	(79083172, 79090024)	CLK1 siRNA	SA564	SA572
ALE	57649@uc002hdk.1@uc002hdh.1uc002hdi.1	0.23	0.15	0.31	0.55	0.47	0.63	-0.32	453981806672.74	('57649@uc002hdk.1@uc002hdh.1uc002hdi.1.A.0', '57649@uc002hdk.1@uc002hdh.1uc002hdi.1.B.0')	(0,0):2057,(0,1):71,(1,0):22	0:22,1:71	(0,0):1876,(0,1):55,(1,0):75	0:75,1:55	chr17	(27252839, 27236236)	(27254081, 27237387)	CLK1 siRNA	SA564	SA572
ALE	10458@uc002jyz.2@uc002jzf.1	0.27	0.23	0.31	0.43	0.39	0.47	-0.16	1000000000000.0	('10458@uc002jyz.2@uc002jzf.1.A.0', '10458@uc002jyz.2@uc002jzf.1.B.0')	(0,0):1280,(0,1):244,(1,0):240	0:240,1:244	(0,0):1687,(0,1):179,(1,0):362	0:362,1:179	chr17	(79082275, 79089570)	(79083172, 79090024)	CLK1 siRNA	SA564	SA572
ALE	10458@uc002jza.1uc002jzb.1uc002jzc.1@uc002jze.1	0.47	0.44	0.51	0.61	0.58	0.65	-0.14	1000000000000.0	('10458@uc002jza.1uc002jzb.1uc002jzc.1@uc002jze.1.A.0', '10458@uc002jza.1uc002jzb.1uc002jzc.1@uc002jze.1.B.1_10458@uc002jza.1uc002jzb.1uc002jzc.1@uc002jze.1.B.0')	(0,0):415,(0,1):244,(1,0):978	0:978,1:244	(0,0):632,(0,1):179,(1,0):1259	0:1259,1:179	chr17	(79082768, 79084714)	(79084312, 79090024)	CLK1 siRNA	SA564	SA572
ALE	10458@uc002jyz.2@uc002jzd.1uc002jzh.1	0.28	0.25	0.32	0.44	0.4	0.48	-0.16	3135848196.59	('10458@uc002jyz.2@uc002jzd.1uc002jzh.1.A.0', '10458@uc002jyz.2@uc002jzd.1uc002jzh.1.B.1_10458@uc002jyz.2@uc002jzd.1uc002jzh.1.B.0')	(0,0):1258,(0,1):266,(1,0):240	0:240,1:266	(0,0):1666,(0,1):200,(1,0):362	0:362,1:200	chr17	(79082275, 79084714)	(79083172, 79090024)	CLK1 siRNA	SA564	SA572
ALE	5026@uc002fwi.1uc002fwj.1uc002fwk.1uc002fwl.1@uc002fwh.1	0.54	0.49	0.58	0.28	0.24	0.31	0.26	1000000000000.0	('5026@uc002fwi.1uc002fwj.1uc002fwk.1uc002fwl.1@uc002fwh.1.B.0', '5026@uc002fwi.1uc002fwj.1uc002fwk.1uc002fwl.1@uc002fwh.1.A.0')	(0,0):302,(0,1):107,(1,0):875	0:875,1:107	(0,0):161,(0,1):148,(1,0):398	0:398,1:148	chr17	(3572352, 3576522)	(3575787, 3577171)	CLK1 siRNA	SA564	SA572
ALE	26118@uc010crf.1@uc002gzd.1uc002gze.1	0.17	0.16	0.19	0.31	0.29	0.32	-0.14	1000000000000.0	('26118@uc010crf.1@uc002gzd.1uc002gze.1.A.0', '26118@uc010crf.1@uc002gzd.1uc002gze.1.B.0')	(0,0):938,(0,1):2077,(1,0):481	0:481,1:2077	(0,0):1113,(0,1):2225,(1,0):1092	0:1092,1:2225	chr17	(25634770, 25639236)	(25636298, 25640645)	CLK1 siRNA	SA564	SA572
ALE	10458@uc002jza.1uc002jzb.1uc002jzc.1@uc002jzf.1	0.44	0.4	0.47	0.58	0.54	0.61	-0.14	215735.86	('10458@uc002jza.1uc002jzb.1uc002jzc.1@uc002jzf.1.A.0', '10458@uc002jza.1uc002jzb.1uc002jzc.1@uc002jzf.1.B.0')	(0,0):415,(0,1):244,(1,0):978	0:978,1:244	(0,0):632,(0,1):179,(1,0):1259	0:1259,1:179	chr17	(79082768, 79089570)	(79084312, 79090024)	CLK1 siRNA	SA564	SA572
ALE	79637@uc002jmv.1@uc002jmw.1	0.83	0.8	0.86	0.73	0.69	0.77	0.1	877.73	('79637@uc002jmv.1@uc002jmw.1.B.0', '79637@uc002jmv.1@uc002jmw.1.A.0')	(0,0):281,(0,1):80,(1,0):1209	0:1209,1:80	(0,0):212,(0,1):101,(1,0):836	0:836,1:101	chr17	(73124772, 73110264)	(73126360, 73110921)	CLK1 siRNA	SA564	SA572
ALE	10458@uc002jza.1uc002jzb.1uc002jzc.1@uc002jzd.1uc002jzh.1	0.46	0.42	0.49	0.59	0.55	0.62	-0.13	1000000000000.0	('10458@uc002jza.1uc002jzb.1uc002jzc.1@uc002jzd.1uc002jzh.1.A.0', '10458@uc002jza.1uc002jzb.1uc002jzc.1@uc002jzd.1uc002jzh.1.B.1_10458@uc002jza.1uc002jzb.1uc002jzc.1@uc002jzd.1uc002jzh.1.B.0')	(0,0):393,(0,1):266,(1,0):978	0:978,1:266	(0,0):611,(0,1):200,(1,0):1259	0:1259,1:200	chr17	(79082768, 79084714)	(79084312, 79090024)	CLK1 siRNA	SA564	SA572
ALE	55608@uc001vrp.1@uc001vrm.1uc001vrn.1	0.49	0.47	0.52	0.28	0.27	0.3	0.21	1000000000000.0	('55608@uc001vrp.1@uc001vrm.1uc001vrn.1.B.0', '55608@uc001vrp.1@uc001vrm.1uc001vrn.1.A.0_55608@uc001vrp.1@uc001vrm.1uc001vrn.1.A.1')	(0,0):5772,(0,1):589,(1,0):1815	0:1815,1:589	(0,0):8203,(0,1):968,(1,0):1218	0:1218,1:968	chr13	(111530887, 111545045)	(111532459, 111555886)	CLK1 siRNA	SA564	SA572
ALE	26512@uc001vfm.1@uc001vfi.1uc001vfj.1uc001vfk.1uc001vfl.1	0.66	0.61	0.7	0.82	0.79	0.85	-0.16	1000000000000.0	('26512@uc001vfm.1@uc001vfi.1uc001vfj.1uc001vfk.1uc001vfl.1.B.0', '26512@uc001vfm.1@uc001vfi.1uc001vfj.1uc001vfk.1uc001vfl.1.A.0')	(0,0):2123,(0,1):129,(1,0):675	0:675,1:129	(0,0):2968,(0,1):90,(1,0):1163	0:1163,1:90	chr13	(51935701, 52023621)	(51939981, 52025310)	CLK1 siRNA	SA564	SA572
ALE	55608@uc001vro.1@uc001vrm.1uc001vrn.1	0.45	0.43	0.48	0.25	0.24	0.27	0.2	1000000000000.0	('55608@uc001vro.1@uc001vrm.1uc001vrn.1.B.0', '55608@uc001vro.1@uc001vrm.1uc001vrn.1.A.0')	(0,0):1536,(0,1):589,(1,0):1815	0:1815,1:589	(0,0):1298,(0,1):968,(1,0):1218	0:1218,1:968	chr13	(111530887, 111545045)	(111532459, 111545610)	CLK1 siRNA	SA564	SA572
ALE	55869@uc004eav.2@uc004eau.1	0.13	0.1	0.17	0.25	0.2	0.3	-0.12	204.58	('55869@uc004eav.2@uc004eau.1.A.0', '55869@uc004eav.2@uc004eau.1.B.0')	(0,0):1195,(0,1):129,(1,0):58	0:58,1:129	(0,0):1575,(0,1):108,(1,0):106	0:106,1:108	chrX	(71693267, 71549366)	(71694579, 71549926)	CLK1 siRNA	SA564	SA572
ALE	54885@uc004emm.2@uc004emo.1	0.33	0.3	0.36	0.5	0.47	0.53	-0.17	1000000000000.0	('54885@uc004emm.2@uc004emo.1.A.0', '54885@uc004emm.2@uc004emo.1.B.0')	(0,0):570,(0,1):537,(1,0):303	0:303,1:537	(0,0):570,(0,1):404,(1,0):458	0:458,1:404	chrX	(106070400, 106116800)	(106073313, 106119377)	CLK1 siRNA	SA564	SA572
ALE	817@uc003ibl.1uc003ibm.1@uc003ibj.1	0.68	0.65	0.72	0.78	0.74	0.81	-0.1	197.47	('817@uc003ibl.1uc003ibm.1@uc003ibj.1.B.0', '817@uc003ibl.1uc003ibm.1@uc003ibj.1.A.0')	(0,0):965,(0,1):155,(1,0):3527	0:3527,1:155	(0,0):959,(0,1):94,(1,0):3479	0:3479,1:94	chr4	(114373572, 114378344)	(114375671, 114378719)	CLK1 siRNA	SA564	SA572
ALE	51274@uc003gtg.2@uc003gth.2	0.86	0.83	0.89	0.74	0.71	0.77	0.12	1000000000000.0	('51274@uc003gtg.2@uc003gth.2.B.0', '51274@uc003gtg.2@uc003gth.2.A.0')	(0,0):553,(0,1):81,(1,0):2568	0:2568,1:81	(0,0):779,(0,1):184,(1,0):2722	0:2722,1:184	chr4	(38698703, 38691350)	(38703129, 38692372)	CLK1 siRNA	SA564	SA572
ALE	817@uc003ibl.1uc003ibm.1@uc003ibi.1	0.67	0.64	0.71	0.77	0.73	0.81	-0.1	26.72	('817@uc003ibl.1uc003ibm.1@uc003ibi.1.B.0_817@uc003ibl.1uc003ibm.1@uc003ibi.1.B.1', '817@uc003ibl.1uc003ibm.1@uc003ibi.1.A.0')	(0,0):950,(0,1):155,(1,0):3542	0:3542,1:155	(0,0):943,(0,1):94,(1,0):3495	0:3495,1:94	chr4	(114373572, 114378344)	(114376977, 114378719)	CLK1 siRNA	SA564	SA572
ALE	54872@uc003gam.2uc003gan.2@uc003gaj.2uc003gak.2uc010ibf.1uc003gal.2	0.12	0.09	0.15	0.22	0.18	0.26	-0.1	328.45	('54872@uc003gam.2uc003gan.2@uc003gaj.2uc003gak.2uc010ibf.1uc003gal.2.A.0', '54872@uc003gam.2uc003gan.2@uc003gaj.2uc003gak.2uc010ibf.1uc003gal.2.B.0')	(0,0):1296,(0,1):130,(1,0):90	0:90,1:130	(0,0):1622,(0,1):105,(1,0):152	0:152,1:105	chr4	(515449, 532942)	(516631, 533320)	CLK1 siRNA	SA564	SA572
ALE	1837@uc002kxv.2uc011013.uc002kye.2	0.95	0.9	0.98	0.82	0.77	0.87	0.13	69.11	('1837@uc002kxv.2uc011018.uc002kye.2.B.1_1837@uc002kxv.2uc011017.uc002kye.2.B.0', '1837@uc002kxv.2uc011016.uc002kye.2.A.0')	(0,0):66,(0,1):6,(1,0):209	0:209,1:6	(0,0):79,(0,1):33,(1,0):244	0:244,1:33	chr18	(32464692, 32446075)	(32471808, 32448776)	CLK1 siRNA	SA564	SA572
ALE	1837@uc010dmo.1@uc002kxw.2uc002kxz.2uc002kxy.2uc010dmn.1uc002kye.2	0.94	0.91	0.98	0.83	0.77	0.88	0.11	27.04	('1837@uc010dmo.1@uc002kxw.2uc002kxz.2uc002kxy.2uc010dmn.1uc002kye.2.B.1_1837@uc010dmo.1@uc002kxw.2uc002kxz.2uc002kxy.2uc010dmn.1uc002kye.2.B.0', '1837@uc010dmo.1@uc002kxw.2uc002kxz.2uc002kxy.2uc010dmn.1uc002kye.2.A.1_1837@uc010dmo.1@uc002kxw.2uc002kxz.2uc002kxy.2uc010dmn.1uc002kye.2.A.0')	(0,0):72,(0,1):7,(1,0):209	0:209,1:7	(0,0):90,(0,1):33,(1,0):244	0:244,1:33	chr18	(32464692, 32443934)	(32471808, 32448776)	CLK1 siRNA	SA564	SA572
ALE	23598@uc003aks.1@uc003akp.1uc003akq.1uc003akr.1	0.71	0.67	0.74	0.55	0.51	0.59	0.16	1000000000000.0	('23598@uc003aks.1@uc003akp.1uc003akq.1uc003akr.1.B.0', '23598@uc003aks.1@uc003akp.1uc003akq.1uc003akr.1.A.0')	(0,0):284,(0,1):191,(1,0):748	0:748,1:191	(0,0):266,(0,1):231,(1,0):462	0:462,1:231	chr22	(31721790, 31736665)	(31723295, 31737669)	CLK1 siRNA	SA564	SA572
ALE	11078@uc003atq.1uc003atr.1@uc003atx.1	0.34	0.3	0.37	0.57	0.54	0.6	-0.23	1000000000000.0	('11078@uc003atq.1uc003atr.1@uc003atx.1.A.0', '11078@uc003atq.1uc003atr.1@uc003atx.1.B.0')	(0,0):6445,(0,1):255,(1,0):319	0:319,1:255	(0,0):5410,(0,1):257,(1,0):840	0:840,1:257	chr22	(38119192, 38167657)	(38122510, 38169113)	CLK1 siRNA	SA564	SA572
ALE	27128@uc003ard.2@uc003arf.1	0.98	0.91	1.0	0.77	0.66	0.87	0.21	94.84	('27128@uc003ard.2@uc003arf.1.B.0', '27128@uc003ard.2@uc003arf.1.A.0')	(0,0):102,(1,0):110	0:110	(0,0):250,(0,1):11,(1,0):107	0:107,1:11	chr22	(37709480, 37693605)	(37711382, 37694413)	CLK1 siRNA	SA564	SA572
ALE	1454@uc003avq.1@uc003avn.1	0.87	0.84	0.9	0.77	0.73	0.8	0.1	82.57	('1454@uc003avq.1@uc003avn.1.A.0', '1454@uc003avq.1@uc003avn.1.B.0_1454@uc003avq.1@uc003avn.1.B.1')	(0,0):1031,(0,1):59,(1,0):580	0:580,1:59	(0,0):1417,(0,1):126,(1,0):634	0:634,1:126	chr22	(38692244, 38687936)	(38693161, 38689325)	CLK1 siRNA	SA564	SA572
ALE	1454@uc003avp.1@uc003avn.1	0.13	0.1	0.16	0.23	0.19	0.26	-0.1	173.81	('1454@uc003avp.1@uc003avn.1.B.0_1454@uc003avp.1@uc003avn.1.B.1', '1454@uc003avp.1@uc003avn.1.A.0')	(0,0):1030,(0,1):245,(1,0):59	0:59,1:245	(0,0):1420,(0,1):258,(1,0):126	0:126,1:258	chr22	(38687936, 38692211)	(38689325, 38692692)	CLK1 siRNA	SA564	SA572
ALE	11078@uc003atq.1uc003atr.1@uc003att.1uc003atu.1uc003atw.1uc010gxh.1	0.08	0.08	0.09	0.26	0.24	0.27	-0.18	1000000000000.0	('11078@uc003atq.1uc003atr.1@uc003att.1uc003atu.1uc003atw.1uc010gxh.1.A.0', '11078@uc003atq.1uc003atr.1@uc003att.1uc003atu.1uc003atw.1uc010gxh.1.B.1_11078@uc003atq.1uc003atr.1@uc003att.1uc003atu.1uc003atw.1uc010gxh.1.B.0')	(0,0):7262,(0,1):3026,(1,0):319	0:319,1:3026	(0,0):6189,(0,1):2119,(1,0):840	0:840,1:2119	chr22	(38119192, 38168608)	(38122510, 38172563)	CLK1 siRNA	SA564	SA572
ALE	11078@uc003atq.1uc003atr.1@uc003atv.1	0.1	0.09	0.12	0.28	0.25	0.31	-0.18	1000000000000.0	('11078@uc003atq.1uc003atr.1@uc003atv.1.A.0', '11078@uc003atq.1uc003atr.1@uc003atv.1.B.0')	(0,0):3397,(0,1):303,(1,0):319	0:319,1:303	(0,0):3082,(0,1):244,(1,0):840	0:840,1:244	chr22	(38119192, 38155424)	(38122510, 38155961)	CLK1 siRNA	SA564	SA572
ALE	11078@uc003ats.1@uc003att.1uc003atu.1uc003atw.1uc010gxh.1	0.08	0.07	0.09	0.25	0.24	0.27	-0.17	1000000000000.0	('11078@uc003ats.1@uc003att.1uc003atu.1uc003atw.1uc010gxh.1.A.0', '11078@uc003ats.1@uc003att.1uc003atu.1uc003atw.1uc010gxh.1.B.1_11078@uc003ats.1@uc003att.1uc003atu.1uc003atw.1uc010gxh.1.B.0')	(0,0):7262,(0,1):3026,(1,0):319	0:319,1:3026	(0,0):6189,(0,1):2119,(1,0):840	0:840,1:2119	chr22	(38119192, 38168608)	(38122577, 38172563)	CLK1 siRNA	SA564	SA572
ALE	11078@uc003ats.1@uc003atv.1	0.1	0.09	0.12	0.27	0.24	0.3	-0.17	1000000000000.0	('11078@uc003ats.1@uc003atv.1.A.0', '11078@uc003ats.1@uc003atv.1.B.0')	(0,0):3397,(0,1):303,(1,0):319	0:319,1:303	(0,0):3082,(0,1):244,(1,0):840	0:840,1:244	chr22	(38119192, 38155424)	(38122577, 38155961)	CLK1 siRNA	SA564	SA572
ALE	11078@uc003ats.1@uc003atx.1	0.33	0.3	0.37	0.56	0.53	0.6	-0.23	1000000000000.0	('11078@uc003ats.1@uc003atx.1.A.0', '11078@uc003ats.1@uc003atx.1.B.0')	(0,0):6445,(0,1):255,(1,0):319	0:319,1:255	(0,0):5410,(0,1):257,(1,0):840	0:840,1:257	chr22	(38119192, 38167657)	(38122577, 38169113)	CLK1 siRNA	SA564	SA572
ALE	23177@uc002sdj.2@uc002sdl.2uc002sdk.2	0.38	0.35	0.41	0.5	0.47	0.54	-0.12	32589457.59	('23177@uc002sdj.2@uc002sdl.2uc002sdk.2.B.1_23177@uc002sdj.2@uc002sdl.2uc002sdk.2.B.0', '23177@uc002sdj.2@uc002sdl.2uc002sdk.2.A.0')	(0,0):325,(0,1):464,(1,0):373	0:373,1:464	(0,0):365,(0,1):334,(1,0):447	0:447,1:334	chr2	(65309670, 65298588)	(65314142, 65301312)	CLK1 siRNA	SA564	SA572
ALE	25953@uc002vhm.1@uc002vhn.1uc002vhq.1	0.32	0.29	0.35	0.43	0.39	0.47	-0.11	96.14	('25953@uc002vhm.1@uc002vhn.1uc002vhq.1.B.0', '25953@uc002vhm.1@uc002vhn.1uc002vhq.1.A.0')	(0,0):5476,(0,1):250,(1,0):1178	0:1178,1:250	(0,0):8957,(0,1):193,(1,0):1429	0:1429,1:193	chr2	(219209531, 219137293)	(219211516, 219137668)	CLK1 siRNA	SA564	SA572
ALE	10290@uc002vln.1uc002vlp.1@uc010fwg.1	0.38	0.33	0.42	0.53	0.47	0.58	-0.15	8005.95	('10290@uc002vln.1uc002vlp.1@uc010fwg.1.A.0', '10290@uc002vln.1uc002vlp.1@uc010fwg.1.B.0')	(0,0):1083,(0,1):180,(1,0):284	0:284,1:180	(0,0):781,(0,1):103,(1,0):301	0:301,1:103	chr2	(220329155, 220357316)	(220331583, 220358354)	CLK1 siRNA	SA564	SA572
ALE	7849@uc002tjo.1@uc002tjk.1uc002tjj.1uc002tjl.1uc002tjm.1uc002tjn.1	0.73	0.66	0.79	0.89	0.84	0.93	-0.16	500.75	('7849@uc002tjo.1@uc002tjk.1uc002tjj.1uc002tjl.1uc002tjm.1uc002tjn.1.B.0', '7849@uc002tjo.1@uc002tjk.1uc002tjj.1uc002tjl.1uc002tjm.1uc002tjn.1.A.0')	(0,0):105,(0,1):44,(1,0):197	0:197,1:44	(0,0):180,(0,1):21,(1,0):300	0:300,1:21	chr2	(113973574, 113983174)	(113976186, 113984833)	CLK1 siRNA	SA564	SA572
ALE	55777@uc002twn.1@uc002twm.2uc010fns.1uc002two.1uc002twp.1	0.6	0.52	0.69	0.79	0.7	0.88	-0.19	27.98	('55777@uc002twn.1@uc002twm.2uc010fns.1uc002two.1uc002twp.1.A.0', '55777@uc002twn.1@uc002twm.2uc010fns.1uc002two.1uc002twp.1.B.0')	(0,0):444,(0,1):35,(1,0):183	0:183,1:35	(0,0):334,(0,1):14,(1,0):188	0:188,1:14	chr2	(149227069, 149270439)	(149228684, 149271044)	CLK1 siRNA	SA564	SA572
ALE	57679@uc002uyr.1@uc002uyo.1	0.27	0.24	0.29	0.37	0.35	0.39	-0.1	1000000000000.0	('57679@uc002uyr.1@uc002uyo.1.A.0', '57679@uc002uyr.1@uc002uyo.1.B.0')	(0,0):1960,(0,1):692,(1,0):473	0:473,1:692	(0,0):2343,(0,1):716,(1,0):793	0:793,1:716	chr2	(202624183, 202565277)	(202626541, 202566612)	CLK1 siRNA	SA564	SA572
ALE	6160@uc002tat.1@uc010fiu.1	0.22	0.19	0.26	0.35	0.31	0.39	-0.13	13029362.73	('6160@uc002tat.1@uc010fiu.1.A.0', '6160@uc002tat.1@uc010fiu.1.B.0')	(0,0):8014,(0,1):246,(1,0):283	0:283,1:246	(0,0):7868,(0,1):173,(1,0):372	0:372,1:173	chr2	(101620620, 101635460)	(101622829, 101636155)	CLK1 siRNA	SA564	SA572
ALE	8837@uc002uwy.2@uc002uxb.2uc002uxc.2uc002uxd.2uc010fsx.1uc002uxg.1	0.26	0.22	0.3	0.53	0.46	0.6	-0.27	1000000000000.0	('8837@uc002uwy.2@uc002uxb.2uc002uxc.2uc002uxd.2uc010fsx.1uc002uxg.1.A.0', '8837@uc002uwy.2@uc002uxb.2uc002uxc.2uc002uxd.2uc010fsx.1uc002uxg.1.B.0')	(0,0):930,(0,1):86,(1,0):407	0:407,1:86	(0,0):1273,(0,1):51,(1,0):778	0:778,1:51	chr2	(202000921, 202028558)	(202004600, 202029003)	CLK1 siRNA	SA564	SA572
ALE	10290@uc010fwh.1uc002vlq.2@uc010fwg.1	0.35	0.31	0.4	0.22	0.18	0.26	0.13	466.34	('10290@uc010fwh.1uc002vlq.2@uc010fwg.1.B.0', '10290@uc010fwh.1uc002vlq.2@uc010fwg.1.A.0')	(0,0):1017,(0,1):241,(1,0):180	0:180,1:241	(0,0):714,(0,1):267,(1,0):103	0:103,1:267	chr2	(220357316, 220330779)	(220358354, 220331583)	CLK1 siRNA	SA564	SA572
ALE	2744@uc002usd.2@uc002usf.2uc002ush.2	0.86	0.82	0.89	0.68	0.63	0.72	0.18	1000000000000.0	('2744@uc002usd.2@uc002usf.2uc002ush.2.B.0', '2744@uc002usd.2@uc002usf.2uc002ush.2.A.0')	(0,0):7079,(0,1):59,(1,0):615	0:615,1:59	(0,0):10192,(0,1):112,(1,0):412	0:412,1:112	chr2	(191827556, 191759878)	(191829776, 191761227)	CLK1 siRNA	SA564	SA572
ALE	51626@uc002rth.1@uc002rtj.1	0.78	0.61	0.92	0.41	0.29	0.57	0.37	66.94	('51626@uc002rth.1@uc002rtj.1.A.0', '51626@uc002rth.1@uc002rtj.1.B.0')	(0,0):911,(0,1):5,(1,0):49	0:49,1:5	(0,0):612,(0,1):17,(1,0):29	0:29,1:17	chr2	(44021596, 44032293)	(44022316, 44032694)	CLK1 siRNA	SA564	SA572
ALE	6711@uc002rxx.1uc002rxy.1@uc002rxu.1	0.86	0.84	0.87	0.75	0.74	0.77	0.11	1000000000000.0	('6711@uc002rxx.1uc002rxy.1@uc002rxu.1.B.0', '6711@uc002rxx.1uc002rxy.1@uc002rxu.1.A.0')	(0,0):2058,(0,1):341,(1,0):2748	0:2748,1:341	(0,0):2033,(0,1):620,(1,0):2519	0:2519,1:620	chr2	(54895488, 54887073)	(54898583, 54889445)	CLK1 siRNA	SA564	SA572
ALE	6772@uc002usk.2uc002usl.2@uc010fse.1	0.79	0.75	0.83	0.67	0.63	0.7	0.12	1420957.7	('6772@uc002usk.2uc002usl.2@uc010fse.1.B.0', '6772@uc002usk.2uc002usl.2@uc010fse.1.A.0')	(0,0):769,(0,1):64,(1,0):709	0:709,1:64	(0,0):1633,(0,1):189,(1,0):1084	0:1084,1:189	chr2	(191834802, 191840263)	(191835443, 191840613)	CLK1 siRNA	SA564	SA572
ALE	4144@uc010fgl.1@uc002spr.1uc010fgk.1	0.77	0.75	0.79	0.66	0.63	0.69	0.11	1000000000000.0	('4144@uc010fgl.1@uc002spr.1uc010fgk.1.B.0', '4144@uc010fgl.1@uc002spr.1uc010fgk.1.A.0')	(0,0):2157,(0,1):246,(1,0):9311	0:9311,1:246	(0,0):1768,(0,1):263,(1,0):5877	0:5877,1:263	chr2	(85770793, 85770024)	(85772403, 85770341)	CLK1 siRNA	SA564	SA572
ALE	6672@uc002vqq.1uc002vqr.1uc002vqv.1@uc002vqu.1uc010fxp.1	0.27	0.24	0.29	0.17	0.15	0.19	0.1	1000000000000.0	('6672@uc002vqq.1uc002vqr.1uc002vqv.1@uc002vqu.1uc010fxp.1.B.0', '6672@uc002vqq.1uc002vqr.1uc002vqv.1@uc002vqu.1uc010fxp.1.A.0')	(0,0):1653,(0,1):281,(1,0):853	0:853,1:281	(0,0):1625,(0,1):332,(1,0):560	0:560,1:332	chr2	(231407551, 231334730)	(231410317, 231335232)	CLK1 siRNA	SA564	SA572
ALE	6772@uc002usk.2uc002usl.2@uc002usj.2	0.79	0.75	0.83	0.67	0.63	0.7	0.12	345226.09	('6772@uc002usk.2uc002usl.2@uc002usj.2.B.0', '6772@uc002usk.2uc002usl.2@uc002usj.2.A.0')	(0,0):697,(0,1):64,(1,0):2351	0:2351,1:64	(0,0):1526,(0,1):189,(1,0):3582	0:3582,1:189	chr2	(191833762, 191840263)	(191835443, 191840613)	CLK1 siRNA	SA564	SA572
ALE	55339@uc002tph.1@uc002tpg.1	0.22	0.2	0.25	0.39	0.36	0.42	-0.17	1000000000000.0	('55339@uc002tph.1@uc002tpg.1.A.0', '55339@uc002tph.1@uc002tpg.1.B.0')	(0,0):2065,(0,1):697,(1,0):234	0:234,1:697	(0,0):2029,(0,1):531,(1,0):400	0:400,1:531	chr2	(128492962, 128461808)	(128495628, 128464126)	CLK1 siRNA	SA564	SA572
ALE	4133@uc002vdc.1@uc001962.uc002vdi.1	0.92	0.89	0.94	0.82	0.79	0.84	0.1	35579103.35	('4133@uc002vdc.1@uc001966.uc002vdi.1.B.0', '4133@uc002vdc.1@uc001965.uc002vdi.1.A.0')	(0,0):114,(0,1):34,(1,0):404	0:404,1:34	(0,0):375,(0,1):128,(1,0):611	0:611,1:128	chr2	(210594906, 210557349)	(210598834, 210561074)	CLK1 siRNA	SA564	SA572
ALE	84289@uc002wcc.1@uc002wcd.1	0.81	0.77	0.84	0.69	0.66	0.73	0.12	6209.97	('84289@uc002wcc.1@uc002wcd.1.B.0', '84289@uc002wcc.1@uc002wcd.1.A.0')	(0,0):206,(0,1):82,(1,0):977	0:977,1:82	(0,0):259,(0,1):134,(1,0):851	0:851,1:134	chr2	(242664404, 242659391)	(242668896, 242661130)	CLK1 siRNA	SA564	SA572
ALE	51776@uc002uhy.1@uc002uhz.1	0.52	0.5	0.55	0.62	0.6	0.64	-0.1	1000000000000.0	('51776@uc002uhy.1@uc002uhz.1.A.0', '51776@uc002uhy.1@uc002uhz.1.B.0')	(0,0):613,(0,1):672,(1,0):2429	0:2429,1:672	(0,0):1011,(0,1):788,(1,0):4192	0:4192,1:788	chr2	(174085878, 174130778)	(174091873, 174132737)	CLK1 siRNA	SA564	SA572
ALE	51626@uc002rtj.1@uc002rtk.1uc002rtl.1	0.03	0.01	0.07	0.16	0.1	0.23	-0.13	59.33	('51626@uc002rtj.1@uc002rtk.1uc002rtl.1.A.0', '51626@uc002rtj.1@uc002rtk.1uc002rtl.1.B.0')	(0,0):282,(0,1):94,(1,0):5	0:5,1:94	(0,0):243,(0,1):49,(1,0):17	0:17,1:49	chr2	(44032293, 44036844)	(44032694, 44037149)	CLK1 siRNA	SA564	SA572
ALE	50626@uc003zcw.2uc003zcx.2uc003zcy.2@uc010mfz.1uc003zcv.2	0.49	0.45	0.53	0.62	0.56	0.67	-0.13	50.27	('50626@uc003zcw.2uc003zcx.2uc003zcy.2@uc010mfz.1uc003zcv.2.B.0', '50626@uc003zcw.2uc003zcx.2uc003zcy.2@uc010mfz.1uc003zcv.2.A.0')	(0,0):1853,(0,1):315,(1,0):326	0:326,1:315	(0,0):1786,(0,1):121,(1,0):210	0:210,1:121	chr8	(145675315, 145689200)	(145676153, 145689995)	CLK1 siRNA	SA564	SA572
ALE	23484@uc003xhw.2@uc003xhx.2	0.63	0.59	0.68	0.76	0.71	0.81	-0.13	59.79	('23484@uc003xhw.2@uc003xhx.2.A.0', '23484@uc003xhw.2@uc003xhx.2.B.0')	(0,0):665,(0,1):112,(1,0):1714	0:1714,1:112	(0,0):514,(0,1):54,(1,0):1518	0:1518,1:54	chr8	(29963262, 29994788)	(29965587, 29995222)	CLK1 siRNA	SA564	SA572
ALE	27067@uc003xzo.1uc003xzp.1uc003xzq.1uc010lzk.1@uc003xzm.2uc003xzn.2	0.69	0.66	0.73	0.83	0.8	0.86	-0.14	1000000000000.0	('27067@uc003xzo.1uc003xzp.1uc003xzq.1uc010lzk.1@uc003xzm.2uc003xzn.2.A.0', '27067@uc003xzo.1uc003xzp.1uc003xzq.1uc010lzk.1@uc003xzm.2uc003xzn.2.B.0')	(0,0):672,(0,1):174,(1,0):1102	0:1102,1:174	(0,0):740,(0,1):93,(1,0):1295	0:1295,1:93	chr8	(74461841, 74332606)	(74464554, 74333700)	CLK1 siRNA	SA564	SA572
ALE	3303@uc003rjv.1@uc003nxi.1	0.14	0.09	0.19	0.49	0.35	0.62	-0.35	122588733.29	('3303@uc003rjv.1@uc003nxi.1.A.0', '3303@uc003rjv.1@uc003nxi.1.B.0')	(0,0):546032,(0,1):100,(1,0):23	0:23,1:100	(0,0):625312,(0,1):20,(1,0):29	0:29,1:20	chr6	(3284425, 31784104)	(3286807, 31785717)	CLK1 siRNA	SA564	SA572
ALE	3303@uc003sbs.1@uc003nxj.1	0.22	0.16	0.3	0.54	0.4	0.67	-0.32	211.42	('3303@uc003sbs.1@uc003nxj.1.A.0', '3303@uc003sbs.1@uc003nxj.1.B.0')	(0,0):552949,(0,1):103,(1,0):28	0:28,1:103	(0,0):633022,(0,1):22,(1,0):26	0:26,1:22	chr6	(3085932, 31783337)	(3088314, 31785719)	CLK1 siRNA	SA564	SA572
ALE	667@uc003pdc.2@uc003pdb.2	0.42	0.37	0.46	0.17	0.14	0.2	0.25	1000000000000.0	('667@uc003pdc.2@uc003pdb.2.B.0', '667@uc003pdc.2@uc003pdb.2.A.0')	(0,0):160,(0,1):186,(1,0):269	0:269,1:186	(0,0):216,(0,1):367,(1,0):152	0:152,1:367	chr6	(56468569, 56479380)	(56474142, 56482216)	CLK1 siRNA	SA564	SA572
ALE	56658@uc003rup.1uc0967.uc003rcp.1	0.71	0.67	0.75	0.82	0.79	0.85	-0.11	56.65	('56658@uc003rup.1uc0970.uc003rcp.1.A.0', '56658@uc003rup.1uc0971.uc003rcp.1.B.0')	(0,0):5774,(0,1):149,(1,0):368	0:368,1:149	(0,0):7367,(0,1):105,(1,0):485	0:485,1:105	chr6	(30309489, 30511156)	(30311506, 30513173)	CLK1 siRNA	SA564	SA572
ALE	667@uc003pdd.2@uc003pdb.2	0.72	0.43	0.93	0.18	0.11	0.31	0.54	52.72	('667@uc003pdd.2@uc003pdb.2.B.0', '667@uc003pdd.2@uc003pdb.2.A.0')	(0,0):634,(0,1):1,(1,0):269	0:269,1:1	(0,0):1254,(0,1):10,(1,0):152	0:152,1:10	chr6	(56468569, 56489171)	(56474142, 56489426)	CLK1 siRNA	SA564	SA572
ALE	667@uc003pdb.2@uc003pda.2	0.7	0.63	0.77	0.37	0.31	0.43	0.33	1000000000000.0	('667@uc003pdb.2@uc003pda.2.A.0', '667@uc003pdb.2@uc003pda.2.B.0')	(0,0):6970,(0,1):37,(1,0):269	0:269,1:37	(0,0):8954,(0,1):85,(1,0):152	0:152,1:85	chr6	(56468569, 56348356)	(56474142, 56350269)	CLK1 siRNA	SA564	SA572
ALE	3303@uc003sbr.1@uc003nxi.1	0.17	0.11	0.23	0.48	0.34	0.63	-0.31	639.27	('3303@uc003sbr.1@uc003nxi.1.A.0', '3303@uc003sbr.1@uc003nxi.1.B.0')	(0,0):552952,(0,1):100,(1,0):19	0:19,1:100	(0,0):633024,(0,1):20,(1,0):18	0:18,1:20	chr6	(3086699, 31784104)	(3088312, 31785717)	CLK1 siRNA	SA564	SA572
ALE	3303@uc003sbs.1@uc003nxi.1	0.16	0.11	0.22	0.46	0.32	0.6	-0.3	171.61	('3303@uc003sbs.1@uc003nxi.1.A.0', '3303@uc003sbs.1@uc003nxi.1.B.0')	(0,0):552952,(0,1):100,(1,0):28	0:28,1:100	(0,0):633024,(0,1):20,(1,0):26	0:26,1:20	chr6	(3085932, 31784104)	(3088314, 31785717)	CLK1 siRNA	SA564	SA572
ALE	3303@uc003rju.1@uc003nxi.1	0.85	0.78	0.9	0.5	0.35	0.65	0.35	107754.74	('3303@uc003rju.1@uc003nxi.1.B.0', '3303@uc003rju.1@uc003nxi.1.A.0')	(0,0):546033,(0,1):17,(1,0):100	0:100,1:17	(0,0):625311,(0,1):19,(1,0):20	0:20,1:19	chr6	(31784104, 3285192)	(31785717, 3286805)	CLK1 siRNA	SA564	SA572
ALE	441140@uc003rul.1@uc003rci.1	0.15	0.11	0.2	0.33	0.27	0.4	-0.18	25623647.51	('441140@uc003rul.1@uc003rci.1.B.0', '441140@uc003rul.1@uc003rci.1.A.0')	(0,0):7911,(0,1):178,(1,0):30	0:30,1:178	(0,0):7460,(0,1):126,(1,0):63	0:63,1:126	chr6	(30231053, 30029301)	(30234728, 30032982)	CLK1 siRNA	SA564	SA572
ALE	5134@uc003qya.1uc003qyb.1@uc003qxv.1uc003qxw.1	0.24	0.22	0.27	0.14	0.12	0.17	0.1	1000000000000.0	('5134@uc003qya.1uc003qyb.1@uc003qxv.1uc003qxw.1.A.0', '5134@uc003qya.1uc003qyb.1@uc003qxv.1uc003qxw.1.B.0')	(0,0):1769,(0,1):471,(1,0):300	0:300,1:471	(0,0):1248,(0,1):354,(1,0):113	0:113,1:354	chr6	(170890837, 170886450)	(170891353, 170886805)	CLK1 siRNA	SA564	SA572
ALE	26054@uc003pic.2uc003pif.1@uc003pid.2uc003pie.2	0.84	0.8	0.88	0.71	0.67	0.75	0.13	47247.97	('26054@uc003pic.2uc003pif.1@uc003pid.2uc003pie.2.B.0', '26054@uc003pic.2uc003pif.1@uc003pid.2uc003pie.2.A.0')	(0,0):2409,(0,1):48,(1,0):818	0:818,1:48	(0,0):2434,(0,1):101,(1,0):772	0:772,1:101	chr6	(76425101, 76388527)	(76427994, 76389581)	CLK1 siRNA	SA564	SA572
ALE	57579@uc003pfm.1@uc003pfk.2	0.46	0.33	0.61	0.83	0.73	0.92	-0.37	204.31	('57579@uc003pfm.1@uc003pfk.2.A.0', '57579@uc003pfm.1@uc003pfk.2.B.0')	(0,0):218,(0,1):12,(1,0):48	0:48,1:12	(0,0):503,(0,1):6,(1,0):169	0:169,1:6	chr6	(71212339, 71233670)	(71214663, 71234302)	CLK1 siRNA	SA564	SA572
ALE	285755@uc003pth.1@uc003ptg.2uc010kdo.1uc010kdp.1	0.28	0.19	0.39	0.07	0.02	0.13	0.21	504.21	('285755@uc003pth.1@uc003ptg.2uc010kdo.1uc010kdp.1.B.0', '285755@uc003pth.1@uc003ptg.2uc010kdo.1uc010kdp.1.A.0')	(0,0):170,(0,1):39,(1,0):23	0:23,1:39	(0,0):138,(0,1):43,(1,0):4	0:4,1:43	chr6	(109711418, 109760160)	(109714140, 109761990)	CLK1 siRNA	SA564	SA572
ALE	54901@uc003ndb.1@uc003nde.1uc003ndf.1	0.91	0.88	0.94	0.8	0.76	0.84	0.11	60.31	('54901@uc003ndb.1@uc003nde.1uc003ndf.1.B.0', '54901@uc003ndb.1@uc003nde.1uc003ndf.1.A.0')	(0,0):1334,(0,1):27,(1,0):405	0:405,1:27	(0,0):1915,(0,1):62,(1,0):369	0:369,1:62	chr6	(21231079, 20558773)	(21232632, 20559903)	CLK1 siRNA	SA564	SA572
ALE	25957@uc003ppt.2uc003pps.2@uc003ppo.2uc003ppp.2uc003ppq.2	0.1	0.09	0.11	0.2	0.19	0.22	-0.1	1000000000000.0	('25957@uc003ppt.2uc003pps.2@uc003ppo.2uc003ppp.2uc003ppq.2.A.0', '25957@uc003ppt.2uc003pps.2@uc003ppo.2uc003ppp.2uc003ppq.2.B.0')	(0,0):3379,(0,1):2724,(1,0):315	0:315,1:2724	(0,0):3833,(0,1):2822,(1,0):764	0:764,1:2822	chr6	(99858451, 99847841)	(99860194, 99849506)	CLK1 siRNA	SA564	SA572
ALE	51390@uc003qjg.2@uc003qjf.1uc003qjh.1uc003qji.1	0.16	0.14	0.18	0.34	0.31	0.37	-0.18	1000000000000.0	('51390@uc003qjg.2@uc003qjf.1uc003qjh.1uc003qji.1.A.0', '51390@uc003qjg.2@uc003qjf.1uc003qjh.1uc003qji.1.B.0')	(0,0):739,(0,1):332,(1,0):368	0:368,1:332	(0,0):1272,(0,1):322,(1,0):956	0:956,1:322	chr6	(143508766, 143660776)	(143511728, 143661441)	CLK1 siRNA	SA564	SA572
ALE	57579@uc003pfm.1@uc01841.uc003pfp.2	0.06	0.04	0.07	0.19	0.16	0.21	-0.13	1000000000000.0	('57579@uc003pfm.1@uc01844.uc003pfp.2.A.0', '57579@uc003pfm.1@uc01845.uc003pfp.2.B.0')	(0,0):1587,(0,1):491,(1,0):48	0:48,1:491	(0,0):1909,(0,1):445,(1,0):169	0:169,1:445	chr6	(71212339, 71269419)	(71214663, 71270875)	CLK1 siRNA	SA564	SA572
ALE	3304@uc003sbt.2@uc003rjw.2	0.28	0.27	0.29	0.7	0.68	0.72	-0.42	1000000000000.0	('3304@uc003sbt.2@uc003rjw.2.A.0', '3304@uc003sbt.2@uc003rjw.2.B.0')	(0,0):87950,(0,1):4599,(1,0):1766	0:1766,1:4599	(0,0):94789,(0,1):917,(1,0):2149	0:2149,1:917	chr6	(31596988, 31795512)	(31599510, 31798031)	CLK1 siRNA	SA564	SA572
ALE	54509@uc001ubd.2@uc001ubb.1	0.73	0.71	0.76	0.85	0.83	0.87	-0.12	1000000000000.0	('54509@uc001ubd.2@uc001ubb.1.B.0', '54509@uc001ubd.2@uc001ubb.1.A.0')	(0,0):1069,(0,1):288,(1,0):4188	0:4188,1:288	(0,0):1211,(0,1):170,(1,0):5206	0:5206,1:170	chr12	(122215660, 122218393)	(122217568, 122218912)	CLK1 siRNA	SA564	SA572
ALE	2065@uc001sjg.1@uc001sjh.1uc009zok.1uc001sjk.1uc001sjl.1	0.73	0.67	0.78	0.9	0.87	0.93	-0.17	838319282.31	('2065@uc001sjg.1@uc001sjh.1uc009zok.1uc001sjk.1uc001sjl.1.B.0', '2065@uc001sjg.1@uc001sjh.1uc009zok.1uc001sjk.1uc001sjl.1.A.0')	(0,0):757,(0,1):49,(1,0):499	0:499,1:49	(0,0):1259,(0,1):24,(1,0):875	0:875,1:24	chr12	(56495313, 56478779)	(56497128, 56479401)	CLK1 siRNA	SA564	SA572
ALE	9815@uc001tpw.1@uc001535.uc001tpv.1	0.64	0.6	0.68	0.39	0.36	0.43	0.25	1000000000000.0	('9815@uc001tpw.1@uc001539.uc001tpv.1.B.0', '9815@uc001tpw.1@uc001538.uc001tpv.1.A.0')	(0,0):633,(0,1):142,(1,0):1385	0:1385,1:142	(0,0):517,(0,1):233,(1,0):806	0:806,1:233	chr12	(110367609, 110385867)	(110370995, 110386651)	CLK1 siRNA	SA564	SA572
ALE	121457@uc001tfx.1@uc001tfv.1uc001tfw.1	0.44	0.42	0.47	0.57	0.53	0.62	-0.13	88000.99	('121457@uc001tfx.1@uc001tfv.1uc001tfw.1.A.0', '121457@uc001tfx.1@uc001tfv.1uc001tfw.1.B.0')	(0,0):247,(0,1):522,(1,0):1294	0:1294,1:522	(0,0):113,(0,1):137,(1,0):571	0:571,1:137	chr12	(99018030, 99007182)	(99020544, 99008118)	CLK1 siRNA	SA564	SA572
ALE	51134@uc001tdf.2@uc001tdd.1uc001tde.1	0.22	0.18	0.26	0.34	0.29	0.4	-0.12	28.96	('51134@uc001tdf.2@uc001tdd.1uc001tde.1.A.0', '51134@uc001tdf.2@uc001tdd.1uc001tde.1.B.0')	(0,0):997,(0,1):140,(1,0):124	0:124,1:140	(0,0):1259,(0,1):107,(1,0):178	0:178,1:107	chr12	(94762178, 94702056)	(94763812, 94702693)	CLK1 siRNA	SA564	SA572
ALE	9958@uc001sra.2@uc001srb.1uc001src.1	0.84	0.81	0.86	0.68	0.64	0.71	0.16	1000000000000.0	('9958@uc001sra.2@uc001srb.1uc001src.1.B.0', '9958@uc001sra.2@uc001srb.1uc001src.1.A.0')	(0,0):5286,(0,1):167,(1,0):1135	0:1135,1:167	(0,0):3006,(0,1):234,(1,0):646	0:646,1:234	chr12	(62797973, 62728947)	(62799898, 62730463)	CLK1 siRNA	SA564	SA572
ALE	1390@uc001ixx.1@uc00596.uc001iyt.1	0.62	0.57	0.67	0.49	0.44	0.54	0.13	90.74	('1390@uc001ixx.1@uc00600.uc001iyt.1.B.0', '1390@uc001ixx.1@uc00599.uc001iyt.1.A.0')	(0,0):353,(0,1):95,(1,0):453	0:453,1:95	(0,0):456,(0,1):135,(1,0):373	0:373,1:135	chr10	(35500182, 35468062)	(35501886, 35468775)	CLK1 siRNA	SA564	SA572
ALE	118924@uc001kjb.1@uc001kiz.1uc001kja.1	0.28	0.23	0.34	0.42	0.36	0.48	-0.14	49.07	('118924@uc001kjb.1@uc001kiz.1uc001kja.1.A.0', '118924@uc001kjb.1@uc001kiz.1uc001kja.1.B.0')	(0,0):1026,(0,1):113,(1,0):111	0:111,1:113	(0,0):1634,(0,1):96,(1,0):175	0:175,1:96	chr10	(95448837, 95428329)	(95451850, 95429625)	CLK1 siRNA	SA564	SA572
ALE	10556@uc009xtx.1@uc001khd.2	0.25	0.22	0.28	0.36	0.32	0.4	-0.11	30099.29	('10556@uc009xtx.1@uc001khd.2.B.1_10556@uc009xtx.1@uc001khd.2.B.0', '10556@uc009xtx.1@uc001khd.2.A.0')	(0,0):412,(0,1):322,(1,0):239	0:239,1:322	(0,0):341,(0,1):241,(1,0):301	0:301,1:241	chr10	(92662949, 92660327)	(92668312, 92661947)	CLK1 siRNA	SA564	SA572
ALE	26098@uc001lir.2@uc001lip.1	0.33	0.25	0.41	0.55	0.43	0.67	-0.22	21.04	('26098@uc001lir.2@uc001lip.1.A.0', '26098@uc001lir.2@uc001lip.1.B.1_26098@uc001lir.2@uc001lip.1.B.0')	(0,0):2500,(0,1):53,(1,0):90	0:90,1:53	(0,0):2189,(0,1):18,(1,0):78	0:78,1:18	chr10	(127429570, 127451870)	(127430232, 127452712)	CLK1 siRNA	SA564	SA572
ALE	1390@uc001ixx.1@uc00591.uc001iys.1	0.56	0.5	0.61	0.42	0.36	0.47	0.14	54.34	('1390@uc001ixx.1@uc00595.uc001iys.1.B.0', '1390@uc001ixx.1@uc00594.uc001iys.1.A.0')	(0,0):554,(0,1):95,(1,0):252	0:252,1:95	(0,0):625,(0,1):135,(1,0):204	0:204,1:135	chr10	(35500584, 35468062)	(35501886, 35468775)	CLK1 siRNA	SA564	SA572
ALE	26098@uc001lin.2@uc001lip.1	0.16	0.12	0.21	0.38	0.26	0.52	-0.22	32.72	('26098@uc001lin.2@uc001lip.1.A.0', '26098@uc001lin.2@uc001lip.1.B.1_26098@uc001lin.2@uc001lip.1.B.0')	(0,0):1634,(0,1):53,(1,0):78	0:78,1:53	(0,0):1303,(0,1):18,(1,0):79	0:79,1:18	chr10	(127436432, 127451870)	(127437650, 127452712)	CLK1 siRNA	SA564	SA572
ALE	55149@uc001ivc.2@uc001iva.2uc001ivb.2	0.7	0.66	0.74	0.52	0.48	0.56	0.18	1000000000000.0	('55149@uc001ivc.2@uc001iva.2uc001ivb.2.B.0', '55149@uc001ivc.2@uc001iva.2uc001ivb.2.A.0')	(0,0):1491,(0,1):103,(1,0):1614	0:1614,1:103	(0,0):1697,(0,1):193,(1,0):1374	0:1374,1:193	chr10	(30598730, 30628582)	(30602900, 30629379)	CLK1 siRNA	SA564	SA572
ALE	9184@uc009yah.1@uc001lhf.2	0.29	0.26	0.34	0.42	0.36	0.49	-0.13	22.43	('9184@uc009yah.1@uc001lhf.2.B.0', '9184@uc009yah.1@uc001lhf.2.A.0')	(0,0):3439,(0,1):96,(1,0):4483	0:4483,1:96	(0,0):2840,(0,1):56,(1,0):4586	0:4586,1:56	chr10	(124922128, 124921752)	(124924879, 124921929)	CLK1 siRNA	SA564	SA572
ALE	79664@uc010bgk.1@uc002ago.1uc002agp.1	0.73	0.7	0.77	0.61	0.58	0.65	0.12	4917274685.99	('79664@uc010bgk.1@uc002ago.1uc002agp.1.B.0', '79664@uc010bgk.1@uc002ago.1uc002agp.1.A.0')	(0,0):2683,(0,1):158,(1,0):694	0:694,1:158	(0,0):2843,(0,1):251,(1,0):630	0:630,1:251	chr15	(60711808, 60743294)	(60715961, 60745983)	CLK1 siRNA	SA564	SA572
ALE	64927@uc002buz.2@uc0504.uc010bor.1	0.89	0.85	0.93	0.78	0.73	0.82	0.11	44.78	('64927@uc002buz.2@uc0508.uc010bor.1.B.0', '64927@uc002buz.2@uc0507.uc010bor.1.A.0')	(0,0):279,(0,1):22,(1,0):403	0:403,1:22	(0,0):510,(0,1):57,(1,0):432	0:432,1:57	chr15	(99676528, 99695569)	(99678332, 99696502)	CLK1 siRNA	SA564	SA572
ALE	51310@uc010akl.1@uc001wjl.1uc010akk.1uc001wjm.1	0.37	0.26	0.49	0.11	0.07	0.18	0.26	1780.63	('51310@uc010akl.1@uc001wjl.1uc010akk.1uc001wjm.1.A.0', '51310@uc010akl.1@uc001wjl.1uc010akk.1uc001wjm.1.B.0')	(0,0):80,(0,1):35,(1,0):29	0:29,1:35	(0,0):118,(0,1):78,(1,0):13	0:13,1:78	chr14	(23817836, 23815527)	(23818635, 23816145)	CLK1 siRNA	SA564	SA572
ALE	10858@uc001ygn.1@uc001ygo.1uc001ygp.1	0.28	0.16	0.43	0.7	0.49	0.93	-0.42	25.74	('10858@uc001ygn.1@uc001ygo.1uc001ygp.1.A.0', '10858@uc001ygn.1@uc001ygo.1uc001ygp.1.B.0')	(0,0):35,(0,1):11,(1,0):42	0:42,1:11	(0,0):26,(0,1):3,(1,0):75	0:75,1:3	chr14	(100173905, 100192894)	(100179774, 100193638)	CLK1 siRNA	SA564	SA572
ALE	145508@uc001xuy.1@uc001xux.1	0.08	0.03	0.14	0.32	0.25	0.38	-0.24	1401.38	('145508@uc001xuy.1@uc001xux.1.A.0', '145508@uc001xuy.1@uc001xux.1.B.0')	(0,0):610,(0,1):94,(1,0):7	0:7,1:94	(0,0):1342,(0,1):127,(1,0):60	0:60,1:127	chr14	(81296509, 80962824)	(81297638, 80963925)	CLK1 siRNA	SA564	SA572
ALE	23116@uc001wvu.2@uc001wvv.1uc001wvw.1	0.09	0.04	0.18	0.36	0.24	0.49	-0.27	59.69	('23116@uc001wvu.2@uc001wvv.1uc001wvw.1.A.0', '23116@uc001wvu.2@uc001wvv.1uc001wvw.1.B.0')	(0,0):94,(0,1):37,(1,0):6	0:6,1:37	(0,0):83,(0,1):23,(1,0):25	0:25,1:23	chr14	(45475211, 45542499)	(45477344, 45543634)	CLK1 siRNA	SA564	SA572
MXE	chr3:130689582:130689930:+@chr3:130693674:130693727:+@chr3:130697042:130697140:+@chr3:130701435:130701601:+	0.5	0.26	0.79	0.88	0.7	1.0	-0.38	39.9	('chr3:130689582:130689930:+@chr3:130693674:130693727:+@chr3:130697042:130697140:+@chr3:130701435:130701601:+.B.up_chr3:130689582:130689930:+@chr3:130693674:130693727:+@chr3:130697042:130697140:+@chr3:130701435:130701601:+.B.mxe2_chr3:130689582:130689930:+@chr3:130693674:130693727:+@chr3:130697042:130697140:+@chr3:130701435:130701601:+.B.dn', 'chr3:130689582:130689930:+@chr3:130693674:130693727:+…	(0,0):133,(0,1):5,(1,0):5,(1,1):2	0:7,1:5	(0,0):147,(0,1):1,(1,0):15,(1,1):3	0:18,1:1	chr3	(129206892, 129206892)	(129218911, 129218911)	CLK1 siRNA	SA564	SA572
MXE	chr3:139810139:139810469:+@chr3:139812136:139812569:+@chr3:139821243:139821302:+@chr3:139822939:139823071:+	0.48	0.25	0.71	0.09	0.02	0.19	0.39	42.44	('chr3:139810139:139810469:+@chr3:139812136:139812569:+@chr3:139821243:139821302:+@chr3:139822939:139823071:+.A.up_chr3:139810139:139810469:+@chr3:139812136:139812569:+@chr3:139821243:139821302:+@chr3:139822939:139823071:+.A.mxe1_chr3:139810139:139810469:+@chr3:139812136:139812569:+@chr3:139821243:139821302:+@chr3:139822939:139823071:+.A.dn', 'chr3:139810139:139810469:+@chr3:139812136:139812569:+…	(0,0):126,(0,1):4,(1,0):12,(1,1):11	0:16,1:11	(0,0):100,(0,1):11,(1,0):2,(1,1):10	0:3,1:20	chr3	(138327449, 138327449)	(138340381, 138340381)	CLK1 siRNA	SA564	SA572
MXE	chr19:1566685:1567237:-@chr19:1566284:1566519:-@chr19:1563206:1563429:-@chr19:1560289:1562848:-	0.52	0.48	0.55	0.62	0.58	0.65	-0.1	1422.28	('chr19:1566685:1567237:-@chr19:1566284:1566519:-@chr19:1563206:1563429:-@chr19:1560289:1562848:-.A.dn_chr19:1566685:1567237:-@chr19:1566284:1566519:-@chr19:1563206:1563429:-@chr19:1560289:1562848:-.A.mxe1_chr19:1566685:1567237:-@chr19:1566284:1566519:-@chr19:1563206:1563429:-@chr19:1560289:1562848:-.A.up', 'chr19:1566685:1567237:-@chr19:1566284:1566519:-@chr19:1563206:1563429:-@chr19:1560289:156…	(0,0):1121,(0,1):407,(1,0):438,(1,1):3030	0:2038,1:1837	(0,0):1125,(0,1):328,(1,0):534,(1,1):2767	0:2246,1:1383	chr19	(1609289, 1609289)	(1616237, 1616237)	CLK1 siRNA	SA564	SA572
MXE	chr6:159340455:159341207:-@chr6:159334859:159334946:-@chr6:159327300:159327460:-@chr6:159324682:159324827:-	0.4	0.3	0.49	0.62	0.53	0.7	-0.22	27.17	('chr6:159340455:159341207:-@chr6:159334859:159334946:-@chr6:159327300:159327460:-@chr6:159324682:159324827:-.B.dn_chr6:159340455:159341207:-@chr6:159334859:159334946:-@chr6:159327300:159327460:-@chr6:159324682:159324827:-.B.mxe2_chr6:159340455:159341207:-@chr6:159334859:159334946:-@chr6:159327300:159327460:-@chr6:159324682:159324827:-.B.up', 'chr6:159340455:159341207:-@chr6:159334859:159334946:-…	(0,0):736,(0,1):44,(1,0):45,(1,1):365	0:206,1:248	(0,0):1571,(0,1):37,(1,0):82,(1,1):311	0:264,1:166	chr6	(159404694, 159404694)	(159421219, 159421219)	CLK1 siRNA	SA564	SA572
RI	chr9:88130069:88130249:-@chr9:88127608:88128695:-	0.1	0.07	0.12	0.34	0.28	0.4	-0.24	1000000000000.0	('chr9:88130069:88130249:-@chr9:88127608:88128695:-.A.withRI', 'chr9:88130069:88130249:-@chr9:88127608:88128695:-.B.dn_chr9:88130069:88130249:-@chr9:88127608:88128695:-.B.up')	(0,0):67,(0,1):40,(1,0):57,(1,1):398	0:106,1:389	(0,0):62,(0,1):21,(1,0):176,(1,1):356	0:292,1:261	chr9	(88937788, 88937788)	(88940429, 88940429)	CLK1 siRNA	SA564	SA572
RI	chr9:94517356:94517566:-@chr9:94513466:94515564:-	0.36	0.33	0.4	0.52	0.47	0.57	-0.16	46710853487.97	('chr9:94517356:94517566:-@chr9:94513466:94515564:-.A.withRI', 'chr9:94517356:94517566:-@chr9:94513466:94515564:-.B.dn_chr9:94517356:94517566:-@chr9:94513466:94515564:-.B.up')	(0,0):83,(0,1):62,(1,0):577,(1,1):1673	0:1219,1:1093	(0,0):64,(0,1):35,(1,0):578,(1,1):1161	0:1149,1:625	chr9	(95473645, 95473645)	(95477745, 95477745)	CLK1 siRNA	SA564	SA572
RI	chr7:91703663:91703792:-@chr7:91702653:91702896:-	0.14	0.1	0.19	0.28	0.21	0.35	-0.14	48.63	('chr7:91703663:91703792:-@chr7:91702653:91702896:-.A.withRI', 'chr7:91703663:91703792:-@chr7:91702653:91702896:-.B.dn_chr7:91703663:91703792:-@chr7:91702653:91702896:-.B.up')	(0,0):54,(0,1):38,(1,0):49,(1,1):30	0:56,1:61	(0,0):67,(0,1):39,(1,0):105,(1,1):24	0:111,1:57	chr7	(91864717, 91864717)	(91865856, 91865856)	CLK1 siRNA	SA564	SA572
RI	chr20:61797575:61797651:+@chr20:61798557:61798988:+	0.23	0.21	0.25	0.35	0.3	0.39	-0.12	791183311.18	('chr20:61797575:61797651:+@chr20:61798557:61798988:+.A.withRI', 'chr20:61797575:61797651:+@chr20:61798557:61798988:+.B.up_chr20:61797575:61797651:+@chr20:61798557:61798988:+.B.dn')	(0,0):626,(0,1):2,(1,0):1040,(1,1):1554	0:1383,1:1213	(0,0):242,(0,1):1,(1,0):524,(1,1):529	0:739,1:315	chr20	(62327131, 62327131)	(62328544, 62328544)	CLK1 siRNA	SA564	SA572
RI	chr20:357135:357233:+@chr20:357595:357738:+	0.1	0.06	0.15	0.22	0.17	0.28	-0.12	139.25	('chr20:357135:357233:+@chr20:357595:357738:+.A.withRI', 'chr20:357135:357233:+@chr20:357595:357738:+.B.up_chr20:357135:357233:+@chr20:357595:357738:+.B.dn')	(0,0):131,(0,1):37,(1,0):27,(1,1):1	0:27,1:38	(0,0):219,(0,1):67,(1,0):135,(1,1):5	0:135,1:72	chr20	(409135, 409135)	(409738, 409738)	CLK1 siRNA	SA564	SA572
RI	chr1:28759732:28759831:+@chr1:28760445:28760497:+	0.15	0.06	0.31	0.8	0.43	0.99	-0.65	34.89	('chr1:28759732:28759831:+@chr1:28760445:28760497:+.A.withRI', 'chr1:28759732:28759831:+@chr1:28760445:28760497:+.B.up_chr1:28759732:28759831:+@chr1:28760445:28760497:+.B.dn')	(0,0):63,(0,1):5,(1,0):27	0:27,1:5	(0,0):65,(1,0):35	0:35	chr1	(28887145, 28887145)	(28887910, 28887910)	CLK1 siRNA	SA564	SA572
RI	chr1:205999607:205999696:+@chr1:206001217:206001414:+	0.05	0.03	0.07	0.15	0.11	0.21	-0.1	4757.05	('chr1:205999607:205999696:+@chr1:206001217:206001414:+.A.withRI', 'chr1:205999607:205999696:+@chr1:206001217:206001414:+.B.up_chr1:205999607:205999696:+@chr1:206001217:206001414:+.B.dn')	(0,0):484,(0,1):19,(1,0):47,(1,1):43	0:47,1:62	(0,0):499,(0,1):15,(1,0):138,(1,1):41	0:147,1:47	chr1	(207932984, 207932984)	(207934791, 207934791)	CLK1 siRNA	SA564	SA572
RI	chr1:247116547:247116768:-@chr1:247116380:247116457:-	0.58	0.48	0.68	0.23	0.15	0.32	0.35	34657.93	('chr1:247116547:247116768:-@chr1:247116380:247116457:-.A.withRI', 'chr1:247116547:247116768:-@chr1:247116380:247116457:-.B.dn_chr1:247116547:247116768:-@chr1:247116380:247116457:-.B.up')	(0,0):104,(0,1):22,(1,0):73,(1,1):36	0:90,1:41	(0,0):83,(0,1):38,(1,0):27,(1,1):31	0:33,1:63	chr1	(249149757, 249149757)	(249150145, 249150145)	CLK1 siRNA	SA564	SA572
RI	chr1:16648175:16648287:+@chr1:16650920:16651097:+	0.04	0.03	0.06	0.15	0.1	0.21	-0.11	114.72	('chr1:16648175:16648287:+@chr1:16650920:16651097:+.A.withRI', 'chr1:16648175:16648287:+@chr1:16650920:16651097:+.B.up_chr1:16648175:16648287:+@chr1:16650920:16651097:+.B.dn')	(0,0):230,(0,1):31,(1,0):49,(1,1):12	0:50,1:42	(0,0):138,(0,1):14,(1,0):90,(1,1):8	0:90,1:22	chr1	(16775588, 16775588)	(16778510, 16778510)	CLK1 siRNA	SA564	SA572
RI	chr16:28754755:28754944:+@chr16:28755550:28756059:+	0.44	0.41	0.46	0.62	0.59	0.65	-0.18	1000000000000.0	('chr16:28754755:28754944:+@chr16:28755550:28756059:+.A.withRI', 'chr16:28754755:28754944:+@chr16:28755550:28756059:+.B.up_chr16:28754755:28754944:+@chr16:28755550:28756059:+.B.dn')	(0,0):706,(0,1):264,(1,0):1117,(1,1):1286	0:1710,1:957	(0,0):1046,(0,1):247,(1,0):2162,(1,1):1732	0:3211,1:930	chr16	(28847254, 28847254)	(28848558, 28848558)	CLK1 siRNA	SA564	SA572
RI	chr16:1768437:1768614:-@chr16:1768136:1768323:-	0.54	0.46	0.63	0.32	0.25	0.38	0.22	86.99	('chr16:1768437:1768614:-@chr16:1768136:1768323:-.A.withRI', 'chr16:1768437:1768614:-@chr16:1768136:1768323:-.B.dn_chr16:1768437:1768614:-@chr16:1768136:1768323:-.B.up')	(0,0):91,(0,1):44,(1,0):95,(1,1):21	0:99,1:61	(0,0):116,(0,1):79,(1,0):70,(1,1):26	0:72,1:103	chr16	(1828135, 1828135)	(1828613, 1828613)	CLK1 siRNA	SA564	SA572
RI	chr16:28754755:28754998:+@chr16:28755550:28756059:+	0.56	0.52	0.6	0.72	0.69	0.75	-0.16	1000000000000.0	('chr16:28754755:28754998:+@chr16:28755550:28756059:+.A.withRI', 'chr16:28754755:28754998:+@chr16:28755550:28756059:+.B.up_chr16:28754755:28754998:+@chr16:28755550:28756059:+.B.dn')	(0,0):849,(0,1):121,(1,0):1053,(1,1):1350	0:1834,1:690	(0,0):1146,(0,1):147,(1,0):2056,(1,1):1838	0:3414,1:627	chr16	(28847254, 28847254)	(28848558, 28848558)	CLK1 siRNA	SA564	SA572
RI	chr16:29920034:29920352:+@chr16:29923390:29923479:+	0.53	0.37	0.8	0.91	0.76	1.0	-0.38	22.27	('chr16:29920034:29920352:+@chr16:29923390:29923479:+.A.withRI', 'chr16:29920034:29920352:+@chr16:29923390:29923479:+.B.up_chr16:29920034:29920352:+@chr16:29923390:29923479:+.B.dn')	(0,0):130,(0,1):1,(1,0):195,(1,1):26	0:207,1:15	(0,0):127,(1,0):319,(1,1):8	0:325,1:2	chr16	(30012533, 30012533)	(30015978, 30015978)	CLK1 siRNA	SA564	SA572
RI	chr16:28754755:28754944:+@chr16:28755573:28756059:+	0.55	0.52	0.59	0.72	0.69	0.75	-0.17	1000000000000.0	('chr16:28754755:28754944:+@chr16:28755573:28756059:+.A.withRI', 'chr16:28754755:28754944:+@chr16:28755573:28756059:+.B.up_chr16:28754755:28754944:+@chr16:28755573:28756059:+.B.dn')	(0,0):842,(0,1):128,(1,0):1214,(1,1):1189	0:1879,1:652	(0,0):1161,(0,1):132,(1,0):2297,(1,1):1597	0:3501,1:525	chr16	(28847254, 28847254)	(28848558, 28848558)	CLK1 siRNA	SA564	SA572
RI	chr16:1767948:1768614:-@chr16:1767749:1767874:-	0.63	0.52	0.75	0.36	0.26	0.47	0.27	48.64	('chr16:1767948:1768614:-@chr16:1767749:1767874:-.A.withRI', 'chr16:1767948:1768614:-@chr16:1767749:1767874:-.B.dn_chr16:1767948:1768614:-@chr16:1767749:1767874:-.B.up')	(0,0):209,(0,1):15,(1,0):53,(1,1):181	0:170,1:79	(0,0):298,(0,1):25,(1,0):28,(1,1):154	0:72,1:135	chr16	(1827748, 1827748)	(1828613, 1828613)	CLK1 siRNA	SA564	SA572
RI	chr16:28754755:28754998:+@chr16:28755573:28756059:+	0.62	0.59	0.66	0.78	0.75	0.81	-0.16	1000000000000.0	('chr16:28754755:28754998:+@chr16:28755573:28756059:+.A.withRI', 'chr16:28754755:28754998:+@chr16:28755573:28756059:+.B.up_chr16:28754755:28754998:+@chr16:28755573:28756059:+.B.dn')	(0,0):877,(0,1):93,(1,0):1150,(1,1):1253	0:1934,1:562	(0,0):1188,(0,1):105,(1,0):2191,(1,1):1703	0:3527,1:472	chr16	(28847254, 28847254)	(28848558, 28848558)	CLK1 siRNA	SA564	SA572
RI	chr3:125157892:125158332:-@chr3:125157380:125157652:-	0.6	0.49	0.71	0.37	0.3	0.46	0.23	31.66	('chr3:125157892:125158332:-@chr3:125157380:125157652:-.A.withRI', 'chr3:125157892:125158332:-@chr3:125157380:125157652:-.B.dn_chr3:125157892:125158332:-@chr3:125157380:125157652:-.B.up')	(0,0):55,(0,1):17,(1,0):73,(1,1):122	0:142,1:70	(0,0):92,(0,1):50,(1,0):68,(1,1):146	0:110,1:154	chr3	(123674690, 123674690)	(123675642, 123675642)	CLK1 siRNA	SA564	SA572
RI	chr19:49368853:49368945:+@chr19:49371491:49373680:+	0.3	0.24	0.37	0.49	0.4	0.6	-0.19	29.82	('chr19:49368853:49368945:+@chr19:49371491:49373680:+.A.withRI', 'chr19:49368853:49368945:+@chr19:49371491:49373680:+.B.up_chr19:49368853:49368945:+@chr19:49371491:49373680:+.B.dn')	(0,0):74,(0,1):22,(1,0):109,(1,1):251	0:180,1:202	(0,0):52,(0,1):5,(1,0):143,(1,1):226	0:251,1:123	chr19	(44677013, 44677013)	(44681840, 44681840)	CLK1 siRNA	SA564	SA572
RI	chr19:3524690:3524798:+@chr19:3525339:3525584:+	0.79	0.69	0.88	0.57	0.48	0.66	0.22	45.03	('chr19:3524690:3524798:+@chr19:3525339:3525584:+.A.withRI', 'chr19:3524690:3524798:+@chr19:3525339:3525584:+.B.up_chr19:3524690:3524798:+@chr19:3525339:3525584:+.B.dn')	(0,0):274,(0,1):10,(1,0):312,(1,1):49	0:353,1:18	(0,0):448,(0,1):24,(1,0):251,(1,1):61	0:285,1:51	chr19	(3573690, 3573690)	(3574584, 3574584)	CLK1 siRNA	SA564	SA572
RI	chr19:1222980:1223050:+@chr19:1223426:1224139:+	0.14	0.12	0.16	0.24	0.22	0.27	-0.1	1000000000000.0	('chr19:1222980:1223050:+@chr19:1223426:1224139:+.A.withRI', 'chr19:1222980:1223050:+@chr19:1223426:1224139:+.B.up_chr19:1222980:1223050:+@chr19:1223426:1224139:+.B.dn')	(0,0):567,(0,1):179,(1,0):177,(1,1):1468	0:376,1:1448	(0,0):658,(0,1):172,(1,0):340,(1,1):1615	0:719,1:1408	chr19	(1271980, 1271980)	(1273139, 1273139)	CLK1 siRNA	SA564	SA572
RI	chr19:47163241:47163332:-@chr19:47162574:47162957:-	0.38	0.3	0.45	0.62	0.55	0.7	-0.24	34366.29	('chr19:47163241:47163332:-@chr19:47162574:47162957:-.A.withRI', 'chr19:47163241:47163332:-@chr19:47162574:47162957:-.B.dn_chr19:47163241:47163332:-@chr19:47162574:47162957:-.B.up')	(0,0):97,(0,1):54,(1,0):102,(1,1):100	0:142,1:114	(0,0):84,(0,1):43,(1,0):221,(1,1):124	0:295,1:93	chr19	(42470734, 42470734)	(42471492, 42471492)	CLK1 siRNA	SA564	SA572
RI	chr19:45596367:45596563:-@chr19:45591515:45595717:-	0.73	0.5	0.95	0.2	0.08	0.36	0.53	1633.68	('chr19:45596367:45596563:-@chr19:45591515:45595717:-.A.withRI', 'chr19:45596367:45596563:-@chr19:45591515:45595717:-.B.dn_chr19:45596367:45596563:-@chr19:45591515:45595717:-.B.up')	(0,0):2,(0,1):2,(1,0):14,(1,1):62	0:44,1:34	(0,0):3,(0,1):5,(1,0):5,(1,1):160	0:43,1:127	chr19	(40899675, 40899675)	(40904723, 40904723)	CLK1 siRNA	SA564	SA572
RI	chr19:50086357:50086411:+@chr19:50086507:50086786:+	0.54	0.45	0.63	0.33	0.26	0.41	0.21	55.12	('chr19:50086357:50086411:+@chr19:50086507:50086786:+.A.withRI', 'chr19:50086357:50086411:+@chr19:50086507:50086786:+.B.up_chr19:50086357:50086411:+@chr19:50086507:50086786:+.B.dn')	(0,0):409,(0,1):34,(1,0):109,(1,1):120	0:172,1:91	(0,0):322,(0,1):43,(1,0):58,(1,1):103	0:87,1:117	chr19	(45394517, 45394517)	(45394946, 45394946)	CLK1 siRNA	SA564	SA572
RI	chr19:3524690:3524798:+@chr19:3525381:3525584:+	0.43	0.37	0.5	0.23	0.2	0.27	0.2	7171280652.72	('chr19:3524690:3524798:+@chr19:3525381:3525584:+.A.withRI', 'chr19:3524690:3524798:+@chr19:3525381:3525584:+.B.up_chr19:3524690:3524798:+@chr19:3525381:3525584:+.B.dn')	(0,0):224,(0,1):60,(1,0):331,(1,1):30	0:342,1:79	(0,0):356,(0,1):116,(1,0):261,(1,1):51	0:273,1:155	chr19	(3573690, 3573690)	(3574584, 3574584)	CLK1 siRNA	SA564	SA572
RI	chr19:3524690:3524798:+@chr19:3525368:3525584:+	0.78	0.68	0.87	0.53	0.43	0.62	0.25	42.82	('chr19:3524690:3524798:+@chr19:3525368:3525584:+.A.withRI', 'chr19:3524690:3524798:+@chr19:3525368:3525584:+.B.up_chr19:3524690:3524798:+@chr19:3525368:3525584:+.B.dn')	(0,0):274,(0,1):10,(1,0):326,(1,1):35	0:355,1:16	(0,0):449,(0,1):23,(1,0):257,(1,1):55	0:282,1:53	chr19	(3573690, 3573690)	(3574584, 3574584)	CLK1 siRNA	SA564	SA572
RI	chr19:10367111:10367372:-@chr19:10366904:10367019:-	0.2	0.17	0.23	0.3	0.26	0.35	-0.1	244.17	('chr19:10367111:10367372:-@chr19:10366904:10367019:-.A.withRI', 'chr19:10367111:10367372:-@chr19:10366904:10367019:-.B.dn_chr19:10367111:10367372:-@chr19:10366904:10367019:-.B.up')	(0,0):1501,(0,1):336,(1,0):170,(1,1):169	0:183,1:492	(0,0):1063,(0,1):182,(1,0):168,(1,1):97	0:175,1:272	chr19	(10505904, 10505904)	(10506372, 10506372)	CLK1 siRNA	SA564	SA572
RI	chr19:1195314:1195439:+@chr19:1195736:1195823:+	0.46	0.42	0.49	0.35	0.31	0.38	0.11	1449933.01	('chr19:1195314:1195439:+@chr19:1195736:1195823:+.A.withRI', 'chr19:1195314:1195439:+@chr19:1195736:1195823:+.B.up_chr19:1195314:1195439:+@chr19:1195736:1195823:+.B.dn')	(0,0):680,(0,1):208,(1,0):1356,(1,1):3	0:1357,1:210	(0,0):612,(0,1):250,(1,0):1024,(1,1):4	0:1026,1:252	chr19	(1244314, 1244314)	(1244823, 1244823)	CLK1 siRNA	SA564	SA572
RI	chr11:66825329:66825445:+@chr11:66825535:66825698:+	0.3	0.2	0.42	0.06	0.02	0.13	0.24	12881.85	('chr11:66825329:66825445:+@chr11:66825535:66825698:+.A.withRI', 'chr11:66825329:66825445:+@chr11:66825535:66825698:+.B.up_chr11:66825329:66825445:+@chr11:66825535:66825698:+.B.dn')	(0,0):104,(0,1):21,(1,0):22,(1,1):8	0:23,1:28	(0,0):81,(0,1):25,(1,0):3,(1,1):11	0:4,1:35	chr11	(67068753, 67068753)	(67069122, 67069122)	CLK1 siRNA	SA564	SA572
RI	chr11:65893416:65893579:-@chr11:65893107:65893246:-	0.8	0.73	0.86	0.49	0.42	0.57	0.31	1000000000000.0	('chr11:65893416:65893579:-@chr11:65893107:65893246:-.A.withRI', 'chr11:65893416:65893579:-@chr11:65893107:65893246:-.B.dn_chr11:65893416:65893579:-@chr11:65893107:65893246:-.B.up')	(0,0):126,(0,1):17,(1,0):187,(1,1):8	0:192,1:20	(0,0):221,(0,1):66,(1,0):169,(1,1):12	0:176,1:71	chr11	(66136531, 66136531)	(66137003, 66137003)	CLK1 siRNA	SA564	SA572
RI	chr11:104320685:104320788:-@chr11:104318803:104318910:-	0.06	0.04	0.09	0.16	0.1	0.23	-0.1	23.46	('chr11:104320685:104320788:-@chr11:104318803:104318910:-.A.withRI', 'chr11:104320685:104320788:-@chr11:104318803:104318910:-.B.dn_chr11:104320685:104320788:-@chr11:104318803:104318910:-.B.up')	(0,0):54,(0,1):25,(1,0):60	0:60,1:25	(0,0):51,(0,1):17,(1,0):132	0:132,1:17	chr11	(104813593, 104813593)	(104815578, 104815578)	CLK1 siRNA	SA564	SA572
RI	chr11:64289999:64290203:-@chr11:64288658:64289566:-	0.49	0.46	0.52	0.66	0.63	0.7	-0.17	1000000000000.0	('chr11:64289999:64290203:-@chr11:64288658:64289566:-.A.withRI', 'chr11:64289999:64290203:-@chr11:64288658:64289566:-.B.dn_chr11:64289999:64290203:-@chr11:64288658:64289566:-.B.up')	(0,0):750,(0,1):49,(1,0):1240,(1,1):5076	0:3602,1:2763	(0,0):758,(0,1):37,(1,0):1615,(1,1):4857	0:4568,1:1941	chr11	(64532082, 64532082)	(64533627, 64533627)	CLK1 siRNA	SA564	SA572
RI	chr21:36330253:36330419:-@chr21:36328710:36330128:-	0.51	0.33	0.7	0.13	0.04	0.27	0.38	39.07	('chr21:36330253:36330419:-@chr21:36328710:36330128:-.A.withRI', 'chr21:36330253:36330419:-@chr21:36328710:36330128:-.B.dn_chr21:36330253:36330419:-@chr21:36328710:36330128:-.B.up')	(0,0):14,(0,1):6,(1,0):16,(1,1):174	0:86,1:110	(0,0):8,(0,1):11,(1,0):3,(1,1):170	0:9,1:175	chr21	(37406840, 37406840)	(37408549, 37408549)	CLK1 siRNA	SA564	SA572
RI	chr17:7065995:7066345:+@chr17:7066710:7067280:+	0.45	0.42	0.48	0.28	0.25	0.31	0.17	1000000000000.0	('chr17:7065995:7066345:+@chr17:7066710:7067280:+.A.withRI', 'chr17:7065995:7066345:+@chr17:7066710:7067280:+.B.up_chr17:7065995:7066345:+@chr17:7066710:7067280:+.B.dn')	(0,0):958,(0,1):308,(1,0):615,(1,1):1046	0:1122,1:847	(0,0):1004,(0,1):392,(1,0):348,(1,1):859	0:568,1:1031	chr17	(7125271, 7125271)	(7126556, 7126556)	CLK1 siRNA	SA564	SA572
RI	chr17:77601567:77601720:-@chr17:77600842:77601171:-	0.58	0.52	0.65	0.39	0.32	0.47	0.19	205.5	('chr17:77601567:77601720:-@chr17:77600842:77601171:-.A.withRI', 'chr17:77601567:77601720:-@chr17:77600842:77601171:-.B.dn_chr17:77601567:77601720:-@chr17:77600842:77601171:-.B.up')	(0,0):278,(0,1):60,(1,0):265,(1,1):87	0:319,1:93	(0,0):235,(0,1):62,(1,0):120,(1,1):48	0:139,1:91	chr17	(80007553, 80007553)	(80008431, 80008431)	CLK1 siRNA	SA564	SA572
RI	chr17:59928590:59928649:-@chr17:59927129:59927353:-	0.26	0.25	0.27	0.54	0.51	0.57	-0.28	1000000000000.0	('chr17:59928590:59928649:-@chr17:59927129:59927353:-.A.withRI', 'chr17:59928590:59928649:-@chr17:59927129:59927353:-.B.dn_chr17:59928590:59928649:-@chr17:59927129:59927353:-.B.up')	(0,0):2590,(0,1):604,(1,0):5455,(1,1):687	0:5637,1:1109	(0,0):1914,(0,1):260,(1,0):7904,(1,1):497	0:8189,1:472	chr17	(62496667, 62496667)	(62498187, 62498187)	CLK1 siRNA	SA564	SA572
RI	chr17:68714915:68714990:+@chr17:68716048:68716238:+	0.48	0.43	0.53	0.36	0.32	0.41	0.12	33.27	('chr17:68714915:68714990:+@chr17:68716048:68716238:+.A.withRI', 'chr17:68714915:68714990:+@chr17:68716048:68716238:+.B.up_chr17:68714915:68714990:+@chr17:68716048:68716238:+.B.dn')	(0,0):292,(0,1):91,(1,0):1588,(1,1):56	0:1621,1:114	(0,0):213,(0,1):90,(1,0):974,(1,1):47	0:987,1:124	chr17	(71203320, 71203320)	(71204643, 71204643)	CLK1 siRNA	SA564	SA572
RI	chr17:7226879:7227132:+@chr17:7227293:7227363:+	0.7	0.49	0.89	0.3	0.18	0.45	0.4	52.69	('chr17:7226879:7227132:+@chr17:7227293:7227363:+.A.withRI', 'chr17:7226879:7227132:+@chr17:7227293:7227363:+.B.up_chr17:7226879:7227132:+@chr17:7227293:7227363:+.B.dn')	(0,0):39,(0,1):3,(1,0):30,(1,1):17	0:42,1:8	(0,0):54,(0,1):12,(1,0):17,(1,1):20	0:31,1:18	chr17	(7286155, 7286155)	(7286639, 7286639)	CLK1 siRNA	SA564	SA572
RI	chr17:7102631:7102726:+@chr17:7103614:7103983:+	0.2	0.17	0.23	0.31	0.26	0.37	-0.11	48.04	('chr17:7102631:7102726:+@chr17:7103614:7103983:+.A.withRI', 'chr17:7102631:7102726:+@chr17:7103614:7103983:+.B.up_chr17:7102631:7102726:+@chr17:7103614:7103983:+.B.dn')	(0,0):571,(0,1):2,(1,0):241,(1,1):374	0:321,1:296	(0,0):305,(0,1):1,(1,0):230,(1,1):227	0:303,1:155	chr17	(7161907, 7161907)	(7163259, 7163259)	CLK1 siRNA	SA564	SA572
RI	chr17:71987410:71987531:-@chr17:71986759:71986954:-	0.18	0.14	0.23	0.08	0.06	0.11	0.1	214.14	('chr17:71987410:71987531:-@chr17:71986759:71986954:-.A.withRI', 'chr17:71987410:71987531:-@chr17:71986759:71986954:-.B.dn_chr17:71987410:71987531:-@chr17:71986759:71986954:-.B.up')	(0,0):121,(0,1):67,(1,0):83,(1,1):20	0:86,1:84	(0,0):205,(0,1):106,(1,0):47,(1,1):16	0:48,1:121	chr17	(74475164, 74475164)	(74475936, 74475936)	CLK1 siRNA	SA564	SA572
RI	chrX:153280873:153281476:+@chrX:153282237:153282448:+	0.9	0.89	0.92	0.79	0.78	0.81	0.11	1000000000000.0	('chrX:153280873:153281476:+@chrX:153282237:153282448:+.A.withRI', 'chrX:153280873:153281476:+@chrX:153282237:153282448:+.B.up_chrX:153280873:153281476:+@chrX:153282237:153282448:+.B.dn')	(0,0):23842,(0,1):153,(1,0):4128,(1,1):820	0:4861,1:240	(0,0):20384,(0,1):324,(1,0):3470,(1,1):702	0:4016,1:480	chrX	(153627679, 153627679)	(153629254, 153629254)	CLK1 siRNA	SA564	SA572
RI	chr22:37218007:37218066:-@chr22:37213830:37214066:-	0.24	0.22	0.27	0.63	0.58	0.68	-0.39	1000000000000.0	('chr22:37218007:37218066:-@chr22:37213830:37214066:-.A.withRI', 'chr22:37218007:37218066:-@chr22:37213830:37214066:-.B.dn_chr22:37218007:37218066:-@chr22:37213830:37214066:-.B.up')	(0,0):599,(0,1):161,(1,0):3402,(1,1):152	0:3434,1:281	(0,0):707,(0,1):75,(1,0):7666,(1,1):115	0:7745,1:111	chr22	(38883884, 38883884)	(38888120, 38888120)	CLK1 siRNA	SA564	SA572
RI	chr8:144728504:144728658:-@chr8:144728098:144728406:-	0.5	0.45	0.55	0.33	0.29	0.39	0.17	645779.75	('chr8:144728504:144728658:-@chr8:144728098:144728406:-.A.withRI', 'chr8:144728504:144728658:-@chr8:144728098:144728406:-.B.dn_chr8:144728504:144728658:-@chr8:144728098:144728406:-.B.up')	(0,0):412,(0,1):123,(1,0):232,(1,1):179	0:305,1:229	(0,0):351,(0,1):146,(1,0):128,(1,1):138	0:162,1:250	chr8	(144656955, 144656955)	(144657515, 144657515)	CLK1 siRNA	SA564	SA572
RI	chr8:145620228:145620323:-@chr8:145619808:145620113:-	0.39	0.33	0.46	0.25	0.2	0.31	0.14	51.94	('chr8:145620228:145620323:-@chr8:145619808:145620113:-.A.withRI', 'chr8:145620228:145620323:-@chr8:145619808:145620113:-.B.dn_chr8:145620228:145620323:-@chr8:145619808:145620113:-.B.up')	(0,0):535,(0,1):27,(1,0):155,(1,1):501	0:355,1:328	(0,0):525,(0,1):31,(1,0):82,(1,1):420	0:177,1:356	chr8	(145649000, 145649000)	(145649515, 145649515)	CLK1 siRNA	SA564	SA572
RI	chr6:159003770:159004398:+@chr6:159006407:159006633:+	0.17	0.12	0.22	0.33	0.26	0.4	-0.16	27.34	('chr6:159003770:159004398:+@chr6:159006407:159006633:+.A.withRI', 'chr6:159003770:159004398:+@chr6:159006407:159006633:+.B.up_chr6:159003770:159004398:+@chr6:159006407:159006633:+.B.dn')	(0,0):77,(0,1):15,(1,0):67,(1,1):110	0:93,1:99	(0,0):120,(0,1):10,(1,0):158,(1,1):142	0:215,1:95	chr6	(159083782, 159083782)	(159086645, 159086645)	CLK1 siRNA	SA564	SA572
RI	chr6:53065491:53065581:+@chr6:53066223:53066318:+	0.43	0.26	0.64	0.15	0.1	0.22	0.28	28.97	('chr6:53065491:53065581:+@chr6:53066223:53066318:+.A.withRI', 'chr6:53065491:53065581:+@chr6:53066223:53066318:+.B.up_chr6:53065491:53065581:+@chr6:53066223:53066318:+.B.dn')	(0,0):101,(0,1):7,(1,0):114	0:114,1:7	(0,0):137,(0,1):21,(1,0):83	0:83,1:21	chr6	(52957532, 52957532)	(52958359, 52958359)	CLK1 siRNA	SA564	SA572
RI	chr6:43595422:43595901:+@chr6:43595991:43596143:+	0.1	0.08	0.14	0.22	0.17	0.29	-0.12	39.19	('chr6:43595422:43595901:+@chr6:43595991:43596143:+.A.withRI', 'chr6:43595422:43595901:+@chr6:43595991:43596143:+.B.up_chr6:43595422:43595901:+@chr6:43595991:43596143:+.B.dn')	(0,0):642,(0,1):172,(1,0):36,(1,1):237	0:63,1:382	(0,0):345,(0,1):87,(1,0):39,(1,1):92	0:59,1:159	chr6	(43487444, 43487444)	(43488165, 43488165)	CLK1 siRNA	SA564	SA572
RI	chr6:170734070:170734201:-@chr6:170732758:170733278:-	0.25	0.21	0.28	0.4	0.33	0.47	-0.15	535.42	('chr6:170734070:170734201:-@chr6:170732758:170733278:-.A.withRI', 'chr6:170734070:170734201:-@chr6:170732758:170733278:-.B.dn_chr6:170734070:170734201:-@chr6:170732758:170733278:-.B.up')	(0,0):451,(0,1):81,(1,0):207,(1,1):320	0:287,1:321	(0,0):256,(0,1):33,(1,0):139,(1,1):119	0:181,1:110	chr6	(170890833, 170890833)	(170892276, 170892276)	CLK1 siRNA	SA564	SA572
RI	chr6:28347611:28348095:+@chr6:28348426:28348543:+	0.38	0.21	0.57	0.92	0.74	1.0	-0.54	3611904.8	('chr6:28347611:28348095:+@chr6:28348426:28348543:+.A.withRI', 'chr6:28347611:28348095:+@chr6:28348426:28348543:+.B.up_chr6:28347611:28348095:+@chr6:28348426:28348543:+.B.dn')	(0,0):59,(0,1):10,(1,0):18,(1,1):27	0:29,1:26	(0,0):57,(1,0):30,(1,1):20	0:50	chr6	(28239632, 28239632)	(28240564, 28240564)	CLK1 siRNA	SA564	SA572
RI	chr12:52393151:52393257:-@chr12:52391170:52392172:-	0.24	0.2	0.27	0.36	0.32	0.41	-0.12	89.32	('chr12:52393151:52393257:-@chr12:52391170:52392172:-.A.withRI', 'chr12:52393151:52393257:-@chr12:52391170:52392172:-.B.dn_chr12:52393151:52393257:-@chr12:52391170:52392172:-.B.up')	(0,0):77,(0,1):54,(1,0):214,(1,1):709	0:406,1:571	(0,0):65,(0,1):52,(1,0):320,(1,1):675	0:551,1:496	chr12	(54104903, 54104903)	(54106990, 54106990)	CLK1 siRNA	SA564	SA572
RI	chr12:122026311:122026367:+@chr12:122027154:122027267:+	0.75	0.43	0.99	0.19	0.08	0.36	0.56	91.37	('chr12:122026311:122026367:+@chr12:122027154:122027267:+.A.withRI', 'chr12:122026311:122026367:+@chr12:122027154:122027267:+.B.up_chr12:122026311:122026367:+@chr12:122027154:122027267:+.B.dn')	(0,0):31,(1,0):35	0:35	(0,0):25,(0,1):5,(1,0):29	0:29,1:5	chr12	(123460358, 123460358)	(123461314, 123461314)	CLK1 siRNA	SA564	SA572
RI	chr12:56195970:56196041:+@chr12:56196295:56196387:+	0.3	0.22	0.39	0.53	0.43	0.63	-0.23	125.08	('chr12:56195970:56196041:+@chr12:56196295:56196387:+.A.withRI', 'chr12:56195970:56196041:+@chr12:56196295:56196387:+.B.up_chr12:56195970:56196041:+@chr12:56196295:56196387:+.B.dn')	(0,0):611,(0,1):29,(1,0):152	0:152,1:29	(0,0):741,(0,1):24,(1,0):345	0:345,1:24	chr12	(57909703, 57909703)	(57910120, 57910120)	CLK1 siRNA	SA564	SA572
RI	chr10:72181240:72181408:+@chr10:72181857:72181989:+	0.35	0.2	0.56	0.09	0.05	0.17	0.26	68.77	('chr10:72181240:72181408:+@chr10:72181857:72181989:+.A.withRI', 'chr10:72181240:72181408:+@chr10:72181857:72181989:+.B.up_chr10:72181240:72181408:+@chr10:72181857:72181989:+.B.dn')	(0,0):17,(0,1):9,(1,0):22	0:22,1:9	(0,0):33,(0,1):26,(1,0):12	0:12,1:26	chr10	(72511234, 72511234)	(72511983, 72511983)	CLK1 siRNA	SA564	SA572
RI	chr15:73418379:73418738:+@chr15:73419096:73419272:+	0.21	0.17	0.26	0.09	0.07	0.12	0.12	11916.47	('chr15:73418379:73418738:+@chr15:73419096:73419272:+.A.withRI', 'chr15:73418379:73418738:+@chr15:73419096:73419272:+.B.up_chr15:73418379:73418738:+@chr15:73419096:73419272:+.B.dn')	(0,0):572,(0,1):129,(1,0):77,(1,1):38	0:84,1:160	(0,0):559,(0,1):152,(1,0):34,(1,1):28	0:39,1:175	chr15	(75631326, 75631326)	(75632219, 75632219)	CLK1 siRNA	SA564	SA572
RI	chr15:82990419:82990583:-@chr15:82989706:82990071:-	0.25	0.21	0.3	0.45	0.37	0.53	-0.2	6097.7	('chr15:82990419:82990583:-@chr15:82989706:82990071:-.A.withRI', 'chr15:82990419:82990583:-@chr15:82989706:82990071:-.B.dn_chr15:82990419:82990583:-@chr15:82989706:82990071:-.B.up')	(0,0):183,(0,1):112,(1,0):124,(1,1):189	0:172,1:253	(0,0):101,(0,1):40,(1,0):120,(1,1):118	0:175,1:103	chr15	(85188702, 85188702)	(85189579, 85189579)	CLK1 siRNA	SA564	SA572
RI	chr14:19895395:19895519:+@chr14:19895637:19895902:+	0.29	0.24	0.35	0.48	0.41	0.54	-0.19	10944.76	('chr14:19895395:19895519:+@chr14:19895637:19895902:+.A.withRI', 'chr14:19895395:19895519:+@chr14:19895637:19895902:+.B.up_chr14:19895395:19895519:+@chr14:19895637:19895902:+.B.dn')	(0,0):131,(0,1):100,(1,0):88,(1,1):85	0:106,1:167	(0,0):170,(0,1):77,(1,0):144,(1,1):72	0:171,1:122	chr14	(20825555, 20825555)	(20826062, 20826062)	CLK1 siRNA	SA564	SA572
SE	chr9:131428255:131428395:+@chr9:131434750:131434901:+@chr9:131436154:131436406:+	0.67	0.59	0.74	0.89	0.81	0.94	-0.22	284.67	('chr9:131428255:131428395:+@chr9:131434750:131434901:+@chr9:131436154:131436406:+.A.up_chr9:131428255:131428395:+@chr9:131434750:131434901:+@chr9:131436154:131436406:+.A.se_chr9:131428255:131428395:+@chr9:131434750:131434901:+@chr9:131436154:131436406:+.A.dn', 'chr9:131428255:131428395:+@chr9:131434750:131434901:+@chr9:131436154:131436406:+.B.up_chr9:131428255:131428395:+@chr9:131434750:13143490…	(0,0):806,(0,1):34,(1,0):197,(1,1):153	0:289,1:95	(0,0):752,(0,1):6,(1,0):184,(1,1):124	0:298,1:16	chr9	(132388434, 132388434)	(132396585, 132396585)	CLK1 siRNA	SA564	SA572
SE	chr9:129206141:129207091:+@chr9:129207520:129207665:+@chr9:129209212:129209998:+	0.77	0.66	0.86	0.96	0.91	0.99	-0.19	243.78	('chr9:129206141:129207091:+@chr9:129207520:129207665:+@chr9:129209212:129209998:+.A.up_chr9:129206141:129207091:+@chr9:129207520:129207665:+@chr9:129209212:129209998:+.A.se_chr9:129206141:129207091:+@chr9:129207520:129207665:+@chr9:129209212:129209998:+.A.dn', 'chr9:129206141:129207091:+@chr9:129207520:129207665:+@chr9:129209212:129209998:+.B.up_chr9:129206141:129207091:+@chr9:129207520:12920766…	(0,0):85,(0,1):12,(1,0):62,(1,1):155	0:181,1:48	(0,0):59,(0,1):2,(1,0):88,(1,1):146	0:228,1:8	chr9	(130166320, 130166320)	(130170177, 130170177)	CLK1 siRNA	SA564	SA572
SE	chr9:131428255:131428395:+@chr9:131434750:131434965:+@chr9:131436154:131436406:+	0.85	0.81	0.89	0.97	0.94	0.99	-0.12	68.2	('chr9:131428255:131428395:+@chr9:131434750:131434965:+@chr9:131436154:131436406:+.A.up_chr9:131428255:131428395:+@chr9:131434750:131434965:+@chr9:131436154:131436406:+.A.se_chr9:131428255:131428395:+@chr9:131434750:131434965:+@chr9:131436154:131436406:+.A.dn', 'chr9:131428255:131428395:+@chr9:131434750:131434965:+@chr9:131436154:131436406:+.B.up_chr9:131428255:131428395:+@chr9:131434750:13143496…	(0,0):438,(0,1):34,(1,0):565,(1,1):153	0:697,1:55	(0,0):415,(0,1):6,(1,0):521,(1,1):124	0:642,1:9	chr9	(132388434, 132388434)	(132396585, 132396585)	CLK1 siRNA	SA564	SA572
SE	chr9:131290266:131291399:+@chr9:131304497:131305239:+@chr9:131305423:131310122:+	0.42	0.3	0.57	0.79	0.68	0.88	-0.37	4844.4	('chr9:131290266:131291399:+@chr9:131304497:131305239:+@chr9:131305423:131310122:+.A.up_chr9:131290266:131291399:+@chr9:131304497:131305239:+@chr9:131305423:131310122:+.A.se_chr9:131290266:131291399:+@chr9:131304497:131305239:+@chr9:131305423:131310122:+.A.dn', 'chr9:131290266:131291399:+@chr9:131304497:131305239:+@chr9:131305423:131310122:+.B.up_chr9:131290266:131291399:+@chr9:131304497:13130523…	(0,0):291,(0,1):6,(1,0):42,(1,1):684	0:313,1:419	(0,0):1014,(0,1):3,(1,0):139,(1,1):1206	0:1017,1:331	chr9	(132250445, 132250445)	(132270301, 132270301)	CLK1 siRNA	SA564	SA572
SE	chr9:74956467:74956660:+@chr9:74959197:74959620:+@chr9:74963258:74963337:+	0.03	0.01	0.06	0.16	0.1	0.23	-0.13	221.1	('chr9:74956467:74956660:+@chr9:74959197:74959620:+@chr9:74963258:74963337:+.A.up_chr9:74956467:74956660:+@chr9:74959197:74959620:+@chr9:74963258:74963337:+.A.se_chr9:74956467:74956660:+@chr9:74959197:74959620:+@chr9:74963258:74963337:+.A.dn', 'chr9:74956467:74956660:+@chr9:74959197:74959620:+@chr9:74963258:74963337:+.B.up_chr9:74956467:74956660:+@chr9:74959197:74959620:+@chr9:74963258:74963337:+…	(0,0):1019,(0,1):49,(1,0):8,(1,1):3	0:8,1:52	(0,0):1179,(0,1):29,(1,0):31,(1,1):2	0:32,1:30	chr9	(75766647, 75766647)	(75773517, 75773517)	CLK1 siRNA	SA564	SA572
SE	chr9:94628628:94628681:+@chr9:94631041:94631266:+@chr9:94638880:94640561:+	0.5	0.39	0.61	0.2	0.12	0.29	0.3	227.57	('chr9:94628628:94628681:+@chr9:94631041:94631266:+@chr9:94638880:94640561:+.A.up_chr9:94628628:94628681:+@chr9:94631041:94631266:+@chr9:94638880:94640561:+.A.se_chr9:94628628:94628681:+@chr9:94631041:94631266:+@chr9:94638880:94640561:+.A.dn', 'chr9:94628628:94628681:+@chr9:94631041:94631266:+@chr9:94638880:94640561:+.B.up_chr9:94628628:94628681:+@chr9:94631041:94631266:+@chr9:94638880:94640561:+…	(0,0):672,(0,1):16,(1,0):65,(1,1):630	0:353,1:358	(0,0):641,(0,1):21,(1,0):20,(1,1):511	0:113,1:439	chr9	(95588807, 95588807)	(95600740, 95600740)	CLK1 siRNA	SA564	SA572
SE	chr7:44802766:44802917:+@chr7:44804872:44805028:+@chr7:44805371:44805401:+	0.12	0.09	0.15	0.24	0.19	0.3	-0.12	898.31	('chr7:44802766:44802917:+@chr7:44804872:44805028:+@chr7:44805371:44805401:+.A.up_chr7:44802766:44802917:+@chr7:44804872:44805028:+@chr7:44805371:44805401:+.A.se_chr7:44802766:44802917:+@chr7:44804872:44805028:+@chr7:44805371:44805401:+.A.dn', 'chr7:44802766:44802917:+@chr7:44804872:44805028:+@chr7:44805371:44805401:+.B.up_chr7:44802766:44802917:+@chr7:44804872:44805028:+@chr7:44805371:44805401:+…	(0,0):1414,(0,1):107,(1,0):84,(1,1):7	0:85,1:113	(0,0):1297,(0,1):66,(1,0):123,(1,1):3	0:123,1:69	chr7	(44836241, 44836241)	(44838876, 44838876)	CLK1 siRNA	SA564	SA572
SE	chr7:71937888:71938298:+@chr7:71939208:71939329:+@chr7:71940118:71940314:+	0.11	0.08	0.15	0.24	0.19	0.31	-0.13	60.83	('chr7:71937888:71938298:+@chr7:71939208:71939329:+@chr7:71940118:71940314:+.A.up_chr7:71937888:71938298:+@chr7:71939208:71939329:+@chr7:71940118:71940314:+.A.se_chr7:71937888:71938298:+@chr7:71939208:71939329:+@chr7:71940118:71940314:+.A.dn', 'chr7:71937888:71938298:+@chr7:71939208:71939329:+@chr7:71940118:71940314:+.B.up_chr7:71937888:71938298:+@chr7:71939208:71939329:+@chr7:71940118:71940314:+…	(0,0):275,(0,1):159,(1,0):35,(1,1):282	0:61,1:415	(0,0):220,(0,1):82,(1,0):48,(1,1):165	0:89,1:206	chr7	(72299952, 72299952)	(72302378, 72302378)	CLK1 siRNA	SA564	SA572
SE	chr7:107176348:107176728:+@chr7:107180226:107180298:+@chr7:107181092:107181192:+	0.07	0.03	0.14	0.25	0.17	0.35	-0.18	51.03	('chr7:107176348:107176728:+@chr7:107180226:107180298:+@chr7:107181092:107181192:+.A.up_chr7:107176348:107176728:+@chr7:107180226:107180298:+@chr7:107181092:107181192:+.A.se_chr7:107176348:107176728:+@chr7:107180226:107180298:+@chr7:107181092:107181192:+.A.dn', 'chr7:107176348:107176728:+@chr7:107180226:107180298:+@chr7:107181092:107181192:+.B.up_chr7:107176348:107176728:+@chr7:107180226:10718029…	(0,0):239,(0,1):52,(1,0):5,(1,1):26	0:6,1:77	(0,0):237,(0,1):43,(1,0):24,(1,1):26	0:27,1:66	chr7	(107389112, 107389112)	(107393956, 107393956)	CLK1 siRNA	SA564	SA572
SE	chr7:51120357:51120495:-@chr7:51118249:51118419:-@chr7:51078427:51078883:-	0.43	0.32	0.56	0.79	0.63	0.91	-0.36	37.0	('chr7:51120357:51120495:-@chr7:51118249:51118419:-@chr7:51078427:51078883:-.A.dn_chr7:51120357:51120495:-@chr7:51118249:51118419:-@chr7:51078427:51078883:-.A.se_chr7:51120357:51120495:-@chr7:51118249:51118419:-@chr7:51078427:51078883:-.A.up', 'chr7:51120357:51120495:-@chr7:51118249:51118419:-@chr7:51078427:51078883:-.B.dn_chr7:51120357:51120495:-@chr7:51118249:51118419:-@chr7:51078427:51078883:-…	(0,0):356,(0,1):21,(1,0):37,(1,1):82	0:68,1:72	(0,0):309,(0,1):4,(1,0):41,(1,1):47	0:74,1:18	chr7	(51110933, 51110933)	(51153001, 51153001)	CLK1 siRNA	SA564	SA572
SE	chr5:177568937:177569054:+@chr5:177569739:177569879:+@chr5:177570160:177570790:+	0.65	0.63	0.68	0.75	0.72	0.78	-0.1	1388054.76	('chr5:177568937:177569054:+@chr5:177569739:177569879:+@chr5:177570160:177570790:+.A.up_chr5:177568937:177569054:+@chr5:177569739:177569879:+@chr5:177570160:177570790:+.A.se_chr5:177568937:177569054:+@chr5:177569739:177569879:+@chr5:177570160:177570790:+.A.dn', 'chr5:177568937:177569054:+@chr5:177569739:177569879:+@chr5:177570160:177570790:+.B.up_chr5:177568937:177569054:+@chr5:177569739:17756987…	(0,0):846,(0,1):246,(1,0):1198,(1,1):3557	0:3478,1:1523	(0,0):793,(0,1):139,(1,0):1064,(1,1):2713	0:3086,1:830	chr5	(177636331, 177636331)	(177638184, 177638184)	CLK1 siRNA	SA564	SA572
SE	chr5:82843678:82843971:+@chr5:82850924:82853884:+@chr5:82868582:82873843:+	0.17	0.16	0.18	0.53	0.51	0.55	-0.36	1000000000000.0	('chr5:82843678:82843971:+@chr5:82850924:82853884:+@chr5:82868582:82873843:+.A.up_chr5:82843678:82843971:+@chr5:82850924:82853884:+@chr5:82868582:82873843:+.A.se_chr5:82843678:82843971:+@chr5:82850924:82853884:+@chr5:82868582:82873843:+.A.dn', 'chr5:82843678:82843971:+@chr5:82850924:82853884:+@chr5:82868582:82873843:+.B.up_chr5:82843678:82843971:+@chr5:82850924:82853884:+@chr5:82868582:82873843:+…	(0,0):848,(0,1):201,(1,0):1181,(1,1):12165	0:3196,1:10351	(0,0):1039,(0,1):85,(1,0):2643,(1,1):8488	0:7129,1:4087	chr5	(82807922, 82807922)	(82838087, 82838087)	CLK1 siRNA	SA564	SA572
SE	chr5:141333332:141333491:+@chr5:141334553:141334704:+@chr5:141338052:141338750:+	0.75	0.69	0.81	0.88	0.83	0.93	-0.13	21.85	('chr5:141333332:141333491:+@chr5:141334553:141334704:+@chr5:141338052:141338750:+.A.up_chr5:141333332:141333491:+@chr5:141334553:141334704:+@chr5:141338052:141338750:+.A.se_chr5:141333332:141333491:+@chr5:141334553:141334704:+@chr5:141338052:141338750:+.A.dn', 'chr5:141333332:141333491:+@chr5:141334553:141334704:+@chr5:141338052:141338750:+.B.up_chr5:141333332:141333491:+@chr5:141334553:14133470…	(0,0):238,(0,1):47,(1,0):260,(1,1):481	0:601,1:187	(0,0):189,(0,1):17,(1,0):231,(1,1):324	0:519,1:53	chr5	(141353148, 141353148)	(141358566, 141358566)	CLK1 siRNA	SA564	SA572
SE	chr5:60229860:60229984:-@chr5:60223621:60225227:-@chr5:60222130:60222670:-	0.12	0.09	0.17	0.37	0.28	0.45	-0.25	691360473.11	('chr5:60229860:60229984:-@chr5:60223621:60225227:-@chr5:60222130:60222670:-.A.dn_chr5:60229860:60229984:-@chr5:60223621:60225227:-@chr5:60222130:60222670:-.A.se_chr5:60229860:60229984:-@chr5:60223621:60225227:-@chr5:60222130:60222670:-.A.up', 'chr5:60229860:60229984:-@chr5:60223621:60225227:-@chr5:60222130:60222670:-.B.dn_chr5:60229860:60229984:-@chr5:60223621:60225227:-@chr5:60222130:60222670:-…	(0,0):151,(0,1):47,(1,0):44,(1,1):35	0:46,1:80	(0,0):186,(0,1):32,(1,0):144,(1,1):54	0:162,1:68	chr5	(60186373, 60186373)	(60194227, 60194227)	CLK1 siRNA	SA564	SA572
SE	chr5:7923883:7924036:+@chr5:7926486:7926625:+@chr5:7928371:7928488:+	0.82	0.66	0.93	0.38	0.25	0.51	0.44	406541.33	('chr5:7923883:7924036:+@chr5:7926486:7926625:+@chr5:7928371:7928488:+.A.up_chr5:7923883:7924036:+@chr5:7926486:7926625:+@chr5:7928371:7928488:+.A.se_chr5:7923883:7924036:+@chr5:7926486:7926625:+@chr5:7928371:7928488:+.A.dn', 'chr5:7923883:7924036:+@chr5:7926486:7926625:+@chr5:7928371:7928488:+.B.up_chr5:7923883:7924036:+@chr5:7926486:7926625:+@chr5:7928371:7928488:+.B.dn')	(0,0):227,(0,1):3,(1,0):44,(1,1):4	0:48,1:3	(0,0):233,(0,1):18,(1,0):29,(1,1):1	0:29,1:19	chr5	(7870883, 7870883)	(7875488, 7875488)	CLK1 siRNA	SA564	SA572
SE	chr5:177574403:177574492:-@chr5:177572580:177572710:-@chr5:177568587:177571577:-	0.21	0.15	0.28	0.42	0.32	0.53	-0.21	53.4	('chr5:177574403:177574492:-@chr5:177572580:177572710:-@chr5:177568587:177571577:-.A.dn_chr5:177574403:177574492:-@chr5:177572580:177572710:-@chr5:177568587:177571577:-.A.se_chr5:177574403:177574492:-@chr5:177572580:177572710:-@chr5:177568587:177571577:-.A.up', 'chr5:177574403:177574492:-@chr5:177572580:177572710:-@chr5:177568587:177571577:-.B.dn_chr5:177574403:177574492:-@chr5:177572580:17757271…	(0,0):2260,(0,1):4,(1,0):37,(1,1):3840	0:995,1:2886	(0,0):1952,(0,1):1,(1,0):59,(1,1):3085	0:1610,1:1535	chr5	(177635981, 177635981)	(177641886, 177641886)	CLK1 siRNA	SA564	SA572
SE	chr5:7923883:7924036:+@chr5:7926486:7926639:+@chr5:7928371:7928488:+	0.89	0.77	0.96	0.51	0.39	0.65	0.38	8116641.81	('chr5:7923883:7924036:+@chr5:7926486:7926639:+@chr5:7928371:7928488:+.A.up_chr5:7923883:7924036:+@chr5:7926486:7926639:+@chr5:7928371:7928488:+.A.se_chr5:7923883:7924036:+@chr5:7926486:7926639:+@chr5:7928371:7928488:+.A.dn', 'chr5:7923883:7924036:+@chr5:7926486:7926639:+@chr5:7928371:7928488:+.B.up_chr5:7923883:7924036:+@chr5:7926486:7926639:+@chr5:7928371:7928488:+.B.dn')	(0,0):178,(0,1):3,(1,0):93,(1,1):4	0:97,1:3	(0,0):207,(0,1):18,(1,0):55,(1,1):1	0:55,1:19	chr5	(7870883, 7870883)	(7875488, 7875488)	CLK1 siRNA	SA564	SA572
SE	chr5:78980284:78980769:+@chr5:78988537:78988580:+@chr5:79000471:79000607:+	0.96	0.93	0.99	0.84	0.76	0.89	0.12	57.59	('chr5:78980284:78980769:+@chr5:78988537:78988580:+@chr5:79000471:79000607:+.A.up_chr5:78980284:78980769:+@chr5:78988537:78988580:+@chr5:79000471:79000607:+.A.se_chr5:78980284:78980769:+@chr5:78988537:78988580:+@chr5:79000471:79000607:+.A.dn', 'chr5:78980284:78980769:+@chr5:78988537:78988580:+@chr5:79000471:79000607:+.B.up_chr5:78980284:78980769:+@chr5:78988537:78988580:+@chr5:79000471:79000607:+…	(0,0):455,(0,1):4,(1,0):202,(1,1):33	0:233,1:6	(0,0):497,(0,1):13,(1,0):108,(1,1):26	0:123,1:24	chr5	(78944528, 78944528)	(78964851, 78964851)	CLK1 siRNA	SA564	SA572
SE	chr20:47330313:47330514:+@chr20:47330847:47330908:+@chr20:47338989:47339639:+	0.45	0.43	0.48	0.68	0.66	0.7	-0.23	1000000000000.0	('chr20:47330313:47330514:+@chr20:47330847:47330908:+@chr20:47338989:47339639:+.A.up_chr20:47330313:47330514:+@chr20:47330847:47330908:+@chr20:47338989:47339639:+.A.se_chr20:47330313:47330514:+@chr20:47330847:47330908:+@chr20:47338989:47339639:+.A.dn', 'chr20:47330313:47330514:+@chr20:47330847:47330908:+@chr20:47338989:47339639:+.B.up_chr20:47330313:47330514:+@chr20:47330847:47330908:+@chr20:4733…	(0,0):5294,(0,1):911,(1,0):915,(1,1):1220	0:1441,1:1605	(0,0):5883,(0,1):527,(1,0):1337,(1,1):1097	0:2044,1:917	chr20	(47896906, 47896906)	(47906232, 47906232)	CLK1 siRNA	SA564	SA572
SE	chr20:60319116:60319280:-@chr20:60318870:60319023:-@chr20:60318629:60318762:-	0.79	0.73	0.85	0.96	0.92	0.99	-0.17	564373791561.07	('chr20:60319116:60319280:-@chr20:60318870:60319023:-@chr20:60318629:60318762:-.A.dn_chr20:60319116:60319280:-@chr20:60318870:60319023:-@chr20:60318629:60318762:-.A.se_chr20:60319116:60319280:-@chr20:60318870:60319023:-@chr20:60318629:60318762:-.A.up', 'chr20:60319116:60319280:-@chr20:60318870:60319023:-@chr20:60318629:60318762:-.B.dn_chr20:60319116:60319280:-@chr20:60318870:60319023:-@chr20:6031…	(0,0):326,(0,1):30,(1,0):294,(1,1):8	0:302,1:30	(0,0):293,(0,1):5,(1,0):322,(1,1):4	0:326,1:5	chr20	(60885234, 60885234)	(60885885, 60885885)	CLK1 siRNA	SA564	SA572
SE	chr1:53137434:53137484:-@chr1:53135697:53135744:-@chr1:53134170:53134857:-	0.61	0.44	0.79	0.96	0.88	1.0	-0.35	18555.33	('chr1:53137434:53137484:-@chr1:53135697:53135744:-@chr1:53134170:53134857:-.A.dn_chr1:53137434:53137484:-@chr1:53135697:53135744:-@chr1:53134170:53134857:-.A.se_chr1:53137434:53137484:-@chr1:53135697:53135744:-@chr1:53134170:53134857:-.A.up', 'chr1:53137434:53137484:-@chr1:53135697:53135744:-@chr1:53134170:53134857:-.B.dn_chr1:53137434:53137484:-@chr1:53135697:53135744:-@chr1:53134170:53134857:-…	(0,0):77,(0,1):11,(1,0):24,(1,1):119	0:77,1:77	(0,0):148,(1,0):46,(1,1):151	0:184,1:13	chr1	(53361582, 53361582)	(53364896, 53364896)	CLK1 siRNA	SA564	SA572
SE	chr1:85497629:85497943:-@chr1:85497206:85497332:-@chr1:85496795:85496993:-	0.23	0.17	0.29	0.44	0.38	0.51	-0.21	21276.11	('chr1:85497629:85497943:-@chr1:85497206:85497332:-@chr1:85496795:85496993:-.A.dn_chr1:85497629:85497943:-@chr1:85497206:85497332:-@chr1:85496795:85496993:-.A.se_chr1:85497629:85497943:-@chr1:85497206:85497332:-@chr1:85496795:85496993:-.A.up', 'chr1:85497629:85497943:-@chr1:85497206:85497332:-@chr1:85496795:85496993:-.B.dn_chr1:85497629:85497943:-@chr1:85497206:85497332:-@chr1:85496795:85496993:-…	(0,0):160,(0,1):88,(1,0):56,(1,1):196	0:95,1:245	(0,0):130,(0,1):72,(1,0):114,(1,1):183	0:191,1:178	chr1	(85724207, 85724207)	(85725355, 85725355)	CLK1 siRNA	SA564	SA572
SE	chr1:84808853:84808991:-@chr1:84808202:84808410:-@chr1:84804112:84804283:-	0.76	0.67	0.84	0.52	0.45	0.6	0.24	75.38	('chr1:84808853:84808991:-@chr1:84808202:84808410:-@chr1:84804112:84804283:-.A.dn_chr1:84808853:84808991:-@chr1:84808202:84808410:-@chr1:84804112:84804283:-.A.se_chr1:84808853:84808991:-@chr1:84808202:84808410:-@chr1:84804112:84804283:-.A.up', 'chr1:84808853:84808991:-@chr1:84808202:84808410:-@chr1:84804112:84804283:-.B.dn_chr1:84808853:84808991:-@chr1:84808202:84808410:-@chr1:84804112:84804283:-…	(0,0):131,(0,1):15,(1,0):156,(1,1):11	0:165,1:17	(0,0):180,(0,1):56,(1,0):182,(1,1):15	0:191,1:62	chr1	(85031524, 85031524)	(85036403, 85036403)	CLK1 siRNA	SA564	SA572
SE	chr1:36411552:36411666:+@chr1:36413086:36413196:+@chr1:36414387:36414769:+	0.56	0.49	0.62	0.82	0.76	0.87	-0.26	13821902110.58	('chr1:36411552:36411666:+@chr1:36413086:36413196:+@chr1:36414387:36414769:+.A.up_chr1:36411552:36411666:+@chr1:36413086:36413196:+@chr1:36414387:36414769:+.A.se_chr1:36411552:36411666:+@chr1:36413086:36413196:+@chr1:36414387:36414769:+.A.dn', 'chr1:36411552:36411666:+@chr1:36413086:36413196:+@chr1:36414387:36414769:+.B.up_chr1:36411552:36411666:+@chr1:36413086:36413196:+@chr1:36414387:36414769:+…	(0,0):328,(0,1):68,(1,0):177,(1,1):260	0:320,1:185	(0,0):246,(0,1):25,(1,0):228,(1,1):171	0:365,1:59	chr1	(36638965, 36638965)	(36642182, 36642182)	CLK1 siRNA	SA564	SA572
SE	chr1:154297564:154297858:+@chr1:154302326:154302521:+@chr1:154304685:154304878:+	0.65	0.6	0.69	0.79	0.75	0.82	-0.14	3891762251.73	('chr1:154297564:154297858:+@chr1:154302326:154302521:+@chr1:154304685:154304878:+.A.up_chr1:154297564:154297858:+@chr1:154302326:154302521:+@chr1:154304685:154304878:+.A.se_chr1:154297564:154297858:+@chr1:154302326:154302521:+@chr1:154304685:154304878:+.A.dn', 'chr1:154297564:154297858:+@chr1:154302326:154302521:+@chr1:154304685:154304878:+.B.up_chr1:154297564:154297858:+@chr1:154302326:15430252…	(0,0):553,(0,1):139,(1,0):628,(1,1):480	0:905,1:342	(0,0):767,(0,1):92,(1,0):803,(1,1):430	0:1151,1:174	chr1	(156030940, 156030940)	(156038254, 156038254)	CLK1 siRNA	SA564	SA572
SE	chr1:3403657:3404310:-@chr1:3403412:3403543:-@chr1:3403079:3403207:-	0.09	0.0	0.25	0.54	0.28	0.75	-0.45	32.92	('chr1:3403657:3404310:-@chr1:3403412:3403543:-@chr1:3403079:3403207:-.A.dn_chr1:3403657:3404310:-@chr1:3403412:3403543:-@chr1:3403079:3403207:-.A.se_chr1:3403657:3404310:-@chr1:3403412:3403543:-@chr1:3403079:3403207:-.A.up', 'chr1:3403657:3404310:-@chr1:3403412:3403543:-@chr1:3403079:3403207:-.B.dn_chr1:3403657:3404310:-@chr1:3403412:3403543:-@chr1:3403079:3403207:-.B.up')	(0,0):19,(0,1):8,(1,1):21	0:1,1:28	(0,0):13,(0,1):4,(1,0):9,(1,1):24	0:20,1:17	chr1	(3413219, 3413219)	(3414450, 3414450)	CLK1 siRNA	SA564	SA572
SE	chr1:31823628:31823673:+@chr1:31823941:31824064:+@chr1:31824898:31825770:+	0.38	0.28	0.52	0.7	0.57	0.82	-0.32	68.22	('chr1:31823628:31823673:+@chr1:31823941:31824064:+@chr1:31824898:31825770:+.A.up_chr1:31823628:31823673:+@chr1:31823941:31824064:+@chr1:31824898:31825770:+.A.se_chr1:31823628:31823673:+@chr1:31823941:31824064:+@chr1:31824898:31825770:+.A.dn', 'chr1:31823628:31823673:+@chr1:31823941:31824064:+@chr1:31824898:31825770:+.B.up_chr1:31823628:31823673:+@chr1:31823941:31824064:+@chr1:31824898:31825770:+…	(0,0):446,(0,1):1,(1,0):45,(1,1):692	0:362,1:376	(0,0):532,(1,0):104,(1,1):859	0:613,1:350	chr1	(32051041, 32051041)	(32053183, 32053183)	CLK1 siRNA	SA564	SA572
SE	chr1:53146128:53146214:-@chr1:53143294:53144871:-@chr1:53142904:53143093:-	0.19	0.13	0.26	0.54	0.39	0.72	-0.35	1134035.14	('chr1:53146128:53146214:-@chr1:53143294:53144871:-@chr1:53142904:53143093:-.A.dn_chr1:53146128:53146214:-@chr1:53143294:53144871:-@chr1:53142904:53143093:-.A.se_chr1:53146128:53146214:-@chr1:53143294:53144871:-@chr1:53142904:53143093:-.A.up', 'chr1:53146128:53146214:-@chr1:53143294:53144871:-@chr1:53142904:53143093:-.B.dn_chr1:53146128:53146214:-@chr1:53143294:53144871:-@chr1:53142904:53143093:-…	(0,0):168,(0,1):18,(1,0):104,(1,1):9	0:105,1:26	(0,0):300,(0,1):7,(1,0):228,(1,1):8	0:232,1:11	chr1	(53370316, 53370316)	(53373626, 53373626)	CLK1 siRNA	SA564	SA572
SE	chr1:16566166:16566390:+@chr1:16590457:16590506:+@chr1:16592310:16593155:+	0.32	0.27	0.36	0.48	0.43	0.52	-0.16	24837455.33	('chr1:16566166:16566390:+@chr1:16590457:16590506:+@chr1:16592310:16593155:+.A.up_chr1:16566166:16566390:+@chr1:16590457:16590506:+@chr1:16592310:16593155:+.A.se_chr1:16566166:16566390:+@chr1:16590457:16590506:+@chr1:16592310:16593155:+.A.dn', 'chr1:16566166:16566390:+@chr1:16590457:16590506:+@chr1:16592310:16593155:+.B.up_chr1:16566166:16566390:+@chr1:16590457:16590506:+@chr1:16592310:16593155:+…	(0,0):678,(0,1):299,(1,0):150,(1,1):144	0:183,1:410	(0,0):784,(0,1):207,(1,0):207,(1,1):140	0:274,1:280	chr1	(16693579, 16693579)	(16720568, 16720568)	CLK1 siRNA	SA564	SA572
SE	chr1:153226566:153227949:+@chr1:153228660:153228807:+@chr1:153229259:153230306:+	0.78	0.72	0.83	0.91	0.86	0.94	-0.13	72.85	('chr1:153226566:153227949:+@chr1:153228660:153228807:+@chr1:153229259:153230306:+.A.up_chr1:153226566:153227949:+@chr1:153228660:153228807:+@chr1:153229259:153230306:+.A.se_chr1:153226566:153227949:+@chr1:153228660:153228807:+@chr1:153229259:153230306:+.A.dn', 'chr1:153226566:153227949:+@chr1:153228660:153228807:+@chr1:153229259:153230306:+.B.up_chr1:153226566:153227949:+@chr1:153228660:15322880…	(0,0):556,(0,1):40,(1,0):208,(1,1):1171	0:1146,1:273	(0,0):372,(0,1):16,(1,0):225,(1,1):698	0:860,1:79	chr1	(154959942, 154959942)	(154963682, 154963682)	CLK1 siRNA	SA564	SA572
SE	chr1:158521469:158521565:-@chr1:158519944:158520053:-@chr1:158519358:158519523:-	0.75	0.65	0.84	0.49	0.4	0.57	0.26	1001.38	('chr1:158521469:158521565:-@chr1:158519944:158520053:-@chr1:158519358:158519523:-.A.dn_chr1:158521469:158521565:-@chr1:158519944:158520053:-@chr1:158519358:158519523:-.A.se_chr1:158521469:158521565:-@chr1:158519944:158520053:-@chr1:158519358:158519523:-.A.up', 'chr1:158521469:158521565:-@chr1:158519944:158520053:-@chr1:158519358:158519523:-.B.dn_chr1:158521469:158521565:-@chr1:158519944:15852005…	(0,0):69,(0,1):16,(1,0):122,(1,1):4	0:125,1:17	(0,0):117,(0,1):46,(1,0):112,(1,1):6	0:115,1:49	chr1	(160252734, 160252734)	(160254941, 160254941)	CLK1 siRNA	SA564	SA572
SE	chr1:154297564:154297858:+@chr1:154302326:154302500:+@chr1:154304685:154304878:+	0.44	0.39	0.48	0.6	0.55	0.65	-0.16	101889.99	('chr1:154297564:154297858:+@chr1:154302326:154302500:+@chr1:154304685:154304878:+.A.up_chr1:154297564:154297858:+@chr1:154302326:154302500:+@chr1:154304685:154304878:+.A.se_chr1:154297564:154297858:+@chr1:154302326:154302500:+@chr1:154304685:154304878:+.A.dn', 'chr1:154297564:154297858:+@chr1:154302326:154302500:+@chr1:154304685:154304878:+.B.up_chr1:154297564:154297858:+@chr1:154302326:15430250…	(0,0):886,(0,1):139,(1,0):295,(1,1):480	0:522,1:392	(0,0):1197,(0,1):92,(1,0):373,(1,1):430	0:648,1:247	chr1	(156030940, 156030940)	(156038254, 156038254)	CLK1 siRNA	SA564	SA572
SE	chr1:9723739:9723905:-@chr1:9720143:9720199:-@chr1:9718530:9718687:-	0.36	0.3	0.42	0.19	0.15	0.23	0.17	5168.38	('chr1:9723739:9723905:-@chr1:9720143:9720199:-@chr1:9718530:9718687:-.A.dn_chr1:9723739:9723905:-@chr1:9720143:9720199:-@chr1:9718530:9718687:-.A.se_chr1:9723739:9723905:-@chr1:9720143:9720199:-@chr1:9718530:9718687:-.A.up', 'chr1:9723739:9723905:-@chr1:9720143:9720199:-@chr1:9718530:9718687:-.B.dn_chr1:9723739:9723905:-@chr1:9720143:9720199:-@chr1:9718530:9718687:-.B.up')	(0,0):491,(0,1):84,(1,0):97,(1,1):62	0:108,1:135	(0,0):764,(0,1):155,(1,0):78,(1,1):116	0:85,1:264	chr1	(9795943, 9795943)	(9801318, 9801318)	CLK1 siRNA	SA564	SA572
SE	chr1:53146128:53146214:-@chr1:53143294:53146022:-@chr1:53142904:53143093:-	0.18	0.12	0.25	0.53	0.38	0.7	-0.35	11932.52	('chr1:53146128:53146214:-@chr1:53143294:53146022:-@chr1:53142904:53143093:-.A.dn_chr1:53146128:53146214:-@chr1:53143294:53146022:-@chr1:53142904:53143093:-.A.se_chr1:53146128:53146214:-@chr1:53143294:53146022:-@chr1:53142904:53143093:-.A.up', 'chr1:53146128:53146214:-@chr1:53143294:53146022:-@chr1:53142904:53143093:-.B.dn_chr1:53146128:53146214:-@chr1:53143294:53146022:-@chr1:53142904:53143093:-…	(0,0):102,(0,1):18,(1,0):170,(1,1):9	0:172,1:25	(0,0):153,(0,1):7,(1,0):375,(1,1):8	0:379,1:11	chr1	(53370316, 53370316)	(53373626, 53373626)	CLK1 siRNA	SA564	SA572
SE	chr1:15918816:15919002:+@chr1:15920411:15920470:+@chr1:15924399:15924842:+	0.17	0.13	0.23	0.31	0.25	0.36	-0.14	47.64	('chr1:15918816:15919002:+@chr1:15920411:15920470:+@chr1:15924399:15924842:+.A.up_chr1:15918816:15919002:+@chr1:15920411:15920470:+@chr1:15924399:15924842:+.A.se_chr1:15918816:15919002:+@chr1:15920411:15920470:+@chr1:15924399:15924842:+.A.dn', 'chr1:15918816:15919002:+@chr1:15920411:15920470:+@chr1:15924399:15924842:+.B.up_chr1:15918816:15919002:+@chr1:15920411:15920470:+@chr1:15924399:15924842:+…	(0,0):243,(0,1):111,(1,0):37,(1,1):121	0:55,1:214	(0,0):319,(0,1):113,(1,0):85,(1,1):135	0:103,1:230	chr1	(16046229, 16046229)	(16052255, 16052255)	CLK1 siRNA	SA564	SA572
SE	chr1:68722221:68722361:-@chr1:68720317:68721168:-@chr1:68719711:68719883:-	0.71	0.64	0.77	0.88	0.83	0.92	-0.17	405.4	('chr1:68722221:68722361:-@chr1:68720317:68721168:-@chr1:68719711:68719883:-.A.dn_chr1:68722221:68722361:-@chr1:68720317:68721168:-@chr1:68719711:68719883:-.A.se_chr1:68722221:68722361:-@chr1:68720317:68721168:-@chr1:68719711:68719883:-.A.up', 'chr1:68722221:68722361:-@chr1:68720317:68721168:-@chr1:68719711:68719883:-.B.dn_chr1:68722221:68722361:-@chr1:68720317:68721168:-@chr1:68719711:68719883:-…	(0,0):1195,(0,1):38,(1,0):794,(1,1):9	0:800,1:41	(0,0):981,(0,1):25,(1,0):1633,(1,1):23	0:1653,1:28	chr1	(68947123, 68947123)	(68949773, 68949773)	CLK1 siRNA	SA564	SA572
SE	chr1:149681181:149681305:-@chr1:149680028:149680186:-@chr1:149669766:149669941:-	0.62	0.54	0.7	0.83	0.78	0.88	-0.21	6728.94	('chr1:149681181:149681305:-@chr1:149680028:149680186:-@chr1:149669766:149669941:-.A.dn_chr1:149681181:149681305:-@chr1:149680028:149680186:-@chr1:149669766:149669941:-.A.se_chr1:149681181:149681305:-@chr1:149680028:149680186:-@chr1:149669766:149669941:-.A.up', 'chr1:149681181:149681305:-@chr1:149680028:149680186:-@chr1:149669766:149669941:-.B.dn_chr1:149681181:149681305:-@chr1:149680028:14968018…	(0,0):238,(0,1):36,(1,0):163,(1,1):13	0:171,1:41	(0,0):525,(0,1):32,(1,0):436,(1,1):24	0:452,1:40	chr1	(151403142, 151403142)	(151414681, 151414681)	CLK1 siRNA	SA564	SA572
SE	chr1:39982083:39982183:+@chr1:39983634:39987026:+@chr1:39987162:39987347:+	0.33	0.24	0.45	0.8	0.59	0.98	-0.47	1330.85	('chr1:39982083:39982183:+@chr1:39983634:39987026:+@chr1:39987162:39987347:+.A.up_chr1:39982083:39982183:+@chr1:39983634:39987026:+@chr1:39987162:39987347:+.A.se_chr1:39982083:39982183:+@chr1:39983634:39987026:+@chr1:39987162:39987347:+.A.dn', 'chr1:39982083:39982183:+@chr1:39983634:39987026:+@chr1:39987162:39987347:+.B.up_chr1:39982083:39982183:+@chr1:39983634:39987026:+@chr1:39987162:39987347:+…	(0,0):696,(0,1):1,(1,0):478,(1,1):41	0:483,1:37	(0,0):784,(1,0):770,(1,1):26	0:794,1:2	chr1	(40209496, 40209496)	(40214760, 40214760)	CLK1 siRNA	SA564	SA572
SE	chr1:155175964:155176326:-@chr1:155174834:155174929:-@chr1:155173665:155173912:-	0.19	0.14	0.25	0.02	0.01	0.05	0.17	1000000000000.0	('chr1:155175964:155176326:-@chr1:155174834:155174929:-@chr1:155173665:155173912:-.A.dn_chr1:155175964:155176326:-@chr1:155174834:155174929:-@chr1:155173665:155173912:-.A.se_chr1:155175964:155176326:-@chr1:155174834:155174929:-@chr1:155173665:155173912:-.A.up', 'chr1:155175964:155176326:-@chr1:155174834:155174929:-@chr1:155173665:155173912:-.B.dn_chr1:155175964:155176326:-@chr1:155174834:15517492…	(0,0):360,(0,1):95,(1,0):38,(1,1):175	0:64,1:244	(0,0):416,(0,1):138,(1,0):5,(1,1):194	0:14,1:323	chr1	(156907041, 156907041)	(156909702, 156909702)	CLK1 siRNA	SA564	SA572
SE	chr1:111307766:111309159:-@chr1:111295433:111296960:-@chr1:111293996:111294268:-	0.61	0.56	0.66	0.83	0.8	0.87	-0.22	1000000000000.0	('chr1:111307766:111309159:-@chr1:111295433:111296960:-@chr1:111293996:111294268:-.A.dn_chr1:111307766:111309159:-@chr1:111295433:111296960:-@chr1:111293996:111294268:-.A.se_chr1:111307766:111309159:-@chr1:111295433:111296960:-@chr1:111293996:111294268:-.A.up', 'chr1:111307766:111309159:-@chr1:111295433:111296960:-@chr1:111293996:111294268:-.B.dn_chr1:111307766:111309159:-@chr1:111295433:11129696…	(0,0):303,(0,1):112,(1,0):569,(1,1):338	0:760,1:259	(0,0):389,(0,1):57,(1,0):793,(1,1):241	0:990,1:101	chr1	(111492473, 111492473)	(111507636, 111507636)	CLK1 siRNA	SA564	SA572
SE	chr1:240078656:240078952:+@chr1:240079037:240079141:+@chr1:240080334:240080511:+	0.42	0.3	0.57	0.77	0.62	0.88	-0.35	521.55	('chr1:240078656:240078952:+@chr1:240079037:240079141:+@chr1:240080334:240080511:+.A.up_chr1:240078656:240078952:+@chr1:240079037:240079141:+@chr1:240080334:240080511:+.A.se_chr1:240078656:240078952:+@chr1:240079037:240079141:+@chr1:240080334:240080511:+.A.dn', 'chr1:240078656:240078952:+@chr1:240079037:240079141:+@chr1:240080334:240080511:+.B.up_chr1:240078656:240078952:+@chr1:240079037:24007914…	(0,0):77,(0,1):20,(1,0):25,(1,1):32	0:31,1:46	(0,0):89,(0,1):5,(1,0):43,(1,1):44	0:81,1:11	chr1	(242012033, 242012033)	(242013888, 242013888)	CLK1 siRNA	SA564	SA572
SE	chr1:17185887:17186038:-@chr1:17185545:17185714:-@chr1:17185039:17185440:-	0.78	0.71	0.84	0.9	0.86	0.94	-0.12	22.74	('chr1:17185887:17186038:-@chr1:17185545:17185714:-@chr1:17185039:17185440:-.A.dn_chr1:17185887:17186038:-@chr1:17185545:17185714:-@chr1:17185039:17185440:-.A.se_chr1:17185887:17186038:-@chr1:17185545:17185714:-@chr1:17185039:17185440:-.A.up', 'chr1:17185887:17186038:-@chr1:17185545:17185714:-@chr1:17185039:17185440:-.B.dn_chr1:17185887:17186038:-@chr1:17185545:17185714:-@chr1:17185039:17185440:-…	(0,0):114,(0,1):25,(1,0):267,(1,1):375	0:558,1:109	(0,0):147,(0,1):16,(1,0):408,(1,1):420	0:772,1:72	chr1	(17312452, 17312452)	(17313451, 17313451)	CLK1 siRNA	SA564	SA572
SE	chr1:15624954:15625101:+@chr1:15626233:15626367:+@chr1:15627676:15629426:+	0.78	0.74	0.81	0.89	0.85	0.92	-0.11	107746.55	('chr1:15624954:15625101:+@chr1:15626233:15626367:+@chr1:15627676:15629426:+.A.up_chr1:15624954:15625101:+@chr1:15626233:15626367:+@chr1:15627676:15629426:+.A.se_chr1:15624954:15625101:+@chr1:15626233:15626367:+@chr1:15627676:15629426:+.A.dn', 'chr1:15624954:15625101:+@chr1:15626233:15626367:+@chr1:15627676:15629426:+.B.up_chr1:15624954:15625101:+@chr1:15626233:15626367:+@chr1:15627676:15629426:+…	(0,0):252,(0,1):76,(1,0):514,(1,1):3565	0:3280,1:875	(0,0):215,(0,1):27,(1,0):451,(1,1):2775	0:3028,1:225	chr1	(15752367, 15752367)	(15756839, 15756839)	CLK1 siRNA	SA564	SA572
SE	chr1:240078656:240078952:+@chr1:240079034:240079141:+@chr1:240080334:240080511:+	0.4	0.27	0.54	0.75	0.6	0.88	-0.35	28.5	('chr1:240078656:240078952:+@chr1:240079034:240079141:+@chr1:240080334:240080511:+.A.up_chr1:240078656:240078952:+@chr1:240079034:240079141:+@chr1:240080334:240080511:+.A.se_chr1:240078656:240078952:+@chr1:240079034:240079141:+@chr1:240080334:240080511:+.A.dn', 'chr1:240078656:240078952:+@chr1:240079034:240079141:+@chr1:240080334:240080511:+.B.up_chr1:240078656:240078952:+@chr1:240079034:24007914…	(0,0):78,(0,1):20,(1,0):24,(1,1):32	0:35,1:41	(0,0):92,(0,1):5,(1,0):40,(1,1):44	0:72,1:17	chr1	(242012033, 242012033)	(242013888, 242013888)	CLK1 siRNA	SA564	SA572
SE	chr16:24860809:24860965:-@chr16:24858186:24858419:-@chr16:24854292:24854461:-	0.25	0.21	0.29	0.15	0.12	0.19	0.1	26.27	('chr16:24860809:24860965:-@chr16:24858186:24858419:-@chr16:24854292:24854461:-.A.dn_chr16:24860809:24860965:-@chr16:24858186:24858419:-@chr16:24854292:24854461:-.A.se_chr16:24860809:24860965:-@chr16:24858186:24858419:-@chr16:24854292:24854461:-.A.up', 'chr16:24860809:24860965:-@chr16:24858186:24858419:-@chr16:24854292:24854461:-.B.dn_chr16:24860809:24860965:-@chr16:24858186:24858419:-@chr16:2485…	(0,0):414,(0,1):163,(1,0):163,(1,1):38	0:173,1:191	(0,0):404,(0,1):184,(1,0):98,(1,1):24	0:102,1:204	chr16	(24946791, 24946791)	(24953464, 24953464)	CLK1 siRNA	SA564	SA572
SE	chr16:30867885:30868339:+@chr16:30872007:30872282:+@chr16:30875022:30875335:+	0.63	0.51	0.75	0.97	0.9	1.0	-0.34	106269233701.49	('chr16:30867885:30868339:+@chr16:30872007:30872282:+@chr16:30875022:30875335:+.A.up_chr16:30867885:30868339:+@chr16:30872007:30872282:+@chr16:30875022:30875335:+.A.se_chr16:30867885:30868339:+@chr16:30872007:30872282:+@chr16:30875022:30875335:+.A.dn', 'chr16:30867885:30868339:+@chr16:30872007:30872282:+@chr16:30875022:30875335:+.B.up_chr16:30867885:30868339:+@chr16:30872007:30872282:+@chr16:3087…	(0,0):563,(0,1):13,(1,0):61,(1,1):88	0:110,1:52	(0,0):524,(1,0):78,(1,1):47	0:125	chr16	(30960384, 30960384)	(30967834, 30967834)	CLK1 siRNA	SA564	SA572
SE	chr16:88541835:88542723:+@chr16:88543329:88543422:+@chr16:88548152:88548285:+	0.34	0.25	0.43	0.63	0.52	0.74	-0.29	663.05	('chr16:88541835:88542723:+@chr16:88543329:88543422:+@chr16:88548152:88548285:+.A.up_chr16:88541835:88542723:+@chr16:88543329:88543422:+@chr16:88548152:88548285:+.A.se_chr16:88541835:88542723:+@chr16:88543329:88543422:+@chr16:88548152:88548285:+.A.dn', 'chr16:88541835:88542723:+@chr16:88543329:88543422:+@chr16:88548152:88548285:+.B.up_chr16:88541835:88542723:+@chr16:88543329:88543422:+@chr16:8854…	(0,0):515,(0,1):60,(1,0):35,(1,1):16	0:41,1:70	(0,0):448,(0,1):22,(1,0):44,(1,1):10	0:49,1:27	chr16	(90014334, 90014334)	(90020784, 90020784)	CLK1 siRNA	SA564	SA572
SE	chr16:88541835:88542723:+@chr16:88543326:88543422:+@chr16:88548152:88548285:+	0.5	0.42	0.59	0.71	0.61	0.8	-0.21	50.67	('chr16:88541835:88542723:+@chr16:88543326:88543422:+@chr16:88548152:88548285:+.A.up_chr16:88541835:88542723:+@chr16:88543326:88543422:+@chr16:88548152:88548285:+.A.se_chr16:88541835:88542723:+@chr16:88543326:88543422:+@chr16:88548152:88548285:+.A.dn', 'chr16:88541835:88542723:+@chr16:88543326:88543422:+@chr16:88548152:88548285:+.B.up_chr16:88541835:88542723:+@chr16:88543326:88543422:+@chr16:8854…	(0,0):481,(0,1):60,(1,0):69,(1,1):16	0:77,1:68	(0,0):427,(0,1):22,(1,0):65,(1,1):10	0:74,1:23	chr16	(90014334, 90014334)	(90020784, 90020784)	CLK1 siRNA	SA564	SA572
SE	chr16:29919751:29919862:+@chr16:29920236:29920352:+@chr16:29924043:29925105:+	0.82	0.77	0.86	0.95	0.91	0.98	-0.13	127706.14	('chr16:29919751:29919862:+@chr16:29920236:29920352:+@chr16:29924043:29925105:+.A.up_chr16:29919751:29919862:+@chr16:29920236:29920352:+@chr16:29924043:29925105:+.A.se_chr16:29919751:29919862:+@chr16:29920236:29920352:+@chr16:29924043:29925105:+.A.dn', 'chr16:29919751:29919862:+@chr16:29920236:29920352:+@chr16:29924043:29925105:+.B.up_chr16:29919751:29919862:+@chr16:29920236:29920352:+@chr16:2992…	(0,0):649,(0,1):31,(1,0):275,(1,1):678	0:807,1:177	(0,0):779,(0,1):5,(1,0):213,(1,1):547	0:732,1:33	chr16	(30012250, 30012250)	(30017604, 30017604)	CLK1 siRNA	SA564	SA572
SE	chr16:68217807:68217932:+@chr16:68237921:68237982:+@chr16:68238432:68238994:+	0.35	0.28	0.44	0.61	0.51	0.7	-0.26	2227.78	('chr16:68217807:68217932:+@chr16:68237921:68237982:+@chr16:68238432:68238994:+.A.up_chr16:68217807:68217932:+@chr16:68237921:68237982:+@chr16:68238432:68238994:+.A.se_chr16:68217807:68217932:+@chr16:68237921:68237982:+@chr16:68238432:68238994:+.A.dn', 'chr16:68217807:68217932:+@chr16:68237921:68237982:+@chr16:68238432:68238994:+.B.up_chr16:68217807:68217932:+@chr16:68237921:68237982:+@chr16:6823…	(0,0):1042,(0,1):41,(1,0):47,(1,1):252	0:127,1:213	(0,0):1138,(0,1):24,(1,0):82,(1,1):278	0:241,1:143	chr16	(69660306, 69660306)	(69681493, 69681493)	CLK1 siRNA	SA564	SA572
SE	chr16:73833869:73834489:-@chr16:73828582:73828743:-@chr16:73826288:73827385:-	0.56	0.48	0.64	0.79	0.67	0.9	-0.23	39.75	('chr16:73833869:73834489:-@chr16:73828582:73828743:-@chr16:73826288:73827385:-.A.dn_chr16:73833869:73834489:-@chr16:73828582:73828743:-@chr16:73826288:73827385:-.A.se_chr16:73833869:73834489:-@chr16:73828582:73828743:-@chr16:73826288:73827385:-.A.up', 'chr16:73833869:73834489:-@chr16:73828582:73828743:-@chr16:73826288:73827385:-.B.dn_chr16:73833869:73834489:-@chr16:73828582:73828743:-@chr16:7382…	(0,0):492,(0,1):28,(1,0):105,(1,1):1084	0:671,1:546	(0,0):464,(0,1):4,(1,0):81,(1,1):748	0:677,1:156	chr16	(75268787, 75268787)	(75276988, 75276988)	CLK1 siRNA	SA564	SA572
SE	chr16:29983096:29983327:+@chr16:29984698:29984749:+@chr16:29986056:29986483:+	0.32	0.28	0.35	0.46	0.42	0.5	-0.14	114309438328.12	('chr16:29983096:29983327:+@chr16:29984698:29984749:+@chr16:29986056:29986483:+.A.up_chr16:29983096:29983327:+@chr16:29984698:29984749:+@chr16:29986056:29986483:+.A.se_chr16:29983096:29983327:+@chr16:29984698:29984749:+@chr16:29986056:29986483:+.A.dn', 'chr16:29983096:29983327:+@chr16:29984698:29984749:+@chr16:29986056:29986483:+.B.up_chr16:29983096:29983327:+@chr16:29984698:29984749:+@chr16:2998…	(0,0):9717,(0,1):262,(1,0):234,(1,1):1786	0:753,1:1529	(0,0):12624,(0,1):196,(1,0):356,(1,1):2175	0:1324,1:1403	chr16	(30075595, 30075595)	(30078982, 30078982)	CLK1 siRNA	SA564	SA572
SE	chr16:19632941:19633860:-@chr16:19630195:19630263:-@chr16:19629083:19629409:-	0.86	0.77	0.93	0.98	0.95	1.0	-0.12	24.91	('chr16:19632941:19633860:-@chr16:19630195:19630263:-@chr16:19629083:19629409:-.A.dn_chr16:19632941:19633860:-@chr16:19630195:19630263:-@chr16:19629083:19629409:-.A.se_chr16:19632941:19633860:-@chr16:19630195:19630263:-@chr16:19629083:19629409:-.A.up', 'chr16:19632941:19633860:-@chr16:19630195:19630263:-@chr16:19629083:19629409:-.B.dn_chr16:19632941:19633860:-@chr16:19630195:19630263:-@chr16:1962…	(0,0):179,(0,1):8,(1,0):81,(1,1):424	0:448,1:65	(0,0):158,(1,0):92,(1,1):374	0:465,1:1	chr16	(19721582, 19721582)	(19726359, 19726359)	CLK1 siRNA	SA564	SA572
SE	chr16:29727242:29727563:+@chr16:29728362:29728586:+@chr16:29728899:29730005:+	0.4	0.36	0.43	0.53	0.49	0.57	-0.13	66633142.85	('chr16:29727242:29727563:+@chr16:29728362:29728586:+@chr16:29728899:29730005:+.A.up_chr16:29727242:29727563:+@chr16:29728362:29728586:+@chr16:29728899:29730005:+.A.se_chr16:29727242:29727563:+@chr16:29728362:29728586:+@chr16:29728899:29730005:+.A.dn', 'chr16:29727242:29727563:+@chr16:29728362:29728586:+@chr16:29728899:29730005:+.B.up_chr16:29727242:29727563:+@chr16:29728362:29728586:+@chr16:2972…	(0,0):439,(0,1):242,(1,0):463,(1,1):3837	0:2055,1:2487	(0,0):405,(0,1):196,(1,0):640,(1,1):3895	0:2690,1:2041	chr16	(29819741, 29819741)	(29822504, 29822504)	CLK1 siRNA	SA564	SA572
SE	chr3:182170568:182170840:+@chr3:182175795:182175886:+@chr3:182176604:182178663:+	0.58	0.54	0.62	0.68	0.65	0.72	-0.1	26.22	('chr3:182170568:182170840:+@chr3:182175795:182175886:+@chr3:182176604:182178663:+.A.up_chr3:182170568:182170840:+@chr3:182175795:182175886:+@chr3:182176604:182178663:+.A.se_chr3:182170568:182170840:+@chr3:182175795:182175886:+@chr3:182176604:182178663:+.A.dn', 'chr3:182170568:182170840:+@chr3:182175795:182175886:+@chr3:182176604:182178663:+.B.up_chr3:182170568:182170840:+@chr3:182175795:18217588…	(0,0):1933,(0,1):210,(1,0):398,(1,1):1745	0:1444,1:909	(0,0):1901,(0,1):142,(1,0):450,(1,1):1512	0:1440,1:664	chr3	(180687874, 180687874)	(180695969, 180695969)	CLK1 siRNA	SA564	SA572
SE	chr3:32458336:32458509:+@chr3:32465950:32466048:+@chr3:32468888:32468969:+	0.87	0.82	0.91	0.97	0.94	1.0	-0.1	42.67	('chr3:32458336:32458509:+@chr3:32465950:32466048:+@chr3:32468888:32468969:+.A.up_chr3:32458336:32458509:+@chr3:32465950:32466048:+@chr3:32468888:32468969:+.A.se_chr3:32458336:32458509:+@chr3:32465950:32466048:+@chr3:32468888:32468969:+.A.dn', 'chr3:32458336:32458509:+@chr3:32465950:32466048:+@chr3:32468888:32468969:+.B.up_chr3:32458336:32458509:+@chr3:32465950:32466048:+@chr3:32468888:32468969:+…	(0,0):885,(0,1):19,(1,0):404,(1,1):38	0:431,1:30	(0,0):711,(0,1):3,(1,0):379,(1,1):16	0:394,1:4	chr3	(32483332, 32483332)	(32493965, 32493965)	CLK1 siRNA	SA564	SA572
SE	chr3:33425732:33425847:-@chr3:33425186:33425293:-@chr3:33419297:33419400:-	0.55	0.47	0.64	0.75	0.66	0.84	-0.2	44.77	('chr3:33425732:33425847:-@chr3:33425186:33425293:-@chr3:33419297:33419400:-.A.dn_chr3:33425732:33425847:-@chr3:33425186:33425293:-@chr3:33419297:33419400:-.A.se_chr3:33425732:33425847:-@chr3:33425186:33425293:-@chr3:33419297:33419400:-.A.up', 'chr3:33425732:33425847:-@chr3:33425186:33425293:-@chr3:33419297:33419400:-.B.dn_chr3:33425732:33425847:-@chr3:33425186:33425293:-@chr3:33419297:33419400:-…	(0,0):437,(0,1):35,(1,0):157,(1,1):7	0:157,1:42	(0,0):433,(0,1):15,(1,0):172,(1,1):3	0:172,1:18	chr3	(33444293, 33444293)	(33450843, 33450843)	CLK1 siRNA	SA564	SA572
SE	chr3:153645761:153646018:+@chr3:153647183:153647236:+@chr3:153648099:153648252:+	0.55	0.51	0.59	0.71	0.67	0.75	-0.16	1000000000000.0	('chr3:153645761:153646018:+@chr3:153647183:153647236:+@chr3:153648099:153648252:+.A.up_chr3:153645761:153646018:+@chr3:153647183:153647236:+@chr3:153648099:153648252:+.A.se_chr3:153645761:153646018:+@chr3:153647183:153647236:+@chr3:153648099:153648252:+.A.dn', 'chr3:153645761:153646018:+@chr3:153647183:153647236:+@chr3:153648099:153648252:+.B.up_chr3:153645761:153646018:+@chr3:153647183:15364723…	(0,0):488,(0,1):208,(1,0):431,(1,1):294	0:563,1:370	(0,0):478,(0,1):118,(1,0):511,(1,1):256	0:667,1:218	chr3	(152163071, 152163071)	(152165562, 152165562)	CLK1 siRNA	SA564	SA572
SE	chr3:187138307:187138618:-@chr3:187132059:187132334:-@chr3:187127083:187127216:-	0.08	0.06	0.1	0.27	0.24	0.31	-0.19	1000000000000.0	('chr3:187138307:187138618:-@chr3:187132059:187132334:-@chr3:187127083:187127216:-.A.dn_chr3:187138307:187138618:-@chr3:187132059:187132334:-@chr3:187127083:187127216:-.A.se_chr3:187138307:187138618:-@chr3:187132059:187132334:-@chr3:187127083:187127216:-.A.up', 'chr3:187138307:187138618:-@chr3:187132059:187132334:-@chr3:187127083:187127216:-.B.dn_chr3:187138307:187138618:-@chr3:187132059:18713233…	(0,0):1625,(0,1):300,(1,0):62,(1,1):135	0:73,1:424	(0,0):3185,(0,1):256,(1,0):246,(1,1):144	0:280,1:366	chr3	(185644389, 185644389)	(185655924, 185655924)	CLK1 siRNA	SA564	SA572
SE	chr3:25745628:25747128:-@chr3:25736509:25736686:-@chr3:25735439:25736130:-	0.45	0.4	0.51	0.71	0.66	0.76	-0.26	1000000000000.0	('chr3:25745628:25747128:-@chr3:25736509:25736686:-@chr3:25735439:25736130:-.A.dn_chr3:25745628:25747128:-@chr3:25736509:25736686:-@chr3:25735439:25736130:-.A.se_chr3:25745628:25747128:-@chr3:25736509:25736686:-@chr3:25735439:25736130:-.A.up', 'chr3:25745628:25747128:-@chr3:25736509:25736686:-@chr3:25735439:25736130:-.B.dn_chr3:25745628:25747128:-@chr3:25736509:25736686:-@chr3:25735439:25736130:-…	(0,0):241,(0,1):175,(1,0):175,(1,1):390	0:327,1:413	(0,0):335,(0,1):80,(1,0):236,(1,1):314	0:459,1:171	chr3	(25760435, 25760435)	(25772124, 25772124)	CLK1 siRNA	SA564	SA572
SE	chr3:192570402:192570519:+@chr3:192575545:192576072:+@chr3:192580642:192580757:+	0.1	0.08	0.13	0.24	0.2	0.28	-0.14	1000000000000.0	('chr3:192570402:192570519:+@chr3:192575545:192576072:+@chr3:192580642:192580757:+.A.up_chr3:192570402:192570519:+@chr3:192575545:192576072:+@chr3:192580642:192580757:+.A.se_chr3:192570402:192570519:+@chr3:192575545:192576072:+@chr3:192580642:192580757:+.A.dn', 'chr3:192570402:192570519:+@chr3:192575545:192576072:+@chr3:192580642:192580757:+.B.up_chr3:192570402:192570519:+@chr3:192575545:19257607…	(0,0):731,(0,1):93,(1,0):107	0:107,1:93	(0,0):2029,(0,1):92,(1,0):301	0:301,1:92	chr3	(191087708, 191087708)	(191098063, 191098063)	CLK1 siRNA	SA564	SA572
SE	chr3:48313221:48313323:-@chr3:48312613:48312730:-@chr3:48311569:48311729:-	0.18	0.08	0.33	0.65	0.39	0.9	-0.47	55.85	('chr3:48313221:48313323:-@chr3:48312613:48312730:-@chr3:48311569:48311729:-.A.dn_chr3:48313221:48313323:-@chr3:48312613:48312730:-@chr3:48311569:48311729:-.A.se_chr3:48313221:48313323:-@chr3:48312613:48312730:-@chr3:48311569:48311729:-.A.up', 'chr3:48313221:48313323:-@chr3:48312613:48312730:-@chr3:48311569:48311729:-.B.dn_chr3:48313221:48313323:-@chr3:48312613:48312730:-@chr3:48311569:48311729:-…	(0,0):115,(0,1):10,(1,0):6,(1,1):5	0:6,1:15	(0,0):87,(0,1):3,(1,0):16,(1,1):1	0:17,1:3	chr3	(48336565, 48336565)	(48338319, 48338319)	CLK1 siRNA	SA564	SA572
SE	chr3:48313221:48313323:-@chr3:48312613:48312669:-@chr3:48311569:48311729:-	0.19	0.05	0.4	0.71	0.5	0.91	-0.52	87.6	('chr3:48313221:48313323:-@chr3:48312613:48312669:-@chr3:48311569:48311729:-.A.dn_chr3:48313221:48313323:-@chr3:48312613:48312669:-@chr3:48311569:48311729:-.A.se_chr3:48313221:48313323:-@chr3:48312613:48312669:-@chr3:48311569:48311729:-.A.up', 'chr3:48313221:48313323:-@chr3:48312613:48312669:-@chr3:48311569:48311729:-.B.dn_chr3:48313221:48313323:-@chr3:48312613:48312669:-@chr3:48311569:48311729:-…	(0,0):117,(0,1):8,(1,0):4,(1,1):7	0:4,1:15	(0,0):89,(0,1):3,(1,0):14,(1,1):1	0:14,1:4	chr3	(48336565, 48336565)	(48338319, 48338319)	CLK1 siRNA	SA564	SA572
SE	chr19:3403480:3403664:+@chr19:3407548:3407633:+@chr19:3413750:3416437:+	0.52	0.47	0.56	0.65	0.59	0.71	-0.13	20.62	('chr19:3403480:3403664:+@chr19:3407548:3407633:+@chr19:3413750:3416437:+.A.up_chr19:3403480:3403664:+@chr19:3407548:3407633:+@chr19:3413750:3416437:+.A.se_chr19:3403480:3403664:+@chr19:3407548:3407633:+@chr19:3413750:3416437:+.A.dn', 'chr19:3403480:3403664:+@chr19:3407548:3407633:+@chr19:3413750:3416437:+.B.up_chr19:3403480:3403664:+@chr19:3407548:3407633:+@chr19:3413750:3416437:+.B.dn')	(0,0):803,(0,1):153,(1,0):274,(1,1):4729	0:2612,1:2544	(0,0):1082,(0,1):63,(1,0):223,(1,1):4067	0:2952,1:1401	chr19	(3452480, 3452480)	(3465437, 3465437)	CLK1 siRNA	SA564	SA572
SE	chr19:15899022:15899149:-@chr19:15896571:15896692:-@chr19:15895622:15895892:-	0.66	0.51	0.81	0.95	0.9	0.99	-0.29	818.51	('chr19:15899022:15899149:-@chr19:15896571:15896692:-@chr19:15895622:15895892:-.A.dn_chr19:15899022:15899149:-@chr19:15896571:15896692:-@chr19:15895622:15895892:-.A.se_chr19:15899022:15899149:-@chr19:15896571:15896692:-@chr19:15895622:15895892:-.A.up', 'chr19:15899022:15899149:-@chr19:15896571:15896692:-@chr19:15895622:15895892:-.B.dn_chr19:15899022:15899149:-@chr19:15896571:15896692:-@chr19:1589…	(0,0):33,(0,1):7,(1,0):29,(1,1):17	0:42,1:11	(0,0):159,(0,1):3,(1,0):148,(1,1):56	0:200,1:7	chr19	(16034622, 16034622)	(16038149, 16038149)	CLK1 siRNA	SA564	SA572
SE	chr19:50609959:50610058:-@chr19:50609061:50609132:-@chr19:50608532:50608843:-	0.77	0.72	0.82	0.9	0.84	0.94	-0.13	29.52	('chr19:50609959:50610058:-@chr19:50609061:50609132:-@chr19:50608532:50608843:-.A.dn_chr19:50609959:50610058:-@chr19:50609061:50609132:-@chr19:50608532:50608843:-.A.se_chr19:50609959:50610058:-@chr19:50609061:50609132:-@chr19:50608532:50608843:-.A.up', 'chr19:50609959:50610058:-@chr19:50609061:50609132:-@chr19:50608532:50608843:-.B.dn_chr19:50609959:50610058:-@chr19:50609061:50609132:-@chr19:5060…	(0,0):405,(0,1):34,(1,0):280,(1,1):237	0:435,1:116	(0,0):335,(0,1):9,(1,0):195,(1,1):116	0:302,1:18	chr19	(45916692, 45916692)	(45918218, 45918218)	CLK1 siRNA	SA564	SA572
SE	chr19:1566685:1567237:-@chr19:1566284:1566514:-@chr19:1563118:1563432:-	0.28	0.23	0.33	0.46	0.4	0.51	-0.18	1699.14	('chr19:1566685:1567237:-@chr19:1566284:1566514:-@chr19:1563118:1563432:-.A.dn_chr19:1566685:1567237:-@chr19:1566284:1566514:-@chr19:1563118:1563432:-.A.se_chr19:1566685:1567237:-@chr19:1566284:1566514:-@chr19:1563118:1563432:-.A.up', 'chr19:1566685:1567237:-@chr19:1566284:1566514:-@chr19:1563118:1563432:-.B.dn_chr19:1566685:1567237:-@chr19:1566284:1566514:-@chr19:1563118:1563432:-.B.up')	(0,0):999,(0,1):179,(1,0):104,(1,1):97	0:128,1:252	(0,0):1060,(0,1):128,(1,0):153,(1,1):60	0:184,1:157	chr19	(1612118, 1612118)	(1616237, 1616237)	CLK1 siRNA	SA564	SA572
SE	chr19:54864093:54864184:+@chr19:54865285:54865557:+@chr19:54868767:54868990:+	0.83	0.77	0.89	0.95	0.92	0.98	-0.12	36.24	('chr19:54864093:54864184:+@chr19:54865285:54865557:+@chr19:54868767:54868990:+.A.up_chr19:54864093:54864184:+@chr19:54865285:54865557:+@chr19:54868767:54868990:+.A.se_chr19:54864093:54864184:+@chr19:54865285:54865557:+@chr19:54868767:54868990:+.A.dn', 'chr19:54864093:54864184:+@chr19:54865285:54865557:+@chr19:54868767:54868990:+.B.up_chr19:54864093:54864184:+@chr19:54865285:54865557:+@chr19:5486…	(0,0):323,(0,1):20,(1,0):435,(1,1):53	0:481,1:27	(0,0):461,(0,1):7,(1,0):653,(1,1):76	0:728,1:8	chr19	(50172281, 50172281)	(50177178, 50177178)	CLK1 siRNA	SA564	SA572
SE	chr19:1566685:1567237:-@chr19:1566284:1566484:-@chr19:1563118:1563432:-	0.22	0.17	0.26	0.36	0.3	0.42	-0.14	158.7	('chr19:1566685:1567237:-@chr19:1566284:1566484:-@chr19:1563118:1563432:-.A.dn_chr19:1566685:1567237:-@chr19:1566284:1566484:-@chr19:1563118:1563432:-.A.se_chr19:1566685:1567237:-@chr19:1566284:1566484:-@chr19:1563118:1563432:-.A.up', 'chr19:1566685:1567237:-@chr19:1566284:1566484:-@chr19:1563118:1563432:-.B.dn_chr19:1566685:1567237:-@chr19:1566284:1566484:-@chr19:1563118:1563432:-.B.up')	(0,0):1034,(0,1):179,(1,0):69,(1,1):97	0:94,1:251	(0,0):1116,(0,1):128,(1,0):97,(1,1):60	0:118,1:167	chr19	(1612118, 1612118)	(1616237, 1616237)	CLK1 siRNA	SA564	SA572
SE	chr19:3403480:3403664:+@chr19:3404761:3404914:+@chr19:3407548:3407633:+	0.25	0.19	0.3	0.55	0.48	0.63	-0.3	1000000000000.0	('chr19:3403480:3403664:+@chr19:3404761:3404914:+@chr19:3407548:3407633:+.A.up_chr19:3403480:3403664:+@chr19:3404761:3404914:+@chr19:3407548:3407633:+.A.se_chr19:3403480:3403664:+@chr19:3404761:3404914:+@chr19:3407548:3407633:+.A.dn', 'chr19:3403480:3403664:+@chr19:3404761:3404914:+@chr19:3407548:3407633:+.B.up_chr19:3403480:3403664:+@chr19:3404761:3404914:+@chr19:3407548:3407633:+.B.dn')	(0,0):510,(0,1):70,(1,0):91,(1,1):58	0:104,1:115	(0,0):471,(0,1):49,(1,0):199,(1,1):28	0:216,1:60	chr19	(3452480, 3452480)	(3456633, 3456633)	CLK1 siRNA	SA564	SA572
SE	chr19:52427612:52427863:-@chr19:52423255:52423543:-@chr19:52421661:52421851:-	0.58	0.48	0.68	0.88	0.78	0.95	-0.3	5997.97	('chr19:52427612:52427863:-@chr19:52423255:52423543:-@chr19:52421661:52421851:-.A.dn_chr19:52427612:52427863:-@chr19:52423255:52423543:-@chr19:52421661:52421851:-.A.se_chr19:52427612:52427863:-@chr19:52423255:52423543:-@chr19:52421661:52421851:-.A.up', 'chr19:52427612:52427863:-@chr19:52423255:52423543:-@chr19:52421661:52421851:-.B.dn_chr19:52427612:52427863:-@chr19:52423255:52423543:-@chr19:5242…	(0,0):263,(0,1):24,(1,0):118,(1,1):70	0:161,1:51	(0,0):391,(0,1):5,(1,0):116,(1,1):30	0:144,1:7	chr19	(47729821, 47729821)	(47736023, 47736023)	CLK1 siRNA	SA564	SA572
SE	chr19:56196166:56196243:-@chr19:56195064:56195326:-@chr19:56192819:56192952:-	0.16	0.12	0.22	0.44	0.33	0.55	-0.28	165362763.6	('chr19:56196166:56196243:-@chr19:56195064:56195326:-@chr19:56192819:56192952:-.A.dn_chr19:56196166:56196243:-@chr19:56195064:56195326:-@chr19:56192819:56192952:-.A.se_chr19:56196166:56196243:-@chr19:56195064:56195326:-@chr19:56192819:56192952:-.A.up', 'chr19:56196166:56196243:-@chr19:56195064:56195326:-@chr19:56192819:56192952:-.B.dn_chr19:56196166:56196243:-@chr19:56195064:56195326:-@chr19:5619…	(0,0):542,(0,1):58,(1,0):80,(1,1):3	0:80,1:61	(0,0):571,(0,1):24,(1,0):126	0:126,1:24	chr19	(51501007, 51501007)	(51504431, 51504431)	CLK1 siRNA	SA564	SA572
SE	chr19:1566685:1567237:-@chr19:1566284:1566519:-@chr19:1563118:1563432:-	0.46	0.41	0.5	0.63	0.58	0.68	-0.17	700250864.14	('chr19:1566685:1567237:-@chr19:1566284:1566519:-@chr19:1563118:1563432:-.A.dn_chr19:1566685:1567237:-@chr19:1566284:1566519:-@chr19:1563118:1563432:-.A.se_chr19:1566685:1567237:-@chr19:1566284:1566519:-@chr19:1563118:1563432:-.A.up', 'chr19:1566685:1567237:-@chr19:1566284:1566519:-@chr19:1563118:1563432:-.B.dn_chr19:1566685:1567237:-@chr19:1566284:1566519:-@chr19:1563118:1563432:-.B.up')	(0,0):885,(0,1):179,(1,0):218,(1,1):97	0:261,1:233	(0,0):907,(0,1):128,(1,0):306,(1,1):60	0:350,1:144	chr19	(1612118, 1612118)	(1616237, 1616237)	CLK1 siRNA	SA564	SA572
SE	chr19:14362736:14362891:+@chr19:14368154:14368285:+@chr19:14368889:14369182:+	0.65	0.48	0.81	0.96	0.9	0.99	-0.31	2271.44	('chr19:14362736:14362891:+@chr19:14368154:14368285:+@chr19:14368889:14369182:+.A.up_chr19:14362736:14362891:+@chr19:14368154:14368285:+@chr19:14368889:14369182:+.A.se_chr19:14362736:14362891:+@chr19:14368154:14368285:+@chr19:14368889:14369182:+.A.dn', 'chr19:14362736:14362891:+@chr19:14368154:14368285:+@chr19:14368889:14369182:+.B.up_chr19:14362736:14362891:+@chr19:14368154:14368285:+@chr19:1436…	(0,0):365,(0,1):9,(1,0):31,(1,1):16	0:40,1:16	(0,0):744,(0,1):1,(1,0):110,(1,1):34	0:143,1:2	chr19	(14501736, 14501736)	(14508182, 14508182)	CLK1 siRNA	SA564	SA572
SE	chr19:52266875:52267218:-@chr19:52264189:52264440:-@chr19:52259281:52262966:-	0.69	0.61	0.78	0.93	0.89	0.96	-0.24	772534535.44	('chr19:52266875:52267218:-@chr19:52264189:52264440:-@chr19:52259281:52262966:-.A.dn_chr19:52266875:52267218:-@chr19:52264189:52264440:-@chr19:52259281:52262966:-.A.se_chr19:52266875:52267218:-@chr19:52264189:52264440:-@chr19:52259281:52262966:-.A.up', 'chr19:52266875:52267218:-@chr19:52264189:52264440:-@chr19:52259281:52262966:-.B.dn_chr19:52266875:52267218:-@chr19:52264189:52264440:-@chr19:5225…	(0,0):67,(0,1):24,(1,0):140,(1,1):1801	0:1303,1:662	(0,0):130,(0,1):8,(1,0):291,(1,1):2649	0:2753,1:195	chr19	(47567441, 47567441)	(47575378, 47575378)	CLK1 siRNA	SA564	SA572
SE	chr19:53823231:53823346:+@chr19:53823750:53824795:+@chr19:53825503:53826123:+	0.74	0.6	0.9	0.37	0.31	0.43	0.37	156665060.51	('chr19:53823231:53823346:+@chr19:53823750:53824795:+@chr19:53825503:53826123:+.A.up_chr19:53823231:53823346:+@chr19:53823750:53824795:+@chr19:53825503:53826123:+.A.se_chr19:53823231:53823346:+@chr19:53823750:53824795:+@chr19:53825503:53826123:+.A.dn', 'chr19:53823231:53823346:+@chr19:53823750:53824795:+@chr19:53825503:53826123:+.B.up_chr19:53823231:53823346:+@chr19:53823750:53824795:+@chr19:5382…	(0,0):319,(1,0):223,(1,1):156	0:345,1:34	(0,0):321,(0,1):3,(1,0):240,(1,1):335	0:371,1:207	chr19	(49131419, 49131419)	(49134311, 49134311)	CLK1 siRNA	SA564	SA572
SE	chr19:50963140:50964783:-@chr19:50961448:50962253:-@chr19:50959842:50961209:-	0.8	0.72	0.87	0.94	0.89	0.97	-0.14	151.85	('chr19:50963140:50964783:-@chr19:50961448:50962253:-@chr19:50959842:50961209:-.A.dn_chr19:50963140:50964783:-@chr19:50961448:50962253:-@chr19:50959842:50961209:-.A.se_chr19:50963140:50964783:-@chr19:50961448:50962253:-@chr19:50959842:50961209:-.A.up', 'chr19:50963140:50964783:-@chr19:50961448:50962253:-@chr19:50959842:50961209:-.B.dn_chr19:50963140:50964783:-@chr19:50961448:50962253:-@chr19:5095…	(0,0):47,(0,1):16,(1,0):176,(1,1):402	0:534,1:60	(0,0):50,(0,1):7,(1,0):336,(1,1):694	0:1012,1:25	chr19	(46268002, 46268002)	(46272943, 46272943)	CLK1 siRNA	SA564	SA572
SE	chr19:55705355:55706280:-@chr19:55702643:55702768:-@chr19:55701447:55701641:-	0.78	0.7	0.84	0.93	0.88	0.97	-0.15	288.07	('chr19:55705355:55706280:-@chr19:55702643:55702768:-@chr19:55701447:55701641:-.A.dn_chr19:55705355:55706280:-@chr19:55702643:55702768:-@chr19:55701447:55701641:-.A.se_chr19:55705355:55706280:-@chr19:55702643:55702768:-@chr19:55701447:55701641:-.A.up', 'chr19:55705355:55706280:-@chr19:55702643:55702768:-@chr19:55701447:55701641:-.B.dn_chr19:55705355:55706280:-@chr19:55702643:55702768:-@chr19:5570…	(0,0):230,(0,1):25,(1,0):114,(1,1):50	0:153,1:36	(0,0):275,(0,1):7,(1,0):151,(1,1):49	0:191,1:16	chr19	(51009635, 51009635)	(51014468, 51014468)	CLK1 siRNA	SA564	SA572
SE	chr11:123997953:124001009:+@chr11:124001579:124001715:+@chr11:124002010:124002156:+	0.72	0.65	0.79	0.53	0.46	0.6	0.19	77.73	('chr11:123997953:124001009:+@chr11:124001579:124001715:+@chr11:124002010:124002156:+.A.up_chr11:123997953:124001009:+@chr11:124001579:124001715:+@chr11:124002010:124002156:+.A.se_chr11:123997953:124001009:+@chr11:124001579:124001715:+@chr11:124002010:124002156:+.A.dn', 'chr11:123997953:124001009:+@chr11:124001579:124001715:+@chr11:124002010:124002156:+.B.up_chr11:123997953:124001009:+@chr11:1240…	(0,0):426,(0,1):39,(1,0):129,(1,1):721	0:658,1:231	(0,0):520,(0,1):71,(1,0):105,(1,1):781	0:511,1:446	chr11	(124492743, 124492743)	(124496946, 124496946)	CLK1 siRNA	SA564	SA572
SE	chr11:70863089:70863220:+@chr11:70864727:70866132:+@chr11:70867089:70868968:+	0.55	0.48	0.62	0.78	0.65	0.89	-0.23	23.96	('chr11:70863089:70863220:+@chr11:70864727:70866132:+@chr11:70867089:70868968:+.A.up_chr11:70863089:70863220:+@chr11:70864727:70866132:+@chr11:70867089:70868968:+.A.se_chr11:70863089:70863220:+@chr11:70864727:70866132:+@chr11:70867089:70868968:+.A.dn', 'chr11:70863089:70863220:+@chr11:70864727:70866132:+@chr11:70867089:70868968:+.B.up_chr11:70863089:70863220:+@chr11:70864727:70866132:+@chr11:7086…	(0,0):419,(0,1):15,(1,0):277,(1,1):577	0:609,1:260	(0,0):199,(0,1):3,(1,0):152,(1,1):217	0:318,1:54	chr11	(71185441, 71185441)	(71191320, 71191320)	CLK1 siRNA	SA564	SA572
SE	chr11:62059051:62059238:-@chr11:62015780:62015879:-@chr11:61957590:61957939:-	0.93	0.84	0.98	0.75	0.64	0.84	0.18	24.57	('chr11:62059051:62059238:-@chr11:62015780:62015879:-@chr11:61957590:61957939:-.A.dn_chr11:62059051:62059238:-@chr11:62015780:62015879:-@chr11:61957590:61957939:-.A.se_chr11:62059051:62059238:-@chr11:62015780:62015879:-@chr11:61957590:61957939:-.A.up', 'chr11:62059051:62059238:-@chr11:62015780:62015879:-@chr11:61957590:61957939:-.B.dn_chr11:62059051:62059238:-@chr11:62015780:62015879:-@chr11:6195…	(0,0):40249,(0,1):2,(1,0):77,(1,1):51	0:127,1:3	(0,0):52125,(0,1):15,(1,0):83,(1,1):97	0:159,1:36	chr11	(62201014, 62201014)	(62302662, 62302662)	CLK1 siRNA	SA564	SA572
SE	chr11:397062:397197:-@chr11:396843:396993:-@chr11:395716:396538:-	0.71	0.6	0.81	0.94	0.89	0.98	-0.23	659515.99	('chr11:397062:397197:-@chr11:396843:396993:-@chr11:395716:396538:-.A.dn_chr11:397062:397197:-@chr11:396843:396993:-@chr11:395716:396538:-.A.se_chr11:397062:397197:-@chr11:396843:396993:-@chr11:395716:396538:-.A.up', 'chr11:397062:397197:-@chr11:396843:396993:-@chr11:395716:396538:-.B.dn_chr11:397062:397197:-@chr11:396843:396993:-@chr11:395716:396538:-.B.up')	(0,0):242,(0,1):13,(1,0):80,(1,1):268	0:247,1:114	(0,0):282,(0,1):6,(1,0):181,(1,1):282	0:442,1:27	chr11	(405716, 405716)	(407197, 407197)	CLK1 siRNA	SA564	SA572
SE	chr11:85017277:85017380:+@chr11:85020379:85020500:+@chr11:85022778:85024737:+	0.83	0.79	0.86	0.93	0.9	0.96	-0.1	288.92	('chr11:85017277:85017380:+@chr11:85020379:85020500:+@chr11:85022778:85024737:+.A.up_chr11:85017277:85017380:+@chr11:85020379:85020500:+@chr11:85022778:85024737:+.A.se_chr11:85017277:85017380:+@chr11:85020379:85020500:+@chr11:85022778:85024737:+.A.dn', 'chr11:85017277:85017380:+@chr11:85020379:85020500:+@chr11:85022778:85024737:+.B.up_chr11:85017277:85017380:+@chr11:85020379:85020500:+@chr11:8502…	(0,0):1013,(0,1):48,(1,0):339,(1,1):266	0:551,1:102	(0,0):760,(0,1):11,(1,0):240,(1,1):204	0:423,1:32	chr11	(85339629, 85339629)	(85347089, 85347089)	CLK1 siRNA	SA564	SA572
SE	chr11:45905876:45906196:+@chr11:45906304:45906499:+@chr11:45906757:45907224:+	0.82	0.77	0.86	0.94	0.92	0.97	-0.12	38804.26	('chr11:45905876:45906196:+@chr11:45906304:45906499:+@chr11:45906757:45907224:+.A.up_chr11:45905876:45906196:+@chr11:45906304:45906499:+@chr11:45906757:45907224:+.A.se_chr11:45905876:45906196:+@chr11:45906304:45906499:+@chr11:45906757:45907224:+.A.dn', 'chr11:45905876:45906196:+@chr11:45906304:45906499:+@chr11:45906757:45907224:+.B.up_chr11:45905876:45906196:+@chr11:45906304:45906499:+@chr11:4590…	(0,0):252,(0,1):41,(1,0):353,(1,1):387	0:673,1:108	(0,0):254,(0,1):15,(1,0):466,(1,1):379	0:817,1:43	chr11	(45949300, 45949300)	(45950648, 45950648)	CLK1 siRNA	SA564	SA572
SE	chr11:65420856:65421053:-@chr11:65418061:65418163:-@chr11:65414730:65417343:-	0.79	0.76	0.81	0.91	0.9	0.92	-0.12	1000000000000.0	('chr11:65420856:65421053:-@chr11:65418061:65418163:-@chr11:65414730:65417343:-.A.dn_chr11:65420856:65421053:-@chr11:65418061:65418163:-@chr11:65414730:65417343:-.A.se_chr11:65420856:65421053:-@chr11:65418061:65418163:-@chr11:65414730:65417343:-.A.up', 'chr11:65420856:65421053:-@chr11:65418061:65418163:-@chr11:65414730:65417343:-.B.dn_chr11:65420856:65421053:-@chr11:65418061:65418163:-@chr11:6541…	(0,0):2325,(0,1):199,(1,0):1442,(1,1):17016	0:14602,1:4055	(0,0):3066,(0,1):109,(1,0):2015,(1,1):18103	0:18257,1:1970	chr11	(65658154, 65658154)	(65664477, 65664477)	CLK1 siRNA	SA564	SA572
SE	chr11:64636563:64636759:+@chr11:64636859:64636942:+@chr11:64637268:64637462:+	0.51	0.37	0.64	0.82	0.67	0.96	-0.31	31.33	('chr11:64636563:64636759:+@chr11:64636859:64636942:+@chr11:64637268:64637462:+.A.up_chr11:64636563:64636759:+@chr11:64636859:64636942:+@chr11:64637268:64637462:+.A.se_chr11:64636563:64636759:+@chr11:64636859:64636942:+@chr11:64637268:64637462:+.A.dn', 'chr11:64636563:64636759:+@chr11:64636859:64636942:+@chr11:64637268:64637462:+.B.up_chr11:64636563:64636759:+@chr11:64636859:64636942:+@chr11:6463…	(0,0):341,(0,1):9,(1,0):36,(1,1):50	0:54,1:41	(0,0):187,(0,1):1,(1,0):22,(1,1):15	0:35,1:3	chr11	(64879987, 64879987)	(64880886, 64880886)	CLK1 siRNA	SA564	SA572
SE	chr11:66925775:66925978:-@chr11:66925115:66925279:-@chr11:66924736:66924966:-	0.77	0.73	0.81	0.89	0.86	0.92	-0.12	2493771.42	('chr11:66925775:66925978:-@chr11:66925115:66925279:-@chr11:66924736:66924966:-.A.dn_chr11:66925775:66925978:-@chr11:66925115:66925279:-@chr11:66924736:66924966:-.A.se_chr11:66925775:66925978:-@chr11:66925115:66925279:-@chr11:66924736:66924966:-.A.up', 'chr11:66925775:66925978:-@chr11:66925115:66925279:-@chr11:66924736:66924966:-.B.dn_chr11:66925775:66925978:-@chr11:66925115:66925279:-@chr11:6692…	(0,0):877,(0,1):79,(1,0):551,(1,1):186	0:690,1:126	(0,0):913,(0,1):37,(1,0):658,(1,1):228	0:860,1:63	chr11	(67168160, 67168160)	(67169402, 67169402)	CLK1 siRNA	SA564	SA572
SE	chr11:67327049:67327111:-@chr11:67320731:67320880:-@chr11:67315640:67317340:-	0.18	0.07	0.32	0.59	0.4	0.81	-0.41	227.11	('chr11:67327049:67327111:-@chr11:67320731:67320880:-@chr11:67315640:67317340:-.A.dn_chr11:67327049:67327111:-@chr11:67320731:67320880:-@chr11:67315640:67317340:-.A.se_chr11:67327049:67327111:-@chr11:67320731:67320880:-@chr11:67315640:67317340:-.A.up', 'chr11:67327049:67327111:-@chr11:67320731:67320880:-@chr11:67315640:67317340:-.B.dn_chr11:67327049:67327111:-@chr11:67320731:67320880:-@chr11:6731…	(0,0):126,(0,1):2,(1,0):6,(1,1):384	0:60,1:332	(0,0):229,(0,1):2,(1,0):21,(1,1):313	0:235,1:101	chr11	(67559064, 67559064)	(67570535, 67570535)	CLK1 siRNA	SA564	SA572
SE	chr11:64290948:64291127:-@chr11:64289999:64290203:-@chr11:64288654:64289566:-	0.34	0.32	0.37	0.5	0.47	0.53	-0.16	1000000000000.0	('chr11:64290948:64291127:-@chr11:64289999:64290203:-@chr11:64288654:64289566:-.A.dn_chr11:64290948:64291127:-@chr11:64289999:64290203:-@chr11:64288654:64289566:-.A.se_chr11:64290948:64291127:-@chr11:64289999:64290203:-@chr11:64288654:64289566:-.A.up', 'chr11:64290948:64291127:-@chr11:64289999:64290203:-@chr11:64288654:64289566:-.B.dn_chr11:64290948:64291127:-@chr11:64289999:64290203:-@chr11:6428…	(0,0):2065,(0,1):516,(1,0):726,(1,1):5133	0:2436,1:3939	(0,0):2419,(0,1):310,(1,0):921,(1,1):4855	0:3213,1:2873	chr11	(64532078, 64532078)	(64534551, 64534551)	CLK1 siRNA	SA564	SA572
SE	chr11:63427109:63427206:+@chr11:63428034:63428195:+@chr11:63428834:63429091:+	0.53	0.44	0.62	0.83	0.74	0.9	-0.3	586726.84	('chr11:63427109:63427206:+@chr11:63428034:63428195:+@chr11:63428834:63429091:+.A.up_chr11:63427109:63427206:+@chr11:63428034:63428195:+@chr11:63428834:63429091:+.A.se_chr11:63427109:63427206:+@chr11:63428034:63428195:+@chr11:63428834:63429091:+.A.dn', 'chr11:63427109:63427206:+@chr11:63428034:63428195:+@chr11:63428834:63429091:+.B.up_chr11:63427109:63427206:+@chr11:63428034:63428195:+@chr11:6342…	(0,0):166,(0,1):39,(1,0):113,(1,1):46	0:135,1:63	(0,0):168,(0,1):13,(1,0):163,(1,1):46	0:200,1:22	chr11	(63670533, 63670533)	(63672515, 63672515)	CLK1 siRNA	SA564	SA572
SE	chr11:66925775:66925978:-@chr11:66925115:66925241:-@chr11:66924736:66924966:-	0.79	0.75	0.82	0.9	0.87	0.93	-0.11	78956.28	('chr11:66925775:66925978:-@chr11:66925115:66925241:-@chr11:66924736:66924966:-.A.dn_chr11:66925775:66925978:-@chr11:66925115:66925241:-@chr11:66924736:66924966:-.A.se_chr11:66925775:66925978:-@chr11:66925115:66925241:-@chr11:66924736:66924966:-.A.up', 'chr11:66925775:66925978:-@chr11:66925115:66925241:-@chr11:66924736:66924966:-.B.dn_chr11:66925775:66925978:-@chr11:66925115:66925241:-@chr11:6692…	(0,0):906,(0,1):77,(1,0):522,(1,1):188	0:667,1:120	(0,0):950,(0,1):31,(1,0):621,(1,1):234	0:830,1:56	chr11	(67168160, 67168160)	(67169402, 67169402)	CLK1 siRNA	SA564	SA572
SE	chr11:85017277:85017380:+@chr11:85019837:85020008:+@chr11:85020379:85020500:+	0.17	0.13	0.22	0.32	0.25	0.4	-0.15	44.99	('chr11:85017277:85017380:+@chr11:85019837:85020008:+@chr11:85020379:85020500:+.A.up_chr11:85017277:85017380:+@chr11:85019837:85020008:+@chr11:85020379:85020500:+.A.se_chr11:85017277:85017380:+@chr11:85019837:85020008:+@chr11:85020379:85020500:+.A.dn', 'chr11:85017277:85017380:+@chr11:85019837:85020008:+@chr11:85020379:85020500:+.B.up_chr11:85017277:85017380:+@chr11:85019837:85020008:+@chr11:8502…	(0,0):315,(0,1):95,(1,0):81	0:81,1:95	(0,0):224,(0,1):47,(1,0):92,(1,1):1	0:93,1:47	chr11	(85339629, 85339629)	(85342852, 85342852)	CLK1 siRNA	SA564	SA572
SE	chr11:129497333:129497618:+@chr11:129498717:129498884:+@chr11:129501805:129501935:+	0.48	0.45	0.51	0.58	0.55	0.6	-0.1	31183.3	('chr11:129497333:129497618:+@chr11:129498717:129498884:+@chr11:129501805:129501935:+.A.up_chr11:129497333:129497618:+@chr11:129498717:129498884:+@chr11:129501805:129501935:+.A.se_chr11:129497333:129497618:+@chr11:129498717:129498884:+@chr11:129501805:129501935:+.A.dn', 'chr11:129497333:129497618:+@chr11:129498717:129498884:+@chr11:129501805:129501935:+.B.up_chr11:129497333:129497618:+@chr11:1294…	(0,0):1246,(0,1):423,(1,0):767,(1,1):219	0:869,1:540	(0,0):1521,(0,1):417,(1,0):1096,(1,1):224	0:1229,1:508	chr11	(129992123, 129992123)	(129996725, 129996725)	CLK1 siRNA	SA564	SA572
SE	chr11:85369820:85369919:-@chr11:85363399:85363503:-@chr11:85345333:85347751:-	0.87	0.82	0.91	0.97	0.94	0.99	-0.1	47.57	('chr11:85369820:85369919:-@chr11:85363399:85363503:-@chr11:85345333:85347751:-.A.dn_chr11:85369820:85369919:-@chr11:85363399:85363503:-@chr11:85345333:85347751:-.A.se_chr11:85369820:85369919:-@chr11:85363399:85363503:-@chr11:85345333:85347751:-.A.up', 'chr11:85369820:85369919:-@chr11:85363399:85363503:-@chr11:85345333:85347751:-.B.dn_chr11:85369820:85369919:-@chr11:85363399:85363503:-@chr11:8534…	(0,0):1216,(0,1):16,(1,0):241,(1,1):3100	0:3105,1:252	(0,0):1852,(0,1):3,(1,0):227,(1,1):2390	0:2520,1:100	chr11	(85667685, 85667685)	(85692271, 85692271)	CLK1 siRNA	SA564	SA572
SE	chr21:39474081:39474434:-@chr21:39473720:39473767:-@chr21:39472245:39472443:-	0.66	0.59	0.73	0.84	0.78	0.9	-0.18	89.33	('chr21:39474081:39474434:-@chr21:39473720:39473767:-@chr21:39472245:39472443:-.A.dn_chr21:39474081:39474434:-@chr21:39473720:39473767:-@chr21:39472245:39472443:-.A.se_chr21:39474081:39474434:-@chr21:39473720:39473767:-@chr21:39472245:39472443:-.A.up', 'chr21:39474081:39474434:-@chr21:39473720:39473767:-@chr21:39472245:39472443:-.B.dn_chr21:39474081:39474434:-@chr21:39473720:39473767:-@chr21:3947…	(0,0):841,(0,1):48,(1,0):159,(1,1):144	0:233,1:118	(0,0):576,(0,1):17,(1,0):140,(1,1):81	0:203,1:35	chr21	(40550375, 40550375)	(40552564, 40552564)	CLK1 siRNA	SA564	SA572
SE	chr21:39642088:39642373:-@chr21:39639626:39641088:-@chr21:39638933:39639070:-	0.34	0.3	0.37	0.52	0.47	0.57	-0.18	1000000000000.0	('chr21:39642088:39642373:-@chr21:39639626:39641088:-@chr21:39638933:39639070:-.A.dn_chr21:39642088:39642373:-@chr21:39639626:39641088:-@chr21:39638933:39639070:-.A.se_chr21:39642088:39642373:-@chr21:39639626:39641088:-@chr21:39638933:39639070:-.A.up', 'chr21:39642088:39642373:-@chr21:39639626:39641088:-@chr21:39638933:39639070:-.B.dn_chr21:39642088:39642373:-@chr21:39639626:39641088:-@chr21:3963…	(0,0):2672,(0,1):191,(1,0):796,(1,1):40	0:813,1:214	(0,0):2269,(0,1):115,(1,0):967,(1,1):18	0:977,1:123	chr21	(40717063, 40717063)	(40720503, 40720503)	CLK1 siRNA	SA564	SA572
SE	chr17:27716462:27716619:+@chr17:27717797:27717889:+@chr17:27718904:27720586:+	0.31	0.29	0.34	0.49	0.46	0.52	-0.18	1000000000000.0	('chr17:27716462:27716619:+@chr17:27717797:27717889:+@chr17:27718904:27720586:+.A.up_chr17:27716462:27716619:+@chr17:27717797:27717889:+@chr17:27718904:27720586:+.A.se_chr17:27716462:27716619:+@chr17:27717797:27717889:+@chr17:27718904:27720586:+.A.dn', 'chr17:27716462:27716619:+@chr17:27717797:27717889:+@chr17:27718904:27720586:+.B.up_chr17:27716462:27716619:+@chr17:27717797:27717889:+@chr17:2771…	(0,0):1758,(0,1):535,(1,0):344,(1,1):675	0:541,1:1013	(0,0):1673,(0,1):360,(1,0):496,(1,1):710	0:798,1:768	chr17	(30692349, 30692349)	(30696473, 30696473)	CLK1 siRNA	SA564	SA572
SE	chr17:76782321:76782522:-@chr17:76781131:76781238:-@chr17:76780823:76780988:-	0.69	0.54	0.83	0.94	0.87	0.98	-0.25	78.73	('chr17:76782321:76782522:-@chr17:76781131:76781238:-@chr17:76780823:76780988:-.A.dn_chr17:76782321:76782522:-@chr17:76781131:76781238:-@chr17:76780823:76780988:-.A.se_chr17:76782321:76782522:-@chr17:76781131:76781238:-@chr17:76780823:76780988:-.A.up', 'chr17:76782321:76782522:-@chr17:76781131:76781238:-@chr17:76780823:76780988:-.B.dn_chr17:76782321:76782522:-@chr17:76781131:76781238:-@chr17:7678…	(0,0):64,(0,1):5,(1,0):34,(1,1):8	0:37,1:10	(0,0):87,(0,1):2,(1,0):84,(1,1):13	0:96,1:3	chr17	(79166228, 79166228)	(79167927, 79167927)	CLK1 siRNA	SA564	SA572
SE	chr17:55139514:55139770:-@chr17:55131014:55132332:-@chr17:55129446:55130121:-	0.1	0.09	0.11	0.22	0.2	0.24	-0.12	1000000000000.0	('chr17:55139514:55139770:-@chr17:55131014:55132332:-@chr17:55129446:55130121:-.A.dn_chr17:55139514:55139770:-@chr17:55131014:55132332:-@chr17:55129446:55130121:-.A.se_chr17:55139514:55139770:-@chr17:55131014:55132332:-@chr17:55129446:55130121:-.A.up', 'chr17:55139514:55139770:-@chr17:55131014:55132332:-@chr17:55129446:55130121:-.B.dn_chr17:55139514:55139770:-@chr17:55131014:55132332:-@chr17:5512…	(0,0):1064,(0,1):376,(1,0):401,(1,1):1684	0:578,1:1883	(0,0):1169,(0,1):147,(1,0):517,(1,1):1015	0:735,1:944	chr17	(57774664, 57774664)	(57784988, 57784988)	CLK1 siRNA	SA564	SA572
SE	chr17:33018869:33018980:-@chr17:33011591:33011824:-@chr17:33010552:33010629:-	0.76	0.53	0.95	0.17	0.06	0.33	0.59	690554.57	('chr17:33018869:33018980:-@chr17:33011591:33011824:-@chr17:33010552:33010629:-.A.dn_chr17:33018869:33018980:-@chr17:33011591:33011824:-@chr17:33010552:33010629:-.A.se_chr17:33018869:33018980:-@chr17:33011591:33011824:-@chr17:33010552:33010629:-.A.up', 'chr17:33018869:33018980:-@chr17:33011591:33011824:-@chr17:33010552:33010629:-.B.dn_chr17:33018869:33018980:-@chr17:33011591:33011824:-@chr17:3301…	(0,0):200,(0,1):1,(1,0):48	0:48,1:1	(0,0):210,(0,1):8,(1,0):11,(1,1):1	0:11,1:9	chr17	(35936439, 35936439)	(35944867, 35944867)	CLK1 siRNA	SA564	SA572
SE	chr17:38223765:38223959:-@chr17:38221452:38221598:-@chr17:38220068:38220217:-	0.88	0.84	0.91	0.98	0.96	0.99	-0.1	286383886.18	('chr17:38223765:38223959:-@chr17:38221452:38221598:-@chr17:38220068:38220217:-.A.dn_chr17:38223765:38223959:-@chr17:38221452:38221598:-@chr17:38220068:38220217:-.A.se_chr17:38223765:38223959:-@chr17:38221452:38221598:-@chr17:38220068:38220217:-.A.up', 'chr17:38223765:38223959:-@chr17:38221452:38221598:-@chr17:38220068:38220217:-.B.dn_chr17:38223765:38223959:-@chr17:38221452:38221598:-@chr17:3822…	(0,0):390,(0,1):35,(1,0):577,(1,1):56	0:622,1:46	(0,0):363,(0,1):3,(1,0):435,(1,1):48	0:482,1:4	chr17	(40966542, 40966542)	(40970433, 40970433)	CLK1 siRNA	SA564	SA572
SE	chr17:73678493:73678730:+@chr17:73679186:73679325:+@chr17:73679415:73680604:+	0.74	0.72	0.76	0.84	0.82	0.86	-0.1	1000000000000.0	('chr17:73678493:73678730:+@chr17:73679186:73679325:+@chr17:73679415:73680604:+.A.up_chr17:73678493:73678730:+@chr17:73679186:73679325:+@chr17:73679415:73680604:+.A.se_chr17:73678493:73678730:+@chr17:73679186:73679325:+@chr17:73679415:73680604:+.A.dn', 'chr17:73678493:73678730:+@chr17:73679186:73679325:+@chr17:73679415:73680604:+.B.up_chr17:73678493:73678730:+@chr17:73679186:73679325:+@chr17:7367…	(0,0):314,(0,1):354,(1,0):1643,(1,1):5727	0:5998,1:1726	(0,0):255,(0,1):179,(1,0):1474,(1,1):4527	0:5325,1:855	chr17	(76166898, 76166898)	(76169009, 76169009)	CLK1 siRNA	SA564	SA572
SE	chr17:75689945:75690019:+@chr17:75690205:75690284:+@chr17:75692949:75694007:+	0.43	0.35	0.51	0.7	0.63	0.76	-0.27	73123280.95	('chr17:75689945:75690019:+@chr17:75690205:75690284:+@chr17:75692949:75694007:+.A.up_chr17:75689945:75690019:+@chr17:75690205:75690284:+@chr17:75692949:75694007:+.A.se_chr17:75689945:75690019:+@chr17:75690205:75690284:+@chr17:75692949:75694007:+.A.dn', 'chr17:75689945:75690019:+@chr17:75690205:75690284:+@chr17:75692949:75694007:+.B.up_chr17:75689945:75690019:+@chr17:75690205:75690284:+@chr17:7569…	(0,0):300,(0,1):53,(1,0):70,(1,1):705	0:377,1:451	(0,0):369,(0,1):40,(1,0):161,(1,1):999	0:860,1:340	chr17	(78075350, 78075350)	(78079412, 78079412)	CLK1 siRNA	SA564	SA572
SE	chr17:22657361:22658035:+@chr17:22658897:22659072:+@chr17:22660253:22660425:+	0.09	0.04	0.15	0.43	0.32	0.55	-0.34	1000000000000.0	('chr17:22657361:22658035:+@chr17:22658897:22659072:+@chr17:22660253:22660425:+.A.up_chr17:22657361:22658035:+@chr17:22658897:22659072:+@chr17:22660253:22660425:+.A.se_chr17:22657361:22658035:+@chr17:22658897:22659072:+@chr17:22660253:22660425:+.A.dn', 'chr17:22657361:22658035:+@chr17:22658897:22659072:+@chr17:22660253:22660425:+.B.up_chr17:22657361:22658035:+@chr17:22658897:22659072:+@chr17:2266…	(0,0):891,(0,1):86,(1,0):10,(1,1):28	0:11,1:113	(0,0):1631,(0,1):33,(1,0):34,(1,1):21	0:40,1:48	chr17	(25633234, 25633234)	(25636298, 25636298)	CLK1 siRNA	SA564	SA572
SE	chr17:22657361:22658035:+@chr17:22658897:22659060:+@chr17:22660253:22660425:+	0.08	0.04	0.14	0.44	0.33	0.56	-0.36	107743084412.04	('chr17:22657361:22658035:+@chr17:22658897:22659060:+@chr17:22660253:22660425:+.A.up_chr17:22657361:22658035:+@chr17:22658897:22659060:+@chr17:22660253:22660425:+.A.se_chr17:22657361:22658035:+@chr17:22658897:22659060:+@chr17:22660253:22660425:+.A.dn', 'chr17:22657361:22658035:+@chr17:22658897:22659060:+@chr17:22660253:22660425:+.B.up_chr17:22657361:22658035:+@chr17:22658897:22659060:+@chr17:2266…	(0,0):892,(0,1):86,(1,0):9,(1,1):28	0:10,1:113	(0,0):1631,(0,1):33,(1,0):34,(1,1):21	0:41,1:47	chr17	(25633234, 25633234)	(25636298, 25636298)	CLK1 siRNA	SA564	SA572
SE	chr17:21057996:21058529:-@chr17:21054841:21055132:-@chr17:21041200:21042745:-	0.35	0.3	0.4	0.53	0.46	0.6	-0.18	1291.17	('chr17:21057996:21058529:-@chr17:21054841:21055132:-@chr17:21041200:21042745:-.A.dn_chr17:21057996:21058529:-@chr17:21054841:21055132:-@chr17:21041200:21042745:-.A.se_chr17:21057996:21058529:-@chr17:21054841:21055132:-@chr17:21041200:21042745:-.A.up', 'chr17:21057996:21058529:-@chr17:21054841:21055132:-@chr17:21041200:21042745:-.B.dn_chr17:21057996:21058529:-@chr17:21054841:21055132:-@chr17:2104…	(0,0):224,(0,1):124,(1,0):126,(1,1):895	0:449,1:696	(0,0):279,(0,1):54,(1,0):123,(1,1):664	0:459,1:382	chr17	(21100608, 21100608)	(21117937, 21117937)	CLK1 siRNA	SA564	SA572
SE	chr17:76821827:76821898:-@chr17:76820710:76820913:-@chr17:76820242:76820416:-	0.46	0.3	0.62	0.85	0.65	0.99	-0.39	52.55	('chr17:76821827:76821898:-@chr17:76820710:76820913:-@chr17:76820242:76820416:-.A.dn_chr17:76821827:76821898:-@chr17:76820710:76820913:-@chr17:76820242:76820416:-.A.se_chr17:76821827:76821898:-@chr17:76820710:76820913:-@chr17:76820242:76820416:-.A.up', 'chr17:76821827:76821898:-@chr17:76820710:76820913:-@chr17:76820242:76820416:-.B.dn_chr17:76821827:76821898:-@chr17:76820710:76820913:-@chr17:7682…	(0,0):141,(0,1):10,(1,0):40,(1,1):6	0:44,1:12	(0,0):112,(0,1):1,(1,0):39,(1,1):1	0:40,1:1	chr17	(79205647, 79205647)	(79207303, 79207303)	CLK1 siRNA	SA564	SA572
SE	chr17:6293356:6293451:+@chr17:6294072:6294116:+@chr17:6294406:6295513:+	0.66	0.54	0.77	0.9	0.82	0.96	-0.24	223.87	('chr17:6293356:6293451:+@chr17:6294072:6294116:+@chr17:6294406:6295513:+.A.up_chr17:6293356:6293451:+@chr17:6294072:6294116:+@chr17:6294406:6295513:+.A.se_chr17:6293356:6293451:+@chr17:6294072:6294116:+@chr17:6294406:6295513:+.A.dn', 'chr17:6293356:6293451:+@chr17:6294072:6294116:+@chr17:6294406:6295513:+.B.up_chr17:6293356:6293451:+@chr17:6294072:6294116:+@chr17:6294406:6295513:+.B.dn')	(0,0):120,(0,1):14,(1,0):51,(1,1):391	0:299,1:157	(0,0):223,(0,1):6,(1,0):104,(1,1):554	0:610,1:54	chr17	(6352632, 6352632)	(6354789, 6354789)	CLK1 siRNA	SA564	SA572
SE	chr17:78001865:78001993:-@chr17:78000596:78000645:-@chr17:78000019:78000457:-	0.09	0.03	0.17	0.34	0.19	0.52	-0.25	28.1	('chr17:78001865:78001993:-@chr17:78000596:78000645:-@chr17:78000019:78000457:-.A.dn_chr17:78001865:78001993:-@chr17:78000596:78000645:-@chr17:78000019:78000457:-.A.se_chr17:78001865:78001993:-@chr17:78000596:78000645:-@chr17:78000019:78000457:-.A.up', 'chr17:78001865:78001993:-@chr17:78000596:78000645:-@chr17:78000019:78000457:-.B.dn_chr17:78001865:78001993:-@chr17:78000596:78000645:-@chr17:7800…	(0,0):412,(0,1):26,(1,0):3,(1,1):124	0:12,1:141	(0,0):410,(0,1):14,(1,0):11,(1,1):89	0:53,1:61	chr17	(80406730, 80406730)	(80408704, 80408704)	CLK1 siRNA	SA564	SA572
SE	chr17:5312615:5313110:-@chr17:5307573:5307733:-@chr17:5306363:5306590:-	0.78	0.7	0.86	0.94	0.88	0.98	-0.16	24.32	('chr17:5312615:5313110:-@chr17:5307573:5307733:-@chr17:5306363:5306590:-.A.dn_chr17:5312615:5313110:-@chr17:5307573:5307733:-@chr17:5306363:5306590:-.A.se_chr17:5312615:5313110:-@chr17:5307573:5307733:-@chr17:5306363:5306590:-.A.up', 'chr17:5312615:5313110:-@chr17:5307573:5307733:-@chr17:5306363:5306590:-.B.dn_chr17:5312615:5313110:-@chr17:5307573:5307733:-@chr17:5306363:5306590:-.B.up')	(0,0):105,(0,1):21,(1,0):124,(1,1):97	0:202,1:40	(0,0):123,(0,1):4,(1,0):113,(1,1):97	0:209,1:5	chr17	(5365639, 5365639)	(5372386, 5372386)	CLK1 siRNA	SA564	SA572
SE	chr17:7751396:7751531:+@chr17:7751644:7751745:+@chr17:7751937:7752062:+	0.61	0.49	0.73	0.88	0.78	0.95	-0.27	29.56	('chr17:7751396:7751531:+@chr17:7751644:7751745:+@chr17:7751937:7752062:+.A.up_chr17:7751396:7751531:+@chr17:7751644:7751745:+@chr17:7751937:7752062:+.A.se_chr17:7751396:7751531:+@chr17:7751644:7751745:+@chr17:7751937:7752062:+.A.dn', 'chr17:7751396:7751531:+@chr17:7751644:7751745:+@chr17:7751937:7752062:+.B.up_chr17:7751396:7751531:+@chr17:7751644:7751745:+@chr17:7751937:7752062:+.B.dn')	(0,0):133,(0,1):15,(1,0):72,(1,1):6	0:73,1:20	(0,0):199,(0,1):2,(1,0):128,(1,1):7	0:131,1:6	chr17	(7810671, 7810671)	(7811337, 7811337)	CLK1 siRNA	SA564	SA572
SE	chr17:73632834:73632939:-@chr17:73632565:73632661:-@chr17:73632026:73632457:-	0.78	0.68	0.87	0.96	0.92	0.99	-0.18	65.1	('chr17:73632834:73632939:-@chr17:73632565:73632661:-@chr17:73632026:73632457:-.A.dn_chr17:73632834:73632939:-@chr17:73632565:73632661:-@chr17:73632026:73632457:-.A.se_chr17:73632834:73632939:-@chr17:73632565:73632661:-@chr17:73632026:73632457:-.A.up', 'chr17:73632834:73632939:-@chr17:73632565:73632661:-@chr17:73632026:73632457:-.B.dn_chr17:73632834:73632939:-@chr17:73632565:73632661:-@chr17:7363…	(0,0):162,(0,1):13,(1,0):74,(1,1):42	0:111,1:18	(0,0):244,(0,1):4,(1,0):174,(1,1):75	0:248,1:5	chr17	(76120431, 76120431)	(76121344, 76121344)	CLK1 siRNA	SA564	SA572
SE	chr17:7252214:7252755:+@chr17:7256200:7256250:+@chr17:7258387:7258536:+	0.78	0.69	0.85	0.95	0.9	0.98	-0.17	207.46	('chr17:7252214:7252755:+@chr17:7256200:7256250:+@chr17:7258387:7258536:+.A.up_chr17:7252214:7252755:+@chr17:7256200:7256250:+@chr17:7258387:7258536:+.A.se_chr17:7252214:7252755:+@chr17:7256200:7256250:+@chr17:7258387:7258536:+.A.dn', 'chr17:7252214:7252755:+@chr17:7256200:7256250:+@chr17:7258387:7258536:+.B.up_chr17:7252214:7252755:+@chr17:7256200:7256250:+@chr17:7258387:7258536:+.B.dn')	(0,0):292,(0,1):14,(1,0):88,(1,1):154	0:209,1:47	(0,0):415,(0,1):4,(1,0):139,(1,1):202	0:326,1:19	chr17	(7311490, 7311490)	(7317812, 7317812)	CLK1 siRNA	SA564	SA572
SE	chr17:43488747:43488959:+@chr17:43489393:43489482:+@chr17:43489705:43489863:+	0.21	0.17	0.25	0.33	0.3	0.37	-0.12	3427.94	('chr17:43488747:43488959:+@chr17:43489393:43489482:+@chr17:43489705:43489863:+.A.up_chr17:43488747:43488959:+@chr17:43489393:43489482:+@chr17:43489705:43489863:+.A.se_chr17:43488747:43488959:+@chr17:43489393:43489482:+@chr17:43489705:43489863:+.A.dn', 'chr17:43488747:43488959:+@chr17:43489393:43489482:+@chr17:43489705:43489863:+.B.up_chr17:43488747:43488959:+@chr17:43489393:43489482:+@chr17:4348…	(0,0):378,(0,1):158,(1,0):81,(1,1):111	0:103,1:247	(0,0):647,(0,1):239,(1,0):239,(1,1):184	0:278,1:384	chr17	(46133748, 46133748)	(46134864, 46134864)	CLK1 siRNA	SA564	SA572
SE	chr17:46593458:46593632:+@chr17:46594088:46594163:+@chr17:46599187:46599679:+	0.68	0.64	0.72	0.8	0.75	0.84	-0.12	70.6	('chr17:46593458:46593632:+@chr17:46594088:46594163:+@chr17:46599187:46599679:+.A.up_chr17:46593458:46593632:+@chr17:46594088:46594163:+@chr17:46599187:46599679:+.A.se_chr17:46593458:46593632:+@chr17:46594088:46594163:+@chr17:46599187:46599679:+.A.dn', 'chr17:46593458:46593632:+@chr17:46594088:46594163:+@chr17:46599187:46599679:+.B.up_chr17:46593458:46593632:+@chr17:46594088:46594163:+@chr17:4659…	(0,0):14282,(0,1):126,(1,0):478,(1,1):124	0:519,1:209	(0,0):9074,(0,1):46,(1,0):255,(1,1):41	0:281,1:61	chr17	(49238459, 49238459)	(49244680, 49244680)	CLK1 siRNA	SA564	SA572
SE	chr17:6858188:6859199:+@chr17:6859817:6859918:+@chr17:6860538:6860728:+	0.57	0.48	0.66	0.8	0.72	0.88	-0.23	261.18	('chr17:6858188:6859199:+@chr17:6859817:6859918:+@chr17:6860538:6860728:+.A.up_chr17:6858188:6859199:+@chr17:6859817:6859918:+@chr17:6860538:6860728:+.A.se_chr17:6858188:6859199:+@chr17:6859817:6859918:+@chr17:6860538:6860728:+.A.dn', 'chr17:6858188:6859199:+@chr17:6859817:6859918:+@chr17:6860538:6860728:+.B.up_chr17:6858188:6859199:+@chr17:6859817:6859918:+@chr17:6860538:6860728:+.B.dn')	(0,0):699,(0,1):9,(1,0):129,(1,1):2032	0:1267,1:903	(0,0):733,(0,1):10,(1,0):191,(1,1):1686	0:1594,1:293	chr17	(6917464, 6917464)	(6920004, 6920004)	CLK1 siRNA	SA564	SA572
SE	chr13:114018464:114018709:+@chr13:114020222:114020276:+@chr13:114020376:114020473:+	0.64	0.55	0.72	0.42	0.33	0.51	0.22	31.02	('chr13:114018464:114018709:+@chr13:114020222:114020276:+@chr13:114020376:114020473:+.A.up_chr13:114018464:114018709:+@chr13:114020222:114020276:+@chr13:114020376:114020473:+.A.se_chr13:114018464:114018709:+@chr13:114020222:114020276:+@chr13:114020376:114020473:+.A.dn', 'chr13:114018464:114018709:+@chr13:114020222:114020276:+@chr13:114020376:114020473:+.B.up_chr13:114018464:114018709:+@chr13:1140…	(0,0):163,(0,1):30,(1,0):108,(1,1):56	0:140,1:54	(0,0):151,(0,1):40,(1,0):52,(1,1):44	0:68,1:68	chr13	(115000362, 115000362)	(115002371, 115002371)	CLK1 siRNA	SA564	SA572
SE	chr13:110094733:110095029:-@chr13:110094413:110094530:-@chr13:110092663:110092869:-	0.11	0.06	0.17	0.27	0.19	0.38	-0.16	22.45	('chr13:110094733:110095029:-@chr13:110094413:110094530:-@chr13:110092663:110092869:-.A.dn_chr13:110094733:110095029:-@chr13:110094413:110094530:-@chr13:110092663:110092869:-.A.se_chr13:110094733:110095029:-@chr13:110094413:110094530:-@chr13:110092663:110092869:-.A.up', 'chr13:110094733:110095029:-@chr13:110094413:110094530:-@chr13:110092663:110092869:-.B.dn_chr13:110094733:110095029:-@chr13:1100…	(0,0):272,(0,1):76,(1,0):15,(1,1):44	0:23,1:112	(0,0):309,(0,1):39,(1,0):25,(1,1):32	0:33,1:63	chr13	(111294662, 111294662)	(111297028, 111297028)	CLK1 siRNA	SA564	SA572
SE	chr13:96807737:96807890:+@chr13:96816714:96816808:+@chr13:96841577:96844377:+	0.63	0.57	0.69	0.76	0.7	0.81	-0.13	41.01	('chr13:96807737:96807890:+@chr13:96816714:96816808:+@chr13:96841577:96844377:+.A.up_chr13:96807737:96807890:+@chr13:96816714:96816808:+@chr13:96841577:96844377:+.A.se_chr13:96807737:96807890:+@chr13:96816714:96816808:+@chr13:96841577:96844377:+.A.dn', 'chr13:96807737:96807890:+@chr13:96816714:96816808:+@chr13:96841577:96844377:+.B.up_chr13:96807737:96807890:+@chr13:96816714:96816808:+@chr13:9684…	(0,0):829,(0,1):54,(1,0):220,(1,1):5104	0:3482,1:1896	(0,0):2358,(0,1):35,(1,0):289,(1,1):6018	0:5067,1:1275	chr13	(98009736, 98009736)	(98046376, 98046376)	CLK1 siRNA	SA564	SA572
SE	chr13:113338850:113339016:+@chr13:113340134:113340212:+@chr13:113342436:113343789:+	0.74	0.7	0.78	0.84	0.81	0.87	-0.1	2944.18	('chr13:113338850:113339016:+@chr13:113340134:113340212:+@chr13:113342436:113343789:+.A.up_chr13:113338850:113339016:+@chr13:113340134:113340212:+@chr13:113342436:113343789:+.A.se_chr13:113338850:113339016:+@chr13:113340134:113340212:+@chr13:113342436:113343789:+.A.dn', 'chr13:113338850:113339016:+@chr13:113340134:113340212:+@chr13:113342436:113343789:+.B.up_chr13:113338850:113339016:+@chr13:1133…	(0,0):811,(0,1):81,(1,0):543,(1,1):5164	0:4208,1:1580	(0,0):816,(0,1):54,(1,0):625,(1,1):4831	0:4615,1:895	chr13	(114290849, 114290849)	(114295788, 114295788)	CLK1 siRNA	SA564	SA572
SE	chrX:23711696:23711921:+@chrX:23712332:23712441:+@chrX:23713366:23713467:+	0.2	0.15	0.25	0.4	0.34	0.46	-0.2	12539218096.28	('chrX:23711696:23711921:+@chrX:23712332:23712441:+@chrX:23713366:23713467:+.A.up_chrX:23711696:23711921:+@chrX:23712332:23712441:+@chrX:23713366:23713467:+.A.se_chrX:23711696:23711921:+@chrX:23712332:23712441:+@chrX:23713366:23713467:+.A.dn', 'chrX:23711696:23711921:+@chrX:23712332:23712441:+@chrX:23713366:23713467:+.B.up_chrX:23711696:23711921:+@chrX:23712332:23712441:+@chrX:23713366:23713467:+…	(0,0):5102,(0,1):92,(1,0):49,(1,1):23	0:49,1:115	(0,0):7908,(0,1):97,(1,0):151,(1,1):35	0:151,1:132	chrX	(23801775, 23801775)	(23803546, 23803546)	CLK1 siRNA	SA564	SA572
SE	chr4:169654792:169654920:+@chr4:169665086:169665424:+@chr4:169669149:169670138:+	0.02	0.0	0.04	0.17	0.1	0.26	-0.15	160202.79	('chr4:169654792:169654920:+@chr4:169665086:169665424:+@chr4:169669149:169670138:+.A.up_chr4:169654792:169654920:+@chr4:169665086:169665424:+@chr4:169669149:169670138:+.A.se_chr4:169654792:169654920:+@chr4:169665086:169665424:+@chr4:169669149:169670138:+.A.dn', 'chr4:169654792:169654920:+@chr4:169665086:169665424:+@chr4:169669149:169670138:+.B.up_chr4:169654792:169654920:+@chr4:169665086:16966542…	(0,0):373,(0,1):66,(1,0):3,(1,1):365	0:16,1:418	(0,0):773,(0,1):15,(1,0):12,(1,1):136	0:38,1:125	chr4	(169418217, 169418217)	(169433563, 169433563)	CLK1 siRNA	SA564	SA572
SE	chr4:916176:916328:+@chr4:931904:932403:+@chr4:934209:934306:+	0.29	0.15	0.45	0.74	0.52	0.93	-0.45	183.78	('chr4:916176:916328:+@chr4:931904:932403:+@chr4:934209:934306:+.A.up_chr4:916176:916328:+@chr4:931904:932403:+@chr4:934209:934306:+.A.se_chr4:916176:916328:+@chr4:931904:932403:+@chr4:934209:934306:+.A.dn', 'chr4:916176:916328:+@chr4:931904:932403:+@chr4:934209:934306:+.B.up_chr4:916176:916328:+@chr4:931904:932403:+@chr4:934209:934306:+.B.dn')	(0,0):136,(0,1):8,(1,0):24	0:24,1:8	(0,0):172,(0,1):1,(1,0):35	0:35,1:1	chr4	(926176, 926176)	(944306, 944306)	CLK1 siRNA	SA564	SA572
SE	chr4:170870805:170871021:+@chr4:170875518:170875593:+@chr4:170877633:170881736:+	0.14	0.11	0.18	0.24	0.2	0.29	-0.1	32.92	('chr4:170870805:170871021:+@chr4:170875518:170875593:+@chr4:170877633:170881736:+.A.up_chr4:170870805:170871021:+@chr4:170875518:170875593:+@chr4:170877633:170881736:+.A.se_chr4:170870805:170871021:+@chr4:170875518:170875593:+@chr4:170877633:170881736:+.A.dn', 'chr4:170870805:170871021:+@chr4:170875518:170875593:+@chr4:170877633:170881736:+.B.up_chr4:170870805:170871021:+@chr4:170875518:17087559…	(0,0):552,(0,1):241,(1,0):57,(1,1):4816	0:719,1:4395	(0,0):823,(0,1):197,(1,0):99,(1,1):5665	0:1433,1:4528	chr4	(170634230, 170634230)	(170645161, 170645161)	CLK1 siRNA	SA564	SA572
SE	chr4:8427605:8427779:-@chr4:8426188:8426255:-@chr4:8423535:8423621:-	0.4	0.23	0.59	0.86	0.69	0.97	-0.46	150.14	('chr4:8427605:8427779:-@chr4:8426188:8426255:-@chr4:8423535:8423621:-.A.dn_chr4:8427605:8427779:-@chr4:8426188:8426255:-@chr4:8423535:8423621:-.A.se_chr4:8427605:8427779:-@chr4:8426188:8426255:-@chr4:8423535:8423621:-.A.up', 'chr4:8427605:8427779:-@chr4:8426188:8426255:-@chr4:8423535:8423621:-.B.dn_chr4:8427605:8427779:-@chr4:8426188:8426255:-@chr4:8423535:8423621:-.B.up')	(0,0):91,(0,1):8,(1,0):13,(1,1):4	0:14,1:11	(0,0):132,(0,1):1,(1,0):26,(1,1):5	0:31,1:1	chr4	(8372635, 8372635)	(8376879, 8376879)	CLK1 siRNA	SA564	SA572
SE	chr4:83566214:83566306:-@chr4:83565740:83565844:-@chr4:83563371:83565060:-	0.33	0.29	0.37	0.64	0.61	0.68	-0.31	1000000000000.0	('chr4:83566214:83566306:-@chr4:83565740:83565844:-@chr4:83563371:83565060:-.A.dn_chr4:83566214:83566306:-@chr4:83565740:83565844:-@chr4:83563371:83565060:-.A.se_chr4:83566214:83566306:-@chr4:83565740:83565844:-@chr4:83563371:83565060:-.A.up', 'chr4:83566214:83566306:-@chr4:83565740:83565844:-@chr4:83563371:83565060:-.B.dn_chr4:83566214:83566306:-@chr4:83565740:83565844:-@chr4:83563371:83565060:-…	(0,0):3694,(0,1):341,(1,0):227,(1,1):1915	0:869,1:1614	(0,0):3991,(0,1):236,(1,0):556,(1,1):1820	0:1721,1:891	chr4	(83344347, 83344347)	(83347282, 83347282)	CLK1 siRNA	SA564	SA572
SE	chr18:46055497:46055680:-@chr18:46054554:46054721:-@chr18:46053192:46054231:-	0.81	0.72	0.89	0.96	0.92	0.99	-0.15	221.07	('chr18:46055497:46055680:-@chr18:46054554:46054721:-@chr18:46053192:46054231:-.A.dn_chr18:46055497:46055680:-@chr18:46054554:46054721:-@chr18:46053192:46054231:-.A.se_chr18:46055497:46055680:-@chr18:46054554:46054721:-@chr18:46053192:46054231:-.A.up', 'chr18:46055497:46055680:-@chr18:46054554:46054721:-@chr18:46053192:46054231:-.B.dn_chr18:46055497:46055680:-@chr18:46054554:46054721:-@chr18:4605…	(0,0):523,(0,1):11,(1,0):83,(1,1):160	0:216,1:38	(0,0):589,(0,1):2,(1,0):115,(1,1):178	0:289,1:6	chr18	(47799194, 47799194)	(47801682, 47801682)	CLK1 siRNA	SA564	SA572
SE	chr18:26830755:26831012:-@chr18:26828418:26828460:-@chr18:26823972:26828336:-	0.64	0.45	0.8	0.3	0.15	0.48	0.34	56.87	('chr18:26830755:26831012:-@chr18:26828418:26828460:-@chr18:26823972:26828336:-.A.dn_chr18:26830755:26831012:-@chr18:26828418:26828460:-@chr18:26823972:26828336:-.A.se_chr18:26830755:26831012:-@chr18:26828418:26828460:-@chr18:26823972:26828336:-.A.up', 'chr18:26830755:26831012:-@chr18:26828418:26828460:-@chr18:26823972:26828336:-.B.dn_chr18:26830755:26831012:-@chr18:26828418:26828460:-@chr18:2682…	(0,0):22,(0,1):5,(1,0):21,(1,1):763	0:476,1:313	(0,0):30,(0,1):13,(1,0):9,(1,1):820	0:176,1:666	chr18	(28569974, 28569974)	(28577014, 28577014)	CLK1 siRNA	SA564	SA572
SE	chr22:20313597:20314360:-@chr22:20313299:20313476:-@chr22:20312378:20313076:-	0.65	0.6	0.71	0.89	0.85	0.93	-0.24	1000000000000.0	('chr22:20313597:20314360:-@chr22:20313299:20313476:-@chr22:20312378:20313076:-.A.dn_chr22:20313597:20314360:-@chr22:20313299:20313476:-@chr22:20312378:20313076:-.A.se_chr22:20313597:20314360:-@chr22:20313299:20313476:-@chr22:20312378:20313076:-.A.up', 'chr22:20313597:20314360:-@chr22:20313299:20313476:-@chr22:20312378:20313076:-.B.dn_chr22:20313597:20314360:-@chr22:20313299:20313476:-@chr22:2031…	(0,0):484,(0,1):74,(1,0):298,(1,1):1534	0:1226,1:680	(0,0):455,(0,1):26,(1,0):436,(1,1):1471	0:1754,1:179	chr22	(21982378, 21982378)	(21984360, 21984360)	CLK1 siRNA	SA564	SA572
SE	chr22:30061678:30061849:-@chr22:30054773:30054845:-@chr22:30051790:30053295:-	0.1	0.05	0.16	0.33	0.21	0.44	-0.23	621.99	('chr22:30061678:30061849:-@chr22:30054773:30054845:-@chr22:30051790:30053295:-.A.dn_chr22:30061678:30061849:-@chr22:30054773:30054845:-@chr22:30051790:30053295:-.A.se_chr22:30061678:30061849:-@chr22:30054773:30054845:-@chr22:30051790:30053295:-.A.up', 'chr22:30061678:30061849:-@chr22:30054773:30054845:-@chr22:30051790:30053295:-.B.dn_chr22:30061678:30061849:-@chr22:30054773:30054845:-@chr22:3005…	(0,0):128,(0,1):63,(1,0):11,(1,1):772	0:87,1:759	(0,0):144,(0,1):22,(1,0):23,(1,1):475	0:176,1:344	chr22	(31721790, 31721790)	(31731849, 31731849)	CLK1 siRNA	SA564	SA572
SE	chr22:37218007:37218066:-@chr22:37215174:37215409:-@chr22:37213824:37214066:-	0.04	0.03	0.05	0.14	0.1	0.17	-0.1	6538033437.23	('chr22:37218007:37218066:-@chr22:37215174:37215409:-@chr22:37213824:37214066:-.A.dn_chr22:37218007:37218066:-@chr22:37215174:37215409:-@chr22:37213824:37214066:-.A.se_chr22:37218007:37218066:-@chr22:37215174:37215409:-@chr22:37213824:37214066:-.A.up', 'chr22:37218007:37218066:-@chr22:37215174:37215409:-@chr22:37213824:37214066:-.B.dn_chr22:37218007:37218066:-@chr22:37215174:37215409:-@chr22:3721…	(0,0):3970,(0,1):161,(1,0):30,(1,1):159	0:37,1:313	(0,0):8300,(0,1):75,(1,0):73,(1,1):123	0:99,1:172	chr22	(38883878, 38883878)	(38888120, 38888120)	CLK1 siRNA	SA564	SA572
SE	chr2:27433110:27433403:-@chr2:27426685:27427003:-@chr2:27419118:27419949:-	0.13	0.1	0.17	0.26	0.2	0.32	-0.13	61.35	('chr2:27433110:27433403:-@chr2:27426685:27427003:-@chr2:27419118:27419949:-.A.dn_chr2:27433110:27433403:-@chr2:27426685:27427003:-@chr2:27419118:27419949:-.A.se_chr2:27433110:27433403:-@chr2:27426685:27427003:-@chr2:27419118:27419949:-.A.up', 'chr2:27433110:27433403:-@chr2:27426685:27427003:-@chr2:27419118:27419949:-.B.dn_chr2:27433110:27433403:-@chr2:27426685:27427003:-@chr2:27419118:27419949:-…	(0,0):720,(0,1):141,(1,0):47,(1,1):402	0:93,1:497	(0,0):783,(0,1):93,(1,0):73,(1,1):338	0:167,1:337	chr2	(27565614, 27565614)	(27579899, 27579899)	CLK1 siRNA	SA564	SA572
SE	chr2:190357240:190357342:-@chr2:190355985:190356094:-@chr2:190355393:190355573:-	0.51	0.41	0.62	0.18	0.12	0.25	0.33	466789768.64	('chr2:190357240:190357342:-@chr2:190355985:190356094:-@chr2:190355393:190355573:-.A.dn_chr2:190357240:190357342:-@chr2:190355985:190356094:-@chr2:190355393:190355573:-.A.se_chr2:190357240:190357342:-@chr2:190355985:190356094:-@chr2:190355393:190355573:-.A.up', 'chr2:190357240:190357342:-@chr2:190355985:190356094:-@chr2:190355393:190355573:-.B.dn_chr2:190357240:190357342:-@chr2:190355985:19035609…	(0,0):592,(0,1):27,(1,0):70,(1,1):14	0:78,1:33	(0,0):296,(0,1):58,(1,0):29,(1,1):9	0:29,1:67	chr2	(190647148, 190647148)	(190649097, 190649097)	CLK1 siRNA	SA564	SA572
SE	chr2:210575531:210575752:+@chr2:210582626:210582705:+@chr2:210588942:210589081:+	0.96	0.91	0.98	0.8	0.72	0.86	0.16	97.7	('chr2:210575531:210575752:+@chr2:210582626:210582705:+@chr2:210588942:210589081:+.A.up_chr2:210575531:210575752:+@chr2:210582626:210582705:+@chr2:210588942:210589081:+.A.se_chr2:210575531:210575752:+@chr2:210582626:210582705:+@chr2:210588942:210589081:+.A.dn', 'chr2:210575531:210575752:+@chr2:210582626:210582705:+@chr2:210588942:210589081:+.B.up_chr2:210575531:210575752:+@chr2:210582626:21058270…	(0,0):513,(0,1):2,(1,0):181,(1,1):31	0:208,1:6	(0,0):619,(0,1):20,(1,0):163,(1,1):18	0:171,1:30	chr2	(210867286, 210867286)	(210880836, 210880836)	CLK1 siRNA	SA564	SA572
SE	chr2:202850918:202850970:+@chr2:202851180:202851297:+@chr2:202855319:202855872:+	0.02	0.0	0.06	0.19	0.11	0.29	-0.17	2328.22	('chr2:202850918:202850970:+@chr2:202851180:202851297:+@chr2:202855319:202855872:+.A.up_chr2:202850918:202850970:+@chr2:202851180:202851297:+@chr2:202855319:202855872:+.A.se_chr2:202850918:202850970:+@chr2:202851180:202851297:+@chr2:202855319:202855872:+.A.dn', 'chr2:202850918:202850970:+@chr2:202851180:202851297:+@chr2:202855319:202855872:+.B.up_chr2:202850918:202850970:+@chr2:202851180:20285129…	(0,0):689,(0,1):68,(1,0):1,(1,1):6	0:1,1:74	(0,0):712,(0,1):36,(1,0):10,(1,1):10	0:12,1:44	chr2	(203142673, 203142673)	(203147627, 203147627)	CLK1 siRNA	SA564	SA572
SE	chr2:26851836:26852048:+@chr2:26852744:26852854:+@chr2:26854414:26857603:+	0.83	0.79	0.87	0.97	0.95	0.98	-0.14	1000000000000.0	('chr2:26851836:26852048:+@chr2:26852744:26852854:+@chr2:26854414:26857603:+.A.up_chr2:26851836:26852048:+@chr2:26852744:26852854:+@chr2:26854414:26857603:+.A.se_chr2:26851836:26852048:+@chr2:26852744:26852854:+@chr2:26854414:26857603:+.A.dn', 'chr2:26851836:26852048:+@chr2:26852744:26852854:+@chr2:26854414:26857603:+.B.up_chr2:26851836:26852048:+@chr2:26852744:26852854:+@chr2:26854414:26857603:+…	(0,0):198,(0,1):41,(1,0):340,(1,1):3220	0:3049,1:552	(0,0):283,(0,1):14,(1,0):605,(1,1):4138	0:4556,1:201	chr2	(26998332, 26998332)	(27004099, 27004099)	CLK1 siRNA	SA564	SA572
SE	chr2:26840646:26840798:+@chr2:26850623:26850695:+@chr2:26851416:26851587:+	0.87	0.82	0.92	0.97	0.94	0.99	-0.1	26.67	('chr2:26840646:26840798:+@chr2:26850623:26850695:+@chr2:26851416:26851587:+.A.up_chr2:26840646:26840798:+@chr2:26850623:26850695:+@chr2:26851416:26851587:+.A.se_chr2:26840646:26840798:+@chr2:26850623:26850695:+@chr2:26851416:26851587:+.A.dn', 'chr2:26840646:26840798:+@chr2:26850623:26850695:+@chr2:26851416:26851587:+.B.up_chr2:26840646:26840798:+@chr2:26850623:26850695:+@chr2:26851416:26851587:+…	(0,0):215,(0,1):8,(1,0):244,(1,1):40	0:272,1:20	(0,0):309,(0,1):3,(1,0):409,(1,1):32	0:434,1:10	chr2	(26987142, 26987142)	(26998083, 26998083)	CLK1 siRNA	SA564	SA572
SE	chr2:190357240:190357342:-@chr2:190355985:190356373:-@chr2:190355393:190355573:-	0.43	0.34	0.52	0.15	0.11	0.2	0.28	1000000000000.0	('chr2:190357240:190357342:-@chr2:190355985:190356373:-@chr2:190355393:190355573:-.A.dn_chr2:190357240:190357342:-@chr2:190355985:190356373:-@chr2:190355393:190355573:-.A.se_chr2:190357240:190357342:-@chr2:190355985:190356373:-@chr2:190355393:190355573:-.A.up', 'chr2:190357240:190357342:-@chr2:190355985:190356373:-@chr2:190355393:190355573:-.B.dn_chr2:190357240:190357342:-@chr2:190355985:19035637…	(0,0):533,(0,1):27,(1,0):129,(1,1):14	0:137,1:33	(0,0):266,(0,1):59,(1,0):59,(1,1):8	0:61,1:65	chr2	(190647148, 190647148)	(190649097, 190649097)	CLK1 siRNA	SA564	SA572
SE	chr2:238100711:238100898:+@chr2:238107946:238108029:+@chr2:238113730:238113915:+	0.18	0.14	0.23	0.06	0.03	0.11	0.12	21.73	('chr2:238100711:238100898:+@chr2:238107946:238108029:+@chr2:238113730:238113915:+.A.up_chr2:238100711:238100898:+@chr2:238107946:238108029:+@chr2:238113730:238113915:+.A.se_chr2:238100711:238100898:+@chr2:238107946:238108029:+@chr2:238113730:238113915:+.A.dn', 'chr2:238100711:238100898:+@chr2:238107946:238108029:+@chr2:238113730:238113915:+.B.up_chr2:238100711:238100898:+@chr2:238107946:23810802…	(0,0):560,(0,1):117,(1,0):48,(1,1):53	0:49,1:169	(0,0):253,(0,1):75,(1,0):9,(1,1):32	0:10,1:106	chr2	(238435972, 238435972)	(238449176, 238449176)	CLK1 siRNA	SA564	SA572
SE	chr2:74279197:74279377:+@chr2:74282017:74282114:+@chr2:74286340:74286767:+	0.26	0.23	0.28	0.36	0.34	0.39	-0.1	1000000000000.0	('chr2:74279197:74279377:+@chr2:74282017:74282114:+@chr2:74286340:74286767:+.A.up_chr2:74279197:74279377:+@chr2:74282017:74282114:+@chr2:74286340:74286767:+.A.se_chr2:74279197:74279377:+@chr2:74282017:74282114:+@chr2:74286340:74286767:+.A.dn', 'chr2:74279197:74279377:+@chr2:74282017:74282114:+@chr2:74286340:74286767:+.B.up_chr2:74279197:74279377:+@chr2:74282017:74282114:+@chr2:74286340:74286767:+…	(0,0):521,(0,1):421,(1,0):239,(1,1):234	0:267,1:627	(0,0):1080,(0,1):521,(1,0):489,(1,1):306	0:551,1:765	chr2	(74425689, 74425689)	(74433259, 74433259)	CLK1 siRNA	SA564	SA572
SE	chr2:232310967:232311092:-@chr2:232310141:232310246:-@chr2:232305379:232305987:-	0.8	0.73	0.87	0.95	0.9	0.98	-0.15	29.45	('chr2:232310967:232311092:-@chr2:232310141:232310246:-@chr2:232305379:232305987:-.A.dn_chr2:232310967:232311092:-@chr2:232310141:232310246:-@chr2:232305379:232305987:-.A.se_chr2:232310967:232311092:-@chr2:232310141:232310246:-@chr2:232305379:232305987:-.A.up', 'chr2:232310967:232311092:-@chr2:232310141:232310246:-@chr2:232305379:232305987:-.B.dn_chr2:232310967:232311092:-@chr2:232310141:23231024…	(0,0):113,(0,1):14,(1,0):157,(1,1):466	0:543,1:94	(0,0):171,(0,1):3,(1,0):183,(1,1):528	0:705,1:9	chr2	(232597135, 232597135)	(232602848, 232602848)	CLK1 siRNA	SA564	SA572
SE	chr2:11514756:11514810:-@chr2:11512919:11513051:-@chr2:11511159:11511375:-	0.08	0.03	0.14	0.34	0.2	0.52	-0.26	77.97	('chr2:11514756:11514810:-@chr2:11512919:11513051:-@chr2:11511159:11511375:-.A.dn_chr2:11514756:11514810:-@chr2:11512919:11513051:-@chr2:11511159:11511375:-.A.se_chr2:11514756:11514810:-@chr2:11512919:11513051:-@chr2:11511159:11511375:-.A.up', 'chr2:11514756:11514810:-@chr2:11512919:11513051:-@chr2:11511159:11511375:-.B.dn_chr2:11514756:11514810:-@chr2:11512919:11513051:-@chr2:11511159:11511375:-…	(0,0):118,(0,1):17,(1,0):5,(1,1):21	0:8,1:35	(0,0):143,(0,1):10,(1,0):17,(1,1):9	0:22,1:14	chr2	(11593708, 11593708)	(11597359, 11597359)	CLK1 siRNA	SA564	SA572
SE	chr8:68000226:68000381:-@chr8:67997403:67997514:-@chr8:67997113:67997181:-	0.8	0.77	0.82	0.91	0.89	0.93	-0.11	1000000000000.0	('chr8:68000226:68000381:-@chr8:67997403:67997514:-@chr8:67997113:67997181:-.A.dn_chr8:68000226:68000381:-@chr8:67997403:67997514:-@chr8:67997113:67997181:-.A.se_chr8:68000226:68000381:-@chr8:67997403:67997514:-@chr8:67997113:67997181:-.A.up', 'chr8:68000226:68000381:-@chr8:67997403:67997514:-@chr8:67997113:67997181:-.B.dn_chr8:68000226:68000381:-@chr8:67997403:67997514:-@chr8:67997113:67997181:-…	(0,0):2167,(0,1):145,(1,0):1708,(1,1):3	0:1709,1:147	(0,0):2014,(0,1):60,(1,0):1895,(1,1):4	0:1899,1:60	chr8	(67834559, 67834559)	(67837827, 67837827)	CLK1 siRNA	SA564	SA572
SE	chr8:95759607:95759775:+@chr8:95774081:95774231:+@chr8:95778256:95778365:+	0.62	0.54	0.69	0.82	0.77	0.86	-0.2	543884.0	('chr8:95759607:95759775:+@chr8:95774081:95774231:+@chr8:95778256:95778365:+.A.up_chr8:95759607:95759775:+@chr8:95774081:95774231:+@chr8:95778256:95778365:+.A.se_chr8:95759607:95759775:+@chr8:95774081:95774231:+@chr8:95778256:95778365:+.A.dn', 'chr8:95759607:95759775:+@chr8:95774081:95774231:+@chr8:95778256:95778365:+.B.up_chr8:95759607:95759775:+@chr8:95774081:95774231:+@chr8:95778256:95778365:+…	(0,0):428,(0,1):39,(1,0):215,(1,1):37	0:237,1:54	(0,0):1555,(0,1):51,(1,0):678,(1,1):45	0:713,1:61	chr8	(95690431, 95690431)	(95709189, 95709189)	CLK1 siRNA	SA564	SA572
SE	chr8:103939417:103939554:-@chr8:103931403:103931548:-@chr8:103924955:103925151:-	0.23	0.19	0.27	0.42	0.38	0.46	-0.19	1000000000000.0	('chr8:103939417:103939554:-@chr8:103931403:103931548:-@chr8:103924955:103925151:-.A.dn_chr8:103939417:103939554:-@chr8:103931403:103931548:-@chr8:103924955:103925151:-.A.se_chr8:103939417:103939554:-@chr8:103931403:103931548:-@chr8:103924955:103925151:-.A.up', 'chr8:103939417:103939554:-@chr8:103931403:103931548:-@chr8:103924955:103925151:-.B.dn_chr8:103939417:103939554:-@chr8:103931403:10393154…	(0,0):568,(0,1):247,(1,0):165,(1,1):73	0:186,1:299	(0,0):786,(0,1):225,(1,0):377,(1,1):81	0:406,1:277	chr8	(103855779, 103855779)	(103870378, 103870378)	CLK1 siRNA	SA564	SA572
SE	chr8:142506221:142506351:+@chr8:142507032:142507106:+@chr8:142510209:142511736:+	0.58	0.4	0.76	0.89	0.8	0.97	-0.31	26.99	('chr8:142506221:142506351:+@chr8:142507032:142507106:+@chr8:142510209:142511736:+.A.up_chr8:142506221:142506351:+@chr8:142507032:142507106:+@chr8:142510209:142511736:+.A.se_chr8:142506221:142506351:+@chr8:142507032:142507106:+@chr8:142510209:142511736:+.A.dn', 'chr8:142506221:142506351:+@chr8:142507032:142507106:+@chr8:142510209:142511736:+.B.up_chr8:142506221:142506351:+@chr8:142507032:14250710…	(0,0):22,(0,1):7,(1,0):15,(1,1):78	0:46,1:54	(0,0):73,(0,1):3,(1,0):54,(1,1):202	0:223,1:36	chr8	(142437039, 142437039)	(142442554, 142442554)	CLK1 siRNA	SA564	SA572
SE	chr8:67997403:67997514:-@chr8:67997109:67997181:-@chr8:67996431:67996903:-	0.83	0.79	0.86	0.94	0.92	0.96	-0.11	1000000000000.0	('chr8:67997403:67997514:-@chr8:67997109:67997181:-@chr8:67996431:67996903:-.A.dn_chr8:67997403:67997514:-@chr8:67997109:67997181:-@chr8:67996431:67996903:-.A.se_chr8:67997403:67997514:-@chr8:67997109:67997181:-@chr8:67996431:67996903:-.A.up', 'chr8:67997403:67997514:-@chr8:67997109:67997181:-@chr8:67996431:67996903:-.B.dn_chr8:67997403:67997514:-@chr8:67997109:67997181:-@chr8:67996431:67996903:-…	(0,0):2415,(0,1):53,(1,0):498,(1,1):269	0:687,1:133	(0,0):2435,(0,1):22,(1,0):677,(1,1):252	0:905,1:46	chr8	(67833877, 67833877)	(67834960, 67834960)	CLK1 siRNA	SA564	SA572
SE	chr8:38381014:38381181:+@chr8:38383621:38383713:+@chr8:38384037:38384138:+	0.48	0.41	0.55	0.68	0.59	0.75	-0.2	117.67	('chr8:38381014:38381181:+@chr8:38383621:38383713:+@chr8:38384037:38384138:+.A.up_chr8:38381014:38381181:+@chr8:38383621:38383713:+@chr8:38384037:38384138:+.A.se_chr8:38381014:38381181:+@chr8:38383621:38383713:+@chr8:38384037:38384138:+.A.dn', 'chr8:38381014:38381181:+@chr8:38383621:38383713:+@chr8:38384037:38384138:+.B.up_chr8:38381014:38381181:+@chr8:38383621:38383713:+@chr8:38384037:38384138:+…	(0,0):301,(0,1):61,(1,0):149,(1,1):29	0:163,1:76	(0,0):313,(0,1):27,(1,0):153,(1,1):14	0:158,1:36	chr8	(38261857, 38261857)	(38264981, 38264981)	CLK1 siRNA	SA564	SA572
SE	chr8:75053545:75053650:+@chr8:75053868:75053960:+@chr8:75055944:75057572:+	0.1	0.07	0.13	0.27	0.22	0.32	-0.17	1000000000000.0	('chr8:75053545:75053650:+@chr8:75053868:75053960:+@chr8:75055944:75057572:+.A.up_chr8:75053545:75053650:+@chr8:75053868:75053960:+@chr8:75055944:75057572:+.A.se_chr8:75053545:75053650:+@chr8:75053868:75053960:+@chr8:75055944:75057572:+.A.dn', 'chr8:75053545:75053650:+@chr8:75053868:75053960:+@chr8:75055944:75057572:+.B.up_chr8:75053545:75053650:+@chr8:75053868:75053960:+@chr8:75055944:75057572:+…	(0,0):270,(0,1):228,(1,0):37,(1,1):1422	0:176,1:1511	(0,0):222,(0,1):156,(1,0):85,(1,1):1007	0:358,1:890	chr8	(74890991, 74890991)	(74895018, 74895018)	CLK1 siRNA	SA564	SA572
SE	chr8:103939417:103939554:-@chr8:103931403:103931569:-@chr8:103924955:103925151:-	0.15	0.12	0.18	0.29	0.26	0.33	-0.14	17405166.79	('chr8:103939417:103939554:-@chr8:103931403:103931569:-@chr8:103924955:103925151:-.A.dn_chr8:103939417:103939554:-@chr8:103931403:103931569:-@chr8:103924955:103925151:-.A.se_chr8:103939417:103939554:-@chr8:103931403:103931569:-@chr8:103924955:103925151:-.A.up', 'chr8:103939417:103939554:-@chr8:103931403:103931569:-@chr8:103924955:103925151:-.B.dn_chr8:103939417:103939554:-@chr8:103931403:10393156…	(0,0):629,(0,1):247,(1,0):104,(1,1):73	0:122,1:302	(0,0):931,(0,1):228,(1,0):232,(1,1):78	0:256,1:282	chr8	(103855779, 103855779)	(103870378, 103870378)	CLK1 siRNA	SA564	SA572
SE	chr8:103939417:103939554:-@chr8:103931391:103931548:-@chr8:103924955:103925151:-	0.14	0.11	0.16	0.29	0.25	0.33	-0.15	1000000000000.0	('chr8:103939417:103939554:-@chr8:103931391:103931548:-@chr8:103924955:103925151:-.A.dn_chr8:103939417:103939554:-@chr8:103931391:103931548:-@chr8:103924955:103925151:-.A.se_chr8:103939417:103939554:-@chr8:103931391:103931548:-@chr8:103924955:103925151:-.A.up', 'chr8:103939417:103939554:-@chr8:103931391:103931548:-@chr8:103924955:103925151:-.B.dn_chr8:103939417:103939554:-@chr8:103931391:10393154…	(0,0):641,(0,1):247,(1,0):92,(1,1):73	0:100,1:312	(0,0):943,(0,1):227,(1,0):220,(1,1):79	0:240,1:286	chr8	(103855779, 103855779)	(103870378, 103870378)	CLK1 siRNA	SA564	SA572
SE	chr6:136630993:136631239:-@chr6:136629860:136630006:-@chr6:136623951:136624308:-	0.7	0.66	0.73	0.8	0.78	0.83	-0.1	3011431349.6	('chr6:136630993:136631239:-@chr6:136629860:136630006:-@chr6:136623951:136624308:-.A.dn_chr6:136630993:136631239:-@chr6:136629860:136630006:-@chr6:136623951:136624308:-.A.se_chr6:136630993:136631239:-@chr6:136629860:136630006:-@chr6:136623951:136624308:-.A.up', 'chr6:136630993:136631239:-@chr6:136629860:136630006:-@chr6:136623951:136624308:-.B.dn_chr6:136630993:136631239:-@chr6:136629860:13663000…	(0,0):704,(0,1):213,(1,0):731,(1,1):191	0:857,1:278	(0,0):753,(0,1):145,(1,0):863,(1,1):198	0:1020,1:186	chr6	(136582258, 136582258)	(136589546, 136589546)	CLK1 siRNA	SA564	SA572
SE	chr6:36674604:36674738:+@chr6:36675576:36676031:+@chr6:36676907:36676945:+	0.16	0.13	0.19	0.45	0.38	0.52	-0.29	1000000000000.0	('chr6:36674604:36674738:+@chr6:36675576:36676031:+@chr6:36676907:36676945:+.A.up_chr6:36674604:36674738:+@chr6:36675576:36676031:+@chr6:36676907:36676945:+.A.se_chr6:36674604:36674738:+@chr6:36675576:36676031:+@chr6:36676907:36676945:+.A.dn', 'chr6:36674604:36674738:+@chr6:36675576:36676031:+@chr6:36676907:36676945:+.B.up_chr6:36674604:36674738:+@chr6:36675576:36676031:+@chr6:36676907:36676945:+…	(0,0):2037,(0,1):93,(1,0):396,(1,1):10	0:396,1:103	(0,0):1917,(0,1):49,(1,0):853,(1,1):4	0:854,1:52	chr6	(36566626, 36566626)	(36568967, 36568967)	CLK1 siRNA	SA564	SA572
SE	chr6:31715955:31716062:-@chr6:31715256:31715402:-@chr6:31714784:31714982:-	0.52	0.48	0.56	0.73	0.69	0.77	-0.21	1000000000000.0	('chr6:31715955:31716062:-@chr6:31715256:31715402:-@chr6:31714784:31714982:-.A.dn_chr6:31715955:31716062:-@chr6:31715256:31715402:-@chr6:31714784:31714982:-.A.se_chr6:31715955:31716062:-@chr6:31715256:31715402:-@chr6:31714784:31714982:-.A.up', 'chr6:31715955:31716062:-@chr6:31715256:31715402:-@chr6:31714784:31714982:-.B.dn_chr6:31715955:31716062:-@chr6:31715256:31715402:-@chr6:31714784:31714982:-…	(0,0):773,(0,1):196,(1,0):539,(1,1):61	0:568,1:228	(0,0):863,(0,1):108,(1,0):773,(1,1):88	0:833,1:136	chr6	(31606805, 31606805)	(31608083, 31608083)	CLK1 siRNA	SA564	SA572
SE	chr6:88239357:88239456:+@chr6:88243799:88243980:+@chr6:88266945:88267104:+	0.97	0.91	1.0	0.79	0.69	0.89	0.18	23.99	('chr6:88239357:88239456:+@chr6:88243799:88243980:+@chr6:88266945:88267104:+.A.up_chr6:88239357:88239456:+@chr6:88243799:88243980:+@chr6:88266945:88267104:+.A.se_chr6:88239357:88239456:+@chr6:88243799:88243980:+@chr6:88266945:88267104:+.A.dn', 'chr6:88239357:88239456:+@chr6:88243799:88243980:+@chr6:88266945:88267104:+.B.up_chr6:88239357:88239456:+@chr6:88243799:88243980:+@chr6:88266945:88267104:+…	(0,0):434,(1,0):76,(1,1):3	0:79	(0,0):712,(0,1):6,(1,0):98,(1,1):5	0:102,1:7	chr6	(88182638, 88182638)	(88210385, 88210385)	CLK1 siRNA	SA564	SA572
SE	chr6:30632076:30633206:+@chr6:30637084:30637264:+@chr6:30637590:30637880:+	0.21	0.14	0.3	0.45	0.34	0.57	-0.24	31.04	('chr6:30632076:30633206:+@chr6:30637084:30637264:+@chr6:30637590:30637880:+.A.up_chr6:30632076:30633206:+@chr6:30637084:30637264:+@chr6:30637590:30637880:+.A.se_chr6:30632076:30633206:+@chr6:30637084:30637264:+@chr6:30637590:30637880:+.A.dn', 'chr6:30632076:30633206:+@chr6:30637084:30637264:+@chr6:30637590:30637880:+.B.up_chr6:30632076:30633206:+@chr6:30637084:30637264:+@chr6:30637590:30637880:+…	(0,0):456,(0,1):56,(1,0):21,(1,1):158	0:52,1:183	(0,0):517,(0,1):33,(1,0):42,(1,1):183	0:111,1:147	chr6	(30524097, 30524097)	(30529901, 30529901)	CLK1 siRNA	SA564	SA572
SE	chr12:123392322:123392573:-@chr12:123391101:123391193:-@chr12:123390704:123390942:-	0.62	0.51	0.72	0.83	0.76	0.9	-0.21	39.79	('chr12:123392322:123392573:-@chr12:123391101:123391193:-@chr12:123390704:123390942:-.A.dn_chr12:123392322:123392573:-@chr12:123391101:123391193:-@chr12:123390704:123390942:-.A.se_chr12:123392322:123392573:-@chr12:123391101:123391193:-@chr12:123390704:123390942:-.A.up', 'chr12:123392322:123392573:-@chr12:123391101:123391193:-@chr12:123390704:123390942:-.B.dn_chr12:123392322:123392573:-@chr12:1233…	(0,0):485,(0,1):25,(1,0):76,(1,1):93	0:123,1:71	(0,0):894,(0,1):15,(1,0):140,(1,1):133	0:254,1:34	chr12	(124824751, 124824751)	(124826620, 124826620)	CLK1 siRNA	SA564	SA572
SE	chr12:110392295:110392427:-@chr12:110386849:110386902:-@chr12:110379401:110379546:-	0.38	0.33	0.44	0.23	0.2	0.27	0.15	376.52	('chr12:110392295:110392427:-@chr12:110386849:110386902:-@chr12:110379401:110379546:-.A.dn_chr12:110392295:110392427:-@chr12:110386849:110386902:-@chr12:110379401:110379546:-.A.se_chr12:110392295:110392427:-@chr12:110386849:110386902:-@chr12:110379401:110379546:-.A.up', 'chr12:110392295:110392427:-@chr12:110386849:110386902:-@chr12:110379401:110379546:-.B.dn_chr12:110392295:110392427:-@chr12:1103…	(0,0):859,(0,1):118,(1,0):169,(1,1):75	0:182,1:180	(0,0):1067,(0,1):144,(1,0):108,(1,1):105	0:118,1:239	chr12	(111895018, 111895018)	(111908044, 111908044)	CLK1 siRNA	SA564	SA572
SE	chr12:119143809:119143944:-@chr12:119137746:119137847:-@chr12:119137289:119137603:-	0.11	0.08	0.14	0.22	0.18	0.27	-0.11	863743.8	('chr12:119143809:119143944:-@chr12:119137746:119137847:-@chr12:119137289:119137603:-.A.dn_chr12:119143809:119143944:-@chr12:119137746:119137847:-@chr12:119137289:119137603:-.A.se_chr12:119143809:119143944:-@chr12:119137746:119137847:-@chr12:119137289:119137603:-.A.up', 'chr12:119143809:119143944:-@chr12:119137746:119137847:-@chr12:119137289:119137603:-.B.dn_chr12:119143809:119143944:-@chr12:1191…	(0,0):3200,(0,1):180,(1,0):48,(1,1):292	0:81,1:439	(0,0):4215,(0,1):144,(1,0):91,(1,1):276	0:130,1:381	chr12	(120652906, 120652906)	(120659561, 120659561)	CLK1 siRNA	SA564	SA572
SE	chr12:102883638:102883968:+@chr12:102894826:102894968:+@chr12:102897739:102898359:+	0.85	0.79	0.9	0.98	0.95	0.99	-0.13	71.07	('chr12:102883638:102883968:+@chr12:102894826:102894968:+@chr12:102897739:102898359:+.A.up_chr12:102883638:102883968:+@chr12:102894826:102894968:+@chr12:102897739:102898359:+.A.se_chr12:102883638:102883968:+@chr12:102894826:102894968:+@chr12:102897739:102898359:+.A.dn', 'chr12:102883638:102883968:+@chr12:102894826:102894968:+@chr12:102897739:102898359:+.B.up_chr12:102883638:102883968:+@chr12:1028…	(0,0):257,(0,1):22,(1,0):186,(1,1):149	0:315,1:42	(0,0):254,(0,1):2,(1,0):163,(1,1):126	0:289,1:2	chr12	(104359508, 104359508)	(104374229, 104374229)	CLK1 siRNA	SA564	SA572
SE	chr12:107479370:107480641:+@chr12:107481965:107482060:+@chr12:107482184:107482297:+	0.03	0.01	0.04	0.16	0.11	0.22	-0.13	3541041.24	('chr12:107479370:107480641:+@chr12:107481965:107482060:+@chr12:107482184:107482297:+.A.up_chr12:107479370:107480641:+@chr12:107481965:107482060:+@chr12:107482184:107482297:+.A.se_chr12:107479370:107480641:+@chr12:107481965:107482060:+@chr12:107482184:107482297:+.A.dn', 'chr12:107479370:107480641:+@chr12:107481965:107482060:+@chr12:107482184:107482297:+.B.up_chr12:107479370:107480641:+@chr12:1074…	(0,0):571,(0,1):238,(1,0):9,(1,1):129	0:14,1:362	(0,0):363,(0,1):90,(1,0):28,(1,1):58	0:31,1:145	chr12	(108955240, 108955240)	(108958168, 108958168)	CLK1 siRNA	SA564	SA572
SE	chr12:52962624:52962925:+@chr12:52963130:52963285:+@chr12:52963863:52964018:+	0.35	0.33	0.37	0.45	0.43	0.47	-0.1	1000000000000.0	('chr12:52962624:52962925:+@chr12:52963130:52963285:+@chr12:52963863:52964018:+.A.up_chr12:52962624:52962925:+@chr12:52963130:52963285:+@chr12:52963863:52964018:+.A.se_chr12:52962624:52962925:+@chr12:52963130:52963285:+@chr12:52963863:52964018:+.A.dn', 'chr12:52962624:52962925:+@chr12:52963130:52963285:+@chr12:52963863:52964018:+.B.up_chr12:52962624:52962925:+@chr12:52963130:52963285:+@chr12:5296…	(0,0):4427,(0,1):1017,(1,0):919,(1,1):137	0:968,1:1105	(0,0):5796,(0,1):1142,(1,0):1534,(1,1):156	0:1606,1:1226	chr12	(54676357, 54676357)	(54677751, 54677751)	CLK1 siRNA	SA564	SA572
SE	chr12:6652643:6652867:-@chr12:6651777:6651959:-@chr12:6650187:6650265:-	0.15	0.12	0.18	0.29	0.25	0.34	-0.14	851881.42	('chr12:6652643:6652867:-@chr12:6651777:6651959:-@chr12:6650187:6650265:-.A.dn_chr12:6652643:6652867:-@chr12:6651777:6651959:-@chr12:6650187:6650265:-.A.se_chr12:6652643:6652867:-@chr12:6651777:6651959:-@chr12:6650187:6650265:-.A.up', 'chr12:6652643:6652867:-@chr12:6651777:6651959:-@chr12:6650187:6650265:-.B.dn_chr12:6652643:6652867:-@chr12:6651777:6651959:-@chr12:6650187:6650265:-.B.up')	(0,0):361,(0,1):124,(1,0):88,(1,1):128	0:110,1:230	(0,0):411,(0,1):99,(1,0):169,(1,1):126	0:202,1:192	chr12	(6779926, 6779926)	(6782606, 6782606)	CLK1 siRNA	SA564	SA572
SE	chr12:30839245:30840417:+@chr12:30842346:30842516:+@chr12:30844114:30844222:+	0.11	0.05	0.2	0.41	0.24	0.59	-0.3	37.1	('chr12:30839245:30840417:+@chr12:30842346:30842516:+@chr12:30844114:30844222:+.A.up_chr12:30839245:30840417:+@chr12:30842346:30842516:+@chr12:30844114:30844222:+.A.se_chr12:30839245:30840417:+@chr12:30842346:30842516:+@chr12:30844114:30844222:+.A.dn', 'chr12:30839245:30840417:+@chr12:30842346:30842516:+@chr12:30844114:30844222:+.B.up_chr12:30839245:30840417:+@chr12:30842346:30842516:+@chr12:3084…	(0,0):82,(0,1):35,(1,0):6,(1,1):107	0:12,1:136	(0,0):86,(0,1):10,(1,0):12,(1,1):70	0:27,1:65	chr12	(30947978, 30947978)	(30952955, 30952955)	CLK1 siRNA	SA564	SA572
SE	chr12:110378216:110378443:-@chr12:110375864:110376032:-@chr12:110371901:110375027:-	0.5	0.45	0.54	0.65	0.61	0.69	-0.15	49377105.63	('chr12:110378216:110378443:-@chr12:110375864:110376032:-@chr12:110371901:110375027:-.A.dn_chr12:110378216:110378443:-@chr12:110375864:110376032:-@chr12:110371901:110375027:-.A.se_chr12:110378216:110378443:-@chr12:110375864:110376032:-@chr12:110371901:110375027:-.A.up', 'chr12:110378216:110378443:-@chr12:110375864:110376032:-@chr12:110371901:110375027:-.B.dn_chr12:110378216:110378443:-@chr12:1103…	(0,0):584,(0,1):179,(1,0):247,(1,1):2307	0:1419,1:1314	(0,0):890,(0,1):149,(1,0):415,(1,1):3428	0:2754,1:1238	chr12	(111887518, 111887518)	(111894060, 111894060)	CLK1 siRNA	SA564	SA572
SE	chr12:87434242:87434398:-@chr12:87433442:87433525:-@chr12:87424936:87425045:-	0.72	0.68	0.76	0.86	0.83	0.88	-0.14	36126858.76	('chr12:87434242:87434398:-@chr12:87433442:87433525:-@chr12:87424936:87425045:-.A.dn_chr12:87434242:87434398:-@chr12:87433442:87433525:-@chr12:87424936:87425045:-.A.se_chr12:87434242:87434398:-@chr12:87433442:87433525:-@chr12:87424936:87425045:-.A.up', 'chr12:87434242:87434398:-@chr12:87433442:87433525:-@chr12:87424936:87425045:-.B.dn_chr12:87434242:87434398:-@chr12:87433442:87433525:-@chr12:8742…	(0,0):1692,(0,1):107,(1,0):725,(1,1):62	0:750,1:144	(0,0):2204,(0,1):67,(1,0):1077,(1,1):59	0:1107,1:96	chr12	(88900805, 88900805)	(88910267, 88910267)	CLK1 siRNA	SA564	SA572
SE	chr12:46814993:46815088:+@chr12:46815341:46815433:+@chr12:46817771:46817896:+	0.67	0.59	0.75	0.88	0.8	0.94	-0.21	1655.6	('chr12:46814993:46815088:+@chr12:46815341:46815433:+@chr12:46817771:46817896:+.A.up_chr12:46814993:46815088:+@chr12:46815341:46815433:+@chr12:46817771:46817896:+.A.se_chr12:46814993:46815088:+@chr12:46815341:46815433:+@chr12:46817771:46817896:+.A.dn', 'chr12:46814993:46815088:+@chr12:46815341:46815433:+@chr12:46817771:46817896:+.B.up_chr12:46814993:46815088:+@chr12:46815341:46815433:+@chr12:4681…	(0,0):738,(0,1):26,(1,0):178,(1,1):10	0:181,1:33	(0,0):641,(0,1):5,(1,0):201,(1,1):8	0:204,1:10	chr12	(48528726, 48528726)	(48531629, 48531629)	CLK1 siRNA	SA564	SA572
SE	chr10:114907522:114907818:+@chr10:114910368:114910440:+@chr10:114915304:114917427:+	0.63	0.58	0.68	0.78	0.74	0.82	-0.15	693431.74	('chr10:114907522:114907818:+@chr10:114910368:114910440:+@chr10:114915304:114917427:+.A.up_chr10:114907522:114907818:+@chr10:114910368:114910440:+@chr10:114915304:114917427:+.A.se_chr10:114907522:114907818:+@chr10:114910368:114910440:+@chr10:114915304:114917427:+.A.dn', 'chr10:114907522:114907818:+@chr10:114910368:114910440:+@chr10:114915304:114917427:+.B.up_chr10:114907522:114907818:+@chr10:1149…	(0,0):2174,(0,1):83,(1,0):274,(1,1):6227	0:4205,1:2379	(0,0):3143,(0,1):69,(1,0):461,(1,1):7609	0:6279,1:1860	chr10	(114917532, 114917532)	(114927437, 114927437)	CLK1 siRNA	SA564	SA572
SE	chr10:103336993:103338003:-@chr10:103333255:103333428:-@chr10:103332502:103332638:-	0.66	0.51	0.82	0.94	0.87	0.99	-0.28	21.35	('chr10:103336993:103338003:-@chr10:103333255:103333428:-@chr10:103332502:103332638:-.A.dn_chr10:103336993:103338003:-@chr10:103333255:103333428:-@chr10:103332502:103332638:-.A.se_chr10:103336993:103338003:-@chr10:103333255:103333428:-@chr10:103332502:103332638:-.A.up', 'chr10:103336993:103338003:-@chr10:103333255:103333428:-@chr10:103332502:103332638:-.B.dn_chr10:103336993:103338003:-@chr10:1033…	(0,0):660,(0,1):5,(1,0):39,(1,1):218	0:177,1:85	(0,0):882,(0,1):1,(1,0):72,(1,1):163	0:227,1:9	chr10	(103342512, 103342512)	(103348013, 103348013)	CLK1 siRNA	SA564	SA572
SE	chr10:105757925:105758104:+@chr10:105760564:105760656:+@chr10:105767908:105768037:+	0.4	0.33	0.47	0.76	0.69	0.83	-0.36	1000000000000.0	('chr10:105757925:105758104:+@chr10:105760564:105760656:+@chr10:105767908:105768037:+.A.up_chr10:105757925:105758104:+@chr10:105760564:105760656:+@chr10:105767908:105768037:+.A.se_chr10:105757925:105758104:+@chr10:105760564:105760656:+@chr10:105767908:105768037:+.A.dn', 'chr10:105757925:105758104:+@chr10:105760564:105760656:+@chr10:105767908:105768037:+.B.up_chr10:105757925:105758104:+@chr10:1057…	(0,0):637,(0,1):68,(1,0):104,(1,1):38	0:116,1:94	(0,0):1007,(0,1):21,(1,0):176,(1,1):23	0:190,1:30	chr10	(105767935, 105767935)	(105778047, 105778047)	CLK1 siRNA	SA564	SA572
SE	chr10:79466958:79467068:+@chr10:79469968:79469989:+@chr10:79470379:79470511:+	0.43	0.41	0.45	0.32	0.3	0.35	0.11	1000000000000.0	('chr10:79466958:79467068:+@chr10:79469968:79469989:+@chr10:79470379:79470511:+.A.up_chr10:79466958:79467068:+@chr10:79469968:79469989:+@chr10:79470379:79470511:+.A.se_chr10:79466958:79467068:+@chr10:79469968:79469989:+@chr10:79470379:79470511:+.A.dn', 'chr10:79466958:79467068:+@chr10:79469968:79469989:+@chr10:79470379:79470511:+.B.up_chr10:79466958:79467068:+@chr10:79469968:79469989:+@chr10:7947…	(0,0):6830,(0,1):829,(1,0):872,(1,1):359	0:1009,1:1051	(0,0):6547,(0,1):737,(1,0):484,(1,1):321	0:586,1:956	chr10	(79796952, 79796952)	(79800505, 79800505)	CLK1 siRNA	SA564	SA572
SE	chr10:6059746:6060157:-@chr10:6048114:6048308:-@chr10:6042336:6042536:-	0.47	0.24	0.73	0.88	0.72	0.98	-0.41	27.94	('chr10:6059746:6060157:-@chr10:6048114:6048308:-@chr10:6042336:6042536:-.A.dn_chr10:6059746:6060157:-@chr10:6048114:6048308:-@chr10:6042336:6042536:-.A.se_chr10:6059746:6060157:-@chr10:6048114:6048308:-@chr10:6042336:6042536:-.A.up', 'chr10:6059746:6060157:-@chr10:6048114:6048308:-@chr10:6042336:6042536:-.B.dn_chr10:6059746:6060157:-@chr10:6048114:6048308:-@chr10:6042336:6042536:-.B.up')	(0,0):341,(0,1):5,(1,0):10,(1,1):18	0:20,1:13	(0,0):343,(0,1):1,(1,0):29,(1,1):26	0:54,1:2	chr10	(6002330, 6002330)	(6020151, 6020151)	CLK1 siRNA	SA564	SA572
SE	chr10:103336993:103338003:-@chr10:103332502:103332638:-@chr10:103326080:103330163:-	0.34	0.21	0.48	0.78	0.61	0.94	-0.44	23026.73	('chr10:103336993:103338003:-@chr10:103332502:103332638:-@chr10:103326080:103330163:-.A.dn_chr10:103336993:103338003:-@chr10:103332502:103332638:-@chr10:103326080:103330163:-.A.se_chr10:103336993:103338003:-@chr10:103332502:103332638:-@chr10:103326080:103330163:-.A.up', 'chr10:103336993:103338003:-@chr10:103332502:103332638:-@chr10:103326080:103330163:-.B.dn_chr10:103336993:103338003:-@chr10:1033…	(0,0):959,(0,1):12,(1,0):15,(1,1):1063	0:305,1:785	(0,0):1232,(0,1):2,(1,0):29,(1,1):949	0:588,1:392	chr10	(103336090, 103336090)	(103348013, 103348013)	CLK1 siRNA	SA564	SA572
SE	chr15:87245786:87250136:-@chr15:87243891:87244046:-@chr15:87242917:87243767:-	0.79	0.75	0.83	0.93	0.91	0.95	-0.14	1000000000000.0	('chr15:87245786:87250136:-@chr15:87243891:87244046:-@chr15:87242917:87243767:-.A.dn_chr15:87245786:87250136:-@chr15:87243891:87244046:-@chr15:87242917:87243767:-.A.se_chr15:87245786:87250136:-@chr15:87243891:87244046:-@chr15:87242917:87243767:-.A.up', 'chr15:87245786:87250136:-@chr15:87243891:87244046:-@chr15:87242917:87243767:-.B.dn_chr15:87245786:87250136:-@chr15:87243891:87244046:-@chr15:8724…	(0,0):374,(0,1):64,(1,0):276,(1,1):1007	0:1111,1:236	(0,0):820,(0,1):50,(1,0):772,(1,1):2093	0:2712,1:203	chr15	(89441913, 89441913)	(89449132, 89449132)	CLK1 siRNA	SA564	SA572
SE	chr15:72775274:72775439:-@chr15:72766485:72766573:-@chr15:72756335:72756416:-	0.86	0.52	1.0	0.36	0.18	0.61	0.5	24.76	('chr15:72775274:72775439:-@chr15:72766485:72766573:-@chr15:72756335:72756416:-.A.dn_chr15:72775274:72775439:-@chr15:72766485:72766573:-@chr15:72756335:72756416:-.A.se_chr15:72775274:72775439:-@chr15:72766485:72766573:-@chr15:72756335:72756416:-.A.up', 'chr15:72775274:72775439:-@chr15:72766485:72766573:-@chr15:72756335:72756416:-.B.dn_chr15:72775274:72775439:-@chr15:72766485:72766573:-@chr15:7275…	(0,0):199,(1,0):12,(1,1):2	0:14	(0,0):240,(0,1):4,(1,0):8,(1,1):9	0:10,1:11	chr15	(74969282, 74969282)	(74988386, 74988386)	CLK1 siRNA	SA564	SA572
SE	chr15:42460296:42460466:+@chr15:42482377:42482544:+@chr15:42492826:42495252:+	0.44	0.4	0.48	0.56	0.52	0.6	-0.12	1371.12	('chr15:42460296:42460466:+@chr15:42482377:42482544:+@chr15:42492826:42495252:+.A.up_chr15:42460296:42460466:+@chr15:42482377:42482544:+@chr15:42492826:42495252:+.A.se_chr15:42460296:42460466:+@chr15:42482377:42482544:+@chr15:42492826:42495252:+.A.dn', 'chr15:42460296:42460466:+@chr15:42482377:42482544:+@chr15:42492826:42495252:+.B.up_chr15:42460296:42460466:+@chr15:42482377:42482544:+@chr15:4249…	(0,0):690,(0,1):221,(1,0):336,(1,1):5075	0:2728,1:2904	(0,0):818,(0,1):150,(1,0):377,(1,1):4483	0:2931,1:2079	chr15	(44673004, 44673004)	(44707960, 44707960)	CLK1 siRNA	SA564	SA572
SE	chr15:64577034:64577213:-@chr15:64574722:64574811:-@chr15:64569550:64573944:-	0.73	0.67	0.78	0.88	0.83	0.92	-0.15	57349.11	('chr15:64577034:64577213:-@chr15:64574722:64574811:-@chr15:64569550:64573944:-.A.dn_chr15:64577034:64577213:-@chr15:64574722:64574811:-@chr15:64569550:64573944:-.A.se_chr15:64577034:64577213:-@chr15:64574722:64574811:-@chr15:64569550:64573944:-.A.up', 'chr15:64577034:64577213:-@chr15:64574722:64574811:-@chr15:64569550:64573944:-.B.dn_chr15:64577034:64577213:-@chr15:64574722:64574811:-@chr15:6456…	(0,0):375,(0,1):56,(1,0):259,(1,1):2992	0:2385,1:922	(0,0):344,(0,1):18,(1,0):227,(1,1):3212	0:3061,1:396	chr15	(66782496, 66782496)	(66790159, 66790159)	CLK1 siRNA	SA564	SA572
SE	chr15:67519701:67519880:+@chr15:67520161:67520472:+@chr15:67524183:67524434:+	0.3	0.26	0.34	0.4	0.37	0.44	-0.1	50.98	('chr15:67519701:67519880:+@chr15:67520161:67520472:+@chr15:67524183:67524434:+.A.up_chr15:67519701:67519880:+@chr15:67520161:67520472:+@chr15:67524183:67524434:+.A.se_chr15:67519701:67519880:+@chr15:67520161:67520472:+@chr15:67524183:67524434:+.A.dn', 'chr15:67519701:67519880:+@chr15:67520161:67520472:+@chr15:67524183:67524434:+.B.up_chr15:67519701:67519880:+@chr15:67520161:67520472:+@chr15:6752…	(0,0):308,(0,1):189,(1,0):224,(1,1):96	0:255,1:254	(0,0):652,(0,1):239,(1,0):452,(1,1):155	0:511,1:335	chr15	(69732647, 69732647)	(69737380, 69737380)	CLK1 siRNA	SA564	SA572
SE	chr14:69895989:69896198:-@chr14:69879128:69879199:-@chr14:69865639:69865706:-	0.73	0.69	0.77	0.87	0.83	0.91	-0.14	139.57	('chr14:69895989:69896198:-@chr14:69879128:69879199:-@chr14:69865639:69865706:-.A.dn_chr14:69895989:69896198:-@chr14:69879128:69879199:-@chr14:69865639:69865706:-.A.se_chr14:69895989:69896198:-@chr14:69879128:69879199:-@chr14:69865639:69865706:-.A.up', 'chr14:69895989:69896198:-@chr14:69879128:69879199:-@chr14:69865639:69865706:-.B.dn_chr14:69895989:69896198:-@chr14:69879128:69879199:-@chr14:6986…	(0,0):605,(0,1):110,(1,0):591,(1,1):103	0:665,1:139	(0,0):501,(0,1):29,(1,0):414,(1,1):89	0:497,1:35	chr14	(70795886, 70795886)	(70826445, 70826445)	CLK1 siRNA	SA564	SA572
SE	chr14:50296325:50296827:-@chr14:50292960:50295098:-@chr14:50291210:50291335:-	0.12	0.1	0.15	0.23	0.19	0.27	-0.11	1232.43	('chr14:50296325:50296827:-@chr14:50292960:50295098:-@chr14:50291210:50291335:-.A.dn_chr14:50296325:50296827:-@chr14:50292960:50295098:-@chr14:50291210:50291335:-.A.se_chr14:50296325:50296827:-@chr14:50292960:50295098:-@chr14:50291210:50291335:-.A.up', 'chr14:50296325:50296827:-@chr14:50292960:50295098:-@chr14:50291210:50291335:-.B.dn_chr14:50296325:50296827:-@chr14:50292960:50295098:-@chr14:5029…	(0,0):111,(0,1):53,(1,0):132,(1,1):154	0:151,1:188	(0,0):91,(0,1):34,(1,0):205,(1,1):133	0:233,1:139	chr14	(51221460, 51221460)	(51227077, 51227077)	CLK1 siRNA	SA564	SA572
SE	chr14:64614384:64614507:-@chr14:64613799:64613899:-@chr14:64611593:64613134:-	0.04	0.02	0.07	0.15	0.1	0.21	-0.11	6947.53	('chr14:64614384:64614507:-@chr14:64613799:64613899:-@chr14:64611593:64613134:-.A.dn_chr14:64614384:64614507:-@chr14:64613799:64613899:-@chr14:64611593:64613134:-.A.se_chr14:64614384:64614507:-@chr14:64613799:64613899:-@chr14:64611593:64613134:-.A.up', 'chr14:64614384:64614507:-@chr14:64613799:64613899:-@chr14:64611593:64613134:-.B.dn_chr14:64614384:64614507:-@chr14:64613799:64613899:-@chr14:6461…	(0,0):203,(0,1):117,(1,0):9,(1,1):1474	0:73,1:1527	(0,0):234,(0,1):74,(1,0):26,(1,1):1033	0:157,1:976	chr14	(65541840, 65541840)	(65544754, 65544754)	CLK1 siRNA	SA564	SA572
SE	chr14:101768625:101769879:-@chr14:101767797:101767911:-@chr14:101764927:101765747:-	0.33	0.19	0.48	0.74	0.55	0.9	-0.41	42.29	('chr14:101768625:101769879:-@chr14:101767797:101767911:-@chr14:101764927:101765747:-.A.dn_chr14:101768625:101769879:-@chr14:101767797:101767911:-@chr14:101764927:101765747:-.A.se_chr14:101768625:101769879:-@chr14:101767797:101767911:-@chr14:101764927:101765747:-.A.up', 'chr14:101768625:101769879:-@chr14:101767797:101767911:-@chr14:101764927:101765747:-.B.dn_chr14:101768625:101769879:-@chr14:1017…	(0,0):142,(0,1):17,(1,0):13,(1,1):216	0:61,1:185	(0,0):88,(0,1):2,(1,0):19,(1,1):118	0:83,1:56	chr14	(102695174, 102695174)	(102700126, 102700126)	CLK1 siRNA	SA564	SA572
SE	chr14:30474120:30474261:-@chr14:30468158:30468268:-@chr14:30452481:30452614:-	0.37	0.29	0.46	0.12	0.07	0.18	0.25	255982230.41	('chr14:30474120:30474261:-@chr14:30468158:30468268:-@chr14:30452481:30452614:-.A.dn_chr14:30474120:30474261:-@chr14:30468158:30468268:-@chr14:30452481:30452614:-.A.se_chr14:30474120:30474261:-@chr14:30468158:30468268:-@chr14:30452481:30452614:-.A.up', 'chr14:30474120:30474261:-@chr14:30468158:30468268:-@chr14:30452481:30452614:-.B.dn_chr14:30474120:30474261:-@chr14:30468158:30468268:-@chr14:3045…	(0,0):539,(0,1):37,(1,0):62,(1,1):14	0:63,1:50	(0,0):648,(0,1):42,(1,0):15,(1,1):11	0:15,1:53	chr14	(31382730, 31382730)	(31404510, 31404510)	CLK1 siRNA	SA564	SA572
SE	chr14:57834426:57834610:-@chr14:57830237:57832282:-@chr14:57828106:57828178:-	0.09	0.06	0.12	0.28	0.19	0.41	-0.19	2973.43	('chr14:57834426:57834610:-@chr14:57830237:57832282:-@chr14:57828106:57828178:-.A.dn_chr14:57834426:57834610:-@chr14:57830237:57832282:-@chr14:57828106:57828178:-.A.se_chr14:57834426:57834610:-@chr14:57830237:57832282:-@chr14:57828106:57828178:-.A.up', 'chr14:57834426:57834610:-@chr14:57830237:57832282:-@chr14:57828106:57828178:-.B.dn_chr14:57834426:57834610:-@chr14:57830237:57832282:-@chr14:5782…	(0,0):116,(0,1):32,(1,0):116,(1,1):12	0:117,1:43	(0,0):171,(0,1):9,(1,0):184,(1,1):12	0:185,1:20	chr14	(58758353, 58758353)	(58764857, 58764857)	CLK1 siRNA	SA564	SA572
A3SS	chr7:5747130:5747972:-@chr7:5745509|5745778:5745433:-	0.02	0.01	0.03	0.12	0.08	0.16	-0.1	50.73	('chr7:5747130:5747972:-@chr7:5745509|5745778:5745433:-.A.coreAndExt_chr7:5747130:5747972:-@chr7:5745509|5745778:5745433:-.A.up', 'chr7:5747130:5747972:-@chr7:5745509|5745778:5745433:-.B.core_chr7:5747130:5747972:-@chr7:5745509|5745778:5745433:-.B.up')	(0,0):174,(0,1):88,(1,0):5,(1,1):634	0:11,1:716	(0,0):155,(0,1):50,(1,0):30,(1,1):505	0:72,1:513	chr7	(5778907, 5778907)	(5781446, 5781446)	CLK2 siRNA	SA565	SA572
A3SS	chr7:5747130:5747972:-@chr7:5745509|5745782:5745433:-	0.02	0.0	0.03	0.12	0.08	0.16	-0.1	690002158.2	('chr7:5747130:5747972:-@chr7:5745509|5745782:5745433:-.A.coreAndExt_chr7:5747130:5747972:-@chr7:5745509|5745782:5745433:-.A.up', 'chr7:5747130:5747972:-@chr7:5745509|5745782:5745433:-.B.core_chr7:5747130:5747972:-@chr7:5745509|5745782:5745433:-.B.up')	(0,0):174,(0,1):88,(1,0):5,(1,1):634	0:26,1:701	(0,0):154,(0,1):50,(1,0):31,(1,1):505	0:93,1:493	chr7	(5778907, 5778907)	(5781446, 5781446)	CLK2 siRNA	SA565	SA572
A3SS	chr7:44128406:44128593:-@chr7:44128233|44128319:44127958:-	0.31	0.21	0.43	0.64	0.47	0.8	-0.33	28.99	('chr7:44128406:44128593:-@chr7:44128233|44128319:44127958:-.A.coreAndExt_chr7:44128406:44128593:-@chr7:44128233|44128319:44127958:-.A.up', 'chr7:44128406:44128593:-@chr7:44128233|44128319:44127958:-.B.core_chr7:44128406:44128593:-@chr7:44128233|44128319:44127958:-.B.up')	(0,0):514,(1,0):30,(1,1):305	0:137,1:198	(0,0):488,(0,1):1,(1,0):54,(1,1):259	0:216,1:98	chr7	(44161433, 44161433)	(44162068, 44162068)	CLK2 siRNA	SA565	SA572
A3SS	chr1:154373336:154373647:+@chr1:154374069|154374903:154375172:+	0.45	0.4	0.5	0.66	0.59	0.73	-0.21	2376859291.94	('chr1:154373336:154373647:+@chr1:154374069|154374903:154375172:+.A.up_chr1:154373336:154373647:+@chr1:154374069|154374903:154375172:+.A.coreAndExt', 'chr1:154373336:154373647:+@chr1:154374069|154374903:154375172:+.B.up_chr1:154373336:154373647:+@chr1:154374069|154374903:154375172:+.B.core')	(0,0):2382,(0,1):21,(1,0):561,(1,1):533	0:824,1:291	(0,0):1831,(0,1):11,(1,0):636,(1,1):404	0:899,1:152	chr1	(156106712, 156106712)	(156108548, 156108548)	CLK2 siRNA	SA565	SA572
A3SS	chr1:247118953:247119747:-@chr1:247118681|247118856:247118650:-	0.15	0.01	0.42	0.68	0.42	0.87	-0.53	72.09	('chr1:247118953:247119747:-@chr1:247118681|247118856:247118650:-.A.coreAndExt_chr1:247118953:247119747:-@chr1:247118681|247118856:247118650:-.A.up', 'chr1:247118953:247119747:-@chr1:247118681|247118856:247118650:-.B.core_chr1:247118953:247119747:-@chr1:247118681|247118856:247118650:-.B.up')	(0,0):46,(0,1):3,(1,0):1,(1,1):31	0:10,1:25	(0,0):95,(0,1):3,(1,0):12,(1,1):24	0:20,1:19	chr1	(249152027, 249152027)	(249153124, 249153124)	CLK2 siRNA	SA565	SA572
A3SS	chr16:88327132:88327947:+@chr16:88331630|88331715:88331814:+	0.07	0.01	0.19	0.35	0.21	0.49	-0.28	48.84	('chr16:88327132:88327947:+@chr16:88331630|88331715:88331814:+.A.up_chr16:88327132:88327947:+@chr16:88331630|88331715:88331814:+.A.coreAndExt', 'chr16:88327132:88327947:+@chr16:88331630|88331715:88331814:+.B.up_chr16:88327132:88327947:+@chr16:88331630|88331715:88331814:+.B.core')	(0,0):337,(0,1):18,(1,0):1,(1,1):44	0:2,1:61	(0,0):533,(0,1):14,(1,0):12,(1,1):63	0:33,1:56	chr16	(89799631, 89799631)	(89804313, 89804313)	CLK2 siRNA	SA565	SA572
A3SS	chr3:49019641:49019968:+@chr3:49023858|49024072:49024178:+	0.37	0.27	0.48	0.18	0.13	0.25	0.19	25.94	('chr3:49019641:49019968:+@chr3:49023858|49024072:49024178:+.A.up_chr3:49019641:49019968:+@chr3:49023858|49024072:49024178:+.A.coreAndExt', 'chr3:49019641:49019968:+@chr3:49023858|49024072:49024178:+.B.up_chr3:49019641:49019968:+@chr3:49023858|49024072:49024178:+.B.core')	(0,0):276,(0,1):36,(1,0):41,(1,1):5	0:42,1:40	(0,0):249,(0,1):61,(1,0):27,(1,1):12	0:29,1:71	chr3	(49044637, 49044637)	(49049174, 49049174)	CLK2 siRNA	SA565	SA572
A3SS	chr3:151168835:151169616:-@chr3:151166741|151167063:151165396:-	0.29	0.27	0.31	0.59	0.56	0.61	-0.3	1000000000000.0	('chr3:151168835:151169616:-@chr3:151166741|151167063:151165396:-.A.coreAndExt_chr3:151168835:151169616:-@chr3:151166741|151167063:151165396:-.A.up', 'chr3:151168835:151169616:-@chr3:151166741|151167063:151165396:-.B.core_chr3:151168835:151169616:-@chr3:151166741|151167063:151165396:-.B.up')	(0,0):1129,(0,1):963,(1,0):850,(1,1):8228	0:3307,1:6734	(0,0):961,(0,1):381,(1,0):1204,(1,1):5880	0:4460,1:3005	chr3	(149682706, 149682706)	(149686926, 149686926)	CLK2 siRNA	SA565	SA572
A3SS	chr19:5802401:5802485:-@chr19:5797629|5797977:5797437:-	0.6	0.31	0.83	0.15	0.04	0.33	0.45	56.14	('chr19:5802401:5802485:-@chr19:5797629|5797977:5797437:-.A.coreAndExt_chr19:5802401:5802485:-@chr19:5797629|5797977:5797437:-.A.up', 'chr19:5802401:5802485:-@chr19:5797629|5797977:5797437:-.B.core_chr19:5802401:5802485:-@chr19:5797629|5797977:5797437:-.B.up')	(0,0):47,(0,1):2,(1,0):13	0:13,1:2	(0,0):56,(0,1):7,(1,0):4	0:4,1:7	chr19	(5846437, 5846437)	(5851485, 5851485)	CLK2 siRNA	SA565	SA572
A3SS	chr17:8279896:8280088:+@chr17:8287970|8288303:8288400:+	0.04	0.02	0.06	0.16	0.1	0.22	-0.12	2742.49	('chr17:8279896:8280088:+@chr17:8287970|8288303:8288400:+.A.up_chr17:8279896:8280088:+@chr17:8287970|8288303:8288400:+.A.coreAndExt', 'chr17:8279896:8280088:+@chr17:8287970|8288303:8288400:+.B.up_chr17:8279896:8280088:+@chr17:8287970|8288303:8288400:+.B.core')	(0,0):146,(0,1):70,(1,0):12,(1,1):6	0:13,1:75	(0,0):132,(0,1):39,(1,0):32,(1,1):5	0:32,1:44	chr17	(8339171, 8339171)	(8347675, 8347675)	CLK2 siRNA	SA565	SA572
A3SS	chr17:7430698:7430819:+@chr17:7430941|7431203:7431313:+	0.57	0.39	0.77	0.92	0.76	0.98	-0.35	29.41	('chr17:7430698:7430819:+@chr17:7430941|7431203:7431313:+.A.up_chr17:7430698:7430819:+@chr17:7430941|7431203:7431313:+.A.coreAndExt', 'chr17:7430698:7430819:+@chr17:7430941|7431203:7431313:+.B.up_chr17:7430698:7430819:+@chr17:7430941|7431203:7431313:+.B.core')	(0,0):329,(0,1):6,(1,0):47	0:47,1:6	(0,0):345,(0,1):1,(1,0):81	0:81,1:1	chr17	(7489974, 7489974)	(7490589, 7490589)	CLK2 siRNA	SA565	SA572
A3SS	chr4:103967719:103968139:-@chr4:103966911|103967136:103966777:-	0.43	0.38	0.47	0.57	0.51	0.61	-0.14	381.51	('chr4:103967719:103968139:-@chr4:103966911|103967136:103966777:-.A.coreAndExt_chr4:103967719:103968139:-@chr4:103966911|103967136:103966777:-.A.up', 'chr4:103967719:103968139:-@chr4:103966911|103967136:103966777:-.B.core_chr4:103967719:103968139:-@chr4:103966911|103967136:103966777:-.B.up')	(0,0):1394,(0,1):198,(1,0):253,(1,1):51	0:273,1:229	(0,0):1101,(0,1):130,(1,0):294,(1,1):47	0:322,1:149	chr4	(103747642, 103747642)	(103749001, 103749001)	CLK2 siRNA	SA565	SA572
A3SS	chr4:103967719:103968139:-@chr4:103966928|103967136:103966777:-	0.23	0.2	0.26	0.35	0.31	0.39	-0.12	8800870.3	('chr4:103967719:103968139:-@chr4:103966928|103967136:103966777:-.A.coreAndExt_chr4:103967719:103968139:-@chr4:103966928|103967136:103966777:-.A.up', 'chr4:103967719:103968139:-@chr4:103966928|103967136:103966777:-.B.core_chr4:103967719:103968139:-@chr4:103966928|103967136:103966777:-.B.up')	(0,0):1078,(0,1):514,(1,0):243,(1,1):61	0:264,1:554	(0,0):917,(0,1):314,(1,0):276,(1,1):65	0:290,1:365	chr4	(103747642, 103747642)	(103749001, 103749001)	CLK2 siRNA	SA565	SA572
A3SS	chr6:145286330:145286583:+@chr6:145288262|145288448:145288527:+	0.75	0.72	0.79	0.87	0.83	0.9	-0.12	4162.11	('chr6:145286330:145286583:+@chr6:145288262|145288448:145288527:+.A.up_chr6:145286330:145286583:+@chr6:145288262|145288448:145288527:+.A.coreAndExt', 'chr6:145286330:145286583:+@chr6:145288262|145288448:145288527:+.B.up_chr6:145286330:145286583:+@chr6:145288262|145288448:145288527:+.B.core')	(0,0):20622,(0,1):24,(1,0):2261,(1,1):2076	0:3806,1:555	(0,0):26558,(0,1):21,(1,0):2416,(1,1):1814	0:4014,1:237	chr6	(145244637, 145244637)	(145246834, 145246834)	CLK2 siRNA	SA565	SA572
A3SS	chr12:107479370:107480641:+@chr12:107481965|107482184:107482297:+	0.11	0.08	0.14	0.23	0.17	0.29	-0.12	113.99	('chr12:107479370:107480641:+@chr12:107481965|107482184:107482297:+.A.up_chr12:107479370:107480641:+@chr12:107481965|107482184:107482297:+.A.coreAndExt', 'chr12:107479370:107480641:+@chr12:107481965|107482184:107482297:+.B.up_chr12:107479370:107480641:+@chr12:107481965|107482184:107482297:+.B.core')	(0,0):489,(0,1):274,(1,0):38,(1,1):14	0:40,1:286	(0,0):343,(0,1):136,(1,0):48,(1,1):12	0:52,1:144	chr12	(108955240, 108955240)	(108958168, 108958168)	CLK2 siRNA	SA565	SA572
A3SS	chr10:124912118:124912334:+@chr10:124913326|124914553:124914871:+	0.65	0.63	0.67	0.51	0.49	0.54	0.14	1000000000000.0	('chr10:124912118:124912334:+@chr10:124913326|124914553:124914871:+.A.up_chr10:124912118:124912334:+@chr10:124913326|124914553:124914871:+.A.coreAndExt', 'chr10:124912118:124912334:+@chr10:124913326|124914553:124914871:+.B.up_chr10:124912118:124912334:+@chr10:124913326|124914553:124914871:+.B.core')	(0,0):1730,(0,1):468,(1,0):6349,(1,1):1022	0:7022,1:817	(0,0):1334,(0,1):437,(1,0):3669,(1,1):849	0:4078,1:877	chr10	(124922128, 124922128)	(124924881, 124924881)	CLK2 siRNA	SA565	SA572
A5SS	chr5:147786969:147787703|147787478:+@chr5:147793180:147793280:+	0.67	0.58	0.77	0.9	0.83	0.96	-0.23	88.32	('chr5:147786969:147787703|147787478:+@chr5:147793180:147793280:+.A.coreAndExt_chr5:147786969:147787703|147787478:+@chr5:147793180:147793280:+.A.dn', 'chr5:147786969:147787703|147787478:+@chr5:147793180:147793280:+.B.core_chr5:147786969:147787703|147787478:+@chr5:147793180:147793280:+.B.dn')	(0,0):294,(0,1):17,(1,0):116,(1,1):171	0:228,1:76	(0,0):272,(0,1):4,(1,0):151,(1,1):173	0:292,1:36	chr5	(147806776, 147806776)	(147813087, 147813087)	CLK2 siRNA	SA565	SA572
A5SS	chr20:2584580:2584860|2584680:+@chr20:2585047:2585195:+	0.23	0.2	0.26	0.34	0.3	0.37	-0.11	2364.85	('chr20:2584580:2584860|2584680:+@chr20:2585047:2585195:+.A.coreAndExt_chr20:2584580:2584860|2584680:+@chr20:2585047:2585195:+.A.dn', 'chr20:2584580:2584860|2584680:+@chr20:2585047:2585195:+.B.core_chr20:2584580:2584860|2584680:+@chr20:2585047:2585195:+.B.dn')	(0,0):1326,(0,1):303,(1,0):340,(1,1):20	0:345,1:318	(0,0):1083,(0,1):211,(1,0):406,(1,1):20	0:410,1:227	chr20	(2636580, 2636580)	(2637195, 2637195)	CLK2 siRNA	SA565	SA572
A5SS	chr20:61797125:61797447|61797277:+@chr20:61797575:61798988:+	0.21	0.17	0.25	0.4	0.34	0.47	-0.19	115075419.57	('chr20:61797125:61797447|61797277:+@chr20:61797575:61798988:+.A.coreAndExt_chr20:61797125:61797447|61797277:+@chr20:61797575:61798988:+.A.dn', 'chr20:61797125:61797447|61797277:+@chr20:61797575:61798988:+.B.core_chr20:61797125:61797447|61797277:+@chr20:61797575:61798988:+.B.dn')	(0,0):665,(0,1):62,(1,0):85,(1,1):2619	0:657,1:2109	(0,0):251,(0,1):66,(1,0):101,(1,1):1054	0:532,1:689	chr20	(62326681, 62326681)	(62328544, 62328544)	CLK2 siRNA	SA565	SA572
A5SS	chr16:28754755:28755312|28754998:+@chr16:28755573:28756059:+	0.54	0.5	0.58	0.66	0.62	0.7	-0.12	488.7	('chr16:28754755:28755312|28754998:+@chr16:28755573:28756059:+.A.coreAndExt_chr16:28754755:28755312|28754998:+@chr16:28755573:28756059:+.A.dn', 'chr16:28754755:28755312|28754998:+@chr16:28755573:28756059:+.B.core_chr16:28754755:28755312|28754998:+@chr16:28755573:28756059:+.B.dn')	(0,0):2342,(0,1):124,(1,0):780,(1,1):1751	0:1696,1:959	(0,0):2397,(0,1):105,(1,0):982,(1,1):1703	0:2094,1:696	chr16	(28847254, 28847254)	(28848558, 28848558)	CLK2 siRNA	SA565	SA572
A5SS	chr16:28754755:28755312|28754944:+@chr16:28755550:28756059:+	0.41	0.39	0.44	0.53	0.5	0.56	-0.12	293962.29	('chr16:28754755:28755312|28754944:+@chr16:28755550:28756059:+.A.coreAndExt_chr16:28754755:28755312|28754944:+@chr16:28755550:28756059:+.A.dn', 'chr16:28754755:28755312|28754944:+@chr16:28755550:28756059:+.B.core_chr16:28754755:28755312|28754944:+@chr16:28755550:28756059:+.B.dn')	(0,0):2005,(0,1):285,(1,0):890,(1,1):1817	0:1556,1:1436	(0,0):2072,(0,1):247,(1,0):1136,(1,1):1732	0:2105,1:1010	chr16	(28847254, 28847254)	(28848558, 28848558)	CLK2 siRNA	SA565	SA572
A5SS	chr16:28754755:28755307|28754944:+@chr16:28755550:28756059:+	0.4	0.37	0.43	0.52	0.49	0.55	-0.12	1000000000000.0	('chr16:28754755:28755307|28754944:+@chr16:28755550:28756059:+.A.coreAndExt_chr16:28754755:28755307|28754944:+@chr16:28755550:28756059:+.A.dn', 'chr16:28754755:28755307|28754944:+@chr16:28755550:28756059:+.B.core_chr16:28754755:28755307|28754944:+@chr16:28755550:28756059:+.B.dn')	(0,0):2041,(0,1):285,(1,0):854,(1,1):1817	0:1597,1:1359	(0,0):2116,(0,1):247,(1,0):1092,(1,1):1732	0:1959,1:1112	chr16	(28847254, 28847254)	(28848558, 28848558)	CLK2 siRNA	SA565	SA572
A5SS	chr16:28754755:28755312|28754998:+@chr16:28755550:28756059:+	0.52	0.48	0.56	0.63	0.59	0.66	-0.11	6095.78	('chr16:28754755:28755312|28754998:+@chr16:28755550:28756059:+.A.coreAndExt_chr16:28754755:28755312|28754998:+@chr16:28755550:28756059:+.A.dn', 'chr16:28754755:28755312|28754998:+@chr16:28755550:28756059:+.B.core_chr16:28754755:28755312|28754998:+@chr16:28755550:28756059:+.B.dn')	(0,0):2139,(0,1):151,(1,0):809,(1,1):1898	0:1840,1:1018	(0,0):2172,(0,1):147,(1,0):1030,(1,1):1838	0:2232,1:783	chr16	(28847254, 28847254)	(28848558, 28848558)	CLK2 siRNA	SA565	SA572
A5SS	chr16:28754755:28755312|28754944:+@chr16:28755573:28756059:+	0.46	0.43	0.49	0.6	0.57	0.64	-0.14	1000000000000.0	('chr16:28754755:28755312|28754944:+@chr16:28755573:28756059:+.A.coreAndExt_chr16:28754755:28755312|28754944:+@chr16:28755573:28756059:+.A.dn', 'chr16:28754755:28755312|28754944:+@chr16:28755573:28756059:+.B.core_chr16:28754755:28755312|28754944:+@chr16:28755573:28756059:+.B.dn')	(0,0):2279,(0,1):187,(1,0):861,(1,1):1670	0:1553,1:1165	(0,0):2370,(0,1):132,(1,0):1088,(1,1):1597	0:2053,1:764	chr16	(28847254, 28847254)	(28848558, 28848558)	CLK2 siRNA	SA565	SA572
A5SS	chr16:28754755:28755307|28754998:+@chr16:28755550:28756059:+	0.51	0.47	0.54	0.61	0.58	0.65	-0.1	143.41	('chr16:28754755:28755307|28754998:+@chr16:28755550:28756059:+.A.coreAndExt_chr16:28754755:28755307|28754998:+@chr16:28755550:28756059:+.A.dn', 'chr16:28754755:28755307|28754998:+@chr16:28755550:28756059:+.B.core_chr16:28754755:28755307|28754998:+@chr16:28755550:28756059:+.B.dn')	(0,0):2175,(0,1):151,(1,0):773,(1,1):1898	0:1765,1:1057	(0,0):2216,(0,1):147,(1,0):986,(1,1):1838	0:2095,1:876	chr16	(28847254, 28847254)	(28848558, 28848558)	CLK2 siRNA	SA565	SA572
A5SS	chr19:11354908:11354773|11354523:-@chr19:11353606:11353781:-	0.65	0.43	0.88	0.27	0.16	0.41	0.38	24.62	('chr19:11354908:11354773|11354523:-@chr19:11353606:11353781:-.A.dn_chr19:11354908:11354773|11354523:-@chr19:11353606:11353781:-.A.coreAndExt', 'chr19:11354908:11354773|11354523:-@chr19:11353606:11353781:-.B.dn_chr19:11354908:11354773|11354523:-@chr19:11353606:11353781:-.B.core')	(0,0):73,(0,1):5,(1,0):27,(1,1):1	0:27,1:6	(0,0):81,(0,1):17,(1,0):20,(1,1):3	0:20,1:20	chr19	(11492606, 11492606)	(11493908, 11493908)	CLK2 siRNA	SA565	SA572
A5SS	chr11:10780332:10780172|10779784:-@chr11:10779085:10779210:-	0.38	0.36	0.4	0.49	0.46	0.52	-0.11	1000000000000.0	('chr11:10780332:10780172|10779784:-@chr11:10779085:10779210:-.A.dn_chr11:10780332:10780172|10779784:-@chr11:10779085:10779210:-.A.coreAndExt', 'chr11:10780332:10780172|10779784:-@chr11:10779085:10779210:-.B.dn_chr11:10780332:10780172|10779784:-@chr11:10779085:10779210:-.B.core')	(0,0):8797,(0,1):558,(1,0):1901,(1,1):110	0:1934,1:635	(0,0):6436,(0,1):269,(1,0):1507,(1,1):100	0:1545,1:331	chr11	(10822509, 10822509)	(10823756, 10823756)	CLK2 siRNA	SA565	SA572
A5SS	chr17:70638971:70638735|70638655:-@chr17:70637915:70638557:-	0.22	0.16	0.29	0.5	0.4	0.61	-0.28	1088577.17	('chr17:70638971:70638735|70638655:-@chr17:70637915:70638557:-.A.dn_chr17:70638971:70638735|70638655:-@chr17:70637915:70638557:-.A.coreAndExt', 'chr17:70638971:70638735|70638655:-@chr17:70637915:70638557:-.B.dn_chr17:70638971:70638735|70638655:-@chr17:70637915:70638557:-.B.core')	(0,0):706,(0,1):56,(1,0):38,(1,1):830	0:220,1:704	(0,0):516,(0,1):25,(1,0):63,(1,1):589	0:365,1:312	chr17	(73126320, 73126320)	(73127376, 73127376)	CLK2 siRNA	SA565	SA572
A5SS	chr17:15844157:15844421|15844284:+@chr17:15845954:15846064:+	0.05	0.03	0.08	0.19	0.12	0.27	-0.14	129.63	('chr17:15844157:15844421|15844284:+@chr17:15845954:15846064:+.A.coreAndExt_chr17:15844157:15844421|15844284:+@chr17:15845954:15846064:+.A.dn', 'chr17:15844157:15844421|15844284:+@chr17:15845954:15846064:+.B.core_chr17:15844157:15844421|15844284:+@chr17:15845954:15846064:+.B.dn')	(0,0):558,(0,1):124,(1,0):24,(1,1):16	0:24,1:140	(0,0):320,(0,1):35,(1,0):28,(1,1):5	0:28,1:40	chr17	(15903432, 15903432)	(15905339, 15905339)	CLK2 siRNA	SA565	SA572
A5SS	chrX:100758412:100758318|100758091:-@chrX:100756762:100757406:-	0.14	0.08	0.21	0.33	0.24	0.42	-0.19	28.75	('chrX:100758412:100758318|100758091:-@chrX:100756762:100757406:-.A.dn_chrX:100758412:100758318|100758091:-@chrX:100756762:100757406:-.A.coreAndExt', 'chrX:100758412:100758318|100758091:-@chrX:100756762:100757406:-.B.dn_chrX:100758412:100758318|100758091:-@chrX:100756762:100757406:-.B.core')	(0,0):103,(0,1):76,(1,0):17	0:17,1:76	(0,0):128,(0,1):48,(1,0):32,(1,1):1	0:33,1:48	chrX	(100870106, 100870106)	(100871756, 100871756)	CLK2 siRNA	SA565	SA572
A5SS	chr2:220078424:220078727|220078521:+@chr2:220078946:220079038:+	0.37	0.24	0.54	0.8	0.55	0.95	-0.43	21.43	('chr2:220078424:220078727|220078521:+@chr2:220078946:220079038:+.A.coreAndExt_chr2:220078424:220078727|220078521:+@chr2:220078946:220079038:+.A.dn', 'chr2:220078424:220078727|220078521:+@chr2:220078946:220079038:+.B.core_chr2:220078424:220078727|220078521:+@chr2:220078946:220079038:+.B.dn')	(0,0):267,(0,1):10,(1,0):39	0:39,1:10	(0,0):372,(0,1):1,(1,0):41	0:41,1:1	chr2	(220370180, 220370180)	(220370794, 220370794)	CLK2 siRNA	SA565	SA572
A5SS	chr8:43051516:43054741|43051664:+@chr8:43057418:43057513:+	0.17	0.14	0.2	0.36	0.29	0.44	-0.19	304503.15	('chr8:43051516:43054741|43051664:+@chr8:43057418:43057513:+.A.coreAndExt_chr8:43051516:43054741|43051664:+@chr8:43057418:43057513:+.A.dn', 'chr8:43051516:43054741|43051664:+@chr8:43057418:43057513:+.B.core_chr8:43051516:43054741|43051664:+@chr8:43057418:43057513:+.B.dn')	(0,0):744,(0,1):67,(1,0):692,(1,1):1	0:693,1:67	(0,0):542,(0,1):38,(1,0):1214,(1,1):7	0:1216,1:43	chr8	(42932359, 42932359)	(42938356, 42938356)	CLK2 siRNA	SA565	SA572
A5SS	chr6:26476197:26476474|26476257:+@chr6:26476772:26477119:+	0.71	0.39	0.98	0.19	0.05	0.38	0.52	24.59	('chr6:26476197:26476474|26476257:+@chr6:26476772:26477119:+.A.coreAndExt_chr6:26476197:26476474|26476257:+@chr6:26476772:26477119:+.A.dn', 'chr6:26476197:26476474|26476257:+@chr6:26476772:26477119:+.B.core_chr6:26476197:26476474|26476257:+@chr6:26476772:26477119:+.B.dn')	(0,0):26,(1,0):11,(1,1):14	0:20,1:5	(0,0):45,(0,1):5,(1,0):5,(1,1):19	0:7,1:22	chr6	(26368218, 26368218)	(26369140, 26369140)	CLK2 siRNA	SA565	SA572
A5SS	chr12:30765116:30765012|30763280:-@chr12:30759160:30760877:-	0.41	0.36	0.47	0.28	0.24	0.33	0.13	22.28	('chr12:30765116:30765012|30763280:-@chr12:30759160:30760877:-.A.dn_chr12:30765116:30765012|30763280:-@chr12:30759160:30760877:-.A.coreAndExt', 'chr12:30765116:30765012|30763280:-@chr12:30759160:30760877:-.B.dn_chr12:30765116:30765012|30763280:-@chr12:30759160:30760877:-.B.core')	(0,0):365,(0,1):3,(1,0):299,(1,1):680	0:604,1:378	(0,0):239,(0,1):2,(1,0):180,(1,1):600	0:308,1:474	chr12	(30867893, 30867893)	(30873849, 30873849)	CLK2 siRNA	SA565	SA572
AFE	4957@uc004bvh.1@uc004bvb.1	0.76	0.66	0.86	0.35	0.23	0.47	0.41	23105.02	('4957@uc004bvh.1@uc004bvb.1.B.0_4957@uc004bvh.1@uc004bvb.1.B.1_4957@uc004bvh.1@uc004bvb.1.B.2_4957@uc004bvh.1@uc004bvb.1.B.3_4957@uc004bvh.1@uc004bvb.1.B.4', '4957@uc004bvh.1@uc004bvb.1.A.0')	(0,0):3192,(0,1):12,(1,0):76	0:76,1:12	(0,0):2935,(0,1):25,(1,0):26	0:26,1:25	chr9	(131218432, 131258135)	(131222945, 131258576)	CLK2 siRNA	SA565	SA572
AFE	5998@uc004bhy.1@uc004bhu.1	0.59	0.54	0.64	0.38	0.33	0.42	0.21	1000000000000.0	('5998@uc004bhy.1@uc004bhu.1.A.0_5998@uc004bhy.1@uc004bhu.1.A.1', '5998@uc004bhy.1@uc004bhu.1.B.0_5998@uc004bhy.1@uc004bhu.1.B.1_5998@uc004bhy.1@uc004bhu.1.B.2')	(0,0):1686,(0,1):107,(1,0):626	0:626,1:107	(0,0):1678,(0,1):146,(1,0):355	0:355,1:146	chr9	(116343173, 116267542)	(116346707, 116269918)	CLK2 siRNA	SA565	SA572
AFE	5998@uc004bhz.1@uc004bhu.1	0.55	0.5	0.6	0.32	0.28	0.37	0.23	1000000000000.0	('5998@uc004bhz.1@uc004bhu.1.A.0', '5998@uc004bhz.1@uc004bhu.1.B.0_5998@uc004bhz.1@uc004bhu.1.B.1_5998@uc004bhz.1@uc004bhu.1.B.2')	(0,0):1674,(0,1):107,(1,0):638	0:638,1:107	(0,0):1690,(0,1):146,(1,0):343	0:343,1:146	chr9	(116343916, 116267542)	(116346707, 116269918)	CLK2 siRNA	SA565	SA572
AFE	11033@uc003sjo.2@uc010ksc.1	0.62	0.5	0.73	0.35	0.26	0.45	0.27	75.0	('11033@uc003sjo.2@uc010ksc.1.B.3_11033@uc003sjo.2@uc010ksc.1.B.2_11033@uc003sjo.2@uc010ksc.1.B.1_11033@uc003sjo.2@uc010ksc.1.B.0', '11033@uc003sjo.2@uc010ksc.1.A.0')	(0,0):1874,(0,1):18,(1,0):111	0:111,1:18	(0,0):2191,(0,1):29,(1,0):57	0:57,1:29	chr7	(966189, 994032)	(1015235, 994306)	CLK2 siRNA	SA565	SA572
AFE	83637@uc003tlu.1@uc010kyj.1	0.63	0.59	0.67	0.5	0.46	0.54	0.13	10084.07	('83637@uc003tlu.1@uc010kyj.1.B.0_83637@uc003tlu.1@uc010kyj.1.B.1', '83637@uc003tlu.1@uc010kyj.1.A.0')	(0,0):3061,(0,1):144,(1,0):691	0:691,1:144	(0,0):2414,(0,1):218,(1,0):618	0:618,1:218	chr7	(44799333, 44805343)	(44801504, 44805932)	CLK2 siRNA	SA565	SA572
AFE	11033@uc003sjm.2@uc010ksc.1	0.64	0.56	0.73	0.36	0.28	0.46	0.28	1264.54	('11033@uc003sjm.2@uc010ksc.1.B.3_11033@uc003sjm.2@uc010ksc.1.B.2_11033@uc003sjm.2@uc010ksc.1.B.1_11033@uc003sjm.2@uc010ksc.1.B.0', '11033@uc003sjm.2@uc010ksc.1.A.1_11033@uc003sjm.2@uc010ksc.1.A.0')	(0,0):2292,(0,1):32,(1,0):111	0:111,1:32	(0,0):2578,(0,1):53,(1,0):57	0:57,1:53	chr7	(966189, 943763)	(1015235, 944909)	CLK2 siRNA	SA565	SA572
AFE	221955@uc003sqb.1@uc003sqd.2	0.09	0.07	0.13	0.19	0.15	0.23	-0.1	20.77	('221955@uc003sqb.1@uc003sqd.2.A.2_221955@uc003sqb.1@uc003sqd.2.A.1_221955@uc003sqb.1@uc003sqd.2.A.0', '221955@uc003sqb.1@uc003sqd.2.B.1_221955@uc003sqb.1@uc003sqd.2.B.0')	(0,0):12982,(0,1):283,(1,0):36	0:36,1:283	(0,0):12145,(0,1):260,(1,0):73	0:73,1:260	chr7	(6470111, 6485584)	(6487585, 6523849)	CLK2 siRNA	SA565	SA572
AFE	5786@uc002who.1@uc002whl.1	0.42	0.36	0.49	0.28	0.24	0.34	0.14	23.57	('5786@uc002who.1@uc002whl.1.A.0_5786@uc002who.1@uc002whl.1.A.1_5786@uc002who.1@uc002whl.1.A.2_5786@uc002who.1@uc002whl.1.A.3_5786@uc002who.1@uc002whl.1.A.4_5786@uc002who.1@uc002whl.1.A.5_5786@uc002who.1@uc002whl.1.A.6', '5786@uc002who.1@uc002whl.1.B.0_5786@uc002who.1@uc002whl.1.B.1_5786@uc002who.1@uc002whl.1.B.2_5786@uc002who.1@uc002whl.1.B.3_5786@uc002who.1@uc002whl.1.B.4')	(0,0):2326,(0,1):66,(1,0):220	0:220,1:66	(0,0):2323,(0,1):91,(1,0):165	0:165,1:91	chr20	(2967411, 2854142)	(2998559, 2944996)	CLK2 siRNA	SA565	SA572
AFE	8904@uc002xdc.1@uc002xdh.1	0.43	0.39	0.47	0.32	0.28	0.35	0.11	2259.99	('8904@uc002xdc.1@uc002xdh.1.A.2_8904@uc002xdc.1@uc002xdh.1.A.1_8904@uc002xdc.1@uc002xdh.1.A.0', '8904@uc002xdc.1@uc002xdh.1.B.2_8904@uc002xdc.1@uc002xdh.1.B.1_8904@uc002xdc.1@uc002xdh.1.B.0')	(0,0):10461,(0,1):221,(1,0):452	0:452,1:221	(0,0):10144,(0,1):284,(1,0):356	0:356,1:284	chr20	(34218361, 34243124)	(34219276, 34252848)	CLK2 siRNA	SA565	SA572
AFE	6780@uc002xue.1@uc002xug.1	0.15	0.11	0.19	0.34	0.29	0.4	-0.19	6748166505.66	('6780@uc002xue.1@uc002xug.1.B.2_6780@uc002xue.1@uc002xug.1.B.1_6780@uc002xue.1@uc002xug.1.B.0', '6780@uc002xue.1@uc002xug.1.A.1_6780@uc002xue.1@uc002xug.1.A.0')	(0,0):976,(0,1):184,(1,0):44	0:44,1:184	(0,0):903,(0,1):144,(1,0):105	0:105,1:144	chr20	(47782534, 47770470)	(47805288, 47804904)	CLK2 siRNA	SA565	SA572
AFE	55657@uc001ifb.1@uc009xhc.1	0.86	0.78	0.93	0.67	0.6	0.74	0.19	37.94	('55657@uc001ifb.1@uc009xhc.1.A.3_55657@uc001ifb.1@uc009xhc.1.A.2_55657@uc001ifb.1@uc009xhc.1.A.1_55657@uc001ifb.1@uc009xhc.1.A.0', '55657@uc001ifb.1@uc009xhc.1.B.1_55657@uc001ifb.1@uc009xhc.1.B.0')	(0,0):114,(0,1):10,(1,0):161,(1,1):41	0:187,1:25	(0,0):149,(0,1):37,(1,0):202,(1,1):74	0:255,1:58	chr1	(249150487, 249151809)	(249152912, 249152894)	CLK2 siRNA	SA565	SA572
AFE	114883@uc001ctb.1@uc001csv.1	0.33	0.28	0.38	0.47	0.42	0.52	-0.14	16304.63	('114883@uc001ctb.1@uc001csv.1.A.0', '114883@uc001ctb.1@uc001csv.1.B.0_114883@uc001ctb.1@uc001csv.1.B.1_114883@uc001ctb.1@uc001csv.1.B.2_114883@uc001ctb.1@uc001csv.1.B.3_114883@uc001ctb.1@uc001csv.1.B.4_114883@uc001ctb.1@uc001csv.1.B.5_114883@uc001ctb.1@uc001csv.1.B.6')	(0,0):2530,(0,1):186,(1,0):172	0:172,1:186	(0,0):3010,(0,1):163,(1,0):272	0:272,1:163	chr1	(52225296, 52082546)	(52226452, 52215867)	CLK2 siRNA	SA565	SA572
AFE	114883@uc001ctb.1@uc001csz.1	0.45	0.38	0.53	0.71	0.63	0.79	-0.26	1755.2	('114883@uc001ctb.1@uc001csz.1.A.0', '114883@uc001ctb.1@uc001csz.1.B.0_114883@uc001ctb.1@uc001csz.1.B.1_114883@uc001ctb.1@uc001csz.1.B.2_114883@uc001ctb.1@uc001csz.1.B.3')	(0,0):1730,(0,1):52,(1,0):172	0:172,1:52	(0,0):2001,(0,1):27,(1,0):272	0:272,1:27	chr1	(52225296, 52195493)	(52226452, 52215867)	CLK2 siRNA	SA565	SA572
AFE	55083@uc001ibh.1@uc001ibf.1	0.17	0.04	0.36	0.76	0.41	0.97	-0.59	242.65	('55083@uc001ibh.1@uc001ibf.1.B.0', '55083@uc001ibh.1@uc001ibf.1.A.0_55083@uc001ibh.1@uc001ibf.1.A.1')	(0,0):551,(0,1):8,(1,0):2	0:2,1:8	(0,0):510,(1,0):5	0:5	chr1	(245318287, 245809394)	(245318789, 245847697)	CLK2 siRNA	SA565	SA572
AFE	114883@uc001ctb.1@uc001csy.1	0.32	0.27	0.37	0.51	0.45	0.57	-0.19	7790375.82	('114883@uc001ctb.1@uc001csy.1.A.0', '114883@uc001ctb.1@uc001csy.1.B.0_114883@uc001ctb.1@uc001csy.1.B.1_114883@uc001ctb.1@uc001csy.1.B.2_114883@uc001ctb.1@uc001csy.1.B.3_114883@uc001ctb.1@uc001csy.1.B.4')	(0,0):1653,(0,1):129,(1,0):172	0:172,1:129	(0,0):1937,(0,1):91,(1,0):272	0:272,1:91	chr1	(52225296, 52195493)	(52226452, 52215867)	CLK2 siRNA	SA565	SA572
AFE	9411@uc001dqk.2@uc001dqj.2uc001dql.2	0.19	0.18	0.2	0.31	0.28	0.33	-0.12	1000000000000.0	('9411@uc001dqk.2@uc001dqj.2uc001dql.2.A.0', '9411@uc001dqk.2@uc001dqj.2uc001dql.2.B.1_9411@uc001dqk.2@uc001dqj.2uc001dql.2.B.0')	(0,0):13919,(0,1):709,(1,0):2532	0:2532,1:709	(0,0):9483,(0,1):401,(1,0):2694	0:2694,1:401	chr1	(94655482, 94696963)	(94661497, 94703307)	CLK2 siRNA	SA565	SA572
AFE	343099@uc009wdl.1@uc001dpq.1	0.18	0.12	0.25	0.46	0.33	0.58	-0.28	360.61	('343099@uc009wdl.1@uc001dpq.1.B.0', '343099@uc009wdl.1@uc001dpq.1.A.0_343099@uc009wdl.1@uc001dpq.1.A.1')	(0,0):714,(0,1):78,(1,0):25	0:25,1:78	(0,0):388,(0,1):24,(1,0):30	0:30,1:24	chr1	(93645920, 93671067)	(93646439, 93672955)	CLK2 siRNA	SA565	SA572
AFE	29123@uc002fna.1@uc002fne.1	0.32	0.3	0.35	0.42	0.4	0.44	-0.1	1000000000000.0	('29123@uc002fna.1@uc002fne.1.A.0', '29123@uc002fna.1@uc002fne.1.B.4_29123@uc002fna.1@uc002fne.1.B.3_29123@uc002fna.1@uc002fne.1.B.2_29123@uc002fna.1@uc002fne.1.B.1_29123@uc002fna.1@uc002fne.1.B.0')	(0,0):37250,(0,1):789,(1,0):1011	0:1011,1:789	(0,0):27871,(0,1):602,(1,0):1160	0:1160,1:602	chr16	(89343886, 89371614)	(89346124, 89556969)	CLK2 siRNA	SA565	SA572
AFE	29123@uc002fna.1@uc002fmy.1	0.34	0.32	0.37	0.45	0.42	0.48	-0.11	227285346.61	('29123@uc002fna.1@uc002fmy.1.A.0', '29123@uc002fna.1@uc002fmy.1.B.3_29123@uc002fna.1@uc002fmy.1.B.2_29123@uc002fna.1@uc002fmy.1.B.1_29123@uc002fna.1@uc002fmy.1.B.0')	(0,0):37638,(0,1):401,(1,0):1011	0:1011,1:401	(0,0):28177,(0,1):296,(1,0):1160	0:1160,1:296	chr16	(89343886, 89383341)	(89346124, 89556969)	CLK2 siRNA	SA565	SA572
AFE	27031@uc003eoz.1@uc003epd.1	0.14	0.08	0.22	0.53	0.29	0.79	-0.39	53.88	('27031@uc003eoz.1@uc003epd.1.B.4_27031@uc003eoz.1@uc003epd.1.B.3_27031@uc003eoz.1@uc003epd.1.B.2_27031@uc003eoz.1@uc003epd.1.B.1_27031@uc003eoz.1@uc003epd.1.B.0', '27031@uc003eoz.1@uc003epd.1.A.0')	(0,0):389,(0,1):21,(1,0):23	0:23,1:21	(0,0):300,(0,1):4,(1,0):28	0:28,1:4	chr3	(132413671, 132403398)	(132419292, 132403638)	CLK2 siRNA	SA565	SA572
AFE	93099@uc002nzk.2uc01668.uc002oab.2	0.11	0.08	0.14	0.27	0.22	0.32	-0.16	1000000000000.0	('93099@uc002nzk.2uc01675.uc002oab.2.B.0', '93099@uc002nzk.2uc01674.uc002oab.2.A.3_93099@uc002nzk.2uc01673.uc002oab.2.A.2_93099@uc002nzk.2uc01672.uc002oab.2.A.1_93099@uc002nzk.2uc01671.uc002oab.2.A.0')	(0,0):2153,(0,1):142,(1,0):65	0:65,1:142	(0,0):1610,(0,1):86,(1,0):122	0:122,1:86	chr19	(36003952, 35996841)	(36004560, 36001412)	CLK2 siRNA	SA565	SA572
AFE	93099@uc002nzs.2@uc01645.uc002oab.2	0.17	0.13	0.22	0.39	0.33	0.46	-0.22	6189299121.34	('93099@uc002nzs.2@uc01653.uc002oab.2.B.0', '93099@uc002nzs.2@uc01652.uc002oab.2.A.4_93099@uc002nzs.2@uc01651.uc002oab.2.A.3_93099@uc002nzs.2@uc01650.uc002oab.2.A.2_93099@uc002nzs.2@uc01649.uc002oab.2.A.1_93099@uc002nzs.2@uc01648.uc002oab.2.A.0')	(0,0):2169,(0,1):126,(1,0):65	0:65,1:126	(0,0):1620,(0,1):76,(1,0):122	0:122,1:76	chr19	(36003952, 35996841)	(36004560, 36001412)	CLK2 siRNA	SA565	SA572
AFE	93099@uc002nzu.2uc01676.uc002oab.2	0.19	0.13	0.25	0.39	0.3	0.5	-0.2	141.45	('93099@uc002nzu.2uc01682.uc002oab.2.B.0', '93099@uc002nzu.2uc01681.uc002oab.2.A.2_93099@uc002nzu.2uc01680.uc002oab.2.A.1_93099@uc002nzu.2uc01679.uc002oab.2.A.0')	(0,0):2250,(0,1):45,(1,0):65	0:65,1:45	(0,0):1666,(0,1):30,(1,0):122	0:122,1:30	chr19	(36003952, 35996841)	(36004560, 36001412)	CLK2 siRNA	SA565	SA572
AFE	93099@uc002nzp.2@uc01659.uc002oab.2	0.27	0.21	0.34	0.55	0.47	0.63	-0.28	1000000000000.0	('93099@uc002nzp.2@uc01667.uc002oab.2.B.0', '93099@uc002nzp.2@uc01666.uc002oab.2.A.4_93099@uc002nzp.2@uc01665.uc002oab.2.A.3_93099@uc002nzp.2@uc01664.uc002oab.2.A.2_93099@uc002nzp.2@uc01663.uc002oab.2.A.1_93099@uc002nzp.2@uc01662.uc002oab.2.A.0')	(0,0):1673,(0,1):105,(1,0):65	0:65,1:105	(0,0):1326,(0,1):60,(1,0):122	0:122,1:60	chr19	(36003952, 35997412)	(36004560, 36001412)	CLK2 siRNA	SA565	SA572
AFE	93099@uc002nzw.2uc01637.uc002oab.2	0.13	0.1	0.17	0.33	0.27	0.4	-0.2	1000000000000.0	('93099@uc002nzw.2uc01644.uc002oab.2.B.0', '93099@uc002nzw.2uc01643.uc002oab.2.A.3_93099@uc002nzw.2uc01642.uc002oab.2.A.2_93099@uc002nzw.2uc01641.uc002oab.2.A.1_93099@uc002nzw.2uc01640.uc002oab.2.A.0')	(0,0):1312,(0,1):103,(1,0):65	0:65,1:103	(0,0):1005,(0,1):59,(1,0):122	0:122,1:59	chr19	(36003952, 35999107)	(36004560, 36001412)	CLK2 siRNA	SA565	SA572
AFE	144132@uc001mec.1@uc001mdr.1	0.32	0.19	0.48	0.79	0.56	0.94	-0.47	68.15	('144132@uc001mec.1@uc001mdr.1.B.0_144132@uc001mec.1@uc001mdr.1.B.1_144132@uc001mec.1@uc001mdr.1.B.2_144132@uc001mec.1@uc001mdr.1.B.3_144132@uc001mec.1@uc001mdr.1.B.4_144132@uc001mec.1@uc001mdr.1.B.5_144132@uc001mec.1@uc001mdr.1.B.6_144132@uc001mec.1@uc001mdr.1.B.7', '144132@uc001mec.1@uc001mdr.1.A.0')	(0,0):806,(0,1):9,(1,0):100	0:100,1:9	(0,0):1035,(0,1):1,(1,0):161	0:161,1:1	chr11	(6555154, 6587331)	(6567895, 6587623)	CLK2 siRNA	SA565	SA572
AFE	5286@uc001mmq.2@uc009ygu.1	0.77	0.74	0.8	0.66	0.63	0.7	0.11	1791.61	('5286@uc001mmq.2@uc009ygu.1.A.0', '5286@uc001mmq.2@uc009ygu.1.B.6_5286@uc001mmq.2@uc009ygu.1.B.5_5286@uc001mmq.2@uc009ygu.1.B.4_5286@uc001mmq.2@uc009ygu.1.B.3_5286@uc001mmq.2@uc009ygu.1.B.2_5286@uc001mmq.2@uc009ygu.1.B.1_5286@uc001mmq.2@uc009ygu.1.B.0')	(0,0):4429,(0,1):183,(1,0):927	0:927,1:183	(0,0):3701,(0,1):202,(1,0):593	0:593,1:202	chr11	(17190224, 17121407)	(17191353, 17229530)	CLK2 siRNA	SA565	SA572
AFE	5936@uc001oiv.2@uc009yrh.1uc001oit.1uc009yri.1uc009yrk.1	0.34	0.31	0.37	0.2	0.19	0.22	0.14	1000000000000.0	('5936@uc001oiv.2@uc009yrh.1uc001oit.1uc009yri.1uc009yrk.1.A.0_5936@uc001oiv.2@uc009yrh.1uc001oit.1uc009yri.1uc009yrk.1.A.1', '5936@uc001oiv.2@uc009yrh.1uc001oit.1uc009yri.1uc009yrk.1.B.0')	(0,0):3855,(0,1):285,(1,0):843	0:843,1:285	(0,0):7524,(0,1):465,(1,0):694	0:694,1:465	chr11	(66406138, 66384097)	(66408662, 66384528)	CLK2 siRNA	SA565	SA572
AFE	144132@uc009yfg.1@uc001mdw.2	0.58	0.47	0.68	0.32	0.25	0.4	0.26	14655.99	('144132@uc009yfg.1@uc001mdw.2.A.0_144132@uc009yfg.1@uc001mdw.2.A.1_144132@uc009yfg.1@uc001mdw.2.A.2_144132@uc009yfg.1@uc001mdw.2.A.3_144132@uc009yfg.1@uc001mdw.2.A.4_144132@uc009yfg.1@uc001mdw.2.A.5', '144132@uc009yfg.1@uc001mdw.2.B.0')	(0,0):433,(0,1):29,(1,0):67	0:67,1:29	(0,0):546,(0,1):68,(1,0):54	0:54,1:68	chr11	(6589286, 6567896)	(6592653, 6568896)	CLK2 siRNA	SA565	SA572
AFE	5936@uc001oiw.1uc001oix.1@uc009yrh.1uc001oit.1uc009yri.1uc009yrk.1	0.61	0.58	0.64	0.45	0.42	0.48	0.16	1000000000000.0	('5936@uc001oiw.1uc001oix.1@uc009yrh.1uc001oit.1uc009yri.1uc009yrk.1.A.0_5936@uc001oiw.1uc001oix.1@uc009yrh.1uc001oit.1uc009yri.1uc009yrk.1.A.1', '5936@uc001oiw.1uc001oix.1@uc009yrh.1uc001oit.1uc009yri.1uc009yrk.1.B.0')	(0,0):3868,(0,1):285,(1,0):595	0:595,1:285	(0,0):7523,(0,1):465,(1,0):504	0:504,1:465	chr11	(66406138, 66384097)	(66407594, 66384528)	CLK2 siRNA	SA565	SA572
AFE	144132@uc001mec.1@uc001mdw.2	0.31	0.2	0.48	0.83	0.63	0.96	-0.52	451.06	('144132@uc001mec.1@uc001mdw.2.B.0', '144132@uc001mec.1@uc001mdw.2.A.0')	(0,0):313,(0,1):9,(1,0):29	0:29,1:9	(0,0):454,(0,1):1,(1,0):68	0:68,1:1	chr11	(6567896, 6587331)	(6568896, 6587623)	CLK2 siRNA	SA565	SA572
AFE	114879@uc009ydv.1@uc001lxk.1uc009ydw.1	0.68	0.57	0.79	0.39	0.3	0.49	0.29	764.71	('114879@uc009ydv.1@uc001lxk.1uc009ydw.1.A.2_114879@uc009ydv.1@uc001lxk.1uc009ydw.1.A.1_114879@uc009ydv.1@uc001lxk.1uc009ydw.1.A.0', '114879@uc009ydv.1@uc001lxk.1uc009ydw.1.B.1_114879@uc009ydv.1@uc001lxk.1uc009ydw.1.B.0')	(0,0):1476,(0,1):18,(1,0):61	0:61,1:18	(0,0):1495,(0,1):43,(1,0):42	0:42,1:43	chr11	(3121388, 3150243)	(3123511, 3186540)	CLK2 siRNA	SA565	SA572
AFE	64776@uc001pme.1@uc001pmd.1	0.09	0.03	0.17	0.4	0.24	0.62	-0.31	78.99	('64776@uc001pme.1@uc001pmd.1.A.0', '64776@uc001pme.1@uc001pmd.1.B.0')	(0,0):58,(0,1):22,(1,0):6	0:6,1:22	(0,0):39,(0,1):7,(1,0):15	0:15,1:7	chr11	(111751500, 111749948)	(111752339, 111750329)	CLK2 siRNA	SA565	SA572
AFE	5936@uc001oiy.1@uc009yrh.1uc001oit.1uc009yri.1uc009yrk.1	0.39	0.36	0.43	0.28	0.25	0.31	0.11	48088779.56	('5936@uc001oiy.1@uc009yrh.1uc001oit.1uc009yri.1uc009yrk.1.A.0_5936@uc001oiy.1@uc009yrh.1uc001oit.1uc009yri.1uc009yrk.1.A.1', '5936@uc001oiy.1@uc009yrh.1uc001oit.1uc009yri.1uc009yrk.1.B.0')	(0,0):4150,(0,1):285,(1,0):313	0:313,1:285	(0,0):7722,(0,1):465,(1,0):305	0:305,1:465	chr11	(66406190, 66384097)	(66407594, 66384528)	CLK2 siRNA	SA565	SA572
AFE	4763@uc010cso.1@uc010csn.1	0.47	0.4	0.55	0.71	0.62	0.8	-0.24	22539.65	('4763@uc010cso.1@uc010csn.1.A.0_4763@uc010cso.1@uc010csn.1.A.1_4763@uc010cso.1@uc010csn.1.A.2', '4763@uc010cso.1@uc010csn.1.B.0_4763@uc010cso.1@uc010csn.1.B.1_4763@uc010cso.1@uc010csn.1.B.2')	(0,0):1882,(0,1):56,(1,0):150	0:150,1:56	(0,0):1816,(0,1):22,(1,0):172	0:172,1:22	chr17	(29592247, 29483001)	(29654857, 29490394)	CLK2 siRNA	SA565	SA572
AFE	10801@uc002jty.2@uc002jtu.2	0.16	0.11	0.21	0.33	0.27	0.4	-0.17	541.16	('10801@uc002jty.2@uc002jtu.2.B.0', '10801@uc002jty.2@uc002jtu.2.A.0_10801@uc002jty.2@uc002jtu.2.A.1')	(0,0):5212,(0,1):84,(1,0):38	0:38,1:84	(0,0):5345,(0,1):86,(1,0):106	0:106,1:86	chr17	(75315597, 75446613)	(75316430, 75478417)	CLK2 siRNA	SA565	SA572
AFE	8874@uc001vry.1@uc001vru.1	0.33	0.28	0.38	0.48	0.42	0.53	-0.15	119.57	('8874@uc001vry.1@uc001vru.1.A.0', '8874@uc001vry.1@uc001vru.1.B.0_8874@uc001vry.1@uc001vru.1.B.1_8874@uc001vry.1@uc001vru.1.B.2_8874@uc001vry.1@uc001vru.1.B.3_8874@uc001vry.1@uc001vru.1.B.4')	(0,0):2079,(0,1):121,(1,0):165	0:165,1:121	(0,0):2626,(0,1):120,(1,0):311	0:311,1:120	chr13	(111934541, 111806036)	(111935710, 111870227)	CLK2 siRNA	SA565	SA572
AFE	55578@uc001uwd.1@uc001uwg.1uc001uwj.1uc001uwk.1	0.4	0.35	0.46	0.6	0.52	0.69	-0.2	3684.73	('55578@uc001uwd.1@uc001uwg.1uc001uwj.1uc001uwk.1.A.0', '55578@uc001uwd.1@uc001uwg.1uc001uwj.1uc001uwk.1.B.1_55578@uc001uwd.1@uc001uwg.1uc001uwj.1uc001uwk.1.B.0')	(0,0):4806,(0,1):82,(1,0):635	0:635,1:82	(0,0):3379,(0,1):31,(1,0):528	0:528,1:31	chr13	(37596148, 37625625)	(37597106, 37633850)	CLK2 siRNA	SA565	SA572
AFE	8874@uc001vry.1@uc001vrw.2	0.34	0.29	0.39	0.49	0.44	0.54	-0.15	247.62	('8874@uc001vry.1@uc001vrw.2.A.0', '8874@uc001vry.1@uc001vrw.2.B.0_8874@uc001vry.1@uc001vrw.2.B.1_8874@uc001vry.1@uc001vrw.2.B.2_8874@uc001vry.1@uc001vrw.2.B.3')	(0,0):2035,(0,1):165,(1,0):165	0:165,1:165	(0,0):2578,(0,1):168,(1,0):311	0:311,1:168	chr13	(111934541, 111806061)	(111935710, 111870227)	CLK2 siRNA	SA565	SA572
AFE	55578@uc001uwe.1@uc001uwg.1uc001uwj.1uc001uwk.1	0.25	0.2	0.3	0.44	0.35	0.53	-0.19	192.61	('55578@uc001uwe.1@uc001uwg.1uc001uwj.1uc001uwk.1.A.1_55578@uc001uwe.1@uc001uwg.1uc001uwj.1uc001uwk.1.A.0', '55578@uc001uwe.1@uc001uwg.1uc001uwj.1uc001uwk.1.B.1_55578@uc001uwe.1@uc001uwg.1uc001uwj.1uc001uwk.1.B.0')	(0,0):4006,(0,1):82,(1,0):231	0:231,1:82	(0,0):2687,(0,1):31,(1,0):206	0:206,1:31	chr13	(37598172, 37625625)	(37599084, 37633850)	CLK2 siRNA	SA565	SA572
AFE	55608@uc001vrm.1@uc001vrn.1uc001vro.1uc001vrp.1	0.45	0.41	0.49	0.34	0.31	0.38	0.11	1415.45	('55608@uc001vrm.1@uc001vrn.1uc001vro.1uc001vrp.1.A.3_55608@uc001vrm.1@uc001vrn.1uc001vro.1uc001vrp.1.A.2_55608@uc001vrm.1@uc001vrn.1uc001vro.1uc001vrp.1.A.1_55608@uc001vrm.1@uc001vrn.1uc001vro.1uc001vrp.1.A.0', '55608@uc001vrm.1@uc001vrn.1uc001vro.1uc001vrp.1.B.0')	(0,0):9466,(0,1):174,(1,0):1919	0:1919,1:174	(0,0):11249,(0,1):203,(1,0):1418	0:1418,1:203	chr13	(111530887, 111567072)	(111553031, 111567416)	CLK2 siRNA	SA565	SA572
AFE	8874@uc001vry.1@uc001vrx.2	0.39	0.33	0.45	0.53	0.48	0.58	-0.14	40.89	('8874@uc001vry.1@uc001vrx.2.A.0', '8874@uc001vry.1@uc001vrx.2.B.0_8874@uc001vry.1@uc001vrx.2.B.1_8874@uc001vry.1@uc001vrx.2.B.2_8874@uc001vry.1@uc001vrx.2.B.3')	(0,0):1856,(0,1):104,(1,0):165	0:165,1:104	(0,0):2341,(0,1):110,(1,0):311	0:311,1:110	chr13	(111934541, 111839173)	(111935710, 111870227)	CLK2 siRNA	SA565	SA572
AFE	7626@uc004eyn.1@uc004eyo.1	0.92	0.82	0.98	0.65	0.5	0.8	0.27	21.41	('7626@uc004eyn.1@uc004eyo.1.B.1_7626@uc004eyn.1@uc004eyo.1.B.0', '7626@uc004eyn.1@uc004eyo.1.A.1_7626@uc004eyn.1@uc004eyo.1.A.0')	(0,0):114,(0,1):3,(1,0):71	0:71,1:3	(0,0):82,(0,1):10,(1,0):37	0:37,1:10	chrX	(134427656, 134425398)	(134429965, 134426577)	CLK2 siRNA	SA565	SA572
AFE	159091@uc004exw.2@uc010nru.1	0.48	0.35	0.63	0.84	0.67	0.97	-0.36	57.45	('159091@uc004exw.2@uc010nru.1.A.0_159091@uc004exw.2@uc010nru.1.A.1', '159091@uc004exw.2@uc010nru.1.B.0_159091@uc004exw.2@uc010nru.1.B.1_159091@uc004exw.2@uc010nru.1.B.2')	(0,0):1316,(0,1):17,(1,0):29	0:29,1:17	(0,0):2074,(0,1):2,(1,0):27	0:27,1:2	chrX	(133941221, 133930443)	(133941738, 133938276)	CLK2 siRNA	SA565	SA572
AFE	10013@uc004dkx.1@uc004dkr.1	0.96	0.83	1.0	0.72	0.53	0.88	0.24	24.55	('10013@uc004dkx.1@uc004dkr.1.A.0', '10013@uc004dkx.1@uc004dkr.1.B.0_10013@uc004dkx.1@uc004dkr.1.B.1')	(0,0):1254,(1,0):28	0:28	(0,0):1408,(0,1):4,(1,0):18	0:18,1:4	chrX	(48677854, 48660471)	(48678662, 48661192)	CLK2 siRNA	SA565	SA572
AFE	159091@uc004exy.1uc004exz.1@uc010nru.1	0.36	0.25	0.51	0.81	0.63	0.94	-0.45	270.16	('159091@uc004exy.1uc004exz.1@uc010nru.1.A.0', '159091@uc004exy.1uc004exz.1@uc010nru.1.B.0_159091@uc004exy.1uc004exz.1@uc010nru.1.B.1_159091@uc004exy.1uc004exz.1@uc010nru.1.B.2')	(0,0):1301,(0,1):17,(1,0):44	0:44,1:17	(0,0):2042,(0,1):2,(1,0):59	0:59,1:2	chrX	(133941224, 133930443)	(133941738, 133938276)	CLK2 siRNA	SA565	SA572
AFE	152503@uc003imb.2@uc003ime.2	0.77	0.73	0.81	0.66	0.61	0.71	0.11	71.49	('152503@uc003imb.2@uc003ime.2.B.6_152503@uc003imb.2@uc003ime.2.B.5_152503@uc003imb.2@uc003ime.2.B.4_152503@uc003imb.2@uc003ime.2.B.3_152503@uc003imb.2@uc003ime.2.B.2_152503@uc003imb.2@uc003ime.2.B.1_152503@uc003imb.2@uc003ime.2.B.0', '152503@uc003imb.2@uc003ime.2.A.0')	(0,0):1732,(0,1):90,(1,0):911	0:911,1:90	(0,0):1690,(0,1):106,(1,0):612	0:612,1:106	chr4	(152095822, 152086741)	(152147660, 152087472)	CLK2 siRNA	SA565	SA572
AFE	1182@uc003isj.1@uc003ish.1uc003isi.1	0.59	0.55	0.63	0.76	0.7	0.81	-0.17	7213253.91	('1182@uc003isj.1@uc003ish.1uc003isi.1.B.0_1182@uc003isj.1@uc003ish.1uc003isi.1.B.1', '1182@uc003isj.1@uc003ish.1uc003isi.1.A.0')	(0,0):679,(0,1):174,(1,0):615	0:615,1:174	(0,0):478,(0,1):56,(1,0):433	0:433,1:56	chr4	(170541722, 170581213)	(170557239, 170581599)	CLK2 siRNA	SA565	SA572
AFE	152503@uc003imb.2@uc010ipl.1	0.77	0.74	0.81	0.66	0.61	0.71	0.11	45.07	('152503@uc003imb.2@uc010ipl.1.B.6_152503@uc003imb.2@uc010ipl.1.B.5_152503@uc003imb.2@uc010ipl.1.B.4_152503@uc003imb.2@uc010ipl.1.B.3_152503@uc003imb.2@uc010ipl.1.B.2_152503@uc003imb.2@uc010ipl.1.B.1_152503@uc003imb.2@uc010ipl.1.B.0', '152503@uc003imb.2@uc010ipl.1.A.0')	(0,0):1734,(0,1):90,(1,0):909	0:909,1:90	(0,0):1695,(0,1):106,(1,0):607	0:607,1:106	chr4	(152095822, 152086741)	(152147660, 152087472)	CLK2 siRNA	SA565	SA572
AFE	11201@uc010dpg.1@uc002lfk.2	0.84	0.79	0.89	0.67	0.59	0.75	0.17	23.21	('11201@uc010dpg.1@uc002lfk.2.A.0_11201@uc010dpg.1@uc002lfk.2.A.1_11201@uc010dpg.1@uc002lfk.2.A.2_11201@uc010dpg.1@uc002lfk.2.A.3_11201@uc010dpg.1@uc002lfk.2.A.4', '11201@uc010dpg.1@uc002lfk.2.B.0_11201@uc010dpg.1@uc002lfk.2.B.1')	(0,0):1141,(0,1):28,(1,0):169	0:169,1:28	(0,0):879,(0,1):44,(1,0):101	0:101,1:44	chr18	(51809207, 51795937)	(51818408, 51800460)	CLK2 siRNA	SA565	SA572
AFE	9811@uc002lde.2@uc002ldc.1	0.58	0.45	0.71	0.27	0.2	0.36	0.31	1243.63	('9811@uc002lde.2@uc002ldc.1.A.0', '9811@uc002lde.2@uc002ldc.1.B.0_9811@uc002lde.2@uc002ldc.1.B.1')	(0,0):958,(0,1):13,(1,0):86	0:86,1:13	(0,0):1040,(0,1):34,(1,0):57	0:57,1:34	chr18	(46286577, 46065427)	(46288060, 46146116)	CLK2 siRNA	SA565	SA572
AFE	27332@uc002sic.1@uc002shw.2uc002shy.1	0.46	0.43	0.49	0.58	0.54	0.62	-0.12	101669.96	('27332@uc002sic.1@uc002shw.2uc002shy.1.B.0_27332@uc002sic.1@uc002shw.2uc002shy.1.B.1', '27332@uc002sic.1@uc002shw.2uc002shy.1.A.0_27332@uc002sic.1@uc002shw.2uc002shy.1.A.1_27332@uc002sic.1@uc002shw.2uc002shy.1.A.2_27332@uc002sic.1@uc002shw.2uc002shy.1.A.3_27332@uc002sic.1@uc002shw.2uc002shy.1.A.4_27332@uc002sic.1@uc002shw.2uc002shy.1.A.5')	(0,0):4130,(0,1):363,(1,0):1175	0:1175,1:363	(0,0):3254,(0,1):175,(1,0):914	0:914,1:175	chr2	(71558889, 71623151)	(71577401, 71629217)	CLK2 siRNA	SA565	SA572
AFE	55704@uc002ryt.1@uc002ryu.1uc002ryw.2	0.4	0.37	0.43	0.51	0.47	0.55	-0.11	1769.58	('55704@uc002ryt.1@uc002ryu.1uc002ryw.2.A.1_55704@uc002ryt.1@uc002ryu.1uc002ryw.2.A.0', '55704@uc002ryt.1@uc002ryu.1uc002ryw.2.B.0')	(0,0):2063,(0,1):696,(1,0):486	0:486,1:696	(0,0):1098,(0,1):255,(1,0):279	0:279,1:255	chr2	(55522733, 55561230)	(55524049, 55562300)	CLK2 siRNA	SA565	SA572
AFE	27332@uc002sic.1@uc002sia.1	0.4	0.37	0.43	0.52	0.48	0.56	-0.12	363397612.18	('27332@uc002sic.1@uc002sia.1.B.0_27332@uc002sic.1@uc002sia.1.B.1', '27332@uc002sic.1@uc002sia.1.A.0_27332@uc002sic.1@uc002sia.1.A.1_27332@uc002sic.1@uc002sia.1.A.2_27332@uc002sic.1@uc002sia.1.A.3_27332@uc002sic.1@uc002sia.1.A.4_27332@uc002sic.1@uc002sia.1.A.5')	(0,0):4184,(0,1):363,(1,0):1121	0:1121,1:363	(0,0):3287,(0,1):175,(1,0):881	0:881,1:175	chr2	(71558889, 71623151)	(71577401, 71629217)	CLK2 siRNA	SA565	SA572
AFE	64859@uc002usw.1@uc002usx.1	0.95	0.87	0.99	0.65	0.49	0.81	0.3	52.73	('64859@uc002usw.1@uc002usx.1.A.0_64859@uc002usw.1@uc002usx.1.A.1_64859@uc002usw.1@uc002usx.1.A.2', '64859@uc002usw.1@uc002usx.1.B.0')	(0,0):471,(1,0):142	0:142	(0,0):457,(0,1):6,(1,0):66	0:66,1:6	chr2	(192542862, 192543258)	(192546743, 192543431)	CLK2 siRNA	SA565	SA572
AFE	27332@uc002sic.1@uc002sib.1	0.47	0.44	0.5	0.59	0.55	0.63	-0.12	251327.5	('27332@uc002sic.1@uc002sib.1.B.0', '27332@uc002sic.1@uc002sib.1.A.0_27332@uc002sic.1@uc002sib.1.A.1_27332@uc002sic.1@uc002sib.1.A.2_27332@uc002sic.1@uc002sib.1.A.3_27332@uc002sic.1@uc002sib.1.A.4_27332@uc002sic.1@uc002sib.1.A.5')	(0,0):3836,(0,1):363,(1,0):1113	0:1113,1:363	(0,0):2966,(0,1):175,(1,0):877	0:877,1:175	chr2	(71575883, 71623151)	(71577401, 71629217)	CLK2 siRNA	SA565	SA572
AFE	27332@uc002sic.1@uc002shx.1uc002shz.1	0.46	0.43	0.49	0.58	0.54	0.62	-0.12	232190.72	('27332@uc002sic.1@uc002shx.1uc002shz.1.B.0_27332@uc002sic.1@uc002shx.1uc002shz.1.B.1', '27332@uc002sic.1@uc002shx.1uc002shz.1.A.0_27332@uc002sic.1@uc002shx.1uc002shz.1.A.1_27332@uc002sic.1@uc002shx.1uc002shz.1.A.2_27332@uc002sic.1@uc002shx.1uc002shz.1.A.3_27332@uc002sic.1@uc002shx.1uc002shz.1.A.4_27332@uc002sic.1@uc002shx.1uc002shz.1.A.5')	(0,0):4116,(0,1):363,(1,0):1189	0:1189,1:363	(0,0):3241,(0,1):175,(1,0):927	0:927,1:175	chr2	(71558889, 71623151)	(71577401, 71629217)	CLK2 siRNA	SA565	SA572
AFE	64859@uc002uta.1@uc002usx.1	0.96	0.86	1.0	0.63	0.43	0.82	0.33	136.77	('64859@uc002uta.1@uc002usx.1.A.0_64859@uc002uta.1@uc002usx.1.A.1', '64859@uc002uta.1@uc002usx.1.B.0')	(0,0):270,(1,0):28	0:28	(0,0):255,(0,1):6,(1,0):20	0:20,1:6	chr2	(192543716, 192543258)	(192546743, 192543431)	CLK2 siRNA	SA565	SA572
AFE	10494@uc002wbk.1uc002wbl.1@uc002wbp.1uc010fzo.1	0.29	0.22	0.38	0.59	0.44	0.74	-0.3	158.14	('10494@uc002wbk.1uc002wbl.1@uc002wbp.1uc010fzo.1.A.0', '10494@uc002wbk.1uc002wbl.1@uc002wbp.1uc010fzo.1.B.1_10494@uc002wbk.1uc002wbl.1@uc002wbp.1uc010fzo.1.B.0')	(0,0):1409,(0,1):31,(1,0):123	0:123,1:31	(0,0):1251,(0,1):12,(1,0):168	0:168,1:12	chr2	(242438672, 242447421)	(242439456, 242448034)	CLK2 siRNA	SA565	SA572
AFE	7919@uc003rge.1@uc003rgh.1	0.59	0.57	0.61	0.69	0.67	0.7	-0.1	1000000000000.0	('7919@uc003rge.1@uc003rgh.1.A.0', '7919@uc003rge.1@uc003rgh.1.B.1_7919@uc003rge.1@uc003rgh.1.B.0')	(0,0):11260,(0,1):835,(1,0):2354	0:2354,1:835	(0,0):9873,(0,1):675,(1,0):2930	0:2930,1:675	chr6	(31500557, 31508099)	(31501774, 31510225)	CLK2 siRNA	SA565	SA572
AFE	7919@uc003ryg.1@uc003ryi.1	0.57	0.56	0.59	0.68	0.66	0.69	-0.11	1000000000000.0	('7919@uc003ryg.1@uc003ryi.1.A.0', '7919@uc003ryg.1@uc003ryi.1.B.1_7919@uc003ryg.1@uc003ryi.1.B.0')	(0,0):10996,(0,1):1099,(1,0):2354	0:2354,1:1099	(0,0):9656,(0,1):892,(1,0):2930	0:2930,1:892	chr6	(31500557, 31508099)	(31501774, 31510225)	CLK2 siRNA	SA565	SA572
AFE	7919@uc003ryg.1@uc003ryj.1	0.59	0.57	0.61	0.69	0.67	0.7	-0.1	1000000000000.0	('7919@uc003ryg.1@uc003ryj.1.A.0', '7919@uc003ryg.1@uc003ryj.1.B.1_7919@uc003ryg.1@uc003ryj.1.B.0')	(0,0):11260,(0,1):835,(1,0):2354	0:2354,1:835	(0,0):9873,(0,1):675,(1,0):2930	0:2930,1:675	chr6	(31500557, 31508099)	(31501774, 31510225)	CLK2 siRNA	SA565	SA572
AFE	6890@uc003sfz.1@uc003ocg.1	0.49	0.45	0.53	0.6	0.57	0.64	-0.11	337723.06	('6890@uc003sfz.1@uc003ocg.1.B.0', '6890@uc003sfz.1@uc003ocg.1.A.0')	(0,0):684273,(0,1):343,(1,0):329	0:329,1:343	(0,0):664642,(0,1):313,(1,0):476	0:476,1:313	chr6	(32820816, 4061871)	(32821748, 4062803)	CLK2 siRNA	SA565	SA572
AFE	7919@uc003ntr.1@uc003ntt.1	0.58	0.56	0.59	0.68	0.66	0.69	-0.1	1000000000000.0	('7919@uc003ntr.1@uc003ntt.1.A.0', '7919@uc003ntr.1@uc003ntt.1.B.1_7919@uc003ntr.1@uc003ntt.1.B.0')	(0,0):10996,(0,1):1099,(1,0):2354	0:2354,1:1099	(0,0):9656,(0,1):892,(1,0):2930	0:2930,1:892	chr6	(31500557, 31508099)	(31501774, 31510225)	CLK2 siRNA	SA565	SA572
AFE	7919@uc003ryg.1@uc003rym.1	0.38	0.36	0.4	0.49	0.47	0.51	-0.11	1000000000000.0	('7919@uc003ryg.1@uc003rym.1.A.0', '7919@uc003ryg.1@uc003rym.1.B.1_7919@uc003ryg.1@uc003rym.1.B.0')	(0,0):11266,(0,1):807,(1,0):2354	0:2354,1:807	(0,0):9875,(0,1):651,(1,0):2930	0:2930,1:651	chr6	(31500557, 31508099)	(31501774, 31509925)	CLK2 siRNA	SA565	SA572
AFE	7919@uc003rge.1@uc003rgk.1	0.38	0.36	0.4	0.49	0.47	0.51	-0.11	1000000000000.0	('7919@uc003rge.1@uc003rgk.1.A.0', '7919@uc003rge.1@uc003rgk.1.B.1_7919@uc003rge.1@uc003rgk.1.B.0')	(0,0):11266,(0,1):807,(1,0):2354	0:2354,1:807	(0,0):9875,(0,1):651,(1,0):2930	0:2930,1:651	chr6	(31500557, 31508099)	(31501774, 31509925)	CLK2 siRNA	SA565	SA572
AFE	7919@uc003ntr.1@uc003ntx.1	0.38	0.36	0.4	0.49	0.47	0.51	-0.11	1000000000000.0	('7919@uc003ntr.1@uc003ntx.1.A.0', '7919@uc003ntr.1@uc003ntx.1.B.1_7919@uc003ntr.1@uc003ntx.1.B.0')	(0,0):11266,(0,1):807,(1,0):2354	0:2354,1:807	(0,0):9875,(0,1):651,(1,0):2930	0:2930,1:651	chr6	(31500557, 31508099)	(31501774, 31509925)	CLK2 siRNA	SA565	SA572
AFE	7919@uc003rge.1@uc003rgg.1	0.58	0.56	0.59	0.68	0.66	0.69	-0.1	1000000000000.0	('7919@uc003rge.1@uc003rgg.1.A.0', '7919@uc003rge.1@uc003rgg.1.B.1_7919@uc003rge.1@uc003rgg.1.B.0')	(0,0):10996,(0,1):1099,(1,0):2354	0:2354,1:1099	(0,0):9656,(0,1):892,(1,0):2930	0:2930,1:892	chr6	(31500557, 31508099)	(31501774, 31510225)	CLK2 siRNA	SA565	SA572
AFE	7919@uc003ntr.1@uc003ntu.1	0.59	0.57	0.61	0.69	0.67	0.7	-0.1	1000000000000.0	('7919@uc003ntr.1@uc003ntu.1.A.0', '7919@uc003ntr.1@uc003ntu.1.B.1_7919@uc003ntr.1@uc003ntu.1.B.0')	(0,0):11260,(0,1):835,(1,0):2354	0:2354,1:835	(0,0):9873,(0,1):675,(1,0):2930	0:2930,1:675	chr6	(31500557, 31508099)	(31501774, 31510225)	CLK2 siRNA	SA565	SA572
AFE	2030@uc003owx.1@uc003oww.1	0.18	0.07	0.35	0.56	0.44	0.68	-0.38	2376.06	('2030@uc003owx.1@uc003oww.1.B.0', '2030@uc003owx.1@uc003oww.1.A.0_2030@uc003owx.1@uc003oww.1.A.1_2030@uc003owx.1@uc003oww.1.A.2')	(0,0):216,(0,1):27,(1,0):6	0:6,1:27	(0,0):326,(0,1):25,(1,0):35	0:35,1:25	chr6	(44187242, 44191296)	(44187519, 44195079)	CLK2 siRNA	SA565	SA572
AFE	89910@uc001tot.1@uc001tom.2uc001top.1	0.27	0.18	0.4	0.63	0.44	0.84	-0.36	22.93	('89910@uc001tot.1@uc001tom.2uc001top.1.B.0_89910@uc001tot.1@uc001tom.2uc001top.1.B.1_89910@uc001tot.1@uc001tom.2uc001top.1.B.2', '89910@uc001tot.1@uc001tom.2uc001top.1.A.0')	(0,0):1825,(0,1):14,(1,0):98	0:98,1:14	(0,0):1705,(0,1):3,(1,0):114	0:114,1:3	chr12	(109915439, 109967688)	(109921517, 109967877)	CLK2 siRNA	SA565	SA572
AFE	81539@uc009zkj.1@uc009zkk.1	0.84	0.81	0.87	0.72	0.66	0.78	0.12	28.1	('81539@uc009zkj.1@uc009zkk.1.A.2_81539@uc009zkj.1@uc009zkk.1.A.1_81539@uc009zkj.1@uc009zkk.1.A.0', '81539@uc009zkj.1@uc009zkk.1.B.0')	(0,0):2779,(0,1):86,(1,0):767	0:767,1:86	(0,0):1237,(0,1):54,(1,0):236	0:236,1:54	chr12	(46633462, 46662648)	(46661484, 46663208)	CLK2 siRNA	SA565	SA572
AFE	11214@uc002blx.1@uc002blw.1	0.6	0.47	0.73	0.9	0.77	0.97	-0.3	216.43	('11214@uc002blx.1@uc002blw.1.B.0', '11214@uc002blx.1@uc002blw.1.A.0_11214@uc002blx.1@uc002blw.1.A.1_11214@uc002blx.1@uc002blw.1.A.2')	(0,0):451,(0,1):17,(1,0):68	0:68,1:17	(0,0):506,(0,1):3,(1,0):92	0:92,1:3	chr15	(86198648, 86220268)	(86199018, 86228104)	CLK2 siRNA	SA565	SA572
AFE	54778@uc002afx.1@uc002afw.1	0.39	0.35	0.42	0.29	0.26	0.33	0.1	27.67	('54778@uc002afx.1@uc002afw.1.B.0', '54778@uc002afx.1@uc002afw.1.A.0')	(0,0):1141,(0,1):193,(1,0):680	0:680,1:193	(0,0):1060,(0,1):208,(1,0):479	0:479,1:208	chr15	(59323003, 59358963)	(59323901, 59359282)	CLK2 siRNA	SA565	SA572
AFE	1778@uc001ykt.1@uc001yks.1	0.78	0.72	0.83	0.62	0.57	0.68	0.16	532.07	('1778@uc001ykt.1@uc001yks.1.A.0_1778@uc001ykt.1@uc001yks.1.A.1', '1778@uc001ykt.1@uc001yks.1.B.0')	(0,0):14988,(0,1):38,(1,0):809	0:809,1:38	(0,0):15064,(0,1):89,(1,0):891	0:891,1:89	chr14	(102481442, 102430981)	(102482826, 102431284)	CLK2 siRNA	SA565	SA572
AFE	4253@uc001wvb.2uc001wvc.2uc001wva.2@uc001wvg.2uc001wvh.2uc001wvi.2	0.96	0.9	0.99	0.73	0.62	0.83	0.23	26327.53	('4253@uc001wvb.2uc001wvc.2uc001wva.2@uc001wvg.2uc001wvh.2uc001wvi.2.B.0', '4253@uc001wvb.2uc001wvc.2uc001wva.2@uc001wvg.2uc001wvh.2uc001wvi.2.A.0_4253@uc001wvb.2uc001wvc.2uc001wva.2@uc001wvg.2uc001wvh.2uc001wvi.2.A.1')	(0,0):683,(0,1):3,(1,0):112	0:112,1:3	(0,0):385,(0,1):16,(1,0):53	0:53,1:16	chr14	(39736328, 39735502)	(39736726, 39746269)	CLK2 siRNA	SA565	SA572
AFE	4253@uc001wvf.2@uc001wvb.2uc001wvc.2uc001wva.2	0.96	0.91	0.99	0.7	0.59	0.8	0.26	38744.3	('4253@uc001wvf.2@uc001wvb.2uc001wvc.2uc001wva.2.A.0_4253@uc001wvf.2@uc001wvb.2uc001wvc.2uc001wva.2.A.1_4253@uc001wvf.2@uc001wvb.2uc001wvc.2uc001wva.2.A.2_4253@uc001wvf.2@uc001wvb.2uc001wvc.2uc001wva.2.A.3', '4253@uc001wvf.2@uc001wvb.2uc001wvc.2uc001wva.2.B.0_4253@uc001wvf.2@uc001wvb.2uc001wvc.2uc001wva.2.B.1')	(0,0):831,(0,1):3,(1,0):173	0:173,1:3	(0,0):460,(0,1):16,(1,0):77	0:77,1:16	chr14	(39736328, 39735502)	(39748741, 39746269)	CLK2 siRNA	SA565	SA572
ALE	971@uc010mkv.1@uc003zxb.1uc003zxc.1uc010mkt.1	0.57	0.36	0.79	0.14	0.03	0.32	0.43	35.35	('971@uc010mkv.1@uc003zxb.1uc003zxc.1uc010mkt.1.A.0', '971@uc010mkv.1@uc003zxb.1uc003zxc.1uc010mkt.1.B.0_971@uc010mkv.1@uc003zxb.1uc003zxc.1uc010mkt.1.B.1')	(0,0):28,(0,1):4,(1,0):12	0:12,1:4	(0,0):24,(0,1):13,(1,0):3	0:3,1:13	chr9	(35615940, 35609976)	(35616686, 35610750)	CLK2 siRNA	SA565	SA572
ALE	8434@uc003zyu.2@uc003zyv.1uc003zyw.1	0.5	0.4	0.58	0.29	0.22	0.38	0.21	22.24	('8434@uc003zyu.2@uc003zyv.1uc003zyw.1.B.0', '8434@uc003zyu.2@uc003zyv.1uc003zyw.1.A.0')	(0,0):249,(0,1):47,(1,0):81	0:81,1:47	(0,0):151,(0,1):63,(1,0):45	0:45,1:63	chr9	(36122821, 36085172)	(36124448, 36086191)	CLK2 siRNA	SA565	SA572
ALE	8434@uc010mld.1@uc003zyv.1uc003zyw.1	0.55	0.45	0.65	0.29	0.21	0.38	0.26	192.55	('8434@uc010mld.1@uc003zyv.1uc003zyw.1.B.0', '8434@uc010mld.1@uc003zyv.1uc003zyw.1.A.0')	(0,0):260,(0,1):32,(1,0):81	0:81,1:32	(0,0):162,(0,1):52,(1,0):45	0:45,1:52	chr9	(36122821, 36085263)	(36124448, 36086131)	CLK2 siRNA	SA565	SA572
ALE	3590@uc003zvj.1@uc003zvi.1uc003zvk.1uc010mke.1	0.71	0.55	0.86	0.37	0.24	0.52	0.34	22.67	('3590@uc003zvj.1@uc003zvi.1uc003zvk.1uc010mke.1.B.0', '3590@uc003zvj.1@uc003zvi.1uc003zvk.1uc010mke.1.A.0')	(0,0):40,(0,1):6,(1,0):27	0:27,1:6	(0,0):40,(0,1):15,(1,0):14	0:14,1:15	chr9	(34661479, 34660501)	(34661884, 34660816)	CLK2 siRNA	SA565	SA572
ALE	80709@uc004biu.1uc0646.uc010mve.1	0.7	0.65	0.76	0.86	0.79	0.92	-0.16	28.1	('80709@uc004biu.1uc0650.uc010mve.1.B.0', '80709@uc004biu.1uc0649.uc010mve.1.A.0')	(0,0):2726,(0,1):70,(1,0):967	0:967,1:70	(0,0):1326,(0,1):11,(1,0):436	0:436,1:11	chr9	(117096434, 117121367)	(117099586, 117122074)	CLK2 siRNA	SA565	SA572
ALE	10507@uc004aqo.1uc004aqp.1@uc004aql.1	0.82	0.77	0.87	0.92	0.89	0.95	-0.1	34.98	('10507@uc004aqo.1uc004aqp.1@uc004aql.1.A.0', '10507@uc004aqo.1uc004aqp.1@uc004aql.1.B.0')	(0,0):233,(0,1):38,(1,0):606	0:606,1:38	(0,0):252,(0,1):28,(1,0):1213	0:1213,1:28	chr9	(91992152, 91976516)	(91994544, 91977343)	CLK2 siRNA	SA565	SA572
ALE	203238@uc010mih.1@uc003zmd.1uc003zme.1	0.75	0.49	0.94	0.24	0.06	0.48	0.51	45.69	('203238@uc010mih.1@uc003zmd.1uc003zme.1.A.0', '203238@uc010mih.1@uc003zmd.1uc003zme.1.B.0')	(0,0):359,(0,1):2,(1,0):25	0:25,1:2	(0,0):205,(0,1):5,(1,0):4	0:4,1:5	chr9	(15744271, 15971607)	(15744775, 15971897)	CLK2 siRNA	SA565	SA572
ALE	2176@uc004avi.2@uc004avh.1	0.84	0.77	0.89	0.67	0.6	0.74	0.17	22.53	('2176@uc004avi.2@uc004avh.1.B.0', '2176@uc004avi.2@uc004avh.1.A.0')	(0,0):101,(0,1):17,(1,0):372	0:372,1:17	(0,0):138,(0,1):41,(1,0):353	0:353,1:41	chr9	(97861336, 97872803)	(97864132, 97873627)	CLK2 siRNA	SA565	SA572
ALE	4799@uc003zso.1@uc003zsq.1uc003zsr.1	0.41	0.38	0.44	0.3	0.27	0.33	0.11	6899425608.19	('4799@uc003zso.1@uc003zsq.1uc003zsr.1.B.0', '4799@uc003zso.1@uc003zsq.1uc003zsr.1.A.0')	(0,0):890,(0,1):502,(1,0):424	0:424,1:502	(0,0):822,(0,1):622,(1,0):325	0:325,1:622	chr9	(33369904, 33347661)	(33371155, 33348721)	CLK2 siRNA	SA565	SA572
ALE	23366@uc003tfe.2@uc003tfc.2uc003tfb.2uc003tfd.2	0.69	0.66	0.72	0.57	0.53	0.61	0.12	66654.5	('23366@uc003tfe.2@uc003tfc.2uc003tfb.2uc003tfd.2.B.0', '23366@uc003tfe.2@uc003tfc.2uc003tfb.2uc003tfd.2.A.0')	(0,0):409,(0,1):250,(1,0):649	0:649,1:250	(0,0):254,(0,1):283,(1,0):443	0:443,1:283	chr7	(36363759, 36394806)	(36366527, 36397199)	CLK2 siRNA	SA565	SA572
ALE	23567@uc003mfi.1uc003mfj.1@uc003mfk.1	0.69	0.64	0.73	0.81	0.77	0.84	-0.12	46.55	('23567@uc003mfi.1uc003mfj.1@uc003mfk.1.A.0', '23567@uc003mfi.1uc003mfj.1@uc003mfk.1.B.1_23567@uc003mfi.1uc003mfj.1@uc003mfk.1.B.0')	(0,0):458,(0,1):104,(1,0):273	0:273,1:104	(0,0):513,(0,1):84,(1,0):420	0:420,1:84	chr5	(176491513, 176491513)	(176493745, 176508190)	CLK2 siRNA	SA565	SA572
ALE	11346@uc003lsn.1uc003lso.2@uc003lsp.2	0.49	0.46	0.51	0.6	0.57	0.63	-0.11	17404836839.58	('11346@uc003lsn.1uc003lso.2@uc003lsp.2.A.0', '11346@uc003lsn.1uc003lso.2@uc003lsp.2.B.0')	(0,0):257,(0,1):770,(1,0):1158	0:1158,1:770	(0,0):222,(0,1):334,(1,0):792	0:792,1:334	chr5	(150027506, 150035966)	(150031898, 150038792)	CLK2 siRNA	SA565	SA572
ALE	81786@uc003mna.1@uc003mmv.1uc003mmw.1uc003mmy.1uc003mmx.1uc003mmz.1	0.28	0.24	0.33	0.4	0.35	0.45	-0.12	43.22	('81786@uc003mna.1@uc003mmv.1uc003mmw.1uc003mmy.1uc003mmx.1uc003mmz.1.B.0', '81786@uc003mna.1@uc003mmv.1uc003mmw.1uc003mmy.1uc003mmx.1uc003mmz.1.A.0')	(0,0):271,(0,1):149,(1,0):281	0:281,1:149	(0,0):287,(0,1):98,(1,0):309	0:309,1:98	chr5	(180620924, 180630123)	(180622677, 180630640)	CLK2 siRNA	SA565	SA572
ALE	8697@uc003lcm.1@uc003lcl.1	0.66	0.63	0.69	0.79	0.76	0.81	-0.13	1000000000000.0	('8697@uc003lcm.1@uc003lcl.1.B.0', '8697@uc003lcm.1@uc003lcl.1.A.0')	(0,0):1499,(0,1):331,(1,0):1365	0:1365,1:331	(0,0):1465,(0,1):181,(1,0):1423	0:1423,1:181	chr5	(137523337, 137541563)	(137524837, 137542373)	CLK2 siRNA	SA565	SA572
ALE	51735@uc003kvq.1uc02795.uc003kvp.1	0.86	0.78	0.92	0.99	0.96	1.0	-0.13	589.08	('51735@uc003kvq.1uc02799.uc003kvp.1.B.0', '51735@uc003kvq.1uc02798.uc003kvp.1.A.0')	(0,0):406,(0,1):12,(1,0):280	0:280,1:12	(0,0):378,(1,0):282	0:282	chr5	(130761604, 130771557)	(130762984, 130772074)	CLK2 siRNA	SA565	SA572
ALE	54882@uc003lfo.1uc003lfp.1uc010jfk.1@uc003lfr.1uc003lfw.1uc010jfl.1	0.83	0.73	0.92	0.61	0.52	0.71	0.22	20.48	('54882@uc003lfo.1uc003lfp.1uc010jfk.1@uc003lfr.1uc003lfw.1uc010jfl.1.B.0', '54882@uc003lfo.1uc003lfp.1uc010jfk.1@uc003lfr.1uc003lfw.1uc010jfl.1.A.0')	(0,0):10990,(0,1):8,(1,0):234	0:234,1:8	(0,0):9539,(0,1):25,(1,0):205	0:205,1:25	chr5	(139918944, 139851824)	(139919441, 139852062)	CLK2 siRNA	SA565	SA572
ALE	54882@uc003lfo.1uc003lfp.1uc010jfk.1@uc003lfu.1	0.93	0.89	0.97	0.81	0.74	0.86	0.12	46.82	('54882@uc003lfo.1uc003lfp.1uc010jfk.1@uc003lfu.1.B.0', '54882@uc003lfo.1uc003lfp.1uc010jfk.1@uc003lfu.1.A.0')	(0,0):4610,(0,1):8,(1,0):550	0:550,1:8	(0,0):3833,(0,1):25,(1,0):483	0:483,1:25	chr5	(139905581, 139851824)	(139906028, 139852062)	CLK2 siRNA	SA565	SA572
ALE	9180@uc003jlm.1@uc003jln.1	0.8	0.77	0.82	0.61	0.58	0.64	0.19	1000000000000.0	('9180@uc003jlm.1@uc003jln.1.B.0', '9180@uc003jlm.1@uc003jln.1.A.0')	(0,0):6468,(0,1):223,(1,0):2564	0:2564,1:223	(0,0):4579,(0,1):339,(1,0):1565	0:1565,1:339	chr5	(38932974, 38886141)	(38934402, 38886756)	CLK2 siRNA	SA565	SA572
ALE	11083@uc002ydv.1uc002ydw.1uc002ydx.1@uc002ydr.1uc002yds.1	0.51	0.48	0.54	0.2	0.18	0.21	0.31	1000000000000.0	('11083@uc002ydv.1uc002ydw.1uc002ydx.1@uc002ydr.1uc002yds.1.B.0', '11083@uc002ydv.1uc002ydw.1uc002ydx.1@uc002ydr.1uc002yds.1.A.0')	(0,0):1743,(0,1):287,(1,0):1471	0:1471,1:287	(0,0):1623,(0,1):709,(1,0):870	0:870,1:709	chr20	(61509090, 61536355)	(61513766, 61537452)	CLK2 siRNA	SA565	SA572
ALE	10732@uc002ydq.2@uc002ydo.1uc002ydp.1	0.27	0.23	0.31	0.4	0.35	0.45	-0.13	140.07	('10732@uc002ydq.2@uc002ydo.1uc002ydp.1.A.0', '10732@uc002ydq.2@uc002ydo.1uc002ydp.1.B.0')	(0,0):405,(0,1):288,(1,0):159	0:159,1:288	(0,0):534,(0,1):162,(1,0):160	0:160,1:162	chr20	(61482848, 61472467)	(61484240, 61473449)	CLK2 siRNA	SA565	SA572
ALE	55614@uc010gci.1@uc002wpe.1uc002wpf.1uc002wpg.1uc010gch.1	0.81	0.75	0.86	0.62	0.56	0.67	0.19	2610590.57	('55614@uc010gci.1@uc002wpe.1uc002wpf.1uc002wpg.1uc010gch.1.B.0', '55614@uc010gci.1@uc002wpe.1uc002wpf.1uc002wpg.1uc010gch.1.A.0')	(0,0):250,(0,1):40,(1,0):237	0:237,1:40	(0,0):279,(0,1):90,(1,0):208	0:208,1:90	chr20	(16252749, 16347488)	(16254056, 16348471)	CLK2 siRNA	SA565	SA572
ALE	11083@uc002ydt.1uc002ydu.1@uc002ydr.1uc002yds.1	0.79	0.77	0.81	0.63	0.6	0.66	0.16	1000000000000.0	('11083@uc002ydt.1uc002ydu.1@uc002ydr.1uc002yds.1.B.0', '11083@uc002ydt.1uc002ydu.1@uc002ydr.1uc002yds.1.A.0')	(0,0):167,(0,1):330,(1,0):1471	0:1471,1:330	(0,0):114,(0,1):428,(1,0):870	0:870,1:428	chr20	(61509090, 61518569)	(61513766, 61522507)	CLK2 siRNA	SA565	SA572
ALE	55614@uc010gcj.1@uc010gci.1	0.81	0.76	0.86	0.62	0.56	0.68	0.19	410.59	('55614@uc010gcj.1@uc010gci.1.A.0', '55614@uc010gcj.1@uc010gci.1.B.0')	(0,0):158,(0,1):40,(1,0):251	0:251,1:40	(0,0):263,(0,1):90,(1,0):216	0:216,1:90	chr20	(16359450, 16347488)	(16360808, 16348471)	CLK2 siRNA	SA565	SA572
ALE	23380@uc009xbt.1@uc001hdx.1	0.36	0.32	0.41	0.23	0.19	0.26	0.13	3026.01	('23380@uc009xbt.1@uc001hdx.1.A.0', '23380@uc009xbt.1@uc001hdx.1.B.0')	(0,0):1337,(0,1):229,(1,0):175	0:175,1:229	(0,0):1395,(0,1):328,(1,0):129	0:129,1:328	chr1	(206579736, 206628224)	(206581391, 206629505)	CLK2 siRNA	SA565	SA572
ALE	199953@uc001apy.1@uc001apz.1	0.2	0.18	0.23	0.32	0.29	0.34	-0.12	1000000000000.0	('199953@uc001apy.1@uc001apz.1.A.0', '199953@uc001apy.1@uc001apz.1.B.0')	(0,0):431,(0,1):467,(1,0):189	0:189,1:467	(0,0):584,(0,1):678,(1,0):501	0:501,1:678	chr1	(9662127, 9673044)	(9665007, 9674931)	CLK2 siRNA	SA565	SA572
ALE	9411@uc001dql.2@uc001dqk.2	0.21	0.18	0.24	0.33	0.29	0.37	-0.12	108177.63	('9411@uc001dql.2@uc001dqk.2.B.0', '9411@uc001dql.2@uc001dqk.2.A.0')	(0,0):24696,(0,1):401,(1,0):153	0:153,1:401	(0,0):17992,(0,1):344,(1,0):237	0:237,1:344	chr1	(94642179, 94667456)	(94643276, 94668288)	CLK2 siRNA	SA565	SA572
ALE	9204@uc001byi.2uc001byj.2uc001byk.2@uc001byh.1	0.3	0.27	0.32	0.45	0.42	0.49	-0.15	1000000000000.0	('9204@uc001byi.2uc001byj.2uc001byk.2@uc001byh.1.B.0', '9204@uc001byi.2uc001byj.2uc001byk.2@uc001byh.1.A.0')	(0,0):1296,(0,1):851,(1,0):425	0:425,1:851	(0,0):1180,(0,1):430,(1,0):427	0:427,1:430	chr1	(35451767, 35482851)	(35454536, 35485203)	CLK2 siRNA	SA565	SA572
ALE	5208@uc001hfg.1uc009xcc.1@uc001hfh.1	0.73	0.69	0.76	0.6	0.56	0.64	0.13	1886569.19	('5208@uc001hfg.1uc009xcc.1@uc001hfh.1.A.0', '5208@uc001hfg.1uc009xcc.1@uc001hfh.1.B.0')	(0,0):50,(0,1):116,(1,0):902	0:902,1:116	(0,0):67,(0,1):205,(1,0):894	0:894,1:205	chr1	(207245549, 207252299)	(207251162, 207254368)	CLK2 siRNA	SA565	SA572
ALE	56267@uc001dms.1@uc001dmp.1uc001dmq.1uc001dmr.1	0.15	0.14	0.17	0.29	0.26	0.32	-0.14	1000000000000.0	('56267@uc001dms.1@uc001dmp.1uc001dmq.1uc001dmr.1.A.0', '56267@uc001dms.1@uc001dmp.1uc001dmq.1uc001dmr.1.B.0')	(0,0):2878,(0,1):387,(1,0):850	0:850,1:387	(0,0):2211,(0,1):228,(1,0):1149	0:1149,1:228	chr1	(89446122, 89401456)	(89449749, 89401928)	CLK2 siRNA	SA565	SA572
ALE	9906@uc001ahy.2uc001ahz.2@uc009vkm.1	0.06	0.02	0.1	0.22	0.13	0.33	-0.16	99.41	('9906@uc001ahy.2uc001ahz.2@uc009vkm.1.A.0', '9906@uc001ahy.2uc001ahz.2@uc009vkm.1.B.0')	(0,0):2445,(0,1):64,(1,0):7	0:7,1:64	(0,0):2472,(0,1):33,(1,0):19	0:19,1:33	chr1	(1656279, 1601214)	(1656861, 1601590)	CLK2 siRNA	SA565	SA572
ALE	10772@uc009vqz.1uc009vra.1@uc009vqw.1uc009vqx.1	0.56	0.55	0.57	0.42	0.41	0.43	0.14	1000000000000.0	('10772@uc009vqz.1uc009vra.1@uc009vqw.1uc009vqx.1.A.0', '10772@uc009vqz.1uc009vra.1@uc009vqw.1uc009vqx.1.B.0')	(0,0):936,(0,1):1838,(1,0):4664	0:4664,1:1838	(0,0):779,(0,1):1877,(1,0):2717	0:2717,1:1877	chr1	(24295573, 24292939)	(24297929, 24294213)	CLK2 siRNA	SA565	SA572
ALE	29123@uc002fnf.1uc002fng.1@uc002fnd.1	0.58	0.56	0.6	0.68	0.66	0.69	-0.1	1000000000000.0	('29123@uc002fnf.1uc002fng.1@uc002fnd.1.A.0', '29123@uc002fnf.1uc002fng.1@uc002fnd.1.B.0')	(0,0):3770,(0,1):1391,(1,0):2009	0:2009,1:1391	(0,0):3119,(0,1):1270,(1,0):2757	0:2757,1:1270	chr16	(89365283, 89353070)	(89367370, 89355078)	CLK2 siRNA	SA565	SA572
ALE	91862@uc002fat.1@uc002fau.1uc010cge.1	0.5	0.45	0.55	0.38	0.34	0.43	0.12	105.62	('91862@uc002fat.1@uc002fau.1uc010cge.1.B.0', '91862@uc002fat.1@uc002fau.1uc010cge.1.A.0')	(0,0):373,(0,1):167,(1,0):248	0:248,1:167	(0,0):574,(0,1):236,(1,0):216	0:216,1:236	chr16	(71674293, 71668096)	(71675868, 71669233)	CLK2 siRNA	SA565	SA572
ALE	368@uc002deo.2@uc002dem.1uc002den.2	0.32	0.15	0.48	0.74	0.57	0.87	-0.42	397.41	('368@uc002deo.2@uc002dem.1uc002den.2.B.0', '368@uc002deo.2@uc002dem.1uc002den.2.A.0')	(0,0):210,(0,1):18,(1,0):8	0:8,1:18	(0,0):224,(0,1):8,(1,0):25	0:25,1:8	chr16	(16243422, 16315044)	(16244098, 16315688)	CLK2 siRNA	SA565	SA572
ALE	29123@uc002fnf.1uc002fng.1@uc002fmx.1uc002fmy.1	0.49	0.47	0.51	0.64	0.62	0.66	-0.15	1000000000000.0	('29123@uc002fnf.1uc002fng.1@uc002fmx.1uc002fmy.1.A.0', '29123@uc002fnf.1uc002fng.1@uc002fmx.1uc002fmy.1.B.0')	(0,0):32138,(0,1):923,(1,0):2009	0:2009,1:923	(0,0):22086,(0,1):693,(1,0):2757	0:2757,1:693	chr16	(89365283, 89334035)	(89367370, 89335071)	CLK2 siRNA	SA565	SA572
ALE	29123@uc002fna.1@uc002fmx.1uc002fmy.1	0.31	0.29	0.33	0.41	0.39	0.43	-0.1	25224898.44	('29123@uc002fna.1@uc002fmx.1uc002fmy.1.A.0', '29123@uc002fna.1@uc002fmx.1uc002fmy.1.B.0')	(0,0):2309,(0,1):923,(1,0):1011	0:1011,1:923	(0,0):2205,(0,1):693,(1,0):1160	0:1160,1:693	chr16	(89343886, 89334035)	(89346124, 89335071)	CLK2 siRNA	SA565	SA572
ALE	3038@uc010cfh.1uc002ewl.1@uc002ewk.1	0.24	0.23	0.26	0.38	0.35	0.4	-0.14	1000000000000.0	('3038@uc010cfh.1uc002ewl.1@uc002ewk.1.A.0', '3038@uc010cfh.1uc002ewl.1@uc002ewk.1.B.0')	(0,0):1483,(0,1):606,(1,0):3667	0:3667,1:606	(0,0):1023,(0,1):353,(1,0):3974	0:3974,1:353	chr16	(69148246, 69152258)	(69151570, 69152619)	CLK2 siRNA	SA565	SA572
ALE	29123@uc002fnf.1uc002fng.1@uc002fne.1	0.53	0.5	0.57	0.63	0.59	0.66	-0.1	81.33	('29123@uc002fnf.1uc002fng.1@uc002fne.1.A.0', '29123@uc002fnf.1uc002fng.1@uc002fne.1.B.0')	(0,0):4922,(0,1):239,(1,0):2009	0:2009,1:239	(0,0):4165,(0,1):224,(1,0):2757	0:2757,1:224	chr16	(89365283, 89353070)	(89367370, 89353521)	CLK2 siRNA	SA565	SA572
ALE	10274@uc003ere.1@uc003era.1uc003erb.1	0.98	0.96	0.99	0.87	0.82	0.92	0.11	1309.19	('10274@uc003ere.1@uc003era.1uc003erb.1.B.0', '10274@uc003ere.1@uc003era.1uc003erb.1.A.0')	(0,0):4193,(0,1):3,(1,0):1003	0:1003,1:3	(0,0):2577,(0,1):15,(1,0):560	0:560,1:15	chr3	(136055999, 136236885)	(136057119, 136237257)	CLK2 siRNA	SA565	SA572
ALE	51447@uc003cuv.1@uc003cuq.1uc003cup.1	0.36	0.34	0.38	0.26	0.25	0.28	0.1	1000000000000.0	('51447@uc003cuv.1@uc003cuq.1uc003cup.1.A.0', '51447@uc003cuv.1@uc003cuq.1uc003cup.1.B.0')	(0,0):1713,(0,1):836,(1,0):1364	0:1364,1:836	(0,0):1639,(0,1):968,(1,0):1020	0:1020,1:968	chr3	(48730960, 48725436)	(48732854, 48726206)	CLK2 siRNA	SA565	SA572
ALE	389170@uc003faz.1@uc003fba.1	0.61	0.46	0.74	0.93	0.78	0.99	-0.32	33.77	('389170@uc003faz.1@uc003fba.1.A.0', '389170@uc003faz.1@uc003fba.1.B.0')	(0,0):654,(0,1):13,(1,0):40	0:40,1:13	(0,0):393,(1,0):32	0:32	chr3	(156544076, 156763129)	(156545449, 156763918)	CLK2 siRNA	SA565	SA572
ALE	51447@uc003cus.1uc003cur.1@uc003cuq.1uc003cup.1	0.48	0.45	0.5	0.33	0.3	0.35	0.15	1000000000000.0	('51447@uc003cus.1uc003cur.1@uc003cuq.1uc003cup.1.A.0', '51447@uc003cus.1uc003cur.1@uc003cuq.1uc003cup.1.B.0')	(0,0):1153,(0,1):836,(1,0):784	0:784,1:836	(0,0):1167,(0,1):968,(1,0):483	0:483,1:968	chr3	(48730883, 48725436)	(48731673, 48726206)	CLK2 siRNA	SA565	SA572
ALE	83666@uc003efj.1@uc003eff.2uc010hri.1uc003efg.1uc003efh.1uc003efi.1	0.28	0.24	0.32	0.41	0.38	0.44	-0.13	550315504.55	('83666@uc003efj.1@uc003eff.2uc010hri.1uc003efg.1uc003efh.1uc003efi.1.A.0', '83666@uc003efj.1@uc003eff.2uc010hri.1uc003efg.1uc003efh.1uc003efi.1.B.0')	(0,0):72,(0,1):114,(1,0):306	0:306,1:114	(0,0):145,(0,1):287,(1,0):1372	0:1372,1:287	chr3	(122250620, 122246771)	(122255189, 122247590)	CLK2 siRNA	SA565	SA572
ALE	10057@uc003fmh.1@uc003fmf.1uc010hxl.1uc003fmg.1	0.46	0.4	0.51	0.57	0.53	0.62	-0.11	24.21	('10057@uc003fmh.1@uc003fmf.1uc010hxl.1uc003fmg.1.B.0', '10057@uc003fmh.1@uc003fmf.1uc010hxl.1uc003fmg.1.A.0_10057@uc003fmh.1@uc003fmf.1uc010hxl.1uc003fmg.1.A.1')	(0,0):660,(0,1):151,(1,0):157	0:157,1:151	(0,0):931,(0,1):182,(1,0):305	0:305,1:182	chr3	(183637724, 183701541)	(183639189, 183703166)	CLK2 siRNA	SA565	SA572
ALE	25852@uc003erw.1uc01801.uc003esf.1	0.4	0.37	0.43	0.51	0.48	0.55	-0.11	802.13	('25852@uc003erw.1uc01804.uc003esf.1.A.0', '25852@uc003erw.1uc01805.uc003esf.1.B.0')	(0,0):1396,(0,1):497,(1,0):402	0:402,1:497	(0,0):1167,(0,1):325,(1,0):412	0:412,1:325	chr3	(137963930, 138014701)	(137965729, 138016219)	CLK2 siRNA	SA565	SA572
ALE	58513@uc002neb.1uc002nec.1@uc002ndx.1	0.27	0.23	0.31	0.42	0.38	0.46	-0.15	5717798.86	('58513@uc002neb.1uc002nec.1@uc002ndx.1.A.0', '58513@uc002neb.1uc002nec.1@uc002ndx.1.B.0')	(0,0):1107,(0,1):174,(1,0):254	0:254,1:174	(0,0):1293,(0,1):199,(1,0):582	0:582,1:199	chr19	(16511442, 16466059)	(16513296, 16466662)	CLK2 siRNA	SA565	SA572
ALE	3609@uc002mpp.2@uc002mpn.1uc002mpo.1uc002mpq.1	0.42	0.41	0.43	0.54	0.52	0.55	-0.12	1000000000000.0	('3609@uc002mpp.2@uc002mpn.1uc002mpo.1uc002mpq.1.B.0', '3609@uc002mpp.2@uc002mpn.1uc002mpo.1uc002mpq.1.A.0')	(0,0):2617,(0,1):3430,(1,0):4541	0:4541,1:3430	(0,0):2674,(0,1):2555,(1,0):5452	0:5452,1:2555	chr19	(10799855, 10794593)	(10803095, 10796439)	CLK2 siRNA	SA565	SA572
ALE	3609@uc002mpl.1uc002mpm.1@uc002mpn.1uc002mpo.1uc002mpq.1	0.34	0.33	0.35	0.45	0.44	0.46	-0.11	1000000000000.0	('3609@uc002mpl.1uc002mpm.1@uc002mpn.1uc002mpo.1uc002mpq.1.B.0', '3609@uc002mpl.1uc002mpm.1@uc002mpn.1uc002mpo.1uc002mpq.1.A.0')	(0,0):2273,(0,1):3403,(1,0):4541	0:4541,1:3403	(0,0):2361,(0,1):2524,(1,0):5452	0:5452,1:2524	chr19	(10799855, 10795092)	(10803095, 10796443)	CLK2 siRNA	SA565	SA572
ALE	26085@uc002pvr.2@uc002pvn.1uc010eon.1uc010eoo.1	0.94	0.8	1.0	0.38	0.18	0.64	0.56	7841116.96	('26085@uc002pvr.2@uc002pvn.1uc010eon.1uc010eoo.1.B.0', '26085@uc002pvr.2@uc002pvn.1uc010eon.1uc010eoo.1.A.0')	(0,0):15,(1,0):24	0:24	(0,0):9,(0,1):9,(1,0):8	0:8,1:9	chr19	(51559463, 51562905)	(51560032, 51563350)	CLK2 siRNA	SA565	SA572
ALE	29985@uc002lwh.1@uc002lwg.1	0.17	0.15	0.19	0.31	0.29	0.34	-0.14	1000000000000.0	('29985@uc002lwh.1@uc002lwg.1.A.0', '29985@uc002lwh.1@uc002lwg.1.B.0')	(0,0):200,(0,1):453,(1,0):319	0:319,1:453	(0,0):234,(0,1):465,(1,0):730	0:730,1:465	chr19	(2734524, 2732523)	(2737377, 2733483)	CLK2 siRNA	SA565	SA572
ALE	284443@uc002npu.1@uc002npv.2	0.61	0.41	0.79	0.15	0.04	0.34	0.46	16321.05	('284443@uc002npu.1@uc002npv.2.A.0', '284443@uc002npu.1@uc002npv.2.B.0')	(0,0):16,(0,1):7,(1,0):13	0:13,1:7	(0,0):19,(0,1):13,(1,0):2	0:2,1:13	chr19	(21590275, 21596268)	(21591601, 21597443)	CLK2 siRNA	SA565	SA572
ALE	3609@uc002mpk.1@uc002mpn.1uc002mpo.1uc002mpq.1	0.32	0.31	0.33	0.42	0.41	0.44	-0.1	1000000000000.0	('3609@uc002mpk.1@uc002mpn.1uc002mpo.1uc002mpq.1.B.0', '3609@uc002mpk.1@uc002mpn.1uc002mpo.1uc002mpq.1.A.0')	(0,0):2288,(0,1):2242,(1,0):4541	0:4541,1:2242	(0,0):2349,(0,1):1735,(1,0):5452	0:5452,1:1735	chr19	(10799855, 10795535)	(10803095, 10796443)	CLK2 siRNA	SA565	SA572
ALE	4013@uc001pzr.1uc001pzs.1@uc001pzt.1uc001pzu.1	0.51	0.39	0.61	0.21	0.13	0.31	0.3	801.74	('4013@uc001pzr.1uc001pzs.1@uc001pzt.1uc001pzu.1.B.0', '4013@uc001pzr.1uc001pzs.1@uc001pzt.1uc001pzu.1.A.0')	(0,0):101,(0,1):27,(1,0):58	0:58,1:27	(0,0):57,(0,1):37,(1,0):20	0:20,1:37	chr11	(124016573, 123994944)	(124017618, 123995543)	CLK2 siRNA	SA565	SA572
ALE	144132@uc009yff.1@uc001meb.2	0.46	0.39	0.53	0.29	0.24	0.36	0.17	116.33	('144132@uc009yff.1@uc001meb.2.B.0', '144132@uc009yff.1@uc001meb.2.A.0')	(0,0):476,(0,1):92,(1,0):84	0:84,1:92	(0,0):645,(0,1):139,(1,0):62	0:62,1:139	chr11	(6591239, 6566022)	(6593249, 6567895)	CLK2 siRNA	SA565	SA572
ALE	51111@uc001ono.1uc001onp.1@uc009yse.1uc001onm.1uc001onn.1uc009ysf.1	0.41	0.39	0.43	0.26	0.24	0.27	0.15	1000000000000.0	('51111@uc001ono.1uc001onp.1@uc009yse.1uc001onm.1uc001onn.1uc009ysf.1.B.0', '51111@uc001ono.1uc001onp.1@uc009yse.1uc001onm.1uc001onn.1uc009ysf.1.A.0')	(0,0):351,(0,1):833,(1,0):1335	0:1335,1:833	(0,0):261,(0,1):998,(1,0):798	0:798,1:998	chr11	(67923507, 67933186)	(67926638, 67934645)	CLK2 siRNA	SA565	SA572
ALE	144132@uc001mdr.1@uc001meb.2	0.49	0.41	0.57	0.3	0.24	0.36	0.19	94.33	('144132@uc001mdr.1@uc001meb.2.B.0', '144132@uc001mdr.1@uc001meb.2.A.0')	(0,0):481,(0,1):79,(1,0):84	0:84,1:79	(0,0):647,(0,1):131,(1,0):62	0:62,1:131	chr11	(6591239, 6566107)	(6593249, 6567895)	CLK2 siRNA	SA565	SA572
ALE	10458@uc002jyz.2@uc002jze.1	0.26	0.22	0.3	0.47	0.42	0.51	-0.21	1000000000000.0	('10458@uc002jyz.2@uc002jze.1.A.0', '10458@uc002jyz.2@uc002jze.1.B.1_10458@uc002jyz.2@uc002jze.1.B.0')	(0,0):909,(0,1):196,(1,0):156	0:156,1:196	(0,0):1687,(0,1):179,(1,0):362	0:362,1:179	chr17	(79082275, 79084714)	(79083172, 79090024)	CLK2 siRNA	SA565	SA572
ALE	10458@uc002jyz.2@uc002jzf.1	0.23	0.19	0.27	0.43	0.39	0.47	-0.2	1000000000000.0	('10458@uc002jyz.2@uc002jzf.1.A.0', '10458@uc002jyz.2@uc002jzf.1.B.0')	(0,0):909,(0,1):196,(1,0):156	0:156,1:196	(0,0):1687,(0,1):179,(1,0):362	0:362,1:179	chr17	(79082275, 79089570)	(79083172, 79090024)	CLK2 siRNA	SA565	SA572
ALE	6605@uc002hva.2@uc002huz.1	0.69	0.64	0.74	0.52	0.45	0.59	0.17	128.36	('6605@uc002hva.2@uc002huz.1.A.0', '6605@uc002hva.2@uc002huz.1.B.0')	(0,0):1870,(0,1):92,(1,0):212	0:212,1:92	(0,0):1402,(0,1):75,(1,0):84	0:84,1:75	chr17	(38796827, 38790421)	(38798811, 38792354)	CLK2 siRNA	SA565	SA572
ALE	80755@uc002ich.1@uc010cyu.1	0.7	0.55	0.84	0.34	0.23	0.46	0.36	355.94	('80755@uc002ich.1@uc010cyu.1.A.0', '80755@uc002ich.1@uc010cyu.1.B.0')	(0,0):1158,(0,1):6,(1,0):54	0:54,1:6	(0,0):1205,(0,1):20,(1,0):35	0:35,1:20	chr17	(41120162, 41107904)	(41121203, 41108337)	CLK2 siRNA	SA565	SA572
ALE	10458@uc002jza.1uc002jzb.1uc002jzc.1@uc002jze.1	0.39	0.35	0.43	0.61	0.58	0.65	-0.22	1000000000000.0	('10458@uc002jza.1uc002jzb.1uc002jzc.1@uc002jze.1.A.0', '10458@uc002jza.1uc002jzb.1uc002jzc.1@uc002jze.1.B.1_10458@uc002jza.1uc002jzb.1uc002jzc.1@uc002jze.1.B.0')	(0,0):409,(0,1):196,(1,0):551	0:551,1:196	(0,0):632,(0,1):179,(1,0):1259	0:1259,1:179	chr17	(79082768, 79084714)	(79084312, 79090024)	CLK2 siRNA	SA565	SA572
ALE	10458@uc002jyz.2@uc002jzd.1uc002jzh.1	0.24	0.2	0.28	0.44	0.4	0.48	-0.2	1000000000000.0	('10458@uc002jyz.2@uc002jzd.1uc002jzh.1.A.0', '10458@uc002jyz.2@uc002jzd.1uc002jzh.1.B.1_10458@uc002jyz.2@uc002jzd.1uc002jzh.1.B.0')	(0,0):889,(0,1):216,(1,0):156	0:156,1:216	(0,0):1666,(0,1):200,(1,0):362	0:362,1:200	chr17	(79082275, 79084714)	(79083172, 79090024)	CLK2 siRNA	SA565	SA572
ALE	5026@uc002fwi.1uc002fwj.1uc002fwk.1uc002fwl.1@uc002fwh.1	0.44	0.39	0.51	0.28	0.24	0.31	0.16	408.64	('5026@uc002fwi.1uc002fwj.1uc002fwk.1uc002fwl.1@uc002fwh.1.B.0', '5026@uc002fwi.1uc002fwj.1uc002fwk.1uc002fwl.1@uc002fwh.1.A.0')	(0,0):159,(0,1):82,(1,0):458	0:458,1:82	(0,0):161,(0,1):148,(1,0):398	0:398,1:148	chr17	(3572352, 3576522)	(3575787, 3577171)	CLK2 siRNA	SA565	SA572
ALE	9570@uc002iky.1@uc002ila.1	0.69	0.67	0.72	0.8	0.77	0.82	-0.11	1000000000000.0	('9570@uc002iky.1@uc002ila.1.B.0', '9570@uc002iky.1@uc002ila.1.A.0')	(0,0):428,(0,1):310,(1,0):1124	0:1124,1:310	(0,0):407,(0,1):224,(1,0):1409	0:1409,1:224	chr17	(45015965, 45012395)	(45018733, 45014205)	CLK2 siRNA	SA565	SA572
ALE	9570@uc002iky.1@uc002ikz.1	0.32	0.29	0.36	0.21	0.18	0.24	0.11	1591.71	('9570@uc002iky.1@uc002ikz.1.A.0', '9570@uc002iky.1@uc002ikz.1.B.0')	(0,0):1304,(0,1):248,(1,0):310	0:310,1:248	(0,0):1489,(0,1):327,(1,0):224	0:224,1:327	chr17	(45012395, 45017921)	(45014205, 45018733)	CLK2 siRNA	SA565	SA572
ALE	10458@uc002jza.1uc002jzb.1uc002jzc.1@uc002jzf.1	0.35	0.32	0.39	0.58	0.54	0.61	-0.23	1000000000000.0	('10458@uc002jza.1uc002jzb.1uc002jzc.1@uc002jzf.1.A.0', '10458@uc002jza.1uc002jzb.1uc002jzc.1@uc002jzf.1.B.0')	(0,0):409,(0,1):196,(1,0):551	0:551,1:196	(0,0):632,(0,1):179,(1,0):1259	0:1259,1:179	chr17	(79082768, 79089570)	(79084312, 79090024)	CLK2 siRNA	SA565	SA572
ALE	10014@uc002ifg.1uc002ifh.1@uc002ifd.1uc002ife.1uc002iff.1uc010czp.1	0.7	0.6	0.79	0.49	0.4	0.57	0.21	20.74	('10014@uc002ifg.1uc002ifh.1@uc002ifd.1uc002ife.1uc002iff.1uc010czp.1.B.0', '10014@uc002ifg.1uc002ifh.1@uc002ifd.1uc002ife.1uc002iff.1uc010czp.1.A.0')	(0,0):651,(0,1):21,(1,0):80	0:80,1:21	(0,0):991,(0,1):59,(1,0):89	0:89,1:59	chr17	(42154121, 42158939)	(42155783, 42160040)	CLK2 siRNA	SA565	SA572
ALE	10458@uc002jza.1uc002jzb.1uc002jzc.1@uc002jzd.1uc002jzh.1	0.37	0.33	0.4	0.59	0.55	0.62	-0.22	1000000000000.0	('10458@uc002jza.1uc002jzb.1uc002jzc.1@uc002jzd.1uc002jzh.1.A.0', '10458@uc002jza.1uc002jzb.1uc002jzc.1@uc002jzd.1uc002jzh.1.B.1_10458@uc002jza.1uc002jzb.1uc002jzc.1@uc002jzd.1uc002jzh.1.B.0')	(0,0):389,(0,1):216,(1,0):551	0:551,1:216	(0,0):611,(0,1):200,(1,0):1259	0:1259,1:200	chr17	(79082768, 79084714)	(79084312, 79090024)	CLK2 siRNA	SA565	SA572
ALE	55608@uc001vrp.1@uc001vrm.1uc001vrn.1	0.54	0.52	0.57	0.28	0.27	0.3	0.26	1000000000000.0	('55608@uc001vrp.1@uc001vrm.1uc001vrn.1.B.0', '55608@uc001vrp.1@uc001vrm.1uc001vrn.1.A.0_55608@uc001vrp.1@uc001vrm.1uc001vrn.1.A.1')	(0,0):7200,(0,1):460,(1,0):1714	0:1714,1:460	(0,0):8203,(0,1):968,(1,0):1218	0:1218,1:968	chr13	(111530887, 111545045)	(111532459, 111555886)	CLK2 siRNA	SA565	SA572
ALE	55608@uc001vro.1@uc001vrm.1uc001vrn.1	0.5	0.48	0.53	0.25	0.24	0.27	0.25	1000000000000.0	('55608@uc001vro.1@uc001vrm.1uc001vrn.1.B.0', '55608@uc001vro.1@uc001vrm.1uc001vrn.1.A.0')	(0,0):1673,(0,1):460,(1,0):1714	0:1714,1:460	(0,0):1298,(0,1):968,(1,0):1218	0:1218,1:968	chr13	(111530887, 111545045)	(111532459, 111545610)	CLK2 siRNA	SA565	SA572
ALE	54885@uc004emm.2@uc004emo.1	0.24	0.21	0.26	0.5	0.47	0.53	-0.26	1000000000000.0	('54885@uc004emm.2@uc004emo.1.A.0', '54885@uc004emm.2@uc004emo.1.B.0')	(0,0):807,(0,1):651,(1,0):228	0:228,1:651	(0,0):570,(0,1):404,(1,0):458	0:458,1:404	chrX	(106070400, 106116800)	(106073313, 106119377)	CLK2 siRNA	SA565	SA572
ALE	51274@uc003gtg.2@uc003gth.2	0.9	0.89	0.92	0.74	0.71	0.77	0.16	1000000000000.0	('51274@uc003gtg.2@uc003gth.2.B.0', '51274@uc003gtg.2@uc003gth.2.A.0')	(0,0):1166,(0,1):122,(1,0):5806	0:5806,1:122	(0,0):779,(0,1):184,(1,0):2722	0:2722,1:184	chr4	(38698703, 38691350)	(38703129, 38692372)	CLK2 siRNA	SA565	SA572
ALE	285440@uc003iyx.1@uc003iyw.2	0.85	0.82	0.87	0.75	0.71	0.79	0.1	5976.21	('285440@uc003iyx.1@uc003iyw.2.B.0', '285440@uc003iyx.1@uc003iyw.2.A.0')	(0,0):602,(0,1):119,(1,0):851	0:851,1:119	(0,0):321,(0,1):115,(1,0):437	0:437,1:115	chr4	(187131623, 187112736)	(187134617, 187115139)	CLK2 siRNA	SA565	SA572
ALE	23598@uc003aks.1@uc003akp.1uc003akq.1uc003akr.1	0.7	0.66	0.73	0.55	0.51	0.59	0.15	737027.67	('23598@uc003aks.1@uc003akp.1uc003akq.1uc003akr.1.B.0', '23598@uc003aks.1@uc003akp.1uc003akq.1uc003akr.1.A.0')	(0,0):263,(0,1):159,(1,0):590	0:590,1:159	(0,0):266,(0,1):231,(1,0):462	0:462,1:231	chr22	(31721790, 31736665)	(31723295, 31737669)	CLK2 siRNA	SA565	SA572
ALE	11078@uc003atq.1uc003atr.1@uc003atx.1	0.35	0.31	0.38	0.57	0.54	0.6	-0.22	1000000000000.0	('11078@uc003atq.1uc003atr.1@uc003atx.1.A.0', '11078@uc003atq.1uc003atr.1@uc003atx.1.B.0')	(0,0):9989,(0,1):368,(1,0):480	0:480,1:368	(0,0):5410,(0,1):257,(1,0):840	0:840,1:257	chr22	(38119192, 38167657)	(38122510, 38169113)	CLK2 siRNA	SA565	SA572
ALE	11078@uc003atq.1uc003atr.1@uc003att.1uc003atu.1uc003atw.1uc010gxh.1	0.09	0.09	0.1	0.26	0.24	0.27	-0.17	1000000000000.0	('11078@uc003atq.1uc003atr.1@uc003att.1uc003atu.1uc003atw.1uc010gxh.1.A.0', '11078@uc003atq.1uc003atr.1@uc003att.1uc003atu.1uc003atw.1uc010gxh.1.B.1_11078@uc003atq.1uc003atr.1@uc003att.1uc003atu.1uc003atw.1uc010gxh.1.B.0')	(0,0):11159,(0,1):4055,(1,0):480	0:480,1:4055	(0,0):6189,(0,1):2119,(1,0):840	0:840,1:2119	chr22	(38119192, 38168608)	(38122510, 38172563)	CLK2 siRNA	SA565	SA572
ALE	11078@uc003atv.1@uc003att.1uc003atu.1uc003atw.1uc010gxh.1	0.62	0.59	0.65	0.52	0.49	0.56	0.1	127.68	('11078@uc003atv.1@uc003att.1uc003atu.1uc003atw.1uc010gxh.1.B.1_11078@uc003atv.1@uc003att.1uc003atu.1uc003atw.1uc010gxh.1.B.0', '11078@uc003atv.1@uc003att.1uc003atu.1uc003atw.1uc010gxh.1.A.0')	(0,0):5564,(0,1):315,(1,0):4055	0:4055,1:315	(0,0):2851,(0,1):244,(1,0):2119	0:2119,1:244	chr22	(38168608, 38155424)	(38172563, 38155961)	CLK2 siRNA	SA565	SA572
ALE	84133@uc003aeh.1@uc003aeg.2	0.47	0.43	0.5	0.37	0.34	0.4	0.1	38.47	('84133@uc003aeh.1@uc003aeg.2.B.0', '84133@uc003aeh.1@uc003aeg.2.A.0')	(0,0):190,(0,1):285,(1,0):590	0:590,1:285	(0,0):251,(0,1):427,(1,0):601	0:601,1:427	chr22	(29449567, 29445185)	(29453475, 29446936)	CLK2 siRNA	SA565	SA572
ALE	11078@uc003atq.1uc003atr.1@uc003atv.1	0.14	0.13	0.16	0.28	0.25	0.31	-0.14	1000000000000.0	('11078@uc003atq.1uc003atr.1@uc003atv.1.A.0', '11078@uc003atq.1uc003atr.1@uc003atv.1.B.0')	(0,0):5233,(0,1):315,(1,0):480	0:480,1:315	(0,0):3082,(0,1):244,(1,0):840	0:840,1:244	chr22	(38119192, 38155424)	(38122510, 38155961)	CLK2 siRNA	SA565	SA572
ALE	11078@uc003ats.1@uc003att.1uc003atu.1uc003atw.1uc010gxh.1	0.09	0.08	0.1	0.25	0.24	0.27	-0.16	1000000000000.0	('11078@uc003ats.1@uc003att.1uc003atu.1uc003atw.1uc010gxh.1.A.0', '11078@uc003ats.1@uc003att.1uc003atu.1uc003atw.1uc010gxh.1.B.1_11078@uc003ats.1@uc003att.1uc003atu.1uc003atw.1uc010gxh.1.B.0')	(0,0):11159,(0,1):4055,(1,0):480	0:480,1:4055	(0,0):6189,(0,1):2119,(1,0):840	0:840,1:2119	chr22	(38119192, 38168608)	(38122577, 38172563)	CLK2 siRNA	SA565	SA572
ALE	128977@uc002zpk.1@uc002zpi.2	0.31	0.28	0.36	0.45	0.4	0.5	-0.14	749.69	('128977@uc002zpk.1@uc002zpi.2.A.0', '128977@uc002zpk.1@uc002zpi.2.B.0')	(0,0):303,(0,1):291,(1,0):181	0:181,1:291	(0,0):221,(0,1):166,(1,0):182	0:182,1:166	chr22	(19430895, 19428417)	(19431913, 19429217)	CLK2 siRNA	SA565	SA572
ALE	11078@uc003ats.1@uc003atv.1	0.14	0.12	0.16	0.27	0.24	0.3	-0.13	1000000000000.0	('11078@uc003ats.1@uc003atv.1.A.0', '11078@uc003ats.1@uc003atv.1.B.0')	(0,0):5233,(0,1):315,(1,0):480	0:480,1:315	(0,0):3082,(0,1):244,(1,0):840	0:840,1:244	chr22	(38119192, 38155424)	(38122577, 38155961)	CLK2 siRNA	SA565	SA572
ALE	11078@uc003ats.1@uc003atx.1	0.34	0.31	0.37	0.56	0.53	0.6	-0.22	1000000000000.0	('11078@uc003ats.1@uc003atx.1.A.0', '11078@uc003ats.1@uc003atx.1.B.0')	(0,0):9989,(0,1):368,(1,0):480	0:480,1:368	(0,0):5410,(0,1):257,(1,0):840	0:840,1:257	chr22	(38119192, 38167657)	(38122577, 38169113)	CLK2 siRNA	SA565	SA572
ALE	23177@uc002sdj.2@uc002sdl.2uc002sdk.2	0.6	0.57	0.63	0.5	0.47	0.54	0.1	173.62	('23177@uc002sdj.2@uc002sdl.2uc002sdk.2.B.1_23177@uc002sdj.2@uc002sdl.2uc002sdk.2.B.0', '23177@uc002sdj.2@uc002sdl.2uc002sdk.2.A.0')	(0,0):365,(0,1):317,(1,0):627	0:627,1:317	(0,0):365,(0,1):334,(1,0):447	0:447,1:334	chr2	(65309670, 65298588)	(65314142, 65301312)	CLK2 siRNA	SA565	SA572
ALE	25953@uc002vhm.1@uc002vhn.1uc002vhq.1	0.26	0.23	0.29	0.43	0.39	0.47	-0.17	1000000000000.0	('25953@uc002vhm.1@uc002vhn.1uc002vhq.1.B.0', '25953@uc002vhm.1@uc002vhn.1uc002vhq.1.A.0')	(0,0):7125,(0,1):206,(1,0):706	0:706,1:206	(0,0):8957,(0,1):193,(1,0):1429	0:1429,1:193	chr2	(219209531, 219137293)	(219211516, 219137668)	CLK2 siRNA	SA565	SA572
ALE	8837@uc002uwy.2@uc002uxb.2uc002uxc.2uc002uxd.2uc010fsx.1uc002uxg.1	0.23	0.18	0.28	0.53	0.46	0.6	-0.3	1000000000000.0	('8837@uc002uwy.2@uc002uxb.2uc002uxc.2uc002uxd.2uc010fsx.1uc002uxg.1.A.0', '8837@uc002uwy.2@uc002uxb.2uc002uxc.2uc002uxd.2uc010fsx.1uc002uxg.1.B.0')	(0,0):795,(0,1):63,(1,0):249	0:249,1:63	(0,0):1273,(0,1):51,(1,0):778	0:778,1:51	chr2	(202000921, 202028558)	(202004600, 202029003)	CLK2 siRNA	SA565	SA572
ALE	51455@uc002tae.1@uc002tac.1uc002tad.1	0.4	0.36	0.44	0.54	0.49	0.59	-0.14	402.79	('51455@uc002tae.1@uc002tac.1uc002tad.1.B.0', '51455@uc002tae.1@uc002tac.1uc002tad.1.A.0')	(0,0):2401,(0,1):298,(1,0):252	0:252,1:298	(0,0):2174,(0,1):162,(1,0):238	0:238,1:162	chr2	(100016938, 100055036)	(100017815, 100055772)	CLK2 siRNA	SA565	SA572
ALE	80255@uc002tkv.2uc002tkw.2@uc002tku.1	0.26	0.21	0.31	0.14	0.11	0.18	0.12	32.41	('80255@uc002tkv.2uc002tkw.2@uc002tku.1.A.0', '80255@uc002tkv.2uc002tkw.2@uc002tku.1.B.0_80255@uc002tkv.2uc002tkw.2@uc002tku.1.B.1')	(0,0):1226,(0,1):237,(1,0):90	0:90,1:237	(0,0):1101,(0,1):270,(1,0):48	0:48,1:270	chr2	(114499462, 114471933)	(114500456, 114475427)	CLK2 siRNA	SA565	SA572
ALE	649@uc003xbb.1uc003xbc.1uc003xbf.1@uc003xbg.1	0.23	0.19	0.26	0.35	0.31	0.39	-0.12	17814.91	('649@uc003xbb.1uc003xbc.1uc003xbf.1@uc003xbg.1.A.0', '649@uc003xbb.1uc003xbc.1uc003xbf.1@uc003xbg.1.B.0')	(0,0):546,(0,1):349,(1,0):118	0:118,1:349	(0,0):604,(0,1):315,(1,0):198	0:198,1:315	chr8	(22058631, 22069107)	(22059441, 22069837)	CLK2 siRNA	SA565	SA572
ALE	25788@uc003ygm.1uc003ygn.1@uc003ygk.1	0.27	0.23	0.32	0.15	0.13	0.19	0.12	136650.51	('25788@uc003ygm.1uc003ygn.1@uc003ygk.1.A.0', '25788@uc003ygm.1uc003ygn.1@uc003ygk.1.B.0')	(0,0):2103,(0,1):105,(1,0):217	0:217,1:105	(0,0):2434,(0,1):137,(1,0):136	0:136,1:137	chr8	(95443389, 95384188)	(95444884, 95384615)	CLK2 siRNA	SA565	SA572
ALE	649@uc003xba.1@uc003xbg.1	0.17	0.14	0.2	0.28	0.25	0.32	-0.11	2192113.16	('649@uc003xba.1@uc003xbg.1.A.1_649@uc003xba.1@uc003xbg.1.A.0', '649@uc003xba.1@uc003xbg.1.B.0')	(0,0):695,(0,1):349,(1,0):126	0:126,1:349	(0,0):848,(0,1):315,(1,0):228	0:228,1:315	chr8	(22056535, 22069107)	(22059441, 22069837)	CLK2 siRNA	SA565	SA572
ALE	5108@uc003wyg.2@uc003wyh.2	0.07	0.05	0.11	0.22	0.14	0.32	-0.15	30.7	('5108@uc003wyg.2@uc003wyh.2.B.0', '5108@uc003wyg.2@uc003wyh.2.A.0')	(0,0):686,(0,1):63,(1,0):26	0:26,1:63	(0,0):301,(0,1):22,(1,0):31	0:31,1:22	chr8	(17812979, 17810479)	(17813402, 17810695)	CLK2 siRNA	SA565	SA572
ALE	5108@uc003wyh.2@uc003wyi.2uc003wyj.2uc003wyk.2	0.64	0.56	0.73	0.4	0.32	0.5	0.24	320.86	('5108@uc003wyh.2@uc003wyi.2uc003wyj.2uc003wyk.2.B.0', '5108@uc003wyh.2@uc003wyi.2uc003wyj.2uc003wyk.2.A.0')	(0,0):11971,(0,1):26,(1,0):436	0:436,1:26	(0,0):6408,(0,1):31,(1,0):193	0:193,1:31	chr8	(17885146, 17812979)	(17887457, 17813402)	CLK2 siRNA	SA565	SA572
ALE	4795@uc003rgo.1uc003rgp.1@uc003nub.1uc003nuc.1	0.71	0.66	0.76	0.86	0.82	0.9	-0.15	861077.57	('4795@uc003rgo.1uc003rgp.1@uc003nub.1uc003nuc.1.B.0', '4795@uc003rgo.1uc003rgp.1@uc003nub.1uc003nuc.1.A.0')	(0,0):558952,(0,1):83,(1,0):206	0:206,1:83	(0,0):525674,(0,1):41,(1,0):261	0:261,1:41	chr6	(31525799, 3026949)	(31526606, 3027756)	CLK2 siRNA	SA565	SA572
ALE	23408@uc003naw.1@uc003nax.1uc003nay.1	0.19	0.15	0.24	0.42	0.35	0.51	-0.23	822149924119.85	('23408@uc003naw.1@uc003nax.1uc003nay.1.A.0', '23408@uc003naw.1@uc003nax.1uc003nay.1.B.0')	(0,0):82,(0,1):103,(1,0):82	0:82,1:103	(0,0):66,(0,1):48,(1,0):120	0:120,1:48	chr6	(13604708, 13612022)	(13605970, 13612521)	CLK2 siRNA	SA565	SA572
ALE	57579@uc003pfm.1@uc003pfk.2	0.41	0.31	0.53	0.83	0.73	0.92	-0.42	12772520.2	('57579@uc003pfm.1@uc003pfk.2.A.0', '57579@uc003pfm.1@uc003pfk.2.B.0')	(0,0):510,(0,1):26,(1,0):86	0:86,1:26	(0,0):503,(0,1):6,(1,0):169	0:169,1:6	chr6	(71212339, 71233670)	(71214663, 71234302)	CLK2 siRNA	SA565	SA572
ALE	285755@uc003pth.1@uc003ptg.2uc010kdo.1uc010kdp.1	0.29	0.19	0.41	0.07	0.02	0.13	0.22	469.99	('285755@uc003pth.1@uc003ptg.2uc010kdo.1uc010kdp.1.B.0', '285755@uc003pth.1@uc003ptg.2uc010kdo.1uc010kdp.1.A.0')	(0,0):349,(0,1):37,(1,0):23	0:23,1:37	(0,0):138,(0,1):43,(1,0):4	0:4,1:43	chr6	(109711418, 109760160)	(109714140, 109761990)	CLK2 siRNA	SA565	SA572
ALE	51390@uc003qjg.2@uc003qjf.1uc003qjh.1uc003qji.1	0.24	0.22	0.26	0.34	0.31	0.37	-0.1	1000000000000.0	('51390@uc003qjg.2@uc003qjf.1uc003qjh.1uc003qji.1.A.0', '51390@uc003qjg.2@uc003qjf.1uc003qjh.1uc003qji.1.B.0')	(0,0):2251,(0,1):712,(1,0):1313	0:1313,1:712	(0,0):1272,(0,1):322,(1,0):956	0:956,1:322	chr6	(143508766, 143660776)	(143511728, 143661441)	CLK2 siRNA	SA565	SA572
ALE	57579@uc003pfm.1@uc01841.uc003pfp.2	0.06	0.04	0.07	0.19	0.16	0.21	-0.13	1000000000000.0	('57579@uc003pfm.1@uc01844.uc003pfp.2.A.0', '57579@uc003pfm.1@uc01845.uc003pfp.2.B.0')	(0,0):3140,(0,1):876,(1,0):86	0:86,1:876	(0,0):1909,(0,1):445,(1,0):169	0:169,1:445	chr6	(71212339, 71269419)	(71214663, 71270875)	CLK2 siRNA	SA565	SA572
ALE	4673@uc001syc.1uc001syb.1uc001sya.1@uc001sxx.1uc001sxy.1uc001sxz.1	0.43	0.39	0.46	0.32	0.29	0.35	0.11	181745.01	('4673@uc001syc.1uc001syb.1uc001sya.1@uc001sxx.1uc001sxy.1uc001sxz.1.B.0', '4673@uc001syc.1uc001syb.1uc001sya.1@uc001sxx.1uc001sxy.1uc001sxz.1.A.0')	(0,0):3051,(0,1):191,(1,0):6417	0:6417,1:191	(0,0):2448,(0,1):210,(1,0):4359	0:4359,1:210	chr12	(76439956, 76443342)	(76442244, 76443565)	CLK2 siRNA	SA565	SA572
ALE	9815@uc001tpw.1@uc001535.uc001tpv.1	0.61	0.57	0.66	0.39	0.36	0.43	0.22	1000000000000.0	('9815@uc001tpw.1@uc001539.uc001tpv.1.B.0', '9815@uc001tpw.1@uc001538.uc001tpv.1.A.0')	(0,0):534,(0,1):118,(1,0):1022	0:1022,1:118	(0,0):517,(0,1):233,(1,0):806	0:806,1:233	chr12	(110367609, 110385867)	(110370995, 110386651)	CLK2 siRNA	SA565	SA572
ALE	121457@uc001tfx.1@uc001tfv.1uc001tfw.1	0.43	0.4	0.47	0.57	0.53	0.62	-0.14	1235.28	('121457@uc001tfx.1@uc001tfv.1uc001tfw.1.A.0', '121457@uc001tfx.1@uc001tfv.1uc001tfw.1.B.0')	(0,0):170,(0,1):304,(1,0):730	0:730,1:304	(0,0):113,(0,1):137,(1,0):571	0:571,1:137	chr12	(99018030, 99007182)	(99020544, 99008118)	CLK2 siRNA	SA565	SA572
ALE	4673@uc001syc.1uc001syb.1uc001sya.1@uc001sxw.1	0.47	0.43	0.5	0.35	0.32	0.38	0.12	6595.77	('4673@uc001syc.1uc001syb.1uc001sya.1@uc001sxw.1.B.0_4673@uc001syc.1uc001syb.1uc001sya.1@uc001sxw.1.B.1', '4673@uc001syc.1uc001syb.1uc001sya.1@uc001sxw.1.A.0')	(0,0):4377,(0,1):191,(1,0):5091	0:5091,1:191	(0,0):3433,(0,1):210,(1,0):3374	0:3374,1:210	chr12	(76439956, 76443342)	(76442244, 76443565)	CLK2 siRNA	SA565	SA572
ALE	4673@uc001syc.1uc001syb.1uc001sya.1@uc001sxv.1	0.46	0.43	0.5	0.34	0.31	0.37	0.12	37783101089.18	('4673@uc001syc.1uc001syb.1uc001sya.1@uc001sxv.1.B.0_4673@uc001syc.1uc001syb.1uc001sya.1@uc001sxv.1.B.1', '4673@uc001syc.1uc001syb.1uc001sya.1@uc001sxv.1.A.0')	(0,0):4602,(0,1):191,(1,0):4866	0:4866,1:191	(0,0):3631,(0,1):210,(1,0):3176	0:3176,1:210	chr12	(76439956, 76443342)	(76442244, 76443565)	CLK2 siRNA	SA565	SA572
ALE	10138@uc001rmx.1@uc001rmv.1uc001rmw.1	0.95	0.93	0.96	0.85	0.81	0.89	0.1	26155854.99	('10138@uc001rmx.1@uc001rmv.1uc001rmw.1.B.0', '10138@uc001rmx.1@uc001rmv.1uc001rmw.1.A.0')	(0,0):692,(0,1):28,(1,0):1122	0:1122,1:28	(0,0):679,(0,1):43,(1,0):539	0:539,1:43	chr12	(42550907, 42628010)	(42554628, 42629799)	CLK2 siRNA	SA565	SA572
ALE	55323@uc002ast.1@uc002ass.1	0.53	0.48	0.58	0.38	0.32	0.44	0.15	103.63	('55323@uc002ast.1@uc002ass.1.B.0', '55323@uc002ast.1@uc002ass.1.A.0')	(0,0):742,(0,1):131,(1,0):2057	0:2057,1:131	(0,0):306,(0,1):78,(1,0):654	0:654,1:78	chr15	(71123889, 71143768)	(71125455, 71144059)	CLK2 siRNA	SA565	SA572
ALE	5923@uc002ber.2@uc002beo.1uc002bep.1uc002beq.1	0.16	0.06	0.29	0.72	0.34	0.97	-0.56	27.31	('5923@uc002ber.2@uc002beo.1uc002bep.1uc002beq.1.A.0', '5923@uc002ber.2@uc002beo.1uc002bep.1uc002beq.1.B.0')	(0,0):216,(0,1):15,(1,0):6	0:6,1:15	(0,0):98,(1,0):4	0:4	chr15	(79277105, 79254286)	(79277546, 79254578)	CLK2 siRNA	SA565	SA572
ALE	9236@uc002acz.1@uc002acx.2uc010bfk.1uc002acy.2	0.86	0.85	0.88	0.74	0.71	0.77	0.12	1000000000000.0	('9236@uc002acz.1@uc002acx.2uc010bfk.1uc002acy.2.A.0', '9236@uc002acz.1@uc002acx.2uc010bfk.1uc002acy.2.B.0')	(0,0):1257,(0,1):226,(1,0):1808	0:1808,1:226	(0,0):601,(0,1):179,(1,0):641	0:641,1:179	chr15	(55651737, 55647447)	(55653142, 55648607)	CLK2 siRNA	SA565	SA572
ALE	5106@uc001wls.1@uc001wlr.1	0.22	0.19	0.25	0.34	0.29	0.38	-0.12	38884.33	('5106@uc001wls.1@uc001wlr.1.A.0', '5106@uc001wls.1@uc001wlr.1.B.0')	(0,0):5551,(0,1):223,(1,0):361	0:361,1:223	(0,0):3915,(0,1):110,(1,0):321	0:321,1:110	chr14	(24569204, 24573051)	(24569770, 24573300)	CLK2 siRNA	SA565	SA572
ALE	10202@uc010aku.1@uc001wkt.2uc001wku.2uc001wkv.2	0.09	0.08	0.11	0.24	0.2	0.28	-0.15	1000000000000.0	('10202@uc010aku.1@uc001wkt.2uc001wku.2uc001wkv.2.A.0', '10202@uc010aku.1@uc001wkt.2uc001wku.2uc001wkv.2.B.0')	(0,0):542,(0,1):357,(1,0):163	0:163,1:357	(0,0):254,(0,1):143,(1,0):199	0:199,1:143	chr14	(24110875, 24114351)	(24112428, 24114848)	CLK2 siRNA	SA565	SA572
ALE	5106@uc010ald.1uc010ale.1@uc001wlr.1	0.14	0.12	0.16	0.24	0.21	0.29	-0.1	2860.85	('5106@uc010ald.1uc010ale.1@uc001wlr.1.A.0', '5106@uc010ald.1uc010ale.1@uc001wlr.1.B.0')	(0,0):6399,(0,1):223,(1,0):310	0:310,1:223	(0,0):4420,(0,1):110,(1,0):301	0:301,1:110	chr14	(24568767, 24573051)	(24569512, 24573300)	CLK2 siRNA	SA565	SA572
ALE	6235@uc001wwm.1@uc001wwl.1	0.39	0.26	0.56	0.15	0.1	0.22	0.24	49.14	('6235@uc001wwm.1@uc001wwl.1.B.0', '6235@uc001wwm.1@uc001wwl.1.A.0')	(0,0):1126,(0,1):11,(1,0):1110	0:1110,1:11	(0,0):1050,(0,1):22,(1,0):616	0:616,1:22	chr14	(50044042, 50050290)	(50044571, 50050393)	CLK2 siRNA	SA565	SA572
ALE	145508@uc001xuy.1@uc001xux.1	0.15	0.11	0.21	0.32	0.25	0.38	-0.17	22.22	('145508@uc001xuy.1@uc001xux.1.A.0', '145508@uc001xuy.1@uc001xux.1.B.0')	(0,0):1490,(0,1):167,(1,0):30	0:30,1:167	(0,0):1342,(0,1):127,(1,0):60	0:60,1:127	chr14	(81296509, 80962824)	(81297638, 80963925)	CLK2 siRNA	SA565	SA572
MXE	chr8:97313178:97313344:-@chr8:97312936:97313025:-@chr8:97312783:97312919:-@chr8:97308085:97312536:-	0.13	0.1	0.16	0.24	0.2	0.3	-0.11	79.4	('chr8:97313178:97313344:-@chr8:97312936:97313025:-@chr8:97312783:97312919:-@chr8:97308085:97312536:-.B.dn_chr8:97313178:97313344:-@chr8:97312936:97313025:-@chr8:97312783:97312919:-@chr8:97308085:97312536:-.B.mxe2_chr8:97313178:97313344:-@chr8:97312936:97313025:-@chr8:97312783:97312919:-@chr8:97308085:97312536:-.B.up', 'chr8:97313178:97313344:-@chr8:97312936:97313025:-@chr8:97312783:97312919:-@ch…	(0,0):3375,(0,1):253,(1,0):50,(1,1):1526	0:243,1:1586	(0,0):2791,(0,1):182,(1,0):78,(1,1):1160	0:333,1:1087	chr8	(97238909, 97238909)	(97244168, 97244168)	CLK2 siRNA	SA565	SA572
RI	chr9:35727745:35727936:-@chr9:35726864:35727444:-	0.37	0.32	0.43	0.24	0.2	0.28	0.13	25.88	('chr9:35727745:35727936:-@chr9:35726864:35727444:-.A.withRI', 'chr9:35727745:35727936:-@chr9:35726864:35727444:-.B.dn_chr9:35727745:35727936:-@chr9:35726864:35727444:-.B.up')	(0,0):80,(0,1):79,(1,0):133,(1,1):329	0:260,1:281	(0,0):105,(0,1):127,(1,0):117,(1,1):473	0:234,1:483	chr9	(35736864, 35736864)	(35737936, 35737936)	CLK2 siRNA	SA565	SA572
RI	chr9:88130069:88130249:-@chr9:88127608:88128695:-	0.2	0.17	0.25	0.34	0.28	0.4	-0.14	78.14	('chr9:88130069:88130249:-@chr9:88127608:88128695:-.A.withRI', 'chr9:88130069:88130249:-@chr9:88127608:88128695:-.B.dn_chr9:88130069:88130249:-@chr9:88127608:88128695:-.B.up')	(0,0):64,(0,1):28,(1,0):123,(1,1):416	0:193,1:374	(0,0):62,(0,1):21,(1,0):176,(1,1):356	0:292,1:261	chr9	(88937788, 88937788)	(88940429, 88940429)	CLK2 siRNA	SA565	SA572
RI	chr9:133394336:133394478:-@chr9:133394152:133394246:-	0.03	0.0	0.1	0.27	0.15	0.43	-0.24	25.31	('chr9:133394336:133394478:-@chr9:133394152:133394246:-.A.withRI', 'chr9:133394336:133394478:-@chr9:133394152:133394246:-.B.dn_chr9:133394336:133394478:-@chr9:133394152:133394246:-.B.up')	(0,0):35,(0,1):12,(1,1):6	0:0,1:18	(0,0):41,(0,1):11,(1,0):11,(1,1):4	0:12,1:14	chr9	(134404331, 134404331)	(134404657, 134404657)	CLK2 siRNA	SA565	SA572
RI	chr9:94517356:94517566:-@chr9:94513466:94515564:-	0.39	0.35	0.44	0.52	0.47	0.57	-0.13	58.46	('chr9:94517356:94517566:-@chr9:94513466:94515564:-.A.withRI', 'chr9:94517356:94517566:-@chr9:94513466:94515564:-.B.dn_chr9:94517356:94517566:-@chr9:94513466:94515564:-.B.up')	(0,0):53,(0,1):35,(1,0):411,(1,1):1109	0:834,1:721	(0,0):64,(0,1):35,(1,0):578,(1,1):1161	0:1149,1:625	chr9	(95473645, 95473645)	(95477745, 95477745)	CLK2 siRNA	SA565	SA572
RI	chr9:129739534:129739624:-@chr9:129738653:129738755:-	0.09	0.07	0.11	0.19	0.15	0.24	-0.1	44.07	('chr9:129739534:129739624:-@chr9:129738653:129738755:-.A.withRI', 'chr9:129739534:129739624:-@chr9:129738653:129738755:-.B.dn_chr9:129739534:129739624:-@chr9:129738653:129738755:-.B.up')	(0,0):293,(0,1):62,(1,0):148	0:148,1:62	(0,0):258,(0,1):44,(1,0):259,(1,1):1	0:259,1:45	chr9	(130698832, 130698832)	(130699803, 130699803)	CLK2 siRNA	SA565	SA572
RI	chr7:91703663:91703792:-@chr7:91702653:91702896:-	0.13	0.1	0.17	0.28	0.21	0.35	-0.15	414.17	('chr7:91703663:91703792:-@chr7:91702653:91702896:-.A.withRI', 'chr7:91703663:91703792:-@chr7:91702653:91702896:-.B.dn_chr7:91703663:91703792:-@chr7:91702653:91702896:-.B.up')	(0,0):117,(0,1):77,(1,0):80,(1,1):32	0:85,1:104	(0,0):67,(0,1):39,(1,0):105,(1,1):24	0:111,1:57	chr7	(91864717, 91864717)	(91865856, 91865856)	CLK2 siRNA	SA565	SA572
RI	chr7:1443697:1443770:-@chr7:1442904:1443018:-	0.81	0.49	0.97	0.3	0.17	0.48	0.51	30.11	('chr7:1443697:1443770:-@chr7:1442904:1443018:-.A.withRI', 'chr7:1443697:1443770:-@chr7:1442904:1443018:-.B.dn_chr7:1443697:1443770:-@chr7:1442904:1443018:-.B.up')	(0,0):43,(1,0):60	0:60	(0,0):54,(0,1):7,(1,0):61	0:61,1:7	chr7	(1476378, 1476378)	(1477244, 1477244)	CLK2 siRNA	SA565	SA572
RI	chr7:150569511:150569672:-@chr7:150568444:150568541:-	0.18	0.13	0.24	0.35	0.27	0.46	-0.17	43.2	('chr7:150569511:150569672:-@chr7:150568444:150568541:-.A.withRI', 'chr7:150569511:150569672:-@chr7:150568444:150568541:-.B.dn_chr7:150569511:150569672:-@chr7:150568444:150568541:-.B.up')	(0,0):92,(0,1):39,(1,0):134,(1,1):6	0:135,1:44	(0,0):69,(0,1):23,(1,0):191,(1,1):4	0:193,1:25	chr7	(150937511, 150937511)	(150938739, 150938739)	CLK2 siRNA	SA565	SA572
RI	chr5:176763466:176763697:-@chr5:176763088:176763224:-	0.44	0.33	0.57	0.71	0.59	0.81	-0.27	20.37	('chr5:176763466:176763697:-@chr5:176763088:176763224:-.A.withRI', 'chr5:176763466:176763697:-@chr5:176763088:176763224:-.B.dn_chr5:176763466:176763697:-@chr5:176763088:176763224:-.B.up')	(0,0):51,(0,1):25,(1,0):52,(1,1):11	0:59,1:29	(0,0):56,(0,1):15,(1,0):99,(1,1):12	0:106,1:20	chr5	(176830482, 176830482)	(176831091, 176831091)	CLK2 siRNA	SA565	SA572
RI	chr20:61797575:61797651:+@chr20:61798557:61798988:+	0.23	0.21	0.25	0.35	0.3	0.39	-0.12	613271.75	('chr20:61797575:61797651:+@chr20:61798557:61798988:+.A.withRI', 'chr20:61797575:61797651:+@chr20:61798557:61798988:+.B.up_chr20:61797575:61797651:+@chr20:61798557:61798988:+.B.dn')	(0,0):663,(0,1):4,(1,0):1039,(1,1):1580	0:1370,1:1253	(0,0):242,(0,1):1,(1,0):524,(1,1):529	0:739,1:315	chr20	(62327131, 62327131)	(62328544, 62328544)	CLK2 siRNA	SA565	SA572
RI	chr20:31711726:31711862:-@chr20:31711352:31711465:-	0.58	0.35	0.79	0.21	0.11	0.33	0.37	34.72	('chr20:31711726:31711862:-@chr20:31711352:31711465:-.A.withRI', 'chr20:31711726:31711862:-@chr20:31711352:31711465:-.B.dn_chr20:31711726:31711862:-@chr20:31711352:31711465:-.B.up')	(0,0):68,(0,1):4,(1,0):26	0:26,1:4	(0,0):78,(0,1):16,(1,0):19,(1,1):2	0:20,1:17	chr20	(32247691, 32247691)	(32248201, 32248201)	CLK2 siRNA	SA565	SA572
RI	chr1:1324773:1324932:+@chr1:1325401:1325546:+	0.14	0.08	0.2	0.39	0.27	0.55	-0.25	130.42	('chr1:1324773:1324932:+@chr1:1325401:1325546:+.A.withRI', 'chr1:1324773:1324932:+@chr1:1325401:1325546:+.B.up_chr1:1324773:1324932:+@chr1:1325401:1325546:+.B.dn')	(0,0):18,(0,1):32,(1,0):25,(1,1):1	0:25,1:33	(0,0):18,(0,1):13,(1,0):40	0:40,1:13	chr1	(1334910, 1334910)	(1335683, 1335683)	CLK2 siRNA	SA565	SA572
RI	chr1:27549872:27550030:+@chr1:27550336:27550414:+	0.44	0.38	0.52	0.82	0.72	0.91	-0.38	1000000000000.0	('chr1:27549872:27550030:+@chr1:27550336:27550414:+.A.withRI', 'chr1:27549872:27550030:+@chr1:27550336:27550414:+.B.up_chr1:27549872:27550030:+@chr1:27550336:27550414:+.B.dn')	(0,0):258,(0,1):52,(1,0):276,(1,1):8	0:277,1:59	(0,0):165,(0,1):8,(1,0):272,(1,1):5	0:276,1:9	chr1	(27677285, 27677285)	(27677827, 27677827)	CLK2 siRNA	SA565	SA572
[truncated: 3,026 more rows]
