# Supplementary material for: CLK-dependent exon recognition and conjoined gene formation revealed with a novel small molecule inhibitor
Source: Nat Commun. 2017 Feb 23;8:7. doi: 10.1038/s41467-016-0008-7 (PMC5431906; doi:10.1038/s41467-016-0008-7)
Supplement: Supplementary file 14 — Enriched GO BP terms for genes affected by MISO ∆AS events shared between the T3-treated and CLK RNAi datasets. Columns: topic (GO BP term; text), hit.num (# input genes topic; int), number.in.topic (# annotated genes in topic; int), ratio.of.topic (ratio of # genes in topic to total genes in Reactome FI network; float), p.value (P-value; float), fdr (Benjamini-Hochberg corrected P-values; float), hits (input genes found in gene set; text). [file 41467_2016_8_MOESM14_ESM.txt]

topic	hit.num	number.in.topic	ratio.of.topic	p.value	fdr	hits
gene expression	29	602	0.0572569906790945	2.33307380748116e-07	0.001	XPO1,THRA,RPL13,U2AF1,RPL10,PTBP1,RPS18,MED15,SRSF11,HSPA1A,HNRNPL,UBE2D3,EIF3B,HNRNPK,TEAD4,RPL10A,RPS24,EEF1A1,CSTF3,EIF4H,NCOR1,NCOR2,RPS2,SNAPC5,POLR1C,EIF4A2,EEF1D,SNRNP70,GTF3C2
mitotic cell cycle	17	340	0.0323378352672627	5.71493543796153e-05	0.0165	XPO1,CEP78,CDC16,NDEL1,CNTRL,AZI1,TFDP1,CDC23,POLD2,AKAP9,POM121,PPP1R12A,ODF2,BUB3,LMNA,CEP63,CSNK1E
chromatin modification	8	90	0.00856001521780483	0.000145140958479506	0.021	MORF4L2,MTF2,HDAC5,NCOR1,MBTD1,CHD9,CHD3,PHF19
translational initiation	9	110	0.0104622408217615	0.000104307239276236	0.024	RPL13,RPL10,RPS18,EIF3B,RPL10A,RPS24,EIF4H,RPS2,EIF4A2
translational elongation	8	89	0.008464903937607	0.000134587181675916	0.02525	RPL13,RPL10,RPS18,RPL10A,RPS24,EEF1A1,RPS2,EEF1D
nuclear mRNA splicing, via spliceosome	10	155	0.0147422484306639	0.000292321408647545	0.03183	U2AF1,PTBP1,SRSF10,SRSF11,HNRNPL,HNRNPK,CSTF3,DDX5,SF1,SNRNP70
