# Supplementary material for: CLK-dependent exon recognition and conjoined gene formation revealed with a novel small molecule inhibitor
Source: Nat Commun. 2017 Feb 23;8:7. doi: 10.1038/s41467-016-0008-7 (PMC5431906; doi:10.1038/s41467-016-0008-7)
Supplement: Supplementary file 15 — Enriched GO BP terms for genes affected by MISO ∆AS events at lower (0.05– Samuel AJR Aparicio BM BCh PhD FRCPath BC Cancer Research Centre Nan and Lorraine Robertson Chair of Breast Cancer Research, UBC/BCCA 675 West 10th Avenue CRC Chair, Molecular Oncology Vancouver, BC saparicio@bccrc.ca V5Z 1L3, Canada +1 604 675 8201(T) +1 604 675 8214 (fax) 0.5 μM) or higher (1.0–10.0 μM) concentrations in the HCT116 and 184hTERT datasets. Columns: topic (GO BP term; text), hit.num (# input genes topic; int), number.in.topic (# annotated genes in topic; int), ratio.of.topic (ratio of # genes in topic to total genes in Reactome FI network; float), p.value (P-value; float), fdr (Benjamini-Hochberg corrected P-values; float), hits (input genes found in gene set; text), dataset (cell and RNA-Seq library type; text), t3_concentration_range (T3 concentration range, μM; text). [file 41467_2016_8_MOESM15_ESM.txt]

topic	hit.num	number.in.topic	ratio.of.topic	p.value	fdr	hits	dataset	t3_concentration_range
negative regulation of transcription from RNA polymerase II promoter	95	490	0.0466045272969374	1.1653039668657599e-05	0.0001429	MEF2A,MED25,YEATS2,MECP2,VPS72,ASXL1,EZH1,EZH2,ZNF148,ATF7IP,PHF12,PHF19,LRP8,EP300,TFAP2A,NR2C1,EHMT1,HDAC4,DNAJB5,E2F6,PRMT5,E4F1,TBL1XR1,MTF2,NR1H2,AHRR,BCOR,TCF25,NR1H3,SAP130,RNF2,RBPJ,NCOR1,NCOR2,PPARD,SEMA4D,MTDH,BCL6,TRIM33,ZMYND8,UBE2D3,KAT5,DNMT1,TPR,SP100,MDM2,MDM4,IRF2,IRF3,ZNF254,HMG20A,DNMT3B,RLIM,PER3,SIM2,ZBTB1,XPO1,CNOT2,CNOT1,DDX20,RBL1,KDM2B,VDR,WHSC1,PLK1,TDG,ZNF202,ZNF205,NFX…	HCT116-unstranded	0.05-0.5
RNA metabolic process	53	220	0.0209244816435229	4.6791128733847395e-06	0.00016669999999999999	RPLP0,RPLP1,ANP32A,EIF4A2,UPF1,ETF1,SNRPD1,RPL10A,PRMT5,RPL13A,YWHAB,EIF4B,PATL1,GEMIN7,GEMIN2,ATXN2,LSM7,RPL10,LSM2,RPS18,RPS25,RPS26,RPS24,RPSA,RPS9,RPS8,UPF3A,CNOT10,EXOSC2,NUP214,RPL31,RQCD1,RPL28,XPO1,CNOT3,CNOT2,CNOT1,CNOT7,CNOT4,DDX20,RBFOX2,RPL3,SMG5,SMG7,SMG1,DCPS,DCP1A,PSMD12,PSMA5,PSMC5,PSMC4,PSMD6,PSME3	HCT116-unstranded	0.05-0.5
mitosis	53	204	0.0194027011603576	5.466258101716189e-07	0.0002	STAG2,STAG1,RCC2,RCC1,PPP2R2D,RECQL5,USP16,TXNL4A,E4F1,KIF15,HAUS2,ANAPC5,NEK9,NEK2,CCNK,DSN1,CCNF,CSNK1A1,BIRC6,BIRC5,CLIP1,KATNA1,TPR,CEP55,TADA2A,NUF2,OFD1,MASTL,TPX2,ASPM,PLK1,CDK1,HMGA2,CDK2,NSL1,TERF1,CDC25A,CDC25B,MIS18BP1,CDC16,STRA13,PBRM1,ACTR8,CDK11A,MIS12,SGOL1,ANAPC10,ENSA,PPP1R12A,CENPN,RGS14,SETD8,CENPT	HCT116-unstranded	0.05-0.5
chromosome segregation	20	54	0.0051360091306829	1.9403704367482198e-05	0.0002	STAG1,RCC1,BRD4,NEK2,DSN1,BIRC5,NDEL1,NUF2,CIAO1,MMS19,NTMT1,CDK5RAP2,NSL1,SLC25A5,TOP3B,MIS12,SGOL1,CENPN,RGS14,CENPT	HCT116-unstranded	0.05-0.5
histone H3 acetylation	17	40	0.0038044512079132603	1.47976637053793e-05	0.0002222	MAP3K7,TAF5L,YEATS2,TAF12,BRD1,PHF17,PHF15,SAP130,KAT6B,KAT6A,MBIP,BRPF1,TADA2A,TCF3,TAF6L,SUPT7L,ING5	HCT116-unstranded	0.05-0.5
DNA repair	65	251	0.0238729313296557	3.27374114483803e-08	0.00025	MCRS1,RAD1,NTHL1,RECQL5,TAOK3,ATR,ATM,FANCD2,UPF1,ATRX,CSNK1D,CSNK1E,OGG1,OTUB1,INO80E,INO80C,DDB2,EXO1,PNKP,UBR5,CHAF1A,FANCI,FANCA,FANCB,CCNH,BLM,UBE2D3,ATRIP,UBE2T,HINFP,ERCC1,XRCC4,EME1,GTF2H2,RUVBL2,POLA1,BCCIP,TRIP12,MMS19,SMG1,POLD2,TDG,CDK1,CDK2,RFWD3,RAD51B,NONO,POLK,POLH,POLE,POLB,STRA13,DCLRE1B,RFC1,DMAP1,ACTR8,UNG,POLR2B,MORF4L2,MUTYH,PIF1,MUS81,APEX1,MSH6,TDP1	HCT116-unstranded	0.05-0.5
cell division	58	259	0.0246338215712383	1.4094220529226e-05	0.00025	STAG2,STAG1,NCAPD3,PPP1CA,RCC2,CNTRL,RCC1,PPP2R2D,RECQL5,USP16,TXNL4A,E4F1,PKN2,HAUS2,ANAPC5,NEK9,NEK2,CCNK,DSN1,CCNF,CSNK1A1,BIRC6,BIRC5,SEPT9,KATNA1,TPR,NUF2,MAP4,ZNF16,MASTL,CDC7,TPX2,CCND3,BUB3,CCNB1,CDK1,HMGA2,CDK2,NSL1,TERF1,CDC25A,CDC25B,MIS18BP1,CDC16,STRA13,MAD2L1,BCAR1,ACTR8,MIS12,SGOL1,ANAPC10,ENSA,LLGL2,CENPE,CENPJ,RGS14,SETD8,CENPT	HCT116-unstranded	0.05-0.5
G2/M transition of mitotic cell cycle	45	112	0.0106524633821571	1.39084299632941e-11	0.0003333	CNTRL,CSNK1D,CSNK1E,HAUS2,CEP192,DDX11,CEP290,ANAPC5,NEK2,ALMS1,TPD52L1,CEP250,CCNH,BIRC5,CEP78,CEP70,FGFR1OP,ACTR1A,CEP41,CEP57,SKP2,PCM1,TUBB4B,PCNT,OFD1,MASTL,CCNB1,PRKAR2B,AZI1,PLK1,CDK5RAP2,CDK1,CDK2,ODF2,TERF1,CCP110,CDC25A,CDC25B,DYNC1I2,ANAPC10,ENSA,KHDRBS1,MELK,PPP1R12A,CENPJ	HCT116-unstranded	0.05-0.5
nuclear mRNA splicing, via spliceosome	39	155	0.0147422484306639	3.27826834211065e-05	0.0003636	DHX38,PTBP1,SRSF5,SRSF4,SRSF6,SF3B3,CWC27,TXNL4A,SNRPD1,PRPF3,SF3B14,FUS,CACTIN,SLU7,TRA2B,GEMIN7,LSM7,LSM2,RBM5,HNRNPA2B1,HNRNPR,HNRNPL,HNRNPM,HNRNPF,HNRNPC,HNRNPH1,CPSF7,CPSF2,CPSF1,PCF11,SRSF10,SF1,POLR2B,SNRNP70,PAPOLA,SUGP1,DDX39A,EFTUD2,CSTF2	HCT116-unstranded	0.05-0.5
mitotic cell cycle	100	340	0.0323378352672627	3.5527136788005e-15	0.0005	STAG2,STAG1,ESPL1,RCC2,CNTRL,PPP2R2D,LMNA,CSNK1D,CSNK1E,DBF4,CSNK2A1,TFDP1,DYRK1A,KIF23,E2F2,HAUS2,CEP192,CEP290,ANAPC5,NEK9,NEK2,BANF1,ALMS1,RNF2,CEP250,DSN1,CCNH,LIN54,BIRC5,CEP78,CEP70,NDEL1,FGFR1OP,CLIP1,ACTR1A,TPR,CEP41,NUP160,CEP57,NUP153,MLF1IP,RANGAP1,SKP2,PCM1,GORASP1,TUBB4B,PCNT,NUF2,OFD1,MASTL,CDC7,POLA1,NUP214,BUB3,CCNB1,XPO1,BTRC,PRKAR2B,RBL1,AZI1,GINS1,PLK1,POLD2,CDC45,CDK5RAP2,CDK1…	HCT116-unstranded	0.05-0.5
gene expression	152	602	0.0572569906790945	1.11022302462516e-16	0.001	MED25,MED24,MED23,MED20,DHX38,RPLP0,RPLP1,PTBP1,MED15,MED16,SRSF5,SRSF4,SRSF6,TAF1C,TAF1A,SRPR,ANP32A,TAF11,TAF12,EIF4A2,EEF1D,SRP9,SF3B3,UPF1,ETF1,TXNL4A,SRP14,SNRPD1,NR2C2,NR2C1,TEAD4,PRKRA,RPL10A,NR4A1,TEAD3,PRMT5,GTF3C2,GTF3C1,ADARB1,SLBP,MED31,RPL13A,RNF111,SF3B14,FUS,RBPJ,NCOR1,NCOR2,CCNH,NR1D2,YWHAB,UBTF,TRIM33,KARS,UBE2D3,EIF3E,EEF1A1,EIF4B,SPCS1,PATL1,TNRC6C,TNRC6A,GEMIN7,GEMIN2,LARS2,LS…	HCT116-unstranded	0.05-0.5
mRNA metabolic process	46	201	0.0191173673197641	6.44396593355578e-05	0.001083	RPLP0,RPLP1,ANP32A,EIF4A2,UPF1,ETF1,RPL10A,RPL13A,YWHAB,EIF4B,PATL1,LSM7,RPL10,LSM2,RPS18,RPS25,RPS26,RPS24,RPSA,RPS9,RPS8,UPF3A,CNOT10,EXOSC2,NUP214,RPL31,RQCD1,RPL28,XPO1,CNOT3,CNOT2,CNOT1,CNOT7,CNOT4,RPL3,SMG5,SMG7,SMG1,DCPS,DCP1A,PSMD12,PSMA5,PSMC5,PSMC4,PSMD6,PSME3	HCT116-unstranded	0.05-0.5
transcription initiation from RNA polymerase II promoter	39	163	0.0155031386722465	9.280883024809229e-05	0.001214	MED25,MED24,MED23,MED20,MED15,MED16,TAF11,TAF12,NR2C2,NR2C1,TEAD4,NR4A1,TEAD3,E2F2,MED31,RNF111,RBPJ,NCOR1,NCOR2,CCNH,NR1D2,TRIM33,UBE2D3,THRAP3,GTF2H2,RBL1,VDR,YAP1,CDK8,PPM1A,NR2C2AP,CREBBP,SMAD2,MED4,MED8,MED1,POLR2B,THRA,NR6A1	HCT116-unstranded	0.05-0.5
chromatin modification	26	90	0.00856001521780483	7.90248889550593e-05	0.001231	VPS72,PHF19,EHMT1,TBL1XR1,JMJD1C,MRGBP,HMGN3,MTF2,AEBP2,NCOR1,DNMT1,FAM175A,UBN1,L3MBTL2,HMG20A,SMARCAL1,RBL1,TDG,DEK,KDM5A,BANP,H2AFY2,KDM4B,H2AFY,BAG6,MORF4L2	HCT116-unstranded	0.05-0.5
virus-host interaction	59	286	0.0272018261365798	0.000110878522712743	0.001533	CUL7,RPLP0,CRTC3,CRTC1,LDLR,BRD4,ATF7IP,EIF4A2,RELA,EP300,CASP8,E4F1,BAX,GBF1,DDX11,F11R,UBR4,BANF1,EPHA2,GNB2L1,FYN,KARS,KAT5,ITGA5,NEDD4,PPIA,ZYX,SP100,UBN1,NUP153,MLF1IP,IRF3,PVRL2,RTN3,PML,POLA1,XPO1,AP1G2,BTRC,PSIP1,RBL1,FDPS,SNAPIN,NFX1,HMGA1,CPSF4,VIM,CREB1,VAPB,BECN1,CREBBP,RNGTT,ANKRD17,SLC25A5,DYNC1I2,UNG,RBM15,RBCK1,PAK2	HCT116-unstranded	0.05-0.5
regulation of translation	17	48	0.00456534144949591	0.000133607442605266	0.00175	MKNK1,MAPKAPK5,ATXN2,RPS9,LSM14A,CNOT10,RQCD1,RBM3,CNOT3,CNOT2,CNOT1,CNOT7,PUM1,PUM2,TSC1,TARBP2,RBM4B	HCT116-unstranded	0.05-0.5
response to DNA damage stimulus	34	139	0.0132204679474986	0.00017041339114631798	0.001889	RAD1,TAOK2,TAOK3,ATR,ATM,BRD4,USP16,WAC,USP47,ATF2,OTUB1,CASP3,RIF1,BRSK1,NFATC2,BAX,UBR5,CCNK,APTX,BCL6,DTL,RAD18,BLM,UBE2T,IRF3,MASTL,TRIP12,RASSF1,MMS19,DYRK2,YAP1,POLB,PARG,PIDD	HCT116-unstranded	0.05-0.5
DNA replication	30	116	0.0110329085029484	0.000160172065440278	0.002	RAD1,RECQL5,ATR,UPF1,DBF4,MCM3AP,E4F1,INO80E,CHAF1A,DTL,ATRIP,CDC7,POLA1,CHTF18,ACHE,POLD2,CDC45,CDK1,CDK2,CDC25A,SIN3A,POLL,POLE,MED1,MCM10,ORC6,ING5,NFIX,NFIC,NFIB	HCT116-unstranded	0.05-0.5
mismatch repair	10	20	0.0019022256039566302	0.000233705050484256	0.0023	PMS2,EXO1,PMS2P5,PMS2P1,PMS2CL,TDG,MLH1,MUTYH,MSH6,SETD2	HCT116-unstranded	0.05-0.5
regulation of RNA splicing	8	13	0.00123644664257181	0.000250316907196457	0.002381	CLK1,CLK2,CLK4,HNRNPF,HNRNPH1,MBNL1,SNRNP70,CELF1	HCT116-unstranded	0.05-0.5
mitotic nuclear envelope disassembly	14	37	0.00351911736731976	0.00026355969417657404	0.002409	LMNA,NEK9,BANF1,TPR,NUP160,NUP153,NUP214,CCNB1,PLK1,CDK1,NUP85,NUP50,NUPL1,POM121	HCT116-unstranded	0.05-0.5
regulation of cell cycle	19	60	0.00570667681186989	0.00022766508158711401	0.002421	SRSF5,TACC3,E2F2,ADARB1,BAX,GNB2L1,DTL,IRF1,SKP2,MASTL,NUP214,BTRC,RBL1,PLK1,TSC2,FIGNL1,CDK4,MED1,MADD	HCT116-unstranded	0.05-0.5
viral reproduction	54	265	0.0252044892524253	0.00028409154701825	0.002696	B2M,RPLP0,RPLP1,RCC1,TAF11,TAF12,RPL10A,RPL13A,VPS28,BANF1,VPS37A,VPS37B,CCNH,FYN,PPIA,TPR,NUP160,NUP153,XRCC4,RPL10,RPS18,RPS25,RPS26,RPS24,RPSA,RPS9,RPS8,AP1S2,GTF2H2,NUP214,RPL31,RPL28,XPO1,RNMT,BTRC,PSIP1,RPL3,NUP85,HMGA1,CHMP7,SUPT5H,NUP50,RNGTT,SLC25A5,POLR2B,PSMD12,NUPL1,PSMA5,PSMC5,PSMC4,PAK2,PSMD6,PSME3,POM121	HCT116-unstranded	0.05-0.5
mitotic cell cycle spindle assembly checkpoint	12	29	0.00275822712573711	0.000323534408626314	0.003375	ATM,MAD1L1,ANAPC5,TPR,BUB3,PLK1,TERF1,CDC16,MAD2L1,ANAPC10,CENPE,PSMG2	HCT116-unstranded	0.05-0.5
negative regulation of transcription, DNA-dependent	70	371	0.0352862849533955	0.000345708268826073	0.0036	YEATS2,MECP2,EZH2,ZNF148,ATF7IP,TRIM11,PHF12,GSK3B,USP47,EED,RELA,TFAP2A,NOSTRIN,EHMT1,HDAC4,RSF1,PRMT2,PRAME,PPARGC1B,BCOR,UBP1,RBPJ,KAT6B,KAT6A,CTBP2,MBD1,BCL6,YWHAB,BIRC5,TRIM33,TH1L,KAT8,KAT5,SP100,HINFP,PHB2,IRF1,GCFC2,ZNF217,RLIM,TLE2,PFDN5,PML,FBXW11,ZNF263,BTRC,RBFOX2,HMGB2,VDR,DEDD,HMGA2,HMGA1,BTAF1,BCLAF1,SIN3B,SIN3A,STRN3,BMP4,SMAD2,DMAP1,NR2F2,BRMS1,RBM15,THRA,PSMC5,KHDRBS1,LDB1,TCF7L…	HCT116-unstranded	0.05-0.5
transcription, DNA-dependent	231	1528	0.145330036142286	0.000447135071002025	0.004815	MEF2A,MED20,MAP3K7,PQBP1,ZNF107,MCRS1,MECP2,ASCC2,ZNF384,CRTC3,CRTC1,VPS72,ESRRA,ASXL1,UBE2L3,EZH1,TAF1D,EZH2,ANP32A,BRD4,USP16,ATF7IP,ZNF142,ZNF134,ZNF551,USP22,EEF1D,WAC,TP73,PHF17,PHF19,ZNF584,ZXDC,TCEAL4,CSNK2A1,ATF6B,EED,ZNF3,EP300,MGA,ZNF587,LITAF,SNF8,TFDP1,HDAC4,ATF5,E2F6,PRMT5,E4F1,INO80E,INO80C,TBL1XR1,ZNF280D,PKN2,JMJD1C,FRYL,NFATC2,GTF3C2,GTF3C1,MRGBP,RNF111,PRAME,BAZ1A,CDCA7L,AHRR,LH…	HCT116-unstranded	0.05-0.5
RNA splicing	44	207	0.0196880350009511	0.00043336182846609504	0.004922999999999999	DHX38,PTBP1,SRSF5,SRSF4,SRSF6,THOC5,SF3B3,SCAF11,TXNL4A,SNRPD1,PRPF3,SF3B14,FUS,PUF60,CDK12,GEMIN2,THRAP3,LSM2,LUC7L3,RBM5,RBFOX2,HNRNPA2B1,HNRNPR,HNRNPL,HNRNPM,HNRNPF,HNRNPC,HNRNPH1,MAGOHB,MBNL1,CPSF7,CPSF2,CPSF1,ZRANB2,NONO,PCF11,RBM4B,POLR2B,SNRNP70,IWS1,PAPOLA,SUGP1,EFTUD2,CSTF2	HCT116-unstranded	0.05-0.5
regulation of transcription, DNA-dependent	162	1021	0.0971086170819859	0.00048770474262871394	0.005	MED24,MED23,PQBP1,ZNF107,MCRS1,ASCC2,UBE2L3,TAF1C,TAF1A,TAF1D,EZH2,YBX1,ZNF146,ANP32A,BRD8,BRF1,ZNF142,TAF11,ZNF134,ZNF551,EEF1D,ZNF561,LZTR1,ATRX,PHF17,OGG1,ZNF584,TCEAL4,CSNK2A1,ZNF3,EP300,ZNF587,NR2C2,ATF2,INO80E,INO80C,ZNF280D,PKN2,JMJD1C,FRYL,NFATC2,MRGBP,HMGN2,BAZ1A,CDCA7L,IKZF5,AEBP2,DMTF1,KAT6B,CHAF1A,ZBTB33,CCNK,ZBTB24,LIN54,NR1D2,PRKAA1,BAZ2A,ETV4,PREB,APBB2,ZNF823,ZNF827,SLTM,ERC1,SETD…	HCT116-unstranded	0.05-0.5
ubiquitin-dependent protein catabolic process via the multivesicular body sorting pathway	6	8	0.000760890241582652	0.00053318185403739	0.005103	HDAC6,VPS28,NDFIP1,VPS37A,TOM1L1,NEDD4	HCT116-unstranded	0.05-0.5
mRNA export from nucleus	17	56	0.0053262316910785605	0.000750257724785319	0.0098	DHX38,SRSF5,SRSF4,SRSF6,THOC5,UPF1,SLBP,NUP160,NUP214,SMG5,SMG7,SMG1,CPSF2,CPSF1,CHTOP,SRSF10,DDX39A	HCT116-unstranded	0.05-0.5
peptidyl-serine phosphorylation	17	57	0.00542134297127639	0.000906628643367768	0.012029999999999999	ATR,ATM,MKNK1,PKD1,GSK3B,DYRK1A,PINK1,MAP3K12,PRKCZ,CLK1,TGFBR2,SMG1,PLK1,ADRBK1,MAPK12,PAK2,HIPK3	HCT116-unstranded	0.05-0.5
somatic hypermutation of immunoglobulin genes	6	9	0.000856001521780483	0.000975549823242994	0.012029999999999999	EXO1,PMS2P5,PMS2P1,POLL,UNG,MSH6	HCT116-unstranded	0.05-0.5
mRNA splice site selection	6	9	0.000856001521780483	0.000975549823242994	0.012029999999999999	SRSF5,SRSF6,LUC7L3,MBNL1,SRSF10,CELF1	HCT116-unstranded	0.05-0.5
protein polyubiquitination	23	90	0.00856001521780483	0.0010262181203563	0.012029999999999999	ARIH2,UBE2L3,SMURF1,MGRN1,HDAC6,DDB2,RNF111,UBR5,DTL,UBE2D3,UBOX5,SKP2,FBXW11,BTRC,PSMD12,RBCK1,PSMA5,AXIN1,PSMC5,PSMC4,PSMD6,PSME3,RNF41	HCT116-unstranded	0.05-0.5
apoptotic process	90	529	0.0503138672246528	0.0013720554462408599	0.01886	MEF2A,MAP3K7,CLPTM1L,ESPL1,TAOK2,BFAR,ELMO2,LMNA,APPL1,TP73,PHF17,MEF2D,ATG5,EP300,LITAF,PTRH2,E2F2,CASP9,CASP8,PKN2,RAF1,BAX,DBNL,PRAME,RABEP1,PLEC,YWHAB,BIRC6,BIRC5,SLTM,TRIM35,DSP,UBE2D3,PUF60,TMEM173,BOK,UBE2Z,IRF1,IRF3,CDCA7,FAS,MAP2K7,YARS,DIDO1,PCNT,MAP2K4,TGFBR2,FXR1,RTN3,NOD1,TPX2,PML,CCNB1IP1,RBM5,UNC5B,TRAF2,HMGB2,TNFRSF12A,CDK1,MFSD10,DPF2,BCLAF1,VIM,ADD1,TNFRSF10B,CDK11A,SH3KBP1,TJP1…	HCT116-unstranded	0.05-0.5
DNA methylation	8	17	0.0016168917633631302	0.0014013309139338	0.019219999999999998	ATF7IP,ATRX,EHMT1,BAZ2A,DNMT1,DNMT3B,GNAS,DMAP1	HCT116-unstranded	0.05-0.5
hippo signaling cascade	9	21	0.0019973368841544603	0.00137197841939818	0.0194	AMOTL1,AMOTL2,TEAD4,TEAD3,YWHAB,WWC1,YAP1,TJP1,TJP2	HCT116-unstranded	0.05-0.5
cellular component disassembly involved in apoptotic process	13	40	0.0038044512079132603	0.0016702143765021699	0.01986	LMNA,CASP8,DBNL,PLEC,DSP,HMGB2,VIM,ADD1,TJP1,TJP2,PAK2,GSN,SPTAN1	HCT116-unstranded	0.05-0.5
base-excision repair	11	30	0.0028533384059349397	0.0014729822109608198	0.020319999999999998	NTHL1,USP47,OGG1,POLD2,TDG,HMGA2,HMGA1,POLB,UNG,MUTYH,APEX1	HCT116-unstranded	0.05-0.5
nuclear-transcribed mRNA catabolic process, deadenylation-dependent decay	15	50	0.0047555640098915705	0.0016670270465687401	0.02034	EIF4A2,EIF4B,PATL1,LSM7,LSM2,CNOT10,EXOSC2,RQCD1,CNOT3,CNOT2,CNOT1,CNOT7,CNOT4,DCPS,DCP1A	HCT116-unstranded	0.05-0.5
DNA recombination	16	55	0.005231120410880729	0.00161914925539797	0.020380000000000002	MCRS1,RECQL5,ATRX,INO80E,INO80C,EXO1,RBPJ,BLM,EME1,RUVBL2,RAD51B,NONO,DCLRE1C,ACTR8,PIF1,APEX1	HCT116-unstranded	0.05-0.5
positive regulation of I-kappaB kinase/NF-kappaB cascade	29	128	0.0121742438653224	0.00155203778959756	0.02046	MAP3K7,SLC20A1,BRD4,EEF1D,RELA,LITAF,PINK1,CASP8,MYD88,NDFIP1,ZDHHC17,MAP3K14,MTDH,TRIM38,MAP3K3,TGM2,IRF3,NOD2,NOD1,FLNA,PLEKHG5,PPM1A,VAPA,CANT1,TNFRSF10B,TIRAP,RBCK1,RIPK2,ECT2	HCT116-unstranded	0.05-0.5
RNA splicing, via transesterification reactions	9	22	0.00209244816435229	0.0018744366735772302	0.02191	SRSF4,SF3B3,SCAF11,TXNL4A,PRPF3,SLU7,TRA2B,GEMIN2,SRSF10	HCT116-unstranded	0.05-0.5
protein phosphorylation	52	277	0.0263458246147993	0.00209372029381927	0.02387	MARK1,MARK2,TAOK3,ATM,BRD4,MKNK1,PPP3CB,PDK1,MLTK,CSNK1D,CSNK1E,GSK3B,PASK,CSNK2A1,PRKRA,DYRK1A,PINK1,PKN2,BRSK1,RAF1,WNK1,NEK2,MAP3K12,PRKAA1,CSNK1A1,BIRC6,BIRC5,FYN,PICK1,PRKD3,PRKCZ,BMPR1A,CLK2,TNIK,TGFBR2,GTF2H2,MAST1,MAST2,CCNB1,STK36,ST3GAL1,DYRK2,PLK1,CREB1,CDC25B,CAMKK2,CDK11A,RUNX3,MYLK,PAK2,HIPK3,LIPE	HCT116-unstranded	0.05-0.5
stress-activated MAPK cascade	14	46	0.00437511888910025	0.00205627021140065	0.02416	MEF2A,PPP2R5D,MAP3K7,TAOK2,ATF2,CCM2,MAP2K7,MAP2K4,NOD2,NOD1,CDK1,CREB1,RIPK2,ELK1	HCT116-unstranded	0.05-0.5
nuclear-transcribed mRNA poly(A) tail shortening	9	23	0.0021875594445501198	0.00251410095216398	0.0278	EIF4A2,EIF4B,CNOT10,RQCD1,CNOT3,CNOT2,CNOT1,CNOT7,CNOT4	HCT116-unstranded	0.05-0.5
anaphase-promoting complex-dependent proteasomal ubiquitin-dependent protein catabolic process	17	63	0.00599201065246338	0.00254841189440558	0.02806	ANAPC5,SKP2,BUB3,CCNB1,BTRC,PLK1,CDK1,CDK2,CDC16,MAD2L1,PSMD12,PSMA5,ANAPC10,PSMC5,PSMC4,PSMD6,PSME3	HCT116-unstranded	0.05-0.5
negative regulation of protein catabolic process	8	19	0.0018071143237588	0.0027635588187298102	0.03153	GRIN2C,RELA,FYN,MDM4,FLNA,DEDD,BANP,MAD2L1	HCT116-unstranded	0.05-0.5
histone H4-K16 acetylation	8	19	0.0018071143237588	0.0027635588187298102	0.03153	MCRS1,PHF17,PHF15,KAT8,KANSL1,KANSL2,KANSL3,MSL1	HCT116-unstranded	0.05-0.5
histone H4-K5 acetylation	7	15	0.0014266692029674699	0.00286261723032755	0.034980000000000004	MCRS1,PHF17,PHF15,KAT8,KANSL1,KANSL2,KANSL3	HCT116-unstranded	0.05-0.5
histone H4-K8 acetylation	7	15	0.0014266692029674699	0.00286261723032755	0.034980000000000004	MCRS1,PHF17,PHF15,KAT8,KANSL1,KANSL2,KANSL3	HCT116-unstranded	0.05-0.5
transcription from RNA polymerase II promoter	53	289	0.0274871599771733	0.00304977720827315	0.03885	MEF2A,MED20,TAF5L,DHX38,MED16,SRSF5,SRSF4,SRSF6,TAF1C,TAF1A,ZNF148,TAF11,TAF12,MEF2D,TFAP2A,ATF2,SLBP,NCOR1,CCNK,CCNH,MBD1,NFAT5,IRF1,IRF3,TADA2A,GTF2H2,ZNF473,RNMT,CBFB,TRIP4,ZNF202,DEK,KDM5A,FOSL1,NFX1,CPSF7,CPSF2,CPSF1,SUPT5H,PCF11,RNGTT,MED4,POLR2B,PAPOLA,PBX4,THRA,RUNX3,CSTF2,PSMC5,LDB1,NFIX,NFIC,NFIB	HCT116-unstranded	0.05-0.5
regulation of ubiquitin-protein ligase activity involved in mitotic cell cycle	16	59	0.00561156553167206	0.00319637968406594	0.039189999999999996	ANAPC5,BUB3,CCNB1,BTRC,PLK1,CDK1,CDK2,CDC16,MAD2L1,PSMD12,PSMA5,ANAPC10,PSMC5,PSMC4,PSMD6,PSME3	HCT116-unstranded	0.05-0.5
negative regulation of telomere maintenance via telomerase	4	5	0.00047555640098915705	0.00360968504973191	0.04111	POT1,PML,TERF1,TINF2	HCT116-unstranded	0.05-0.5
centrosome duplication	6	12	0.00114133536237398	0.00403603171456701	0.043019999999999996	ARHGEF10,PKD2,BRSK1,CEP192,CDK2,CCP110	HCT116-unstranded	0.05-0.5
positive regulation of cytokinesis	6	12	0.00114133536237398	0.00403603171456701	0.043019999999999996	PKP4,KIF23,PKN2,CDC25B,ECT2,RACGAP1	HCT116-unstranded	0.05-0.5
mRNA processing	29	137	0.0130302453871029	0.0040061657161853895	0.044219999999999995	PTBP1,SRSF5,SRSF4,THOC5,SF3B3,SCAF11,PRPF3,ADARB1,PUF60,CDK12,GEMIN2,THRAP3,RBFOX2,HNRNPA2B1,HNRNPR,MAGOHB,CPSF4,PDCD11,ZRANB2,NONO,FIP1L1,RBM4B,RBM39,SNRNP70,IWS1,SRRM1,EFTUD2,CELF1,KHDRBS1	HCT116-unstranded	0.05-0.5
mRNA metabolic process	71	201	0.0191173673197641	3.1080494665825e-05	5e-05	RPLP0,RPLP1,PAIP1,ANP32A,EIF4A2,RPS27A,RPL18,RPL14,LSM7,RPL10,LSM2,RPS9,RPS8,UPF3A,EXOSC9,EXOSC2,RPL31,RQCD1,RPL24,RPL28,RPL29,XPO1,CNOT3,CNOT2,CNOT1,CNOT7,CNOT6,CNOT4,RPL3,RPL5,SMG9,SMG5,SMG7,SMG1,RPS2,RPS3,PAN2,PARN,PSMD13,PSMD12,PSMD10,DIS3,UPF1,ETF1,RPL10A,PPP2R2A,RPL13A,YWHAB,EIF4B,PATL1,RPS18,RPS16,RPS15,RPS10,RPS11,RPS25,RPS24,CNOT10,XRN1,DCP1A,PSMA5,CNOT6L,RNPS1,PSMC5,PSMC4,PSMD5,PSMD6,PS…	HCT116-unstranded	1-10
mitotic nuclear envelope disassembly	22	37	0.00351911736731976	2.23215525948506e-05	5.263e-05	NEK9,NUP188,NUP160,NUP153,NUP155,CCNB1,PLK1,CDK1,NUP88,NUP85,NUP98,NUP37,NUP35,NUP43,NUP50,NUP54,NUPL1,LMNA,BANF1,SEH1L,EMD,POM121	HCT116-unstranded	1-10
mRNA transport	26	48	0.00456534144949591	2.05610777608278e-05	5.556e-05	SLBP,SENP2,NUP188,NUP153,TNKS,UPF3A,XPO1,LRPPRC,NUP88,NUP85,NUP98,NUP37,NUP35,NUP43,SUPT6H,IGF2BP3,NUP50,NUP54,NUPL1,AHCTF1,QKI,MCM3AP,SEH1L,SEC13,IWS1,POM121	HCT116-unstranded	1-10
virus-host interaction	95	286	0.0272018261365798	1.70550470990349e-05	5.882e-05	SYNCRIP,VPRBP,RPLP0,NXF1,HTATIP2,BRD4,ATF7IP,EIF4A2,EP300,HDAC1,ATF7,CUL4A,BAX,IL6ST,DDX11,GBF1,WWP1,CD46,UBR4,KRT18,CTBP1,FYN,ITCH,KARS,CFLAR,PPIA,SP100,UBN1,ERCC3,ERCC2,NUP153,MLF1IP,PVRL2,SRPK1,PML,POLA1,XPO1,MAVS,FDPS,SNAPIN,NFX1,HMGA1,NUP98,IVNS1ABP,VAPB,SUPT6H,PAK2,KPNB1,EIF4G3,TNFRSF1A,CUL5,CUL7,CUL1,CRTC2,CRTC1,RAD23A,LDLR,PAAF1,RELA,VAC14,CASP8,E4F1,F11R,BANF1,EPHA2,GNB2L1,GRB2,ITGA5,ZYX…	HCT116-unstranded	1-10
apoptotic process	158	529	0.0503138672246528	1.19848067755557e-05	6.25e-05	MEF2A,MAP3K7,OGT,CCAR1,TAOK2,BFAR,HTATIP2,ELMO2,AIMP1,PLSCR1,MEF2D,PHF17,ATG5,API5,RPS27A,EP300,NMT1,E2F2,PKN2,BAX,PRAME,KRT18,PLAGL1,RABEP1,STEAP3,ITCH,BCAP31,SLTM,TRIM35,UBE2D3,CFLAR,PDCD2,BOK,C1D,ERCC3,ERCC2,SAP30BP,CIAPIN1,CTNNB1,MAP2K7,YARS,BCL2L11,TGFBR2,MAP2K4,FXR1,NOD1,PML,CCNB1IP1,TRAF2,HMGB2,TMEM214,TNFRSF12A,TRAF7,TRAF4,PLK3,DICER1,CDK1,ATG4D,MFSD10,SHISA5,ADD1,LGALS1,TAX1BP1,TNFRSF10B…	HCT116-unstranded	1-10
histone H3 acetylation	24	40	0.0038044512079132603	8.40510309674247e-06	6.667e-05	MAP3K7,BRD1,PHF17,PHF15,SAP130,KAT6B,KAT6A,POLE3,TAF9,TAF6L,SUPT7L,TAF5L,YEATS2,TAF10,TAF12,MBIP,BRPF1,BRPF3,TADA2A,TCF3,CCDC101,TADA1,WDR5,ING5	HCT116-unstranded	1-10
chromosome segregation	29	54	0.0051360091306829	8.31754773333859e-06	7.143e-05	RCC1,BRD4,NEK2,ERCC2,SRPK1,MMS19,CDK5RAP2,NSL1,NUP37,NUP43,MIS12,USP9X,CENPN,CENPT,INCENP,STAG1,DSN1,BIRC5,NDEL1,UBE2I,TLK2,NUF2,CIAO1,BUB1,NTMT1,DDX3X,SLC25A5,TOP3B,RGS14	HCT116-unstranded	1-10
RNA metabolic process	79	220	0.0209244816435229	6.53807699935172e-06	7.692e-05	RPLP0,RPLP1,PAIP1,ANP32A,EIF4A2,SNRPD1,RPS27A,PRMT5,ATXN2,RPL18,RPL14,LSM7,RPL10,LSM2,RPS9,RPS8,UPF3A,EXOSC9,EXOSC2,RPL31,RQCD1,RPL24,RPL28,RPL29,XPO1,CNOT3,CNOT2,CNOT1,CNOT7,CNOT6,CNOT4,RPL3,RPL5,SMG9,SMG5,SMG7,SMG1,RPS2,RPS3,PAN2,PARN,PSMD13,PSMD12,PSMD10,DIS3,UPF1,ETF1,RPL10A,PPP2R2A,RPL13A,YWHAB,EIF4B,PATL1,GEMIN7,GEMIN2,RPS18,RPS16,RPS15,RPS10,RPS11,RPS25,RPS24,CNOT10,DDX20,RBFOX2,XRN1,DDX54…	HCT116-unstranded	1-10
RNA splicing	76	207	0.0196880350009511	4.58988580487318e-06	8.333e-05	SYNCRIP,DHX38,CCAR1,PTBP1,DHX9,SF3B3,USP39,DHX15,TXNL4A,PRPF4B,SNRPD1,MPHOSPH10,SNRNP200,SF3B14,U2AF1L4,CDK12,THRAP3,LSM2,PRPF40A,SRPK1,IVNS1ABP,ZRANB2,NONO,PCF11,SUPT6H,SRSF11,POLR2F,SNRNP70,PAPOLA,CSTF3,CSTF2,SON,SRSF5,SRSF4,QKI,TTF2,SCAF11,HNRNPUL1,PRPF3,PRPF6,SMNDC1,PUF60,GEMIN2,ZNF638,LUC7L3,SCAF8,PHF5A,RBM5,DDX23,RBFOX2,SNRPA1,HNRNPA2B1,HNRNPR,HNRNPL,HNRNPM,HNRNPK,HNRNPF,HNRNPC,RBMX,GTF2F1,…	HCT116-unstranded	1-10
viral reproduction	92	265	0.0252044892524253	4.44578452141187e-06	9.091e-05	B2M,RPLP0,RPLP1,VPS4B,RCC1,RPS27A,NMT1,VPS28,VPS37A,VPS37B,CCNH,FYN,PPIA,NUP188,NUP160,ERCC3,ERCC2,NUP153,NUP155,RPL18,RPL14,RPL10,RPS9,RPS8,RPL31,RPL24,RPL28,RPL29,XPO1,RPL3,RPL5,TAF9,RPS2,RPS3,NUP88,NUP85,CDK7,HMGA1,NUP98,CHMP5,CHMP7,NUP37,SUPT5H,NUP35,NUP43,NUP50,NUP54,POLR2F,PSMD13,PSMD12,PSMD10,NUPL1,PAK2,KPNB1,CUL5,TAF11,TAF10,TAF12,RPL10A,RPL13A,BANF1,SEH1L,CTDP1,RPS18,RPS16,RPS15,RPS10,RP…	HCT116-unstranded	1-10
positive regulation of I-kappaB kinase/NF-kappaB cascade	50	128	0.0121742438653224	4.22255170409169e-05	9.524e-05	MAP3K7,BRD4,RPS27A,MIB2,TRAF3IP2,PINK1,PELI1,NDFIP1,MAP3K14,TRIM38,CFLAR,CARD9,MAP3K3,CTNNB1,NOD2,NOD1,FLNA,MAVS,TRADD,PPM1A,SHISA5,PIM2,LGALS1,TNFRSF10B,ZC3HAV1,RNF31,RIPK2,ECT2,TNFRSF1A,SLC20A1,EEF1D,RELA,LITAF,IKBKB,CASP8,MYD88,ZDHHC17,ZDHHC13,MTDH,CHUK,UBE2N,TGM2,IRF3,PLEKHG5,S100A13,CANT1,TIRAP,RBCK1,CASP10,F2R	HCT116-unstranded	1-10
nuclear mRNA splicing, via spliceosome	62	155	0.0147422484306639	2.67353366079082e-06	0.0001	SYNCRIP,DHX38,CCAR1,PTBP1,XAB2,DHX9,SF3B3,CWC27,TXNL4A,PRPF4B,SNRPD1,SNRNP200,SF3B14,DDX5,SLU7,PPIE,LSM7,LSM2,PCF11,SRSF10,SRSF11,SF1,POLR2F,SNRNP70,PAPOLA,DDX39A,CSTF3,CSTF2,SRSF5,SRSF4,HNRNPUL1,PRPF3,PRPF6,CACTIN,TRA2B,TRA2A,GEMIN7,WDR83,PHF5A,RBM5,DDX23,SNRPA1,HNRNPA2B1,HNRNPR,HNRNPL,HNRNPM,HNRNPK,HNRNPF,HNRNPC,DDX41,RBMX,GTF2F1,HNRNPH1,SKIV2L2,CPSF7,CPSF2,CPSF1,U2AF2,U2AF1,SUGP1,EFTUD2,RNPS1	HCT116-unstranded	1-10
protein ubiquitination	84	231	0.0219707057256991	2.12513034580919e-06	0.0001111	VPRBP,DCAF5,DCAF6,UBE2L3,RNF185,RNF181,LRRC41,RNF19B,ENC1,FBXO11,FBXW5,FBXW2,RNF168,SHPRH,FBXO31,CUL4A,WWP1,PELI3,FBXL5,FBXL6,FBXL3,FBXO9,CCNF,MKRN1,LRR1,SAE1,MKRN3,ITCH,TRIM33,UBE2D3,WSB1,WSB2,UBA6,UBA1,SH3RF1,RLIM,CCNB1IP1,BARD1,TRAF7,CRBN,PLK1,RFWD2,RFWD3,RNF144A,ZC3HC1,ASB13,RNF34,SOCS7,SOCS4,ANAPC11,RNF14,AKT1,CUL5,CUL7,CUL1,SMURF1,ZER1,CBLL1,E4F1,RNF7,BIRC6,ASB9,KLHL20,UBE2N,KLHL15,RCHY1,PC…	HCT116-unstranded	1-10
ubiquitin-dependent protein catabolic process	52	119	0.0113182423435419	1.5092434617614e-06	0.000125	USP53,UBE2L3,USP12,USP10,USP16,USP15,USP20,USP22,USP25,USP39,USP34,USP33,USP47,FBXO11,RNF168,CUL4A,ANAPC5,ANAPC4,UBR2,UBR1,UBR5,ITCH,UBE2D3,UBA6,RLIM,SPATA5L1,PAN2,USP8,USP4,SQSTM1,ANAPC10,USP9X,CUL5,CUL7,CUL9,TTC3,RNF8,UFD1L,DTL,UBE2I,UBE2N,UBE2K,UBE3A,NUB1,BTRC,UHRF2,RFFL,CDC23,BAG6,CYLD,PSMD4,PSMF1	HCT116-unstranded	1-10
chromatin modification	38	90	0.00856001521780483	7.280112337215709e-05	0.0001304	VPS72,PHF19,HDAC5,HDAC3,HDAC1,JMJD1C,ARID2,AEBP2,RRP8,UBN1,HMG20B,SMARCAL1,TDG,PHF21A,BMI1,EHMT1,MRGBP,CABIN1,HMGN3,MTF2,NCOR1,MBTD1,PHF1,DNMT1,FAM175A,L3MBTL2,L3MBTL1,TLK2,RBL1,KDM5A,BANP,CHD9,KDM3B,CHD4,KDM4B,H2AFY,BAG6,MORF4L2	HCT116-unstranded	1-10
protein polyubiquitination	38	90	0.00856001521780483	7.280112337215709e-05	0.0001304	ARIH2,UBE2L3,MGRN1,RPS27A,RNF167,HDAC6,DDB2,RNF111,UBR5,UBE2D3,UBOX5,RUSC1,TNKS,PSMD13,PSMD12,PSMD10,RNF31,AXIN1,RNF41,SMURF1,G2E3,DTL,NPEPPS,SKP2,FBXW11,BTRC,HUWE1,RBCK1,PSMA5,PSMC5,PSMC4,TPP2,PSMD5,PSMD6,PSME2,PSME3,PSME4,PSMF1	HCT116-unstranded	1-10
response to DNA damage stimulus	62	139	0.0132204679474986	7.863946349662139e-08	0.0001429	TAOK2,ATR,ATM,BRD4,USP16,USP47,TOPBP1,ATF2,RNF168,OTUB1,FBXO31,BRSK1,BAX,RAD9A,UBR5,NEK1,CCNK,APTX,RAD51,RAD18,RAD17,BLM,MASTL,BARD1,MMS19,TAF9,PLK3,RPS3,YAP1,NCOA6,PARG,PIDD,MEN1,SPDYA,RAD1,WAC,CIB1,CASP3,RIF1,NFATC2,RNF8,RBBP5,BCL6,ATMIN,APBB1,PMAIP1,DTL,PHF1,UBE2T,IRF7,IRF3,TLK2,TRIP12,RASSF1,STK11,NIPBL,DYRK2,VCP,YY1,POLB,ATAD5,PSME4	HCT116-unstranded	1-10
cell division	98	259	0.0246338215712383	5.2852827114868704e-08	0.00016669999999999999	VPS4B,PPP1CA,RCC2,RCC1,USP16,USP39,TXNL4A,PKN2,BRSK2,ANAPC5,ANAPC4,NEK9,NEK2,NEK1,CCNK,CCNF,NCAPH,CSNK1A1,CEP63,TNKS,PRPF40A,SPDL1,MAP4,MASTL,CDC7,ARHGEF2,CCND3,CCNB1,MAU2,CDK1,CDK7,HMGA2,CDK2,NSL1,SMC2,MIS18BP1,NUP37,ZC3HC1,NUP43,CEP164,BCAR1,MIS12,MAEA,ANAPC10,ENSA,ANAPC11,USP9X,CENPE,CENPT,STAG2,STAG1,LIG1,LIG3,NCAPD3,NCAPD2,ZWINT,CNTRL,PPP2R2D,RECQL5,E4F1,NSUN2,RNF8,SEH1L,NSMCE2,DSN1,CTDP1,PD…	HCT116-unstranded	1-10
mitosis	87	204	0.0194027011603576	1.6693095794551002e-09	0.0002	RCC2,RCC1,USP16,TXNL4A,FBXW5,BRSK2,ANAPC5,ANAPC4,DCTN2,NEK9,NEK2,NEK1,CLTCL1,CCNK,CCNF,CSNK1A1,CEP55,CEP63,TNKS,MAP2K1,MASTL,ARHGEF2,PLK1,CDK1,HMGA2,CDK2,NSL1,MIS18BP1,NUP37,ZC3HC1,NUP43,CEP164,MIS12,CIT,ANAPC10,ENSA,ANAPC11,USP9X,CENPN,CENPT,INCENP,STAG2,STAG1,PPP2R2D,RECQL5,NOLC1,KIF22,E4F1,KIF15,NSUN2,RNF8,NSMCE2,DSN1,PDS5A,BIRC6,BIRC5,KIF20B,PKMYT1,AKAP8,KATNA1,UBE2I,CDCA8,TADA2A,NUF2,LATS1,L…	HCT116-unstranded	1-10
regulation of cell cycle	28	60	0.00570667681186989	0.000126817387251066	0.0002	TACC3,E2F2,ADARB1,BAX,CTBP1,MASTL,PLK1,TSC2,DICER1,CDK4,YY1AP1,MED1,MADD,SON,SRSF5,GNB2L1,PKMYT1,DTL,L3MBTL1,IRF1,SKP2,BTRC,RBL1,FIGNL1,HSPA8,CDC25C,BAK1,UHRF2	HCT116-unstranded	1-10
anaphase-promoting complex-dependent proteasomal ubiquitin-dependent protein catabolic process	29	63	0.00599201065246338	0.000122048824578114	0.00020830000000000002	RPS27A,ANAPC5,ANAPC4,CCNB1,PLK1,CDK1,CDK2,PSMD13,PSMD12,PSMD10,ANAPC10,ANAPC11,CUL1,AURKB,SKP2,BUB3,BTRC,CDC16,MAD2L1,CDC23,PSMA5,PSMC5,PSMC4,PSMD5,PSMD6,PSME2,PSME3,PSME4,PSMF1	HCT116-unstranded	1-10
DNA repair	101	251	0.0238729313296557	1.66111424615423e-09	0.00025	MCRS1,XAB2,NTHL1,ATR,ATM,PARP2,USP10,FANCD2,ATRX,CSNK1D,CSNK1E,RPS27A,TOPBP1,SHPRH,OTUB1,INO80E,INO80C,DDB2,NFRKB,CUL4A,RAD9A,UBR5,CHAF1A,CCNH,RAD52,RAD51,RAD17,BLM,SLX4,UBE2D3,HINFP,ERCC3,ERCC1,ERCC2,RAD51AP1,POLA1,BARD1,MMS19,SMG1,POLD2,TDG,CDK1,CDK7,CDK2,RFWD3,NCOA6,SMC2,NONO,CRY2,DCLRE1B,CEP164,DMAP1,GADD45A,POLR2F,RRM2B,PIF1,MEN1,MUS81,TDP1,LIG1,LIG3,RAD1,RECQL4,RECQL5,UPF1,KIF22,EXO1,PNKP,P…	HCT116-unstranded	1-10
G2/M transition of mitotic cell cycle	58	112	0.0106524633821571	1.34419975150735e-09	0.0003333	CSNK1D,CSNK1E,BRSK2,CEP192,DDX11,ANAPC5,ANAPC4,DCTN2,NEK2,CEP250,CCNH,NINL,CEP78,CEP70,TUBGCP4,TUBGCP6,TUBGCP5,CEP57,CEP63,TUBB4B,MASTL,CCNB1,TAF2,PLK4,PLK3,PLK1,CDK5RAP2,CDK1,CDK7,CDK2,ODF2,CCP110,CEP164,CEP135,ANAPC10,ENSA,KHDRBS1,MELK,CNTRL,SFI1,OPTN,TPD52L1,BIRC5,PKMYT1,ACTR1A,AKAP9,SKP2,PCM1,PCNT,LATS1,OFD1,NUMA1,PRKAR2B,TERF1,CDC25C,CDC25A,CDC25B,PPP1R12A	HCT116-unstranded	1-10
RNA processing	25	52	0.00494578657028724	0.000182714227161096	0.0003846	SYNCRIP,SART3,U2SURP,MPHOSPH10,ADARB1,DDX17,CCNL1,CCNL2,PABPC4,NUFIP1,HNRNPUL1,WDHD1,DEDD2,RBM3,RBM5,DDX20,RBPMS,HNRNPL,HNRNPK,HNRNPF,DDX41,HNRNPH1,DDX54,RTCA,RNGTT	HCT116-unstranded	1-10
gene expression	229	602	0.0572569906790945	1.11022302462516e-16	0.0005	DHX38,RPLP0,RPLP1,CCAR1,PTBP1,DHX9,PAIP1,GARS,NXF1,ANP32A,EIF4A2,SF3B3,AIMP1,TXNL4A,SNRPD1,RPS27A,NR2C2,NR2C1,HDAC1,PRMT5,SNRNP200,TFAM,ADARB1,SLBP,RNF111,SF3B14,RBPJ,CCNH,NR1D2,UBTF,TRIM33,KARS,UBE2D3,EEF1A1,SPCS1,DGCR8,POU2F1,ERCC3,ERCC2,RPL18,RPL14,LSM7,RPL10,LSM2,YARS,RPS9,RPS8,UPF3A,RRN3,EXOSC9,EXOSC2,RPL31,ZNF473,RQCD1,MARS,RPL24,RPL28,RPL29,XPO1,XPO5,CNOT3,CNOT2,CNOT1,CNOT7,CNOT6,CNOT4,MET…	HCT116-unstranded	1-10
mitotic cell cycle	157	340	0.0323378352672627	1.11022302462516e-16	0.0005	RCC2,CSNK1D,CSNK1E,RPS27A,TFDP1,HDAC1,DYRK1A,E2F2,CEP192,ANAPC5,ANAPC4,DCTN2,NEK9,NEK2,CEP250,CCNH,LIN54,NCAPH,NINL,CEP78,CEP70,NUP188,NUP160,TUBGCP4,TUBGCP6,TUBGCP5,CEP57,NUP153,CEP63,NUP155,MLF1IP,GORASP1,GORASP2,TUBB4B,SPDL1,MASTL,CDC7,POLA1,CCNB1,XPO1,MAU2,PLK4,PLK1,POLD2,CDK5RAP2,CDK1,NUP88,NUP85,CDK7,CDK2,NSL1,NUP98,ODF2,CCP110,SMC2,PRIM1,NUP37,NUP35,NUP43,CEP164,NUP50,NUP54,CEP135,GMNN,MIS…	HCT116-unstranded	1-10
transcription initiation from RNA polymerase II promoter	57	163	0.0155031386722465	0.000227842364517006	0.0005517	RPS27A,NR2C2,NR2C1,HDAC1,E2F2,RNF111,RBPJ,CCNH,NR1D2,TRIM33,UBE2D3,ERCC3,ERCC2,THRAP3,TAF9,TAF2,YAP1,CDK7,NCOA6,PPM1A,SMAD2,MED4,GTF2I,MED1,POLR2F,NRBP1,NR6A1,MEN1,USP9X,MED25,MED24,MED23,MED12,MED15,MED16,MED17,TAF11,TAF10,TAF12,TEAD4,NR4A1,TEAD3,MED31,NCOR1,NCOR2,PPARG,RXRB,GTF2H2,GTF2H1,GTF2E2,RBL1,GTF2F1,NEDD4L,NR2C2AP,CREBBP,NOTCH3,THRA	HCT116-unstranded	1-10
protein phosphorylation	87	277	0.0263458246147993	0.00023541261862192203	0.0005667000000000001	MAP3K6,MARK4,MARK1,MARK2,ATM,CDC42BPA,BRD4,MKNK1,MLTK,CSNK1D,CSNK1E,GSK3A,GSK3B,PRPF4B,PASK,PTK6,DYRK1B,DYRK1A,PINK1,PKN3,PKN2,BRSK2,BRSK1,WNK1,WNK2,CAMK4,NEK2,CTBP1,MAP3K12,CSNK1A1,FYN,CSNK1G2,CDK17,CDK16,CAMK2D,ERCC2,BMPR1A,TNIK,MAP2K2,TGFBR2,HSF1,SIK3,SRPK1,MAST1,MAST2,CCNB1,PLK4,PLK3,PLK1,PIM2,PXK,CAMKK2,ILF3,KALRN,RUNX3,MYLK,PAK2,HIPK3,PTPRA,ARAF,CSNK2A1,IKBKB,NEK11,RAF1,MOK,AURKB,PRKAA1,BIR…	HCT116-unstranded	1-10
regulation of ubiquitin-protein ligase activity involved in mitotic cell cycle	27	59	0.00561156553167206	0.000224047933364169	0.0005713999999999999	RPS27A,ANAPC5,ANAPC4,CCNB1,PLK1,CDK1,CDK2,PSMD13,PSMD12,PSMD10,ANAPC10,ANAPC11,CUL1,BUB3,BTRC,CDC16,MAD2L1,CDC23,PSMA5,PSMC5,PSMC4,PSMD5,PSMD6,PSME2,PSME3,PSME4,PSMF1	HCT116-unstranded	1-10
DNA replication	44	116	0.0110329085029484	0.00021868570964256299	0.0005926	ATR,INO80E,RAD9A,CHAF1A,RAD17,SLX4,FHIT,CDC7,POLA1,ACHE,POLE3,POLD2,CDK1,CDK2,NCOA6,NUP98,MED1,NFIX,NFIC,NFIA,RAD1,RECQL4,RECQL5,UPF1,DBF4,MCM3AP,E4F1,HELB,DTL,ATRIP,CHTF18,CDC45,RECQL,CDC25C,CDC25A,SIN3A,POLL,POLE,MCM10,ORC4,ORC6,KCTD13,MCM4,ING5	HCT116-unstranded	1-10
RNA splicing, via transesterification reactions	14	22	0.00209244816435229	0.00033461320757544	0.0008387000000000001	SF3B3,TXNL4A,MPHOSPH10,SLU7,SRSF10,SRSF4,SCAF11,PRPF3,PRPF6,SMNDC1,TRA2B,GEMIN2,WDR83,DDX23	HCT116-unstranded	1-10
proteasomal ubiquitin-dependent protein catabolic process	27	61	0.00580178809206772	0.000371611155996487	0.0009062000000000001	GSK3A,FBXW5,WWP1,UBXN1,TRIM38,UBE2D3,ATXN3,PML,CRBN,TBL1X,RNF34,RAD23A,SMURF1,RNF4,AGAP3,KLHL20,UBE2I,PCNP,FBXW11,VCP,NEDD4L,RFFL,SIAH1,RBCK1,HECTD3,PSMC5,KCTD13	HCT116-unstranded	1-10
DNA recombination	25	55	0.005231120410880729	0.000411804311413078	0.0010609999999999999	MCRS1,ATRX,INO80E,INO80C,NFRKB,RBPJ,RAD51,BLM,NCOA6,SMC2,NONO,DCLRE1C,PIF1,RECQL4,RECQL5,EXO1,PAXIP1,EME1,RUVBL2,RUVBL1,RECQL,RAD51C,RAD51B,POLM,APEX1	HCT116-unstranded	1-10
nucleotide-binding oligomerization domain containing signaling pathway	14	23	0.0021875594445501198	0.000515060770212017	0.001371	MAP3K7,RPS27A,ITCH,CARD9,NOD2,NOD1,TAB1,RIPK2,IKBKB,CASP8,CHUK,UBE2N,TNFAIP3,CYLD	HCT116-unstranded	1-10
nuclear-transcribed mRNA poly(A) tail shortening	14	23	0.0021875594445501198	0.000515060770212017	0.001371	PAIP1,EIF4A2,RQCD1,CNOT3,CNOT2,CNOT1,CNOT7,CNOT6,CNOT4,PAN2,PARN,EIF4B,CNOT10,CNOT6L	HCT116-unstranded	1-10
signal transduction by p53 class mediator resulting in induction of apoptosis	10	13	0.00123644664257181	0.00055833611147893	0.001611	MYBBP1A,HINT1,TP53BP2,DDX5,RRP8,BOK,FHIT,PMAIP1,STK11,PPP1R13B	HCT116-unstranded	1-10
transcription elongation from RNA polymerase I promoter	12	18	0.0017120030435609699	0.000579983247051885	0.001622	CCNH,UBTF,ERCC3,ERCC2,CDK7,POLR1D,POLR1C,TAF1B,TAF1C,TAF1A,GTF2H2,GTF2H1	HCT116-unstranded	1-10
regulation of Rho protein signal transduction	21	44	0.00418489632870458	0.000627096691152795	0.001947	ARHGEF10,SPATA13,BCR,ARHGEF4,ARHGEF3,ARHGEF2,ARHGEF1,ARHGEF7,TRIO,TIAM2,KALRN,ITSN2,ITSN1,DNMBP,RAF1,OBSCN,ARHGEF10L,SOS1,PLEKHG6,PLEKHG5,SOS2	HCT116-unstranded	1-10
transcription, DNA-dependent	377	1528	0.145330036142286	0.000689134316920081	0.0019489999999999998	MEF2A,MAP3K7,CCAR1,MCRS1,ASCC2,ZNF786,ZNF384,MYBBP1A,XAB2,VPS72,ESRRA,UBE2L3,USF2,EZH1,EZH2,ANP32A,BRD4,USP16,ATF7IP,ZNF341,USP22,ZNF740,SCML2,PHF11,PHF17,PHF19,RPS27A,ZNF7,ZNF3,EP300,TFE3,TFDP1,HDAC5,HDAC4,HDAC3,HDAC1,ZNF317,ATF7,E2F6,HINT1,PTMA,PRMT5,PAX8,INO80E,INO80C,PKN2,JMJD1C,FRYL,ARID2,RNF111,DDX17,CREB3L2,PRAME,BAZ1A,PIAS4,CDCA7L,AHRR,IKZF5,AEBP2,DDX5,UBP1,SAP130,DMTF1,CHAF1A,KAT6B,KAT6A…	HCT116-unstranded	1-10
transcription from RNA polymerase I promoter	14	24	0.00228267072474795	0.000772304589339967	0.002225	CCNH,UBTF,ERCC3,ERCC2,RRN3,CDK7,POLR1D,POLR1C,POLR2F,TAF1B,TAF1C,TAF1A,GTF2H2,GTF2H1	HCT116-unstranded	1-10
positive regulation of ubiquitin-protein ligase activity involved in mitotic cell cycle	24	55	0.005231120410880729	0.0009186738073769801	0.002878	RPS27A,ANAPC5,ANAPC4,CCNB1,PLK1,CDK1,PSMD13,PSMD12,PSMD10,ANAPC10,ANAPC11,CUL1,BTRC,CDC16,CDC23,PSMA5,PSMC5,PSMC4,PSMD5,PSMD6,PSME2,PSME3,PSME4,PSMF1	HCT116-unstranded	1-10
transcription initiation from RNA polymerase I promoter	13	22	0.00209244816435229	0.0010434745154857	0.0038810000000000003	CCNH,UBTF,ERCC3,ERCC2,RRN3,CDK7,POLR1D,POLR1C,TAF1B,TAF1C,TAF1A,GTF2H2,GTF2H1	HCT116-unstranded	1-10
mRNA processing	47	137	0.0130302453871029	0.00111965227108946	0.004233	PTBP1,SF3B3,USP39,DHX15,ADARB1,U2AF1L4,CDK12,THRAP3,PRPF40A,SRPK1,ZRANB2,NONO,SUPT6H,SRSF11,SNRNP70,KHDRBS1,SON,SRSF5,SRSF4,QKI,TTF2,SCAF11,PRPF3,SMNDC1,PUF60,GEMIN2,SCAF8,RBFOX2,HNRNPA2B1,HNRNPR,CPSF4,PDCD11,U2AF2,U2AF1,FIP1L1,SREK1,RBM39,RBM28,RBM26,RBM23,IWS1,SUGP2,JMJD6,SRRM1,ACIN1,EFTUD2,CELF1	HCT116-unstranded	1-10
transcription from RNA polymerase II promoter	86	289	0.0274871599771733	0.00123684544692204	0.004652	MEF2A,DHX38,TBPL1,USF1,MEF2D,ATF2,NFRKB,SLBP,STAT5B,PLAGL1,CCNK,CCNH,GLIS3,POU2F2,NFAT5,ERCC3,ERCC2,DVL1,ZNF473,PKNOX1,TAF9,NFX1,CDK7,SUPT5H,PCF11,SRSF11,MED4,GTF2I,POLR2F,PAPOLA,RUNX3,CSTF3,CSTF2,NFIX,NFIC,TAF5L,MED16,ZNF131,SRSF5,SRSF4,TAF1C,TAF1A,TAF11,TAF10,TAF12,GABPA,TCFL5,TFAP2A,NFATC3,NFATC1,PRDM4,NCOR1,KLF4,MBD1,CTDP1,ZBTB7B,IRF7,IRF1,IRF3,TADA2A,GTF2H2,GTF2H1,RNMT,CBFB,GTF2E2,TCERG1,TRI…	HCT116-unstranded	1-10
centrosome duplication	9	12	0.00114133536237398	0.0012311338107415801	0.004667	ARHGEF10,PKD2,USP33,FBXW5,BRSK1,CEP192,CDK2,SASS6,CCP110	HCT116-unstranded	1-10
DNA methylation	11	17	0.0016168917633631302	0.00122005738421394	0.004682	ATF7IP,ATRX,BAZ2A,GNAS,DMAP1,EHMT1,EHMT2,DNMT1,DNMT3B,MTA2,GATAD2A	HCT116-unstranded	1-10
negative regulation of transcription from RNA polymerase II promoter	135	490	0.0466045272969374	0.00127626020795335	0.004688	MEF2A,VPS72,EZH1,EZH2,ATF7IP,PHF12,PHF19,LRP8,RPS27A,PKIA,EP300,NR2C1,HDAC5,HDAC4,HDAC3,HDAC1,HDAC7,E2F6,OSR2,PRMT5,PIAS4,AHRR,NR1H3,DDX5,SAP130,RBPJ,CTBP1,SEMA4D,PTCH1,TRIM33,FGFR3,UBE2D3,SREBF1,SP100,MDM4,GLIS3,URI1,CTNNB1,KLF12,RLIM,FHL2,PER1,PER3,XPO1,CNOT2,CNOT1,WHSC1,PLK3,PLK1,TDG,DICER1,NFX1,HMGA2,NCOA2,PPM1A,TBL1X,EFNA1,SUPT5H,STRN3,TAF9B,SMAD3,SMAD2,DMAP1,NR2F2,MED1,PSMD10,PHF21A,PAF1,ST…	HCT116-unstranded	1-10
nuclear-transcribed mRNA catabolic process, deadenylation-dependent decay	22	50	0.0047555640098915705	0.0013210391645698302	0.004755	PAIP1,EIF4A2,LSM7,LSM2,EXOSC9,EXOSC2,RQCD1,CNOT3,CNOT2,CNOT1,CNOT7,CNOT6,CNOT4,PAN2,PARN,DIS3,EIF4B,PATL1,CNOT10,XRN1,DCP1A,CNOT6L	HCT116-unstranded	1-10
nerve growth factor receptor signaling pathway	69	222	0.0211147042039186	0.0012713710283272	0.004765999999999999	MEF2A,ARHGEF16,THEM4,GSK3A,GSK3B,DUSP6,RPS27A,NET1,ARHGDIA,HDAC3,HDAC1,NRG1,PHLPP2,CAMK4,FYN,FGFR3,SHC1,RALGDS,BCL2L11,MAP2K1,MAP2K2,ARHGEF4,ARHGEF3,ARHGEF2,RPS6KB2,TSC2,CDK1,KIDINS220,APH1A,KITLG,NGFRAP1,ADRBK1,MOV10,TRIO,BCAR1,ADAM17,SQSTM1,ITPR3,MAPK12,TIAM2,RIPK2,KALRN,MAPKAP1,ECT2,CRK,PPP2R5D,FGF1,RELA,FGD3,FGD4,NR4A1,IKBKB,CASP2,RAF1,PRDM4,YWHAB,GRB2,CHUK,TNRC6C,TNRC6B,TNRC6A,PLEKHG5,PRKAR2…	HCT116-unstranded	1-10
nuclear-transcribed mRNA catabolic process, nonsense-mediated decay	40	113	0.010747574662355	0.00145236773263235	0.005096	RPLP0,RPLP1,RPS27A,RPL18,RPL14,RPL10,RPS9,RPS8,UPF3A,RPL31,RPL24,RPL28,RPL29,RPL3,RPL5,SMG9,SMG5,SMG7,SMG1,RPS2,RPS3,PAN2,PARN,UPF1,ETF1,RPL10A,PPP2R2A,RPL13A,EIF3E,EXOSC10,RPS18,RPS16,RPS15,RPS10,RPS11,RPS25,RPS24,DCP1A,WIBG,RNPS1	HCT116-unstranded	1-10
termination of RNA polymerase I transcription	12	20	0.0019022256039566302	0.00140837135428884	0.005137	CCNH,UBTF,ERCC3,ERCC2,CDK7,POLR1D,POLR1C,TAF1B,TAF1C,TAF1A,GTF2H2,GTF2H1	HCT116-unstranded	1-10
mismatch repair	12	20	0.0019022256039566302	0.00140837135428884	0.005137	PMS2P5,PMS2P1,PMS2CL,TDG,PMS2,PMS1,EXO1,MLH1,MUTYH,MSH6,MSH2,SETD2	HCT116-unstranded	1-10
regulation of small GTPase mediated signal transduction	41	117	0.0111280197831463	0.00153123008095424	0.005185	SIPA1L1,ARHGEF16,RGL3,NET1,ARHGDIA,MYO9B,ARHGAP19,ARHGAP17,ARHGAP12,ARHGAP29,ARHGAP33,ARHGAP35,ARHGAP39,RALGDS,SYDE1,ARAP2,ARHGAP11A,ARHGEF4,ARHGEF3,ARHGEF2,TSC2,RHOQ,INPP5B,RAPGEF1,GAPVD1,TRIO,TIAM2,KALRN,RHOT1,ARHGAP5,ARHGAP1,ECT2,HMHA1,FGD3,FGD4,FAM13A,FAM13B,GDI2,RHOBTB1,PLEKHG5,RACGAP1	HCT116-unstranded	1-10
negative regulation of proteasomal ubiquitin-dependent protein catabolic process	8	10	0.0009511128019783151	0.00151798148646387	0.005189	UBXN1,FHIT,TAF9,GIPC1,HSP90AB1,WAC,TLK2,BAG6	HCT116-unstranded	1-10
histone H4-K5 acetylation	10	15	0.0014266692029674699	0.0016101026656039099	0.005211	OGT,MCRS1,PHF17,PHF15,KAT8,PHF20,KANSL1,KANSL2,KANSL3,WDR5	HCT116-unstranded	1-10
histone H4-K8 acetylation	10	15	0.0014266692029674699	0.0016101026656039099	0.005211	OGT,MCRS1,PHF17,PHF15,KAT8,PHF20,KANSL1,KANSL2,KANSL3,WDR5	HCT116-unstranded	1-10
mitotic cell cycle spindle assembly checkpoint	15	29	0.00275822712573711	0.0016560301197728901	0.005259000000000001	ATM,ANAPC5,ANAPC4,PLK1,ANAPC10,ANAPC11,CENPE,MAD1L1,BUB1,BUB3,TERF1,CDC16,MAD2L1,CDC23,PSMG2	HCT116-unstranded	1-10
G1/S transition of mitotic cell cycle	42	121	0.0115084649039376	0.0016077565057443	0.0054	RCC1,RPS27A,CUL4A,CCNH,CAMK2D,HINFP,CDC7,POLA1,CCNB1,IQGAP3,PLK3,CDK1,CDK7,CDK2,PRIM1,PIM2,PSMD13,PSMD12,PSMD10,SPDYA,CUL5,CUL1,DBF4,NFATC1,PKMYT1,SKP2,LATS2,CDC45,CDC25A,POLE,MCM10,ORC4,ORC6,PSMA5,PSMC5,PSMC4,PSMD5,PSMD6,MCM4,PSME2,PSME3,PSMF1	HCT116-unstranded	1-10
regulation of mitosis	9	13	0.00123644664257181	0.00210531433716121	0.0070480000000000004	RCC1,PRMT5,NEK2,KIF20B,PKMYT1,L3MBTL1,CDC25C,CDC16,BORA	HCT116-unstranded	1-10
regulation of RNA splicing	9	13	0.00123644664257181	0.00210531433716121	0.0070480000000000004	SNRNP70,SON,CLK1,CLK2,CLK4,HNRNPF,HNRNPH1,MBNL1,CELF1	HCT116-unstranded	1-10
regulation of transcription, DNA-dependent	257	1021	0.0971086170819859	0.00198838433287873	0.007136	CCAR1,MCRS1,ASCC2,ZNF786,MYBBP1A,UBE2L3,EZH2,YBX1,ANP32A,BRD8,BRF1,ZNF341,ZNF740,PHF11,ATRX,PHF17,ZNF7,ZNF3,EP300,NR2C2,ATF2,ZNF317,ATF7,HINT1,INO80E,INO80C,PKN2,JMJD1C,FRYL,ARID2,NFRKB,BAZ1A,CDCA7L,IKZF5,AEBP2,DMTF1,CHAF1A,KAT6B,CCNK,LIN54,ZFP64,NR1D2,THAP1,BAZ2A,ZNF827,SLTM,ERC1,SETDB1,EEF1A1,PPIE,TMPO,FOXK2,HINFP,SAP30BP,MLF1IP,ATXN3,FHIT,RCOR3,HMG20B,ZZZ3,VGLL4,IRAK1BP1,ZNF468,CREM,PML,MYCBP2…	HCT116-unstranded	1-10
hippo signaling cascade	12	21	0.0019973368841544603	0.00209567158465673	0.0072829999999999995	AMOTL1,NPHP4,WWC1,YAP1,TJP2,MOB1B,TEAD4,TEAD3,YWHAB,LATS1,LATS2,SAV1	HCT116-unstranded	1-10
base-excision repair	15	30	0.0028533384059349397	0.00227570542382205	0.007778	NTHL1,PARP2,USP47,POLD2,TDG,HMGA2,HMGA1,LIG1,LIG3,MBD4,POLB,HUWE1,UNG,MUTYH,APEX1	HCT116-unstranded	1-10
positive regulation of apoptotic process	70	232	0.0220658170058969	0.0024084045183993	0.008523000000000001	ATM,GPLD1,ARHGEF16,MLTK,LRP6,DUSP6,RPS27A,NET1,GRIN1,BAX,RAD9A,TRIM35,FGFR3,BOK,ERCC3,BCL2L11,ARHGEF4,ARHGEF3,ARHGEF2,BARD1,CDK4,HMGA2,APH1A,TRIO,SQSTM1,TIAM2,RIPK2,KALRN,AKT1,MEN1,ECT2,MELK,BCL2L1,SRPX,HYAL2,APPL1,DFFA,FGD3,FGD4,CASP2,GNB2L1,BCL6,AMBRA1,PPP2R4,APBB2,APBB1,PMAIP1,MTCH1,ITGA6,FAS,PLEKHG5,RBM5,UNC5B,DDX20,DDX3X,FOSL1,BCLAF1,SAV1,TSC22D1,NF1,BAK1,HTRA2,PSEN2,SIAH1,RBCK1,ACIN1,RNPS1,…	HCT116-unstranded	1-10
toll-like receptor 10 signaling pathway	23	56	0.0053262316910785605	0.0024573714516259396	0.008559	MEF2A,MAP3K7,DUSP6,RPS27A,ATF2,PELI1,MAP2K7,MAP2K1,MAP2K2,MAP2K4,NOD2,NOD1,CDK1,TAB1,NFKB2,RIPK2,PPP2R5D,RELA,IKBKB,CHUK,UBE2N,CREB1,ELK1	HCT116-unstranded	1-10
toll-like receptor 5 signaling pathway	23	56	0.0053262316910785605	0.0024573714516259396	0.008559	MEF2A,MAP3K7,DUSP6,RPS27A,ATF2,PELI1,MAP2K7,MAP2K1,MAP2K2,MAP2K4,NOD2,NOD1,CDK1,TAB1,NFKB2,RIPK2,PPP2R5D,RELA,IKBKB,CHUK,UBE2N,CREB1,ELK1	HCT116-unstranded	1-10
DNA damage response, signal transduction by p53 class mediator resulting in cell cycle arrest	20	46	0.00437511888910025	0.00242980155156858	0.008621	ATM,GTSE1,RPS27A,PML,CDK2,RFWD2,PSMD13,PSMD12,PSMD10,PIDD,CASP2,PSMA5,PSMC5,PSMC4,PSMD5,PSMD6,PSME2,PSME3,PSME4,PSMF1	HCT116-unstranded	1-10
protein transport	81	276	0.0262507133346015	0.00240820776568729	0.008656	VPS4B,SDAD1,YKT6,EPS15,RAB3IL1,STXBP2,VPS39,HSP90B1,VPS28,RABEP1,VPS37A,VPS37B,SENP2,SERP1,COG4,COG6,COG1,ERC1,YIPF5,NUP188,ARHGAP33,ITGB1BP1,NUP160,NUP153,YIF1A,PPT1,GORASP1,TNKS,RAB11A,ACTN4,FAM160A2,NUP88,NUP85,ATG4D,ATG4B,CHMP5,NUP37,NUP35,NUP43,NUP50,SCAMP2,NUPL1,AKTIP,ECT2,AHCTF1,ARFGEF1,EXOC7,EXOC3,EXOC6,RAB9A,ARFGAP1,SNF8,RAB1A,VPS13A,RAB25,RAB5B,SEH1L,RAB5A,RAB11FIP1,RAB2A,GDI2,PREB,SNX4…	HCT116-unstranded	1-10
toll-like receptor 9 signaling pathway	25	63	0.00599201065246338	0.00256360250419452	0.009029	MEF2A,MAP3K7,DUSP6,RPS27A,ATF2,PELI1,MAP2K7,MAP2K1,MAP2K2,MAP2K4,NOD2,NOD1,CDK1,TAB1,NFKB2,RIPK2,PPP2R5D,PIK3C3,RELA,IKBKB,CHUK,UBE2N,IRF7,CREB1,ELK1	HCT116-unstranded	1-10
regulation of apoptotic process	44	132	0.0125546889861138	0.00265474321568615	0.009229000000000001	RPS27A,PAX8,CARD9,ACTN4,TRAF2,TRAF4,DEDD,LGALS1,BCAR1,TNFRSF10B,PSMD13,PSMD12,IFT57,PSMD10,MADD,PAK2,TNFRSF1A,LMNA,APPL1,CASP4,CASP9,RAF1,BIRC2,FAS,TCF7,NAE1,UNC5B,HNRNPK,VCP,DLG5,APAF1,TPT1,PSMA5,PSMC5,PSMC4,PSMD5,PSMD6,PSME2,PSME3,CTSB,PSME4,PSMF1,CASP10,PSMG2	HCT116-unstranded	1-10
microtubule cytoskeleton organization	18	40	0.0038044512079132603	0.00273128243695042	0.009281999999999999	MARK4,MARK1,CDC42BPA,PARD3,PPP4C,ATXN3,ATXN7,RANBP10,DOCK7,CDK5RAP2,CDK1,SON,SS18,NDEL1,DST,PRKCZ,GAPDH,PCNT	HCT116-unstranded	1-10
histone H4-K16 acetylation	11	19	0.0018071143237588	0.00285438429512552	0.009458	OGT,MCRS1,PHF17,PHF15,KAT8,PHF20,KANSL1,KANSL2,KANSL3,WDR5,MSL1	HCT116-unstranded	1-10
negative regulation of apoptotic process	114	414	0.0393760700019022	0.00297525142149324	0.01012	MAP3K7,ATM,BFAR,HTATIP2,GSK3B,USP47,ATG5,API5,RPS27A,ARHGDIA,HDAC3,HDAC1,HSP90B1,IL6ST,STAT5B,CD44,PRAME,KRT18,LAMTOR5,SEMA4D,ITCH,FGFR3,CFLAR,MDM4,ERCC2,STAMBP,CIAPIN1,CTNNB1,PPT1,SH3RF1,RRN3,FHL2,BARD1,HMGB2,TAF9,PLK3,PLK1,DICER1,PRDX3,YAP1,CDK1,HMGA2,IVNS1ABP,AHI1,ZC3HC1,PIM2,TAF9B,SMAD3,TAX1BP1,MED1,SQSTM1,RB1CC1,PSMD13,PSMD12,PSMD10,RIPK2,PIDD,RRM2B,AKT1,PAK2,SMO,HIPK3,GSTP1,TNFRSF18,SON,PCI…	HCT116-unstranded	1-10
peptidyl-serine phosphorylation	23	57	0.00542134297127639	0.0030394529703794398	0.01068	ATR,ATM,MKNK1,PKD1,GSK3B,DYRK1A,PINK1,BRSK2,MAP3K12,CAMK2D,TNKS,TGFBR2,SMG1,PLK1,ADRBK1,MAPK12,AKT1,PAK2,HIPK3,ILK,PRKCZ,CLK1,TLK2	HCT116-unstranded	1-10
regulation of glucose transport	15	31	0.00294844968613278	0.00307640540796061	0.01089	NUP188,NUP160,NUP153,NUP155,NUP88,NUP85,NUP98,NUP37,NUP35,NUP43,NUP50,NUP54,NUPL1,SEH1L,POM121	HCT116-unstranded	1-10
chaperone mediated protein folding requiring cofactor	7	9	0.000856001521780483	0.00341550137024016	0.01288	TOR3A,TOR2A,TOR1A,TOR1B,HSPH1,HSPA8,ERO1L	HCT116-unstranded	1-10
somatic hypermutation of immunoglobulin genes	7	9	0.000856001521780483	0.00341550137024016	0.01288	PMS2P5,PMS2P1,EXO1,POLL,POLM,UNG,MSH6	HCT116-unstranded	1-10
regulation of translation	20	48	0.00456534144949591	0.0038676089633531397	0.01581	MKNK1,ATXN2,RPS9,LSM14A,RQCD1,CNOT3,CNOT2,CNOT1,CNOT7,CNOT6,PUM1,PUM2,TSC1,QKI,MAPKAPK5,TNRC6B,CNOT10,RBM3,TARBP2,CNOT6L	HCT116-unstranded	1-10
tRNA aminoacylation for protein translation	16	35	0.0033288948069241	0.00392363772678095	0.01584	GARS,AIMP1,WARS,KARS,YARS,MARS,VARS,LARS,IARS,TARS2,FARSA,CARS,DARS2,SARS,RARS2,NARS	HCT116-unstranded	1-10
toll-like receptor TLR1:TLR2 signaling pathway	24	62	0.00589689937226555	0.004157564345768421	0.01629	MEF2A,MAP3K7,DUSP6,RPS27A,ATF2,PELI1,MAP2K7,MAP2K1,MAP2K2,MAP2K4,NOD2,NOD1,CDK1,TAB1,NFKB2,RIPK2,PPP2R5D,RELA,IKBKB,CHUK,UBE2N,CREB1,TIRAP,ELK1	HCT116-unstranded	1-10
toll-like receptor TLR6:TLR2 signaling pathway	24	62	0.00589689937226555	0.004157564345768421	0.01629	MEF2A,MAP3K7,DUSP6,RPS27A,ATF2,PELI1,MAP2K7,MAP2K1,MAP2K2,MAP2K4,NOD2,NOD1,CDK1,TAB1,NFKB2,RIPK2,PPP2R5D,RELA,IKBKB,CHUK,UBE2N,CREB1,TIRAP,ELK1	HCT116-unstranded	1-10
negative regulation of telomerase activity	6	7	0.0006657789613848201	0.00412013830185076	0.01649	POT1,PML,PIF1,MEN1,PPARG,TERF1	HCT116-unstranded	1-10
negative regulation of telomere maintenance via telomerase	5	5	0.00047555640098915705	0.004558121435315529	0.018009999999999998	POT1,ACD,PML,TERF1,TINF2	HCT116-unstranded	1-10
negative regulation of ubiquitin-protein ligase activity involved in mitotic cell cycle	20	49	0.00466045272969374	0.00481699931364232	0.01854	RPS27A,ANAPC5,ANAPC4,PSMD13,PSMD12,PSMD10,ANAPC10,ANAPC11,BUB3,CDC16,MAD2L1,CDC23,PSMA5,PSMC5,PSMC4,PSMD5,PSMD6,PSME2,PSME3,PSMF1	HCT116-unstranded	1-10
ER to Golgi vesicle-mediated transport	17	39	0.0037093399277154295	0.0047864202578106205	0.01864	YKT6,CREB3L2,TRAPPC4,TRAPPC3,TRAPPC2,NRBP1,TRAPPC2L,RAB2A,PREB,KLHL12,SAR1A,SEC13,SEC24C,SEC24D,SEC22B,SEC31A,GOPC	HCT116-unstranded	1-10
cell cycle arrest	36	107	0.010176906981168002	0.00529645409306456	0.020980000000000002	ATM,PKD2,PKD1,MLTK,CUL4A,PLAGL1,MAP2K1,PML,BARD1,SESN2,TSC1,TSC2,CDK7,PPM1A,GADD45A,HBP1,MAPK12,MEN1,KHDRBS1,EIF4G2,CUL5,ILK,CUL1,PRKAA1,KIF20B,APBB2,APBB1,PRKAB2,DST,IRF1,RASSF1,STK11,HTRA2,MACF1,WDR6,TCF7L2	HCT116-unstranded	1-10
stress-activated MAPK cascade	19	46	0.00437511888910025	0.00522196619038673	0.021169999999999998	MEF2A,MAP3K7,TAOK2,DUSP6,RPS27A,ATF2,CCM2,MAP2K7,MAP2K1,MAP2K2,MAP2K4,NOD2,NOD1,CDK1,TAB1,RIPK2,PPP2R5D,CREB1,ELK1	HCT116-unstranded	1-10
protein K48-linked deubiquitination	9	15	0.0014266692029674699	0.00529207726070979	0.02119	USP20,USP25,USP34,USP33,OTUB2,OTUB1,USP8,TNFAIP3,OTUD7B	HCT116-unstranded	1-10
mitotic sister chromatid segregation	9	15	0.0014266692029674699	0.00529207726070979	0.02119	DDX11,NEK2,PLK1,CIT,ESPL1,ZWINT,BUB3,NUSAP1,MAD2L1	HCT116-unstranded	1-10
TRIF-dependent toll-like receptor signaling pathway	25	67	0.00637245577325471	0.00547791152754884	0.0217	MEF2A,MAP3K7,DUSP6,RPS27A,ATF2,UBE2D3,MAP2K7,MAP2K1,MAP2K2,MAP2K4,NOD2,NOD1,CDK1,TAB1,NFKB2,RIPK2,PPP2R5D,RELA,IKBKB,CASP8,CHUK,IRF7,IRF3,CREB1,ELK1	HCT116-unstranded	1-10
protein heterooligomerization	18	43	0.00408978504850675	0.0056449163274932	0.022959999999999998	UQCRH,CTNNB1,MAP2K1,TSC1,TSC2,SQSTM1,ITPR3,TNFRSF1A,MED24,ILK,CASP8,PRKAA1,YWHAB,SEPT9,GRB2,PRKCZ,STK11,GCH1	HCT116-unstranded	1-10
cellular component disassembly involved in apoptotic process	17	40	0.0038044512079132603	0.00608096809899639	0.02456	BCAP31,HMGB2,ADD1,TJP2,PAK2,KPNB1,SPTAN1,LMNA,DFFA,CASP6,CASP7,CASP8,DBNL,DSP,STK24,ACIN1,DNM1L	HCT116-unstranded	1-10
toll-like receptor 2 signaling pathway	24	64	0.0060871219326612104	0.00603898105676637	0.02469	MEF2A,MAP3K7,DUSP6,RPS27A,ATF2,PELI1,MAP2K7,MAP2K1,MAP2K2,MAP2K4,NOD2,NOD1,CDK1,TAB1,NFKB2,RIPK2,PPP2R5D,RELA,IKBKB,CHUK,UBE2N,CREB1,TIRAP,ELK1	HCT116-unstranded	1-10
positive regulation of protein import into nucleus, translocation	7	10	0.0009511128019783151	0.005975483537164821	0.02477	UBR5,MAVS,CDK1,MED1,HSP90AB1,TNFRSF1A,TMEM173	HCT116-unstranded	1-10
MyD88-independent toll-like receptor signaling pathway	25	68	0.00646756705345254	0.0065312608026874	0.025769999999999998	MEF2A,MAP3K7,DUSP6,RPS27A,ATF2,UBE2D3,MAP2K7,MAP2K1,MAP2K2,MAP2K4,NOD2,NOD1,CDK1,TAB1,NFKB2,RIPK2,PPP2R5D,RELA,IKBKB,CASP8,CHUK,IRF7,IRF3,CREB1,ELK1	HCT116-unstranded	1-10
ubiquitin-dependent protein catabolic process via the multivesicular body sorting pathway	6	8	0.000760890241582652	0.00770918621216599	0.039060000000000004	HDAC6,VPS28,NDFIP1,VPS37A,TOM1L1,NEDD4L	HCT116-unstranded	1-10
MyD88-dependent toll-like receptor signaling pathway	26	73	0.0069431234544417	0.008245850747867541	0.040119999999999996	MEF2A,MAP3K7,DUSP6,RPS27A,ATF2,PELI1,TNIP1,MAP2K7,MAP2K1,MAP2K2,MAP2K4,NOD2,NOD1,CDK1,TAB1,NFKB2,RIPK2,PPP2R5D,RELA,IKBKB,MYD88,CHUK,UBE2N,CREB1,TIRAP,ELK1	HCT116-unstranded	1-10
positive regulation of intrinsic apoptotic signaling pathway	11	22	0.00209244816435229	0.00820162117885326	0.04036	BAX,BCAP31,BCL2L11,GNB2L1,PMAIP1,SLC9A3R1,BCLAF1,HTRA2,SIAH1,DFNA5,DNM1L	HCT116-unstranded	1-10
neural tube development	10	19	0.0018071143237588	0.0081808009737625	0.04074	PKD2,PKD1,DVL1,EPHA2,AMBRA1,PHGDH,TCF7,NF1,STIL,TCF7L2	HCT116-unstranded	1-10
positive regulation of transcription from RNA polymerase II promoter	162	636	0.0604907742058208	0.00875904980242637	0.04808	MEF2A,OGT,DCAF6,ZNF384,ESRRA,USF1,USF2,BRD4,PKD2,PKD1,PLSCR1,MEF2D,GSK3B,LRP6,RPS27A,EP300,TFE3,NR2C2,GRIN1,HDAC5,HDAC4,HDAC1,OSR2,PAX8,RNF111,STAT5B,DDX17,PLAGL1,NR1H3,DDX5,RBPJ,CCNH,SENP2,SREBF1,CBFA2T2,TNIP1,ZMIZ2,ZMIZ1,ITGB1BP1,GLIS3,NFAT5,ERCC3,ERCC2,ATXN7,THRAP3,CTNNB1,PUS1,TNKS,KLF12,HSF1,CREM,PKNOX1,ZNF462,CNOT7,MAVS,CNBP,HMGB2,TAF9,TAF2,DICER1,RHOQ,CDK5RAP3,YAP1,ARID5A,CDK7,HMGA2,NCOA2,N…	HCT116-unstranded	1-10
translational initiation	25	110	0.0104622408217615	1.36733722735372e-05	6.25e-05	RPLP1,EIF4A2,RPL10A,EIF3E,EIF3L,EIF3M,EIF4E,EIF4H,RPL10,RPS18,RPS25,RPS21,RPS24,RPS9,RPL31,RPL24,RPL28,EIF5,EIF1,RPL3,RPL5,RPL7A,RPS2,RPS3A,EIF4G1	HCT116-stranded	0.5
nuclear-transcribed mRNA catabolic process, deadenylation-dependent decay	16	50	0.0047555640098915705	9.29990270592818e-06	6.667e-05	EIF4A2,EIF4E,PATL1,LSM2,LSM1,CNOT10,EXOSC2,EXOSC3,RQCD1,CNOT3,CNOT2,CNOT7,CNOT4,DCP1A,EIF4G1,DIS3	HCT116-stranded	0.5
nuclear-transcribed mRNA catabolic process, nonsense-mediated decay	26	113	0.010747574662355	7.516657979711459e-06	7.143e-05	RPLP1,UPF1,ETF1,RPL10A,EIF3E,EXOSC10,RPL10,RPS18,RPS25,RPS21,RPS24,RPS9,RPL31,RPL24,RPL28,RPL3,RPL5,RPL7A,SMG9,SMG5,SMG7,RPS2,RPS3A,DCP1A,RNPS1,EIF4G1	HCT116-stranded	0.5
RNA splicing	39	207	0.0196880350009511	5.412152538797339e-06	7.692e-05	DHX38,CCAR1,PTBP1,SRSF5,SRSF4,THOC5,TXNL4A,SNRPD1,SF3B14,PUF60,GEMIN2,LSM2,LSM1,LUC7L3,RBM5,DDX23,SNRPA1,HNRNPA2B1,HNRNPR,HNRNPL,HNRNPM,HNRNPK,HNRNPF,HNRNPC,HNRNPH1,MBNL1,CPSF7,ZRANB2,NONO,PCF11,SRSF11,PRPF39,SNRNP70,IWS1,PAPOLA,SUGP1,CSTF3,RNPS1,HNRNPA1L2	HCT116-stranded	0.5
apoptotic process	77	529	0.0503138672246528	4.4527891246426396e-06	8.333e-05	MAP3K7,CCAR1,ESPL1,BFAR,HTATIP2,ELMO2,APPL1,TP73,MEF2D,PHF17,FNTA,EP300,PTRH2,NMT1,E2F2,CASP6,CASP8,PKN2,RAF1,BAX,RABEP1,BID,BIRC6,BIRC5,OCLN,SLTM,DSP,UBE2D3,CFLAR,PUF60,TMEM173,UBE2Z,XIAP,ERCC2,IRF1,IRF3,CDCA7,FAS,YARS,DIDO1,PCNT,MAP2K4,RTN3,NOD1,TPX2,PML,RTKN,RBM5,TRAF2,TNFRSF12A,TRAF3,CDK1,MFSD10,DPF2,BCLAF1,TNFRSF10B,CDK11A,SH3KBP1,GADD45A,TJP1,BRMS1,PSMD10,TJP2,STK4,PSMA5,RIPK2,CSE1L,PTPN6,P…	HCT116-stranded	0.5
viral reproduction	47	265	0.0252044892524253	3.00576519274287e-06	9.091e-05	RPLP1,VPS4B,TAF11,TAF12,RPL10A,NMT1,VPS28,RAN,VPS37A,SEH1L,CTDP1,RBX1,ERCC2,NUP153,RPL10,RPS18,RPS25,RPS21,RPS24,RPS9,GTF2H4,RPL31,TCEA1,RPL24,RPL28,XPO1,RNMT,RPL3,RPL5,RPL7A,RPS2,RPS3A,GTF2A2,NUP98,CHMP5,CHMP7,NUP50,PSMD10,NUPL2,NUPL1,PSMA5,CHMP2B,PSMC5,PAK2,KPNB1,PSME2,POM121	HCT116-stranded	0.5
nuclear mRNA splicing, via spliceosome	33	155	0.0147422484306639	2.4372275847506197e-06	0.0001	DHX38,CCAR1,PTBP1,SRSF5,SRSF4,TXNL4A,SNRPD1,SF3B14,DDX5,TRA2B,GEMIN7,LSM2,RBM5,DDX23,SNRPA1,HNRNPA2B1,HNRNPR,HNRNPL,HNRNPM,HNRNPK,HNRNPF,HNRNPC,HNRNPH1,CPSF7,PCF11,SRSF10,SRSF11,SF1,SNRNP70,PAPOLA,SUGP1,CSTF3,RNPS1	HCT116-stranded	0.5
cell division	49	259	0.0246338215712383	3.09258974873217e-07	0.0001111	VPS4B,NCAPD3,PPP1CA,RCC2,PPP2R2D,USP16,TXNL4A,E4F1,PKN2,NSUN2,ANAPC5,RAN,ANAPC4,ANAPC7,NEK2,SEH1L,CCNF,CTDP1,BIRC6,BIRC5,SEPT9,KATNA1,UBE2I,CEP63,CDCA3,NUF2,MAP4,MASTL,ARHGEF2,TPX2,CCND3,NUMA1,BUB3,CCNB1,CCNG1,CDK1,HMGA2,CDK2,NSL1,CDC25A,CDC25B,CDC16,STRA13,MAD2L1,BCAR1,MIS12,ANAPC10,ENSA,CENPE	HCT116-stranded	0.5
mitosis	42	204	0.0194027011603576	2.57392823721503e-07	0.000125	RCC2,PPP2R2D,USP16,TXNL4A,E4F1,NSUN2,ANAPC5,RAN,ANAPC4,ANAPC7,NEK2,CCNF,BIRC6,BIRC5,KATNA1,UBE2I,CEP63,CDCA3,MAP2K1,NUF2,MASTL,ARHGEF2,TPX2,NUMA1,ASPM,CCNG1,PLK1,CDK1,HMGA2,CDK2,NSL1,PAFAH1B1,CDC25A,CDC25B,CDC16,STRA13,CDK11A,MIS12,ANAPC10,ENSA,PPP1R12A,CENPN	HCT116-stranded	0.5
DNA repair	49	251	0.0238729313296557	1.25465965616911e-07	0.0001429	MCRS1,RAD1,RECQL4,TAOK1,ATR,FAN1,UPF1,ATRX,CSNK1D,CSNK1E,OGG1,INO80E,INO80C,EXO1,RAD9A,UBR5,CHAF1A,FANCA,FANCB,RAD51,RBX1,UBE2D3,XPC,UBE2W,UBE2T,ERCC8,HINFP,ERCC1,ERCC2,RAD51AP1,GTF2H4,BCCIP,TCEA1,TDG,CDK1,CDK2,RFWD3,NCOA6,NONO,POLB,STRA13,RFC1,RFC2,POLQ,RAD54L,GADD45A,MORF4L2,REV1,APEX1	HCT116-stranded	0.5
virus-host interaction	55	286	0.0272018261365798	3.44534782925621e-08	0.00016669999999999999	VPRBP,CUL7,CUL1,CRTC1,NXF1,HTATIP2,LDLR,BRD4,EIF4A2,RELA,EP300,HDAC1,CASP8,E4F1,BAX,GBF1,DDX11,F11R,RAN,EPHA2,GNB2L1,KARS,RBX1,CFLAR,EIF4E,EIF4H,ZYX,SP100,UBE2I,UBN1,ERCC2,NUP153,MLF1IP,IRF3,PVRL2,RTN3,PML,XPO1,AP1G2,HNRNPK,DDX3X,FDPS,SNAPIN,CXADR,GTF2A2,RHOA,NFX1,CARM1,NUP98,CREB1,BECN1,CREBBP,PAK2,KPNB1,EIF4G1	HCT116-stranded	0.5
mRNA metabolic process	44	201	0.0191173673197641	2.47131918262866e-08	0.0002	RPLP1,ANP32A,EIF4A2,UPF1,ETF1,RPL10A,EIF4E,PATL1,RPL10,LSM2,LSM1,RPS18,RPS25,RPS21,RPS24,RPS9,CNOT10,EXOSC2,EXOSC3,RPL31,RQCD1,RPL24,RPL28,XPO1,CNOT3,CNOT2,CNOT7,CNOT4,RPL3,RPL5,RPL7A,SMG9,SMG5,SMG7,RPS2,RPS3A,DCP1A,PSMD10,PSMA5,RNPS1,PSMC5,EIF4G1,PSME2,DIS3	HCT116-stranded	0.5
G2/M transition of mitotic cell cycle	32	112	0.0106524633821571	5.8434556082787e-09	0.00025	CSNK1D,CSNK1E,DDX11,ANAPC5,ANAPC4,NEK2,TPD52L1,BIRC5,CEP78,ACTR1A,CEP41,AKAP9,CEP57,CEP63,PCM1,PCNT,MASTL,NUMA1,CCNB1,AZI1,PLK4,PLK1,CDK1,CDK2,ODF2,PAFAH1B1,CDC25A,CDC25B,ANAPC10,ENSA,KHDRBS1,PPP1R12A	HCT116-stranded	0.5
RNA metabolic process	51	220	0.0209244816435229	2.8630076087665703e-10	0.0003333	RPLP1,ANP32A,EIF4A2,UPF1,ETF1,SNRPD1,RPL10A,PRMT5,EIF4E,PATL1,GEMIN7,GEMIN2,ATXN2,RPL10,LSM2,LSM1,RPS18,RPS25,RPS21,RPS24,RPS9,CNOT10,EXOSC2,EXOSC3,RPL31,RQCD1,RPL24,RPL28,XPO1,CNOT3,CNOT2,CNOT7,CNOT4,DDX20,RPL3,RPL5,RPL7A,SMG9,SMG5,SMG7,RPS2,RPS3A,CLNS1A,DCP1A,PSMD10,PSMA5,RNPS1,PSMC5,EIF4G1,PSME2,DIS3	HCT116-stranded	0.5
DNA replication	25	116	0.0110329085029484	3.21938433347491e-05	0.00041180000000000003	RAD1,RECQL4,ATR,LIN9,UPF1,DBF4,MCM3AP,E4F1,INO80E,RAD9A,CHAF1A,DTL,POLE3,CDK1,CDK2,NCOA6,NUP98,CDC25A,RFC2,MCM10,ORC4,ING5,NFIX,NFIC,NFIA	HCT116-stranded	0.5
anaphase-promoting complex-dependent proteasomal ubiquitin-dependent protein catabolic process	17	63	0.00599201065246338	4.1719327314226895e-05	0.0004444	CUL1,AURKB,ANAPC5,ANAPC4,ANAPC7,BUB3,CCNB1,PLK1,CDK1,CDK2,CDC16,MAD2L1,PSMD10,PSMA5,ANAPC10,PSMC5,PSME2	HCT116-stranded	0.5
mitotic cell cycle	78	340	0.0323378352672627	7.66053886991358e-15	0.0005	CUL1,ESPL1,RCC2,AHCTF1,PPP2R2D,TAOK1,LIN9,CSNK1D,CSNK1E,DBF4,CSNK2A1,TFDP1,HDAC1,DYRK1A,KIF23,E2F2,AURKB,ANAPC5,ANAPC4,ANAPC7,NEK2,RNF2,SEH1L,LIN54,BIRC5,CEP78,NDEL1,ACTR1A,CEP41,AKAP9,CEP57,NUP153,CEP63,MLF1IP,RANGAP1,PCM1,PCNT,NUF2,MASTL,NUMA1,BUB3,CCNB1,XPO1,AZI1,PLK4,PLK1,CDK1,CDK2,NSL1,NUP98,ODF2,PAFAH1B1,CDC25A,CDC25B,CDC16,ESCO2,MAD2L1,RFC1,RFC2,NUP50,MIS12,PSMD10,MCM10,ORC4,NUPL2,NUPL1,PS…	HCT116-stranded	0.5
protein monoubiquitination	9	20	0.0019022256039566302	6.88073202929074e-05	0.0007143	CUL1,MGRN1,UBE2R2,DTL,RBX1,UBE2D3,UBE2W,UBE2T,TOPORS	HCT116-stranded	0.5
negative regulation of transcription from RNA polymerase II promoter	68	490	0.0466045272969374	6.845047619086221e-05	0.00075	MED25,YEATS2,EZH2,PHF12,PHF19,EP300,EHMT1,EHMT2,HDAC4,HDAC1,HDAC7,E2F6,PRMT5,E4F1,AURKB,MTF2,BCOR,DDX5,RNF2,RBPJ,NCOR1,ZFHX3,NCOR2,PPARD,PPARG,SEMA4D,MTDH,FLCN,TRIM33,ZMYND8,UBE2D3,DNMT1,SP100,UBE2I,MDM4,SIRT7,GPS2,IRF3,TGIF1,MAGEA2,RLIM,NSD1,FHL2,PER1,XPO1,CNOT2,DDX20,HDAC10,KDM2B,VDR,TCERG1,WHSC1,PLK1,TDG,NFX1,HMGA2,PPM1A,VHL,EFNA1,CREBBP,SMAD2,PSMD10,STRAP,ELK4,RUNX3,NFIX,TCF7L2,NFIC	HCT116-stranded	0.5
regulation of ubiquitin-protein ligase activity involved in mitotic cell cycle	16	59	0.00561156553167206	6.552191027464631e-05	0.0007894999999999999	CUL1,ANAPC5,ANAPC4,ANAPC7,BUB3,CCNB1,PLK1,CDK1,CDK2,CDC16,MAD2L1,PSMD10,PSMA5,ANAPC10,PSMC5,PSME2	HCT116-stranded	0.5
regulation of translation	14	48	0.00456534144949591	8.71715952537322e-05	0.0009565	MKNK1,MAPKAPK5,EIF4E,TNRC6B,ATXN2,RPS9,CNOT10,RQCD1,CNOT3,CNOT2,CNOT7,PUM1,TSC1,TARBP2	HCT116-stranded	0.5
mRNA transport	14	48	0.00456534144949591	8.71715952537322e-05	0.0009565	AHCTF1,MCM3AP,SLBP,SEH1L,NUP153,XPO1,NUP98,IGF2BP3,NUP50,IWS1,NUPL2,NUPL1,HNRNPA1L2,POM121	HCT116-stranded	0.5
transcription initiation from RNA polymerase II promoter	30	163	0.0155031386722465	9.53011799678105e-05	0.0009583	MED25,MED15,MED16,TAF11,TAF12,TEAD4,NR4A1,TEAD3,HDAC1,E2F2,MED31,RBPJ,NCOR1,NCOR2,PPARG,TRIM33,UBE2D3,ERCC2,TGIF1,GTF2H4,VDR,GTF2A2,YAP1,CDK8,NCOA6,PPM1A,CREBBP,SMAD2,GTF2I,THRA	HCT116-stranded	0.5
gene expression	141	602	0.0572569906790945	1.11022302462516e-16	0.001	MED25,DHX38,RPLP1,CCAR1,PTBP1,MED15,MED16,GARS,NXF1,SRSF5,SRSF4,TAF1B,TAF1C,TAF1A,SRPR,ANP32A,TAF11,TAF12,EIF4A2,EEF1D,UPF1,ETF1,TXNL4A,SNRPD1,SRP19,TEAD4,RPL10A,NR4A1,TEAD3,HDAC1,PRMT5,IARS,TFAM,ADARB1,SLBP,MED31,SF3B14,RAN,RBPJ,NCOR1,NCOR2,PPARG,CTDP1,UBTF,TRIM33,KARS,UBE2D3,EIF3E,EIF4E,EIF4H,PATL1,TNRC6C,TNRC6B,GEMIN7,ERCC2,GEMIN2,RPL10,FAS,LSM2,LSM1,YARS,RPS18,TGIF1,RPS25,RPS21,RPS24,RPS9,CNO…	HCT116-stranded	0.5
regulation of RNA splicing	7	13	0.00123644664257181	0.00014872873742999298	0.00144	CLK1,CLK4,HNRNPF,HNRNPH1,MBNL1,SNRNP70,CELF1	HCT116-stranded	0.5
nuclear-transcribed mRNA poly(A) tail shortening	9	23	0.0021875594445501198	0.000193684138678818	0.002222	EIF4A2,EIF4E,CNOT10,RQCD1,CNOT3,CNOT2,CNOT7,CNOT4,EIF4G1	HCT116-stranded	0.5
transcription elongation from RNA polymerase I promoter	8	18	0.0017120030435609699	0.000187230435694463	0.0023079999999999997	TAF1B,TAF1C,TAF1A,UBTF,ERCC2,GTF2H4,POLR1D,POLR1C	HCT116-stranded	0.5
response to DNA damage stimulus	26	139	0.0132204679474986	0.000212381164265585	0.002414	RAD1,TAOK1,ATR,BRD4,USP16,WAC,USP47,CASP3,RIF1,BAX,RAD9A,UBR5,RAD51,DTL,PHF1,UBE2T,XIAP,ERCC8,IRF3,TLK2,MASTL,YAP1,TOPORS,NCOA6,POLB,SPDYA	HCT116-stranded	0.5
histone H3 acetylation	12	40	0.0038044512079132603	0.000211329550856454	0.0024289999999999997	MAP3K7,TAF5L,YEATS2,TAF12,BRD1,PHF17,PHF15,KAT6A,MBIP,TCF3,POLE3,ING5	HCT116-stranded	0.5
mitotic cell cycle spindle assembly checkpoint	10	29	0.00275822712573711	0.000237897195365488	0.0026449999999999998	ANAPC5,ANAPC4,ANAPC7,BUB3,PLK1,CDC16,MAD2L1,ANAPC10,CENPE,PSMG2	HCT116-stranded	0.5
translation	34	205	0.0194978124405554	0.00023358456850175498	0.002667	RPLP1,PABPC4,SRPR,MRPL2,EIF4A2,EEF1D,ETF1,SRP19,RPL10A,MRPS14,MRPS11,EIF3E,EIF4E,EIF4H,RPL10,RPS18,RPS25,RPS21,RPS24,RPS9,RPL31,RPL24,RPL28,SSR2,EIF5,RPS6KB2,RPL3,RPL5,RPL7A,RPS2,RPS3A,MRPL37,IGF2BP3,EIF4G1	HCT116-stranded	0.5
protein ubiquitination	37	231	0.0219707057256991	0.00024566129496028703	0.002688	VPRBP,CUL7,CUL1,UBE2L3,RNF181,RNF138,FBXW2,E4F1,PELI3,FBXL5,RNF7,CCNF,BIRC6,LRR1,MKRN3,TRIM33,RBX1,UBE2D3,UBE2N,WSB1,CDCA3,UBA6,RCHY1,RLIM,FBXW11,MARCH7,CRBN,PLK1,TRIM8,RFWD2,RFWD3,VHL,RNF220,RNF34,SYVN1,RNF14,DTX2	HCT116-stranded	0.5
positive regulation of histone H3-K27 methylation	4	4	0.000380445120791326	0.000419537407798432	0.004973	PHF19,EED,MTF2,PHF1	HCT116-stranded	0.5
mRNA export from nucleus	14	56	0.0053262316910785605	0.00040916113741695803	0.005056000000000001	DHX38,NXF1,SRSF5,SRSF4,THOC5,UPF1,SLBP,EIF4E,SMG5,SMG7,CHTOP,SRSF10,SRSF11,RNPS1	HCT116-stranded	0.5
termination of RNA polymerase I transcription	8	20	0.0019022256039566302	0.000375591268013231	0.005057	TAF1B,TAF1C,TAF1A,UBTF,ERCC2,GTF2H4,POLR1D,POLR1C	HCT116-stranded	0.5
protein K11-linked ubiquitination	9	25	0.00237778200494579	0.000353676270986258	0.005059	UBE2L3,ANAPC5,ANAPC4,ANAPC7,UBE2D3,UBE2W,UBE2T,CDC16,ANAPC10	HCT116-stranded	0.5
viral infectious cycle	19	90	0.00856001521780483	0.00035014709815128797	0.005121	RPLP1,RPL10A,RAN,RPL10,RPS18,RPS25,RPS21,RPS24,RPS9,RPL31,RPL24,RPL28,XPO1,RPL3,RPL5,RPL7A,RPS2,RPS3A,KPNB1	HCT116-stranded	0.5
peptidyl-serine phosphorylation	14	57	0.00542134297127639	0.000485699642755466	0.005895	ATR,MKNK1,GSK3B,DYRK1A,PRKX,MAP3K12,PRKCZ,CLK1,TLK2,PLK1,ADRBK1,STK4,PAK2,HIPK3	HCT116-stranded	0.5
protein phosphorylation	41	277	0.0263458246147993	0.000560517793738669	0.006923	MARK1,MARK2,TAOK1,BRD4,MKNK1,CSNK1D,CSNK1E,GSK3B,CSNK2A1,DYRK1A,PKN2,RAF1,MOK,AURKB,WNK1,NEK2,MAP3K12,PRKAA1,BIRC6,BIRC5,PRKD3,PRKCZ,ERCC2,BMPR1A,TLK2,HSF1,GTF2H4,MAST1,CCNB1,ST3GAL1,PLK4,PLK1,CREB1,CDC25B,CDK11A,STK4,RUNX3,ACVR1B,PAK2,HIPK3,PTPRA	HCT116-stranded	0.5
positive regulation of cytokinesis	6	12	0.00114133536237398	0.000644160344272171	0.007365999999999999	KIF23,PKN2,AURKB,RHOA,CDC25B,RACGAP1	HCT116-stranded	0.5
transforming growth factor beta receptor signaling pathway	21	110	0.0104622408217615	0.0006410106256742321	0.00755	MAP3K7,PPP1CA,ARHGEF18,FNTA,HDAC1,F11R,NCOR1,NCOR2,PARD3,PDGFA,TRIM33,UBE2D3,PRKCZ,BMPR1A,TGIF1,PML,XPO1,RHOA,CDK8,PPM1A,SMAD2	HCT116-stranded	0.5
transcription initiation from RNA polymerase I promoter	8	22	0.00209244816435229	0.000695473530311408	0.00793	TAF1B,TAF1C,TAF1A,UBTF,ERCC2,GTF2H4,POLR1D,POLR1C	HCT116-stranded	0.5
transcription from RNA polymerase II promoter	42	289	0.0274871599771733	0.000687920797485586	0.008	TAF5L,DHX38,MED16,USF1,SRSF5,SRSF4,TAF1C,TAF1A,ELF3,TAF11,TAF12,MEF2D,SLBP,NCOR1,ZFHX3,MBD1,CTDP1,NFAT5,ERCC2,IRF1,IRF3,GTF2H4,TCEA1,RNMT,TCERG1,TRIP4,GTF2A2,FOSL1,NFX1,CPSF7,PCF11,SRSF11,SNAPC5,GTF2I,PAPOLA,THRA,RUNX3,CSTF3,RNPS1,PSMC5,NFIX,NFIC	HCT116-stranded	0.5
negative regulation of TOR signaling cascade	7	17	0.0016168917633631302	0.000728293171942895	0.008773	HIF1A,MAPKAPK5,PRKAA1,FLCN,PDCD6,SH3BP4,TSC1	HCT116-stranded	0.5
translational termination	17	82	0.00779912497622218	0.00084981421508501	0.011309999999999999	RPLP1,ETF1,RPL10A,RPL10,RPS18,RPS25,RPS21,RPS24,RPS9,RPL31,RPL24,RPL28,RPL3,RPL5,RPL7A,RPS2,RPS3A	HCT116-stranded	0.5
chromosome segregation	13	54	0.0051360091306829	0.000909860056137801	0.01138	BRD4,NEK2,BIRC5,NDEL1,UBE2I,ERCC2,TLK2,NUF2,CIAO1,DDX3X,NSL1,MIS12,CENPN	HCT116-stranded	0.5
mitotic anaphase	4	5	0.00047555640098915705	0.000958165887449347	0.01153	ANAPC5,ANAPC4,NUMA1,ANAPC10	HCT116-stranded	0.5
protein polyubiquitination	18	90	0.00856001521780483	0.0009081592577825369	0.0116	UBE2L3,MGRN1,PPIL2,RNF167,UBR5,DTL,UBE2D3,UBOX5,UBE3C,ERCC8,RUSC1,FBXW11,MARCH5,PSMD10,PSMA5,PSMC5,PSME2,RNF41	HCT116-stranded	0.5
chromatin modification	18	90	0.00856001521780483	0.0009081592577825369	0.0116	PHF19,EHMT1,HDAC1,JMJD1C,HMGN3,MTF2,AEBP2,NCOR1,PHF1,DNMT1,FAM175A,UBN1,L3MBTL2,TLK2,HDAC10,TDG,CHD9,MORF4L2	HCT116-stranded	0.5
mRNA splice site selection	5	9	0.000856001521780483	0.00114246379715255	0.01206	SRSF5,LUC7L3,MBNL1,SRSF10,CELF1	HCT116-stranded	0.5
regulation of extrinsic apoptotic signaling pathway in absence of ligand	5	9	0.000856001521780483	0.00114246379715255	0.01206	CASP8,CFLAR,FAS,TRAF2,TNFRSF10B	HCT116-stranded	0.5
induction of apoptosis via death domain receptors	8	24	0.00228267072474795	0.00120548331039005	0.01213	CASP3,DEDD2,BID,FAS,DDX3X,DEDD,NGFRAP1,TNFRSF10B	HCT116-stranded	0.5
transcription from RNA polymerase I promoter	8	24	0.00228267072474795	0.00120548331039005	0.01213	TAF1B,TAF1C,TAF1A,UBTF,ERCC2,GTF2H4,POLR1D,POLR1C	HCT116-stranded	0.5
positive regulation of ubiquitin-protein ligase activity involved in mitotic cell cycle	13	55	0.005231120410880729	0.0010706807665507	0.01222	CUL1,ANAPC5,ANAPC4,ANAPC7,CCNB1,PLK1,CDK1,CDC16,PSMD10,PSMA5,ANAPC10,PSMC5,PSME2	HCT116-stranded	0.5
gene silencing by RNA	7	19	0.0018071143237588	0.00137368417174533	0.01377	TNRC6B,CNOT10,RQCD1,XPO5,CNOT3,CNOT2,CNOT7	HCT116-stranded	0.5
histone H4-K16 acetylation	7	19	0.0018071143237588	0.00137368417174533	0.01377	MCRS1,PHF17,PHF15,KAT8,KANSL2,KANSL3,MSL1	HCT116-stranded	0.5
myeloid cell differentiation	7	19	0.0018071143237588	0.00137368417174533	0.01377	PRKX,KAT6A,KAT8,PML,PRDX3,NCOA6,TIRAP	HCT116-stranded	0.5
mitotic nuclear envelope disassembly	10	37	0.00351911736731976	0.0014977476407801401	0.01674	SEH1L,NUP153,CCNB1,PLK1,CDK1,NUP98,NUP50,NUPL2,NUPL1,POM121	HCT116-stranded	0.5
regulation of translational initiation	9	31	0.00294844968613278	0.0015738464010034401	0.017509999999999998	EIF4A2,EIF3E,EIF3L,EIF3M,EIF4H,EIF5,EIF1,EIF4G1,EIF4G2	HCT116-stranded	0.5
viral transcription	16	80	0.007608902415826521	0.00170287073923281	0.01772	RPLP1,RPL10A,RPL10,RPS18,RPS25,RPS21,RPS24,RPS9,RPL31,RPL24,RPL28,RPL3,RPL5,RPL7A,RPS2,RPS3A	HCT116-stranded	0.5
ubiquitin-dependent protein catabolic process	21	119	0.0113182423435419	0.00166299246569812	0.0178	CUL7,UBE2L3,USP16,USP14,USP34,USP47,ANAPC5,ANAPC4,UBR5,DTL,UBE2D3,UBE2I,UBE2N,UBE2K,UBA6,RLIM,TOPORS,RFFL,USP8,ANAPC10,PSMD4	HCT116-stranded	0.5
regulation of transcription from RNA polymerase II promoter in response to hypoxia	7	20	0.0019022256039566302	0.00183068313123569	0.019530000000000002	EP300,HIF1A,EGLN1,RBX1,UBE2D3,VHL,CREBBP	HCT116-stranded	0.5
SRP-dependent cotranslational protein targeting to membrane	19	104	0.00989157314057447	0.0018502709667906898	0.02037	RPLP1,SRPR,SRP19,RPL10A,RPL10,RPS18,RPS25,RPS21,RPS24,RPS9,RPL31,RPL24,RPL28,SSR2,RPL3,RPL5,RPL7A,RPS2,RPS3A	HCT116-stranded	0.5
translational elongation	17	89	0.008464903937606998	0.00199806101130318	0.02443	RPLP1,EEF1D,RPL10A,RPL10,RPS18,RPS25,RPS21,RPS24,RPS9,RPL31,RPL24,RPL28,RPL3,RPL5,RPL7A,RPS2,RPS3A	HCT116-stranded	0.5
RNA processing	12	52	0.00494578657028724	0.0019902266329276897	0.02458	PABPC4,U2SURP,ADARB1,DDX17,DEDD2,RBM5,DDX20,HNRNPL,HNRNPK,HNRNPF,HNRNPH1,CCNL1	HCT116-stranded	0.5
mRNA processing	23	137	0.0130302453871029	0.0019297440033136898	0.0248	PTBP1,SRSF5,SRSF4,THOC5,ADARB1,PUF60,GEMIN2,LSM1,HNRNPA2B1,HNRNPR,PDCD11,ZRANB2,NONO,FIP1L1,SRSF11,PRPF39,RBM39,SNRNP70,RBM26,IWS1,CELF1,HNRNPA1L2,KHDRBS1	HCT116-stranded	0.5
Notch signaling pathway	19	105	0.0099866844207723	0.00205454005614125	0.0248	CUL1,NLE1,EP300,HIF1A,HDAC1,EPN2,RBPJ,NCOR1,NCOR2,RBX1,ITGB1BP1,TNRC6C,TNRC6B,HDAC10,NUMB,CDK8,CREB1,CREBBP,DTX2	HCT116-stranded	0.5
histone H4-K8 acetylation	6	15	0.0014266692029674699	0.0019876622843803	0.02494	MCRS1,PHF17,PHF15,KAT8,KANSL2,KANSL3	HCT116-stranded	0.5
histone H4-K5 acetylation	6	15	0.0014266692029674699	0.0019876622843803	0.02494	MCRS1,PHF17,PHF15,KAT8,KANSL2,KANSL3	HCT116-stranded	0.5
mitotic sister chromatid segregation	6	15	0.0014266692029674699	0.0019876622843803	0.02494	ESPL1,DDX11,NEK2,BUB3,PLK1,MAD2L1	HCT116-stranded	0.5
negative regulation of cysteine-type endopeptidase activity involved in execution phase of apoptosis	3	3	0.000285333840593494	0.00226694166812202	0.02508	RFFL,RNF34,PAK2	HCT116-stranded	0.5
dosage compensation by inactivation of X chromosome	3	3	0.000285333840593494	0.00226694166812202	0.02508	UPF1,EXOSC10,EIF1	HCT116-stranded	0.5
CUT catabolic process	3	3	0.000285333840593494	0.00226694166812202	0.02508	EXOSC10,EXOSC3,DIS3	HCT116-stranded	0.5
hippo signaling cascade	7	21	0.0019973368841544603	0.00239759421122387	0.025230000000000002	TEAD4,TEAD3,WWC1,YAP1,TJP1,TJP2,STK4	HCT116-stranded	0.5
toll-like receptor 4 signaling pathway	16	83	0.00789423625642001	0.00243995658767493	0.02536	PPP2R5D,MAP3K7,RELA,CASP8,UBE2D3,UBE2N,IRF3,MAP2K1,MAP2K4,NOD1,TRAF3,CDK1,CREB1,TIRAP,RIPK2,ELK1	HCT116-stranded	0.5
TRIF-dependent toll-like receptor signaling pathway	14	67	0.00637245577325471	0.00218137321436018	0.025519999999999998	PPP2R5D,MAP3K7,RELA,CASP8,UBE2D3,IRF3,MAP2K1,MAP2K4,NOD1,TRAF3,CDK1,CREB1,RIPK2,ELK1	HCT116-stranded	0.5
transcription, DNA-dependent	161	1528	0.145330036142286	0.00214808655245424	0.02565	MED21,MAP3K7,ZNF778,PQBP1,ZNF107,CCAR1,MCRS1,ASCC2,ZNF384,CRTC1,ESRRA,UBE2L3,TAF1B,EZH2,ANP32A,BRD4,USP16,ZNF142,EEF1D,LIN9,WAC,TP73,PHF17,PHF19,CSNK2A1,EED,ZNF3,POLR2J3,EP300,TFDP1,HDAC4,HDAC1,E2F6,PTMA,PRMT5,E4F1,INO80E,INO80C,ZNF280D,PKN2,JMJD1C,FRYL,DDX17,BAZ1A,LHX6,BCOR,IKZF5,AEBP2,DDX5,DMTF1,ETS2,RNF2,CHAF1A,TCF12,NCOR1,NCOR2,KAT6A,ZBTB38,DEDD2,ZBTB24,LIN54,THAP1,PRKAA1,BAZ2B,BAZ2A,ETV4,BIR…	HCT116-stranded	0.5
protein autoubiquitination	8	26	0.00247289328514362	0.00197689080985419	0.02586	TRIM37,UBE2T,ERCC8,RCHY1,MARCH5,CNOT4,TRAF2,RNF220	HCT116-stranded	0.5
MyD88-independent toll-like receptor signaling pathway	14	68	0.00646756705345254	0.00248809551912976	0.02613	PPP2R5D,MAP3K7,RELA,CASP8,UBE2D3,IRF3,MAP2K1,MAP2K4,NOD1,TRAF3,CDK1,CREB1,RIPK2,ELK1	HCT116-stranded	0.5
mRNA 3'-end processing	10	40	0.0038044512079132603	0.00261439947515552	0.028380000000000002	DHX38,SRSF5,SRSF4,SLBP,CPSF7,PCF11,SRSF11,PAPOLA,CSTF3,RNPS1	HCT116-stranded	0.5
DNA recombination	12	55	0.005231120410880729	0.00311445293762502	0.03167	MCRS1,RECQL4,ATRX,INO80E,INO80C,EXO1,RBPJ,RAD51,NCOA6,NONO,RAD54L,APEX1	HCT116-stranded	0.5
mitotic cell cycle G1/S transition DNA damage checkpoint	4	7	0.0006657789613848201	0.0032230999955003	0.031869999999999996	DGKZ,CDK2,RFWD3,GIGYF2	HCT116-stranded	0.5
exonucleolytic nuclear-transcribed mRNA catabolic process involved in deadenylation-dependent decay	8	28	0.0026631158455392803	0.00309272602366339	0.0319	PATL1,LSM2,LSM1,EXOSC2,EXOSC3,CNOT7,DCP1A,DIS3	HCT116-stranded	0.5
RNA splicing, via transesterification reactions	7	22	0.00209244816435229	0.00309088832664439	0.03225	SRSF4,TXNL4A,TRA2B,GEMIN2,LSM1,DDX23,SRSF10	HCT116-stranded	0.5
negative regulation of ubiquitin-protein ligase activity involved in mitotic cell cycle	11	49	0.00466045272969374	0.0036849572265780202	0.03281	ANAPC5,ANAPC4,ANAPC7,BUB3,CDC16,MAD2L1,PSMD10,PSMA5,ANAPC10,PSMC5,PSME2	HCT116-stranded	0.5
DNA methylation	6	17	0.0016168917633631302	0.00365895044221964	0.03308	ATRX,EHMT1,EHMT2,BAZ2A,DNMT1,GNAS	HCT116-stranded	0.5
regulation of angiogenesis	6	17	0.0016168917633631302	0.00365895044221964	0.03308	HTATIP2,EGLN1,EPHA2,SP100,NF1,EFNA1	HCT116-stranded	0.5
toll-like receptor 3 signaling pathway	14	71	0.00675290089404603	0.0036279115142589	0.03365	PPP2R5D,MAP3K7,RELA,CASP8,UBE2D3,IRF3,MAP2K1,MAP2K4,NOD1,TRAF3,CDK1,CREB1,RIPK2,ELK1	HCT116-stranded	0.5
positive regulation of mitotic cell cycle	7	23	0.0021875594445501198	0.0039278102356235	0.03419	PKN2,BIRC5,EIF4E,CCNB1,CDK1,PAFAH1B1,CDC25B	HCT116-stranded	0.5
keratinocyte differentiation	9	36	0.00342400608712193	0.00418773196823408	0.046130000000000004	CASP3,EPHA2,RBPJ,DSP,MAP2K1,PIP5K1A,YAP1,STK4,CTNND1	HCT116-stranded	0.5
nuclear mRNA splicing, via spliceosome	45	155	0.0147422484306639	5.31745857801358e-06	6.25e-05	SYNCRIP,DHX38,CCAR1,PTBP1,DHX9,SRSF5,SRSF4,SF3B1,CWC27,TXNL4A,SNRPD1,PRPF3,SF3B14,FUS,DDX5,TRA2B,GEMIN7,LSM2,DGCR14,RBM5,DDX23,SNRPA1,HNRNPA2B1,HNRNPR,HNRNPL,HNRNPK,HNRNPF,HNRNPC,DDX41,GTF2F1,HNRNPH1,CPSF7,CPSF2,U2AF1,PCF11,SRSF10,SRSF11,SF1,SNRNP70,PAPOLA,SUGP1,DDX39A,CSTF3,RNPS1,NUDT21	HCT116-stranded	1-5
translational initiation	37	110	0.0104622408217615	1.4783072825874701e-06	6.667e-05	RPLP0,RPLP1,EIF4A2,RPL36A,RPL10A,EIF3B,EIF3G,EIF3E,EIF4B,EIF4E,EIF4H,RPL13,RPL10,RPS18,RPS15,RPS25,RPS21,RPS24,RPS9,RPS8,RPL32,RPL27,RPL24,RPL28,EIF5,EIF1,UBA52,RPL9,RPL8,RPL3,RPL5,RPL7A,RPL4,RPS2,RPS3,RPS3A,EIF4G1	HCT116-stranded	1-5
nuclear-transcribed mRNA catabolic process, nonsense-mediated decay	38	113	0.010747574662355	1.0794836100558301e-06	7.143e-05	RPLP0,RPLP1,UPF1,ETF1,RPL36A,RPL10A,EIF3E,EXOSC10,RPL13,RPL10,RPS18,RPS15,RPS25,RPS21,RPS24,RPS9,RPS8,UPF3A,RPL32,RPL27,RPL24,RPL28,UBA52,RPL9,RPL8,RPL3,RPL5,RPL7A,RPL4,SMG9,SMG5,SMG7,RPS2,RPS3,RPS3A,DCP1A,RNPS1,EIF4G1	HCT116-stranded	1-5
translation	58	205	0.0194978124405554	5.580538419147629e-07	7.692e-05	RPLP0,RPLP1,PABPC4,SRPR,MRPL2,EIF4A2,EEF1G,EEF1D,ETF1,SRP14,RPL36A,SRP19,RPL10A,MRPS14,MRPS11,EIF3B,EIF3G,EIF3E,EEF1A1,EIF4B,EIF4E,EIF4H,RPL13,SSR1,RPL10,RPS18,RPS15,RPS25,RPS21,RPS24,RPS9,RPS8,RPL32,RPL27,RPL24,RPL28,SSR4,SSR2,RBM3,EIF5,RPS6KB2,UBA52,RPL9,RPL8,RPL3,RPL5,RPL7A,RPL4,RPS2,RPS3,RPS3A,SARS,MRPL37,MRPL55,MRPL13,MRPL17,AKT1,EIF4G1	HCT116-stranded	1-5
mitosis	58	204	0.0194027011603576	4.79346784931778e-07	8.333e-05	RCC2,PPP2R2D,RECQL5,NOLC1,USP16,TXNL4A,KIF22,E4F1,KIF15,NSUN2,ANAPC5,RAN,DCTN1,NEK2,CCNK,DSN1,CCNF,PDS5A,BIRC6,BIRC5,PKMYT1,AKAP8,KATNA1,CEP55,ANKLE2,CDCA8,CDCA3,MAP2K1,NUF2,LATS1,LATS2,MASTL,ARHGEF2,TPX2,NUMA1,ASPM,CCNG1,PLK1,CDK1,HMGA2,CDK2,NSL1,PAFAH1B1,CDC25A,CDC25B,CDC16,STRA13,NUP43,SKA3,SKA1,CDC23,MIS12,ANAPC10,ENSA,PPP1R12A,CENPN,SETD8,CENPT	HCT116-stranded	1-5
RNA splicing	59	207	0.0196880350009511	3.53727815260996e-07	9.091e-05	SYNCRIP,DHX38,CCAR1,PTBP1,DHX9,SRSF5,SRSF4,TTF2,SF3B1,SCAF11,DHX15,TXNL4A,SNRPD1,PRPF3,SF3B14,FUS,SMNDC1,PUF60,CDK12,GEMIN2,THRAP3,ZNF638,LSM2,LSM1,LUC7L3,PRPF40A,RBM5,DDX23,SNRPA1,HNRNPA2B1,HNRNPR,HNRNPL,DDX47,HNRNPK,HNRNPF,HNRNPC,GTF2F1,HNRNPH1,MBNL1,CPSF7,CPSF2,IVNS1ABP,ZRANB2,NONO,U2AF1,PCF11,SUPT6H,SRSF11,RBM4B,PRPF39,SNRNP70,IWS1,PAPOLA,SUGP1,ACIN1,CSTF3,RNPS1,C1QBP,NUDT21	HCT116-stranded	1-5
translational elongation	30	89	0.008464903937606998	1.3395176660657699e-05	9.524e-05	RPLP0,RPLP1,EEF1G,EEF1D,RPL36A,RPL10A,EEF1A1,RPL13,RPL10,RPS18,RPS15,RPS25,RPS21,RPS24,RPS9,RPS8,RPL32,RPL27,RPL24,RPL28,UBA52,RPL9,RPL8,RPL3,RPL5,RPL7A,RPL4,RPS2,RPS3,RPS3A	HCT116-stranded	1-5
cell division	70	259	0.0246338215712383	2.0682205548183698e-07	0.0001	VPS4B,NCAPD3,PPP1CA,RCC2,ZWINT,CNTRL,PPP2R2D,RECQL5,USP16,TXNL4A,E4F1,PKN2,NSUN2,ANAPC5,RAN,NEK2,SEH1L,CCNK,DSN1,CCNF,CTDP1,NCAPH,PDS5A,BIRC6,BIRC5,SEPT9,KATNA1,TUBA1A,UBE2C,ANKLE2,CDCA8,CDCA3,PRPF40A,NUF2,MAP4,ZNF16,LATS1,LATS2,MASTL,ARHGEF2,TPX2,CCND3,NUMA1,BUB3,CCNB1,MAU2,CCNG1,CDK1,CDK7,HMGA2,CDK2,NSL1,CDC25A,CDC25B,CDC16,STRA13,MAD2L1,NUP43,SKA3,SKA1,CDC23,CDC27,CCNT2,BCAR1,MIS12,ANAPC10,ENS…	HCT116-stranded	1-5
transcription, DNA-dependent	271	1528	0.145330036142286	1.24999361195144e-05	0.0001	MEF2A,MED21,MAP3K7,MAP3K9,ZNF107,ZNF394,CCAR1,MCRS1,ZNF100,ZNF507,MECP2,ZNF37A,ASCC2,ASCC3,ZNF384,CRTC2,CRTC1,VPS72,ESRRA,UBE2L3,USF2,RERE,TAF1B,EZH1,EZH2,ANP32A,BRD4,USP16,ZNF33A,ZNF544,ZNF142,SS18,ZNF341,TXN,ZNF551,ZNF33B,EEF1D,ZNF169,NPAT,WAC,TP73,PHF17,ZNF584,ZXDC,TCEAL4,CSNK2A1,EED,ZNF7,ZNF3,POLR2J3,EP300,DNTTIP2,ZNF599,TFDP1,HDAC4,ATF3,HDAC1,ZNF317,ATF7,E2F6,PTMA,E4F1,INO80E,INO80C,ZNF280D,…	HCT116-stranded	1-5
protein ubiquitination	59	231	0.0219707057256991	9.73310465102184e-06	0.0001053	VPRBP,CUL7,CUL1,DCAF5,DCAF8,UBE2L3,TRIM28,RNF19B,RNF138,NFE2L2,FBXO11,FBXW7,FBXW2,RNF168,SHPRH,RNF103,E4F1,CUL4A,WWP2,PELI3,FBXL5,FBXL3,RNF7,CCNF,BIRC6,LRR1,TRIM33,ASB6,RBX1,UBE2D3,KLHL20,UBE2C,UBE2N,MDM2,UBE3D,WSB1,CDCA3,UBA6,RCHY1,RLIM,TRIP12,MARCH7,BTRC,CRBN,PLK1,DCAF10,TRIM8,DCAF16,RFWD2,RFWD3,VHL,RNF220,RNF34,SOCS4,SYVN1,KEAP1,RNF14,AKT1,DTX2	HCT116-stranded	1-5
response to DNA damage stimulus	48	139	0.0132204679474986	2.0191025740246e-08	0.0001111	RAD1,ATR,BRD4,USP16,WAC,USP47,TOPBP1,ATF2,FBXW7,RNF168,CASP3,RIF1,UBR5,ZBTB40,CCNK,APTX,RAD51,BCL6,APBB1,DTL,RAD18,BLM,UBE2T,XIAP,ERCC8,APC,IRF3,TLK2,MASTL,TRIP12,RASSF1,MMS19,STK11,NIPBL,TAF9,TAF1,PLK3,RPS3,YAP1,TOPORS,NCOA6,YY1,POLB,CHEK1,PARG,PIDD,ATAD5,SPDYA	HCT116-stranded	1-5
ubiquitin-dependent protein catabolic process	37	119	0.0113182423435419	8.360699143117321e-06	0.0001111	CUL7,CUL9,UBE2L3,UBE2G1,USP12,USP16,USP15,USP14,USP33,USP47,FBXO11,RNF168,STUB1,CUL4A,ANAPC5,UBR2,UBR5,DTL,UBE2D3,UBE2C,UBE2N,UBE2K,UBA6,RLIM,TCEB1,BTRC,HERPUD1,TOPORS,UCHL5,RFFL,CDC23,USP8,PSMA4,ANAPC10,PSMD4,PSMD9,PSMF1	HCT116-stranded	1-5
SRP-dependent cotranslational protein targeting to membrane	34	104	0.00989157314057447	6.9461967124873095e-06	0.0001176	RPLP0,RPLP1,SRPR,SRP14,RPL36A,SRP19,RPL10A,RPL13,SSR1,RPL10,RPS18,RPS15,RPS25,RPS21,RPS24,RPS9,RPS8,RPL32,RPL27,RPL24,RPL28,SSR4,SSR2,UBA52,RPL9,RPL8,RPL3,RPL5,RPL7A,RPL4,SEC61A1,RPS2,RPS3,RPS3A	HCT116-stranded	1-5
viral reproduction	75	265	0.0252044892524253	1.24784113042509e-08	0.000125	RPLP0,RPLP1,VPS4B,ARF1,TAF11,TAF12,RPL36A,RPL10A,NMT1,VPS28,RAN,BANF1,VPS37A,SEH1L,CTDP1,RBX1,PPIA,ERCC3,ERCC2,NUP153,NUP155,RPL13,RPL10,RPS18,RPS15,RPS25,RPS21,RPS24,RPS9,RPS8,GTF2H4,RPL32,SUPT4H1,RPL27,RPL24,RPL28,TCEB1,XPO1,RNMT,BTRC,UBA52,RPL9,RPL8,RPL3,RPL5,TAF9,RPL7A,RPL4,TAF1,GTF2F1,RPS2,RPS3,RPS3A,GTF2A2,NUP85,CDK7,NUP98,CHMP5,CHMP7,NUP43,NUP50,NUP54,CCNT2,RNGTT,PSMD10,NUPL2,NUPL1,PSMA2,P…	HCT116-stranded	1-5
translational termination	28	82	0.00779912497622218	2.04223184526731e-05	0.000125	RPLP0,RPLP1,ETF1,RPL36A,RPL10A,RPL13,RPL10,RPS18,RPS15,RPS25,RPS21,RPS24,RPS9,RPS8,RPL32,RPL27,RPL24,RPL28,UBA52,RPL9,RPL8,RPL3,RPL5,RPL7A,RPL4,RPS2,RPS3,RPS3A	HCT116-stranded	1-5
transcription initiation from RNA polymerase II promoter	45	163	0.0155031386722465	1.79345943313036e-05	0.0001304	MED25,MED15,MED16,MED17,TAF11,TAF12,TRIM28,NR2C1,TEAD4,NR4A1,TEAD3,HDAC1,E2F2,MAZ,MED31,RBPJ,NCOR1,PPARA,PPARG,NR1D2,TRIM33,UBE2D3,ERCC3,ERCC2,THRAP3,TGIF1,GTF2H4,UBA52,VDR,TAF9,TAF2,TAF1,GTF2F1,GTF2A2,YAP1,CDK8,CDK7,NCOA6,PPM1A,RARG,CREBBP,SMAD2,CCNT2,MED4,THRA	HCT116-stranded	1-5
apoptotic process	111	529	0.0503138672246528	1.5177606652483401e-05	0.0001364	MEF2A,SGMS1,MAP3K7,MAP3K9,CCAR1,ESPL1,BFAR,HTATIP2,ELMO2,MKNK2,LMNA,APPL1,TP73,PHF17,MEF2D,FNTA,ATG5,API5,DFFA,EP300,ADAMTSL4,PTRH2,NMT1,E2F2,CASP8,CASP2,PKN2,RAF1,PLAGL1,RABEP1,BID,PLEC,BIRC6,BIRC5,APBB1,OCLN,SMNDC1,SLTM,TRIM35,DSP,UBE2D3,CFLAR,CYFIP2,PUF60,ARHGAP10,TMEM173,UBE2Z,XIAP,ERCC3,ERCC2,SAP30BP,IRF3,CDCA7,FAS,MAP2K7,YARS,DIDO1,PCNT,MAP2K4,FXR1,RTN4,RTN3,DYNLL2,TPX2,PML,RTKN,RBM5,UBA52,…	HCT116-stranded	1-5
mRNA metabolic process	63	201	0.0191173673197641	5.0305327681243706e-09	0.0001429	RPLP0,RPLP1,ANP32A,EIF4A2,UPF1,ETF1,RPL36A,RPL10A,TNKS1BP1,EIF4B,EIF4E,PATL1,RPL13,RPL10,LSM2,LSM1,RPS18,RPS15,HSPA1A,RPS25,RPS21,RPS24,RPS9,RPS8,UPF3A,CNOT10,EXOSC3,RPL32,RQCD1,RPL27,RPL24,RPL28,XPO1,CNOT3,CNOT2,CNOT1,CNOT7,CNOT4,UBA52,RPL9,RPL8,RPL3,RPL5,RPL7A,RPL4,SMG9,SMG5,SMG7,RPS2,RPS3,RPS3A,DCP1A,SET,PSMD10,PSMA2,PSMA5,PSMB4,RNPS1,PSMC5,PSMD9,EIF4G1,PSMF1,DIS3	HCT116-stranded	1-5
chromosome segregation	21	54	0.0051360091306829	3.5599603940728004e-05	0.0001429	BRD4,NEK2,DSN1,BIRC5,NDEL1,ERCC2,TLK2,NUF2,CIAO1,MMS19,DDX3X,CDK5RAP2,NSL1,NUP43,SKA3,SKA1,TOP2B,TOP3B,MIS12,CENPN,CENPT	HCT116-stranded	1-5
viral transcription	27	80	0.007608902415826521	3.45495478489832e-05	0.0001481	RPLP0,RPLP1,RPL36A,RPL10A,RPL13,RPL10,RPS18,RPS15,RPS25,RPS21,RPS24,RPS9,RPS8,RPL32,RPL27,RPL24,RPL28,UBA52,RPL9,RPL8,RPL3,RPL5,RPL7A,RPL4,RPS2,RPS3,RPS3A	HCT116-stranded	1-5
regulation of transcription, DNA-dependent	189	1021	0.0971086170819859	3.43205742653341e-05	0.0001538	MAP3K9,ZNF107,CCAR1,MCRS1,ZNF100,ZNF507,ZNF37A,ASCC2,ASCC3,ZNF131,UBE2L3,TAF1C,TAF1A,EZH2,YBX1,ZNF146,ANP32A,BRD8,ZNF33A,BRF1,ZNF544,ZNF142,TTF2,TAF11,ZNF341,ZNF551,ZNF33B,EEF1D,ZNF169,ZNF561,ZNF562,LZTR1,ATRX,PHF17,ZNF584,TCEAL4,CSNK2A1,ZNF7,ZNF3,HIF1A,EP300,DNTTIP2,ATF2,ZNF599,ZNF317,ATF7,INO80E,INO80C,ZNF280D,PKN2,JMJD1C,FRYL,NFRKB,BAZ1A,HES4,IKZF5,KLF6,ZBTB40,ZBTB43,DMTF1,CHAF1A,ZBTB33,ZBTB37…	HCT116-stranded	1-5
regulation of translation	20	48	0.00456534144949591	2.10799396568317e-05	0.00016	APP,MKNK2,MKNK1,MAPKAPK5,EIF4E,ATXN2,RPS9,LSM14A,CNOT10,RQCD1,RBM3,CNOT3,CNOT2,CNOT1,CNOT7,PUM1,PUM2,TSC1,TARBP2,RBM4B	HCT116-stranded	1-5
DNA repair	74	251	0.0238729313296557	3.0112938809168104e-09	0.00016669999999999999	MCRS1,RAD1,NTHL1,RECQL4,RECQL5,ATR,FAN1,UPF1,TRIM28,ATRX,CSNK1D,CSNK1E,TOPBP1,PALB2,SHPRH,KIF22,INO80E,INO80C,DDB2,STUB1,EXO1,NFRKB,CUL4A,UBR5,CHAF1A,FANCI,FANCB,FANCC,RAD52,RAD51,MDC1,BLM,RBX1,UBE2D3,ATRIP,UBE2W,UBE2T,ERCC8,HINFP,ERCC3,ERCC1,ERCC2,RAD51AP1,EME1,GTF2H4,RUVBL2,POLA1,BCCIP,TRIP12,MMS19,UBA52,TDG,CDK1,CDK7,CDK2,RFWD3,NCOA6,UCHL5,NONO,CRY2,POLB,STRA13,RFC3,RFC2,CHEK1,POLM,POLQ,RAD54L…	HCT116-stranded	1-5
viral infectious cycle	29	90	0.00856001521780483	4.08341129843892e-05	0.00016669999999999999	RPLP0,RPLP1,RPL36A,RPL10A,RAN,RPL13,RPL10,RPS18,RPS15,RPS25,RPS21,RPS24,RPS9,RPS8,RPL32,RPL27,RPL24,RPL28,XPO1,UBA52,RPL9,RPL8,RPL3,RPL5,RPL7A,RPL4,RPS2,RPS3,RPS3A	HCT116-stranded	1-5
anaphase-promoting complex-dependent proteasomal ubiquitin-dependent protein catabolic process	23	63	0.00599201065246338	4.0353287981576e-05	0.0001724	CUL1,AURKB,ANAPC5,UBE2C,SKP2,BUB3,CCNB1,BTRC,UBA52,PLK1,CDK1,CDK2,CDC16,MAD2L1,CDC23,PSMD10,PSMA2,PSMA5,ANAPC10,PSMB4,PSMC5,PSMD9,PSMF1	HCT116-stranded	1-5
histone H3 acetylation	17	40	0.0038044512079132603	6.70020864297349e-05	0.00019350000000000001	MAP3K7,YEATS2,TAF12,BRD1,PHF17,PHF15,SAP130,KAT6A,MBIP,BRPF3,TCF3,POLE3,TAF9,TAF6L,TADA1,SUPT7L,ING5	HCT116-stranded	1-5
G2/M transition of mitotic cell cycle	44	112	0.0106524633821571	2.0144749202089e-09	0.0002	CNTRL,CSNK1D,CSNK1E,CEP192,SFI1,DDX11,ANAPC5,DCTN1,NEK2,TPD52L1,BIRC5,NINL,PKMYT1,ACTR1A,TUBA1A,AKAP9,CEP57,SKP2,PCM1,PCNT,LATS1,MASTL,NUMA1,CCNB1,AZI1,TAF2,PLK4,PLK3,PLK1,CDK5RAP2,CDK1,CDK7,CDK2,PAFAH1B1,ODF2,CDC25A,CDC25B,CHEK1,ANAPC10,ENSA,KHDRBS1,MELK,PPP1R12B,PPP1R12A	HCT116-stranded	1-5
virus-host interaction	82	286	0.0272018261365798	1.46511847098907e-09	0.00025	SYNCRIP,VPRBP,CUL7,RPLP0,CUL1,CRTC2,CRTC1,NXF1,HTATIP2,LDLR,BRD4,EIF4A2,PAAF1,RELA,EP300,FBXW7,VAC14,HDAC1,ATF7,CASP8,E4F1,CUL4A,IL6ST,DDX11,WWP2,F11R,RAN,BANF1,EPHA2,GNB2L1,RBX1,CFLAR,KCTD5,EIF4E,PPIA,ITGA5,EIF4H,ZYX,UBN1,ERCC3,ERCC2,NUP153,MLF1IP,IRF3,PVRL2,RTN3,POLA1,PML,TCEB1,XPO1,AP1G2,BTRC,MAVS,HNRNPK,DDX3X,TAF1,FDPS,SNAPIN,CXADR,GTF2A2,RHOA,NFX1,DLG1,CARM1,NUP98,IVNS1ABP,CREB1,PVR,VAPB,SUP…	HCT116-stranded	1-5
mitotic nuclear envelope disassembly	16	37	0.00351911736731976	8.90066719335669e-05	0.00025	LMNA,BANF1,SEH1L,NUP153,NUP155,CCNB1,PLK1,CDK1,NUP85,NUP98,NUP43,NUP50,NUP54,NUPL2,NUPL1,POM121	HCT116-stranded	1-5
protein polyubiquitination	28	90	0.00856001521780483	9.81192944413678e-05	0.00027269999999999996	ARIH2,UBE2L3,MGRN1,RNF167,DDB2,STUB1,UBR5,DTL,NPEPPS,UBE2D3,UBOX5,UBE3C,ERCC8,RUSC1,SKP2,MARCH5,BTRC,UBA52,PSMD10,RBCK1,RNF31,PSMA2,PSMA5,PSMB4,PSMC5,PSMD9,PSMF1,RNF41	HCT116-stranded	1-5
regulation of ubiquitin-protein ligase activity involved in mitotic cell cycle	21	59	0.00561156553167206	0.000120346312102226	0.0003235	CUL1,ANAPC5,UBE2C,BUB3,CCNB1,BTRC,UBA52,PLK1,CDK1,CDK2,CDC16,MAD2L1,CDC23,PSMD10,PSMA2,PSMA5,ANAPC10,PSMB4,PSMC5,PSMD9,PSMF1	HCT116-stranded	1-5
RNA metabolic process	69	220	0.0209244816435229	9.144509593994601e-10	0.0003333	RPLP0,RPLP1,ANP32A,EIF4A2,UPF1,ETF1,RPL36A,SNRPD1,RPL10A,TNKS1BP1,EIF4B,EIF4E,PATL1,GEMIN7,GEMIN2,ATXN2,RPL13,RPL10,LSM2,LSM1,RPS18,RPS15,HSPA1A,RPS25,RPS21,RPS24,RPS9,RPS8,UPF3A,CNOT10,EXOSC3,RPL32,RQCD1,RPL27,RPL24,RPL28,XPO1,CNOT3,CNOT2,CNOT1,CNOT7,CNOT4,DDX20,XRN2,UBA52,RPL9,RPL8,RPL3,RPL5,RPL7A,RPL4,SMG9,SMG5,SMG7,RPS2,RPS3,RPS3A,DCP1A,SET,PSMD10,PSMA2,PSMA5,PSMB4,RNPS1,PSMC5,PSMD9,EIF4G1,PS…	HCT116-stranded	1-5
nuclear-transcribed mRNA poly(A) tail shortening	12	23	0.0021875594445501198	0.000122383300858897	0.0003429	EIF4A2,TNKS1BP1,EIF4B,EIF4E,CNOT10,RQCD1,CNOT3,CNOT2,CNOT1,CNOT7,CNOT4,EIF4G1	HCT116-stranded	1-5
DNA recombination	20	55	0.005231120410880729	0.000130863427600159	0.00038889999999999997	MCRS1,RECQL4,RECQL5,ATRX,INO80E,INO80C,EXO1,NFRKB,RBPJ,RAD51,BLM,EME1,RUVBL2,NCOA6,UCHL5,NONO,DCLRE1C,POLM,RAD54L,APEX1	HCT116-stranded	1-5
mRNA processing	37	137	0.0130302453871029	0.000146332182824782	0.00042110000000000004	PTBP1,SRSF5,SRSF4,TTF2,SCAF11,DHX15,PRPF3,ADARB1,SMNDC1,PUF60,CDK12,GEMIN2,THRAP3,LSM1,PRPF40A,HNRNPA2B1,HNRNPR,XRN2,DDX47,PDCD11,ZRANB2,NONO,U2AF1,SUPT6H,FIP1L1,SRSF11,RBM4B,PRPF39,RBM39,SNRNP70,RBM26,IWS1,ACIN1,CELF1,KHDRBS1,C1QBP,NUDT21	HCT116-stranded	1-5
transcription from RNA polymerase II promoter	65	289	0.0274871599771733	0.00014521577214288202	0.0004324	MEF2A,DHX38,MED16,ZNF131,USF1,SRSF5,SRSF4,TAF1C,TAF1A,ELF3,TAF11,TAF12,MEF2D,GABPA,TFAP2A,NFE2L2,ATF2,NFATC3,NFATC1,NFRKB,SLBP,PLAGL1,NCOR1,CCNK,MBD1,CTDP1,NFAT5,ERCC3,ERCC2,ZBTB7B,IRF3,DVL1,GTF2H4,ZNF473,SUPT4H1,TCEB1,RNMT,TCERG1,TAF9,TAF1,TRIP4,GTF2F1,ZNF202,GTF2A2,FOSL1,NFX1,CDK7,CPSF7,CPSF2,U2AF1,PCF11,SRSF11,CCNT2,RNGTT,SNAPC5,MED4,PAPOLA,THRA,RUNX3,CSTF3,RNPS1,MSL3,PSMC5,NUDT21,NFIC	HCT116-stranded	1-5
mitotic cell cycle	109	340	0.0323378352672627	2.66453525910038e-15	0.0005	CUL1,ESPL1,RCC2,ZWINT,AHCTF1,CNTRL,PPP2R2D,CSNK2B,LMNA,CSNK1D,CSNK1E,DBF4,CSNK2A1,TFDP1,HDAC1,DYRK1A,KIF23,E2F2,CEP192,SFI1,AURKB,ANAPC5,DCTN1,NEK2,BANF1,RNF2,SEH1L,DSN1,LIN54,NCAPH,PDS5A,BIRC5,NINL,PKMYT1,NDEL1,ACTR1A,TUBA1A,UBE2C,AKAP9,CEP57,NUP153,NUP155,MLF1IP,RANGAP1,ANKLE2,CDCA8,SKP2,PCM1,PCNT,NUF2,MASTL,POLA1,NUMA1,BUB3,CCNB1,XPO1,MAU2,BTRC,UBA52,AZI1,NIPBL,GINS1,PLK4,PLK1,CDK5RAP2,CDK1,NU…	HCT116-stranded	1-5
RNA processing	19	52	0.00494578657028724	0.000179276459288169	0.0005127999999999999	SYNCRIP,PABPC4,U2SURP,NUFIP1,ADARB1,DDX17,DEDD2,RBM3,RBM5,DDX20,RBPMS,XRN2,HNRNPL,HNRNPK,HNRNPF,DDX41,HNRNPH1,CCNL1,RNGTT	HCT116-stranded	1-5
cellular protein metabolic process	91	445	0.04232451968803501	0.000208543998863719	0.0008	GFER,CUL7,RPLP0,RPLP1,MTX2,MTX1,SRPR,CCT6A,EIF4A2,EEF1G,EEF1D,EXOC7,EXOC3,LMNA,ETF1,SRP14,RPL36A,SRP19,RPL10A,ATF3,TIMM23,TIMM21,TIMM10,HSP90B1,DDX11,DCTN1,STX1A,SERP1,ZBTB17,EDEM2,PREB,EIF3B,EIF3G,EIF3E,EEF1A1,EIF4B,EIF4E,EIF4H,SHC1,TUBA1A,PIKFYVE,TCP1,RPL13,SSR1,RPL10,PLAUR,RPS18,RPS15,RPS25,RPS21,RPS24,RPS9,RPS8,PFDN1,PFDN5,GPAA1,RPL32,RPL27,RPL24,RPL28,DPM2,SSR4,SSR2,EIF5,ST3GAL1,CTDSP2,UBA52…	HCT116-stranded	1-5
gene expression	189	602	0.0572569906790945	1.11022302462516e-16	0.001	MED25,DHX38,RPLP0,RPLP1,CCAR1,PTBP1,MED15,MED16,MED17,DHX9,NXF1,SRSF5,SRSF4,TAF1B,TAF1C,TAF1A,SRPR,ANP32A,TAF11,TAF12,EIF4A2,EEF1G,EEF1D,SF3B1,UPF1,TRIM28,ETF1,TXNL4A,SRP14,RPL36A,SNRPD1,SRP19,NR2C1,TEAD4,RPL10A,NR4A1,TEAD3,HDAC1,IARS,TFAM,GTF3C5,GTF3C2,GTF3C1,ADARB1,SLBP,MED31,RAN,SF3B14,FUS,PPA2,TNKS1BP1,RBPJ,NCOR1,PPARA,PPARG,CTDP1,NR1D2,UBTF,TRIM33,UBE2D3,EIF3B,EIF3G,EIF3E,EEF1A1,EIF4B,EIF4E,…	HCT116-stranded	1-5
transcription elongation from RNA polymerase I promoter	10	18	0.0017120030435609699	0.000269274456348612	0.0012439999999999999	TAF1B,TAF1C,TAF1A,UBTF,ERCC3,ERCC2,GTF2H4,CDK7,POLR1D,POLR1C	HCT116-stranded	1-5
nuclear-transcribed mRNA catabolic process, deadenylation-dependent decay	18	50	0.0047555640098915705	0.00031121483726404	0.001429	EIF4A2,TNKS1BP1,EIF4B,EIF4E,PATL1,LSM2,LSM1,CNOT10,EXOSC3,RQCD1,CNOT3,CNOT2,CNOT1,CNOT7,CNOT4,DCP1A,EIF4G1,DIS3	HCT116-stranded	1-5
RNA splicing, via transesterification reactions	11	22	0.00209244816435229	0.000329418981548257	0.001465	SRSF4,SF3B1,SCAF11,TXNL4A,PRPF3,SMNDC1,TRA2B,GEMIN2,LSM1,DDX23,SRSF10	HCT116-stranded	1-5
negative regulation of transcription from RNA polymerase II promoter	97	490	0.0466045272969374	0.000385969579459244	0.002159	MEF2A,MED25,YEATS2,MECP2,VPS72,EZH1,EZH2,TXN,TRIM28,PHF12,LRP8,GABPA,PKIA,EP300,TFAP2A,NR2C1,EHMT1,EHMT2,HDAC4,HDAC1,HDAC7,E2F6,E4F1,AURKB,WWP2,MTF2,BCOR,DDX5,SAP130,RNF2,RBPJ,NCOR1,PPARA,PPARD,PPARG,MBD3,SEMA4D,BCL6,FLCN,TRIM33,ZMYND8,UBE2D3,DNMT1,GZF1,BPTF,MDM2,MDM4,SIRT7,GPS2,IRF3,MXI1,TGIF1,DNMT3B,RLIM,NSD1,PER1,SUPT4H1,ZNF268,ZBTB1,XPO1,CNOT2,CNOT1,DDX20,HDAC10,KDM2B,UBA52,VDR,TCERG1,NIPBL,W…	HCT116-stranded	1-5
mRNA transport	17	48	0.00456534144949591	0.000538867287286027	0.003156	AHCTF1,MCM3AP,SLBP,SEH1L,NUP153,UPF3A,XPO1,NUP85,NUP98,NUP43,SUPT6H,NUP50,NUP54,IWS1,NUPL2,NUPL1,POM121	HCT116-stranded	1-5
termination of RNA polymerase I transcription	10	20	0.0019022256039566302	0.0006045281528014309	0.003638	TAF1B,TAF1C,TAF1A,UBTF,ERCC3,ERCC2,GTF2H4,CDK7,POLR1D,POLR1C	HCT116-stranded	1-5
termination of RNA polymerase II transcription	16	44	0.00418489632870458	0.00058772263592477	0.003674	DHX38,SRSF5,SRSF4,TTF2,MAZ,SLBP,ZNF473,CPSF7,CPSF2,U2AF1,PCF11,SRSF11,PAPOLA,CSTF3,RNPS1,NUDT21	HCT116-stranded	1-5
microtubule cytoskeleton organization	15	40	0.0038044512079132603	0.00063278864855032	0.003708	MARK4,MARK1,SS18,PARD3,PPP4C,NDEL1,DST,PRKCZ,GAPDH,ATXN7,PCNT,DOCK7,CDK5RAP2,CDK1,PAFAH1B1	HCT116-stranded	1-5
activation of signaling protein activity involved in unfolded protein response	18	54	0.0051360091306829	0.000748627149505188	0.0050609999999999995	CUL7,SRPR,LMNA,ATF3,HSP90B1,DDX11,DCTN1,SERP1,ZBTB17,PREB,SHC1,SSR1,CTDSP2,HERPUD1,SEC31A,VAPB,ADD1,SYVN1	HCT116-stranded	1-5
positive regulation of ubiquitin-protein ligase activity involved in mitotic cell cycle	18	55	0.005231120410880729	0.0009176798498642391	0.0057	CUL1,ANAPC5,UBE2C,CCNB1,BTRC,UBA52,PLK1,CDK1,CDC16,CDC23,PSMD10,PSMA2,PSMA5,ANAPC10,PSMB4,PSMC5,PSMD9,PSMF1	HCT116-stranded	1-5
DNA replication	30	116	0.0110329085029484	0.00114616163202397	0.007294	RAD1,RECQL4,RECQL5,ATR,UPF1,DBF4,MCM3AP,E4F1,INO80E,CHAF1A,DTL,ATRIP,POLA1,POLE3,CDK1,CDK2,NCOA6,NUP98,CDC25A,POLL,RFC3,RFC2,CHEK1,SET,MCM10,ORC4,MCM4,ING5,NFIC,NFIA	HCT116-stranded	1-5
proteasomal ubiquitin-dependent protein catabolic process	19	61	0.00580178809206772	0.00118456144377921	0.007481	NFE2L2,STUB1,WWP2,RNF4,AGAP3,UBXN1,RBX1,UBE2D3,KLHL20,UBE2W,ERCC8,PML,CRBN,TOPORS,RFFL,RBCK1,RNF34,HECTD3,PSMC5	HCT116-stranded	1-5
transcription initiation from RNA polymerase I promoter	10	22	0.00209244816435229	0.00122828239469319	0.007943	TAF1B,TAF1C,TAF1A,UBTF,ERCC3,ERCC2,GTF2H4,CDK7,POLR1D,POLR1C	HCT116-stranded	1-5
protein autoubiquitination	11	26	0.00247289328514362	0.00126457254072265	0.008611	DDB2,STUB1,RNF4,TRIM37,UBE2T,ERCC8,RCHY1,MARCH5,CNOT4,TRAF2,RNF220	HCT116-stranded	1-5
mitotic sister chromatid segregation	8	15	0.0014266692029674699	0.00138625920353519	0.01007	ESPL1,ZWINT,DDX11,NEK2,BUB3,PLK1,NUSAP1,MAD2L1	HCT116-stranded	1-5
TRIF-dependent toll-like receptor signaling pathway	20	67	0.00637245577325471	0.00146779986437862	0.01036	MEF2A,PPP2R5D,MAP3K7,DUSP6,RELA,ATF2,IKBKB,CASP8,UBE2D3,IRF3,MAP2K7,MAP2K1,MAP2K4,UBA52,TRAF3,CDK1,CREB1,TAB1,RIPK2,ELK1	HCT116-stranded	1-5
regulation of translational initiation	12	31	0.00294844968613278	0.00163142552622009	0.01059	EIF4A2,EIF3A,EIF3B,EIF3G,EIF3E,EIF4B,EIF4H,EIF5,EIF1,TRMT6,EIF4G1,EIF4G2	HCT116-stranded	1-5
histone H4-K16 acetylation	9	19	0.0018071143237588	0.0016056628827024698	0.01068	MCRS1,PHF17,PHF15,KAT8,KANSL1,KANSL2,KANSL3,MSL3,MSL1	HCT116-stranded	1-5
MyD88-independent toll-like receptor signaling pathway	20	68	0.00646756705345254	0.00173856663370875	0.01124	MEF2A,PPP2R5D,MAP3K7,DUSP6,RELA,ATF2,IKBKB,CASP8,UBE2D3,IRF3,MAP2K7,MAP2K1,MAP2K4,UBA52,TRAF3,CDK1,CREB1,TAB1,RIPK2,ELK1	HCT116-stranded	1-5
mRNA 3'-end processing	14	40	0.0038044512079132603	0.0017774919161242	0.01133	DHX38,SRSF5,SRSF4,SLBP,ZNF473,CPSF7,CPSF2,U2AF1,PCF11,SRSF11,PAPOLA,CSTF3,RNPS1,NUDT21	HCT116-stranded	1-5
transcription from RNA polymerase III promoter	13	36	0.00342400608712193	0.00195167397612728	0.01341	GTF3C5,GTF3C2,GTF3C1,POU2F1,IVNS1ABP,GTF3A,SNAPC5,POLR1D,POLR1C,BDP1,POLR3F,POLR3H,POLR3E	HCT116-stranded	1-5
G1/S transition of mitotic cell cycle	30	121	0.0115084649039376	0.0021331009794711697	0.01648	CUL1,DBF4,NFATC1,CUL4A,PKMYT1,EIF4E,PHF8,HINFP,SKP2,LATS2,POLA1,CCNB1,UBA52,PLK3,CDK1,CDK7,CDK2,CDC25A,PSMD10,MCM10,ORC4,PSMA2,PSMA5,PSMB4,PSMC5,ACVR1B,PSMD9,MCM4,SPDYA,PSMF1	HCT116-stranded	1-5
transcription from RNA polymerase I promoter	10	24	0.00228267072474795	0.0022985795453826	0.016890000000000002	TAF1B,TAF1C,TAF1A,UBTF,ERCC3,ERCC2,GTF2H4,CDK7,POLR1D,POLR1C	HCT116-stranded	1-5
induction of apoptosis via death domain receptors	10	24	0.00228267072474795	0.0022985795453826	0.016890000000000002	CASP3,DEDD2,BID,FAS,DDX47,DDX3X,DEDD,NGFRAP1,TNFRSF10B,TNFRSF1A	HCT116-stranded	1-5
regulation of transcription from RNA polymerase II promoter in response to hypoxia	9	20	0.0019022256039566302	0.00225828628788349	0.01709	HIF1A,EP300,EGLN1,RBX1,UBE2D3,TCEB1,UBA52,VHL,CREBBP	HCT116-stranded	1-5
protein monoubiquitination	9	20	0.0019022256039566302	0.00225828628788349	0.01709	CUL1,MGRN1,UBE2R2,DTL,RBX1,UBE2D3,UBE2W,UBE2T,TOPORS	HCT116-stranded	1-5
endoplasmic reticulum unfolded protein response	20	72	0.006848012174243871	0.00328384946183902	0.020069999999999998	CUL7,SRPR,LMNA,NFE2L2,ATF3,HSP90B1,DDX11,DCTN1,SERP1,ZBTB17,PREB,SHC1,SSR1,CTDSP2,HERPUD1,SEC31A,VAPB,ADD1,SYVN1,ERO1L	HCT116-stranded	1-5
toll-like receptor TLR1:TLR2 signaling pathway	18	62	0.00589689937226555	0.00327484342475859	0.02024	MEF2A,PPP2R5D,MAP3K7,DUSP6,RELA,ATF2,IKBKB,UBE2N,MAP2K7,MAP2K1,MAP2K4,UBA52,CDK1,CREB1,TAB1,TIRAP,RIPK2,ELK1	HCT116-stranded	1-5
toll-like receptor TLR6:TLR2 signaling pathway	18	62	0.00589689937226555	0.00327484342475859	0.02024	MEF2A,PPP2R5D,MAP3K7,DUSP6,RELA,ATF2,IKBKB,UBE2N,MAP2K7,MAP2K1,MAP2K4,UBA52,CDK1,CREB1,TAB1,TIRAP,RIPK2,ELK1	HCT116-stranded	1-5
peptidyl-serine phosphorylation	17	57	0.00542134297127639	0.00321706721483905	0.02044	ATR,MKNK1,GSK3B,DYRK1A,PINK1,MAP3K12,PRKCZ,CLK1,TLK2,TAF1,PLK1,ADRBK1,MAPK12,STK4,AKT1,PAK2,HIPK3	HCT116-stranded	1-5
regulation of RNA splicing	7	13	0.00123644664257181	0.00257055004811546	0.02045	CLK1,CLK4,HNRNPF,HNRNPH1,MBNL1,SNRNP70,CELF1	HCT116-stranded	1-5
tRNA processing	9	21	0.0019973368841544603	0.00310609187313904	0.02059	POP4,POP5,RPP38,RPP30,RPP40,RPP14,SARS,TRMT6,FTSJ1	HCT116-stranded	1-5
hippo signaling cascade	9	21	0.0019973368841544603	0.00310609187313904	0.02059	AMOT,TEAD4,TEAD3,LATS1,LATS2,WWC1,YAP1,TJP2,STK4	HCT116-stranded	1-5
cotranslational protein targeting to membrane	5	7	0.0006657789613848201	0.00321610310266696	0.0207	SRPR,SRP14,SRP19,SSR1,SSR2	HCT116-stranded	1-5
toll-like receptor 10 signaling pathway	17	56	0.0053262316910785605	0.00270002961444515	0.02077	MEF2A,PPP2R5D,MAP3K7,DUSP6,RELA,ATF2,IKBKB,UBE2N,MAP2K7,MAP2K1,MAP2K4,UBA52,CDK1,CREB1,TAB1,RIPK2,ELK1	HCT116-stranded	1-5
mRNA export from nucleus	17	56	0.0053262316910785605	0.00270002961444515	0.02077	DHX38,NXF1,SRSF5,SRSF4,UPF1,SLBP,EIF4E,NUP155,SMG5,SMG7,CPSF2,U2AF1,CHTOP,SRSF10,SRSF11,DDX39A,RNPS1	HCT116-stranded	1-5
toll-like receptor 5 signaling pathway	17	56	0.0053262316910785605	0.00270002961444515	0.02077	MEF2A,PPP2R5D,MAP3K7,DUSP6,RELA,ATF2,IKBKB,UBE2N,MAP2K7,MAP2K1,MAP2K4,UBA52,CDK1,CREB1,TAB1,RIPK2,ELK1	HCT116-stranded	1-5
protein K11-linked ubiquitination	10	25	0.00237778200494579	0.00306202981317261	0.02084	UBE2L3,ANAPC5,RNF4,UBE2D3,UBE2C,UBE2W,UBE2T,CDC16,CDC23,ANAPC10	HCT116-stranded	1-5
negative regulation of proteasomal ubiquitin-dependent protein catabolic process	6	10	0.0009511128019783151	0.0030385633843864604	0.02104	WAC,UBXN1,TLK2,TAF9,GIPC1,HSP90AB1	HCT116-stranded	1-5
positive regulation of protein import into nucleus, translocation	6	10	0.0009511128019783151	0.0030385633843864604	0.02104	UBR5,TMEM173,MAVS,CDK1,HSP90AB1,TNFRSF1A	HCT116-stranded	1-5
toll-like receptor 3 signaling pathway	20	71	0.00675290089404603	0.00281784065685831	0.0213	MEF2A,PPP2R5D,MAP3K7,DUSP6,RELA,ATF2,IKBKB,CASP8,UBE2D3,IRF3,MAP2K7,MAP2K1,MAP2K4,UBA52,TRAF3,CDK1,CREB1,TAB1,RIPK2,ELK1	HCT116-stranded	1-5
negative regulation of TOR signaling cascade	8	17	0.0016168917633631302	0.0029727787999025397	0.02145	HIF1A,MAPKAPK5,UBR2,PRKAA1,FLCN,PDCD6,SH3BP4,TSC1	HCT116-stranded	1-5
retrograde transport, endosome to Golgi	8	17	0.0016168917633631302	0.0029727787999025397	0.02145	YKT6,VAMP3,ARL1,ERC1,SNX6,ARFRP1,PIKFYVE,BET1L	HCT116-stranded	1-5
toll-like receptor 4 signaling pathway	22	83	0.00789423625642001	0.0036682815323565397	0.022580000000000003	MEF2A,PPP2R5D,MAP3K7,DUSP6,RELA,ATF2,IKBKB,CASP8,UBE2D3,UBE2N,IRF3,MAP2K7,MAP2K1,MAP2K4,UBA52,TRAF3,CDK1,CREB1,TAB1,TIRAP,RIPK2,ELK1	HCT116-stranded	1-5
toll-like receptor 9 signaling pathway	18	63	0.00599201065246338	0.0038509890474027796	0.0231	MEF2A,PPP2R5D,MAP3K7,PIK3C3,DUSP6,RELA,ATF2,IKBKB,UBE2N,MAP2K7,MAP2K1,MAP2K4,UBA52,CDK1,CREB1,TAB1,RIPK2,ELK1	HCT116-stranded	1-5
toll-like receptor signaling pathway	25	99	0.009416016739585309	0.00378942168049401	0.02325	MEF2A,PPP2R5D,MAP3K7,PIK3C3,DUSP6,RELA,ATF2,IKBKB,CASP8,HSP90B1,UBE2D3,UBE2N,IRF3,MAP2K7,MAP2K1,MAP2K4,UBA52,TRAF3,CDK1,CREB1,TAB1,TIRAP,RIPK2,ELK1,CTSB	HCT116-stranded	1-5
negative regulation of nuclear mRNA splicing, via spliceosome	7	14	0.0013315579227696401	0.00384049090833793	0.023280000000000002	PTBP1,SRSF4,HNRNPA2B1,SRSF10,ACIN1,RNPS1,C1QBP	HCT116-stranded	1-5
transforming growth factor beta receptor signaling pathway	27	110	0.0104622408217615	0.0039211221056028	0.02343	MAP3K7,PPP1CA,USP15,ARHGEF18,FNTA,HDAC1,STUB1,F11R,NCOR1,PARD3,TRIM33,UBE2D3,PRKCZ,BMPR1A,PTPRK,TGIF1,PML,XPO1,UBA52,RHOA,CDK8,UCHL5,PPM1A,TAB1,SMAD3,SMAD2,CCNT2	HCT116-stranded	1-5
protein phosphorylation	56	277	0.0263458246147993	0.00405936132387252	0.0242	APP,MAP3K9,MARK4,MARK1,MARK2,BRD4,MKNK2,MKNK1,CSNK1D,CSNK1E,GSK3B,CSNK2A1,PTK6,DYRK1B,DYRK1A,IKBKB,PINK1,PKN2,PKN1,RAF1,MOK,AURKB,WNK1,NEK2,MAP3K12,PRKAA1,BIRC6,BIRC5,PRKACB,PRKD3,PRKCZ,ERCC2,BMPR1A,TLK2,TNIK,LATS1,LATS2,HSF1,GTF2H4,MAST1,CCNB1,ST3GAL1,RET,STK11,PLK4,PLK3,PLK1,CREB1,CDC25B,ILF3,STK4,RUNX3,ACVR1B,PAK2,HIPK3,PTPRA	HCT116-stranded	1-5
double-strand break repair via homologous recombination	14	44	0.00418489632870458	0.0041048525566042	0.02452	FAN1,PALB2,RAD52,RAD51,MDC1,BLM,UBE2N,RAD51AP1,TONSL,YY1,RAD54L,RAD54B,MORF4L1,MMS22L	HCT116-stranded	1-5
histone acetylation	8	18	0.0017120030435609699	0.004170078218077021	0.025230000000000002	MECP2,ATF2,KAT6A,MBD3,KAT8,TAF1,CREBBP,PCGF2	HCT116-stranded	1-5
negative regulation of ubiquitin-protein ligase activity involved in mitotic cell cycle	15	49	0.00466045272969374	0.004308490572564771	0.028239999999999998	ANAPC5,UBE2C,BUB3,UBA52,CDC16,MAD2L1,CDC23,PSMD10,PSMA2,PSMA5,ANAPC10,PSMB4,PSMC5,PSMD9,PSMF1	HCT116-stranded	1-5
toll-like receptor 2 signaling pathway	18	64	0.0060871219326612104	0.00450844641443959	0.03216	MEF2A,PPP2R5D,MAP3K7,DUSP6,RELA,ATF2,IKBKB,UBE2N,MAP2K7,MAP2K1,MAP2K4,UBA52,CDK1,CREB1,TAB1,TIRAP,RIPK2,ELK1	HCT116-stranded	1-5
negative regulation of MAPK cascade	6	11	0.00104622408217615	0.00479811384461182	0.03281	APC,NF2,NF1,LEMD2,PSMD10,GSTP1	HCT116-stranded	1-5
regulation of glucose transport	11	31	0.00294844968613278	0.0047479592738410795	0.03295	SEH1L,NUP153,NUP155,NUP85,NUP98,NUP43,NUP50,NUP54,NUPL2,NUPL1,POM121	HCT116-stranded	1-5
regulation of cyclin-dependent protein kinase activity	14	45	0.00428000760890242	0.0049668005877465705	0.033339999999999995	CCNK,PKMYT1,BLM,CCNE1,BCCIP,CCNB1,CCNG1,CDK5RAP3,CCNL1,CDK7,CDC25A,CDC37,CCNT2,GADD45A	HCT116-stranded	1-5
polyamine biosynthetic process	4	5	0.00047555640098915705	0.005551816635253171	0.036180000000000004	AZIN1,ODC1,OAZ1,SAT1	HCT116-stranded	1-5
mitotic recombination	4	5	0.00047555640098915705	0.005551816635253171	0.036180000000000004	RAD52,RAD51,RAD54B,TOP2B	HCT116-stranded	1-5
oxygen homeostasis	4	5	0.00047555640098915705	0.005551816635253171	0.036180000000000004	HIF1A,EGLN1,SOD2,NARFL	HCT116-stranded	1-5
DNA damage response, signal transduction by p53 class mediator resulting in cell cycle arrest	14	46	0.00437511888910025	0.0059691437562156	0.03685	GTSE1,CASP2,PML,UBA52,CDK2,RFWD2,PSMD10,PSMA2,PSMA5,PIDD,PSMB4,PSMC5,PSMD9,PSMF1	HCT116-stranded	1-5
stress-activated MAPK cascade	14	46	0.00437511888910025	0.0059691437562156	0.03685	MEF2A,PPP2R5D,MAP3K7,DUSP6,ATF2,MAP2K7,MAP2K1,MAP2K4,UBA52,CDK1,CREB1,TAB1,RIPK2,ELK1	HCT116-stranded	1-5
protein K63-linked ubiquitination	9	23	0.0021875594445501198	0.00554045986001628	0.03721	ARIH2,UBE2G1,RNF168,STUB1,WWP2,RNF4,UBE2N,UBE2T,TRAF2	HCT116-stranded	1-5
positive regulation of proteasomal ubiquitin-dependent protein catabolic process	11	32	0.00304356096633061	0.0059602782824836895	0.03753	CSNK1D,CSNK1E,STUB1,GNB2L1,RCHY1,DVL1,BBS7,TAF1,PLK1,PSMD10,AKT1	HCT116-stranded	1-5
histone H4-K5 acetylation	7	15	0.0014266692029674699	0.00553768154676049	0.03758	MCRS1,PHF17,PHF15,KAT8,KANSL1,KANSL2,KANSL3	HCT116-stranded	1-5
histone H4-K8 acetylation	7	15	0.0014266692029674699	0.00553768154676049	0.03758	MCRS1,PHF17,PHF15,KAT8,KANSL1,KANSL2,KANSL3	HCT116-stranded	1-5
regulation of apoptotic process	30	132	0.0125546889861138	0.007053613755738209	0.04665	LMNA,APPL1,RAF1,BIRC2,CARD9,ARHGAP10,FAS,TCF7,RTN4,UBA52,TRAF2,HNRNPK,TRAF3,DEDD,APAF1,BCAR1,TNFRSF10B,PSMD10,TPT1,MADD,PSMA2,PSMA5,PSMB4,PSMC5,PAK2,PSMD9,CTSB,TNFRSF1A,PSMF1,PSMG2	HCT116-stranded	1-5
protein monoubiquitination	10	20	0.0019022256039566302	1.38703220552427e-05	7.143e-05	MGRN1,UBE2R2,DTL,RBX1,UBE2D3,NEDD4,KLHL12,UBE2W,UBE2T,TOPORS	hTERT	0.5
chromosome segregation	17	54	0.0051360091306829	8.22606400185943e-06	7.692e-05	STAG1,BRD4,NEK2,BIRC5,NDEL1,UBE2I,SPAG5,NUF2,MMS19,DDX3X,CTCF,CDK5RAP2,NSL1,SKA2,TOP3B,MIS12,CENPN	hTERT	0.5
DNA repair	45	251	0.0238729313296557	6.67156328559848e-06	8.333e-05	MCRS1,RAD1,TAOK1,ATR,USP28,FAN1,ATRX,CSNK1D,CSNK1E,TOPBP1,INO80E,INO80C,EXO1,NFRKB,UBR5,CHAF1A,FANCI,FANCB,CCNH,RBBP8,RBX1,SLX4,UBE2D3,XPC,UBE2W,UBE2T,ERCC8,ERCC3,ERCC1,GTF2H4,GTF2H2,TRIP12,MMS19,TDG,CDK1,CDK2,RFWD3,NCOA6,UCHL5,NONO,POLB,STRA13,CHEK1,MORF4L2,MUS81	hTERT	0.5
mitosis	39	204	0.0194027011603576	6.61928751555241e-06	9.091e-05	STAG2,STAG1,RCC2,TXNL4A,E4F1,ANAPC5,NEK2,NEK1,CLTCL1,NSMCE2,CCNK,CCNF,RBBP8,PDS5A,BIRC5,KATNA1,UBE2I,TADA2A,NUF2,MASTL,ARHGEF2,TPX2,ASPM,PLK1,CDK1,CDK2,NSL1,PAFAH1B1,CDC25A,CDC25B,CDC16,STRA13,PBRM1,SKA2,MIS12,ANAPC10,ENSA,PPP1R12A,CENPN	hTERT	0.5
nuclear-transcribed mRNA catabolic process, deadenylation-dependent decay	17	50	0.0047555640098915705	3.05625806351628e-06	0.0001	EIF4A2,EDC4,EIF4E,PATL1,LSM2,LSM1,EXOSC9,CNOT10,EXOSC2,EXOSC3,CNOT3,CNOT2,CNOT1,CNOT7,XRN1,DCP1A,EIF4G1	hTERT	0.5
RNA splicing	41	207	0.0196880350009511	1.66048558092324e-06	0.0001111	DHX38,PTBP1,SRSF3,SRSF5,SRSF4,SRSF6,QKI,DHX15,HNRNPUL1,TXNL4A,SNRPD1,MPHOSPH10,PRPF6,SF3B14,FUS,PUF60,GEMIN2,LSM2,LSM1,LUC7L3,PRPF40B,PRPF40A,RBM4,HNRNPA2B1,HNRNPR,HNRNPU,HNRNPM,HNRNPD,HNRNPC,HNRNPH1,CPSF7,ZRANB2,NONO,SRSF11,RBM4B,PRPF39,SNRNP70,PAPOLA,SNRPA,CSTF3,RNPS1	hTERT	0.5
virus-host interaction	52	286	0.0272018261365798	8.6925445852426e-07	0.000125	VPRBP,RPLP0,CRTC1,RAD23A,BRD4,EIF4A2,RELA,HDAC1,CASP8,E4F1,BAX,GBF1,WWP2,CD46,EPHA2,GNB2L1,FBLN1,FYN,APOBEC3C,RBX1,ITGB6,CFLAR,EIF4E,NEDD4,EIF4H,ZYX,SP100,UBE2I,ERCC3,NUP153,MLF1IP,IRF3,ATP6V0C,PVRL2,RTN3,PML,DDX3X,FDPS,SNAPIN,GTF2A2,RHOA,NFX1,DLG1,CARM1,BECN1,CREBBP,RNGTT,SRCAP,DYNC1I2,TNFRSF14,PAK2,EIF4G1	hTERT	0.5
cell division	45	259	0.0246338215712383	1.42888691109233e-05	0.00013330000000000001	STAG2,STAG1,PPP1CA,RCC2,TXNL4A,E4F1,PKN2,ANAPC5,NEK2,NEK1,NSMCE2,CCNK,CCNF,RBBP8,PDS5A,BIRC5,KATNA1,TUBA1A,UBE2I,SPAG5,PRPF40A,NUF2,MAP4,MASTL,CDC7,ARHGEF2,TPX2,CCND3,BUB3,CCNB1,CDK1,CDK2,NSL1,CDC25A,CDC25B,CDC16,STRA13,MAD2L1,SKA2,BCAR1,MIS12,ANAPC10,ENSA,CLASP1,CENPE	hTERT	0.5
mRNA metabolic process	41	201	0.0191173673197641	8.09570570359242e-07	0.0001429	RPLP0,RPLP1,EIF4A2,RPL10A,EDC4,EIF4E,PATL1,RPL13,RPL10,LSM2,LSM1,RPS18,RPS21,RPS24,RPS8,EXOSC9,CNOT10,EXOSC2,EXOSC3,RPL31,RPL24,CNOT3,CNOT2,CNOT1,CNOT7,XRN1,HNRNPD,RPL3,RPL5,SMG9,SMG5,SMG7,RPS2,RPS3,RPS3A,DCP1A,PSMA2,PSMA1,PSMA5,RNPS1,EIF4G1	hTERT	0.5
response to DNA damage stimulus	33	139	0.0132204679474986	3.9725912059917997e-07	0.00016669999999999999	RAD1,TAOK1,ATR,BRD4,USP28,USP47,CIB1,TOPBP1,ATF2,CASP3,RIF1,BAX,UBR5,NEK1,CCNK,DTL,PHF1,UBE2T,XIAP,ERCC8,IRF3,ZNF385A,MASTL,TRIP12,MMS19,PLK3,RPS3,YAP1,TOPORS,NCOA6,POLB,CHEK1,SPDYA	hTERT	0.5
nuclear mRNA splicing, via spliceosome	31	155	0.0147422484306639	2.4958641390626602e-05	0.0001875	DHX38,PTBP1,SRSF3,SRSF5,SRSF4,SRSF6,HNRNPUL1,TXNL4A,SNRPD1,PRPF6,SF3B14,FUS,DDX5,GEMIN7,LSM2,HNRNPA2B1,HNRNPR,HNRNPU,HNRNPM,HNRNPD,HNRNPC,HNRNPH1,CPSF7,SRSF10,SRSF11,SF1,SNRNP70,PAPOLA,SNRPA,CSTF3,RNPS1	hTERT	0.5
apoptotic process	83	529	0.0503138672246528	2.51411893636977e-07	0.0002	MEF2A,MAP3K7,MAP3K9,ESPL1,BFAR,TP63,ELMO2,APPL1,PHF17,MEF2D,FNTA,ATG5,CIB1,LITAF,ADAMTSL4,CASP6,CASP8,PKN2,RAF1,BAX,BID,BIRC5,OCLN,SLTM,TRIM35,UBE2D3,CFLAR,PUF60,PDCD4,TMEM173,BOK,NLRP1,PRKCQ,UBE2Z,XIAP,PYCARD,ERCC3,IRF1,IRF3,FAS,YARS,DIDO1,MST4,MAP2K4,TGFBR2,ZNF385A,RTN4,RTN3,NOD1,TPX2,PML,RTKN,CAPN3,DAB2,TRAF2,TNFRSF12A,TRAF3,PLK3,DICER1,CDK1,BCLAF1,ALOX15B,ADD1,TNFRSF10B,SH3KBP1,BRMS1,TJP2,PSM…	hTERT	0.5
RNA metabolic process	46	220	0.0209244816435229	8.75105123920861e-08	0.00025	RPLP0,RPLP1,EIF4A2,SNRPD1,RPL10A,EDC4,EIF4E,PATL1,GEMIN7,GEMIN2,ATXN2,RPL13,RPL10,LSM2,LSM1,RPS18,RPS21,RPS24,RPS8,EXOSC9,CNOT10,EXOSC2,EXOSC3,RPL31,RPL24,CNOT3,CNOT2,CNOT1,CNOT7,XRN1,HNRNPD,RPL3,RPL5,SMG9,SMG5,SMG7,RPS2,RPS3,RPS3A,CLNS1A,DCP1A,PSMA2,PSMA1,PSMA5,RNPS1,EIF4G1	hTERT	0.5
G2/M transition of mitotic cell cycle	34	112	0.0106524633821571	7.86870901769987e-10	0.0003333	CSNK1D,CSNK1E,CEP192,CEP290,ANAPC5,NEK2,CCNH,BIRC5,CEP78,CEP70,ACTR1A,TUBA1A,AKAP9,TUBGCP6,CEP57,MASTL,CCNB1,PLK3,PLK1,CDK5RAP2,CDK1,CDK2,PAFAH1B1,ODF2,CDC25A,CDC25B,CHEK1,DYNC1I2,ANAPC10,ENSA,CLASP1,KHDRBS1,MELK,PPP1R12A	hTERT	0.5
translational initiation	24	110	0.0104622408217615	5.4418407964496e-05	0.0003529	RPLP0,RPLP1,EIF4A2,RPL10A,EIF3B,EIF3E,EIF3M,EIF4E,EIF4H,RPL13,RPL10,RPS18,RPS21,RPS24,RPS8,RPL31,RPL24,EIF1,RPL3,RPL5,RPS2,RPS3,RPS3A,EIF4G1	hTERT	0.5
mitotic cell cycle	71	340	0.0323378352672627	2.7017277304253197e-11	0.0005	STAG2,STAG1,ESPL1,RCC2,AHCTF1,TAOK1,LIN9,CSNK2B,CSNK1D,CSNK1E,DBF4,CSNK2A1,TFDP1,HDAC1,DYRK1A,KIF23,CEP192,CEP290,ANAPC5,PRDM5,NEK2,CCNH,PDS5A,BIRC5,CEP78,CEP70,NDEL1,ACTR1A,TUBA1A,AKAP9,TUBGCP6,CEP57,NUP153,MLF1IP,RANGAP1,AAAS,NUF2,MASTL,CDC7,BUB3,CCNB1,GINS1,PLK1,CDK5RAP2,CDK1,CDK2,NSL1,PAFAH1B1,ODF2,CDC25A,CDC25B,CDC16,ESCO2,MAD2L1,SKA2,NUP54,DYNC1I2,MIS12,ORC4,NUPL1,PSMA2,PSMA1,PSMA5,ANAPC10,…	hTERT	0.5
ubiquitin-dependent protein catabolic process	25	119	0.0113182423435419	6.93552584636326e-05	0.0006111000000000001	UBE2L3,USP12,USP15,USP14,USP28,USP21,USP25,USP34,USP47,ANAPC5,UBR5,UFD1L,DTL,UBE2D3,UBE2I,UBE2K,UBA6,RLIM,TOPORS,UCHL5,RFFL,BAG6,CYLD,ANAPC10,PSMD4	hTERT	0.5
nuclear-transcribed mRNA catabolic process, nonsense-mediated decay	24	113	0.010747574662355	8.1593316946682e-05	0.0008420999999999999	RPLP0,RPLP1,RPL10A,EIF3E,EXOSC10,RPL13,RPL10,RPS18,RPS21,RPS24,RPS8,RPL31,RPL24,RPL3,RPL5,SMG9,SMG5,SMG7,RPS2,RPS3,RPS3A,DCP1A,RNPS1,EIF4G1	hTERT	0.5
gene expression	123	602	0.0572569906790945	1.11022302462516e-16	0.001	MED25,DHX38,RPLP0,RPLP1,PTBP1,MED15,MED16,GARS,SRSF3,SRSF5,SRSF4,SRSF6,TAF1C,SRPR,TAF11,EIF4A2,EEF1D,HNRNPUL1,TXNL4A,SRP14,SNRPD1,SRP19,NR2C2,NR2C1,TEAD4,RPL10A,HDAC1,EDC4,PRPF6,IARS,TFAM,GTF3C2,ADARB1,SLBP,MED31,SF3B14,FUS,RBPJ,NCOR2,CCNH,UBE2D3,EIF3B,EIF3E,EEF1A1,EIF4E,EIF4H,PATL1,ERCC3,GEMIN7,GEMIN2,RPL13,RPL10,LSM2,FAS,LSM1,YARS,RPS18,TGIF1,RPS21,RPS24,RPS8,EXOSC9,CNOT10,GTF2H4,EXOSC2,EXOSC3,…	hTERT	0.5
regulation of translation	14	48	0.00456534144949591	0.00011085900078911	0.00125	QKI,MKNK1,EIF4E,ATXN2,CNOT10,RBM3,CNOT3,CNOT2,CNOT1,CNOT7,PUM1,TSC1,TARBP2,RBM4B	hTERT	0.5
proteasomal ubiquitin-dependent protein catabolic process	16	61	0.00580178809206772	0.00012451618202069498	0.001429	RAD23A,TBL1XR1,WWP2,RBX1,UBE2D3,UBE2I,UBE2W,ERCC8,UBE4B,PML,FBXW11,CRBN,TOPORS,RFFL,RNF34,HECTD3	hTERT	0.5
transcription from RNA polymerase II promoter	45	289	0.0274871599771733	0.000173213569896746	0.002091	MEF2A,TAF5L,DHX38,MED16,SRSF3,SRSF5,SRSF4,SRSF6,TAF1C,TAF11,MEF2D,ATF2,NFRKB,SLBP,CCNK,CCNH,MBD1,NFAT5,ERCC3,ZBTB7B,IRF1,IRF3,TADA2A,DVL1,GTF2H4,GTF2H2,RNMT,CBFB,TCERG1,DEK,GTF2A2,FOSL1,NFX1,CPSF7,SRSF11,RNGTT,SNAPC5,GTF2I,PAPOLA,THRA,CSTF3,RNPS1,MSL3,LDB1,NFIC	hTERT	0.5
exonucleolytic nuclear-transcribed mRNA catabolic process involved in deadenylation-dependent decay	10	28	0.0026631158455392803	0.000216976124648327	0.003087	EDC4,PATL1,LSM2,LSM1,EXOSC9,EXOSC2,EXOSC3,CNOT7,XRN1,DCP1A	hTERT	0.5
mRNA processing	26	137	0.0130302453871029	0.000243011335979815	0.0032920000000000002	PTBP1,SRSF5,SRSF4,QKI,DHX15,ADARB1,PUF60,GEMIN2,LSM1,PRPF40B,PRPF40A,RBM4,HNRNPA2B1,HNRNPR,PDCD11,ZRANB2,NONO,FIP1L1,SRSF11,RBM4B,PRPF39,RBM39,SNRNP70,RBM26,CELF1,KHDRBS1	hTERT	0.5
microtubule cytoskeleton organization	12	40	0.0038044512079132603	0.000260392139900367	0.0034	MARK1,SS18,PARD3,NDEL1,DST,PRKCZ,GAPDH,DOCK7,CDK5RAP2,CDK1,PAFAH1B1,CLASP1	hTERT	0.5
negative regulation of NF-kappaB import into nucleus	5	7	0.0006657789613848201	0.00041480156326823	0.007384999999999999	LITAF,FBXW11,PPM1A,PPM1B,CYLD	hTERT	0.5
chromatin modification	19	90	0.00856001521780483	0.00046309303162639403	0.007593000000000001	PHF19,EHMT1,HDAC1,TBL1XR1,ARID2,HMGN3,PHF1,DNMT1,FAM175A,L3MBTL2,HMG20B,SMARCAL1,TDG,CTCF,DEK,BANP,H2AFY,BAG6,MORF4L2	hTERT	0.5
activation of cysteine-type endopeptidase activity involved in apoptotic process	16	70	0.0066577896138482	0.000554100782421463	0.008893	F3,CASP8,BAX,GNB2L1,PDCD6,BOK,NLRP1,PYCARD,FAS,NOD1,PML,TRAF2,RPS3,SNCA,NGFRAP1,TNFRSF10B	hTERT	0.5
positive regulation of cytokinesis	6	12	0.00114133536237398	0.000726187661666988	0.01029	KIF23,PKN2,RHOA,CDC25B,ECT2,RACGAP1	hTERT	0.5
translation	33	205	0.0194978124405554	0.000705699999348885	0.0104	RPLP0,RPLP1,PABPC4,SRPR,EIF4A2,EEF1D,SRP14,SRP19,RPL10A,MRPS14,MRPS11,EIF3B,EIF3E,EEF1A1,EIF4E,EIF4H,RPL13,RPL10,RPS18,RPS21,RPS24,RPS8,GTF2H2,RPL31,RPL24,RBM3,RPL3,RPL5,RPS2,RPS3,RPS3A,SRP72,EIF4G1	hTERT	0.5
transcription initiation from RNA polymerase II promoter	28	163	0.0155031386722465	0.000672042162854547	0.010409999999999999	MED25,MED15,MED16,TAF11,NR2C2,NR2C1,TEAD4,HDAC1,MED31,RBPJ,NCOR2,CCNH,UBE2D3,ERCC3,TGIF1,GTF2H4,GTF2H2,VDR,GTF2A2,YAP1,CDK8,NCOA6,PPM1A,RARG,CREBBP,SMAD2,GTF2I,THRA	hTERT	0.5
cellular component disassembly involved in apoptotic process	11	40	0.0038044512079132603	0.000933056220010942	0.016	FNTA,CASP6,CASP8,OCLN,PRKCQ,MST4,ADD1,TJP2,PAK2,DNM1L,SPTAN1	hTERT	0.5
mRNA 3'-end processing	11	40	0.0038044512079132603	0.000933056220010942	0.016	DHX38,SRSF3,SRSF5,SRSF4,SRSF6,SLBP,CPSF7,SRSF11,PAPOLA,CSTF3,RNPS1	hTERT	0.5
nuclear-transcribed mRNA poly(A) tail shortening	8	23	0.0021875594445501198	0.00106867735292415	0.01674	EIF4A2,EIF4E,CNOT10,CNOT3,CNOT2,CNOT1,CNOT7,EIF4G1	hTERT	0.5
regulation of attachment of spindle microtubules to kinetochore	4	5	0.00047555640098915705	0.00104354849926347	0.01678	NEK2,SPAG5,ECT2,RACGAP1	hTERT	0.5
translational elongation	18	89	0.008464903937606998	0.00103903503426583	0.01725	RPLP0,RPLP1,EEF1D,RPL10A,EEF1A1,RPL13,RPL10,RPS18,RPS21,RPS24,RPS8,RPL31,RPL24,RPL3,RPL5,RPS2,RPS3,RPS3A	hTERT	0.5
MyD88-independent toll-like receptor signaling pathway	15	68	0.00646756705345254	0.00115076139746761	0.01731	MEF2A,PPP2R5D,MAP3K7,RELA,ATF2,CASP8,UBE2D3,IRF3,MAP2K4,NOD1,TRAF3,CDK1,TLR4,RIPK2,ELK1	hTERT	0.5
SRP-dependent cotranslational protein targeting to membrane	20	104	0.00989157314057447	0.0010305501214072901	0.01757	RPLP0,RPLP1,SRPR,SRP14,SRP19,RPL10A,RPL13,RPL10,RPS18,RPS21,RPS24,RPS8,RPL31,RPL24,RPL3,RPL5,RPS2,RPS3,RPS3A,SRP72	hTERT	0.5
mRNA splice site selection	5	9	0.000856001521780483	0.0012650373674972801	0.01759	SRSF5,SRSF6,LUC7L3,SRSF10,CELF1	hTERT	0.5
regulation of extrinsic apoptotic signaling pathway in absence of ligand	5	9	0.000856001521780483	0.0012650373674972801	0.01759	CASP8,CFLAR,FAS,TRAF2,TNFRSF10B	hTERT	0.5
TRIF-dependent toll-like receptor signaling pathway	15	67	0.00637245577325471	0.000996402553828823	0.01765	MEF2A,PPP2R5D,MAP3K7,RELA,ATF2,CASP8,UBE2D3,IRF3,MAP2K4,NOD1,TRAF3,CDK1,TLR4,RIPK2,ELK1	hTERT	0.5
negative regulation of protein catabolic process	7	19	0.0018071143237588	0.00156603008306311	0.021759999999999998	RELA,NRG1,FYN,MDM4,DEDD,BANP,MAD2L1	hTERT	0.5
histone H4-K16 acetylation	7	19	0.0018071143237588	0.00156603008306311	0.021759999999999998	MCRS1,PHF17,KAT8,KANSL2,KANSL3,MSL3,MSL1	hTERT	0.5
neural tube development	7	19	0.0018071143237588	0.00156603008306311	0.021759999999999998	PKD1,EPHA2,AMBRA1,PHGDH,PLXNA2,DVL1,NF1	hTERT	0.5
mRNA export from nucleus	13	56	0.0053262316910785605	0.00153778339828348	0.02198	DHX38,SRSF3,SRSF5,SRSF4,SRSF6,SLBP,EIF4E,SMG5,SMG7,CHTOP,SRSF10,SRSF11,RNPS1	hTERT	0.5
negative regulation of nuclear mRNA splicing, via spliceosome	6	14	0.0013315579227696401	0.00158433290486182	0.02213	PTBP1,SRSF4,SRSF6,HNRNPA2B1,SRSF10,RNPS1	hTERT	0.5
DNA replication	21	116	0.0110329085029484	0.00162168854282929	0.023	RAD1,ATR,LIN9,DBF4,MCM3AP,E4F1,INO80E,CHAF1A,DTL,SLX4,CDC7,POLE3,CDK1,CDK2,NCOA6,CDC25A,CHEK1,ORC4,ING5,NFIC,NFIA	hTERT	0.5
cytokinesis	11	43	0.00408978504850675	0.0016425940594543302	0.02317	ESPL1,AHCTF1,PRC1,KIF23,BIRC5,CFL1,PLK3,PLK1,BECN1,ECT2,RACGAP1	hTERT	0.5
peptidyl-serine phosphorylation	13	57	0.00542134297127639	0.00179143553031103	0.02402	ATR,MKNK1,PKD1,DYRK1A,PRKX,PRKCZ,CLK1,TGFBR2,PLK1,ADRBK1,MAPK12,PAK2,HIPK3	hTERT	0.5
toll-like receptor 3 signaling pathway	15	71	0.00675290089404603	0.00173960238172122	0.02412	MEF2A,PPP2R5D,MAP3K7,RELA,ATF2,CASP8,UBE2D3,IRF3,MAP2K4,NOD1,TRAF3,CDK1,TLR4,RIPK2,ELK1	hTERT	0.5
termination of RNA polymerase II transcription	11	44	0.00418489632870458	0.00195938860347178	0.026160000000000003	DHX38,SRSF3,SRSF5,SRSF4,SRSF6,SLBP,CPSF7,SRSF11,PAPOLA,CSTF3,RNPS1	hTERT	0.5
common-partner SMAD protein phosphorylation	4	6	0.0005706676811869889	0.0020215431938832604	0.0296	SPTBN1,TGFBR2,PML,SMAD2	hTERT	0.5
positive regulation of extrinsic apoptotic signaling pathway	7	20	0.0019022256039566302	0.00208357286591343	0.03232	BID,PYCARD,PML,TRAF2,TNFRSF12A,CYLD,PAK2	hTERT	0.5
viral transcription	16	80	0.007608902415826521	0.00214175624465518	0.03263	RPLP0,RPLP1,RPL10A,RPL13,RPL10,RPS18,RPS21,RPS24,RPS8,RPL31,RPL24,RPL3,RPL5,RPS2,RPS3,RPS3A	hTERT	0.5
viral reproduction	38	265	0.0252044892524253	0.00226454014736632	0.03318	RPLP0,RPLP1,ARF1,TAF11,RPL10A,VPS28,CCNH,FYN,RBX1,ERCC3,NUP153,RPL13,RPL10,RPS18,AAAS,RPS21,RPS24,RPS8,GTF2H4,GTF2H2,RPL31,RPL24,RNMT,RPL3,RPL5,RPS2,RPS3,RPS3A,GTF2A2,CHMP7,NUP54,RNGTT,NUPL1,PSMA2,PSMA1,PSMA5,PAK2,POM121	hTERT	0.5
mitotic sister chromatid segregation	6	15	0.0014266692029674699	0.00222982149275763	0.0332	ESPL1,NEK2,SPAG5,BUB3,PLK1,MAD2L1	hTERT	0.5
negative regulation of cysteine-type endopeptidase activity involved in execution phase of apoptosis	3	3	0.000285333840593494	0.00242027892825514	0.0341	RFFL,RNF34,PAK2	hTERT	0.5
negative regulation of transcription from RNA polymerase II promoter	62	490	0.0466045272969374	0.00240725115552365	0.03452	MEF2A,MED25,YEATS2,EZH1,TXN,PHF12,PHF19,LRP8,NR2C1,EHMT1,EHMT2,HDAC1,HDAC7,E2F6,E4F1,TBL1XR1,WWP2,BCOR,DDX5,RBPJ,NCOR2,PPARD,RBBP7,RBBP8,SEMA4D,MTDH,ZMYND8,UBE2D3,RFX5,DNMT1,SP100,UBE2I,BPTF,MDM4,IRF2,IRF3,TGIF1,RLIM,FHL2,ZNF268,CNOT2,CNOT1,KDM2B,VDR,TCERG1,WHSC1,PLK3,PLK1,TDG,DICER1,NFX1,PPM1A,VHL,EFNA1,RARG,TAF9B,CREBBP,SMAD2,STAT6,STRAP,ELK4,NFIC	hTERT	0.5
RNA processing	12	52	0.00494578657028724	0.0024016975646135	0.035019999999999996	PABPC4,U2SURP,HNRNPUL1,MPHOSPH10,ADARB1,RBM3,RBM4,HNRNPU,HNRNPD,HNRNPH1,CCNL1,RNGTT	hTERT	0.5
translational termination	16	82	0.00779912497622218	0.0027190233760515698	0.036930000000000004	RPLP0,RPLP1,RPL10A,RPL13,RPL10,RPS18,RPS21,RPS24,RPS8,RPL31,RPL24,RPL3,RPL5,RPS2,RPS3,RPS3A	hTERT	0.5
histone H3 acetylation	10	40	0.0038044512079132603	0.0030786907528489397	0.042660000000000003	MAP3K7,TAF5L,YEATS2,BRD1,PHF17,KAT6B,TADA2A,TCF3,POLE3,ING5	hTERT	0.5
RNA splicing, via transesterification reactions	7	22	0.00209244816435229	0.0035063173023169897	0.04608	SRSF4,TXNL4A,MPHOSPH10,PRPF6,GEMIN2,LSM1,SRSF10	hTERT	0.5
positive regulation of intrinsic apoptotic signaling pathway	7	22	0.00209244816435229	0.0035063173023169897	0.04608	BAX,GNB2L1,BID,FIS1,BCLAF1,HTRA2,DNM1L	hTERT	0.5
regulation of translation	20	48	0.00456534144949591	1.86078707993254e-05	5.263e-05	QKI,MKNK2,MKNK1,MAPKAPK5,EIF4E,ATXN2,RPS9,LSM14A,CNOT10,RQCD1,RBM3,CNOT3,CNOT2,CNOT1,CNOT7,PUM1,PUM2,TSC1,TARBP2,RBM4B	hTERT	1-5
protein ubiquitination	58	231	0.0219707057256991	1.44649989176626e-05	5.556e-05	VPRBP,CUL7,CUL1,DCAF5,DCAF8,UBE2L3,TRIM24,TRIM22,RNF19B,LMO7,RNF138,RNF135,FBXW7,FBXW2,RNF168,SHPRH,E4F1,CUL4A,WWP2,FBXL5,FBXO3,RNF7,CCNF,MKRN1,LRR1,TRIM33,RBX1,UBE2D3,NEDD4,UBE2N,MDM2,WSB1,CDCA3,UBA6,RCHY1,PCNP,RLIM,FBXW11,TRIP12,MARCH7,CRBN,PLK1,DCAF11,DCAF10,TRIM8,DCAF16,RFWD2,RFWD3,NEDD4L,VHL,RNF220,UHRF2,ASB13,RNF34,SOCS4,SYVN1,RNF14,DTX3	hTERT	1-5
nuclear-transcribed mRNA catabolic process, deadenylation-dependent decay	21	50	0.0047555640098915705	1.0371966298494699e-05	5.882e-05	EIF4A2,EDC4,EIF4B,EIF4E,PATL1,LSM2,LSM1,EXOSC9,CNOT10,EXOSC5,EXOSC3,RQCD1,CNOT3,CNOT2,CNOT1,CNOT7,CNOT4,XRN1,DCP1A,EIF4G1,DIS3	hTERT	1-5
negative regulation of transcription from RNA polymerase II promoter	105	490	0.0466045272969374	7.73739672144114e-06	6.25e-05	MEF2A,MED25,YEATS2,MECP2,VPS72,EZH1,EZH2,ZNF148,TXN,SORBS3,PHF12,PHF19,LRP8,PKIA,EP300,NR2C1,EHMT1,HDAC4,HDAC1,HDAC7,E2F6,PRMT5,E4F1,TBL1XR1,IFI16,WWP2,MTF2,PRDM1,BCOR,NR1H3,DDX5,SAP130,RNF2,RBPJ,NCOR1,KLF4,NCOR2,PPARD,CTBP1,MBD3,RBBP8,SEMA4D,FLCN,TRIM33,ZMYND8,UBE2D3,DNMT1,TPR,SP100,UBE2I,MDM2,MDM4,SIRT7,GPS2,IRF7,IRF2,IRF3,ZNF254,TGIF1,RLIM,TLE4,NSD1,FHL2,PER1,PER3,ZNF268,ZBTB1,XPO1,CNOT2,CNOT1…	hTERT	1-5
mRNA metabolic process	54	201	0.0191173673197641	4.55517103192804e-06	6.667e-05	RPLP1,ANP32A,EIF4A2,ETF1,RPL36A,RPL10A,EDC4,EIF4B,EIF4E,PCBP2,PATL1,RPL13,RPL10,LSM2,LSM1,RPS18,RPS25,RPS21,RPS24,RPS9,RPS8,UPF3A,EXOSC9,CNOT10,EXOSC5,EXOSC3,RPL31,RQCD1,RPL24,XPO1,CNOT3,CNOT2,CNOT1,CNOT7,CNOT4,XRN1,RPL3,RPL5,RPL7A,SMG9,SMG5,SMG7,RPS2,RPS3A,DCP1A,MAPK11,PSMD10,PSMA2,PSMA5,PSMB4,RNPS1,PSMC5,EIF4G1,DIS3	hTERT	1-5
nuclear mRNA splicing, via spliceosome	45	155	0.0147422484306639	4.25228613687434e-06	7.143e-05	SYNCRIP,DHX38,CCAR1,PTBP1,XAB2,SRSF3,SRSF5,SRSF4,SRSF7,SRSF6,CWC27,HNRNPUL1,TXNL4A,SNRPD1,PRPF3,SF3B14,HNRNPA3,DDX5,PPIE,PCBP2,TRA2B,GEMIN7,LSM2,RBM5,DDX23,SNRPA1,HNRNPA2B1,HNRNPR,HNRNPM,HNRNPK,HNRNPC,HNRNPH3,GTF2F1,HNRNPH1,CPSF7,CPSF2,PCF11,SRSF10,SRSF11,SF1,SNRNP70,PAPOLA,DDX39A,CSTF3,RNPS1	hTERT	1-5
chromosome segregation	23	54	0.0051360091306829	3.21971775962826e-06	7.692e-05	STAG1,BRD4,NEK2,DSN1,BIRC5,NDEL1,UBE2I,ERCC2,TLK2,SPAG5,NUF2,CIAO1,MMS19,CTCF,CDK5RAP2,NSL1,NUP37,SKA3,SKA1,TOP2B,TOP3B,MIS12,CENPN	hTERT	1-5
ubiquitin-dependent protein catabolic process	39	119	0.0113182423435419	1.16530316662811e-06	8.333e-05	USP53,CUL7,UBE2L3,UBE2G1,USP12,USP16,USP15,USP14,USP28,USP25,USP39,USP34,USP33,USP47,RNF168,CUL4A,UBR2,UBR5,UFD1L,DTL,UBE2D3,UBE2I,UBE2N,UBE2K,UBA6,RLIM,TCEB1,TOPORS,CHFR,UHRF2,RFFL,CDC23,BAG6,USP8,USP4,CYLD,PSMA6,PSMA4,ANAPC10	hTERT	1-5
RNA metabolic process	60	220	0.0209244816435229	8.602407571833841e-07	9.091e-05	RPLP1,ANP32A,EIF4A2,ETF1,RPL36A,SNRPD1,RPL10A,EDC4,PRMT5,EIF4B,EIF4E,PATL1,GEMIN7,GEMIN2,ATXN2,RPL13,RPL10,LSM2,LSM1,RPS18,RPS25,RPS21,RPS24,RPS9,RPS8,UPF3A,EXOSC9,CNOT10,EXOSC5,EXOSC3,RPL31,RQCD1,RPL24,XPO1,CNOT3,CNOT2,CNOT1,CNOT7,CNOT4,DDX20,XRN1,RPL3,RPL5,RPL7A,SMG9,SMG5,SMG7,RPS2,RPS3A,CLNS1A,DCP1A,MAPK11,PSMD10,PSMA2,PSMA5,PSMB4,RNPS1,PSMC5,EIF4G1,DIS3	hTERT	1-5
response to DNA damage stimulus	44	139	0.0132204679474986	6.15815888060922e-07	0.0001	RAD1,TAOK1,ATR,BRD4,USP16,USP28,USP47,CIB1,TOPBP1,ATF2,FBXW7,RNF168,CASP3,RIF1,BAX,UBR5,ZBTB40,CCNK,APTX,RAD51,DTL,PHF1,UBE2T,XIAP,ERCC8,IRF7,IRF3,TLK1,TLK2,ZNF385A,MASTL,TRIP12,MMS19,STK11,NIPBL,PLK3,YAP1,SGK1,TOPORS,NCOA6,YY1,POLB,CHEK1,SPDYA	hTERT	1-5
chromatin modification	29	90	0.00856001521780483	3.4920666952320504e-05	0.0001	VPS72,PHF19,EHMT1,HDAC1,TBL1XR1,JMJD1C,HMGN3,HIRA,MTF2,NCOR1,PHF1,DNMT1,FAM175A,UBN1,L3MBTL2,L3MBTL1,TLK1,TLK2,HMG20B,RBL1,TDG,CTCF,DEK,BANP,CHD9,KDM3B,BAG6,PHF21A,MORF4L2	hTERT	1-5
RNA splicing	59	207	0.0196880350009511	2.6507085670868204e-07	0.0001111	SYNCRIP,DHX38,CCAR1,PTBP1,SRSF3,SRSF5,SRSF4,SRSF7,SRSF6,QKI,SCAF11,USP39,DHX15,HNRNPUL1,TXNL4A,SNRPD1,PRPF3,SF3B14,HNRNPA3,PUF60,PCBP2,CDK12,GEMIN2,THRAP3,ZNF638,LSM2,LSM1,LUC7L3,PRPF40A,RBM4,RBM5,DDX23,SNRPA1,HNRNPA2B1,HNRNPR,HNRNPM,HNRNPK,HNRNPC,HNRNPH3,GTF2F1,HNRNPH1,MBNL1,CPSF7,CPSF2,ZRANB2,NONO,PCF11,SRSF11,RBM4B,PRPF39,SNRNP70,IWS1,PAPOLA,JMJD6,ACIN1,CSTF3,RNPS1,HNRNPA1L2,C1QBP	hTERT	1-5
apoptotic process	119	529	0.0503138672246528	1.79883309581186e-07	0.000125	MEF2A,MAP3K7,MAP3K9,OGT,CCAR1,ESPL1,BFAR,TP63,ELMO2,MKNK2,PPP3CC,AIMP2,APPL1,PHF17,MEF2D,FNTA,ATG5,CIB1,EP300,ADAMTSL4,PTRH2,NMT1,E2F2,CASP6,CASP8,CASP1,PKN2,RAF1,BAX,PLAGL1,RABEP1,STEAP3,BID,PLEC,BIRC5,YWHAH,SLTM,TRIM35,UBE2D3,CFLAR,PUF60,ARHGAP10,PDCD4,TMEM173,BOK,UBE2Z,XIAP,ERCC3,ERCC2,IRF1,IRF3,CIAPIN1,CDCA7,FAS,YARS,NME6,DIDO1,PCNT,MAP2K4,TGFBR2,ZNF385A,RTN4,RTN3,NOD1,TPX2,PML,RTKN,PTK2B,RAS…	hTERT	1-5
mitosis	61	204	0.0194027011603576	3.31298279920844e-08	0.0001429	STAG2,STAG1,RCC2,PPP2R2D,NOLC1,USP16,TXNL4A,KIF22,E4F1,RAN,ANAPC7,NEK2,CLTCL1,NSMCE2,CCNK,DSN1,CCNF,RBBP8,PDS5A,BIRC5,KIF20B,PKMYT1,KATNA1,TPR,UBE2I,CEP55,CEP63,ANKLE2,CDCA3,MAP2K1,NUF2,LATS1,LATS2,MASTL,ARHGEF2,TPX2,RUVBL1,ASPM,ANLN,CCNG1,PLK1,CDK1,CDK2,NSL1,CHFR,PAFAH1B1,CDC25C,CDC25A,CDC25B,CDC16,NUP37,STRA13,SKA3,SKA1,CDC23,CDK11A,MIS12,ANAPC10,ENSA,PPP1R12A,CENPN	hTERT	1-5
DNA repair	71	251	0.0238729313296557	2.20417728513667e-08	0.00016669999999999999	MCRS1,LIG3,RAD1,XAB2,NTHL1,TAOK1,ATR,USP28,FAN1,ATRX,CSNK1D,CSNK1E,OGG1,TOPBP1,PALB2,SHPRH,KIF22,INO80E,INO80C,EXO1,CUL4A,UBR5,PAXIP1,CHAF1A,FANCI,CCNH,RAD52,RAD51,RBBP8,RBX1,SLX4,UBE2D3,ATRIP,XPC,UBE2W,UBE2T,ERCC8,HINFP,ERCC3,ERCC1,ERCC2,RAD51AP1,EME1,GTF2H4,GTF2H2,RUVBL1,BCCIP,TRIP12,MMS19,POLD4,TDG,CDK1,CDK7,CDK2,RFWD3,NCOA6,NONO,POLK,POLH,POLB,STRA13,RFC3,DCLRE1B,RFC2,CHEK1,POLM,GADD45A,MORF4…	hTERT	1-5
proteasomal ubiquitin-dependent protein catabolic process	22	61	0.00580178809206772	6.140830824474809e-05	0.0001905	RAD23A,TBL1XR1,WWP2,RNF4,RBX1,UBE2D3,PCBP2,UBE2I,UBE2W,ERCC8,UBE4B,PCNP,PML,FBXW11,CRBN,TOPORS,NEDD4L,RFFL,SIAH1,RNF34,HECTD3,PSMC5	hTERT	1-5
cell division	74	259	0.0246338215712383	7.444323490979341e-09	0.0002	VPS4B,STAG2,STAG1,LIG3,NCAPD3,PPP1CA,RCC2,ZWINT,CNTRL,PPP2R2D,SEPT10,SEPT11,USP16,USP39,TXNL4A,E4F1,PKN2,RAN,ANAPC7,NEK2,NSMCE2,CCNK,DSN1,CCNF,RBBP8,CTDP1,PDS5A,BIRC5,KIF20B,SEPT9,KATNA1,TPR,UBE2I,CEP63,ANKLE2,CDCA3,SPAG5,PRPF40A,NUF2,MAP4,LATS1,LATS2,MASTL,CDC7,ARHGEF2,TPX2,CCND3,RUVBL1,BUB3,CCNB1,MAU2,CCNG1,CDK1,CDK7,CDK2,NSL1,CHFR,CDC25C,CDC25A,CDC25B,CDC16,NUP37,STRA13,MAD2L1,SKA3,SKA1,CDC23,…	hTERT	1-5
G2/M transition of mitotic cell cycle	46	112	0.0106524633821571	1.66176739035961e-10	0.00025	CNTRL,CSNK1D,CSNK1E,CEP192,SFI1,DDX11,CEP290,NEK2,CCNH,SDCCAG8,BIRC5,CEP78,PKMYT1,CEP70,ACTR1A,AKAP9,TUBGCP6,TUBGCP5,CEP57,CEP63,SKP2,PCM1,PCNT,LATS1,MASTL,CCNB1,TAF2,PLK4,PLK3,PLK1,CDK5RAP2,CDK1,CDK7,CDK2,PAFAH1B1,ODF2,CDC25C,CDC25A,CDC25B,CHEK1,ANAPC10,ENSA,CLASP1,KHDRBS1,MELK,PPP1R12A	hTERT	1-5
virus-host interaction	85	286	0.0272018261365798	8.84256001754125e-11	0.0003333	SYNCRIP,VPRBP,CUL7,CUL1,CRTC1,RAD23A,NXF1,LDLR,BRD4,EIF4A2,PAAF1,TRIM22,RELA,EP300,FBXW7,VAC14,HDAC1,ATF7,CASP8,E4F1,CUL4A,BAX,GBF1,DDX11,WWP2,F11R,RAN,UBR4,BANF1,EPHA2,GNB2L1,CTBP1,FBLN1,FYN,SP110,RBX1,CFLAR,EIF4E,NEDD4,EIF4H,ZYX,SP100,UBE2I,UBN1,ERCC3,ERCC2,NUP153,MLF1IP,IRF7,IRF3,ATP6V0C,PVRL2,RTN3,PML,BNIP3L,TCEB1,XPO1,AP1G2,RBL1,MAVS,HNRNPK,FDPS,SNAPIN,CXADR,GTF2A2,RHOA,NFX1,DLG1,CARM1,NUP98…	hTERT	1-5
viral reproduction	61	265	0.0252044892524253	9.93573511095525e-05	0.0004545	RPLP1,VPS4B,TAF11,TAF12,RPL36A,RPL10A,NMT1,VPS28,RAN,BANF1,VPS37A,CCNH,CTDP1,FYN,RBX1,TPR,ERCC3,ERCC2,NUP153,RPL13,RPL10,RPS18,RPS25,RPS21,RPS24,RPS9,RPS8,GTF2H4,GTF2H2,RPL31,VTA1,RPL24,TCEB1,XPO1,RNMT,RPL3,RPL5,RPL7A,GTF2F1,RPS2,RPS3A,GTF2A2,NUP85,CDK7,NUP98,NEDD4L,CHMP5,CHMP7,NUP37,NUP54,RNGTT,PSMD10,NUPL1,PSMA2,PSMA5,CHMP2B,PSMB4,PSMC5,PAK2,KPNB1,POM121	hTERT	1-5
mitotic cell cycle	107	340	0.0323378352672627	8.65973959207622e-15	0.0005	STAG2,CUL1,STAG1,ESPL1,RCC2,ZWINT,AHCTF1,CNTRL,PPP2R2D,TAOK1,LIN9,CSNK2B,CSNK1D,CSNK1E,DBF4,CSNK2A1,TFDP1,HDAC1,DYRK1A,KIF23,E2F2,CEP192,SFI1,CEP290,PRDM5,ANAPC7,NEK2,BANF1,RNF2,CCNH,DSN1,LIN54,SDCCAG8,PDS5A,BIRC5,CEP78,PKMYT1,CEP70,NDEL1,ACTR1A,TPR,AKAP9,TUBGCP6,TUBGCP5,CEP57,NUP153,CEP63,MLF1IP,RANGAP1,ANKLE2,SKP2,PCM1,PCNT,NUF2,MASTL,CDC7,BUB3,CCNB1,XPO1,MAU2,RBL1,NIPBL,GINS1,POLD4,PLK4,PLK1,C…	hTERT	1-5
transcription from RNA polymerase II promoter	65	289	0.0274871599771733	0.000113598375621082	0.000625	MEF2A,TAF5L,DHX38,MED16,SRSF3,SRSF5,SRSF4,SRSF7,SRSF6,TAF1C,ZNF148,TAF11,TAF12,TRIM24,MEF2D,ATF2,SLBP,PRDM4,PLAGL1,NCOR1,KLF4,CCNK,CCNH,MBD1,CTDP1,NFAT5,ERCC3,ERCC2,ZBTB7B,IRF7,IRF1,IRF3,DVL1,GTF2H4,GTF2H2,ZNF473,TCEB1,RNMT,CBFB,TCERG1,TRIP4,GTF2F1,DEK,ZNF202,GTF2A2,FOSL1,NFX1,CDK7,CPSF7,CPSF2,PCF11,SRSF11,RNGTT,SNAPC5,MED4,GTF2I,PAPOLA,THRA,CSTF3,RNPS1,MSL3,PSMC5,LDB1,NFIX,NFIC	hTERT	1-5
DNA replication	33	116	0.0110329085029484	0.00011079835391592	0.0006522	RAD1,ATR,LIN9,DBF4,MCM3AP,E4F1,INO80E,CHAF1A,RBMS1,DTL,SLX4,ATRIP,CDC7,POLE3,POLD4,CDK1,CDK2,NCOA6,NUP98,CDC25C,CDC25A,POLL,RFC3,RFC2,CHEK1,MCM10,ORC4,ORC5,MCM4,ING5,NFIX,NFIC,NFIA	hTERT	1-5
transcription initiation from RNA polymerase II promoter	42	163	0.0155031386722465	0.00012192285567380601	0.0006799999999999999	MED25,MED24,MED15,MED16,TAF11,TAF12,NR2C2,NR2C1,TEAD4,TEAD3,HDAC1,E2F2,MED31,RBPJ,NCOR1,NCOR2,CCNH,TRIM33,UBE2D3,ERCC3,ERCC2,THRAP3,TGIF1,GTF2H4,GTF2H2,RBL1,VDR,TAF2,GTF2F1,GTF2A2,YAP1,CDK8,CDK7,NCOA6,PPM1A,NEDD4L,RARA,CREBBP,SMAD2,MED4,GTF2I,THRA	hTERT	1-5
regulation of cell cycle	21	60	0.00570667681186989	0.000133640588867001	0.0007308	SRSF5,E2F2,ADARB1,BAX,GNB2L1,CTBP1,PKMYT1,DTL,L3MBTL1,IRF1,SKP2,MASTL,RBL1,PLK1,FIGNL1,DICER1,CDC25C,BAK1,UHRF2,YY1AP1,MADD	hTERT	1-5
gene expression	171	602	0.0572569906790945	1.11022302462516e-16	0.001	MED25,MED24,DHX38,RPLP1,CCAR1,PTBP1,MED15,MED16,GARS,NXF1,SRSF3,SRSF5,SRSF4,SRSF7,SRSF6,TAF1B,TAF1C,SRPR,ANP32A,TAF11,TAF12,EIF4A2,EEF1D,AIMP2,ETF1,HNRNPUL1,TXNL4A,RPL36A,SNRPD1,SRP19,NR2C2,NR2C1,TEAD4,PRKRA,RPL10A,TEAD3,HDAC1,EDC4,PRMT5,IARS,TFAM,GTF3C2,ADARB1,SLBP,MED31,RAN,SF3B14,HNRNPA3,RBPJ,NCOR1,NCOR2,CCNH,CTDP1,TRIM33,UBE2D3,EIF3E,EEF1A1,EIF4B,EIF4E,EIF4H,DGCR8,PCBP2,PATL1,TNRC6C,POU2F1,ER…	hTERT	1-5
negative regulation of nuclear mRNA splicing, via spliceosome	9	14	0.0013315579227696401	0.000176490834529308	0.001	PTBP1,SRSF4,SRSF7,SRSF6,HNRNPA2B1,SRSF10,ACIN1,RNPS1,C1QBP	hTERT	1-5
histone H3 acetylation	16	40	0.0038044512079132603	0.00019206344823175	0.001034	MAP3K7,TAF5L,YEATS2,TAF12,BRD1,PHF17,PHF15,SAP130,KAT6A,MBIP,BRPF3,TCF3,POLE3,TAF6L,TADA1,ING5	hTERT	1-5
microtubule cytoskeleton organization	16	40	0.0038044512079132603	0.00019206344823175	0.001034	MARK4,MARK1,SS18,PARD3,PPP4C,NDEL1,DST,PRKCZ,GAPDH,ATXN7,PCNT,DOCK7,CDK5RAP2,CDK1,PAFAH1B1,CLASP1	hTERT	1-5
mRNA processing	36	137	0.0130302453871029	0.000250760355212098	0.001367	PTBP1,SRSF5,SRSF4,SRSF7,QKI,SCAF11,USP39,DHX15,PRPF3,ADARB1,PUF60,CDK12,GEMIN2,THRAP3,LSM1,PRPF40A,RBM4,HNRNPA2B1,HNRNPR,PDCD11,ZRANB2,NONO,FIP1L1,SRSF11,RBM4B,PRPF39,RBM39,SNRNP70,RBM26,IWS1,JMJD6,ACIN1,CELF1,HNRNPA1L2,KHDRBS1,C1QBP	hTERT	1-5
cell cycle	42	169	0.0160738063534335	0.000255958313643556	0.001387	VPS4B,CCAR1,PPP1CA,ZWINT,ATR,SEPT10,SEPT11,NOLC1,USP16,USP39,APPL1,EP300,PKN2,GAK,RIF1,DMTF1,CHAF1A,GNB2L1,STEAP3,FANCI,PARD3,THAP1,SEPT2,SEPT7,SEPT9,PRR5,GPS2,TLK1,TLK2,HMG20B,SPAG5,PRPF40A,PCNP,PFDN1,BCCIP,FBXW11,BANP,UHRF2,CDC23,SIAH1,CYLD,PAK4	hTERT	1-5
mitotic sister chromatid segregation	9	15	0.0014266692029674699	0.000291102453094827	0.001531	ESPL1,ZWINT,DDX11,NEK2,SPAG5,BUB3,PLK1,NUSAP1,MAD2L1	hTERT	1-5
histone H4-K16 acetylation	10	19	0.0018071143237588	0.000381802184362789	0.002606	OGT,MCRS1,PHF17,PHF15,KAT8,KANSL1,KANSL2,KANSL3,MSL3,MSL1	hTERT	1-5
nuclear-transcribed mRNA poly(A) tail shortening	11	23	0.0021875594445501198	0.00044122021554149295	0.002912	EIF4A2,EIF4B,EIF4E,CNOT10,RQCD1,CNOT3,CNOT2,CNOT1,CNOT7,CNOT4,EIF4G1	hTERT	1-5
transcription, DNA-dependent	255	1528	0.145330036142286	0.000595917406159163	0.004027	MEF2A,MED21,MAP3K7,MAP3K9,ZNF107,CCAR1,MCRS1,ZNF507,MTPAP,MECP2,ZNF793,ASCC2,ZNF384,ZNF383,CRTC1,ZNF511,XAB2,VPS72,ESRRA,UBE2L3,USF2,TAF1B,EZH1,EZH2,TP63,ANP32A,BRD4,USP16,ZNF142,SS18,ZNF134,TXN,ZNF551,EEF1D,LIN9,TRIM22,PHF17,PHF19,HNRNPUL1,TCEAL4,CSNK2A1,EED,ZNF7,ZNF3,POLR2J3,EP300,TFDP1,HDAC4,HDAC1,ATF7,E2F6,PTMA,PRMT5,E4F1,INO80E,INO80C,TBL1XR1,ZNF280D,PKN2,PKN1,IFI16,JMJD1C,FRYL,GTF3C2,HIRA,D…	hTERT	1-5
mRNA 3'-end processing	15	40	0.0038044512079132603	0.000578437630217254	0.004028	DHX38,SRSF3,SRSF5,SRSF4,SRSF7,SRSF6,SLBP,ZNF473,CPSF7,CPSF2,PCF11,SRSF11,PAPOLA,CSTF3,RNPS1	hTERT	1-5
protein monoubiquitination	10	20	0.0019022256039566302	0.000564841326189058	0.004086	CUL1,MGRN1,UBE2R2,DTL,RBX1,UBE2D3,NEDD4,UBE2W,UBE2T,TOPORS	hTERT	1-5
negative regulation of TOR signaling cascade	9	17	0.0016168917633631302	0.000706035560760543	0.0053950000000000005	HIF1A,MAPKAPK5,UBR2,PRKAA1,FLCN,PDCD6,SH3BP4,DDIT4,TSC1	hTERT	1-5
transcription elongation from RNA polymerase I promoter	9	18	0.0017120030435609699	0.0010474886950048198	0.007821	TAF1B,TAF1C,CCNH,ERCC3,ERCC2,GTF2H4,GTF2H2,CDK7,POLR1C	hTERT	1-5
cellular response to UV	10	22	0.00209244816435229	0.00115008315340626	0.008775	ATR,USP28,USP47,FBXW7,BAX,NEDD4,PTPRK,CDC25A,BAK1,YY1	hTERT	1-5
cell cycle arrest	28	107	0.010176906981168002	0.00122074091584068	0.01054	ILK,CAB39,CUL1,PKD2,PKD1,CUL4A,PLAGL1,PRKAA1,KIF20B,APBB2,PRKAB2,DST,IRF1,MAP2K1,PML,STK11,TSC1,CDK7,PPM1A,HTRA2,MACF1,GADD45A,HBP1,MAPK12,WDR6,KHDRBS1,EIF4G2,TCF7L2	hTERT	1-5
histone H4-K5 acetylation	8	15	0.0014266692029674699	0.00131106785106105	0.011359999999999999	OGT,MCRS1,PHF17,PHF15,KAT8,KANSL1,KANSL2,KANSL3	hTERT	1-5
histone H4-K8 acetylation	8	15	0.0014266692029674699	0.00131106785106105	0.011359999999999999	OGT,MCRS1,PHF17,PHF15,KAT8,KANSL1,KANSL2,KANSL3	hTERT	1-5
nucleotide-excision repair	19	62	0.00589689937226555	0.00128544601255609	0.01183	LIG3,RAD23A,XAB2,FAN1,OGG1,CCNH,SLX4,XPC,ERCC8,ERCC3,ERCC2,GTF2H4,GTF2H2,MMS19,POLD4,CDK7,POLL,RFC3,RFC2	hTERT	1-5
mRNA transport	16	48	0.00456534144949591	0.0013065790280129	0.011859999999999999	AHCTF1,QKI,MCM3AP,SLBP,SENP2,NUP153,UPF3A,XPO1,NUP85,NUP98,NUP37,NUP54,IWS1,NUPL1,HNRNPA1L2,POM121	hTERT	1-5
myeloid cell differentiation	9	19	0.0018071143237588	0.00151174491705253	0.012320000000000001	SNRK,IFI16,KAT6A,KAT8,PML,CBFB,DAB2,PRDX3,NCOA6	hTERT	1-5
termination of RNA polymerase II transcription	15	44	0.00418489632870458	0.00146964082094547	0.01239	DHX38,SRSF3,SRSF5,SRSF4,SRSF7,SRSF6,SLBP,ZNF473,CPSF7,CPSF2,PCF11,SRSF11,PAPOLA,CSTF3,RNPS1	hTERT	1-5
mRNA splice site selection	6	9	0.000856001521780483	0.00173338724608663	0.01375	SRSF5,SRSF6,LUC7L3,MBNL1,SRSF10,CELF1	hTERT	1-5
translation	45	205	0.0194978124405554	0.0018977780014644	0.01649	RPLP1,PABPC4,SRPR,MRPL2,MRPL3,EIF4A2,EEF1D,ETF1,RPL36A,SRP19,RPL10A,MRPS14,MRPS11,EIF3E,EEF1A1,EIF4B,EIF4E,EIF4H,TNIP1,RPL13,RPL10,RPS18,RPS25,RPS21,RPS24,RPS9,RPS8,GTF2H2,RPL31,PET112,RPL24,RBM3,EIF5,RPS6KB2,RPL3,RPL5,RPL7A,DPH1,RPS2,RPS3A,SARS,MRPL37,MRPL14,MRPL17,EIF4G1	hTERT	1-5
positive regulation of interferon-beta production	9	20	0.0019022256039566302	0.0021284134433187103	0.01991	RNF135,IRF7,IRF1,IRF3,MAVS,POLR3F,ZC3HAV1,TLR4,RIPK2	hTERT	1-5
termination of RNA polymerase I transcription	9	20	0.0019022256039566302	0.0021284134433187103	0.01991	TAF1B,TAF1C,CCNH,ERCC3,ERCC2,GTF2H4,GTF2H2,CDK7,POLR1C	hTERT	1-5
androgen receptor signaling pathway	14	41	0.00389956248811109	0.0020468086709229897	0.01998	MED24,MED16,DNAJA1,RAN,RNF4,THRAP3,FHL2,RHOA,CDK7,NCOA2,NCOA3,NCOA4,MED4,RNF14	hTERT	1-5
exonucleolytic nuclear-transcribed mRNA catabolic process involved in deadenylation-dependent decay	11	28	0.0026631158455392803	0.00208880212539719	0.02025	EDC4,PATL1,LSM2,LSM1,EXOSC9,EXOSC5,EXOSC3,CNOT7,XRN1,DCP1A,DIS3	hTERT	1-5
mRNA export from nucleus	17	56	0.0053262316910785605	0.0024683281335393698	0.02411	DHX38,NXF1,SRSF3,SRSF5,SRSF4,SRSF7,SRSF6,SLBP,EIF4E,SMG5,SMG7,CPSF2,CHTOP,SRSF10,SRSF11,DDX39A,RNPS1	hTERT	1-5
positive regulation of histone H3-K27 methylation	4	4	0.000380445120791326	0.00245424691483764	0.02427	PHF19,EED,MTF2,PHF1	hTERT	1-5
regulation of mitosis	7	13	0.00123644664257181	0.00244725499904586	0.024630000000000003	PRMT5,NEK2,KIF20B,PKMYT1,L3MBTL1,CDC25C,CDC16	hTERT	1-5
nuclear-transcribed mRNA catabolic process, nonsense-mediated decay	28	113	0.010747574662355	0.00261766895688043	0.02565	RPLP1,ETF1,RPL36A,RPL10A,EIF3E,EXOSC10,RPL13,RPL10,RPS18,RPS25,RPS21,RPS24,RPS9,RPS8,UPF3A,RPL31,RPL24,RPL3,RPL5,RPL7A,SMG9,SMG5,SMG7,RPS2,RPS3A,DCP1A,RNPS1,EIF4G1	hTERT	1-5
TRIF-dependent toll-like receptor signaling pathway	19	67	0.00637245577325471	0.0029963818343974303	0.02603	MEF2A,PPP2R5D,MAP3K7,DUSP6,RELA,ATF2,CASP8,UBE2D3,IRF7,IRF3,MAP2K1,MAP2K4,NOD1,TRAF3,CDK1,MAPK11,TLR4,RIPK2,ELK1	hTERT	1-5
peptidyl-serine phosphorylation	17	57	0.00542134297127639	0.00294416517032037	0.02628	ILK,ATR,MKNK1,PKD1,GSK3B,DYRK1A,MAP3K12,PRKCZ,CLK1,TLK2,TGFBR2,PLK1,ADRBK1,MAPK12,STK4,PAK2,HIPK3	hTERT	1-5
positive regulation of interferon-alpha production	6	10	0.0009511128019783151	0.0029091636076470397	0.02661	IRF7,IRF3,MAVS,ZC3HAV1,TLR4,RIPK2	hTERT	1-5
RNA processing	16	52	0.00494578657028724	0.00285928526372248	0.0269	SYNCRIP,PABPC4,U2SURP,HNRNPUL1,ADARB1,DDX17,RBMS1,RBM3,RBM4,RBM5,DDX20,HNRNPK,HNRNPH3,HNRNPH1,CCNL1,RNGTT	hTERT	1-5
MyD88-independent toll-like receptor signaling pathway	19	68	0.00646756705345254	0.00350324245177724	0.0288	MEF2A,PPP2R5D,MAP3K7,DUSP6,RELA,ATF2,CASP8,UBE2D3,IRF7,IRF3,MAP2K1,MAP2K4,NOD1,TRAF3,CDK1,MAPK11,TLR4,RIPK2,ELK1	hTERT	1-5
protein phosphorylation	56	277	0.0263458246147993	0.00339095246958654	0.02889	MAP3K9,MARK4,MARK1,MARK2,TAOK1,BRD4,MKNK2,MKNK1,SNRK,CSNK1D,CSNK1E,GSK3B,ARAF,CSNK2A1,PRKRA,DYRK1B,DYRK1A,PKN2,PKN1,NEK11,RAF1,MOK,WNK1,NEK2,CTBP1,MAP3K12,PRKAA1,BIRC5,FYN,PRKD3,PRKCZ,ERCC2,TLK1,TLK2,TGFBR2,LATS1,LATS2,HSF1,GTF2H4,GTF2H2,PTK2B,CCNB1,STK11,PLK4,PLK3,PLK1,SGK1,CDC25B,RARA,CDK11A,ILF3,STK4,ACVR1B,PAK2,HIPK3,PTPRA	hTERT	1-5
execution phase of apoptosis	11	30	0.0028533384059349397	0.00350102408197761	0.02925	TAOK1,PRMT2,CASP8,MAP1S,RPS3A,HTRA2,SRA1,UBQLN1,MADD,MCL1,UTP11L	hTERT	1-5
translational initiation	27	110	0.0104622408217615	0.00348964429020415	0.029560000000000003	RPLP1,EIF4A2,RPL36A,RPL10A,EIF3E,EIF3M,EIF4B,EIF4E,EIF4H,RPL13,RPL10,RPS18,RPS25,RPS21,RPS24,RPS9,RPS8,RPL31,RPL24,EIF5,EIF1,RPL3,RPL5,RPL7A,RPS2,RPS3A,EIF4G1	hTERT	1-5
protein autoubiquitination	10	26	0.00247289328514362	0.00377521420557914	0.03045	RNF4,TRIM37,UBE2T,ERCC8,RCHY1,MARCH5,CNOT4,TRAF2,RNF220,UHRF2	hTERT	1-5
histone acetylation	8	18	0.0017120030435609699	0.00395608893350996	0.03094	MECP2,ATF2,KAT6A,MBD3,KAT8,NCOA3,CREBBP,SRCAP	hTERT	1-5
RNA splicing, via transesterification reactions	9	22	0.00209244816435229	0.0039541150915839395	0.03138	SRSF4,SCAF11,TXNL4A,PRPF3,TRA2B,GEMIN2,LSM1,DDX23,SRSF10	hTERT	1-5
transcription initiation from RNA polymerase I promoter	9	22	0.00209244816435229	0.0039541150915839395	0.03138	TAF1B,TAF1C,CCNH,ERCC3,ERCC2,GTF2H4,GTF2H2,CDK7,POLR1C	hTERT	1-5
regulation of small GTPase mediated signal transduction	28	117	0.0111280197831463	0.004168050653997829	0.0351	SIPA1L1,FNIP1,ARHGEF18,NET1,ARHGDIA,FGD4,FAM13A,FAM13B,MYO9B,GDI2,RHOBTB1,ARHGAP10,ARHGAP17,ARHGAP12,ARHGAP22,ARHGAP29,ARHGAP33,RALGDS,ARAP2,ARHGEF4,ARHGEF2,RHOA,RHOF,RAPGEF6,TRIO,RHOT2,ECT2,RACGAP1	hTERT	1-5
protein polyubiquitination	23	90	0.00856001521780483	0.00418123961071204	0.03517	ARIH2,UBE2L3,MGRN1,PPIL2,RNF167,UBR5,DTL,UBE2D3,UBOX5,UBE3C,ERCC8,RUSC1,SKP2,FBXW11,MARCH5,CHFR,PSMD10,RNF31,PSMA2,PSMA5,PSMB4,AXIN1,PSMC5	hTERT	1-5
stress-activated MAPK cascade	14	46	0.00437511888910025	0.00553910673503599	0.04717	MEF2A,PPP2R5D,MAP3K7,DUSP6,ATF2,CCM2,MAP2K1,MAP2K4,NOD1,RBM4,CDK1,MAPK11,RIPK2,ELK1	hTERT	1-5
toll-like receptor 3 signaling pathway	19	71	0.00675290089404603	0.00546788961571554	0.04743	MEF2A,PPP2R5D,MAP3K7,DUSP6,RELA,ATF2,CASP8,UBE2D3,IRF7,IRF3,MAP2K1,MAP2K4,NOD1,TRAF3,CDK1,MAPK11,TLR4,RIPK2,ELK1	hTERT	1-5
negative regulation of protein catabolic process	8	19	0.0018071143237588	0.00542079303691312	0.04772	RELA,NRG1,FYN,MDM4,FLNA,DEDD,BANP,MAD2L1	hTERT	1-5
neural tube development	8	19	0.0018071143237588	0.00542079303691312	0.04772	PKD2,PKD1,EPHA2,AMBRA1,PLXNA2,DVL1,NF1,TCF7L2	hTERT	1-5
type I interferon biosynthetic process	4	5	0.00047555640098915705	0.00538215695886235	0.04882	MYD88,IRF7,IRF3,IFNAR1	hTERT	1-5
regulation of attachment of spindle microtubules to kinetochore	4	5	0.00047555640098915705	0.00538215695886235	0.04882	NEK2,SPAG5,ECT2,RACGAP1	hTERT	1-5
protein K63-linked ubiquitination	9	23	0.0021875594445501198	0.00523803919198762	0.04885	ARIH2,UBE2G1,RNF168,WWP2,RNF4,NEDD4,UBE2N,UBE2T,TRAF2	hTERT	1-5
mitotic nuclear envelope disassembly	12	37	0.00351911736731976	0.00609680648598909	0.04965	BANF1,TPR,NUP153,CCNB1,PLK1,CDK1,NUP85,NUP98,NUP37,NUP54,NUPL1,POM121	hTERT	1-5
regulation of apoptotic process	30	132	0.0125546889861138	0.00626782413814875	0.04993	TRIM24,APPL1,CASP4,CASP1,RAF1,BIRC2,ARHGAP10,FAS,RTN4,RASSF6,ACTN1,TRAF2,HNRNPK,TRAF3,DEDD,SGK1,APAF1,BCAR1,TNFRSF10B,PSMD10,TPT1,MADD,PSMA2,PSMA5,PSMB4,PSMC5,PAK2,CTSB,CASP10,PSMG2	hTERT	1-5
