# Supplementary material for: CLK-dependent exon recognition and conjoined gene formation revealed with a novel small molecule inhibitor
Source: Nat Commun. 2017 Feb 23;8:7. doi: 10.1038/s41467-016-0008-7 (PMC5431906; doi:10.1038/s41467-016-0008-7)
Supplement: Supplementary file 16 — RBP motif clusters for ∆AS PSI motif density heatmaps. RBP clusters for both full and condensed heatmaps are included. Columns: event_type (MISO AS event type; text), event_name (MISO AS event name; text), cluster (PSI response cluster; int), dataset (cell and RNA-Seq library type; text). [file 41467_2016_8_MOESM16_ESM.txt]

event_type	event_name	cluster	dataset
A3SS	chr10:115457249:115457362:+@chr10:115480760|115480791:115480927:+	4	HCT116-unstranded
A3SS	chr10:121691645:121691830:+@chr10:121692517|121692520:121692679:+	7	HCT116-unstranded
A3SS	chr10:124922128:124922344:+@chr10:124923336|124924563:124924881:+	1	HCT116-unstranded
A3SS	chr10:135269741:135270058:+@chr10:135270589|135270783:135272160:+	2	HCT116-unstranded
A3SS	chr10:26998567:26998697:+@chr10:27009064|27009147:27009288:+	2	HCT116-unstranded
A3SS	chr10:27411770:27411902:-@chr10:27410377|27410412:27410315:-	19	HCT116-unstranded
A3SS	chr10:27529603:27529808:-@chr10:27529403|27529413:27529248:-	22	HCT116-unstranded
A3SS	chr10:38383859:38384152:+@chr10:38384286|38384466:38384557:+	3	HCT116-unstranded
A3SS	chr10:79569305:79569488:-@chr10:79567694|79567702:79567554:-	20	HCT116-unstranded
A3SS	chr10:81965099:81965341:-@chr10:81940779|81940892:81940697:-	25	HCT116-unstranded
A3SS	chr10:81965099:81965341:-@chr10:81940779|81941211:81940697:-	1	HCT116-unstranded
A3SS	chr10:91484777:91484915:+@chr10:91486050|91486170:91486276:+	2	HCT116-unstranded
A3SS	chr11:118888992:118889387:-@chr11:118888255|118888763:118888072:-	1	HCT116-unstranded
A3SS	chr11:118962110:118962236:+@chr11:118962835|118963114:118963233:+	2	HCT116-unstranded
A3SS	chr11:120195835:120196077:+@chr11:120197831|120198150:120198349:+	1	HCT116-unstranded
A3SS	chr11:120918237:120918376:+@chr11:120924260|120924339:120924441:+	7	HCT116-unstranded
A3SS	chr11:124492743:124495799:+@chr11:124496709|124496800:124496946:+	3	HCT116-unstranded
A3SS	chr11:124669767:124670711:-@chr11:124644714|124644870:124644615:-	3	HCT116-unstranded
A3SS	chr11:126120401:126120628:+@chr11:126124154|126124200:126124328:+	2	HCT116-unstranded
A3SS	chr11:28311753:28311944:+@chr11:28318300|28318344:28318478:+	22	HCT116-unstranded
A3SS	chr11:3400268:3400451:-@chr11:3399032|3399130:3398847:-	3	HCT116-unstranded
A3SS	chr11:380292:380445:+@chr11:380671|380825:380951:+	2	HCT116-unstranded
A3SS	chr11:44972228:44972608:-@chr11:44959871|44959968:44959758:-	4	HCT116-unstranded
A3SS	chr11:46615378:46615674:-@chr11:46570004|46570050:46569796:-	6	HCT116-unstranded
A3SS	chr11:46638826:46639440:+@chr11:46639810|46639875:46639925:+	1	HCT116-unstranded
A3SS	chr11:47282792:47283000:+@chr11:47283098|47283470:47283569:+	13	HCT116-unstranded
A3SS	chr11:502062:503570:-@chr11:500654|500738:500484:-	2	HCT116-unstranded
A3SS	chr11:57194061:57194223:-@chr11:57193789|57193862:57193462:-	18	HCT116-unstranded
A3SS	chr11:57529234:57529591:+@chr11:57558857|57558964:57559145:+	3	HCT116-unstranded
A3SS	chr11:58910970:58913329:+@chr11:58916177|58916270:58916426:+	3	HCT116-unstranded
A3SS	chr11:62444990:62445590:-@chr11:62444111|62444477:62443970:-	1	HCT116-unstranded
A3SS	chr11:62621991:62622410:-@chr11:62621305|62621536:62621273:-	1	HCT116-unstranded
A3SS	chr11:64534372:64534551:-@chr11:64532990|64533627:64532078:-	1	HCT116-unstranded
A3SS	chr11:64900393:64900791:-@chr11:64899822|64900251:64899719:-	24	HCT116-unstranded
A3SS	chr11:6501202:6501653:-@chr11:6500463|6500684:6500370:-	2	HCT116-unstranded
A3SS	chr11:6501202:6501653:-@chr11:6500488|6500684:6500370:-	2	HCT116-unstranded
A3SS	chr11:6591239:6591626:+@chr11:6591848|6591850:6592653:+	3	HCT116-unstranded
A3SS	chr11:66133902:66134263:-@chr11:66133662|66133702:66133597:-	1	HCT116-unstranded
A3SS	chr11:66136840:66137012:-@chr11:66136602|66136670:66136531:-	1	HCT116-unstranded
A3SS	chr11:66366587:66368020:+@chr11:66372625|66372810:66372887:+	3	HCT116-unstranded
A3SS	chr11:67049293:67049423:+@chr11:67049742|67049906:67050013:+	5	HCT116-unstranded
A3SS	chr11:67169199:67169402:-@chr11:67168665|67168670:67168539:-	8	HCT116-unstranded
A3SS	chr11:67201848:67201955:+@chr11:67202053|67202460:67202872:+	2	HCT116-unstranded
A3SS	chr11:67351605:67352712:+@chr11:67353575|67353860:67354124:+	5	HCT116-unstranded
A3SS	chr11:67352156:67352243:+@chr11:67352509|67352609:67352712:+	9	HCT116-unstranded
A3SS	chr11:67374323:67374547:+@chr11:67375871|67376023:67376193:+	5	HCT116-unstranded
A3SS	chr11:68350511:68350597:+@chr11:68355266|68355395:68355492:+	0	HCT116-unstranded
A3SS	chr11:68665395:68665480:-@chr11:68664146|68664306:68663983:-	2	HCT116-unstranded
A3SS	chr11:69061584:69062043:+@chr11:69062700|69062794:69062962:+	3	HCT116-unstranded
A3SS	chr11:69061584:69062043:+@chr11:69062702|69062794:69062962:+	3	HCT116-unstranded
A3SS	chr11:69061584:69062043:+@chr11:69062702|69062868:69062962:+	3	HCT116-unstranded
A3SS	chr11:69061584:69062043:+@chr11:69062794|69062868:69062962:+	1	HCT116-unstranded
A3SS	chr11:69061584:69062043:+@chr11:69062868|69063059:69064754:+	7	HCT116-unstranded
A3SS	chr11:76169227:76169402:+@chr11:76170977|76170980:76171129:+	6	HCT116-unstranded
A3SS	chr11:82921896:82922472:+@chr11:82923695|82924021:82926242:+	1	HCT116-unstranded
A3SS	chr12:100660698:100660867:-@chr12:100657470|100657671:100657275:-	11	HCT116-unstranded
A3SS	chr12:109531052:109531435:-@chr12:109530592|109530742:109530312:-	11	HCT116-unstranded
A3SS	chr12:111951161:111951343:-@chr12:111948248|111948386:111948189:-	1	HCT116-unstranded
A3SS	chr12:112279131:112280809:-@chr12:112277807|112278281:112277572:-	1	HCT116-unstranded
A3SS	chr12:113658802:113658899:-@chr12:113646064|113646314:113645243:-	2	HCT116-unstranded
A3SS	chr12:120636657:120636803:-@chr12:120636437|120636573:120636357:-	4	HCT116-unstranded
A3SS	chr12:120636698:120636803:-@chr12:120636542|120636573:120636357:-	4	HCT116-unstranded
A3SS	chr12:123005051:123005128:-@chr12:123003576|123003598:123003386:-	2	HCT116-unstranded
A3SS	chr12:123344585:123344757:+@chr12:123344970|123345226:123345331:+	2	HCT116-unstranded
A3SS	chr12:123380499:123380991:-@chr12:123355602|123355608:123355437:-	5	HCT116-unstranded
A3SS	chr12:124090575:124090706:+@chr12:124091979|124093227:124093376:+	6	HCT116-unstranded
A3SS	chr12:124817676:124817825:-@chr12:124817010|124817013:124816865:-	5	HCT116-unstranded
A3SS	chr12:133209250:133209381:-@chr12:133209074|133209094:133208901:-	5	HCT116-unstranded
A3SS	chr12:133613873:133614131:+@chr12:133617686|133617864:133618068:+	2	HCT116-unstranded
A3SS	chr12:133613873:133614131:+@chr12:133617686|133617871:133618068:+	2	HCT116-unstranded
A3SS	chr12:133615461:133615633:+@chr12:133617686|133617864:133618068:+	2	HCT116-unstranded
A3SS	chr12:14576519:14578407:+@chr12:14587271|14587274:14587357:+	1	HCT116-unstranded
A3SS	chr12:31226763:31227025:+@chr12:31231324|31231397:31231471:+	18	HCT116-unstranded
A3SS	chr12:42836443:42836543:+@chr12:42838849|42839775:42840092:+	2	HCT116-unstranded
A3SS	chr12:49231725:49231863:-@chr12:49231176|49231440:49231064:-	1	HCT116-unstranded
A3SS	chr12:53836479:53836517:+@chr12:53837180|53837325:53837557:+	10	HCT116-unstranded
A3SS	chr12:57623445:57623594:+@chr12:57624586|57625496:57625696:+	1	HCT116-unstranded
A3SS	chr12:57917812:57918199:+@chr12:57918413|57918503:57918605:+	2	HCT116-unstranded
A3SS	chr12:58144990:58145125:-@chr12:58144858|58144873:58144706:-	5	HCT116-unstranded
A3SS	chr12:58145958:58146242:-@chr12:58145475|58145519:58145283:-	5	HCT116-unstranded
A3SS	chr12:58145958:58146242:-@chr12:58145475|58145535:58145283:-	5	HCT116-unstranded
A3SS	chr12:58145958:58146242:-@chr12:58145479|58145519:58145283:-	5	HCT116-unstranded
A3SS	chr12:58145958:58146242:-@chr12:58145479|58145535:58145283:-	5	HCT116-unstranded
A3SS	chr12:6620276:6620418:+@chr12:6623431|6623630:6623753:+	1	HCT116-unstranded
A3SS	chr12:6959631:6960173:-@chr12:6958947|6959022:6958729:-	1	HCT116-unstranded
A3SS	chr12:6960386:6961241:-@chr12:6959760|6960173:6959631:-	1	HCT116-unstranded
A3SS	chr12:7060604:7060894:+@chr12:7061075|7061146:7061340:+	2	HCT116-unstranded
A3SS	chr12:7069507:7069598:+@chr12:7069826|7069969:7070108:+	2	HCT116-unstranded
A3SS	chr12:95425125:95425264:-@chr12:95424405|95424649:95424199:-	3	HCT116-unstranded
A3SS	chr13:111288198:111289596:+@chr13:111290589|111290725:111292343:+	2	HCT116-unstranded
A3SS	chr13:114144982:114145268:-@chr13:114138371|114138511:114138155:-	7	HCT116-unstranded
A3SS	chr13:115008229:115009464:+@chr13:115010226|115010365:115010444:+	12	HCT116-unstranded
A3SS	chr13:20244376:20244503:+@chr13:20244980|20245346:20245429:+	2	HCT116-unstranded
A3SS	chr13:45914847:45915439:-@chr13:45914230|45914418:45914129:-	5	HCT116-unstranded
A3SS	chr13:52593049:52593279:+@chr13:52598142|52598722:52599073:+	1	HCT116-unstranded
A3SS	chr13:79940768:79941007:-@chr13:79940330|79940360:79940190:-	1	HCT116-unstranded
A3SS	chr13:95253861:95254326:+@chr13:95257645|95257670:95257803:+	4	HCT116-unstranded
A3SS	chr13:99118630:99118815:-@chr13:99116088|99116090:99115945:-	1	HCT116-unstranded
A3SS	chr14:102661275:102661457:+@chr14:102674940|102675199:102676858:+	1	HCT116-unstranded
A3SS	chr14:102805431:102805560:+@chr14:102807660|102808440:102808704:+	2	HCT116-unstranded
A3SS	chr14:104143752:104143860:+@chr14:104145646|104145721:104145882:+	2	HCT116-unstranded
A3SS	chr14:104143752:104143860:+@chr14:104145646|104145745:104145882:+	3	HCT116-unstranded
A3SS	chr14:104193129:104193179:+@chr14:104193896|104194083:104194251:+	2	HCT116-unstranded
A3SS	chr14:105687985:105688882:-@chr14:105686464|105686467:105686406:-	27	HCT116-unstranded
A3SS	chr14:20923290:20923553:+@chr14:20923737|20924073:20924260:+	1	HCT116-unstranded
A3SS	chr14:20923379:20923862:+@chr14:20923961|20924073:20924260:+	2	HCT116-unstranded
A3SS	chr14:20923379:20923862:+@chr14:20923961|20924075:20924260:+	2	HCT116-unstranded
A3SS	chr14:21679969:21680162:-@chr14:21679465|21679725:21678732:-	8	HCT116-unstranded
A3SS	chr14:23235245:23235973:+@chr14:23236348|23236457:23236618:+	2	HCT116-unstranded
A3SS	chr14:24032589:24032847:-@chr14:24031802|24032491:24031713:-	2	HCT116-unstranded
A3SS	chr14:31602444:31602620:-@chr14:31598513|31598654:31597818:-	2	HCT116-unstranded
A3SS	chr14:54419994:54420177:-@chr14:54418894|54418947:54418571:-	11	HCT116-unstranded
A3SS	chr14:55312486:55312570:-@chr14:55309772|55310861:55308734:-	1	HCT116-unstranded
A3SS	chr14:90422867:90423144:+@chr14:90429452|90429569:90430017:+	1	HCT116-unstranded
A3SS	chr14:95571408:95571583:-@chr14:95570386|95570463:95569683:-	1	HCT116-unstranded
A3SS	chr14:95583959:95584091:-@chr14:95582917|95583032:95582790:-	1	HCT116-unstranded
A3SS	chr15:32921796:32921963:+@chr15:32925180|32925264:32925309:+	1	HCT116-unstranded
A3SS	chr15:41044184:41044376:-@chr15:41043767|41043868:41043624:-	2	HCT116-unstranded
A3SS	chr15:41641296:41641439:+@chr15:41643186|41643231:41643345:+	2	HCT116-unstranded
A3SS	chr15:42734271:42734612:-@chr15:42731750|42732011:42731231:-	1	HCT116-unstranded
A3SS	chr15:44119113:44119290:+@chr15:44120163|44120273:44120564:+	1	HCT116-unstranded
A3SS	chr15:45003675:45003811:+@chr15:45007621|45007632:45007899:+	26	HCT116-unstranded
A3SS	chr15:59373135:59373483:+@chr15:59376301|59376328:59376453:+	1	HCT116-unstranded
A3SS	chr15:64443915:64444049:+@chr15:64444442|64444837:64444941:+	3	HCT116-unstranded
A3SS	chr15:66795696:66795867:-@chr15:66795209|66795502:66794950:-	8	HCT116-unstranded
A3SS	chr15:74911430:74911689:+@chr15:74912308|74912350:74912566:+	3	HCT116-unstranded
A3SS	chr15:75198928:75199462:-@chr15:75197572|75198706:75197005:-	1	HCT116-unstranded
A3SS	chr15:75630403:75630761:+@chr15:75630917|75630987:75631026:+	9	HCT116-unstranded
A3SS	chr15:77756582:77756729:+@chr15:77759437|77759525:77759649:+	22	HCT116-unstranded
A3SS	chr15:78416047:78416081:-@chr15:78401724|78401851:78401577:-	14	HCT116-unstranded
A3SS	chr15:89182574:89182825:+@chr15:89193466|89195341:89195541:+	2	HCT116-unstranded
A3SS	chr15:89182574:89182825:+@chr15:89193466|89195401:89195541:+	2	HCT116-unstranded
A3SS	chr15:91474934:91475754:-@chr15:91474635|91474786:91474155:-	2	HCT116-unstranded
A3SS	chr15:91479176:91479212:+@chr15:91479367|91479515:91479690:+	9	HCT116-unstranded
A3SS	chr15:91483536:91483703:+@chr15:91485667|91486142:91486312:+	1	HCT116-unstranded
A3SS	chr16:114697:115037:-@chr16:113798|113920:113585:-	2	HCT116-unstranded
A3SS	chr16:15029017:15029254:+@chr16:15031231|15031422:15031507:+	10	HCT116-unstranded
A3SS	chr16:15164978:15165108:-@chr16:15164050|15164111:15163927:-	1	HCT116-unstranded
A3SS	chr16:15694285:15695719:-@chr16:15692881|15692974:15692711:-	2	HCT116-unstranded
A3SS	chr16:19078918:19079059:+@chr16:19083106|19083250:19083428:+	2	HCT116-unstranded
A3SS	chr16:19576173:19576272:+@chr16:19580566|19580746:19580913:+	2	HCT116-unstranded
A3SS	chr16:2013150:2014832:-@chr16:2012911|2012944:2012737:-	5	HCT116-unstranded
A3SS	chr16:2014277:2014807:-@chr16:2012910|2013257:2012498:-	2	HCT116-unstranded
A3SS	chr16:2256359:2256660:+@chr16:2256724|2257036:2257111:+	2	HCT116-unstranded
A3SS	chr16:2257194:2257346:+@chr16:2258211|2258451:2258614:+	1	HCT116-unstranded
A3SS	chr16:2273567:2273771:+@chr16:2278293|2278373:2278524:+	2	HCT116-unstranded
A3SS	chr16:24815655:24816472:+@chr16:24816926|24816995:24817054:+	1	HCT116-unstranded
A3SS	chr16:2498856:2498979:+@chr16:2499112|2499283:2499463:+	2	HCT116-unstranded
A3SS	chr16:28986096:28986421:+@chr16:28986505|28986509:28986713:+	26	HCT116-unstranded
A3SS	chr16:29815319:29815386:+@chr16:29815897|29816135:29816347:+	2	HCT116-unstranded
A3SS	chr16:29923136:29923188:-@chr16:29922494|29922878:29922299:-	2	HCT116-unstranded
A3SS	chr16:30012250:30012361:+@chr16:30012533|30012735:30012851:+	3	HCT116-unstranded
A3SS	chr16:3073848:3074287:-@chr16:3073413|3073531:3073234:-	4	HCT116-unstranded
A3SS	chr16:30996499:30996618:+@chr16:30996781|30996978:30997145:+	12	HCT116-unstranded
A3SS	chr16:3187162:3187680:+@chr16:3188355|3188419:3188542:+	2	HCT116-unstranded
A3SS	chr16:4393208:4394333:-@chr16:4391505|4391584:4391369:-	2	HCT116-unstranded
A3SS	chr16:4393208:4394333:-@chr16:4391505|4391673:4391369:-	2	HCT116-unstranded
A3SS	chr16:4393208:4394333:-@chr16:4391584|4391673:4391369:-	2	HCT116-unstranded
A3SS	chr16:4743547:4743880:+@chr16:4743979|4743985:4744239:+	20	HCT116-unstranded
A3SS	chr16:4776980:4778079:-@chr16:4776781|4776855:4776660:-	2	HCT116-unstranded
A3SS	chr16:4908569:4908664:+@chr16:4908879|4909026:4909160:+	2	HCT116-unstranded
A3SS	chr16:50117837:50117938:+@chr16:50118019|50118045:50118202:+	2	HCT116-unstranded
A3SS	chr16:53337632:53338537:+@chr16:53340146|53340149:53340309:+	6	HCT116-unstranded
A3SS	chr16:58550712:58550832:+@chr16:58551924|58551955:58552135:+	4	HCT116-unstranded
A3SS	chr16:58589688:58589812:-@chr16:58589333|58589441:58589155:-	1	HCT116-unstranded
A3SS	chr16:66643275:66643433:+@chr16:66643662|66643786:66643906:+	2	HCT116-unstranded
A3SS	chr16:67261006:67261127:+@chr16:67261517|67261622:67261834:+	2	HCT116-unstranded
A3SS	chr16:67261006:67261127:+@chr16:67261517|67261739:67261834:+	2	HCT116-unstranded
A3SS	chr16:67265942:67266097:-@chr16:67265722|67265803:67265540:-	4	HCT116-unstranded
A3SS	chr16:67265942:67266097:-@chr16:67265741|67265803:67265540:-	4	HCT116-unstranded
A3SS	chr16:67763183:67763387:-@chr16:67762414|67762504:67762293:-	2	HCT116-unstranded
A3SS	chr16:68385983:68386312:+@chr16:68387298|68387395:68387469:+	2	HCT116-unstranded
A3SS	chr16:701644:701747:+@chr16:701824|701827:702039:+	22	HCT116-unstranded
A3SS	chr16:720456:720557:+@chr16:720774|720892:721203:+	2	HCT116-unstranded
A3SS	chr16:730088:730684:+@chr16:731063|731152:731350:+	4	HCT116-unstranded
A3SS	chr16:730088:730684:+@chr16:731063|731209:731350:+	4	HCT116-unstranded
A3SS	chr16:75589702:75590156:-@chr16:75579852|75579975:75579724:-	3	HCT116-unstranded
A3SS	chr16:778116:778895:+@chr16:779009|779288:779715:+	7	HCT116-unstranded
A3SS	chr16:84220507:84220670:-@chr16:84218595|84218666:84218457:-	23	HCT116-unstranded
A3SS	chr16:87742871:87744482:-@chr16:87742072|87742154:87741956:-	3	HCT116-unstranded
A3SS	chr16:87795555:87795756:-@chr16:87788898|87790083:87788800:-	1	HCT116-unstranded
A3SS	chr16:88925027:88925197:+@chr16:88925753|88925981:88926158:+	2	HCT116-unstranded
A3SS	chr16:88925027:88925197:+@chr16:88925753|88926071:88926158:+	2	HCT116-unstranded
A3SS	chr16:89284111:89284318:+@chr16:89287405|89287412:89287560:+	9	HCT116-unstranded
A3SS	chr16:89759682:89760640:+@chr16:89760977|89761073:89761196:+	4	HCT116-unstranded
A3SS	chr16:89799631:89800446:+@chr16:89804129|89804214:89804313:+	22	HCT116-unstranded
A3SS	chr16:90021577:90021674:+@chr16:90023881|90023919:90024068:+	2	HCT116-unstranded
A3SS	chr16:90038988:90039173:+@chr16:90044047|90044123:90044210:+	23	HCT116-unstranded
A3SS	chr16:90038988:90039173:+@chr16:90044086|90044123:90044210:+	23	HCT116-unstranded
A3SS	chr17:18141381:18141528:+@chr17:18141770|18141776:18141923:+	20	HCT116-unstranded
A3SS	chr17:18155313:18155460:-@chr17:18155127|18155130:18154994:-	16	HCT116-unstranded
A3SS	chr17:25633234:25633908:+@chr17:25634770|25636126:25636298:+	1	HCT116-unstranded
A3SS	chr17:26925528:26925653:-@chr17:26919492|26920084:26919000:-	1	HCT116-unstranded
A3SS	chr17:26925528:26925653:-@chr17:26919495|26920084:26919000:-	1	HCT116-unstranded
A3SS	chr17:26971076:26971205:-@chr17:26970329|26970677:26970182:-	4	HCT116-unstranded
A3SS	chr17:35913217:35914161:-@chr17:35902532|35902667:35902074:-	7	HCT116-unstranded
A3SS	chr17:39677937:39678175:-@chr17:39674713|39674749:39674582:-	9	HCT116-unstranded
A3SS	chr17:39845127:39845321:+@chr17:39846030|39846340:39846441:+	1	HCT116-unstranded
A3SS	chr17:42083897:42084862:+@chr17:42084935|42084959:42085141:+	2	HCT116-unstranded
A3SS	chr17:42402079:42402217:-@chr17:42400945|42401087:42400846:-	10	HCT116-unstranded
A3SS	chr17:42402079:42402217:-@chr17:42400945|42401168:42400846:-	10	HCT116-unstranded
A3SS	chr17:42402079:42402217:-@chr17:42400958|42401087:42400846:-	10	HCT116-unstranded
A3SS	chr17:42402079:42402217:-@chr17:42400958|42401168:42400846:-	10	HCT116-unstranded
A3SS	chr17:42402079:42402217:-@chr17:42401058|42401087:42400846:-	13	HCT116-unstranded
A3SS	chr17:48218634:48218738:-@chr17:48217593|48217724:48217458:-	2	HCT116-unstranded
A3SS	chr17:4843111:4843545:-@chr17:4842270|4842507:4842064:-	1	HCT116-unstranded
A3SS	chr17:5012221:5013163:-@chr17:5009801|5009828:5009029:-	7	HCT116-unstranded
A3SS	chr17:58153491:58153598:-@chr17:58151247|58151520:58151107:-	2	HCT116-unstranded
A3SS	chr17:61767624:61767772:+@chr17:61768353|61768462:61768593:+	2	HCT116-unstranded
A3SS	chr17:62502707:62503234:+@chr17:62504710|62504814:62504838:+	1	HCT116-unstranded
A3SS	chr17:65362528:65362721:-@chr17:65353547|65353694:65353419:-	5	HCT116-unstranded
A3SS	chr17:71189124:71189523:+@chr17:71192626|71192646:71192890:+	2	HCT116-unstranded
A3SS	chr17:7123164:7123516:+@chr17:7123783|7123923:7123995:+	1	HCT116-unstranded
A3SS	chr17:7125271:7126556:+@chr17:7126741|7126963:7127049:+	3	HCT116-unstranded
A3SS	chr17:7217399:7217478:-@chr17:7217040|7217307:7216887:-	6	HCT116-unstranded
A3SS	chr17:7221814:7222060:-@chr17:7221491|7221675:7221384:-	1	HCT116-unstranded
A3SS	chr17:72769035:72769178:-@chr17:72768256|72768416:72768099:-	3	HCT116-unstranded
A3SS	chr17:72769035:72769178:-@chr17:72768256|72768534:72768099:-	3	HCT116-unstranded
A3SS	chr17:72769035:72769178:-@chr17:72768416|72768534:72768099:-	3	HCT116-unstranded
A3SS	chr17:73178909:73179124:-@chr17:73177271|73177283:73177152:-	5	HCT116-unstranded
A3SS	chr17:74477457:74477791:-@chr17:74475936|74476023:74475815:-	3	HCT116-unstranded
A3SS	chr17:76166898:76167135:+@chr17:76167591|76167820:76168801:+	1	HCT116-unstranded
A3SS	chr17:76374706:76374889:+@chr17:76388557|76388595:76388746:+	8	HCT116-unstranded
A3SS	chr17:7837783:7838463:+@chr17:7839556|7839684:7839800:+	2	HCT116-unstranded
A3SS	chr17:79867390:79867478:-@chr17:79866911|79867197:79866752:-	10	HCT116-unstranded
A3SS	chr17:80579485:80579675:-@chr17:80576970|80577004:80576919:-	1	HCT116-unstranded
A3SS	chr17:8169552:8169671:+@chr17:8169819|8170071:8170216:+	2	HCT116-unstranded
A3SS	chr17:8192274:8192732:+@chr17:8192821|8193131:8193410:+	1	HCT116-unstranded
A3SS	chr17:8339171:8339363:+@chr17:8347245|8347578:8347675:+	2	HCT116-unstranded
A3SS	chr18:47017163:47018205:-@chr18:47016922|47016954:47016824:-	17	HCT116-unstranded
A3SS	chr18:47812909:47813228:-@chr18:47812298|47812627:47812119:-	1	HCT116-unstranded
A3SS	chr18:72166397:72167268:+@chr18:72168447|72168564:72168707:+	3	HCT116-unstranded
A3SS	chr19:10265581:10265732:-@chr19:10265406|10265449:10265262:-	5	HCT116-unstranded
A3SS	chr19:10468440:10468594:-@chr19:10467391|10467394:10467244:-	20	HCT116-unstranded
A3SS	chr19:10506604:10506879:-@chr19:10506217|10506372:10506111:-	3	HCT116-unstranded
A3SS	chr19:10506604:10506879:-@chr19:10506219|10506372:10505904:-	3	HCT116-unstranded
A3SS	chr19:10506604:10506879:-@chr19:10506219|10506372:10506111:-	3	HCT116-unstranded
A3SS	chr19:10676582:10676703:-@chr19:10675710|10676466:10675605:-	2	HCT116-unstranded
A3SS	chr19:1270866:1271035:+@chr19:1271120|1271139:1271245:+	2	HCT116-unstranded
A3SS	chr19:12834583:12834810:-@chr19:12834177|12834179:12834063:-	1	HCT116-unstranded
A3SS	chr19:1438128:1438891:+@chr19:1439960|1440025:1440252:+	2	HCT116-unstranded
A3SS	chr19:1438128:1438891:+@chr19:1439967|1440025:1440252:+	2	HCT116-unstranded
A3SS	chr19:14877790:14877921:-@chr19:14876616|14877193:14876470:-	2	HCT116-unstranded
A3SS	chr19:15521331:15521405:-@chr19:15514616|15514853:15514286:-	17	HCT116-unstranded
A3SS	chr19:1615685:1616237:-@chr19:1615484|1615514:1615284:-	5	HCT116-unstranded
A3SS	chr19:1615685:1616237:-@chr19:1615484|1615519:1615284:-	5	HCT116-unstranded
A3SS	chr19:17339065:17339118:+@chr19:17339190|17339612:17340024:+	2	HCT116-unstranded
A3SS	chr19:17339065:17339118:+@chr19:17339240|17339612:17340024:+	2	HCT116-unstranded
A3SS	chr19:17447496:17448473:+@chr19:17448683|17448817:17449064:+	2	HCT116-unstranded
A3SS	chr19:17447496:17448473:+@chr19:17448708|17448817:17449064:+	2	HCT116-unstranded
A3SS	chr19:1820263:1820709:-@chr19:1820056|1820179:1819933:-	2	HCT116-unstranded
A3SS	chr19:18314706:18314884:-@chr19:18313550|18313665:18313323:-	2	HCT116-unstranded
A3SS	chr19:18546567:18546731:-@chr19:18546474|18546486:18546373:-	5	HCT116-unstranded
A3SS	chr19:18548409:18548798:-@chr19:18547289|18547915:18547140:-	1	HCT116-unstranded
A3SS	chr19:18970191:18971247:+@chr19:18971436|18971635:18971791:+	2	HCT116-unstranded
A3SS	chr19:19243466:19243563:-@chr19:19243242|19243364:19243161:-	23	HCT116-unstranded
A3SS	chr19:19416658:19416885:-@chr19:19414656|19414721:19414533:-	3	HCT116-unstranded
A3SS	chr19:19416658:19416885:-@chr19:19414656|19414852:19414533:-	2	HCT116-unstranded
A3SS	chr19:19416658:19416885:-@chr19:19414721|19414852:19414533:-	2	HCT116-unstranded
A3SS	chr19:19546940:19547028:+@chr19:19576149|19576154:19576423:+	13	HCT116-unstranded
A3SS	chr19:2109085:2109957:-@chr19:2108765|2108875:2108686:-	23	HCT116-unstranded
A3SS	chr19:2269520:2269743:+@chr19:2271384|2271781:2271953:+	1	HCT116-unstranded
A3SS	chr19:30099564:30099616:+@chr19:30101227|30101316:30101539:+	2	HCT116-unstranded
A3SS	chr19:3206150:3206188:+@chr19:3206260|3206263:3206423:+	7	HCT116-unstranded
A3SS	chr19:35757262:35757435:+@chr19:35757582|35757742:35757870:+	5	HCT116-unstranded
A3SS	chr19:36388553:36388758:-@chr19:36387960|36388005:36387815:-	0	HCT116-unstranded
A3SS	chr19:40317925:40318065:-@chr19:40317507|40317627:40317312:-	2	HCT116-unstranded
A3SS	chr19:40854332:40854675:+@chr19:40871569|40871625:40871837:+	25	HCT116-unstranded
A3SS	chr19:41939442:41940195:-@chr19:41938313|41939339:41937224:-	11	HCT116-unstranded
A3SS	chr19:46366316:46366548:-@chr19:46357755|46357843:46357649:-	10	HCT116-unstranded
A3SS	chr19:46366316:46366548:-@chr19:46357758|46357843:46357649:-	10	HCT116-unstranded
A3SS	chr19:46366316:46366548:-@chr19:46357765|46357843:46357649:-	10	HCT116-unstranded
A3SS	chr19:47231151:47231571:-@chr19:47230803|47230948:47230709:-	12	HCT116-unstranded
A3SS	chr19:47231151:47231571:-@chr19:47230824|47230948:47230709:-	3	HCT116-unstranded
A3SS	chr19:48216600:48216795:+@chr19:48219815|48219819:48220273:+	24	HCT116-unstranded
A3SS	chr19:48863329:48863440:-@chr19:48848582|48848611:48848417:-	4	HCT116-unstranded
A3SS	chr19:49314241:49314460:-@chr19:49311490|49311568:49311013:-	7	HCT116-unstranded
A3SS	chr19:49314241:49314460:-@chr19:49311493|49311568:49311013:-	11	HCT116-unstranded
A3SS	chr19:49457550:49458219:+@chr19:49458805|49458944:49459090:+	1	HCT116-unstranded
A3SS	chr19:49954742:49955115:-@chr19:49954105|49954196:49954039:-	3	HCT116-unstranded
A3SS	chr19:49993489:49994121:+@chr19:49994297|49994682:49994804:+	2	HCT116-unstranded
A3SS	chr19:50063191:50063996:-@chr19:50060506|50062235:50060347:-	1	HCT116-unstranded
A3SS	chr19:50432583:50432987:-@chr19:50431045|50431105:50430951:-	8	HCT116-unstranded
A3SS	chr19:50432583:50432987:-@chr19:50431072|50431105:50430951:-	1	HCT116-unstranded
A3SS	chr19:50432607:50433017:-@chr19:50431072|50431105:50430951:-	1	HCT116-unstranded
A3SS	chr19:50880990:50881127:+@chr19:50881406|50881779:50882053:+	13	HCT116-unstranded
A3SS	chr19:54647973:54648068:+@chr19:54649278|54649331:54649553:+	2	HCT116-unstranded
A3SS	chr19:54647973:54648068:+@chr19:54649278|54649334:54649553:+	2	HCT116-unstranded
A3SS	chr19:54705355:54705477:+@chr19:54710144|54710191:54710330:+	20	HCT116-unstranded
A3SS	chr19:572162:572701:+@chr19:579500|579509:579656:+	5	HCT116-unstranded
A3SS	chr19:58920048:58920532:+@chr19:58921308|58921332:58921458:+	4	HCT116-unstranded
A3SS	chr19:652233:652296:-@chr19:651855|651915:651611:-	2	HCT116-unstranded
A3SS	chr19:7459999:7460133:+@chr19:7505075|7505230:7505368:+	2	HCT116-unstranded
A3SS	chr19:804036:804438:+@chr19:804532|804541:804702:+	5	HCT116-unstranded
A3SS	chr19:890963:891149:-@chr19:890244|890423:890137:-	2	HCT116-unstranded
A3SS	chr19:913087:913245:-@chr19:902130|902434:901976:-	2	HCT116-unstranded
A3SS	chr1:100732080:100732180:+@chr1:100733630|100733693:100733851:+	2	HCT116-unstranded
A3SS	chr1:101360189:101361559:-@chr1:101354384|101354420:101354309:-	21	HCT116-unstranded
A3SS	chr1:1021258:1021392:-@chr1:1018367|1019886:1017205:-	7	HCT116-unstranded
A3SS	chr1:1026852:1027554:-@chr1:1025808|1026754:1025733:-	13	HCT116-unstranded
A3SS	chr1:109824241:109825739:-@chr1:109823668|109823873:109823399:-	1	HCT116-unstranded
A3SS	chr1:111682660:111682955:-@chr1:111682288|111682333:111682123:-	3	HCT116-unstranded
A3SS	chr1:113161531:113162403:-@chr1:113159466|113159517:113159435:-	1	HCT116-unstranded
A3SS	chr1:113229588:113229728:+@chr1:113230950|113231557:113231760:+	14	HCT116-unstranded
A3SS	chr1:113240909:113241411:+@chr1:113242080|113242307:113242432:+	2	HCT116-unstranded
A3SS	chr1:113249700:113250025:-@chr1:113247790|113248874:113247722:-	1	HCT116-unstranded
A3SS	chr1:1153838:1156110:-@chr1:1153068|1153184:1152311:-	3	HCT116-unstranded
A3SS	chr1:12040238:12040541:+@chr1:12041867|12042027:12042171:+	11	HCT116-unstranded
A3SS	chr1:1249681:1250342:-@chr1:1249301|1249485:1249112:-	2	HCT116-unstranded
A3SS	chr1:1333613:1333798:-@chr1:1330894|1330917:1330774:-	9	HCT116-unstranded
A3SS	chr1:1334906:1335069:+@chr1:1335361|1335538:1335683:+	2	HCT116-unstranded
A3SS	chr1:1334910:1335065:+@chr1:1335359|1335538:1335683:+	2	HCT116-unstranded
A3SS	chr1:1370903:1371201:+@chr1:1372504|1372702:1372864:+	2	HCT116-unstranded
A3SS	chr1:145208990:145209436:+@chr1:145248813|145248821:145248894:+	7	HCT116-unstranded
A3SS	chr1:148560847:148561115:+@chr1:148566782|148566850:148566880:+	1	HCT116-unstranded
A3SS	chr1:150198940:150199127:-@chr1:150195566|150195620:150195512:-	22	HCT116-unstranded
A3SS	chr1:150978788:150980095:-@chr1:150975182|150975444:150974641:-	1	HCT116-unstranded
A3SS	chr1:153600861:153603138:+@chr1:153603988|153604174:153604515:+	19	HCT116-unstranded
A3SS	chr1:153606296:153606819:+@chr1:153609048|153610771:153610924:+	1	HCT116-unstranded
A3SS	chr1:155103165:155104110:+@chr1:155105979|155106206:155106256:+	1	HCT116-unstranded
A3SS	chr1:155145041:155145368:-@chr1:155142333|155144965:155142267:-	1	HCT116-unstranded
A3SS	chr1:160175125:160175312:+@chr1:160181333|160181344:160181506:+	5	HCT116-unstranded
A3SS	chr1:161719204:161719935:+@chr1:161721445|161721458:161721571:+	4	HCT116-unstranded
A3SS	chr1:16299534:16299620:-@chr1:16274992|16275060:16274786:-	9	HCT116-unstranded
A3SS	chr1:1688620:1688749:-@chr1:1688047|1688321:1687942:-	2	HCT116-unstranded
A3SS	chr1:16935003:16935274:-@chr1:16921504|16921508:16921426:-	1	HCT116-unstranded
A3SS	chr1:171750761:171750935:+@chr1:171751066|171751128:171751260:+	11	HCT116-unstranded
A3SS	chr1:178423582:178423783:+@chr1:178425835|178425856:178426034:+	12	HCT116-unstranded
A3SS	chr1:179050873:179051522:+@chr1:179051854|179052060:179052188:+	2	HCT116-unstranded
A3SS	chr1:179050873:179051522:+@chr1:179051854|179052075:179052188:+	2	HCT116-unstranded
A3SS	chr1:179050873:179051522:+@chr1:179051920|179052060:179052188:+	2	HCT116-unstranded
A3SS	chr1:179050873:179051522:+@chr1:179051920|179052075:179052188:+	2	HCT116-unstranded
A3SS	chr1:186301327:186301493:-@chr1:186300713|186300728:186300630:-	17	HCT116-unstranded
A3SS	chr1:202302578:202302947:-@chr1:202302221|202302463:202302138:-	1	HCT116-unstranded
A3SS	chr1:203764393:203764922:+@chr1:203770703|203772085:203772144:+	1	HCT116-unstranded
A3SS	chr1:204106232:204106377:-@chr1:204103716|204103822:204103643:-	9	HCT116-unstranded
A3SS	chr1:21083659:21083749:-@chr1:21076375|21076468:21076216:-	2	HCT116-unstranded
A3SS	chr1:213145912:213146303:+@chr1:213146766|213147297:213147412:+	2	HCT116-unstranded
A3SS	chr1:21799336:21799408:+@chr1:21799716|21799873:21800078:+	2	HCT116-unstranded
A3SS	chr1:229477846:229478303:-@chr1:229462753|229463305:229462485:-	2	HCT116-unstranded
A3SS	chr1:249153117:249153314:-@chr1:249152520|249152618:249152330:-	2	HCT116-unstranded
A3SS	chr1:27884816:27885041:-@chr1:27879696|27879801:27879585:-	3	HCT116-unstranded
A3SS	chr1:29495015:29500006:-@chr1:29493378|29493424:29493241:-	3	HCT116-unstranded
A3SS	chr1:32204909:32205236:-@chr1:32204538|32204789:32204433:-	2	HCT116-unstranded
A3SS	chr1:32852380:32852496:-@chr1:32849598|32849649:32849431:-	9	HCT116-unstranded
A3SS	chr1:33060655:33060824:+@chr1:33065688|33065869:33066227:+	2	HCT116-unstranded
A3SS	chr1:33363727:33364090:-@chr1:33361344|33361570:33361156:-	5	HCT116-unstranded
A3SS	chr1:36643474:36643802:+@chr1:36644020|36644072:36644197:+	18	HCT116-unstranded
A3SS	chr1:38262416:38262492:+@chr1:38265239|38265516:38266809:+	7	HCT116-unstranded
A3SS	chr1:41233895:41235087:+@chr1:41236069|41236381:41237275:+	1	HCT116-unstranded
A3SS	chr1:41582594:41582682:-@chr1:41579198|41579225:41578955:-	2	HCT116-unstranded
A3SS	chr1:43853981:43854358:-@chr1:43853278|43853300:43853174:-	13	HCT116-unstranded
A3SS	chr1:45808056:45808315:+@chr1:45808407|45808515:45808674:+	2	HCT116-unstranded
A3SS	chr1:46499745:46499938:+@chr1:46500210|46500499:46501794:+	1	HCT116-unstranded
A3SS	chr1:52903892:52904007:-@chr1:52902647|52902650:52902427:-	26	HCT116-unstranded
A3SS	chr20:17936009:17936119:-@chr20:17934761|17934867:17934640:-	9	HCT116-unstranded
A3SS	chr20:17936009:17936119:-@chr20:17934761|17934875:17934640:-	9	HCT116-unstranded
A3SS	chr20:17936009:17936119:-@chr20:17934779|17934867:17934640:-	9	HCT116-unstranded
A3SS	chr20:17936009:17936119:-@chr20:17934779|17934875:17934640:-	9	HCT116-unstranded
A3SS	chr20:17936009:17936119:-@chr20:17934867|17934875:17934640:-	2	HCT116-unstranded
A3SS	chr20:30310421:30311332:-@chr20:30310133|30310151:30309458:-	3	HCT116-unstranded
A3SS	chr20:34252682:34252858:-@chr20:34246904|34246936:34246852:-	1	HCT116-unstranded
A3SS	chr20:37191175:37191340:+@chr20:37193983|37194002:37194121:+	4	HCT116-unstranded
A3SS	chr20:37191175:37191340:+@chr20:37193999|37194002:37194121:+	26	HCT116-unstranded
A3SS	chr20:400202:400375:+@chr20:401515|401524:401675:+	5	HCT116-unstranded
A3SS	chr20:43252843:43252970:-@chr20:43251571|43251719:43251470:-	24	HCT116-unstranded
A3SS	chr20:43991668:43991955:+@chr20:43992169|43992184:43992333:+	5	HCT116-unstranded
A3SS	chr20:44991725:44991861:-@chr20:44987402|44987597:44987026:-	2	HCT116-unstranded
A3SS	chr20:44993010:44993095:-@chr20:44987399|44987597:44987026:-	2	HCT116-unstranded
A3SS	chr20:44993010:44993095:-@chr20:44987402|44987597:44987026:-	2	HCT116-unstranded
A3SS	chr20:44993010:44993095:-@chr20:44987405|44987597:44987026:-	2	HCT116-unstranded
A3SS	chr20:49639407:49639675:-@chr20:49630381|49630386:49630266:-	19	HCT116-unstranded
A3SS	chr20:60699673:60699836:+@chr20:60701282|60701360:60701495:+	2	HCT116-unstranded
A3SS	chr20:60880362:60881376:+@chr20:60881598|60881704:60881790:+	2	HCT116-unstranded
A3SS	chr20:62372605:62372832:+@chr20:62373222|62373483:62373583:+	1	HCT116-unstranded
A3SS	chr21:33073308:33073484:-@chr21:33069049|33069063:33068882:-	5	HCT116-unstranded
A3SS	chr21:47699907:47700051:-@chr21:47697631|47697756:47697441:-	3	HCT116-unstranded
A3SS	chr22:19178816:19178976:-@chr22:19175603|19175737:19175493:-	2	HCT116-unstranded
A3SS	chr22:19948267:19948812:+@chr22:19949756|19950050:19950338:+	3	HCT116-unstranded
A3SS	chr22:22318295:22318400:-@chr22:22317265|22317392:22317119:-	2	HCT116-unstranded
A3SS	chr22:25019747:25019883:+@chr22:25023377|25023399:25023586:+	2	HCT116-unstranded
A3SS	chr22:26868268:26868384:-@chr22:26866779|26866888:26866685:-	9	HCT116-unstranded
A3SS	chr22:30887560:30887729:-@chr22:30886233|30886277:30884900:-	2	HCT116-unstranded
A3SS	chr22:31491520:31491595:+@chr22:31491838|31492719:31492883:+	2	HCT116-unstranded
A3SS	chr22:31503363:31503566:-@chr22:31501951|31502101:31501916:-	17	HCT116-unstranded
A3SS	chr22:38072863:38073072:+@chr22:38074383|38074490:38074661:+	2	HCT116-unstranded
A3SS	chr22:38512082:38512218:-@chr22:38511688|38511856:38511534:-	11	HCT116-unstranded
A3SS	chr22:39714405:39714619:-@chr22:39713620|39713632:39713466:-	5	HCT116-unstranded
A3SS	chr22:39714405:39714619:-@chr22:39713620|39713634:39713466:-	5	HCT116-unstranded
A3SS	chr22:39900208:39900539:+@chr22:39905427|39905449:39905576:+	1	HCT116-unstranded
A3SS	chr22:39907854:39908031:+@chr22:39908237|39908323:39908499:+	2	HCT116-unstranded
A3SS	chr22:42914011:42914153:-@chr22:42912100|42912302:42912017:-	4	HCT116-unstranded
A3SS	chr22:42914011:42914153:-@chr22:42912142|42912302:42912017:-	2	HCT116-unstranded
A3SS	chr22:50187682:50187942:-@chr22:50181142|50181535:50181038:-	2	HCT116-unstranded
A3SS	chr22:50187682:50187942:-@chr22:50181170|50181535:50181038:-	3	HCT116-unstranded
A3SS	chr22:50893243:50893373:-@chr22:50893135|50893171:50892941:-	5	HCT116-unstranded
A3SS	chr22:50906215:50906352:-@chr22:50906119|50906122:50905961:-	6	HCT116-unstranded
A3SS	chr2:101675883:101676001:-@chr2:101670798|101670985:101670570:-	2	HCT116-unstranded
A3SS	chr2:130914824:130916914:-@chr2:130914199|130914386:130914158:-	13	HCT116-unstranded
A3SS	chr2:130914824:130916914:-@chr2:130914248|130914386:130914158:-	3	HCT116-unstranded
A3SS	chr2:131102949:131103272:+@chr2:131103352|131103591:131103685:+	1	HCT116-unstranded
A3SS	chr2:159477743:159477933:+@chr2:159481390|159481467:159481939:+	1	HCT116-unstranded
A3SS	chr2:159477743:159477933:+@chr2:159481390|159481637:159481939:+	7	HCT116-unstranded
A3SS	chr2:159477743:159477933:+@chr2:159481467|159481637:159481939:+	7	HCT116-unstranded
A3SS	chr2:162016810:162016997:+@chr2:162036125|162036152:162036272:+	5	HCT116-unstranded
A3SS	chr2:190530083:190530177:+@chr2:190530767|190531922:190532322:+	1	HCT116-unstranded
A3SS	chr2:190648605:190648734:-@chr2:190647328|190647849:190647148:-	1	HCT116-unstranded
A3SS	chr2:190648995:190649097:-@chr2:190647326|190647849:190647148:-	1	HCT116-unstranded
A3SS	chr2:190648995:190649097:-@chr2:190647328|190647849:190647148:-	1	HCT116-unstranded
A3SS	chr2:201754050:201754114:+@chr2:201756443|201756459:201757102:+	1	HCT116-unstranded
A3SS	chr2:201754050:201754114:+@chr2:201756443|201756641:201757102:+	1	HCT116-unstranded
A3SS	chr2:201754050:201754114:+@chr2:201756443|201756692:201757102:+	1	HCT116-unstranded
A3SS	chr2:201754050:201754114:+@chr2:201756459|201756641:201757102:+	1	HCT116-unstranded
A3SS	chr2:201754050:201754114:+@chr2:201756459|201756692:201757102:+	1	HCT116-unstranded
A3SS	chr2:219520873:219521195:-@chr2:219516545|219516794:219516424:-	2	HCT116-unstranded
A3SS	chr2:219520873:219521195:-@chr2:219516545|219517023:219516424:-	2	HCT116-unstranded
A3SS	chr2:230672424:230672580:-@chr2:230670518|230670599:230670446:-	7	HCT116-unstranded
A3SS	chr2:233200483:233200584:+@chr2:233200924|233201179:233201687:+	2	HCT116-unstranded
A3SS	chr2:27357155:27357548:-@chr2:27356577|27356589:27356400:-	5	HCT116-unstranded
A3SS	chr2:27579606:27579899:-@chr2:27573266|27573499:27573181:-	15	HCT116-unstranded
A3SS	chr2:28113124:28113980:-@chr2:28093017|28093757:28092639:-	15	HCT116-unstranded
A3SS	chr2:44588519:44588708:-@chr2:44586889|44587177:44586636:-	16	HCT116-unstranded
A3SS	chr2:61447445:61447592:-@chr2:61441353|61441413:61441195:-	6	HCT116-unstranded
A3SS	chr2:61447445:61447592:-@chr2:61441353|61441829:61441195:-	7	HCT116-unstranded
A3SS	chr2:61447445:61447592:-@chr2:61441413|61441829:61441195:-	7	HCT116-unstranded
A3SS	chr2:62069257:62069495:-@chr2:62067660|62067716:62066556:-	1	HCT116-unstranded
A3SS	chr2:67629924:67630106:+@chr2:67630357|67632129:67632467:+	1	HCT116-unstranded
A3SS	chr2:73445989:73446097:+@chr2:73447080|73447179:73447318:+	2	HCT116-unstranded
A3SS	chr2:73445989:73446097:+@chr2:73447080|73447198:73447318:+	4	HCT116-unstranded
A3SS	chr2:85552038:85552121:-@chr2:85549881|85549922:85549017:-	4	HCT116-unstranded
A3SS	chr2:85823642:85823772:+@chr2:85824076|85824227:85824301:+	3	HCT116-unstranded
A3SS	chr2:9667915:9668083:-@chr2:9666373|9666393:9666240:-	2	HCT116-unstranded
A3SS	chr2:97001474:97001586:+@chr2:97007130|97007380:97007632:+	2	HCT116-unstranded
A3SS	chr2:97001474:97001586:+@chr2:97007130|97007413:97007632:+	2	HCT116-unstranded
A3SS	chr2:97001474:97001586:+@chr2:97007130|97007452:97007632:+	2	HCT116-unstranded
A3SS	chr2:97001474:97001586:+@chr2:97007380|97007413:97007632:+	4	HCT116-unstranded
A3SS	chr2:97001474:97001586:+@chr2:97007380|97007452:97007632:+	10	HCT116-unstranded
A3SS	chr2:97302658:97303379:-@chr2:97297219|97297280:97297049:-	2	HCT116-unstranded
A3SS	chr3:101292939:101293123:+@chr3:101298433|101298634:101298848:+	2	HCT116-unstranded
A3SS	chr3:101292939:101293123:+@chr3:101298433|101298686:101298848:+	2	HCT116-unstranded
A3SS	chr3:123649949:123650081:-@chr3:123633979|123634565:123632572:-	7	HCT116-unstranded
A3SS	chr3:123679991:123680564:-@chr3:123674812|123675642:123674690:-	8	HCT116-unstranded
A3SS	chr3:12882993:12883081:-@chr3:12881741|12881852:12881641:-	10	HCT116-unstranded
A3SS	chr3:160117079:160117537:+@chr3:160118388|160118610:160118753:+	2	HCT116-unstranded
A3SS	chr3:160117079:160117537:+@chr3:160118416|160118610:160118753:+	2	HCT116-unstranded
A3SS	chr3:160129544:160129872:+@chr3:160130114|160130318:160130637:+	1	HCT116-unstranded
A3SS	chr3:169492053:169492349:+@chr3:169496556|169496672:169497349:+	1	HCT116-unstranded
A3SS	chr3:186789763:186790735:+@chr3:186791193|186791947:186792121:+	2	HCT116-unstranded
A3SS	chr3:195975078:195975194:-@chr3:195974389|195974514:195974238:-	2	HCT116-unstranded
A3SS	chr3:39142507:39143061:-@chr3:39141945|39142368:39141796:-	6	HCT116-unstranded
A3SS	chr3:39142507:39143061:-@chr3:39141994|39142368:39141796:-	6	HCT116-unstranded
A3SS	chr3:42597422:42597487:-@chr3:42590149|42594940:42589459:-	1	HCT116-unstranded
A3SS	chr3:4344988:4345210:+@chr3:4354582|4355331:4355445:+	3	HCT116-unstranded
A3SS	chr3:44402857:44403010:+@chr3:44408948|44409024:44409200:+	3	HCT116-unstranded
A3SS	chr3:48453851:48454029:-@chr3:48453418|48453713:48453272:-	5	HCT116-unstranded
A3SS	chr3:48476227:48476546:-@chr3:48475281|48475386:48475117:-	2	HCT116-unstranded
A3SS	chr3:48481398:48481513:-@chr3:48476420|48476546:48476227:-	3	HCT116-unstranded
A3SS	chr3:48481398:48481513:-@chr3:48476425|48476546:48476227:-	2	HCT116-unstranded
A3SS	chr3:48511127:48511253:-@chr3:48510919|48510972:48510760:-	5	HCT116-unstranded
A3SS	chr3:48514419:48514739:-@chr3:48510972|48511242:48510760:-	20	HCT116-unstranded
A3SS	chr3:48638408:48638551:-@chr3:48638262|48638273:48638113:-	5	HCT116-unstranded
A3SS	chr3:48723070:48723337:-@chr3:48720445|48720474:48720336:-	4	HCT116-unstranded
A3SS	chr3:48745553:48745670:-@chr3:48732851|48732854:48732523:-	3	HCT116-unstranded
A3SS	chr3:49044637:49044964:+@chr3:49048854|49049068:49049174:+	1	HCT116-unstranded
A3SS	chr3:49064393:49064480:-@chr3:49064295|49064314:49064120:-	5	HCT116-unstranded
A3SS	chr3:58415855:58415965:-@chr3:58415526|58415668:58415435:-	2	HCT116-unstranded
A3SS	chr3:58417604:58419411:-@chr3:58416669|58417520:58416384:-	2	HCT116-unstranded
A3SS	chr3:9854932:9855029:+@chr3:9859329|9860239:9860604:+	1	HCT116-unstranded
A3SS	chr4:103748584:103749001:-@chr4:103747776|103748001:103747642:-	2	HCT116-unstranded
A3SS	chr4:103748584:103749001:-@chr4:103747793|103748001:103747642:-	2	HCT116-unstranded
A3SS	chr4:103748749:103749105:-@chr4:103747793|103748001:103747642:-	2	HCT116-unstranded
A3SS	chr4:1309185:1309388:+@chr4:1330649|1332210:1332405:+	3	HCT116-unstranded
A3SS	chr4:1330649:1330782:+@chr4:1332210|1332214:1332405:+	6	HCT116-unstranded
A3SS	chr4:15687859:15688085:+@chr4:15688555|15688624:15688771:+	3	HCT116-unstranded
A3SS	chr4:1806057:1806247:+@chr4:1806548|1806551:1806696:+	4	HCT116-unstranded
A3SS	chr4:1953726:1953958:+@chr4:1954479|1955051:1955251:+	3	HCT116-unstranded
A3SS	chr4:39528903:39529237:-@chr4:39523095|39523139:39522971:-	5	HCT116-unstranded
A3SS	chr4:4301654:4301824:+@chr4:4303716|4304038:4304818:+	1	HCT116-unstranded
A3SS	chr4:727461:727578:+@chr4:727673|728720:728816:+	2	HCT116-unstranded
A3SS	chr4:76903086:76903190:-@chr4:76902623|76902698:76902525:-	13	HCT116-unstranded
A3SS	chr4:78697425:78697546:-@chr4:78695866|78695870:78695684:-	21	HCT116-unstranded
A3SS	chr4:8232379:8233883:+@chr4:8234135|8235090:8235240:+	2	HCT116-unstranded
A3SS	chr4:844724:848591:-@chr4:843856|844197:843680:-	2	HCT116-unstranded
A3SS	chr4:8448203:8448317:+@chr4:8451396|8451425:8451615:+	1	HCT116-unstranded
A3SS	chr4:88116476:88116842:-@chr4:88106723|88106951:88106403:-	1	HCT116-unstranded
A3SS	chr5:125758838:125759381:+@chr5:125801069|125801118:125801237:+	2	HCT116-unstranded
A3SS	chr5:127418427:127419438:-@chr5:127417883|127417886:127417665:-	18	HCT116-unstranded
A3SS	chr5:134734752:134735475:-@chr5:134724793|134724816:134724612:-	5	HCT116-unstranded
A3SS	chr5:134734752:134735475:-@chr5:134724793|134724986:134724612:-	5	HCT116-unstranded
A3SS	chr5:138658287:138658656:+@chr5:138660985|138661025:138661351:+	2	HCT116-unstranded
A3SS	chr5:138658287:138658656:+@chr5:138660985|138661129:138661351:+	2	HCT116-unstranded
A3SS	chr5:138658287:138658656:+@chr5:138661025|138661129:138661351:+	2	HCT116-unstranded
A3SS	chr5:149225206:149225477:+@chr5:149226855|149227021:149227281:+	2	HCT116-unstranded
A3SS	chr5:157218711:157219003:-@chr5:157216521|157216575:157216371:-	3	HCT116-unstranded
A3SS	chr5:159738865:159738979:-@chr5:159707745|159707955:159707532:-	3	HCT116-unstranded
A3SS	chr5:175812222:175812328:-@chr5:175811284|175811375:175810949:-	2	HCT116-unstranded
A3SS	chr5:176513886:176514078:+@chr5:176516551|176516559:176516694:+	4	HCT116-unstranded
A3SS	chr5:176964874:176965108:-@chr5:176963487|176963746:176963359:-	1	HCT116-unstranded
A3SS	chr5:177649853:177649935:-@chr5:177649581|177649599:177649356:-	2	HCT116-unstranded
A3SS	chr5:179044515:179044650:-@chr5:179043959|179044111:179043870:-	4	HCT116-unstranded
A3SS	chr5:179249485:179250053:+@chr5:179250860|179250867:179251087:+	5	HCT116-unstranded
A3SS	chr5:180659659:180659889:+@chr5:180660413|180660636:180660763:+	2	HCT116-unstranded
A3SS	chr5:42808253:42808507:-@chr5:42804875|42807210:42804758:-	28	HCT116-unstranded
A3SS	chr5:68616064:68616410:-@chr5:68609870|68609873:68609812:-	21	HCT116-unstranded
A3SS	chr5:95152211:95155444:-@chr5:95150093|95150661:95149675:-	12	HCT116-unstranded
A3SS	chr6:109467961:109468140:+@chr6:109471321|109471369:109471442:+	14	HCT116-unstranded
A3SS	chr6:126206305:126206489:+@chr6:126210085|126210118:126211127:+	9	HCT116-unstranded
A3SS	chr6:136599003:136599914:-@chr6:136597127|136597646:136596981:-	1	HCT116-unstranded
A3SS	chr6:145244637:145244890:+@chr6:145246569|145246755:145246834:+	22	HCT116-unstranded
A3SS	chr6:155606292:155606411:-@chr6:155581534|155581702:155581407:-	2	HCT116-unstranded
A3SS	chr6:158540061:158540247:-@chr6:158537314|158538853:158537217:-	24	HCT116-unstranded
A3SS	chr6:160208775:160209305:-@chr6:160207029|160207052:160206932:-	17	HCT116-unstranded
A3SS	chr6:170893387:170893780:-@chr6:170892711|170892828:170892593:-	1	HCT116-unstranded
A3SS	chr6:24418312:24418464:+@chr6:24418599|24418689:24418806:+	2	HCT116-unstranded
A3SS	chr6:25963275:25963510:+@chr6:25966563|25966721:25967161:+	16	HCT116-unstranded
A3SS	chr6:26466290:26466316:+@chr6:26467947|26468176:26469865:+	2	HCT116-unstranded
A3SS	chr6:31926149:31927190:-@chr6:31924615|31924787:31924470:-	20	HCT116-unstranded
A3SS	chr6:33168221:33168715:+@chr6:33168971|33169019:33169433:+	1	HCT116-unstranded
A3SS	chr6:42981795:42982086:+@chr6:42984872|42984876:42985084:+	8	HCT116-unstranded
A3SS	chr6:43484465:43484728:-@chr6:43483833|43483925:43483627:-	2	HCT116-unstranded
A3SS	chr6:43484465:43484728:-@chr6:43483851|43483925:43483627:-	3	HCT116-unstranded
A3SS	chr6:74229602:74229779:-@chr6:74229230|74229239:74229060:-	5	HCT116-unstranded
A3SS	chr6:74229606:74230745:-@chr6:74229185|74229230:74229060:-	4	HCT116-unstranded
A3SS	chr6:74229606:74230745:-@chr6:74229185|74229239:74229060:-	20	HCT116-unstranded
A3SS	chr6:74229606:74230745:-@chr6:74229190|74229239:74229060:-	20	HCT116-unstranded
A3SS	chr7:128587077:128587110:+@chr7:128587284|128587332:128587589:+	24	HCT116-unstranded
A3SS	chr7:128632053:128632144:-@chr7:128630154|128630256:128630015:-	4	HCT116-unstranded
A3SS	chr7:138524878:138525023:-@chr7:138522857|138522905:138521853:-	14	HCT116-unstranded
A3SS	chr7:1589759:1589834:-@chr7:1588324|1589581:1588155:-	14	HCT116-unstranded
A3SS	chr7:2297000:2297253:-@chr7:2296655|2296658:2296509:-	5	HCT116-unstranded
A3SS	chr7:2579178:2581118:-@chr7:2578398|2578985:2577515:-	4	HCT116-unstranded
A3SS	chr7:2581352:2583886:-@chr7:2581118|2581256:2580932:-	2	HCT116-unstranded
A3SS	chr7:27135734:27136007:+@chr7:27138693|27138717:27138985:+	13	HCT116-unstranded
A3SS	chr7:27702317:27702619:-@chr7:27689242|27689252:27689092:-	6	HCT116-unstranded
A3SS	chr7:40127725:40127930:+@chr7:40132384|40132564:40132836:+	2	HCT116-unstranded
A3SS	chr7:44056033:44056408:-@chr7:44054378|44054382:44054205:-	3	HCT116-unstranded
A3SS	chr7:44161881:44162068:-@chr7:44161708|44161794:44161433:-	7	HCT116-unstranded
A3SS	chr7:44163110:44163174:-@chr7:44161708|44161794:44161433:-	2	HCT116-unstranded
A3SS	chr7:44163110:44163174:-@chr7:44161794|44161881:44161433:-	1	HCT116-unstranded
A3SS	chr7:44836281:44838876:+@chr7:44838991|44839301:44839473:+	12	HCT116-unstranded
A3SS	chr7:4825554:4826059:+@chr7:4827227|4827265:4827407:+	4	HCT116-unstranded
A3SS	chr7:4829463:4829560:+@chr7:4829845|4830020:4830222:+	2	HCT116-unstranded
A3SS	chr7:4829463:4829560:+@chr7:4829845|4830090:4830222:+	2	HCT116-unstranded
A3SS	chr7:56118831:56119296:-@chr7:56101799|56101847:56101654:-	23	HCT116-unstranded
A3SS	chr7:5643127:5643248:+@chr7:5643494|5643503:5643661:+	5	HCT116-unstranded
A3SS	chr7:5792477:5792610:-@chr7:5781275|5781446:5780604:-	1	HCT116-unstranded
A3SS	chr7:6628248:6630106:+@chr7:6631334|6631384:6631498:+	3	HCT116-unstranded
A3SS	chr7:72992750:72993130:-@chr7:72988843|72989134:72988713:-	2	HCT116-unstranded
A3SS	chr7:72992750:72993130:-@chr7:72988901|72989134:72988713:-	2	HCT116-unstranded
A3SS	chr7:73117175:73117312:-@chr7:73115170|73115261:73115060:-	11	HCT116-unstranded
A3SS	chr7:73151892:73152128:-@chr7:73151440|73151550:73151259:-	3	HCT116-unstranded
A3SS	chr7:73152976:73153197:-@chr7:73152772|73152793:73152658:-	16	HCT116-unstranded
A3SS	chr7:73927160:73927301:+@chr7:73929675|73929771:73929926:+	2	HCT116-unstranded
A3SS	chr7:75115141:75115568:-@chr7:75113533|75113577:75113475:-	1	HCT116-unstranded
A3SS	chr7:75115141:75115568:-@chr7:75113533|75113596:75113475:-	1	HCT116-unstranded
A3SS	chr7:86815145:86815296:+@chr7:86817355|86817408:86817617:+	2	HCT116-unstranded
A3SS	chr7:98633138:98633339:-@chr7:98630735|98630744:98630660:-	13	HCT116-unstranded
A3SS	chr7:99754009:99754172:-@chr7:99753448|99753542:99753294:-	2	HCT116-unstranded
A3SS	chr7:99754009:99754172:-@chr7:99753448|99753554:99753294:-	2	HCT116-unstranded
A3SS	chr7:99943488:99943591:+@chr7:99947340|99947422:99947510:+	21	HCT116-unstranded
A3SS	chr7:99952766:99952863:+@chr7:99954017|99954373:99954506:+	2	HCT116-unstranded
A3SS	chr8:103870241:103870378:-@chr8:103862372|103862393:103862227:-	4	HCT116-unstranded
A3SS	chr8:109260842:109261030:-@chr8:109254142|109254158:109254028:-	10	HCT116-unstranded
A3SS	chr8:125551296:125551528:+@chr8:125555328|125555361:125555520:+	5	HCT116-unstranded
A3SS	chr8:125551296:125551528:+@chr8:125555328|125555363:125555520:+	5	HCT116-unstranded
A3SS	chr8:144679518:144679845:-@chr8:144675063|144675112:144674817:-	1	HCT116-unstranded
A3SS	chr8:144696957:144697085:-@chr8:144696623|144696867:144696490:-	4	HCT116-unstranded
A3SS	chr8:144696957:144697085:-@chr8:144696640|144696867:144696490:-	4	HCT116-unstranded
A3SS	chr8:144698737:144699674:-@chr8:144698390|144698610:144698276:-	2	HCT116-unstranded
A3SS	chr8:19674652:19675177:+@chr8:19675705|19675786:19675853:+	2	HCT116-unstranded
A3SS	chr8:21982824:21983017:-@chr8:21981326|21981329:21981162:-	23	HCT116-unstranded
A3SS	chr8:28232779:28232899:-@chr8:28218659|28218699:28218402:-	23	HCT116-unstranded
A3SS	chr8:38853732:38854188:-@chr8:38852924|38853212:38852837:-	2	HCT116-unstranded
A3SS	chr8:38853732:38854188:-@chr8:38852924|38853313:38852837:-	2	HCT116-unstranded
A3SS	chr8:42400957:42401749:+@chr8:42403518|42403799:42403923:+	2	HCT116-unstranded
A3SS	chr8:75149443:75149538:-@chr8:75148990|75149270:75146935:-	2	HCT116-unstranded
A3SS	chr8:99962884:99962983:+@chr8:99963747|99963829:99964328:+	2	HCT116-unstranded
A3SS	chr9:100836926:100839299:+@chr9:100840344|100840475:100840629:+	2	HCT116-unstranded
A3SS	chr9:102713342:102713567:+@chr9:102722199|102722387:102722437:+	1	HCT116-unstranded
A3SS	chr9:104161138:104161471:+@chr9:104162166|104162208:104162292:+	2	HCT116-unstranded
A3SS	chr9:116790201:116791252:+@chr9:116794925|116794928:116795008:+	8	HCT116-unstranded
A3SS	chr9:117379027:117379581:+@chr9:117386416|117386630:117386739:+	2	HCT116-unstranded
A3SS	chr9:123555165:123555535:-@chr9:123550464|123550556:123550047:-	1	HCT116-unstranded
A3SS	chr9:127302312:127302466:-@chr9:127300595|127300598:127300371:-	3	HCT116-unstranded
A3SS	chr9:130674547:130674959:-@chr9:130672334|130672807:130672230:-	3	HCT116-unstranded
A3SS	chr9:130674547:130674959:-@chr9:130672337|130672807:130672230:-	3	HCT116-unstranded
A3SS	chr9:131829632:131830150:+@chr9:131830274|131830477:131830611:+	2	HCT116-unstranded
A3SS	chr9:131829632:131830150:+@chr9:131830298|131830477:131830611:+	2	HCT116-unstranded
A3SS	chr9:136215711:136215897:+@chr9:136216242|136216406:136216555:+	2	HCT116-unstranded
A3SS	chr9:136242793:136242990:-@chr9:136234321|136234419:136234135:-	2	HCT116-unstranded
A3SS	chr9:138392759:138392969:+@chr9:138393545|138393690:138393819:+	2	HCT116-unstranded
A3SS	chr9:139264202:139265153:-@chr9:139262280|139262428:139262089:-	2	HCT116-unstranded
A3SS	chr9:139341679:139341839:-@chr9:139341401|139341467:139341307:-	13	HCT116-unstranded
A3SS	chr9:139685737:139685876:+@chr9:139686230|139686399:139686482:+	2	HCT116-unstranded
A3SS	chr9:139742386:139742735:+@chr9:139743595|139743680:139744042:+	15	HCT116-unstranded
A3SS	chr9:139886870:139887014:+@chr9:139887092|139887377:139887695:+	1	HCT116-unstranded
A3SS	chr9:139998868:140001261:+@chr9:140001702|140001727:140001899:+	5	HCT116-unstranded
A3SS	chr9:140008317:140008480:-@chr9:140007930|140007948:140007813:-	5	HCT116-unstranded
A3SS	chr9:140100123:140100364:+@chr9:140100684|140100733:140100761:+	1	HCT116-unstranded
A3SS	chr9:140135711:140135869:+@chr9:140136173|140136363:140136473:+	4	HCT116-unstranded
A3SS	chr9:140348843:140349155:-@chr9:140347632|140348272:140347188:-	7	HCT116-unstranded
A3SS	chr9:140508067:140508221:+@chr9:140508389|140508433:140508666:+	2	HCT116-unstranded
A3SS	chr9:33025206:33025381:+@chr9:33026454|33026480:33026614:+	17	HCT116-unstranded
A3SS	chr9:35103047:35103198:-@chr9:35102191|35102820:35102092:-	16	HCT116-unstranded
A3SS	chr9:35737745:35737936:-@chr9:35737444|35737601:35736864:-	2	HCT116-unstranded
A3SS	chr9:6493826:6493932:+@chr9:6495585|6496944:6497103:+	2	HCT116-unstranded
A3SS	chr9:86585077:86585451:-@chr9:86584295|86584355:86583824:-	3	HCT116-unstranded
A3SS	chr9:88272350:88272558:-@chr9:88270115|88270235:88270058:-	19	HCT116-unstranded
A3SS	chr9:91934567:91934712:+@chr9:91940342|91940463:91940591:+	1	HCT116-unstranded
A3SS	chr9:95083950:95084028:-@chr9:95082419|95082661:95082225:-	3	HCT116-unstranded
A3SS	chr9:96213227:96213866:-@chr9:96212869|96212881:96212757:-	5	HCT116-unstranded
A3SS	chrX:102840419:102840611:+@chrX:102840898|102841147:102841219:+	2	HCT116-unstranded
A3SS	chrX:102940099:102941647:-@chrX:102933528|102933548:102933427:-	8	HCT116-unstranded
A3SS	chrX:102940099:102941647:-@chrX:102933528|102933579:102933427:-	1	HCT116-unstranded
A3SS	chrX:102940099:102941647:-@chrX:102933548|102933579:102933427:-	1	HCT116-unstranded
A3SS	chrX:10534928:10535643:-@chrX:10533265|10533396:10533108:-	4	HCT116-unstranded
A3SS	chrX:10534928:10535643:-@chrX:10533265|10533502:10533108:-	2	HCT116-unstranded
A3SS	chrX:10534928:10535643:-@chrX:10533396|10533502:10533108:-	2	HCT116-unstranded
A3SS	chrX:10535042:10535643:-@chrX:10533265|10533391:10533108:-	2	HCT116-unstranded
A3SS	chrX:10535042:10535643:-@chrX:10533265|10533502:10533108:-	2	HCT116-unstranded
A3SS	chrX:10535042:10535643:-@chrX:10533391|10533502:10533108:-	2	HCT116-unstranded
A3SS	chrX:108939373:108939425:-@chrX:108926601|108926895:108926365:-	7	HCT116-unstranded
A3SS	chrX:108976368:108976632:-@chrX:108926604|108926781:108926365:-	11	HCT116-unstranded
A3SS	chrX:108976368:108976632:-@chrX:108926604|108926895:108926365:-	11	HCT116-unstranded
A3SS	chrX:108976368:108976632:-@chrX:108926647|108926781:108926365:-	7	HCT116-unstranded
A3SS	chrX:108976368:108976632:-@chrX:108926647|108926895:108926365:-	7	HCT116-unstranded
A3SS	chrX:133915851:133915947:-@chrX:133905384|133906313:133903604:-	7	HCT116-unstranded
A3SS	chrX:13707216:13707407:+@chrX:13721854|13721933:13722021:+	9	HCT116-unstranded
A3SS	chrX:40506259:40506806:-@chrX:40498424|40499572:40498261:-	16	HCT116-unstranded
A3SS	chrX:48432873:48433671:+@chrX:48433949|48434203:48434471:+	1	HCT116-unstranded
A3SS	chrX:48767091:48767273:-@chrX:48763785|48763820:48763669:-	4	HCT116-unstranded
A3SS	chrX:48897982:48898194:-@chrX:48896916|48896935:48896632:-	4	HCT116-unstranded
A3SS	chrX:64196205:64196413:-@chrX:64141861|64142123:64141697:-	24	HCT116-unstranded
A3SS	chrX:69509710:69510391:-@chrX:69509204|69509443:69509105:-	1	HCT116-unstranded
A3SS	chrX:70752913:70753186:+@chrX:70756028|70756058:70756208:+	4	HCT116-unstranded
A5SS	chr10:101668903:101668710|101668379:-@chr10:101667752:101667851:-	2	HCT116-unstranded
A5SS	chr10:103344676:103344635|103344359:-@chr10:103343265:103343438:-	17	HCT116-unstranded
A5SS	chr10:120864823:120865086|120865007:+@chr10:120867460:120867676:+	23	HCT116-unstranded
A5SS	chr10:124922128:124922348|124922344:+@chr10:124923336:124924886:+	4	HCT116-unstranded
A5SS	chr10:133754086:133754345|133754198:+@chr10:133757472:133757649:+	2	HCT116-unstranded
A5SS	chr10:46135411:46135264|46135199:-@chr10:46121399:46122553:-	2	HCT116-unstranded
A5SS	chr10:71902609:71902521|71902424:-@chr10:71897733:71899897:-	1	HCT116-unstranded
A5SS	chr10:74095689:74095538|74095361:-@chr10:74092588:74094375:-	2	HCT116-unstranded
A5SS	chr10:74095689:74095592|74095361:-@chr10:74092588:74094375:-	2	HCT116-unstranded
A5SS	chr10:74095689:74095592|74095538:-@chr10:74092588:74094375:-	1	HCT116-unstranded
A5SS	chr10:74992697:74992955|74992921:+@chr10:74994575:74994698:+	3	HCT116-unstranded
A5SS	chr10:860790:860682|860577:-@chr10:855431:859153:-	3	HCT116-unstranded
A5SS	chr10:88911107:88912636|88911589:+@chr10:88917805:88917912:+	1	HCT116-unstranded
A5SS	chr11:111957034:111956702|111956691:-@chr11:111953407:111956186:-	4	HCT116-unstranded
A5SS	chr11:116633982:116633671|116633269:-@chr11:116631167:116631668:-	1	HCT116-unstranded
A5SS	chr11:118889853:118890134|118890027:+@chr11:118890860:118890977:+	2	HCT116-unstranded
A5SS	chr11:118889853:118890134|118890031:+@chr11:118890860:118890977:+	2	HCT116-unstranded
A5SS	chr11:123611244:123611101|123610825:-@chr11:123601195:123601693:-	1	HCT116-unstranded
A5SS	chr11:123611244:123611125|123610825:-@chr11:123601195:123601693:-	1	HCT116-unstranded
A5SS	chr11:130781666:130781528|130781346:-@chr11:130780165:130780265:-	2	HCT116-unstranded
A5SS	chr11:14516273:14516119|14516078:-@chr11:14515756:14515985:-	17	HCT116-unstranded
A5SS	chr11:3383119:3383027|3382973:-@chr11:3379156:3381795:-	1	HCT116-unstranded
A5SS	chr11:47834599:47834434|47834419:-@chr11:47833854:47833981:-	2	HCT116-unstranded
A5SS	chr11:61913101:61913235|61913223:+@chr11:61914130:61914520:+	2	HCT116-unstranded
A5SS	chr11:6236141:6235963|6235940:-@chr11:6235641:6235803:-	4	HCT116-unstranded
A5SS	chr11:6239993:6239830|6239788:-@chr11:6237800:6239380:-	2	HCT116-unstranded
A5SS	chr11:62445304:62444990|62444285:-@chr11:62443970:62444111:-	1	HCT116-unstranded
A5SS	chr11:62620587:62620547|62620283:-@chr11:62619451:62620153:-	1	HCT116-unstranded
A5SS	chr11:64575571:64575468|64575363:-@chr11:64575024:64575152:-	5	HCT116-unstranded
A5SS	chr11:65154508:65154712|65154592:+@chr11:65156832:65156999:+	9	HCT116-unstranded
A5SS	chr11:6633049:6632895|6632766:-@chr11:6632619:6632683:-	2	HCT116-unstranded
A5SS	chr11:68673537:68673852|68673710:+@chr11:68675613:68675805:+	4	HCT116-unstranded
A5SS	chr11:71185441:71186668|71185572:+@chr11:71187247:71188058:+	3	HCT116-unstranded
A5SS	chr11:71507063:71507354|71507212:+@chr11:71510607:71512360:+	2	HCT116-unstranded
A5SS	chr11:72492339:72492107|72492020:-@chr11:72469988:72470426:-	8	HCT116-unstranded
A5SS	chr11:75112684:75113490|75112777:+@chr11:75115064:75115251:+	20	HCT116-unstranded
A5SS	chr11:82878457:82878940|82878547:+@chr11:82879470:82881037:+	2	HCT116-unstranded
A5SS	chr11:862550:864352|862741:+@chr11:864437:865825:+	2	HCT116-unstranded
A5SS	chr11:88045722:88045618|88045552:-@chr11:88042331:88042486:-	13	HCT116-unstranded
A5SS	chr11:88045722:88045618|88045556:-@chr11:88042331:88042486:-	13	HCT116-unstranded
A5SS	chr12:108145986:108145424|108145192:-@chr12:108140052:108140201:-	1	HCT116-unstranded
A5SS	chr12:109616893:109617176|109617102:+@chr12:109617722:109617892:+	2	HCT116-unstranded
A5SS	chr12:111957880:111957683|111957636:-@chr12:111956049:111956231:-	2	HCT116-unstranded
A5SS	chr12:113600850:113600737|113600701:-@chr12:113599684:113599802:-	9	HCT116-unstranded
A5SS	chr12:120222869:120222764|120221993:-@chr12:120219960:120221855:-	2	HCT116-unstranded
A5SS	chr12:121019060:121018918|121018799:-@chr12:121017317:121017726:-	2	HCT116-unstranded
A5SS	chr12:122492711:122492895|122492832:+@chr12:122496998:122499951:+	2	HCT116-unstranded
A5SS	chr12:123738194:123738746|123738503:+@chr12:123741360:123742506:+	2	HCT116-unstranded
A5SS	chr12:12976137:12976950|12976253:+@chr12:12977474:12978041:+	1	HCT116-unstranded
A5SS	chr12:133249425:133249213|133249166:-@chr12:133248801:133248908:-	3	HCT116-unstranded
A5SS	chr12:133351891:133351727|133351652:-@chr12:133350743:133350906:-	3	HCT116-unstranded
A5SS	chr12:133393398:133393246|133393126:-@chr12:133389893:133390005:-	3	HCT116-unstranded
A5SS	chr12:2927272:2927519|2927421:+@chr12:2929252:2929391:+	2	HCT116-unstranded
A5SS	chr12:2927272:2927519|2927443:+@chr12:2929252:2929391:+	2	HCT116-unstranded
A5SS	chr12:3069114:3069519|3069206:+@chr12:3103904:3104158:+	2	HCT116-unstranded
A5SS	chr12:3069114:3069519|3069362:+@chr12:3103904:3104158:+	2	HCT116-unstranded
A5SS	chr12:30873849:30873745|30872013:-@chr12:30867893:30869610:-	1	HCT116-unstranded
A5SS	chr12:50528485:50528329|50528183:-@chr12:50523308:50524477:-	2	HCT116-unstranded
A5SS	chr12:53416277:53416411|53416390:+@chr12:53421566:53421703:+	5	HCT116-unstranded
A5SS	chr12:53428396:53428508|53428497:+@chr12:53431193:53431508:+	5	HCT116-unstranded
A5SS	chr12:53452498:53452638|53452611:+@chr12:53452831:53454042:+	9	HCT116-unstranded
A5SS	chr12:53575461:53575974|53575776:+@chr12:53578675:53578824:+	2	HCT116-unstranded
A5SS	chr12:53662539:53662712|53662631:+@chr12:53662808:53663869:+	2	HCT116-unstranded
A5SS	chr12:54676178:54676278|54676270:+@chr12:54676357:54676658:+	1	HCT116-unstranded
A5SS	chr12:57625994:57626079|57626075:+@chr12:57626236:57626362:+	1	HCT116-unstranded
A5SS	chr12:6645660:6645773|6645759:+@chr12:6645850:6647162:+	17	HCT116-unstranded
A5SS	chr12:6645850:6645983|6645956:+@chr12:6646086:6646176:+	10	HCT116-unstranded
A5SS	chr12:6959022:6958729|6958487:-@chr12:6956998:6958362:-	1	HCT116-unstranded
A5SS	chr13:101322823:101322614|101322537:-@chr13:101320480:101321048:-	9	HCT116-unstranded
A5SS	chr13:111286892:111287482|111287123:+@chr13:111287815:111288036:+	2	HCT116-unstranded
A5SS	chr13:111303447:111303381|111302984:-@chr13:111298314:111299586:-	3	HCT116-unstranded
A5SS	chr13:111536140:111536045|111535900:-@chr13:111530885:111532459:-	2	HCT116-unstranded
A5SS	chr13:111536140:111536077|111535900:-@chr13:111530885:111532459:-	2	HCT116-unstranded
A5SS	chr13:41835961:41835827|41835719:-@chr13:41834629:41835051:-	9	HCT116-unstranded
A5SS	chr13:41936167:41937009|41936295:+@chr13:41941575:41941788:+	1	HCT116-unstranded
A5SS	chr14:102700126:102700025|102698872:-@chr14:102695174:102695994:-	1	HCT116-unstranded
A5SS	chr14:24025952:24026513|24026243:+@chr14:24027904:24030170:+	7	HCT116-unstranded
A5SS	chr14:24025952:24026513|24026248:+@chr14:24027904:24030170:+	11	HCT116-unstranded
A5SS	chr14:24617467:24617686|24617622:+@chr14:24617851:24617910:+	2	HCT116-unstranded
A5SS	chr14:24710982:24710881|24710226:-@chr14:24708846:24710081:-	1	HCT116-unstranded
A5SS	chr14:24911658:24911552|24910215:-@chr14:24908972:24910132:-	2	HCT116-unstranded
A5SS	chr14:35515711:35516160|35515834:+@chr14:35519239:35519600:+	2	HCT116-unstranded
A5SS	chr14:35515711:35516160|35515834:+@chr14:35522484:35522657:+	2	HCT116-unstranded
A5SS	chr14:35515711:35516160|35515838:+@chr14:35522484:35522657:+	2	HCT116-unstranded
A5SS	chr14:54996767:54997481|54996944:+@chr14:54997621:54997835:+	2	HCT116-unstranded
A5SS	chr14:75537258:75538614|75538099:+@chr14:75544235:75544799:+	2	HCT116-unstranded
A5SS	chr15:100272212:100271923|100271760:-@chr15:100267532:100269936:-	15	HCT116-unstranded
A5SS	chr15:20651299:20651138|20651112:-@chr15:20649476:20649672:-	26	HCT116-unstranded
A5SS	chr15:45707785:45708007|45707977:+@chr15:45709467:45709597:+	2	HCT116-unstranded
A5SS	chr15:66786890:66786753|66786615:-@chr15:66782089:66783055:-	11	HCT116-unstranded
A5SS	chr15:66787757:66787668|66787241:-@chr15:66782496:66786890:-	2	HCT116-unstranded
A5SS	chr15:68504201:68503987|68503894:-@chr15:68503601:68503656:-	5	HCT116-unstranded
A5SS	chr15:75197572:75197495|75197005:-@chr15:75192328:75195127:-	1	HCT116-unstranded
A5SS	chr15:89011139:89012376|89011255:+@chr15:89015858:89015956:+	9	HCT116-unstranded
A5SS	chr15:91525211:91524978|91524729:-@chr15:91524114:91524263:-	1	HCT116-unstranded
A5SS	chr16:1417350:1417243|1417093:-@chr16:1412995:1416396:-	26	HCT116-unstranded
A5SS	chr16:1420358:1420131|1419935:-@chr16:1417657:1417859:-	2	HCT116-unstranded
A5SS	chr16:14340330:14341364|14341214:+@chr16:14342783:14342938:+	14	HCT116-unstranded
A5SS	chr16:1831496:1831359|1831194:-@chr16:1827748:1828613:-	2	HCT116-unstranded
A5SS	chr16:2014366:2014273|2013654:-@chr16:2012498:2013257:-	3	HCT116-unstranded
A5SS	chr16:2014366:2014277|2013654:-@chr16:2012498:2013257:-	2	HCT116-unstranded
A5SS	chr16:2283439:2283652|2283648:+@chr16:2283886:2283991:+	4	HCT116-unstranded
A5SS	chr16:23700815:23701093|23700997:+@chr16:23701181:23701688:+	2	HCT116-unstranded
A5SS	chr16:2722571:2721596|2719412:-@chr16:2709748:2713408:-	1	HCT116-unstranded
A5SS	chr16:27476157:27475716|27475641:-@chr16:27474862:27474913:-	15	HCT116-unstranded
A5SS	chr16:27483241:27483069|27482886:-@chr16:27481429:27481716:-	2	HCT116-unstranded
A5SS	chr16:28503156:28503035|28502803:-@chr16:28500610:28500707:-	2	HCT116-unstranded
A5SS	chr16:28847254:28847497|28847443:+@chr16:28847647:28847811:+	26	HCT116-unstranded
A5SS	chr16:28847254:28847497|28847443:+@chr16:28848049:28848558:+	26	HCT116-unstranded
A5SS	chr16:28847254:28847497|28847443:+@chr16:28848072:28848558:+	26	HCT116-unstranded
A5SS	chr16:28847254:28847806|28847443:+@chr16:28848049:28848558:+	3	HCT116-unstranded
A5SS	chr16:28847254:28847806|28847497:+@chr16:28848049:28848558:+	3	HCT116-unstranded
A5SS	chr16:28847254:28847811|28847443:+@chr16:28848049:28848558:+	3	HCT116-unstranded
A5SS	chr16:28847254:28847811|28847443:+@chr16:28848072:28848558:+	3	HCT116-unstranded
A5SS	chr16:28847254:28847811|28847497:+@chr16:28848049:28848558:+	3	HCT116-unstranded
A5SS	chr16:28847254:28847811|28847497:+@chr16:28848072:28848558:+	3	HCT116-unstranded
A5SS	chr16:28856183:28856046|28856019:-@chr16:28855740:28855872:-	5	HCT116-unstranded
A5SS	chr16:30012533:30015978|30012851:+@chr16:30016542:30017604:+	1	HCT116-unstranded
A5SS	chr16:3029913:3029817|3029809:-@chr16:3026665:3027032:-	1	HCT116-unstranded
A5SS	chr16:31195530:31195717|31195705:+@chr16:31196260:31199678:+	5	HCT116-unstranded
A5SS	chr16:66976551:66976688|66976640:+@chr16:66977202:66978161:+	1	HCT116-unstranded
A5SS	chr16:67116116:67116242|67116211:+@chr16:67132613:67134961:+	9	HCT116-unstranded
A5SS	chr16:67997462:67997368|67996147:-@chr16:67995478:67995609:-	2	HCT116-unstranded
A5SS	chr16:69783021:69782854|69782817:-@chr16:69782135:69782232:-	5	HCT116-unstranded
A5SS	chr16:69783021:69782854|69782821:-@chr16:69782135:69782232:-	5	HCT116-unstranded
A5SS	chr16:712673:713064|712844:+@chr16:715679:715801:+	4	HCT116-unstranded
A5SS	chr16:731438:731689|731596:+@chr16:731793:732076:+	2	HCT116-unstranded
A5SS	chr16:731438:731689|731603:+@chr16:731793:732076:+	2	HCT116-unstranded
A5SS	chr16:74698643:74698588|74698522:-@chr16:74694343:74695349:-	1	HCT116-unstranded
A5SS	chr16:84216934:84216850|84216682:-@chr16:84215352:84216046:-	1	HCT116-unstranded
A5SS	chr16:89782879:89783312|89783045:+@chr16:89783752:89784573:+	2	HCT116-unstranded
A5SS	chr16:89836432:89836245|89836116:-@chr16:89833549:89833645:-	2	HCT116-unstranded
A5SS	chr17:1340449:1340084|1339914:-@chr17:1323908:1326944:-	2	HCT116-unstranded
A5SS	chr17:15903432:15903696|15903526:+@chr17:15905229:15905339:+	3	HCT116-unstranded
A5SS	chr17:28618526:28618327|28618198:-@chr17:28616391:28616500:-	2	HCT116-unstranded
A5SS	chr17:28618526:28618329|28618198:-@chr17:28616391:28616500:-	2	HCT116-unstranded
A5SS	chr17:33467085:33466868|33466839:-@chr17:33466254:33466333:-	2	HCT116-unstranded
A5SS	chr17:34864974:34864901|34864736:-@chr17:34863642:34863763:-	2	HCT116-unstranded
A5SS	chr17:35797839:35798023|35797930:+@chr17:35800606:35800763:+	2	HCT116-unstranded
A5SS	chr17:3728344:3728236|3727087:-@chr17:3725247:3725346:-	4	HCT116-unstranded
A5SS	chr17:40822394:40821961|40821936:-@chr17:40821448:40821639:-	1	HCT116-unstranded
A5SS	chr17:41170816:41170625|41170609:-@chr17:41170014:41170223:-	5	HCT116-unstranded
A5SS	chr17:42398926:42398824|42398802:-@chr17:42398426:42398599:-	5	HCT116-unstranded
A5SS	chr17:43348588:43348425|43348219:-@chr17:43347780:43347930:-	2	HCT116-unstranded
A5SS	chr17:46127969:46128181|46128143:+@chr17:46128479:46128990:+	2	HCT116-unstranded
A5SS	chr17:4850115:4849968|4849919:-@chr17:4848944:4849292:-	5	HCT116-unstranded
A5SS	chr17:4850115:4850107|4849968:-@chr17:4848944:4849292:-	17	HCT116-unstranded
A5SS	chr17:5329291:5329619|5329402:+@chr17:5331391:5336208:+	1	HCT116-unstranded
A5SS	chr17:56082961:56082775|56082759:-@chr17:56082183:56082402:-	5	HCT116-unstranded
A5SS	chr17:62498187:62498128|62496667:-@chr17:62494374:62496444:-	2	HCT116-unstranded
A5SS	chr17:65124971:65124767|65124611:-@chr17:65120079:65120130:-	2	HCT116-unstranded
A5SS	chr17:66511535:66511717|66511707:+@chr17:66518897:66519067:+	5	HCT116-unstranded
A5SS	chr17:7217478:7217399|7217225:-@chr17:7216887:7217040:-	5	HCT116-unstranded
A5SS	chr17:72768416:72768357|72768099:-@chr17:72766681:72767997:-	2	HCT116-unstranded
A5SS	chr17:7296828:7296786|7296463:-@chr17:7296110:7296271:-	19	HCT116-unstranded
A5SS	chr17:73127200:73127140|73127060:-@chr17:73126320:73126962:-	1	HCT116-unstranded
A5SS	chr17:73127200:73127152|73127140:-@chr17:73126320:73126962:-	2	HCT116-unstranded
A5SS	chr17:73127376:73127140|73127060:-@chr17:73126320:73126962:-	1	HCT116-unstranded
A5SS	chr17:73227923:73228211|73228074:+@chr17:73228946:73229253:+	2	HCT116-unstranded
A5SS	chr17:73487772:73487981|73487933:+@chr17:73488555:73489001:+	24	HCT116-unstranded
A5SS	chr17:73900800:73900621|73900303:-@chr17:73898101:73898235:-	2	HCT116-unstranded
A5SS	chr17:73900800:73900621|73900307:-@chr17:73898101:73898235:-	2	HCT116-unstranded
A5SS	chr17:7481145:7481562|7481234:+@chr17:7481660:7482324:+	1	HCT116-unstranded
A5SS	chr17:7847441:7847956|7847566:+@chr17:7849046:7849304:+	1	HCT116-unstranded
A5SS	chr17:79172097:79171915|79171906:-@chr17:79171512:79171688:-	21	HCT116-unstranded
A5SS	chr17:79519078:79518954|79518758:-@chr17:79517274:79518229:-	2	HCT116-unstranded
A5SS	chr17:79519078:79518954|79518783:-@chr17:79517274:79518229:-	2	HCT116-unstranded
A5SS	chr17:79857118:79857418|79857203:+@chr17:79857796:79859410:+	9	HCT116-unstranded
A5SS	chr17:80014162:80014426|80014267:+@chr17:80014505:80015346:+	4	HCT116-unstranded
A5SS	chr17:80019597:80019494|80019433:-@chr17:80019085:80019229:-	3	HCT116-unstranded
A5SS	chr18:57567660:57567946|57567810:+@chr18:57569879:57571540:+	2	HCT116-unstranded
A5SS	chr19:1011498:1011366|1011095:-@chr19:1009647:1010894:-	1	HCT116-unstranded
A5SS	chr19:10246528:10246412|10246115:-@chr19:10244893:10244983:-	2	HCT116-unstranded
A5SS	chr19:10574469:10574685|10574651:+@chr19:10577563:10580307:+	2	HCT116-unstranded
A5SS	chr19:10822837:10823304|10822975:+@chr19:10823434:10823547:+	1	HCT116-unstranded
A5SS	chr19:11493908:11493773|11493523:-@chr19:11492606:11492781:-	2	HCT116-unstranded
A5SS	chr19:13041563:13041329|13041243:-@chr19:13041037:13041155:-	5	HCT116-unstranded
A5SS	chr19:13227245:13226920|13226811:-@chr19:13226431:13226582:-	5	HCT116-unstranded
A5SS	chr19:13227245:13226960|13226920:-@chr19:13226093:13226280:-	2	HCT116-unstranded
A5SS	chr19:1440018:1440252|1440240:+@chr19:1440348:1441937:+	5	HCT116-unstranded
A5SS	chr19:14521417:14521360|14521233:-@chr19:14520554:14521146:-	1	HCT116-unstranded
A5SS	chr19:15510221:15510113|15509441:-@chr19:15508525:15508666:-	2	HCT116-unstranded
A5SS	chr19:1615820:1615685|1615284:-@chr19:1612118:1612432:-	2	HCT116-unstranded
A5SS	chr19:19427402:19427227|19427056:-@chr19:19420906:19421009:-	2	HCT116-unstranded
A5SS	chr19:19427402:19427231|19427056:-@chr19:19420906:19421009:-	4	HCT116-unstranded
A5SS	chr19:19681108:19680918|19680908:-@chr19:19680258:19680393:-	25	HCT116-unstranded
A5SS	chr19:19681642:19681496|19681395:-@chr19:19680908:19681108:-	3	HCT116-unstranded
A5SS	chr19:35989665:35989618|35989500:-@chr19:35988117:35988440:-	9	HCT116-unstranded
A5SS	chr19:35989665:35989622|35989500:-@chr19:35988117:35988440:-	9	HCT116-unstranded
A5SS	chr19:40743998:40743876|40742164:-@chr19:40741797:40742011:-	1	HCT116-unstranded
A5SS	chr19:47251772:47251974|47251878:+@chr19:47258669:47261836:+	1	HCT116-unstranded
A5SS	chr19:47251772:47252141|47251878:+@chr19:47258669:47261836:+	1	HCT116-unstranded
A5SS	chr19:47251772:47252141|47251974:+@chr19:47258669:47261836:+	1	HCT116-unstranded
A5SS	chr19:55558856:55558755|55558473:-@chr19:55555678:55556677:-	3	HCT116-unstranded
A5SS	chr19:5914951:5915161|5915076:+@chr19:5915232:5917243:+	2	HCT116-unstranded
A5SS	chr19:989762:990103|989895:+@chr19:990223:990995:+	2	HCT116-unstranded
A5SS	chr1:10523266:10523115|10523045:-@chr1:10516597:10521759:-	2	HCT116-unstranded
A5SS	chr1:11142935:11142745|11142591:-@chr1:11141139:11141295:-	2	HCT116-unstranded
A5SS	chr1:1197770:1197649|1197550:-@chr1:1192583:1192690:-	2	HCT116-unstranded
A5SS	chr1:1203372:1203242|1203113:-@chr1:1201478:1201670:-	2	HCT116-unstranded
A5SS	chr1:151028469:151028153|151027492:-@chr1:151026707:151026797:-	1	HCT116-unstranded
A5SS	chr1:1558769:1559079|1558862:+@chr1:1559154:1559589:+	3	HCT116-unstranded
A5SS	chr1:156035702:156035897|156035876:+@chr1:156038061:156038254:+	5	HCT116-unstranded
A5SS	chr1:156703801:156704285|156703844:+@chr1:156705517:156705701:+	13	HCT116-unstranded
A5SS	chr1:15892577:15892905|15892675:+@chr1:15893594:15893764:+	2	HCT116-unstranded
A5SS	chr1:161093011:161092865|161092775:-@chr1:161090287:161092313:-	2	HCT116-unstranded
A5SS	chr1:162767592:162768725|162767706:+@chr1:162769533:162769736:+	12	HCT116-unstranded
A5SS	chr1:169858031:169857817|169857805:-@chr1:169847775:169847960:-	2	HCT116-unstranded
A5SS	chr1:170508351:170508712|170508708:+@chr1:170511632:170511733:+	11	HCT116-unstranded
A5SS	chr1:171553558:171553680|171553665:+@chr1:171556142:171556360:+	2	HCT116-unstranded
A5SS	chr1:173834685:173834609|173834367:-@chr1:173833039:173833442:-	1	HCT116-unstranded
A5SS	chr1:173834685:173834648|173834367:-@chr1:173833039:173833442:-	1	HCT116-unstranded
A5SS	chr1:173834685:173834648|173834609:-@chr1:173833039:173834420:-	1	HCT116-unstranded
A5SS	chr1:17742:17606|17233:-@chr1:16854:17055:-	1	HCT116-unstranded
A5SS	chr1:183511211:183511637|183511499:+@chr1:183513488:183513672:+	3	HCT116-unstranded
A5SS	chr1:203765421:203765729|203765624:+@chr1:203770703:203772144:+	2	HCT116-unstranded
A5SS	chr1:207510038:207510595|207510163:+@chr1:207510674:207511008:+	2	HCT116-unstranded
A5SS	chr1:224482113:224481969|224481901:-@chr1:224476887:224477435:-	2	HCT116-unstranded
A5SS	chr1:228328825:228329530|228328989:+@chr1:228333212:228333768:+	2	HCT116-unstranded
A5SS	chr1:235324382:235324208|235323826:-@chr1:235318196:235318427:-	1	HCT116-unstranded
A5SS	chr1:249150145:249149924|249149757:-@chr1:249149579:249149657:-	7	HCT116-unstranded
A5SS	chr1:249150621:249150572|249150487:-@chr1:249149757:249150145:-	8	HCT116-unstranded
A5SS	chr1:25571792:25571641|25570668:-@chr1:25570041:25570124:-	1	HCT116-unstranded
A5SS	chr1:28857035:28857127|28857085:+@chr1:28858315:28858502:+	9	HCT116-unstranded
A5SS	chr1:32048750:32049176|32048842:+@chr1:32050279:32050402:+	20	HCT116-unstranded
A5SS	chr1:33799893:33799786|33799691:-@chr1:33797876:33798005:-	3	HCT116-unstranded
A5SS	chr1:3809560:3809447|3809305:-@chr1:3807133:3807621:-	2	HCT116-unstranded
A5SS	chr1:38156110:38156006|38155888:-@chr1:38155278:38155558:-	1	HCT116-unstranded
A5SS	chr1:40037021:40036906|40036769:-@chr1:40035422:40035674:-	3	HCT116-unstranded
A5SS	chr1:44436268:44436489|44436380:+@chr1:44436638:44437207:+	2	HCT116-unstranded
A5SS	chr1:44436268:44436489|44436382:+@chr1:44436638:44437207:+	2	HCT116-unstranded
A5SS	chr1:44436268:44436489|44436398:+@chr1:44436638:44437207:+	2	HCT116-unstranded
A5SS	chr1:44436638:44436892|44436861:+@chr1:44437059:44437742:+	2	HCT116-unstranded
A5SS	chr1:71532617:71532459|71531361:-@chr1:71528969:71530820:-	2	HCT116-unstranded
A5SS	chr1:787307:787613|787490:+@chr1:788051:788146:+	2	HCT116-unstranded
A5SS	chr1:95365073:95364936|95364932:-@chr1:95362247:95363639:-	23	HCT116-unstranded
A5SS	chr20:2636580:2636860|2636680:+@chr20:2637047:2637195:+	2	HCT116-unstranded
A5SS	chr20:32883391:32883201|32883028:-@chr20:32881272:32881962:-	2	HCT116-unstranded
A5SS	chr20:33065577:33065711|33065665:+@chr20:33067435:33067594:+	9	HCT116-unstranded
A5SS	chr20:33592373:33592261|33591676:-@chr20:33591213:33591419:-	9	HCT116-unstranded
A5SS	chr20:34824804:34824959|34824888:+@chr20:34827743:34829044:+	1	HCT116-unstranded
A5SS	chr20:35154254:35154480|35154409:+@chr20:35155216:35157040:+	2	HCT116-unstranded
A5SS	chr20:3888573:3888925|3888782:+@chr20:3891224:3891518:+	2	HCT116-unstranded
A5SS	chr20:42233642:42233856|42233713:+@chr20:42242490:42242696:+	10	HCT116-unstranded
A5SS	chr20:44037441:44037676|44037578:+@chr20:44038572:44039254:+	2	HCT116-unstranded
A5SS	chr20:44045157:44045334|44045294:+@chr20:44047492:44047619:+	5	HCT116-unstranded
A5SS	chr20:44045157:44045334|44045304:+@chr20:44047492:44047619:+	5	HCT116-unstranded
A5SS	chr20:44566057:44566337|44566224:+@chr20:44567620:44567762:+	2	HCT116-unstranded
A5SS	chr20:45867882:45867640|45867502:-@chr20:45865070:45865260:-	2	HCT116-unstranded
A5SS	chr20:60878624:60878841|60878837:+@chr20:60879517:60879633:+	4	HCT116-unstranded
A5SS	chr20:61429939:61430401|61430020:+@chr20:61430808:61433088:+	3	HCT116-unstranded
A5SS	chr20:61429939:61430405|61430020:+@chr20:61430808:61433088:+	2	HCT116-unstranded
A5SS	chr20:62326681:62327003|62326833:+@chr20:62327131:62328544:+	12	HCT116-unstranded
A5SS	chr20:62367133:62368064|62367538:+@chr20:62368886:62369000:+	2	HCT116-unstranded
A5SS	chr21:30332019:30331780|30331719:-@chr21:30330708:30330861:-	2	HCT116-unstranded
A5SS	chr21:30380942:30380716|30380561:-@chr21:30380082:30380444:-	7	HCT116-unstranded
A5SS	chr21:34127664:34127541|34127524:-@chr21:34123430:34123529:-	10	HCT116-unstranded
A5SS	chr21:38878402:38878657|38878526:+@chr21:38884214:38887680:+	2	HCT116-unstranded
A5SS	chr21:44293801:44293713|44293661:-@chr21:44283546:44283706:-	23	HCT116-unstranded
A5SS	chr21:45750799:45750706|45750346:-@chr21:45748807:45750209:-	2	HCT116-unstranded
A5SS	chr21:46957922:46957685|46957681:-@chr21:46951303:46952062:-	2	HCT116-unstranded
A5SS	chr21:47851443:47852129|47851892:+@chr21:47855817:47856061:+	3	HCT116-unstranded
A5SS	chr22:18894078:18894599|18894238:+@chr22:18897685:18897785:+	17	HCT116-unstranded
A5SS	chr22:19165554:19165455|19165240:-@chr22:19164633:19164717:-	20	HCT116-unstranded
A5SS	chr22:21344675:21345258|21344814:+@chr22:21345917:21346118:+	2	HCT116-unstranded
A5SS	chr22:21983696:21983597|21983299:-@chr22:21982378:21983076:-	1	HCT116-unstranded
A5SS	chr22:22316974:22316801|22316500:-@chr22:22314693:22314821:-	2	HCT116-unstranded
A5SS	chr22:22900000:22899965|22899232:-@chr22:22892757:22893511:-	1	HCT116-unstranded
A5SS	chr22:23653884:23654105|23654023:+@chr22:23655074:23655208:+	2	HCT116-unstranded
A5SS	chr22:26902894:26902741|26902640:-@chr22:26902269:26902425:-	2	HCT116-unstranded
A5SS	chr22:38352780:38352908|38352849:+@chr22:38355353:38355483:+	19	HCT116-unstranded
A5SS	chr22:41864151:41864128|41864024:-@chr22:41863452:41863618:-	18	HCT116-unstranded
A5SS	chr22:43091637:43091497|43091152:-@chr22:43088118:43090003:-	2	HCT116-unstranded
A5SS	chr22:43091637:43091581|43091152:-@chr22:43088118:43090003:-	2	HCT116-unstranded
A5SS	chr22:43091637:43091581|43091497:-@chr22:43088118:43090003:-	1	HCT116-unstranded
A5SS	chr2:101620620:101620770|101620745:+@chr2:101622421:101623377:+	17	HCT116-unstranded
A5SS	chr2:10566346:10566621|10566500:+@chr2:10566850:10567743:+	2	HCT116-unstranded
A5SS	chr2:114353270:114353780|114353406:+@chr2:114353958:114354159:+	1	HCT116-unstranded
A5SS	chr2:131103140:131103506|131103272:+@chr2:131103591:131103836:+	1	HCT116-unstranded
A5SS	chr2:171804860:171804944|171804890:+@chr2:171806049:171806252:+	14	HCT116-unstranded
A5SS	chr2:182779943:182781732|182781154:+@chr2:182783325:182783402:+	2	HCT116-unstranded
A5SS	chr2:182785324:182785389|182785377:+@chr2:182786675:182787139:+	1	HCT116-unstranded
A5SS	chr2:182792888:182793005|182792926:+@chr2:182794288:182795465:+	1	HCT116-unstranded
A5SS	chr2:219537464:219537740|219537636:+@chr2:219538348:219538488:+	2	HCT116-unstranded
A5SS	chr2:219537464:219537740|219537638:+@chr2:219538348:219538488:+	2	HCT116-unstranded
A5SS	chr2:220309547:220309883|220309706:+@chr2:220312696:220313993:+	3	HCT116-unstranded
A5SS	chr2:27354950:27354878|27354540:-@chr2:27353624:27354376:-	1	HCT116-unstranded
A5SS	chr2:55461255:55461697|55461340:+@chr2:55461967:55462320:+	9	HCT116-unstranded
A5SS	chr2:65298588:65300114|65299703:+@chr2:65301416:65302392:+	8	HCT116-unstranded
A5SS	chr2:65298588:65301312|65300114:+@chr2:65301416:65302392:+	2	HCT116-unstranded
A5SS	chr2:70444126:70444018|70443885:-@chr2:70443536:70443631:-	28	HCT116-unstranded
A5SS	chr2:7160604:7160899|7160811:+@chr2:7164500:7164651:+	2	HCT116-unstranded
A5SS	chr2:86385844:86385715|86385700:-@chr2:86378420:86378643:-	4	HCT116-unstranded
A5SS	chr3:113179611:113179464|113177580:-@chr3:113175983:113176204:-	2	HCT116-unstranded
A5SS	chr3:122439102:122440500|122439235:+@chr3:122446659:122446833:+	2	HCT116-unstranded
A5SS	chr3:123675642:123675587|123674690:-@chr3:123667711:123667979:-	1	HCT116-unstranded
A5SS	chr3:123675642:123675587|123675202:-@chr3:123667711:123667979:-	1	HCT116-unstranded
A5SS	chr3:128890614:128890498|128890477:-@chr3:128889922:128890381:-	1	HCT116-unstranded
A5SS	chr3:129151449:129151399|129151346:-@chr3:129149221:129150421:-	1	HCT116-unstranded
A5SS	chr3:15094974:15094887|15094798:-@chr3:15090846:15091442:-	12	HCT116-unstranded
A5SS	chr3:156874872:156874800|156874725:-@chr3:156870529:156870945:-	1	HCT116-unstranded
A5SS	chr3:160130114:160130637|160130241:+@chr3:160131261:160131542:+	2	HCT116-unstranded
A5SS	chr3:184046697:184046923|184046778:+@chr3:184049054:184049152:+	28	HCT116-unstranded
A5SS	chr3:186502353:186503840|186502485:+@chr3:186503953:186507686:+	2	HCT116-unstranded
A5SS	chr3:24001162:24001415|24001306:+@chr3:24003468:24006653:+	2	HCT116-unstranded
A5SS	chr3:40500133:40500233|40500227:+@chr3:40502898:40503152:+	27	HCT116-unstranded
A5SS	chr3:48732854:48732523|48732127:-@chr3:48730816:48731673:-	1	HCT116-unstranded
A5SS	chr3:49008028:49008274|49008137:+@chr3:49011132:49011249:+	2	HCT116-unstranded
A5SS	chr3:53269190:53269014|53268995:-@chr3:53266776:53267290:-	5	HCT116-unstranded
A5SS	chr3:53269190:53269014|53268999:-@chr3:53266776:53267290:-	5	HCT116-unstranded
A5SS	chr3:58414341:58414200|58414079:-@chr3:58413187:58413906:-	2	HCT116-unstranded
A5SS	chr3:64008477:64008415|64008319:-@chr3:64007994:64008199:-	14	HCT116-unstranded
A5SS	chr3:98236033:98236002|98235892:-@chr3:98233962:98235723:-	1	HCT116-unstranded
A5SS	chr3:9859329:9860604|9859443:+@chr3:9862230:9862425:+	14	HCT116-unstranded
A5SS	chr3:9868681:9868832|9868756:+@chr3:9870644:9871079:+	1	HCT116-unstranded
A5SS	chr3:9868681:9868924|9868832:+@chr3:9870644:9871079:+	2	HCT116-unstranded
A5SS	chr3:9874788:9874957|9874929:+@chr3:9876365:9878049:+	3	HCT116-unstranded
A5SS	chr4:1208261:1208131|1207979:-@chr4:1207266:1207393:-	2	HCT116-unstranded
A5SS	chr4:1305767:1306026|1305949:+@chr4:1309185:1309388:+	2	HCT116-unstranded
A5SS	chr4:152024023:152024231|152024193:+@chr4:152025329:152025438:+	20	HCT116-unstranded
A5SS	chr4:152024023:152024235|152024193:+@chr4:152025329:152025438:+	5	HCT116-unstranded
A5SS	chr4:184201929:184202122|184202050:+@chr4:184203861:184204059:+	4	HCT116-unstranded
A5SS	chr4:2906491:2906835|2906742:+@chr4:2909470:2909571:+	2	HCT116-unstranded
A5SS	chr4:2910242:2911158|2910331:+@chr4:2916611:2916767:+	2	HCT116-unstranded
A5SS	chr4:2955372:2955238|2955130:-@chr4:2954002:2954124:-	2	HCT116-unstranded
A5SS	chr5:102442613:102442424|102442420:-@chr5:102440245:102440550:-	1	HCT116-unstranded
A5SS	chr5:1076351:1076253|1076006:-@chr5:1075486:1075605:-	2	HCT116-unstranded
A5SS	chr5:110836814:110836784|110836700:-@chr5:110831729:110835804:-	14	HCT116-unstranded
A5SS	chr5:131562914:131562625|131562390:-@chr5:131554238:131554337:-	11	HCT116-unstranded
A5SS	chr5:133478412:133479168|133478791:+@chr5:133479283:133483670:+	2	HCT116-unstranded
A5SS	chr5:137878625:137878394|137878323:-@chr5:137854381:137854556:-	2	HCT116-unstranded
A5SS	chr5:137878625:137878522|137878323:-@chr5:137854381:137854556:-	2	HCT116-unstranded
A5SS	chr5:137878625:137878522|137878394:-@chr5:137854381:137854556:-	2	HCT116-unstranded
A5SS	chr5:162939008:162940675|162939202:+@chr5:162940848:162941000:+	1	HCT116-unstranded
A5SS	chr5:176860537:176860677|176860670:+@chr5:176860915:176861105:+	20	HCT116-unstranded
A5SS	chr5:177565109:177565397|177565259:+@chr5:177569584:177569993:+	22	HCT116-unstranded
A5SS	chr5:180668639:180668513|180668487:-@chr5:180666038:180666582:-	1	HCT116-unstranded
A5SS	chr5:37063892:37064121|37064080:+@chr5:37064629:37066508:+	4	HCT116-unstranded
A5SS	chr5:462272:462644|462422:+@chr5:464405:465387:+	2	HCT116-unstranded
A5SS	chr5:54579639:54579031|54578944:-@chr5:54577200:54577343:-	9	HCT116-unstranded
A5SS	chr5:65088281:65088482|65088428:+@chr5:65105342:65105528:+	5	HCT116-unstranded
A5SS	chr5:87501771:87501631|87501571:-@chr5:87493486:87498892:-	9	HCT116-unstranded
A5SS	chr6:134301220:134301402|134301398:+@chr6:134303706:134303788:+	2	HCT116-unstranded
A5SS	chr6:138199569:138201389|138200488:+@chr6:138202172:138204452:+	1	HCT116-unstranded
A5SS	chr6:139234087:139233902|139233812:-@chr6:139232060:139232508:-	2	HCT116-unstranded
A5SS	chr6:143759831:143759723|143759646:-@chr6:143754836:143755118:-	2	HCT116-unstranded
A5SS	chr6:143759831:143759727|143759646:-@chr6:143754836:143755118:-	2	HCT116-unstranded
A5SS	chr6:150123336:150123552|150123505:+@chr6:150131752:150132558:+	2	HCT116-unstranded
A5SS	chr6:158483024:158483253|158483196:+@chr6:158484823:158484904:+	2	HCT116-unstranded
A5SS	chr6:2840828:2840653|2840583:-@chr6:2838783:2838920:-	2	HCT116-unstranded
A5SS	chr6:30313075:30313350|30313175:+@chr6:30314209:30314341:+	5	HCT116-unstranded
A5SS	chr6:34574681:34574332|34574328:-@chr6:34555057:34558377:-	2	HCT116-unstranded
A5SS	chr6:35389597:35390160|35389735:+@chr6:35391723:35391951:+	2	HCT116-unstranded
A5SS	chr6:42848625:42848820|42848704:+@chr6:42851192:42851352:+	28	HCT116-unstranded
A5SS	chr6:43643354:43643231|43642939:-@chr6:43638720:43639643:-	2	HCT116-unstranded
A5SS	chr6:43749693:43749824|43749789:+@chr6:43752278:43754225:+	1	HCT116-unstranded
A5SS	chr6:58276289:58276182|58275636:-@chr6:58275151:58275346:-	11	HCT116-unstranded
A5SS	chr6:74228951:74228706|74228633:-@chr6:74228421:74228571:-	5	HCT116-unstranded
A5SS	chr6:74228951:74228706|74228651:-@chr6:74228421:74228571:-	5	HCT116-unstranded
A5SS	chr6:74228951:74228706|74228655:-@chr6:74228421:74228571:-	5	HCT116-unstranded
A5SS	chr6:74228951:74228706|74228663:-@chr6:74228421:74228571:-	5	HCT116-unstranded
A5SS	chr6:7579508:7581802|7580005:+@chr6:7582875:7586950:+	9	HCT116-unstranded
A5SS	chr6:86387750:86387672|86387513:-@chr6:86387047:86387210:-	20	HCT116-unstranded
A5SS	chr6:97715878:97715748|97711211:-@chr6:97701349:97702609:-	1	HCT116-unstranded
A5SS	chr7:100033687:100033471|100033254:-@chr7:100032881:100033156:-	2	HCT116-unstranded
A5SS	chr7:100175012:100174896|100174709:-@chr7:100174317:100174628:-	2	HCT116-unstranded
A5SS	chr7:134882903:134882745|134881796:-@chr7:134880896:134881089:-	2	HCT116-unstranded
A5SS	chr7:142962085:142962389|142962185:+@chr7:142964710:142966209:+	1	HCT116-unstranded
A5SS	chr7:143079341:143079778|143079540:+@chr7:143079894:143080415:+	1	HCT116-unstranded
A5SS	chr7:1477244:1477171|1476378:-@chr7:1468101:1468427:-	6	HCT116-unstranded
A5SS	chr7:157202489:157208223|157202695:+@chr7:157208710:157210133:+	2	HCT116-unstranded
A5SS	chr7:2278572:2278352|2277650:-@chr7:2273831:2275199:-	1	HCT116-unstranded
A5SS	chr7:22986866:22986652|22986571:-@chr7:22980878:22985782:-	13	HCT116-unstranded
A5SS	chr7:32919554:32919313|32919047:-@chr7:32914084:32914769:-	7	HCT116-unstranded
A5SS	chr7:36458853:36459088|36459076:+@chr7:36459778:36459923:+	2	HCT116-unstranded
A5SS	chr7:44609727:44609614|44609583:-@chr7:44609408:44609502:-	10	HCT116-unstranded
A5SS	chr7:45025696:45025620|45025481:-@chr7:45022623:45024025:-	3	HCT116-unstranded
A5SS	chr7:50517421:50517198|50516816:-@chr7:50515879:50515987:-	11	HCT116-unstranded
A5SS	chr7:73152065:73151892|73151551:-@chr7:73151187:73151440:-	13	HCT116-unstranded
A5SS	chr7:94913330:94913642|94913528:+@chr7:94915518:94915637:+	2	HCT116-unstranded
A5SS	chr7:98513346:98513511|98513454:+@chr7:98515046:98515302:+	16	HCT116-unstranded
A5SS	chr7:98580887:98581115|98581082:+@chr7:98581716:98581981:+	3	HCT116-unstranded
A5SS	chr7:99675056:99674926|99674852:-@chr7:99672454:99673253:-	3	HCT116-unstranded
A5SS	chr8:103282411:103282267|103282090:-@chr8:103281206:103281336:-	4	HCT116-unstranded
A5SS	chr8:11628955:11629099|11629094:+@chr8:11637107:11637459:+	23	HCT116-unstranded
A5SS	chr8:12043034:12042885|12042743:-@chr8:12039425:12041215:-	4	HCT116-unstranded
A5SS	chr8:144672905:144672815|144672778:-@chr8:144671161:144672251:-	1	HCT116-unstranded
A5SS	chr8:145650202:145650101|145649598:-@chr8:145648985:145649515:-	2	HCT116-unstranded
A5SS	chr8:145651446:145651409|145651258:-@chr8:145648999:145651155:-	21	HCT116-unstranded
A5SS	chr8:145738864:145738800|145738601:-@chr8:145738025:145738521:-	3	HCT116-unstranded
A5SS	chr8:146171601:146171397|146171299:-@chr8:146155744:146157976:-	2	HCT116-unstranded
A5SS	chr8:23299236:23299106|23299082:-@chr8:23297262:23297428:-	1	HCT116-unstranded
A5SS	chr8:23423621:23424326|23423849:+@chr8:23425835:23425891:+	1	HCT116-unstranded
A5SS	chr8:23423621:23424326|23423849:+@chr8:23428848:23432976:+	1	HCT116-unstranded
A5SS	chr8:23423621:23425891|23423849:+@chr8:23428848:23432976:+	1	HCT116-unstranded
A5SS	chr8:23423621:23425891|23424326:+@chr8:23428848:23432976:+	1	HCT116-unstranded
A5SS	chr8:25360889:25361079|25361060:+@chr8:25364026:25365436:+	2	HCT116-unstranded
A5SS	chr8:41476417:41476870|41476496:+@chr8:41478412:41482520:+	2	HCT116-unstranded
A5SS	chr8:41907225:41907138|41907094:-@chr8:41905896:41906820:-	1	HCT116-unstranded
A5SS	chr8:42932359:42935584|42932507:+@chr8:42938261:42938356:+	2	HCT116-unstranded
A5SS	chr8:56986718:56986619|56986254:-@chr8:56985129:56985831:-	8	HCT116-unstranded
A5SS	chr9:100389894:100389680|100389588:-@chr9:100387999:100388251:-	11	HCT116-unstranded
A5SS	chr9:103109688:103109449|103108976:-@chr9:103108354:103108597:-	1	HCT116-unstranded
A5SS	chr9:128083712:128083841|128083778:+@chr9:128086077:128086202:+	6	HCT116-unstranded
A5SS	chr9:130886130:130886005|130885981:-@chr9:130884579:130885413:-	5	HCT116-unstranded
A5SS	chr9:130941694:130941352|130941268:-@chr9:130940988:130941183:-	11	HCT116-unstranded
A5SS	chr9:131258320:131258576|131258420:+@chr9:131260692:131260854:+	2	HCT116-unstranded
A5SS	chr9:131830477:131831254|131830611:+@chr9:131831355:131832480:+	1	HCT116-unstranded
A5SS	chr9:131830477:131831254|131830615:+@chr9:131831355:131832480:+	1	HCT116-unstranded
A5SS	chr9:132396333:132396585|132396500:+@chr9:132397487:132398968:+	12	HCT116-unstranded
A5SS	chr9:132566352:132566758|132566617:+@chr9:132569467:132570127:+	2	HCT116-unstranded
A5SS	chr9:132580926:132580795|132580632:-@chr9:132574500:132576501:-	2	HCT116-unstranded
A5SS	chr9:132580926:132580799|132580632:-@chr9:132574500:132576501:-	2	HCT116-unstranded
A5SS	chr9:136223790:136224058|136223944:+@chr9:136224587:136224946:+	2	HCT116-unstranded
A5SS	chr9:136223790:136224110|136223944:+@chr9:136224587:136224946:+	2	HCT116-unstranded
A5SS	chr9:136339210:136339102|136338537:-@chr9:136336355:136338372:-	2	HCT116-unstranded
A5SS	chr9:137005825:137006190|137005933:+@chr9:137006632:137006705:+	2	HCT116-unstranded
A5SS	chr9:138392844:138393172|138392969:+@chr9:138393690:138394365:+	2	HCT116-unstranded
A5SS	chr9:139794874:139795128|139794972:+@chr9:139802522:139802683:+	2	HCT116-unstranded
A5SS	chr9:140459606:140459537|140459345:-@chr9:140458853:140459058:-	13	HCT116-unstranded
A5SS	chr9:15149:15081|15041:-@chr9:14471:14940:-	17	HCT116-unstranded
A5SS	chr9:19378916:19378716|19378700:-@chr9:19378359:19378512:-	5	HCT116-unstranded
A5SS	chr9:34637417:34637217|34636990:-@chr9:34634717:34635855:-	1	HCT116-unstranded
A5SS	chr9:34637417:34637217|34636994:-@chr9:34634717:34635855:-	1	HCT116-unstranded
A5SS	chr9:34637417:34637264|34636994:-@chr9:34634717:34635855:-	1	HCT116-unstranded
A5SS	chr9:34637417:34637264|34637217:-@chr9:34634717:34635855:-	2	HCT116-unstranded
A5SS	chr9:34637417:34637264|34637217:-@chr9:34636994:34637109:-	5	HCT116-unstranded
A5SS	chr9:35092764:35092540|35091237:-@chr9:35090463:35090669:-	6	HCT116-unstranded
A5SS	chr9:35738900:35738815|35738749:-@chr9:35738011:35738629:-	8	HCT116-unstranded
A5SS	chrX:100871756:100871662|100871435:-@chrX:100870106:100870750:-	2	HCT116-unstranded
A5SS	chrX:118603624:118603813|118603729:+@chrX:118603940:118604110:+	11	HCT116-unstranded
A5SS	chrX:118603624:118603816|118603729:+@chrX:118603940:118604110:+	16	HCT116-unstranded
A5SS	chrX:133906313:133906173|133905473:-@chrX:133903596:133905384:-	7	HCT116-unstranded
A5SS	chrX:134031064:134030847|134030844:-@chrX:134025509:134025670:-	2	HCT116-unstranded
A5SS	chrX:23801917:23802208|23802044:+@chrX:23803445:23803546:+	1	HCT116-unstranded
A5SS	chrX:23801917:23802520|23802000:+@chrX:23803445:23803546:+	1	HCT116-unstranded
A5SS	chrX:23801917:23802520|23802044:+@chrX:23803445:23803546:+	1	HCT116-unstranded
A5SS	chrX:24227017:24227216|24227157:+@chrX:24228310:24234206:+	2	HCT116-unstranded
A5SS	chrX:39913295:39913139|39913091:-@chrX:39910496:39911653:-	2	HCT116-unstranded
A5SS	chrX:41088820:41089080|41089032:+@chrX:41089754:41089849:+	2	HCT116-unstranded
A5SS	chrX:47444604:47445066|47444730:+@chrX:47445920:47446192:+	1	HCT116-unstranded
A5SS	chrX:48433949:48434471|48434055:+@chrX:48434702:48434807:+	9	HCT116-unstranded
A5SS	chrX:48767273:48767130|48767091:-@chrX:48763375:48763820:-	4	HCT116-unstranded
A5SS	chrX:53459064:53458936|53458922:-@chrX:53458204:53458542:-	13	HCT116-unstranded
A5SS	chrX:70348448:70348703|70348568:+@chrX:70348964:70349279:+	2	HCT116-unstranded
AFE	10011@uc003lfz.1@uc003lga.1	1	HCT116-unstranded
AFE	100132406@uc009wkf.1@uc001ery.2	13	HCT116-unstranded
AFE	10013@uc004dkv.1@uc004dku.2	10	HCT116-unstranded
AFE	10013@uc004dkv.1@uc010nig.1	9	HCT116-unstranded
AFE	10013@uc004dkx.1@uc010nig.1	2	HCT116-unstranded
AFE	10051@uc003fdl.1@uc003fdg.1	2	HCT116-unstranded
AFE	10051@uc003fdl.1@uc003fdh.1-uc003fdi.1	2	HCT116-unstranded
AFE	10051@uc003fdl.1@uc003fdj.1-uc010hwd.1	2	HCT116-unstranded
AFE	10051@uc003fdl.1@uc010hwc.1	2	HCT116-unstranded
AFE	10106@uc009zqf.1@uc001sqm.1-uc009zqg.1	1	HCT116-unstranded
AFE	10109@uc002vhf.1@uc002vhd.1	13	HCT116-unstranded
AFE	10140@uc002isw.1@uc002isx.1	28	HCT116-unstranded
AFE	10142@uc003ulj.2@uc003uld.2-uc003ule.1-uc003ulf.1-uc003ulg.1-uc003ulh.1	1	HCT116-unstranded
AFE	10142@uc003ulj.2@uc003uli.1	1	HCT116-unstranded
AFE	10142@uc003ulk.2@uc003uli.1	1	HCT116-unstranded
AFE	10142@uc003ull.1@uc003ulj.2	2	HCT116-unstranded
AFE	10144@uc003hsa.1@uc003hse.1-uc003hsj.2	2	HCT116-unstranded
AFE	10144@uc003hsa.1@uc003hsf.1	2	HCT116-unstranded
AFE	10144@uc003hsa.1@uc003hsh.1	2	HCT116-unstranded
AFE	10144@uc003hsa.1@uc010ikr.1	2	HCT116-unstranded
AFE	10144@uc003hsb.1-uc003hsc.1-uc003hsd.1@uc003hsf.1	2	HCT116-unstranded
AFE	10144@uc003hsb.1-uc003hsc.1-uc003hsd.1@uc003hsh.1	2	HCT116-unstranded
AFE	10188@uc003fvq.1@uc003fvs.1	1	HCT116-unstranded
AFE	10188@uc003fvr.1@uc003fvs.1	1	HCT116-unstranded
AFE	10188@uc003fvt.1@uc003fvu.1	4	HCT116-unstranded
AFE	10195@uc003fne.1@uc003fnf.1	5	HCT116-unstranded
AFE	10195@uc003fne.1@uc003fng.1	5	HCT116-unstranded
AFE	10208@uc001ute.1@uc001utc.2	2	HCT116-unstranded
AFE	10227@uc003gfv.1@uc003gfz.1-uc003gga.1-uc003ggc.1	1	HCT116-unstranded
AFE	10236@uc001bgq.1@uc009vqk.1-uc001bgs.2-uc009vql.1	1	HCT116-unstranded
AFE	10312@uc001ong.1@uc001one.1	14	HCT116-unstranded
AFE	10312@uc001onh.1@uc001ong.1	2	HCT116-unstranded
AFE	10312@uc001oni.1@uc001ong.1	2	HCT116-unstranded
AFE	10327@uc001cof.1@uc001cod.1	24	HCT116-unstranded
AFE	10335@uc001mix.2@uc009ygc.1	1	HCT116-unstranded
AFE	10336@uc003gbg.1-uc003gbh.1@uc003gbe.1	2	HCT116-unstranded
AFE	10336@uc003gbg.1-uc003gbh.1@uc010ibh.1	2	HCT116-unstranded
AFE	10381@uc002fpg.1@uc002fpf.2	1	HCT116-unstranded
AFE	10381@uc002fpi.1@uc002fpf.2	1	HCT116-unstranded
AFE	10381@uc002fpj.1@uc002fpf.2	1	HCT116-unstranded
AFE	10381@uc002fpk.1@uc002fpf.2	1	HCT116-unstranded
AFE	10381@uc010ciz.1@uc002fpf.2	1	HCT116-unstranded
AFE	10381@uc010cjb.1@uc002fpf.2	1	HCT116-unstranded
AFE	10399@uc003mnh.1-uc010jls.1@uc003mni.1	10	HCT116-unstranded
AFE	10399@uc003mnl.1@uc003mni.1	10	HCT116-unstranded
AFE	10402@uc003dtb.1@uc010hpd.1	7	HCT116-unstranded
AFE	10458@uc002jzb.1@uc002jzh.1	1	HCT116-unstranded
AFE	10460@uc010ica.1@uc003gdo.1-uc003gdp.1	1	HCT116-unstranded
AFE	10475@uc010jqd.1@uc003nfn.1	12	HCT116-unstranded
AFE	10493@uc010cyw.1@uc002icm.1	5	HCT116-unstranded
AFE	10507@uc004aql.1@uc004aqo.1	3	HCT116-unstranded
AFE	10507@uc004aql.1@uc004aqp.1	2	HCT116-unstranded
AFE	10509@uc010bnv.1@uc002boz.1	1	HCT116-unstranded
AFE	10514@uc002fya.2@uc002fxz.2-uc002fyb.2	2	HCT116-unstranded
AFE	10528@uc002wgn.1@uc002wgi.1	1	HCT116-unstranded
AFE	10554@uc003see.1@uc003rml.1	2	HCT116-unstranded
AFE	10554@uc003seg.1@uc003rmm.1	27	HCT116-unstranded
AFE	10565@uc003xxm.1@uc003xxn.1	2	HCT116-unstranded
AFE	10565@uc003xxn.1@uc003xxo.1	1	HCT116-unstranded
AFE	10565@uc003xxp.1@uc003xxn.1	2	HCT116-unstranded
AFE	10611@uc003htl.1@uc003htf.1-uc003htg.1-uc003hth.1-uc003hti.1-uc003htk.1	27	HCT116-unstranded
AFE	10625@uc001gri.1-uc001grm.1@uc001grl.1	2	HCT116-unstranded
AFE	10625@uc001gri.1-uc001grm.1@uc009wyj.1	2	HCT116-unstranded
AFE	10626@uc002gor.1@uc002goy.1	1	HCT116-unstranded
AFE	10626@uc002gow.1@uc002gor.1	1	HCT116-unstranded
AFE	10626@uc002gow.1@uc002gox.1	1	HCT116-unstranded
AFE	10626@uc002gow.1@uc002goy.1	1	HCT116-unstranded
AFE	10626@uc002gox.1@uc002goy.1	1	HCT116-unstranded
AFE	10658@uc001nfm.1@uc001nfp.2	4	HCT116-unstranded
AFE	10721@uc003eed.1@uc003eee.2	1	HCT116-unstranded
AFE	10869@uc003cwa.1@uc003cvz.2-uc003cwb.1-uc003cwd.1	1	HCT116-unstranded
AFE	10919@uc003nxx.1@uc003nxy.1	2	HCT116-unstranded
AFE	10919@uc003rkj.1@uc003rkk.1	2	HCT116-unstranded
AFE	10919@uc003scg.1@uc003rkj.1	3	HCT116-unstranded
AFE	10921@uc002cpv.1@uc002cpw.1	2	HCT116-unstranded
AFE	10957@uc003pmx.1@uc003pmu.1-uc003pmv.1	1	HCT116-unstranded
AFE	10969@uc001cim.1@uc001cin.1	10	HCT116-unstranded
AFE	11054@uc002ydl.1@uc002ydj.1-uc002ydk.1	10	HCT116-unstranded
AFE	11059@uc010mai.1@uc003ydt.1	1	HCT116-unstranded
AFE	11064@uc010mvo.1@uc004bkx.1	21	HCT116-unstranded
AFE	11064@uc010mvp.1@uc004bkx.1	21	HCT116-unstranded
AFE	11064@uc010mvp.1@uc004bky.1	12	HCT116-unstranded
AFE	11073@uc003ept.1@uc003eps.1	2	HCT116-unstranded
AFE	11078@uc003atx.1-uc010gxh.1@uc003atq.1	1	HCT116-unstranded
AFE	11093@uc004cea.1-uc004ceb.2@uc004cdp.2	15	HCT116-unstranded
AFE	11100@uc010ehn.1@uc002oqe.2	5	HCT116-unstranded
AFE	11120@uc010jqk.1@uc003nib.1-uc003nic.1	2	HCT116-unstranded
AFE	11140@uc002moe.1@uc002mof.1-uc002mog.1-uc002moh.1	28	HCT116-unstranded
AFE	11151@uc002dwy.1@uc002dww.1-uc010bzr.1	4	HCT116-unstranded
AFE	11169@uc010aom.1@uc001xbn.1	23	HCT116-unstranded
AFE	11218@uc001ebt.1@uc001ebs.1	2	HCT116-unstranded
AFE	11253@uc004clf.1@uc004clc.1	2	HCT116-unstranded
AFE	11253@uc004clf.1@uc004cld.1	2	HCT116-unstranded
AFE	11270@uc003rdr.1@uc003nrc.1	1	HCT116-unstranded
AFE	11284@uc002pqg.1@uc002pqj.1-uc010enm.1-uc002pqk.1	9	HCT116-unstranded
AFE	113000@uc002cka.1@uc002ckc.1	2	HCT116-unstranded
AFE	1130@uc001hxi.1@uc001hxj.1	2	HCT116-unstranded
AFE	1130@uc001hxi.1@uc001hxl.1	3	HCT116-unstranded
AFE	1130@uc001hxi.1@uc001hxn.1	2	HCT116-unstranded
AFE	11325@uc002jbw.1@uc002jbv.1	1	HCT116-unstranded
AFE	11325@uc002jbx.1@uc002jbu.1	2	HCT116-unstranded
AFE	11325@uc002jby.1@uc002jbu.1	2	HCT116-unstranded
AFE	11325@uc002jby.1@uc002jbw.1	2	HCT116-unstranded
AFE	11325@uc002jby.1@uc002jbx.1	1	HCT116-unstranded
AFE	11342@uc010hvh.1@uc003exn.2	5	HCT116-unstranded
AFE	11343@uc003ejw.1@uc003ejx.1-uc010hsp.1	2	HCT116-unstranded
AFE	113622@uc001vtp.1@uc001vtq.1	1	HCT116-unstranded
AFE	113878@uc003ufm.2@uc003uff.2	2	HCT116-unstranded
AFE	113878@uc003ufn.2@uc003uff.2	2	HCT116-unstranded
AFE	113878@uc003ufn.2@uc003ufg.2	2	HCT116-unstranded
AFE	113878@uc003ufn.2@uc003ufh.2	2	HCT116-unstranded
AFE	113878@uc003ufn.2@uc003ufj.2	2	HCT116-unstranded
AFE	114781@uc003ony.2@uc010jwx.1	6	HCT116-unstranded
AFE	114781@uc010jwv.1@uc010jwx.1	6	HCT116-unstranded
AFE	114826@uc002ftn.1@uc002ftm.2	1	HCT116-unstranded
AFE	114876@uc002kvd.1@uc002kve.1	24	HCT116-unstranded
AFE	114881@uc002ilw.1@uc002ilx.1	2	HCT116-unstranded
AFE	115677@uc002uek.1@uc002uei.1	3	HCT116-unstranded
AFE	115677@uc002uek.1@uc002uej.1	9	HCT116-unstranded
AFE	116841@uc001hqz.1@uc001hrd.2-uc001hrf.1	1	HCT116-unstranded
AFE	116841@uc001hra.1@uc001hrd.2-uc001hrf.1	1	HCT116-unstranded
AFE	116841@uc001hrg.1@uc001hrd.2-uc001hrf.1	1	HCT116-unstranded
AFE	116984@uc003gsp.1@uc003gsq.1	3	HCT116-unstranded
AFE	116984@uc003gsp.1@uc003gsr.1	3	HCT116-unstranded
AFE	116985@uc001oss.1-uc009yth.1@uc001osv.1	1	HCT116-unstranded
AFE	118424@uc001adm.1@uc001adn.1	1	HCT116-unstranded
AFE	118424@uc001adm.1@uc001ado.1-uc001adp.1	1	HCT116-unstranded
AFE	118@uc003gft.2@uc003gfs.1	5	HCT116-unstranded
AFE	119391@uc001kyc.1@uc001kyb.1	5	HCT116-unstranded
AFE	1198@uc002ayl.2@uc002ayk.2	1	HCT116-unstranded
AFE	1201@uc002dqa.1@uc002dpp.1	2	HCT116-unstranded
AFE	124739@uc002gmc.2@uc002gma.2	2	HCT116-unstranded
AFE	127002@uc001dxt.1@uc001dxs.1	1	HCT116-unstranded
AFE	129303@uc002spx.1@uc002spy.1	9	HCT116-unstranded
AFE	130557@uc002rkj.1@uc002rkk.1	2	HCT116-unstranded
AFE	132160@uc003ddh.2@uc003ddf.2-uc010hmd.1	2	HCT116-unstranded
AFE	132160@uc003ddh.2@uc003ddg.2	2	HCT116-unstranded
AFE	132160@uc003ddh.2@uc010hme.1	2	HCT116-unstranded
AFE	132320@uc003igo.2@uc003igp.2-uc003igq.2-uc010iob.1-uc003igr.2-uc003igt.2	1	HCT116-unstranded
AFE	134728@uc003pin.2@uc003pim.1	3	HCT116-unstranded
AFE	134957@uc003qly.2@uc003qlz.2-uc010khz.1	1	HCT116-unstranded
AFE	134957@uc003qma.2@uc003qlz.2-uc010khz.1	1	HCT116-unstranded
AFE	137492@uc003wxl.1@uc003wxj.1-uc003wxk.1	1	HCT116-unstranded
AFE	1375@uc003bmn.1-uc003bmo.1@uc003bmq.1	3	HCT116-unstranded
AFE	1375@uc003bmp.1@uc003bmq.1	3	HCT116-unstranded
AFE	1390@uc001iys.1-uc001iyt.1@uc001ixx.1	2	HCT116-unstranded
AFE	1390@uc001iys.1-uc001iyt.1@uc001iya.1	2	HCT116-unstranded
AFE	1390@uc001iys.1-uc001iyt.1@uc001iyj.1-uc001iyk.1	2	HCT116-unstranded
AFE	1434@uc010ghy.1@uc002xty.1	10	HCT116-unstranded
AFE	143570@uc001ovs.1@uc001ovo.1	2	HCT116-unstranded
AFE	143570@uc001ovs.1@uc001ovp.2	2	HCT116-unstranded
AFE	143570@uc001ovs.1@uc001ovr.2	2	HCT116-unstranded
AFE	143570@uc001ovs.1@uc009yub.1-uc001ovq.2	2	HCT116-unstranded
AFE	144132@uc001mdu.2@uc001mdp.1	3	HCT116-unstranded
AFE	144132@uc001mdu.2@uc001mdq.1	13	HCT116-unstranded
AFE	144132@uc001mdu.2@uc001mdr.1	3	HCT116-unstranded
AFE	144132@uc001mdu.2@uc001mds.1	3	HCT116-unstranded
AFE	144132@uc001mdu.2@uc001mdw.2	3	HCT116-unstranded
AFE	144132@uc001mdw.2@uc001mdp.1	19	HCT116-unstranded
AFE	144132@uc001mdw.2@uc001mds.1	13	HCT116-unstranded
AFE	144132@uc001mea.2@uc001mdp.1	3	HCT116-unstranded
AFE	144132@uc001mea.2@uc001mdr.1	3	HCT116-unstranded
AFE	144132@uc001mea.2@uc001mds.1	3	HCT116-unstranded
AFE	144132@uc001mea.2@uc001mdw.2	3	HCT116-unstranded
AFE	144132@uc001meb.2@uc001mdp.1	3	HCT116-unstranded
AFE	144132@uc001meb.2@uc001mdr.1	3	HCT116-unstranded
AFE	144132@uc001meb.2@uc001mds.1	3	HCT116-unstranded
AFE	144132@uc001meb.2@uc001mdw.2	3	HCT116-unstranded
AFE	144132@uc001mec.1@uc001mdp.1	22	HCT116-unstranded
AFE	144132@uc009yff.1@uc001mdp.1	22	HCT116-unstranded
AFE	144132@uc009yfg.1@uc001mdp.1	3	HCT116-unstranded
AFE	144132@uc009yfg.1@uc001mdr.1	3	HCT116-unstranded
AFE	144132@uc009yfg.1@uc001mds.1	3	HCT116-unstranded
AFE	144132@uc009yfg.1@uc001mdw.2	3	HCT116-unstranded
AFE	144501@uc001rzw.1@uc001rzx.1-uc001rzy.1	16	HCT116-unstranded
AFE	1445@uc010bkc.1@uc010bka.1	1	HCT116-unstranded
AFE	1452@uc003lqv.1@uc003lqw.1-uc003lqx.1-uc010jha.1-uc003lqy.1	1	HCT116-unstranded
AFE	1453@uc002keh.1@uc002kef.1-uc002kei.1-uc002kej.1	2	HCT116-unstranded
AFE	147138@uc002jur.1@uc002juq.2	4	HCT116-unstranded
AFE	1488@uc001lid.2@uc001lif.2	2	HCT116-unstranded
AFE	1488@uc001lid.2@uc001lih.2	2	HCT116-unstranded
AFE	1488@uc001lid.2@uc009yak.1	2	HCT116-unstranded
AFE	1488@uc001lid.2@uc009yal.1	2	HCT116-unstranded
AFE	1488@uc001lie.2@uc001lif.2	2	HCT116-unstranded
AFE	1488@uc001lie.2@uc001lih.2	2	HCT116-unstranded
AFE	1488@uc001lie.2@uc009yak.1	2	HCT116-unstranded
AFE	1488@uc001lie.2@uc009yal.1	2	HCT116-unstranded
AFE	149175@uc001cbz.2@uc001cby.2-uc001cbx.2	2	HCT116-unstranded
AFE	14@uc002vhj.1@uc002vhk.1-uc010fvo.1-uc002vhl.1	10	HCT116-unstranded
AFE	1500@uc001nlt.2-uc001nls.2-uc001nmi.2-uc001nlq.2-uc001nlo.2@uc001nlf.1	1	HCT116-unstranded
AFE	1500@uc001nlt.2-uc001nls.2-uc001nmi.2-uc001nlq.2-uc001nlo.2@uc001nlh.1	1	HCT116-unstranded
AFE	1500@uc001nlu.2@uc001nlf.1	1	HCT116-unstranded
AFE	1500@uc001nlu.2@uc001nlh.1	1	HCT116-unstranded
AFE	1500@uc001nlv.2@uc001nlf.1	1	HCT116-unstranded
AFE	1500@uc001nlv.2@uc001nlh.1	1	HCT116-unstranded
AFE	1500@uc001nlw.2@uc001nlh.1	1	HCT116-unstranded
AFE	150771@uc002svy.1@uc002svx.1	3	HCT116-unstranded
AFE	1508@uc003wul.1@uc003wum.1	2	HCT116-unstranded
AFE	1508@uc003wul.1@uc003wun.1-uc003wus.1	2	HCT116-unstranded
AFE	1508@uc003wul.1@uc003wup.1	2	HCT116-unstranded
AFE	1508@uc003wul.1@uc003wur.1	2	HCT116-unstranded
AFE	1508@uc003wul.1@uc003wuu.2	13	HCT116-unstranded
AFE	151516@uc002sfz.2@uc002sga.2	3	HCT116-unstranded
AFE	152503@uc003imb.2@uc003ime.2	2	HCT116-unstranded
AFE	152503@uc003imb.2@uc010ipl.1	2	HCT116-unstranded
AFE	1565@uc010gyu.1@uc003bce.1-uc003bcf.1	1	HCT116-unstranded
AFE	158067@uc004cbw.1@uc010mzx.1	2	HCT116-unstranded
AFE	158358@uc010mht.1@uc003zjq.2	21	HCT116-unstranded
AFE	158427@uc004axp.1@uc004axn.1	1	HCT116-unstranded
AFE	159195@uc001juk.1-uc001jul.1@uc001jup.2	1	HCT116-unstranded
AFE	160518@uc009zjq.1@uc001rki.1-uc001rkj.2	1	HCT116-unstranded
AFE	161436@uc001xxd.1@uc001xxh.1	2	HCT116-unstranded
AFE	161436@uc001xxe.1@uc001xxh.1	2	HCT116-unstranded
AFE	161436@uc001xxf.1@uc001xxh.1	22	HCT116-unstranded
AFE	162427@uc002iam.1@uc002ial.1	1	HCT116-unstranded
AFE	163486@uc001guc.1@uc001gug.2	2	HCT116-unstranded
AFE	164@uc002faz.1@uc002fba.1-uc010cgg.1	4	HCT116-unstranded
AFE	165082@uc002rhb.1@uc010eyk.1	1	HCT116-unstranded
AFE	1660@uc009wyd.1@uc001gpr.1	2	HCT116-unstranded
AFE	1660@uc009wyd.1@uc001gps.1	2	HCT116-unstranded
AFE	1663@uc001rjx.1@uc001rjr.1-uc001rjt.1-uc001rjs.1	2	HCT116-unstranded
AFE	1663@uc001rjx.1@uc001rjv.1	3	HCT116-unstranded
AFE	1665@uc003gqv.1@uc003gqw.1	4	HCT116-unstranded
AFE	1665@uc003gqw.1@uc003gqx.1	2	HCT116-unstranded
AFE	168850@uc003vlw.1@uc003vlx.1	1	HCT116-unstranded
AFE	168850@uc003vlw.1@uc003vly.1-uc010lla.1	1	HCT116-unstranded
AFE	169792@uc003zhy.1-uc003zhz.1@uc003zhx.1	1	HCT116-unstranded
AFE	169792@uc003zhy.1-uc003zhz.1@uc003zii.1	1	HCT116-unstranded
AFE	169792@uc010mhg.1@uc003zhx.1	1	HCT116-unstranded
AFE	169792@uc010mhg.1@uc003zii.1	1	HCT116-unstranded
AFE	1748@uc002ipw.1@uc002ipv.1	3	HCT116-unstranded
AFE	1757@uc004cen.1@uc004ceo.1	11	HCT116-unstranded
AFE	1757@uc004cen.1@uc004cep.2	16	HCT116-unstranded
AFE	177@uc003rmr.1@uc003rmy.1	1	HCT116-unstranded
AFE	177@uc003sei.1@uc003sep.1	1	HCT116-unstranded
AFE	1789@uc010geg.1@uc002wyc.1-uc002wyd.1-uc002wye.1	6	HCT116-unstranded
AFE	1801@uc002ftv.1@uc010cjx.1	2	HCT116-unstranded
AFE	1831@uc004eng.1@uc004eni.1	13	HCT116-unstranded
AFE	1831@uc004eng.1@uc004enj.1	13	HCT116-unstranded
AFE	1855@uc009vka.1@uc001aer.2	2	HCT116-unstranded
AFE	1915@uc003phd.1@uc003phk.1	3	HCT116-unstranded
AFE	1936@uc003yyq.1@uc003yys.1-uc003yyv.1	10	HCT116-unstranded
AFE	1951@uc010hkg.1@uc003cul.1	12	HCT116-unstranded
AFE	196528@uc001rou.1@uc001rot.1	2	HCT116-unstranded
AFE	196528@uc001rou.1@uc009zkg.1	2	HCT116-unstranded
AFE	1981@uc003fnq.1@uc003fnu.2-uc003fnv.2	3	HCT116-unstranded
AFE	1981@uc003fnr.1@uc003fnu.2-uc003fnv.2	3	HCT116-unstranded
AFE	1981@uc003fnr.1@uc010hxz.1	22	HCT116-unstranded
AFE	1981@uc003fnx.2-uc003fny.2@uc003fns.1	2	HCT116-unstranded
AFE	1981@uc003fnx.2-uc003fny.2@uc010hxw.1	4	HCT116-unstranded
AFE	200186@uc001fdf.2@uc009woo.1	1	HCT116-unstranded
AFE	202243@uc003jvw.1@uc003jvz.1	1	HCT116-unstranded
AFE	202243@uc003mog.1@uc003mok.1	1	HCT116-unstranded
AFE	203523@uc004eyu.1@uc004eyq.1	25	HCT116-unstranded
AFE	2036@uc010gfq.1@uc002xeu.1	3	HCT116-unstranded
AFE	2036@uc010gfq.1@uc002xfb.1	2	HCT116-unstranded
AFE	2050@uc003uwm.1@uc003uwn.1-uc010lhj.1	1	HCT116-unstranded
AFE	2065@uc001sjk.1@uc001sjg.1-uc001sjh.1	2	HCT116-unstranded
AFE	2065@uc001sjl.1@uc001sjg.1-uc001sjh.1	2	HCT116-unstranded
AFE	2065@uc001sjl.1@uc001sjj.1	24	HCT116-unstranded
AFE	2107@uc010jey.1@uc003ldd.2	1	HCT116-unstranded
AFE	2145@uc010cyo.1@uc010cyp.1	6	HCT116-unstranded
AFE	2145@uc010cyr.1@uc010cyo.1	9	HCT116-unstranded
AFE	220972@uc001jcg.1@uc001jcj.1	9	HCT116-unstranded
AFE	221037@uc001jml.1@uc001jmn.1-uc001jmr.1	1	HCT116-unstranded
AFE	221037@uc001jml.1@uc009xpi.1	2	HCT116-unstranded
AFE	221037@uc001jmm.1@uc001jmn.1-uc001jmr.1	1	HCT116-unstranded
AFE	221037@uc001jmo.1@uc001jmm.1	2	HCT116-unstranded
AFE	221037@uc001jmo.1@uc001jmp.1	2	HCT116-unstranded
AFE	221037@uc001jmp.1@uc001jmn.1-uc001jmr.1	1	HCT116-unstranded
AFE	221037@uc009xpi.1@uc001jmn.1-uc001jmr.1	1	HCT116-unstranded
AFE	221037@uc009xpk.1@uc001jml.1	3	HCT116-unstranded
AFE	221037@uc009xpk.1@uc001jmm.1	2	HCT116-unstranded
AFE	221037@uc009xpk.1@uc001jmn.1-uc001jmr.1	1	HCT116-unstranded
AFE	221037@uc009xpk.1@uc001jmp.1	3	HCT116-unstranded
AFE	221037@uc009xpk.1@uc009xpi.1	2	HCT116-unstranded
AFE	221656@uc003ncp.1-uc003ncq.1@uc003ncn.1	2	HCT116-unstranded
AFE	221656@uc003ncp.1-uc003ncq.1@uc003nco.1	2	HCT116-unstranded
AFE	221955@uc003spy.1@uc003sqb.1	2	HCT116-unstranded
AFE	221955@uc003spz.1@uc003sqb.1	2	HCT116-unstranded
AFE	221955@uc003sqb.1@uc003sqd.2	1	HCT116-unstranded
AFE	222967@uc003sph.1@uc003sqw.1	1	HCT116-unstranded
AFE	2263@uc001lfg.2@uc009xzr.1	4	HCT116-unstranded
AFE	2274@uc002tct.1@uc002tcu.1	2	HCT116-unstranded
AFE	2274@uc002tct.1@uc002tcv.1	2	HCT116-unstranded
AFE	2274@uc002tct.1@uc002tcx.1	2	HCT116-unstranded
AFE	2274@uc002tcu.1@uc002tcz.1-uc002tde.1	14	HCT116-unstranded
AFE	22823@uc001dpl.2@uc009wdj.1-uc009wdk.1	1	HCT116-unstranded
AFE	22823@uc001dpm.2@uc001dpl.2	2	HCT116-unstranded
AFE	22827@uc003yzu.1@uc003yzq.1-uc003yzr.1	2	HCT116-unstranded
AFE	22838@uc003mel.1@uc003mek.1	2	HCT116-unstranded
AFE	22907@uc010hjr.1@uc003crs.1-uc003crt.1	5	HCT116-unstranded
AFE	22980@uc002fpc.1@uc002fpb.1	10	HCT116-unstranded
AFE	22981@uc002wuw.1@uc010gdo.1	2	HCT116-unstranded
AFE	22985@uc001wiq.2@uc001wit.2-uc010akg.1	16	HCT116-unstranded
AFE	22990@uc010arf.1@uc001xmn.2-uc001xmo.2-uc010are.1	1	HCT116-unstranded
AFE	23001@uc003hpc.1@uc003hpf.1	4	HCT116-unstranded
AFE	23005@uc010bcl.1@uc001zok.2-uc001zoj.2-uc010bci.1	1	HCT116-unstranded
AFE	23022@uc003irw.1@uc003irv.1	2	HCT116-unstranded
AFE	23022@uc003irx.1@uc003iru.1	2	HCT116-unstranded
AFE	23032@uc001dhs.1@uc001dhv.1	2	HCT116-unstranded
AFE	23032@uc001dhv.1@uc001dht.1-uc001dhw.1	1	HCT116-unstranded
AFE	23032@uc001dhv.1@uc001dhu.1	1	HCT116-unstranded
AFE	23049@uc002dfo.2@uc010bwb.1	6	HCT116-unstranded
AFE	23053@uc009xrn.1@uc001jve.1-uc009xrl.1-uc001jvf.1	2	HCT116-unstranded
AFE	23053@uc009xrn.1@uc001jvg.1	2	HCT116-unstranded
AFE	23053@uc009xrn.1@uc001jvi.1-uc001jvj.1	2	HCT116-unstranded
AFE	23053@uc009xrn.1@uc009xrk.1	2	HCT116-unstranded
AFE	23064@uc004cbj.1-uc010mzt.1@uc004cbk.1	2	HCT116-unstranded
AFE	23076@uc002zdl.1@uc002zdk.1	10	HCT116-unstranded
AFE	23091@uc001vaq.1@uc001vat.1	4	HCT116-unstranded
AFE	23135@uc002gix.2@uc002giw.1	2	HCT116-unstranded
AFE	23139@uc001coy.1@uc001cov.1-uc001cow.1	1	HCT116-unstranded
AFE	23141@uc009zyw.1@uc001uky.2	1	HCT116-unstranded
AFE	23164@uc002gqx.1-uc002gqy.1@uc002gqw.1	10	HCT116-unstranded
AFE	23181@uc002zjs.1@uc002zjl.1-uc002zjm.1-uc010gql.1-uc002zjn.1-uc002zjo.1	17	HCT116-unstranded
AFE	23181@uc002zjs.1@uc002zjq.1	17	HCT116-unstranded
AFE	23181@uc002zjs.1@uc002zjr.2	21	HCT116-unstranded
AFE	23187@uc001ptx.1@uc001ptv.1	1	HCT116-unstranded
AFE	23189@uc010mgy.1@uc003zgl.1	28	HCT116-unstranded
AFE	23190@uc002tut.1@uc002tur.1	1	HCT116-unstranded
AFE	23191@uc001yuu.1@uc001yus.1	2	HCT116-unstranded
AFE	23191@uc001yuu.1@uc001yut.1	2	HCT116-unstranded
AFE	23191@uc001yuv.1@uc001yut.1	0	HCT116-unstranded
AFE	23191@uc001yuv.1@uc001yuu.1	1	HCT116-unstranded
AFE	23192@uc002wby.1@uc002wbu.2	2	HCT116-unstranded
AFE	23223@uc009xvl.1@uc001knf.1-uc009xvn.1	10	HCT116-unstranded
AFE	23240@uc010ips.1@uc010ipq.1	14	HCT116-unstranded
AFE	23243@uc003cai.1@uc003cam.1	8	HCT116-unstranded
AFE	23262@uc003kof.1@uc003kod.2	22	HCT116-unstranded
AFE	23268@uc001kqh.2@uc001kqj.2	2	HCT116-unstranded
AFE	23272@uc003dib.2@uc003die.2-uc003did.2	1	HCT116-unstranded
AFE	23274@uc002dap.1@uc002dan.2-uc002dao.1	14	HCT116-unstranded
AFE	23304@uc003osi.1@uc010jxv.1	2	HCT116-unstranded
AFE	23304@uc003osj.1@uc010jxv.1	2	HCT116-unstranded
AFE	23318@uc001cub.2@uc009vzf.1	1	HCT116-unstranded
AFE	23327@uc010dpn.1@uc002lhh.1	4	HCT116-unstranded
AFE	23332@uc002tna.1@uc002tnc.1-uc002tng.1	24	HCT116-unstranded
AFE	23339@uc001zpb.1@uc001zpc.1-uc001zpd.1	2	HCT116-unstranded
AFE	23345@uc010kiz.1@uc010kja.1	8	HCT116-unstranded
AFE	23348@uc001vnq.1@uc010afu.1	4	HCT116-unstranded
AFE	23348@uc001vnr.1@uc010afu.1	2	HCT116-unstranded
AFE	23348@uc001vns.1@uc010afu.1	2	HCT116-unstranded
AFE	23348@uc001vnu.1@uc010afu.1	2	HCT116-unstranded
AFE	23350@uc003evl.1@uc003evi.1	12	HCT116-unstranded
AFE	23352@uc001bbh.1@uc001bbl.1	2	HCT116-unstranded
AFE	23352@uc001bbh.1@uc001bbm.1	2	HCT116-unstranded
AFE	23352@uc001bbj.1@uc001bbl.1	4	HCT116-unstranded
AFE	23352@uc001bbj.1@uc001bbm.1	2	HCT116-unstranded
AFE	23353@uc003sjk.1@uc010ksa.1	13	HCT116-unstranded
AFE	2335@uc002vez.1@uc0079566	4	HCT116-unstranded
AFE	23360@uc001ngi.1@uc009ylv.1	1	HCT116-unstranded
AFE	23367@uc010jie.1@uc003lvp.1	1	HCT116-unstranded
AFE	23371@uc001sbq.1@uc001sbm.2-uc001sbn.1	1	HCT116-unstranded
AFE	23371@uc001sbs.1@uc001sbq.1	2	HCT116-unstranded
AFE	23371@uc001sbs.1@uc009zmr.1	2	HCT116-unstranded
AFE	23381@uc009wrv.1@uc001foc.2	10	HCT116-unstranded
AFE	23383@uc002nml.2@uc002nmk.2	2	HCT116-unstranded
AFE	23387@uc001ppw.1@uc001ppz.1	2	HCT116-unstranded
AFE	23405@uc001ydy.1@uc001ydw.2	3	HCT116-unstranded
AFE	23405@uc010avh.1@uc001ydw.2	3	HCT116-unstranded
AFE	23503@uc001xkb.2@uc001xka.1-uc001xkc.2	4	HCT116-unstranded
AFE	23526@uc002lrc.1@uc002lra.1	2	HCT116-unstranded
AFE	23526@uc010dsd.1@uc002lra.1	2	HCT116-unstranded
AFE	23543@uc003aog.2@uc048141	5	HCT116-unstranded
AFE	23597@uc004dan.1@uc004daq.1	2	HCT116-unstranded
AFE	23597@uc004dan.1@uc004dar.1	2	HCT116-unstranded
AFE	23597@uc004dan.1@uc004das.1	2	HCT116-unstranded
AFE	23613@uc002xsr.1@uc010ghq.1	1	HCT116-unstranded
AFE	23613@uc010ghq.1@uc002xsw.1-uc002xsx.1	2	HCT116-unstranded
AFE	23621@uc001pqv.1@uc001pqw.1-uc001pqx.1-uc001pqy.1-uc001pqz.1-uc001pra.1	1	HCT116-unstranded
AFE	23623@uc001fkl.2@uc001fkj.2-uc001fkk.2	1	HCT116-unstranded
AFE	23623@uc001fkr.2@uc001fkj.2-uc001fkk.2	1	HCT116-unstranded
AFE	23623@uc001fks.2@uc001fkr.2	1	HCT116-unstranded
AFE	23623@uc009wqo.1@uc001fkj.2-uc001fkk.2	1	HCT116-unstranded
AFE	23623@uc009wqp.1@uc001fkj.2-uc001fkk.2	1	HCT116-unstranded
AFE	23644@uc002eut.1@uc002eus.1	2	HCT116-unstranded
AFE	23670@uc004aik.1@uc004aij.1-uc010mos.1	4	HCT116-unstranded
AFE	23683@uc002rqe.1@uc002rqd.1-uc002rqf.1	2	HCT116-unstranded
AFE	24142@uc003czi.1@uc003cze.1-uc003czf.1-uc003czj.1	13	HCT116-unstranded
AFE	24144@uc003acq.1@uc003acr.1	2	HCT116-unstranded
AFE	24144@uc003acq.1@uc003acs.1	2	HCT116-unstranded
AFE	24144@uc003acq.1@uc003act.1	2	HCT116-unstranded
AFE	246243@uc002qxs.1@uc002qxt.1	10	HCT116-unstranded
AFE	2530@uc001xiq.1@uc001xio.1	8	HCT116-unstranded
AFE	2530@uc001xis.1@uc001xin.1	1	HCT116-unstranded
AFE	2530@uc001xis.1@uc001xio.1	1	HCT116-unstranded
AFE	2530@uc001xis.1@uc001xip.1	1	HCT116-unstranded
AFE	2530@uc001xis.1@uc001xiq.1	1	HCT116-unstranded
AFE	253260@uc003jlo.1@uc010ivf.1	2	HCT116-unstranded
AFE	253714@uc010kco.1@uc003ppb.1	1	HCT116-unstranded
AFE	254428@uc001hdg.1@uc001hdh.1	2	HCT116-unstranded
AFE	25764@uc001ztf.1@uc001ztb.1	2	HCT116-unstranded
AFE	2580@uc003gbl.2@uc003gbm.2-uc003gbn.2-uc010ibk.1	14	HCT116-unstranded
AFE	2580@uc010ibi.1@uc003gbl.2	3	HCT116-unstranded
AFE	25865@uc002pfe.1-uc002pff.1@uc002pfg.1	28	HCT116-unstranded
AFE	25865@uc002pfe.1-uc002pff.1@uc002pfj.1	2	HCT116-unstranded
AFE	25865@uc002pfe.1-uc002pff.1@uc002pfk.1	2	HCT116-unstranded
AFE	25865@uc010ekt.1@uc002pfe.1-uc002pff.1	1	HCT116-unstranded
AFE	25865@uc010ekt.1@uc002pfk.1	2	HCT116-unstranded
AFE	25871@uc003dzq.1@uc003dzs.1	2	HCT116-unstranded
AFE	25871@uc003dzq.1@uc010hqg.1	2	HCT116-unstranded
AFE	25902@uc003qoc.1@uc003qoa.1-uc003qob.1	3	HCT116-unstranded
AFE	25914@uc002lkn.1@uc010dqp.1	5	HCT116-unstranded
AFE	25915@uc003cvn.1@uc003cvq.1	8	HCT116-unstranded
AFE	25984@uc002hvn.1@uc010cxf.1	3	HCT116-unstranded
AFE	25984@uc010cxg.1@uc010cxf.1	3	HCT116-unstranded
AFE	25988@uc001pvr.1@uc001pvp.1	2	HCT116-unstranded
AFE	25992@uc002wal.2@uc002wak.2	19	HCT116-unstranded
AFE	26009@uc001dhp.1@uc001dhr.1	2	HCT116-unstranded
AFE	26013@uc002xkp.1@uc002xko.1	2	HCT116-unstranded
AFE	26018@uc003dmw.1@uc010hnz.1	2	HCT116-unstranded
AFE	26058@uc002vtq.2@uc002vtg.2-uc002vtk.2	2	HCT116-unstranded
AFE	26058@uc002vtq.2@uc002vti.2	2	HCT116-unstranded
AFE	26058@uc002vtq.2@uc002vtj.2	2	HCT116-unstranded
AFE	26091@uc009xpq.1@uc001jng.2-uc001jnh.2-uc009xpr.1-uc001jnj.2-uc001jnk.2	8	HCT116-unstranded
AFE	26091@uc009xpq.1@uc001jni.2	8	HCT116-unstranded
AFE	26098@uc001lit.1@uc001lin.2-uc001lio.1-uc001liq.1	2	HCT116-unstranded
AFE	26098@uc001lit.1@uc001lip.1	2	HCT116-unstranded
AFE	26098@uc001lit.1@uc001lir.2	2	HCT116-unstranded
AFE	26130@uc004bpt.1@uc004bpo.2-uc004bpq.1-uc010mwx.1	2	HCT116-unstranded
AFE	26130@uc004bpt.1@uc004bpr.1-uc004bps.1	2	HCT116-unstranded
AFE	26130@uc004bpt.1@uc010mwy.1	2	HCT116-unstranded
AFE	26130@uc010mwy.1@uc004bpp.1	1	HCT116-unstranded
AFE	26140@uc003btk.2@uc003bth.2	2	HCT116-unstranded
AFE	26140@uc003btk.2@uc003bti.2-uc003btj.2	2	HCT116-unstranded
AFE	261734@uc001alr.1@uc001alq.1	2	HCT116-unstranded
AFE	2621@uc001vug.1@uc001vuf.1	2	HCT116-unstranded
AFE	26230@uc003qqf.1@uc003qqb.1	4	HCT116-unstranded
AFE	26230@uc003qqf.1@uc003qqd.1	4	HCT116-unstranded
AFE	26233@uc003zbz.1@uc003zca.1-uc003zcb.1	1	HCT116-unstranded
AFE	26278@uc001uop.1@uc001uoo.2	1	HCT116-unstranded
AFE	26512@uc001vfi.1@uc001vfk.1-uc001vfm.1	2	HCT116-unstranded
AFE	26512@uc001vfi.1@uc001vfl.1	2	HCT116-unstranded
AFE	26580@uc001nup.2-uc009yoc.1@uc001nur.2	1	HCT116-unstranded
AFE	27031@uc003eoz.1@uc003epd.1	2	HCT116-unstranded
AFE	27031@uc003epd.1@uc003epe.1	1	HCT116-unstranded
AFE	27031@uc003epd.1@uc003epf.1	1	HCT116-unstranded
AFE	27032@uc003enu.1@uc003enk.1-uc003enn.1	1	HCT116-unstranded
AFE	27032@uc003enu.1@uc003enm.1	1	HCT116-unstranded
AFE	27106@uc002nhv.1@uc002nhu.1	3	HCT116-unstranded
AFE	27113@uc002pgf.2@uc010eky.1-uc010ekz.1	11	HCT116-unstranded
AFE	27154@uc010jwd.1@uc003olv.2	1	HCT116-unstranded
AFE	27154@uc010jwd.1@uc010jwb.1	1	HCT116-unstranded
AFE	271@uc001dye.1@uc001dyb.1	2	HCT116-unstranded
AFE	271@uc001dye.1@uc009wfh.1	2	HCT116-unstranded
AFE	2729@uc003pbv.1@uc003pbw.1-uc003pbx.1	2	HCT116-unstranded
AFE	27327@uc002dmq.2@uc010bxs.1	2	HCT116-unstranded
AFE	27327@uc002dmr.1@uc002dmn.1-uc002dmo.1	2	HCT116-unstranded
AFE	27327@uc002dmr.1@uc010bxs.1	2	HCT116-unstranded
AFE	27332@uc002sic.1@uc002shw.2-uc002shy.1	1	HCT116-unstranded
AFE	27332@uc002sic.1@uc002shx.1-uc002shz.1	1	HCT116-unstranded
AFE	27332@uc002sic.1@uc002sia.1	1	HCT116-unstranded
AFE	27332@uc002sic.1@uc002sib.1	1	HCT116-unstranded
AFE	27332@uc002sid.1@uc002sic.1	2	HCT116-unstranded
AFE	27343@uc001ktd.1@uc001ktg.1-uc001kth.1	1	HCT116-unstranded
AFE	27343@uc001ktd.1@uc001kti.1	1	HCT116-unstranded
AFE	27343@uc001ktd.1@uc001ktj.1-uc001ktf.2-uc001ktk.1	1	HCT116-unstranded
AFE	27343@uc001ktd.1@uc001ktl.1	1	HCT116-unstranded
AFE	27343@uc001ktd.1@uc001ktm.1	1	HCT116-unstranded
AFE	27343@uc001kte.1@uc001ktg.1-uc001kth.1	1	HCT116-unstranded
AFE	27343@uc001kte.1@uc001kti.1	1	HCT116-unstranded
AFE	27343@uc001kte.1@uc001ktj.1-uc001ktf.2-uc001ktk.1	1	HCT116-unstranded
AFE	27343@uc001kte.1@uc001ktl.1	1	HCT116-unstranded
AFE	27343@uc001kti.1@uc001ktl.1	4	HCT116-unstranded
AFE	27436@uc002rsj.1@uc002rsh.2-uc002rsi.1-uc010fap.1	2	HCT116-unstranded
AFE	27436@uc010faq.1@uc002rsj.1	1	HCT116-unstranded
AFE	2771@uc003cyr.1@uc003cyp.1	2	HCT116-unstranded
AFE	2778@uc002xzx.1-uc002xzy.1@uc002xzt.1	4	HCT116-unstranded
AFE	2778@uc002yad.1@uc002yae.1	26	HCT116-unstranded
AFE	2778@uc002yae.1@uc002xzt.1	7	HCT116-unstranded
AFE	2778@uc002yae.1@uc002xzx.1-uc002xzy.1	1	HCT116-unstranded
AFE	2783@uc003uwf.1@uc003uwc.1	1	HCT116-unstranded
AFE	282974@uc001llb.2@uc001lle.1	1	HCT116-unstranded
AFE	283537@uc001usg.1@uc001ush.1-uc001usj.1	2	HCT116-unstranded
AFE	283537@uc001usk.2@uc001ush.1-uc001usj.1	2	HCT116-unstranded
AFE	283537@uc001usk.2@uc001usi.1	2	HCT116-unstranded
AFE	283638@uc001ypt.1@uc001ypr.1	1	HCT116-unstranded
AFE	284001@uc010dik.1@uc002kdx.1	16	HCT116-unstranded
AFE	285331@uc003dia.1@uc003dhy.1	2	HCT116-unstranded
AFE	285489@uc003ghf.1@uc003ghe.1	2	HCT116-unstranded
AFE	285527@uc003gye.1@uc003gyg.1	3	HCT116-unstranded
AFE	285527@uc003gye.1@uc003gyh.1-uc003gyk.1-uc003gym.1	2	HCT116-unstranded
AFE	285527@uc003gyf.1@uc003gyj.1	1	HCT116-unstranded
AFE	285527@uc003gyj.1@uc003gyg.1	3	HCT116-unstranded
AFE	285527@uc003gyj.1@uc003gyh.1-uc003gyk.1-uc003gym.1	2	HCT116-unstranded
AFE	2874@uc010cme.1@uc002gfw.1	1	HCT116-unstranded
AFE	2874@uc010cme.1@uc002gfz.1	2	HCT116-unstranded
AFE	29072@uc003cqs.1@uc003cqu.1	4	HCT116-unstranded
AFE	29102@uc010iui.1@uc003jhg.2-uc003jhi.2	1	HCT116-unstranded
AFE	29102@uc010iui.1@uc003jhh.2	2	HCT116-unstranded
AFE	29123@uc002fna.1@uc002fmx.1-uc002fng.1	3	HCT116-unstranded
AFE	29123@uc002fna.1@uc002fmy.1	3	HCT116-unstranded
AFE	29123@uc002fna.1@uc002fnc.1	3	HCT116-unstranded
AFE	29123@uc002fna.1@uc002fnd.1	3	HCT116-unstranded
AFE	2931@uc002ota.1@uc002otb.1	9	HCT116-unstranded
AFE	2965@uc001moj.1@uc001moi.1	2	HCT116-unstranded
AFE	2965@uc001moj.1@uc009yhm.1	2	HCT116-unstranded
AFE	2972@uc001yqk.2@uc001yql.2	3	HCT116-unstranded
AFE	2972@uc001yqk.2@uc001yqo.2	1	HCT116-unstranded
AFE	2972@uc001yql.2@uc001yqo.2	1	HCT116-unstranded
AFE	2972@uc001yqo.2@uc001yqp.2-uc010axg.1-uc001yqr.1	2	HCT116-unstranded
AFE	2972@uc010axi.1@uc001yql.2	12	HCT116-unstranded
AFE	2972@uc010axi.1@uc001yqo.2	1	HCT116-unstranded
AFE	29894@uc003zck.1@uc003zcj.1	1	HCT116-unstranded
AFE	29945@uc003grq.1@uc003gro.1	2	HCT116-unstranded
AFE	29959@uc002rkr.1@uc002rko.1	2	HCT116-unstranded
AFE	29959@uc002rkr.1@uc002rkp.1	2	HCT116-unstranded
AFE	29959@uc002rkr.1@uc002rkq.1	2	HCT116-unstranded
AFE	29980@uc002ysi.1@uc002ysm.1	1	HCT116-unstranded
AFE	29980@uc002ysi.1@uc010gme.1-uc002ysk.1	1	HCT116-unstranded
AFE	29980@uc002ysj.1@uc002ysm.1	1	HCT116-unstranded
AFE	29980@uc002ysj.1@uc010gme.1-uc002ysk.1	1	HCT116-unstranded
AFE	3151@uc001bmq.2@uc001bmp.2-uc009vsk.1	14	HCT116-unstranded
AFE	317662@uc001jtq.2@uc009xqz.1	3	HCT116-unstranded
AFE	317662@uc009xrb.1@uc001jtq.2	2	HCT116-unstranded
AFE	3177@uc001ohs.1@uc001oht.1	1	HCT116-unstranded
AFE	3190@uc004and.2@uc004ank.2	2	HCT116-unstranded
AFE	3190@uc004ane.2@uc004anf.2-uc004ang.2-uc004anh.2-uc004ani.2-uc004anj.2	10	HCT116-unstranded
AFE	3191@uc002ojo.1@uc002ojk.1	7	HCT116-unstranded
AFE	3191@uc002ojo.1@uc002ojl.1	7	HCT116-unstranded
AFE	3191@uc010egf.1@uc010egg.1	5	HCT116-unstranded
AFE	31@uc002hnk.1@uc002hno.1	25	HCT116-unstranded
AFE	31@uc002hnm.1-uc010cuz.1@uc002hno.1	1	HCT116-unstranded
AFE	322@uc009yey.1@uc001mdc.1	4	HCT116-unstranded
AFE	323@uc003gvk.1@uc003gvm.1-uc003gvn.1	5	HCT116-unstranded
AFE	324@uc010jca.1@uc010jbz.1	2	HCT116-unstranded
AFE	3300@uc002vky.1@uc002vkw.1-uc002vkx.1	1	HCT116-unstranded
AFE	3303@uc003nxj.1@uc003sbs.1	1	HCT116-unstranded
AFE	3304@uc003rjw.2@uc003sbt.2	12	HCT116-unstranded
AFE	3305@uc003rjt.1@uc010jte.1	2	HCT116-unstranded
AFE	3305@uc003sbq.1@uc003nxh.1	2	HCT116-unstranded
AFE	3305@uc003sbq.1@uc003rjt.1	4	HCT116-unstranded
AFE	3305@uc003sbq.1@uc010jte.1	2	HCT116-unstranded
AFE	3305@uc003sbq.1@uc010kna.1	4	HCT116-unstranded
AFE	3305@uc010kna.1@uc010jte.1	2	HCT116-unstranded
AFE	3305@uc010kqi.1@uc003rjt.1	1	HCT116-unstranded
AFE	3305@uc010kqi.1@uc010jte.1	2	HCT116-unstranded
AFE	3305@uc010kqi.1@uc010kna.1	2	HCT116-unstranded
AFE	331@uc010nqv.1@uc010nqu.1	3	HCT116-unstranded
AFE	3376@uc004ars.1@uc004aru.2	5	HCT116-unstranded
AFE	338692@uc001okh.1@uc001oke.1	1	HCT116-unstranded
AFE	3422@uc001ifz.1@uc001iga.1	2	HCT116-unstranded
AFE	343099@uc009wdl.1@uc001dpq.1	1	HCT116-unstranded
AFE	3475@uc003vgk.1@uc003vgh.1	17	HCT116-unstranded
AFE	353376@uc003krc.1@uc003kre.1-uc003krf.1	2	HCT116-unstranded
AFE	363@uc001rvp.1@uc001rvr.1	1	HCT116-unstranded
AFE	3646@uc003ymt.1@uc003ymv.1	1	HCT116-unstranded
AFE	3655@uc010fqm.1@uc010fqk.1	6	HCT116-unstranded
AFE	3679@uc009znw.1@uc001shg.1-uc001shh.1	4	HCT116-unstranded
AFE	3703@uc009zbn.1@uc001qce.1	5	HCT116-unstranded
AFE	3735@uc010cgz.1@uc002fer.1	8	HCT116-unstranded
AFE	375341@uc003cwm.1@uc003cwn.1	2	HCT116-unstranded
AFE	375748@uc004avu.2@uc010mrz.1	1	HCT116-unstranded
AFE	376497@uc002ngv.1@uc002ngt.1	2	HCT116-unstranded
AFE	3831@uc001ynq.1-uc001ynr.1@uc001ynm.1-uc001ynn.1-uc001yno.1	26	HCT116-unstranded
AFE	389170@uc003fba.1@uc003faz.1	1	HCT116-unstranded
AFE	399909@uc001oez.2@uc009yqn.1	2	HCT116-unstranded
AFE	399979@uc009zcw.1@uc001qgk.2-uc001qgl.2	1	HCT116-unstranded
AFE	401541@uc004asj.1@uc004ary.1-uc004arz.1	3	HCT116-unstranded
AFE	4134@uc003crw.1@uc003cry.1-uc003csa.2-uc003csd.1	6	HCT116-unstranded
AFE	4134@uc003crx.1@uc003csb.1-uc003csc.2-uc003csf.2-uc003csg.1	5	HCT116-unstranded
AFE	4134@uc003crx.1@uc003cse.1	1	HCT116-unstranded
AFE	4134@uc003cry.1-uc0017795	2	HCT116-unstranded
AFE	4134@uc003cse.1@uc003cry.1-uc003csa.2-uc003csd.1	2	HCT116-unstranded
AFE	4134@uc003cse.1@uc003csb.1-uc003csc.2-uc003csf.2-uc003csg.1	2	HCT116-unstranded
AFE	4193@uc009zrd.1@uc001sui.1-uc009zqw.1-uc001suk.1-uc009zqx.1	1	HCT116-unstranded
AFE	4212@uc001zjm.1@uc001zjo.1-uc001zjp.1-uc001zjr.1-uc001zjs.1	9	HCT116-unstranded
AFE	4212@uc001zjn.1@uc001zjt.1	25	HCT116-unstranded
AFE	4216@uc003qtq.1@uc010kkc.1-uc003qtn.1-uc003qto.1	9	HCT116-unstranded
AFE	4281@uc004ctd.2@uc004cte.2	1	HCT116-unstranded
AFE	4281@uc004ctd.2@uc004ctg.2	1	HCT116-unstranded
AFE	4281@uc004ctd.2@uc004cth.2	1	HCT116-unstranded
AFE	4281@uc004ctd.2@uc004cti.2	1	HCT116-unstranded
AFE	4281@uc004ctd.2@uc004ctj.2	1	HCT116-unstranded
AFE	4281@uc004ctd.2@uc004ctk.2	1	HCT116-unstranded
AFE	4281@uc004ctd.2@uc004cug.1	1	HCT116-unstranded
AFE	4281@uc004ctd.2@uc0069860	1	HCT116-unstranded
AFE	4281@uc004ctd.2@uc0069986	1	HCT116-unstranded
AFE	4281@uc010ndv.1@uc004cte.2	1	HCT116-unstranded
AFE	4281@uc010ndv.1@uc004ctg.2	1	HCT116-unstranded
AFE	4281@uc010ndv.1@uc004cth.2	1	HCT116-unstranded
AFE	4281@uc010ndv.1@uc004cti.2	1	HCT116-unstranded
AFE	4281@uc010ndv.1@uc004ctj.2	1	HCT116-unstranded
AFE	4281@uc010ndv.1@uc004ctk.2	1	HCT116-unstranded
AFE	4281@uc010ndv.1@uc004cug.1	1	HCT116-unstranded
AFE	4281@uc010ndv.1@uc0069503	1	HCT116-unstranded
AFE	4281@uc010ndv.1@uc0069947	1	HCT116-unstranded
AFE	4281@uc010ndw.1@uc004cte.2	1	HCT116-unstranded
AFE	4281@uc010ndw.1@uc004ctg.2	1	HCT116-unstranded
AFE	4281@uc010ndw.1@uc004cth.2	1	HCT116-unstranded
AFE	4281@uc010ndw.1@uc004cti.2	1	HCT116-unstranded
AFE	4281@uc010ndw.1@uc004ctj.2	1	HCT116-unstranded
AFE	4281@uc010ndw.1@uc004ctk.2	1	HCT116-unstranded
AFE	4281@uc010ndw.1@uc004cug.1	1	HCT116-unstranded
AFE	4281@uc010ndw.1@uc0069512	1	HCT116-unstranded
AFE	4281@uc010ndw.1@uc0069956	1	HCT116-unstranded
AFE	4292@uc010hgj.1@uc010hgl.1	2	HCT116-unstranded
AFE	4292@uc010hgn.1-uc010hgo.1@uc003cgn.2	2	HCT116-unstranded
AFE	4292@uc010hgn.1-uc010hgo.1@uc010hgl.1	2	HCT116-unstranded
AFE	4297@uc009zab.1-uc009zac.1@uc001ptd.1	19	HCT116-unstranded
AFE	4301@uc003qwg.1@uc003qwf.2	2	HCT116-unstranded
AFE	4430@uc002ust.1@uc002usr.1	2	HCT116-unstranded
AFE	4430@uc002usv.1@uc002ust.1	1	HCT116-unstranded
AFE	4439@uc003nwy.1@uc003nww.1	1	HCT116-unstranded
AFE	4439@uc003rjk.1@uc003rji.1	1	HCT116-unstranded
AFE	4595@uc001cni.1-uc001cnh.1@uc001cnm.1-uc001cnl.1-uc009vxp.1-uc001cnn.1	1	HCT116-unstranded
AFE	4595@uc001cnj.1@uc001cnm.1-uc001cnl.1-uc009vxp.1-uc001cnn.1	1	HCT116-unstranded
AFE	4595@uc009vxo.1@uc001cnm.1-uc001cnl.1-uc009vxp.1-uc001cnn.1	1	HCT116-unstranded
AFE	4638@uc010hrr.1@uc003ego.1-uc003egp.1-uc003egq.1-uc003egr.1	17	HCT116-unstranded
AFE	4646@uc003pij.1@uc003pii.1	22	HCT116-unstranded
AFE	4649@uc002atk.1-uc002atm.1@uc002atl.2-uc002ato.2	12	HCT116-unstranded
AFE	4660@uc001gyb.1-uc001gyc.1@uc001gxy.2-uc009xae.1-uc001gxz.1-uc001gya.1	1	HCT116-unstranded
AFE	4671@uc003mpr.1@uc003kaq.2	1	HCT116-unstranded
AFE	4678@uc001cok.1@uc009vxx.1-uc001coi.1-uc001coj.1	1	HCT116-unstranded
AFE	4678@uc001col.1@uc001cok.1	1	HCT116-unstranded
AFE	4763@uc010cso.1@uc010csn.1	1	HCT116-unstranded
AFE	4781@uc003zld.1@uc003zle.1-uc003zlf.1	5	HCT116-unstranded
AFE	4798@uc009zcr.1@uc001qfg.1	1	HCT116-unstranded
AFE	4798@uc009zcr.1@uc001qfi.1	2	HCT116-unstranded
AFE	4810@uc004cya.1@uc004cxx.1	1	HCT116-unstranded
AFE	4820@uc003clq.1@uc003cll.1-uc003clo.1	18	HCT116-unstranded
AFE	4820@uc003clr.1@uc003clq.1	26	HCT116-unstranded
AFE	4820@uc003cls.1@uc003clq.1	26	HCT116-unstranded
AFE	4849@uc002qdi.2@uc002qdk.1	1	HCT116-unstranded
AFE	4850@uc003vsr.1@uc003vss.1-uc003vst.1-uc003vsu.1-uc003vsv.1	1	HCT116-unstranded
AFE	487@uc002drp.1@uc002drn.1-uc002dro.1	1	HCT116-unstranded
AFE	488@uc001tqn.2@uc001tql.2-uc001tqk.2	2	HCT116-unstranded
AFE	4891@uc001rxg.1@uc001rxd.2	3	HCT116-unstranded
AFE	4926@uc009ysw.1-uc001orn.2@uc001orl.1-uc001orq.2	2	HCT116-unstranded
AFE	50624@uc001lgp.1@uc001lgs.1	3	HCT116-unstranded
AFE	50624@uc001lgr.1@uc001lgs.1	2	HCT116-unstranded
AFE	50624@uc009yae.1@uc001lgs.1	2	HCT116-unstranded
AFE	50624@uc009yaf.1@uc001lgs.1	2	HCT116-unstranded
AFE	50649@uc002tsc.1@uc002trz.1-uc010fmw.1	2	HCT116-unstranded
AFE	50649@uc002tsc.1@uc002tsa.1-uc002tsb.1	2	HCT116-unstranded
AFE	50649@uc002tsc.1@uc010fmx.1	2	HCT116-unstranded
AFE	5066@uc003knx.1@uc003kns.1-uc003knt.1-uc003knu.1-uc003knv.1-uc003knw.1	5	HCT116-unstranded
AFE	5066@uc003knz.1@uc003kns.1-uc003knt.1-uc003knu.1-uc003knv.1-uc003knw.1	18	HCT116-unstranded
AFE	5066@uc003knz.1@uc003knx.1	10	HCT116-unstranded
AFE	5094@uc001sdk.2@uc0014711	1	HCT116-unstranded
AFE	51000@uc003mya.1@uc003myb.1	1	HCT116-unstranded
AFE	51000@uc003myb.1@uc010jof.1	2	HCT116-unstranded
AFE	51004@uc001xpe.1-uc001xpf.1@uc001xpg.1-uc001xph.1	10	HCT116-unstranded
AFE	5108@uc003wyk.2@uc003wyg.2	11	HCT116-unstranded
AFE	5108@uc003wyk.2@uc003wyh.2-uc010lta.1-uc003wyi.2	2	HCT116-unstranded
AFE	51111@uc009yse.1@uc001onm.1-uc001ono.1	3	HCT116-unstranded
AFE	51111@uc009yse.1@uc001onp.1-uc001onq.1	2	HCT116-unstranded
AFE	51304@uc003cod.1@uc003cof.1-uc003cog.1	2	HCT116-unstranded
AFE	51428@uc003mhm.1@uc003mhn.1	2	HCT116-unstranded
AFE	51460@uc010hmr.1@uc003dgh.1	5	HCT116-unstranded
AFE	51474@uc001rwh.2@uc001rwj.2-uc001rwk.2	14	HCT116-unstranded
AFE	51474@uc001rwi.2@uc001rwj.2-uc001rwk.2	14	HCT116-unstranded
AFE	51477@uc002nja.1@uc002njc.1	7	HCT116-unstranded
AFE	5151@uc002blk.1@uc002blh.1-uc002bli.1	1	HCT116-unstranded
AFE	5151@uc002bll.1@uc002blk.1	2	HCT116-unstranded
AFE	5152@uc002zch.1@uc002zbz.1	19	HCT116-unstranded
AFE	51542@uc002scn.1@uc002sco.1	8	HCT116-unstranded
AFE	51542@uc002sco.1@uc002scp.1-uc002scq.1	2	HCT116-unstranded
AFE	51571@uc003ysv.1@uc003ysw.1	10	HCT116-unstranded
AFE	51586@uc002zst.1@uc002zsn.1	2	HCT116-unstranded
AFE	51586@uc002zst.1@uc002zsr.1	2	HCT116-unstranded
AFE	51586@uc002zst.1@uc002zss.1	3	HCT116-unstranded
AFE	51586@uc002zsu.1@uc002zsn.1	2	HCT116-unstranded
AFE	51586@uc002zsu.1@uc002zsr.1	2	HCT116-unstranded
AFE	51586@uc002zsu.1@uc002zst.1	1	HCT116-unstranded
AFE	51592@uc009wgt.1@uc001eew.1-uc001eex.1	1	HCT116-unstranded
AFE	51604@uc002xom.1@uc002xol.1	2	HCT116-unstranded
AFE	51657@uc003ueg.1@uc003uej.2	16	HCT116-unstranded
AFE	51657@uc003ueg.1@uc003uek.2-uc010ldh.1	16	HCT116-unstranded
AFE	51657@uc003uei.1-uc003ueh.1@uc003uek.2-uc010ldh.1	5	HCT116-unstranded
AFE	51719@uc002vqy.1@uc010fxq.1	1	HCT116-unstranded
AFE	51719@uc002vqy.1@uc010fxr.1	1	HCT116-unstranded
AFE	51735@uc003kvm.1@uc003kvp.1-uc003kvs.1-uc003kvt.1-uc010jdm.1-uc003kvu.2	18	HCT116-unstranded
AFE	51773@uc001oym.1@uc001oyn.1-uc001oyo.1	1	HCT116-unstranded
AFE	5218@uc003ukt.1@uc003uky.1	19	HCT116-unstranded
AFE	5269@uc003mui.1@uc003mum.1	2	HCT116-unstranded
AFE	5269@uc003mui.1@uc003muo.1	2	HCT116-unstranded
AFE	5298@uc001exs.2@uc009wmq.1	11	HCT116-unstranded
AFE	5308@uc003iac.1-uc003iag.1@uc003iad.1-uc003iae.1	1	HCT116-unstranded
AFE	5308@uc003iac.1-uc003iag.1@uc010iml.1	1	HCT116-unstranded
AFE	5325@uc003qjv.1@uc003qjw.1	1	HCT116-unstranded
AFE	5325@uc003qjv.1@uc003qkb.1	1	HCT116-unstranded
AFE	5325@uc003qjv.1@uc003qkd.1	1	HCT116-unstranded
AFE	5325@uc003qjv.1@uc003qkg.1	1	HCT116-unstranded
AFE	5325@uc003qjv.1@uc003qki.1	1	HCT116-unstranded
AFE	5325@uc003qjv.1@uc003qkk.1	1	HCT116-unstranded
AFE	5325@uc003qjv.1@uc003qkl.1	1	HCT116-unstranded
AFE	5325@uc003qjv.1@uc003qkn.1	1	HCT116-unstranded
AFE	5325@uc003qjv.1@uc003qkp.1	1	HCT116-unstranded
AFE	5325@uc003qka.1@uc003qki.1	1	HCT116-unstranded
AFE	5325@uc003qka.1@uc003qkk.1	1	HCT116-unstranded
AFE	5325@uc003qka.1@uc003qkl.1	1	HCT116-unstranded
AFE	5325@uc003qka.1@uc003qkn.1	1	HCT116-unstranded
AFE	5325@uc003qka.1@uc003qkp.1	1	HCT116-unstranded
AFE	5378@uc002urn.1@uc002urg.2-uc002urh.2-uc002uri.2-uc002urk.2	1	HCT116-unstranded
AFE	54058@uc002zja.2@uc002zjf.1	21	HCT116-unstranded
AFE	54206@uc001apa.1@uc001aoz.1	1	HCT116-unstranded
AFE	5426@uc001ukq.1@uc001ukr.1	6	HCT116-unstranded
AFE	54438@uc003nas.1@uc003nat.1	1	HCT116-unstranded
AFE	54476@uc010kta.1@uc003sox.1-uc003soy.1	1	HCT116-unstranded
AFE	54537@uc001kej.2@uc001kei.2	2	HCT116-unstranded
AFE	54840@uc003zrj.1@uc003zrs.1-uc003zrx.1	2	HCT116-unstranded
AFE	54840@uc003zrk.1@uc003zrs.1-uc003zrx.1	2	HCT116-unstranded
AFE	54840@uc003zrl.1@uc003zrs.1-uc003zrx.1	3	HCT116-unstranded
AFE	54843@uc001pav.1@uc001pbd.1-uc001pbb.1-uc001pbc.1	1	HCT116-unstranded
AFE	54849@uc002fpq.1@uc002fpl.1-uc002fpo.1-uc002fpp.1	2	HCT116-unstranded
AFE	54856@uc001fmb.2@uc001fme.2	1	HCT116-unstranded
AFE	54856@uc001fmb.2@uc009wrj.1	1	HCT116-unstranded
AFE	54856@uc001fme.2@uc001fma.1	4	HCT116-unstranded
AFE	54856@uc009wrj.1@uc001flz.2-uc009wrh.1-uc001fmd.2	5	HCT116-unstranded
AFE	54856@uc009wrj.1@uc001fma.1	5	HCT116-unstranded
AFE	54875@uc010mio.1@uc003zmw.1-uc003zmx.2-uc003zmz.2-uc003zmy.1	7	HCT116-unstranded
AFE	54878@uc010bhi.1@uc002aox.1-uc002aoz.1	1	HCT116-unstranded
AFE	54888@uc003jds.1@uc003jdt.1	2	HCT116-unstranded
AFE	54888@uc003jds.1@uc003jdv.1	2	HCT116-unstranded
AFE	54902@uc002gpk.2-uc002gpj.1@uc002gph.1	2	HCT116-unstranded
AFE	54910@uc002sxf.2-uc002sxe.2@uc002sxg.2	1	HCT116-unstranded
AFE	54910@uc002sxg.2@uc002sxh.2	2	HCT116-unstranded
AFE	54934@uc001rru.1@uc001rrw.2	1	HCT116-unstranded
AFE	54934@uc001rru.1@uc001rrx.2	4	HCT116-unstranded
AFE	54934@uc001rrw.2@uc001rrx.2	2	HCT116-unstranded
AFE	54934@uc001rrw.2@uc001rrz.2	2	HCT116-unstranded
AFE	55066@uc002eyh.1@uc002eyf.1	2	HCT116-unstranded
AFE	55068@uc001uyz.2@uc001uza.2	2	HCT116-unstranded
AFE	55072@uc001wmo.1@uc001wml.1	4	HCT116-unstranded
AFE	55072@uc001wmo.1@uc001wmn.1	4	HCT116-unstranded
AFE	55072@uc001wmo.1@uc010alg.1	4	HCT116-unstranded
AFE	55072@uc010alg.1@uc001wmn.1	8	HCT116-unstranded
AFE	55082@uc010age.1@uc001vqk.2	1	HCT116-unstranded
AFE	550@uc002sme.1@uc002smh.1	2	HCT116-unstranded
AFE	55114@uc002dmw.1-uc002dmx.1-uc002dne.1@uc002dna.1	1	HCT116-unstranded
AFE	55114@uc002dmy.1@uc002dna.1	1	HCT116-unstranded
AFE	55114@uc002dmz.1@uc002dna.1	1	HCT116-unstranded
AFE	55125@uc002krw.1@uc002krs.1	3	HCT116-unstranded
AFE	55125@uc002krw.1@uc002krt.1	3	HCT116-unstranded
AFE	55125@uc002krw.1@uc002krv.1	3	HCT116-unstranded
AFE	55132@uc003igf.1@uc003igc.2	1	HCT116-unstranded
AFE	55148@uc010auq.1@uc001ybm.2-uc001ybn.2	1	HCT116-unstranded
AFE	55160@uc001bas.1@uc009vpd.1	3	HCT116-unstranded
AFE	55180@uc002bwd.1@uc002bwe.1	3	HCT116-unstranded
AFE	55180@uc002bwd.1@uc002bwf.1	3	HCT116-unstranded
AFE	55180@uc002bwd.1@uc002bwg.1-uc002bwi.2	3	HCT116-unstranded
AFE	55180@uc002bwd.1@uc002bwh.1	3	HCT116-unstranded
AFE	55191@uc001oqp.1@uc001oqo.1	1	HCT116-unstranded
AFE	55193@uc003dfa.1@uc003dfb.1	10	HCT116-unstranded
AFE	55209@uc003bru.1@uc003brt.1	1	HCT116-unstranded
AFE	55209@uc003brw.1-uc003brx.1@uc003brs.1	2	HCT116-unstranded
AFE	55209@uc003brw.1-uc003brx.1@uc003brt.1	2	HCT116-unstranded
AFE	55209@uc003brw.1-uc003brx.1@uc003bru.1	2	HCT116-unstranded
AFE	55209@uc003brw.1-uc003brx.1@uc003brv.1	2	HCT116-unstranded
AFE	55209@uc010hck.1@uc003brs.1	2	HCT116-unstranded
AFE	55209@uc010hck.1@uc003bru.1	2	HCT116-unstranded
AFE	55215@uc002bnq.1@uc002bno.2	3	HCT116-unstranded
AFE	5523@uc003eqw.1@uc003eqv.1	2	HCT116-unstranded
AFE	55249@uc001flg.1@uc001fli.1-uc001flj.1	2	HCT116-unstranded
AFE	55249@uc001flg.1@uc001flk.1	2	HCT116-unstranded
AFE	55249@uc001flg.1@uc009wqw.1	2	HCT116-unstranded
AFE	55249@uc001flh.1-uc009wqx.1@uc001flo.1	2	HCT116-unstranded
AFE	55262@uc010lgp.1@uc003utr.1	1	HCT116-unstranded
AFE	55283@uc001dko.1@uc001dkr.2	1	HCT116-unstranded
AFE	55283@uc001dko.1@uc009wck.1	1	HCT116-unstranded
AFE	55283@uc009wck.1@uc001dkp.1-uc001dkq.1	17	HCT116-unstranded
AFE	55291@uc001onz.1@uc001onu.1	10	HCT116-unstranded
AFE	55291@uc001onz.1@uc009ysh.1	10	HCT116-unstranded
AFE	55291@uc001ooa.1@uc001onu.1	3	HCT116-unstranded
AFE	55291@uc001ooa.1@uc009ysh.1	3	HCT116-unstranded
AFE	55361@uc009xvw.1@uc001kog.1	1	HCT116-unstranded
AFE	55421@uc002fwr.2@uc010ckl.1	1	HCT116-unstranded
AFE	55466@uc002bdm.1@uc002bdl.2	4	HCT116-unstranded
AFE	55578@uc001uwd.1@uc001uwe.1	2	HCT116-unstranded
AFE	55596@uc001ucl.1@uc001ucn.1	2	HCT116-unstranded
AFE	55596@uc001ucl.1@uc009zxp.1	2	HCT116-unstranded
AFE	55596@uc001ucl.1@uc009zxq.1	2	HCT116-unstranded
AFE	55596@uc009zxp.1@uc001ucn.1	1	HCT116-unstranded
AFE	55596@uc009zxq.1@uc001ucn.1	1	HCT116-unstranded
AFE	55604@uc003nfa.1@uc010jpx.1-uc010jpy.1	2	HCT116-unstranded
AFE	55605@uc001rlt.1@uc001rlv.1	9	HCT116-unstranded
AFE	55608@uc001vrm.1@uc001vrn.1-uc001vro.1-uc001vrp.1	2	HCT116-unstranded
AFE	55615@uc003bfh.1@uc003bfa.1	2	HCT116-unstranded
AFE	55627@uc002tqo.1@uc002tqs.1	2	HCT116-unstranded
AFE	55627@uc002tqo.1@uc002tqt.1	2	HCT116-unstranded
AFE	55630@uc003zcm.1-uc003zcn.1@uc003zco.1	8	HCT116-unstranded
AFE	55630@uc003zcm.1-uc003zcn.1@uc003zcp.1	20	HCT116-unstranded
AFE	55630@uc003zcm.1-uc003zcn.1@uc003zcq.1	5	HCT116-unstranded
AFE	55657@uc001ifa.1@uc001ifc.1-uc001ifd.1	2	HCT116-unstranded
AFE	55657@uc001ifb.1@uc001ifc.1-uc001ifd.1	2	HCT116-unstranded
AFE	55660@uc002tyg.2@uc002tyj.2	2	HCT116-unstranded
AFE	55680@uc001joa.1@uc001job.1	14	HCT116-unstranded
AFE	55683@uc002swo.2@uc002swk.2-uc002swl.2	1	HCT116-unstranded
AFE	55683@uc002swo.2@uc002swn.2	1	HCT116-unstranded
AFE	55683@uc002swo.2@uc002swp.1	1	HCT116-unstranded
AFE	55683@uc002swo.2@uc010fhy.1	1	HCT116-unstranded
AFE	55683@uc002swo.2@uc010fhz.1	1	HCT116-unstranded
AFE	55683@uc002swq.1@uc002swn.2	1	HCT116-unstranded
AFE	55684@uc010nbs.1@uc004cjh.1-uc004cji.1-uc010nbr.1-uc004cjj.1	2	HCT116-unstranded
AFE	55692@uc002cgb.1@uc010bqq.1	2	HCT116-unstranded
AFE	55697@uc010cfx.1@uc010cfw.1	20	HCT116-unstranded
AFE	55700@uc001cac.1@uc001bzz.1-uc001caa.1-uc001cab.1	1	HCT116-unstranded
AFE	55704@uc002ryu.1-uc002ryw.2@uc002ryr.1-uc002ryv.1	12	HCT116-unstranded
AFE	55719@uc001kru.1@uc001krr.1-uc001krs.2-uc001krt.2	1	HCT116-unstranded
AFE	55727@uc001ybq.2@uc001ybo.1-uc001ybr.1	1	HCT116-unstranded
AFE	55727@uc010aur.1@uc001ybo.1-uc001ybr.1	1	HCT116-unstranded
AFE	55755@uc004bke.1@uc004bkf.1-uc004bkg.1-uc004bkh.1	1	HCT116-unstranded
AFE	55760@uc001lje.1@uc001ljf.1	12	HCT116-unstranded
AFE	55761@uc001mxk.1@uc001mxj.2	1	HCT116-unstranded
AFE	55775@uc001xyd.1@uc001xxy.1-uc010atn.1	2	HCT116-unstranded
AFE	55778@uc001yls.2@uc001ylo.2	1	HCT116-unstranded
AFE	55778@uc001yls.2@uc001ylq.1-uc001ylr.2	1	HCT116-unstranded
AFE	55778@uc001ylt.2@uc001ylo.2	2	HCT116-unstranded
AFE	55778@uc001ylt.2@uc001ylq.1-uc001ylr.2	2	HCT116-unstranded
AFE	55778@uc001ylt.2@uc001yls.2	2	HCT116-unstranded
AFE	55780@uc003qxi.1@uc010kky.1	2	HCT116-unstranded
AFE	55795@uc001vtb.1@uc001vtd.1-uc001vte.1-uc001vtf.1	2	HCT116-unstranded
AFE	55827@uc001gez.1@uc001gey.1	2	HCT116-unstranded
AFE	55833@uc003ztn.1@uc003ztr.1	2	HCT116-unstranded
AFE	55833@uc003zts.2@uc003ztr.1	2	HCT116-unstranded
AFE	55904@uc010ljg.1@uc003vcl.2-uc003vcm.1	2	HCT116-unstranded
AFE	55904@uc010ljg.1@uc010lja.1	2	HCT116-unstranded
AFE	55904@uc010ljh.1@uc010lja.1	2	HCT116-unstranded
AFE	5590@uc001ait.1@uc001air.1	2	HCT116-unstranded
AFE	5590@uc001ait.1@uc001ais.1	2	HCT116-unstranded
AFE	5605@uc002lzj.1@uc002lzk.1	1	HCT116-unstranded
AFE	56181@uc001bkv.2@uc001bku.2	12	HCT116-unstranded
AFE	56654@uc004cks.1@uc004ckr.1-uc004ckt.1-uc004cku.1	1	HCT116-unstranded
AFE	56829@uc003vuo.1@uc003vun.1-uc003vup.1	1	HCT116-unstranded
AFE	56894@uc002zdv.1@uc002zdx.1	1	HCT116-unstranded
AFE	56894@uc002zdw.1@uc002zdx.1	1	HCT116-unstranded
AFE	56894@uc002zdy.1@uc002zdx.1	1	HCT116-unstranded
AFE	56919@uc002gbz.1@uc002gca.1-uc010clf.1	2	HCT116-unstranded
AFE	56919@uc002gbz.1@uc002gcb.1	2	HCT116-unstranded
AFE	56965@uc002aua.1@uc002auc.1	1	HCT116-unstranded
AFE	56980@uc001qfj.1-uc001qfk.1-uc001qfl.1@uc001qfm.1-uc001qfn.1-uc009zct.1	2	HCT116-unstranded
AFE	56996@uc003uwv.1@uc003uwr.1	2	HCT116-unstranded
AFE	56997@uc001hqo.1@uc001hqm.1	4	HCT116-unstranded
AFE	56997@uc001hqo.1@uc001hqn.1	4	HCT116-unstranded
AFE	57018@uc003fbe.1@uc003fbd.1-uc003fbf.1	2	HCT116-unstranded
AFE	57018@uc003fbe.1@uc003fbi.1	2	HCT116-unstranded
AFE	5705@uc010ddy.1@uc002jcd.1	1	HCT116-unstranded
AFE	57130@uc002nne.1@uc002nnf.2	2	HCT116-unstranded
AFE	57130@uc002nne.1@uc002nnh.2	2	HCT116-unstranded
AFE	57176@uc003rwu.1@uc003rws.1	7	HCT116-unstranded
AFE	57176@uc010jsg.1@uc003nsc.1	1	HCT116-unstranded
AFE	57176@uc010kmd.1@uc003rep.1	1	HCT116-unstranded
AFE	57184@uc010bkh.1@uc002azh.2-uc002azg.2-uc002azf.2	8	HCT116-unstranded
AFE	5719@uc001lop.2@uc001lon.2-uc001lom.2	5	HCT116-unstranded
AFE	57217@uc002rvr.1@uc002rvm.1	1	HCT116-unstranded
AFE	57217@uc010fbc.1@uc002rvm.1	1	HCT116-unstranded
AFE	57223@uc002rza.1@uc002rzc.1-uc002rzb.1-uc002rzd.1	1	HCT116-unstranded
AFE	57404@uc010ftw.1@uc002uzv.2	1	HCT116-unstranded
AFE	57404@uc010ftw.1@uc002uzx.2	1	HCT116-unstranded
AFE	57404@uc010ftw.1@uc002uzy.2	1	HCT116-unstranded
AFE	57449@uc001anj.1@uc009vmb.1-uc001anl.1	11	HCT116-unstranded
AFE	57449@uc001anr.1@uc001anj.1	0	HCT116-unstranded
AFE	57449@uc009vma.1@uc001anq.1-uc001anp.1	1	HCT116-unstranded
AFE	57455@uc010dsq.1@uc002lua.2	2	HCT116-unstranded
AFE	57466@uc002ypf.1@uc002ypd.1-uc002ype.1-uc010glu.1-uc002ypg.1	1	HCT116-unstranded
AFE	5747@uc003yvq.1@uc003yvv.1	1	HCT116-unstranded
AFE	57509@uc003wxs.1@uc003wxv.1-uc003wxw.1-uc010lsz.1	2	HCT116-unstranded
AFE	57533@uc003gju.2@uc003gjs.2	1	HCT116-unstranded
AFE	57533@uc003gju.2@uc010idg.1	1	HCT116-unstranded
AFE	57553@uc002znj.1@uc002znh.2	1	HCT116-unstranded
AFE	57553@uc002znj.1@uc002znk.1-uc010grf.1	1	HCT116-unstranded
AFE	57559@uc001kfn.1@uc001kfk.1	1	HCT116-unstranded
AFE	57579@uc003pfm.1@uc003pfl.2	4	HCT116-unstranded
AFE	57579@uc003pfo.1@uc003pfl.2	2	HCT116-unstranded
AFE	57592@uc001exq.1@uc001exp.1	1	HCT116-unstranded
AFE	57592@uc009wmo.1@uc001exp.1	1	HCT116-unstranded
AFE	57592@uc009wmp.1@uc001exp.1	1	HCT116-unstranded
AFE	57614@uc002lim.1-uc010dpu.1@uc002lik.1-uc002lil.1	1	HCT116-unstranded
AFE	57630@uc010irc.1@uc003isa.1	1	HCT116-unstranded
AFE	57634@uc001ujp.1@uc001ujj.1-uc001ujk.2-uc001ujl.1	1	HCT116-unstranded
AFE	57634@uc001ujp.1@uc001ujm.1-uc001ujn.1	1	HCT116-unstranded
AFE	57654@uc010ibv.1@uc003gde.2	8	HCT116-unstranded
AFE	57696@uc001ufl.1@uc001ufh.2	12	HCT116-unstranded
AFE	57701@uc001rvb.2@uc009zlk.1	2	HCT116-unstranded
AFE	57704@uc003zxx.1@uc003zxw.1	2	HCT116-unstranded
AFE	57704@uc003zxx.1@uc003zxy.1	2	HCT116-unstranded
AFE	57704@uc003zxy.1@uc003zxw.1	1	HCT116-unstranded
AFE	57727@uc002xrc.1@uc002xrd.1	1	HCT116-unstranded
AFE	5774@uc004beb.1-uc004bec.1@uc004bee.2	3	HCT116-unstranded
AFE	5774@uc010mtv.1@uc004beb.1-uc004bec.1	1	HCT116-unstranded
AFE	57794@uc002nmf.1@uc002nmj.1	1	HCT116-unstranded
AFE	57794@uc002nmg.1@uc002nmj.1	1	HCT116-unstranded
AFE	5786@uc002who.1@uc002whj.1	1	HCT116-unstranded
AFE	5792@uc001cjw.1@uc001cjt.2	1	HCT116-unstranded
AFE	5829@uc001txu.2@uc001txx.2	2	HCT116-unstranded
AFE	58504@uc001jgr.1@uc001jgv.1	2	HCT116-unstranded
AFE	58504@uc001jgt.1-uc001jgu.1@uc001jgv.1	2	HCT116-unstranded
AFE	58508@uc003wky.2@uc003wkz.1	2	HCT116-unstranded
AFE	58508@uc003wkz.1@uc003wla.1	1	HCT116-unstranded
AFE	5905@uc003azr.1@uc003azt.1	20	HCT116-unstranded
AFE	5905@uc003azr.1@uc003azu.1	5	HCT116-unstranded
AFE	5905@uc010gyk.1@uc003azt.1	1	HCT116-unstranded
AFE	5930@uc002dmk.1@uc002dmg.1-uc002dmh.1-uc002dmi.1-uc010bxr.1	2	HCT116-unstranded
AFE	5936@uc001oiw.1-uc001oix.1@uc009yrh.1-uc001oit.1-uc009yri.1-uc009yrk.1	2	HCT116-unstranded
AFE	5936@uc001oiy.1@uc009yrh.1-uc001oit.1-uc009yri.1-uc009yrk.1	2	HCT116-unstranded
AFE	5962@uc001pks.1@uc001pkt.1	1	HCT116-unstranded
AFE	5998@uc004bhv.1@uc004bhu.1	2	HCT116-unstranded
AFE	5998@uc004bhy.1@uc004bhv.1	1	HCT116-unstranded
AFE	5998@uc004bhy.1@uc010muz.1	7	HCT116-unstranded
AFE	5998@uc004bhz.1@uc004bhv.1	1	HCT116-unstranded
AFE	6002@uc003ghb.2@uc003ggv.1-uc003ggw.1	13	HCT116-unstranded
AFE	60313@uc001coo.1@uc001cop.1	2	HCT116-unstranded
AFE	60313@uc001coo.1@uc001coq.1	2	HCT116-unstranded
AFE	60314@uc001scq.2@uc001scp.2-uc009zmx.1	1	HCT116-unstranded
AFE	6048@uc003rmq.2@uc003seh.2	1	HCT116-unstranded
AFE	60528@uc002gnu.2@uc002gnv.2	1	HCT116-unstranded
AFE	60528@uc002gnv.2@uc002gnx.2	1	HCT116-unstranded
AFE	60@uc003sor.2@uc003sot.2	27	HCT116-unstranded
AFE	622@uc003fxv.1@uc003fxs.1	1	HCT116-unstranded
AFE	6238@uc002wpt.1@uc010gcl.1	2	HCT116-unstranded
AFE	6238@uc010gcm.1@uc002wpw.1	8	HCT116-unstranded
AFE	6238@uc010gcm.1@uc002wpx.2	8	HCT116-unstranded
AFE	6238@uc010gcm.1@uc002wpy.2	8	HCT116-unstranded
AFE	6257@uc003ode.1@uc003odb.1-uc003odc.1-uc003odd.1	5	HCT116-unstranded
AFE	627@uc001mrs.1@uc009yje.1	7	HCT116-unstranded
AFE	627@uc001mru.1@uc009yje.1	7	HCT116-unstranded
AFE	627@uc009yjd.1@uc009yje.1	7	HCT116-unstranded
[truncated: 18,799 more rows]
