# Supplementary material for: CLK-dependent exon recognition and conjoined gene formation revealed with a novel small molecule inhibitor
Source: Nat Commun. 2017 Feb 23;8:7. doi: 10.1038/s41467-016-0008-7 (PMC5431906; doi:10.1038/s41467-016-0008-7)
Supplement: Supplementary file 17 — Hypergeometric test P-values for the enrichment of AS event types within AS PSI clusters. P-values have been multiple-test corrected using the Benjamini-Hochberg procedure. Columns: cluster (PSI response cluster; int), A3SS–SE (enrichment P-values; float), dataset (cell and RNA-Seq library type; text). [file 41467_2016_8_MOESM17_ESM.txt]

cluster	A3SS	A5SS	AFE	ALE	MXE	RI	SE	dataset
1	1.0	1.0	1.0	1.0	1.0	1.0	0.0	HCT116-unstranded
2	1.976925519676017e-06	1.969841568046011e-14	5.055292751051737e-32	5.048004128700599e-75	0.14943485579954546	1.71284960413056e-123	1.0	HCT116-unstranded
3	4.974230876047414e-07	0.03638586402301598	0.0010658280798564756	7.251051552790698e-08	0.002026614504199236	1.0	1.0	HCT116-unstranded
4	6.111218417755254e-08	0.05247773985944439	0.00581620219094937	0.5874434286562572	0.3726461430316086	3.053555387394845e-05	1.0	HCT116-unstranded
5	3.1572430040467484e-18	1.9861378667434947e-11	0.008713691619957373	1.0	0.11353621018561988	1.0	1.0	HCT116-unstranded
6	0.7386864807803246	1.0	1.0	1.0	0.01550751230603361	1.0	3.641771296630504e-05	HCT116-unstranded
7	0.00022171108086382896	1.0	1.0	1.0	1.0	0.10033631588880117	1.0	HCT116-unstranded
8	0.8725055136444457	1.0	0.8341705571415337	1.0	0.8399280265965678	1.0	0.00033900635197676765	HCT116-unstranded
9	0.04773365175878543	0.00027078924891831024	0.8341705571415337	0.04773365175878543	1.0	0.13125502326420482	1.0	HCT116-unstranded
10	0.20751113148104805	1.0	0.005301692222486114	1.0	0.006384492282713444	1.0590979868531793e-11	1.0	HCT116-unstranded
11	0.2395301635365691	0.14673977931573898	1.0	0.00581620219094937	0.3826047449203168	1.5410163768920425e-05	1.0	HCT116-unstranded
12	0.5890319002382296	0.6452948188460511	0.0018110504901234523	0.8936914692026444	0.06263815531319014	1.0	1.0	HCT116-unstranded
13	0.021096710631918945	0.09768092248186022	0.8388519887552396	0.5874434286562572	0.3760936239064709	0.6892641335275368	1.0	HCT116-unstranded
14	0.6764446510246042	0.30565480992881944	0.14461740755593674	1.0	0.011954288351895359	0.8208911760083941	1.0	HCT116-unstranded
15	0.8453671767438097	0.8341705571415337	1.0	0.0020132926141671627	0.5874434286562572	0.7386864807803246	1.0	HCT116-unstranded
16	0.2544666213675688	0.8399280265965678	0.06541093789993904	1.0	0.021927085313380952	1.0	1.0	HCT116-unstranded
17	0.15630119820669558	0.013032474209097243	0.8936914692026444	0.6642337824436845	0.05837893573163111	0.3874190252878972	1.0	HCT116-unstranded
18	0.5286640885022755	0.988954113869234	1.0	1.0	0.1832240217397727	0.05247773985944439	0.2630921513946376	HCT116-unstranded
19	0.3846752353402916	0.6642337824436845	0.7481389084252168	0.6642337824436845	0.8553652360763604	0.4432572112729971	0.8725055136444457	HCT116-unstranded
20	0.0010658280798564756	0.008713691619957373	0.04773365175878543	1.0	0.8316612021514795	1.0	1.0	HCT116-unstranded
21	0.3281878586735545	0.6123985326708148	0.4767754497696663	0.5874434286562572	0.12970469768373033	1.0	0.8388519887552396	HCT116-unstranded
22	0.01332913251138967	0.8388519887552396	0.33799195978574	1.0	0.11015593394846457	0.7481389084252168	0.9584783809505516	HCT116-unstranded
23	0.0055276765720351844	0.11268247689581197	1.0	0.27276356820550185	0.11353621018561988	0.9749762536832322	1.0	HCT116-unstranded
24	0.007397763050776904	0.6642337824436845	0.009966211580448069	0.7481389084252168	0.21433653688590756	0.20556007673795046	1.0	HCT116-unstranded
25	0.6642337824436845	0.7481389084252168	0.957481776502886	0.12970469768373033	0.7481389084252168	0.15630119820669558	1.0	HCT116-unstranded
26	0.12994126231736444	0.010622659292815452	0.13125502326420482	0.19656707985029892	0.2478883932048941	1.0	1.0	HCT116-unstranded
27	0.8553652360763604	0.6892641335275368	0.00581620219094937	1.0	0.2395301635365691	0.2478883932048941	1.0	HCT116-unstranded
28	0.8553652360763604	0.12970469768373033	0.6716480800706847	0.17060105069682055	0.7297043486350856	0.01249815660045663	1.0	HCT116-unstranded
1	1.0	1.0	1.0	1.0	1.0	1.0	6.630378509359163e-72	HCT116-stranded
2	1.0	1.0	1.0	1.0	1.0	1.0	6.044896757243965e-72	HCT116-stranded
3	1.753191926046525e-19	1.4948953861787876e-12	3.211582448815768e-35	3.955277594430124e-11	0.00030545763905584446	5.298542242599698e-18	1.0	HCT116-stranded
4	0.012821933716311388	3.88152509242675e-15	2.0866443923380078e-13	0.08860960243385535	0.3992039245151248	5.66320444822874e-53	1.0	HCT116-stranded
5	0.12318246318206467	1.0	1.0	1.0	0.8860645027578974	1.0	4.719354389730057e-10	HCT116-stranded
6	8.31559723571353e-07	0.03402762233368322	0.2780697088956153	0.012821933716311388	0.8001951915748869	0.0015331227378759394	1.0	HCT116-stranded
7	1.0	1.0	1.0	1.0	0.4399790081810969	0.4399790081810969	0.00022426888768520316	HCT116-stranded
1	1.0	1.0	1.0	1.0	1.0	1.0	7.879924899824685e-136	hTERT
2	1.0	1.0	1.0	1.0	1.0	1.0	8.419931285174193e-54	hTERT
3	8.757997011597646e-23	1.7134683752690745e-12	3.642990811887775e-21	5.704397313498924e-18	0.012985717889534542	2.2014553406683512e-39	1.0	hTERT
4	0.0016993334922471336	0.08832853285464584	2.2256678299940532e-14	1.322954356420618e-09	0.004537786231967567	0.0007656769844711246	1.0	hTERT
5	0.17361180841098042	0.04067233993495116	4.995472787933979e-15	2.6955591126530092e-05	1.0	1.0033676579420356e-38	1.0	hTERT
6	0.12571200364904572	0.9450557428801468	1.0	1.0	0.6484276366553692	1.0	1.7464753855250197e-07	hTERT
7	0.3297504634544816	0.6165869577698015	0.13941381302819816	1.0	0.0003779515417750228	1.0	0.5834390766787974	hTERT
