# Supplementary material for: CLK-dependent exon recognition and conjoined gene formation revealed with a novel small molecule inhibitor
Source: Nat Commun. 2017 Feb 23;8:7. doi: 10.1038/s41467-016-0008-7 (PMC5431906; doi:10.1038/s41467-016-0008-7)
Supplement: Supplementary file 18 — FPKM values for genes in the HCT116 and 184hTERT datasets. Columns: gene (gene name; text), library (library/sample id; text), fpkm (gene expression; float), dataset (cell and RNASeq library type; text), t3_concentration (T3 concentration, μM; float). [file 41467_2016_8_MOESM18_ESM.txt]

gene	library	fpkm	dataset	t3_concentration
LOC100506866	SA464	0.936084	HCT116-unstranded	0.0
ATRX	SA464	4.31642	HCT116-unstranded	0.0
LOC147670	SA464	0.0224707	HCT116-unstranded	0.0
MTVR2	SA464	0.22699	HCT116-unstranded	0.0
LOC441204	SA464	0.0408301	HCT116-unstranded	0.0
TCOF1	SA464	59.1157	HCT116-unstranded	0.0
NSRP1	SA464	11.08	HCT116-unstranded	0.0
SPPL3	SA464	14.4709	HCT116-unstranded	0.0
OPA3	SA464	5.34767	HCT116-unstranded	0.0
OPA1	SA464	16.2395	HCT116-unstranded	0.0
ITGA8	SA464	0.0	HCT116-unstranded	0.0
ITGA9	SA464	0.201075	HCT116-unstranded	0.0
ITGA1	SA464	0.169981	HCT116-unstranded	0.0
ITGA2	SA464	13.6235	HCT116-unstranded	0.0
ITGA3	SA464	83.2249	HCT116-unstranded	0.0
ITGA4	SA464	0.00283721	HCT116-unstranded	0.0
ITGA5	SA464	15.9196	HCT116-unstranded	0.0
ITGA6	SA464	37.849000000000004	HCT116-unstranded	0.0
ITGA7	SA464	1.5570700000000002	HCT116-unstranded	0.0
TRHR	SA464	0.0	HCT116-unstranded	0.0
LOC100132287	SA464	0.0150021	HCT116-unstranded	0.0
UFSP2	SA464	6.657660000000001	HCT116-unstranded	0.0
FAM212B	SA464	0.36485100000000004	HCT116-unstranded	0.0
FAM212A	SA464	1.25546	HCT116-unstranded	0.0
ZFP161	SA464	6.3737900000000005	HCT116-unstranded	0.0
CHST8	SA464	0.0	HCT116-unstranded	0.0
CHST1	SA464	0.0832345	HCT116-unstranded	0.0
CHST3	SA464	9.76217	HCT116-unstranded	0.0
CHST2	SA464	1.2921200000000002	HCT116-unstranded	0.0
CHST5	SA464	0.137106	HCT116-unstranded	0.0
CHST4	SA464	0.39414299999999997	HCT116-unstranded	0.0
CHST7	SA464	7.64522	HCT116-unstranded	0.0
CHST6	SA464	2.84017	HCT116-unstranded	0.0
ITGAX	SA464	0.038618900000000005	HCT116-unstranded	0.0
BCL2A1	SA464	0.0	HCT116-unstranded	0.0
ITGAV	SA464	10.2755	HCT116-unstranded	0.0
PREP	SA464	31.385	HCT116-unstranded	0.0
ITGAL	SA464	0.0118992	HCT116-unstranded	0.0
ITGAM	SA464	0.038499599999999995	HCT116-unstranded	0.0
ITGAD	SA464	0.0	HCT116-unstranded	0.0
ITGAE	SA464	2.4744	HCT116-unstranded	0.0
IGF2R	SA464	18.5155	HCT116-unstranded	0.0
SLC36A4	SA464	5.0311	HCT116-unstranded	0.0
SLC36A3	SA464	0.0	HCT116-unstranded	0.0
CKS1B	SA464	45.2488	HCT116-unstranded	0.0
SLC36A1	SA464	4.8513	HCT116-unstranded	0.0
LOC729264	SA464	0.0	HCT116-unstranded	0.0
C14orf118	SA464	7.755330000000001	HCT116-unstranded	0.0
ARTN	SA464	5.64774	HCT116-unstranded	0.0
ART1	SA464	0.0	HCT116-unstranded	0.0
ART3	SA464	0.0321293	HCT116-unstranded	0.0
ART5	SA464	1.14675	HCT116-unstranded	0.0
ART4	SA464	0.0480733	HCT116-unstranded	0.0
MGC57346	SA464	0.0	HCT116-unstranded	0.0
RFPL1	SA464	0.0114629	HCT116-unstranded	0.0
CRTAM	SA464	0.0	HCT116-unstranded	0.0
CADPS2	SA464	1.90182	HCT116-unstranded	0.0
RLF	SA464	6.9532300000000005	HCT116-unstranded	0.0
CRTAP	SA464	18.5941	HCT116-unstranded	0.0
ADPGK	SA464	29.4807	HCT116-unstranded	0.0
HPYR1	SA464	0.0	HCT116-unstranded	0.0
CPEB4	SA464	1.9347299999999998	HCT116-unstranded	0.0
CPEB1	SA464	0.00540202	HCT116-unstranded	0.0
CPEB3	SA464	0.768642	HCT116-unstranded	0.0
CPEB2	SA464	0.22177800000000003	HCT116-unstranded	0.0
SRBD1	SA464	9.722710000000001	HCT116-unstranded	0.0
ABAT	SA464	1.1867	HCT116-unstranded	0.0
POU5F1B	SA464	0.100979	HCT116-unstranded	0.0
LOC284865	SA464	0.013740700000000002	HCT116-unstranded	0.0
PHOX2A	SA464	0.0	HCT116-unstranded	0.0
PHOX2B	SA464	0.0	HCT116-unstranded	0.0
UPK2	SA464	0.181369	HCT116-unstranded	0.0
CFH	SA464	0.00725993	HCT116-unstranded	0.0
CFI	SA464	0.022616	HCT116-unstranded	0.0
ANKFY1	SA464	19.2276	HCT116-unstranded	0.0
CFB	SA464	0.0	HCT116-unstranded	0.0
TPT1-AS1	SA464	1.06948	HCT116-unstranded	0.0
CFP	SA464	0.19841199999999998	HCT116-unstranded	0.0
REREP3	SA464	0.0231257	HCT116-unstranded	0.0
AAAS	SA464	49.1145	HCT116-unstranded	0.0
SIDT1	SA464	0.0157346	HCT116-unstranded	0.0
SIDT2	SA464	9.48498	HCT116-unstranded	0.0
CDH24	SA464	6.42243	HCT116-unstranded	0.0
PISRT1	SA464	0.0	HCT116-unstranded	0.0
LOC283070	SA464	1.2472299999999998	HCT116-unstranded	0.0
SAGE1	SA464	0.0	HCT116-unstranded	0.0
AAGAB	SA464	24.625999999999998	HCT116-unstranded	0.0
C4orf19	SA464	0.0737067	HCT116-unstranded	0.0
SLC7A6OS	SA464	8.550939999999999	HCT116-unstranded	0.0
C4orf17	SA464	0.0	HCT116-unstranded	0.0
LOC100128946	SA464	0.0	HCT116-unstranded	0.0
EFHA1	SA464	23.3824	HCT116-unstranded	0.0
EFHA2	SA464	0.0	HCT116-unstranded	0.0
AAA1	SA464	0.0	HCT116-unstranded	0.0
NBEAP1	SA464	0.0	HCT116-unstranded	0.0
INGX	SA464	0.0	HCT116-unstranded	0.0
ETV3L	SA464	0.124001	HCT116-unstranded	0.0
GCFC1-AS1	SA464	0.310101	HCT116-unstranded	0.0
TEN1-CDK3	SA464	1.52693	HCT116-unstranded	0.0
MSL3P1	SA464	10.8041	HCT116-unstranded	0.0
LOC286297	SA464	0.0	HCT116-unstranded	0.0
C15orf26	SA464	0.08514060000000001	HCT116-unstranded	0.0
C15orf27	SA464	0.10131	HCT116-unstranded	0.0
C15orf24	SA464	37.9539	HCT116-unstranded	0.0
C15orf23	SA464	44.5529	HCT116-unstranded	0.0
C15orf29	SA464	6.07901	HCT116-unstranded	0.0
ZNF117	SA464	0.304775	HCT116-unstranded	0.0
ZNF114	SA464	1.54856	HCT116-unstranded	0.0
SEZ6L	SA464	0.00239041	HCT116-unstranded	0.0
PRKAR2A	SA464	19.9587	HCT116-unstranded	0.0
PRKAR2B	SA464	6.23428	HCT116-unstranded	0.0
S1PR5	SA464	2.56828	HCT116-unstranded	0.0
C20orf54	SA464	4.04986	HCT116-unstranded	0.0
TMEM200B	SA464	6.25223	HCT116-unstranded	0.0
ITGA2B	SA464	0.27239	HCT116-unstranded	0.0
PHACTR4	SA464	9.17147	HCT116-unstranded	0.0
PHACTR1	SA464	0.0166485	HCT116-unstranded	0.0
OR2K2	SA464	0.0	HCT116-unstranded	0.0
PHACTR3	SA464	0.254154	HCT116-unstranded	0.0
NUP107	SA464	32.0337	HCT116-unstranded	0.0
KRTAP2-2	SA464	0.60259	HCT116-unstranded	0.0
KRTAP2-1	SA464	0.026116900000000005	HCT116-unstranded	0.0
KRTAP2-4	SA464	0.461721	HCT116-unstranded	0.0
MIR4708	SA464	0.0	HCT116-unstranded	0.0
MIR4709	SA464	0.0	HCT116-unstranded	0.0
MIR4705	SA464	0.0	HCT116-unstranded	0.0
MIR4706	SA464	0.0	HCT116-unstranded	0.0
MIR4707	SA464	0.0	HCT116-unstranded	0.0
MIR4700	SA464	0.0	HCT116-unstranded	0.0
MIR4701	SA464	0.0	HCT116-unstranded	0.0
MIR4703	SA464	0.0	HCT116-unstranded	0.0
SBF1P1	SA464	0.0192442	HCT116-unstranded	0.0
VMP1	SA464	49.5127	HCT116-unstranded	0.0
NR1D1	SA464	19.6645	HCT116-unstranded	0.0
NR1D2	SA464	16.5854	HCT116-unstranded	0.0
UFSP1	SA464	2.1475	HCT116-unstranded	0.0
OGFR	SA464	59.7034	HCT116-unstranded	0.0
KDM4DL	SA464	0.0	HCT116-unstranded	0.0
RP11-165H20.1	SA464	0.0	HCT116-unstranded	0.0
PTCH2	SA464	0.284006	HCT116-unstranded	0.0
PTCH1	SA464	1.0302200000000001	HCT116-unstranded	0.0
TIMM44	SA464	38.611999999999995	HCT116-unstranded	0.0
RAD9B	SA464	0.0698498	HCT116-unstranded	0.0
RAD9A	SA464	8.63353	HCT116-unstranded	0.0
ERGIC2	SA464	16.6834	HCT116-unstranded	0.0
ERGIC3	SA464	107.85700000000001	HCT116-unstranded	0.0
ERGIC1	SA464	45.7588	HCT116-unstranded	0.0
MIR3165	SA464	0.0	HCT116-unstranded	0.0
MIR3167	SA464	0.0	HCT116-unstranded	0.0
MIR3162	SA464	0.0	HCT116-unstranded	0.0
B3GAT3	SA464	24.0827	HCT116-unstranded	0.0
B3GAT2	SA464	1.8827699999999992e-243	HCT116-unstranded	0.0
B3GAT1	SA464	0.0791948	HCT116-unstranded	0.0
MIR3169	SA464	0.0	HCT116-unstranded	0.0
CALM2	SA464	259.515	HCT116-unstranded	0.0
TTC30A	SA464	0.380337	HCT116-unstranded	0.0
TTC30B	SA464	0.20463699999999999	HCT116-unstranded	0.0
SPG20	SA464	0.0	HCT116-unstranded	0.0
GSDMA	SA464	0.028245799999999998	HCT116-unstranded	0.0
GSDMB	SA464	1.18252	HCT116-unstranded	0.0
GSDMC	SA464	0.022828400000000002	HCT116-unstranded	0.0
GSDMD	SA464	17.0091	HCT116-unstranded	0.0
UPK1A	SA464	0.735705	HCT116-unstranded	0.0
UPK1B	SA464	0.00812528	HCT116-unstranded	0.0
DLGAP2	SA464	0.135983	HCT116-unstranded	0.0
DLGAP3	SA464	0.0372982	HCT116-unstranded	0.0
DLGAP1	SA464	0.233965	HCT116-unstranded	0.0
DLGAP4	SA464	13.1103	HCT116-unstranded	0.0
DLGAP5	SA464	17.4572	HCT116-unstranded	0.0
CYP27B1	SA464	4.5208699999999995	HCT116-unstranded	0.0
OIP5	SA464	13.9233	HCT116-unstranded	0.0
FBXL19	SA464	19.8868	HCT116-unstranded	0.0
INO80B-WBP1	SA464	0.39306599999999997	HCT116-unstranded	0.0
MIR506	SA464	0.0	HCT116-unstranded	0.0
PTPN18	SA464	7.79007	HCT116-unstranded	0.0
MIR505	SA464	0.0	HCT116-unstranded	0.0
PTPN13	SA464	2.3696599999999997	HCT116-unstranded	0.0
PTPN12	SA464	14.3613	HCT116-unstranded	0.0
PTPN11	SA464	50.8693	HCT116-unstranded	0.0
PTPN14	SA464	11.0511	HCT116-unstranded	0.0
LYAR	SA464	65.0388	HCT116-unstranded	0.0
C2orf81	SA464	0.7337859999999999	HCT116-unstranded	0.0
C2orf80	SA464	0.0	HCT116-unstranded	0.0
DMRTB1	SA464	0.0	HCT116-unstranded	0.0
C2orf82	SA464	0.741889	HCT116-unstranded	0.0
C2orf84	SA464	0.0	HCT116-unstranded	0.0
SNORA84	SA464	0.0	HCT116-unstranded	0.0
C2orf89	SA464	0.670324	HCT116-unstranded	0.0
C2orf88	SA464	0.880705	HCT116-unstranded	0.0
MSMP	SA464	2.05552	HCT116-unstranded	0.0
MZB1	SA464	0.0	HCT116-unstranded	0.0
TRAPPC6B	SA464	5.16704	HCT116-unstranded	0.0
HLA-DQB1	SA464	0.0	HCT116-unstranded	0.0
MSMB	SA464	0.179093	HCT116-unstranded	0.0
HLA-DQB2	SA464	0.0	HCT116-unstranded	0.0
LOC100129027	SA464	0.00428167	HCT116-unstranded	0.0
CDK7	SA464	29.3446	HCT116-unstranded	0.0
FOXS1	SA464	0.0132702	HCT116-unstranded	0.0
HAPLN4	SA464	0.018634099999999997	HCT116-unstranded	0.0
LOC643733	SA464	0.0	HCT116-unstranded	0.0
MCHR2	SA464	0.0	HCT116-unstranded	0.0
CHST9	SA464	0.0	HCT116-unstranded	0.0
CAMKK2	SA464	15.2634	HCT116-unstranded	0.0
CAMKK1	SA464	3.9085099999999997	HCT116-unstranded	0.0
LOC84856	SA464	7.0238	HCT116-unstranded	0.0
CHMP3	SA464	23.5473	HCT116-unstranded	0.0
RPL36AL	SA464	197.601	HCT116-unstranded	0.0
CHMP7	SA464	20.1709	HCT116-unstranded	0.0
CHMP6	SA464	22.2481	HCT116-unstranded	0.0
CHMP5	SA464	20.3536	HCT116-unstranded	0.0
OR52N4	SA464	0.0	HCT116-unstranded	0.0
LOC100652759	SA464	2.7614699999999996e-09	HCT116-unstranded	0.0
OR52N2	SA464	0.0	HCT116-unstranded	0.0
OR52N1	SA464	0.0	HCT116-unstranded	0.0
LY6G6C	SA464	0.0	HCT116-unstranded	0.0
LY6G6D	SA464	0.0	HCT116-unstranded	0.0
LY6G6E	SA464	0.0	HCT116-unstranded	0.0
LY6G6F	SA464	0.0	HCT116-unstranded	0.0
HOXA10	SA464	11.6009	HCT116-unstranded	0.0
GALNTL5	SA464	0.0	HCT116-unstranded	0.0
GALNTL4	SA464	13.5801	HCT116-unstranded	0.0
GALNTL6	SA464	0.0	HCT116-unstranded	0.0
GALNTL1	SA464	0.014633100000000001	HCT116-unstranded	0.0
GALNTL2	SA464	0.0704656	HCT116-unstranded	0.0
LOC100506462	SA464	0.127866	HCT116-unstranded	0.0
TDH	SA464	0.012484	HCT116-unstranded	0.0
KRTAP11-1	SA464	0.0	HCT116-unstranded	0.0
TDG	SA464	5.9572	HCT116-unstranded	0.0
HN1	SA464	141.267	HCT116-unstranded	0.0
HP07349	SA464	1.27169	HCT116-unstranded	0.0
GOLGA8IP	SA464	0.0237419	HCT116-unstranded	0.0
TBX2	SA464	0.00532139	HCT116-unstranded	0.0
LRRC27	SA464	0.624155	HCT116-unstranded	0.0
LRRC26	SA464	2.10224	HCT116-unstranded	0.0
KIAA1524	SA464	11.4063	HCT116-unstranded	0.0
LRRC24	SA464	1.98098	HCT116-unstranded	0.0
KIAA1522	SA464	19.3634	HCT116-unstranded	0.0
MPDU1	SA464	49.0223	HCT116-unstranded	0.0
LRRC20	SA464	10.0526	HCT116-unstranded	0.0
LRRC29	SA464	0.25405700000000003	HCT116-unstranded	0.0
LRRC28	SA464	5.6391599999999995	HCT116-unstranded	0.0
GCNT4	SA464	0.0243351	HCT116-unstranded	0.0
GCNT7	SA464	0.07605869999999999	HCT116-unstranded	0.0
GCNT1	SA464	1.27064	HCT116-unstranded	0.0
GCNT3	SA464	0.141292	HCT116-unstranded	0.0
GCNT2	SA464	0.0392644	HCT116-unstranded	0.0
LPCAT4	SA464	16.972	HCT116-unstranded	0.0
LPCAT2	SA464	2.90251	HCT116-unstranded	0.0
LPCAT3	SA464	27.7071	HCT116-unstranded	0.0
LPCAT1	SA464	37.4952	HCT116-unstranded	0.0
TAGLN	SA464	13.5152	HCT116-unstranded	0.0
DLEC1	SA464	0.0	HCT116-unstranded	0.0
ALPP	SA464	0.11393900000000001	HCT116-unstranded	0.0
PDK1	SA464	2.1206099999999997	HCT116-unstranded	0.0
PDK3	SA464	3.04766	HCT116-unstranded	0.0
PDK2	SA464	22.6729	HCT116-unstranded	0.0
EBP	SA464	43.9142	HCT116-unstranded	0.0
PDK4	SA464	0.07210069999999999	HCT116-unstranded	0.0
LNPEP	SA464	2.40023	HCT116-unstranded	0.0
ALPI	SA464	0.0	HCT116-unstranded	0.0
SEC61A1	SA464	128.299	HCT116-unstranded	0.0
SEC61A2	SA464	3.57565	HCT116-unstranded	0.0
ALPL	SA464	0.158944	HCT116-unstranded	0.0
PECR	SA464	3.5620300000000005	HCT116-unstranded	0.0
MIR193A	SA464	0.0	HCT116-unstranded	0.0
MIR193B	SA464	0.0	HCT116-unstranded	0.0
HAS2-AS1	SA464	0.00791166	HCT116-unstranded	0.0
LOC400620	SA464	0.0	HCT116-unstranded	0.0
LOC100507412	SA464	0.0	HCT116-unstranded	0.0
LOC100507410	SA464	0.060199300000000004	HCT116-unstranded	0.0
LOC96610	SA464	4.56404	HCT116-unstranded	0.0
INMT-FAM188B	SA464	3.39175e-08	HCT116-unstranded	0.0
CTAGE11P	SA464	0.0115236	HCT116-unstranded	0.0
D21S2088E	SA464	0.0	HCT116-unstranded	0.0
DDIT3	SA464	5.10796	HCT116-unstranded	0.0
DDIT4	SA464	6.570010000000001	HCT116-unstranded	0.0
RIIAD1	SA464	0.061742200000000004	HCT116-unstranded	0.0
PPPDE1	SA464	21.3833	HCT116-unstranded	0.0
PPPDE2	SA464	22.2167	HCT116-unstranded	0.0
OR5R1	SA464	0.0	HCT116-unstranded	0.0
GOLGA8E	SA464	0.0117526	HCT116-unstranded	0.0
GOLGA8G	SA464	1.2888899999999998e-07	HCT116-unstranded	0.0
GOLGA8F	SA464	0.00337602	HCT116-unstranded	0.0
GOLGA8A	SA464	1.7867400000000002	HCT116-unstranded	0.0
GOLGA8C	SA464	0.0	HCT116-unstranded	0.0
GOLGA8B	SA464	1.69124	HCT116-unstranded	0.0
EPHB1	SA464	0.025252599999999997	HCT116-unstranded	0.0
CT45A1	SA464	0.0	HCT116-unstranded	0.0
PTPMT1	SA464	21.3864	HCT116-unstranded	0.0
CT45A2	SA464	0.0	HCT116-unstranded	0.0
CT45A5	SA464	0.0379735	HCT116-unstranded	0.0
CT45A4	SA464	0.0	HCT116-unstranded	0.0
CT45A6	SA464	0.0	HCT116-unstranded	0.0
VMO1	SA464	0.053859000000000004	HCT116-unstranded	0.0
ATP5C1	SA464	154.398	HCT116-unstranded	0.0
MIR639	SA464	0.0	HCT116-unstranded	0.0
MIR638	SA464	0.0	HCT116-unstranded	0.0
MIR635	SA464	0.0	HCT116-unstranded	0.0
MIR634	SA464	0.0	HCT116-unstranded	0.0
MIR637	SA464	0.0	HCT116-unstranded	0.0
MIR636	SA464	0.0	HCT116-unstranded	0.0
MIR631	SA464	0.0	HCT116-unstranded	0.0
MIR630	SA464	0.0	HCT116-unstranded	0.0
MIR632	SA464	0.0	HCT116-unstranded	0.0
LINC00320	SA464	0.0	HCT116-unstranded	0.0
NPC2	SA464	65.293	HCT116-unstranded	0.0
NPC1	SA464	11.9328	HCT116-unstranded	0.0
LINC00323	SA464	0.0	HCT116-unstranded	0.0
LINC00324	SA464	0.164329	HCT116-unstranded	0.0
LINC00326	SA464	0.565333	HCT116-unstranded	0.0
LINC00327	SA464	0.0	HCT116-unstranded	0.0
C3orf58	SA464	4.828180000000001	HCT116-unstranded	0.0
RAB3GAP2	SA464	6.14917	HCT116-unstranded	0.0
BHLHA15	SA464	9.38192	HCT116-unstranded	0.0
RAB3GAP1	SA464	14.3181	HCT116-unstranded	0.0
C3orf51	SA464	0.00718366	HCT116-unstranded	0.0
C3orf52	SA464	12.3231	HCT116-unstranded	0.0
C3orf55	SA464	0.126796	HCT116-unstranded	0.0
DAG1	SA464	58.1487	HCT116-unstranded	0.0
ETHE1	SA464	38.4115	HCT116-unstranded	0.0
SGSM3	SA464	16.9115	HCT116-unstranded	0.0
KDM1A	SA464	79.3197	HCT116-unstranded	0.0
KDM1B	SA464	8.1144	HCT116-unstranded	0.0
LOC649395	SA464	0.262029	HCT116-unstranded	0.0
SLC36A2	SA464	0.00465357	HCT116-unstranded	0.0
OR1S1	SA464	0.0	HCT116-unstranded	0.0
OR1S2	SA464	0.0	HCT116-unstranded	0.0
MIR2355	SA464	0.0	HCT116-unstranded	0.0
HIST1H3H	SA464	2.53911	HCT116-unstranded	0.0
FCER1G	SA464	0.43027299999999996	HCT116-unstranded	0.0
BTG4	SA464	0.0	HCT116-unstranded	0.0
FCER1A	SA464	0.0	HCT116-unstranded	0.0
BTG2	SA464	6.38161	HCT116-unstranded	0.0
SOSTDC1	SA464	0.05364630000000001	HCT116-unstranded	0.0
SRD5A3	SA464	5.36302	HCT116-unstranded	0.0
SRD5A2	SA464	0.00686836	HCT116-unstranded	0.0
SRD5A1	SA464	16.7043	HCT116-unstranded	0.0
GGA1	SA464	21.8247	HCT116-unstranded	0.0
GGA3	SA464	25.2977	HCT116-unstranded	0.0
GGA2	SA464	17.96	HCT116-unstranded	0.0
FHOD1	SA464	12.3754	HCT116-unstranded	0.0
FHOD3	SA464	0.799825	HCT116-unstranded	0.0
C4orf6	SA464	0.0	HCT116-unstranded	0.0
GJC2	SA464	0.46815	HCT116-unstranded	0.0
C4orf3	SA464	7.08405	HCT116-unstranded	0.0
GJC1	SA464	13.49	HCT116-unstranded	0.0
PSMB9	SA464	0.0	HCT116-unstranded	0.0
PSMB8	SA464	0.0	HCT116-unstranded	0.0
PSMB7	SA464	180.86700000000002	HCT116-unstranded	0.0
PSMB6	SA464	173.239	HCT116-unstranded	0.0
PSMB5	SA464	170.274	HCT116-unstranded	0.0
PSMB4	SA464	249.007	HCT116-unstranded	0.0
PSMB3	SA464	261.279	HCT116-unstranded	0.0
PSMB2	SA464	59.291000000000004	HCT116-unstranded	0.0
PSMB1	SA464	222.826	HCT116-unstranded	0.0
LMBR1L	SA464	3.8687099999999996	HCT116-unstranded	0.0
PNMA1	SA464	17.7716	HCT116-unstranded	0.0
TDGF1	SA464	0.0198396	HCT116-unstranded	0.0
KIAA0087	SA464	0.0	HCT116-unstranded	0.0
PNMA3	SA464	0.00796921	HCT116-unstranded	0.0
LOC285103	SA464	0.0	HCT116-unstranded	0.0
PNMA5	SA464	0.0238427	HCT116-unstranded	0.0
LTN1	SA464	1.91179	HCT116-unstranded	0.0
C9orf146	SA464	0.0	HCT116-unstranded	0.0
TRIML2	SA464	2.89548	HCT116-unstranded	0.0
C9orf142	SA464	38.9677	HCT116-unstranded	0.0
TRIML1	SA464	0.0	HCT116-unstranded	0.0
NACC2	SA464	17.6991	HCT116-unstranded	0.0
VPS13D	SA464	3.93704	HCT116-unstranded	0.0
NACC1	SA464	95.9877	HCT116-unstranded	0.0
VPS13A	SA464	4.1657	HCT116-unstranded	0.0
SH3KBP1	SA464	18.5006	HCT116-unstranded	0.0
VPS13C	SA464	2.26048	HCT116-unstranded	0.0
VPS13B	SA464	4.755269999999999	HCT116-unstranded	0.0
BEX5	SA464	0.0	HCT116-unstranded	0.0
BEX4	SA464	0.194932	HCT116-unstranded	0.0
BEX2	SA464	20.6424	HCT116-unstranded	0.0
BEX1	SA464	0.0218349	HCT116-unstranded	0.0
TMEM160	SA464	35.9656	HCT116-unstranded	0.0
TMEM163	SA464	0.00939346	HCT116-unstranded	0.0
TMEM165	SA464	28.2439	HCT116-unstranded	0.0
TMEM164	SA464	7.45567	HCT116-unstranded	0.0
TMEM169	SA464	0.0188435	HCT116-unstranded	0.0
TMEM168	SA464	6.65832	HCT116-unstranded	0.0
EVI2B	SA464	0.038680599999999996	HCT116-unstranded	0.0
FOXN1	SA464	0.0	HCT116-unstranded	0.0
FOXN2	SA464	7.82463	HCT116-unstranded	0.0
FOXN3	SA464	2.79822	HCT116-unstranded	0.0
NICN1	SA464	1.27381	HCT116-unstranded	0.0
COL14A1	SA464	0.0	HCT116-unstranded	0.0
TAP1	SA464	0.0	HCT116-unstranded	0.0
TAP2	SA464	0.0	HCT116-unstranded	0.0
SNAP91	SA464	0.0	HCT116-unstranded	0.0
C11orf35	SA464	0.486983	HCT116-unstranded	0.0
C11orf34	SA464	0.010559899999999999	HCT116-unstranded	0.0
C11orf36	SA464	0.0	HCT116-unstranded	0.0
C11orf31	SA464	43.9086	HCT116-unstranded	0.0
C11orf30	SA464	6.15041	HCT116-unstranded	0.0
LOC284276	SA464	0.0	HCT116-unstranded	0.0
MACROD2	SA464	0.0674279	HCT116-unstranded	0.0
MACROD1	SA464	21.195	HCT116-unstranded	0.0
SEP15	SA464	60.6359	HCT116-unstranded	0.0
LOC255167	SA464	0.0263281	HCT116-unstranded	0.0
M1	SA464	0.0	HCT116-unstranded	0.0
FAM64A	SA464	25.5404	HCT116-unstranded	0.0
LOC100130015	SA464	1.12121	HCT116-unstranded	0.0
FAM92A1	SA464	35.9168	HCT116-unstranded	0.0
FAM92A3	SA464	0.020077	HCT116-unstranded	0.0
C8orf48	SA464	0.0	HCT116-unstranded	0.0
C8orf47	SA464	2.5201700000000002	HCT116-unstranded	0.0
C8orf46	SA464	0.0654352	HCT116-unstranded	0.0
C8orf45	SA464	0.11330899999999999	HCT116-unstranded	0.0
C8orf44	SA464	0.30541	HCT116-unstranded	0.0
C8orf42	SA464	0.06462849999999999	HCT116-unstranded	0.0
TP53I3	SA464	6.9	HCT116-unstranded	0.0
C8orf40	SA464	9.65144	HCT116-unstranded	0.0
MB	SA464	0.205413	HCT116-unstranded	0.0
DUX4L7	SA464	0.0	HCT116-unstranded	0.0
DUX4L6	SA464	0.0	HCT116-unstranded	0.0
DUX4L5	SA464	0.0	HCT116-unstranded	0.0
DUX4L4	SA464	0.0	HCT116-unstranded	0.0
DUX4L3	SA464	0.0	HCT116-unstranded	0.0
DUX4L2	SA464	0.0	HCT116-unstranded	0.0
SLC18A3	SA464	0.0	HCT116-unstranded	0.0
SLC18A2	SA464	3.1931599999999998	HCT116-unstranded	0.0
SLC18A1	SA464	0.011939100000000001	HCT116-unstranded	0.0
RALBP1	SA464	26.8498	HCT116-unstranded	0.0
TMEM179	SA464	0.0112512	HCT116-unstranded	0.0
ZNF831	SA464	0.00483583	HCT116-unstranded	0.0
ZNF830	SA464	8.96822	HCT116-unstranded	0.0
ZNF835	SA464	0.00614621	HCT116-unstranded	0.0
ZNF837	SA464	0.7350979999999999	HCT116-unstranded	0.0
ZNF836	SA464	0.00901819	HCT116-unstranded	0.0
ZNF839	SA464	4.36796	HCT116-unstranded	0.0
LRIF1	SA464	7.74465	HCT116-unstranded	0.0
FAM91A2	SA464	0.45473900000000006	HCT116-unstranded	0.0
PHAX	SA464	8.54915	HCT116-unstranded	0.0
MLK7-AS1	SA464	0.031166000000000003	HCT116-unstranded	0.0
TSPY8	SA464	0.0	HCT116-unstranded	0.0
MIR4773-2	SA464	0.0	HCT116-unstranded	0.0
TSPY4	SA464	0.0	HCT116-unstranded	0.0
ZPBP	SA464	0.0	HCT116-unstranded	0.0
TSPY2	SA464	0.0	HCT116-unstranded	0.0
TSPY1	SA464	0.0	HCT116-unstranded	0.0
SLC17A8	SA464	0.00860674	HCT116-unstranded	0.0
SLC17A9	SA464	17.9727	HCT116-unstranded	0.0
RAB33B	SA464	1.7325599999999999	HCT116-unstranded	0.0
SLC17A4	SA464	0.0	HCT116-unstranded	0.0
SLC17A5	SA464	13.8468	HCT116-unstranded	0.0
SLC17A6	SA464	0.0	HCT116-unstranded	0.0
SLC17A7	SA464	0.172397	HCT116-unstranded	0.0
SLC17A1	SA464	0.0	HCT116-unstranded	0.0
SLC17A2	SA464	0.0	HCT116-unstranded	0.0
SLC17A3	SA464	0.0	HCT116-unstranded	0.0
C16orf58	SA464	27.1681	HCT116-unstranded	0.0
C16orf59	SA464	14.0347	HCT116-unstranded	0.0
C16orf52	SA464	3.4335199999999997	HCT116-unstranded	0.0
C16orf53	SA464	14.0944	HCT116-unstranded	0.0
C16orf57	SA464	67.4602	HCT116-unstranded	0.0
C16orf54	SA464	0.0	HCT116-unstranded	0.0
C16orf55	SA464	11.245	HCT116-unstranded	0.0
AP5B1	SA464	12.8494	HCT116-unstranded	0.0
CHMP4A	SA464	12.8959	HCT116-unstranded	0.0
CHMP4B	SA464	36.694	HCT116-unstranded	0.0
CHMP4C	SA464	4.43093	HCT116-unstranded	0.0
COBLL1	SA464	1.23882	HCT116-unstranded	0.0
ST5	SA464	2.32658	HCT116-unstranded	0.0
ST7	SA464	10.5236	HCT116-unstranded	0.0
STL	SA464	0.0267757	HCT116-unstranded	0.0
ZNF304	SA464	3.0292	HCT116-unstranded	0.0
STH	SA464	0.0	HCT116-unstranded	0.0
ZNF302	SA464	1.60437	HCT116-unstranded	0.0
ZNF300	SA464	0.0	HCT116-unstranded	0.0
MIR4534	SA464	0.0	HCT116-unstranded	0.0
STS	SA464	0.433613	HCT116-unstranded	0.0
LOC100505839	SA464	0.11655399999999999	HCT116-unstranded	0.0
TP53TG3	SA464	0.0	HCT116-unstranded	0.0
MIR4531	SA464	0.0	HCT116-unstranded	0.0
IFT81	SA464	1.9696599999999997	HCT116-unstranded	0.0
PPP3CA	SA464	48.4336	HCT116-unstranded	0.0
PPP3CB	SA464	12.5095	HCT116-unstranded	0.0
PPP3CC	SA464	7.004239999999999	HCT116-unstranded	0.0
LIF	SA464	28.0505	HCT116-unstranded	0.0
GPATCH8	SA464	11.3663	HCT116-unstranded	0.0
IQCJ-SCHIP1	SA464	5.13237	HCT116-unstranded	0.0
NCF1	SA464	0.0124215	HCT116-unstranded	0.0
IFT88	SA464	2.07999	HCT116-unstranded	0.0
RPL18	SA464	631.591	HCT116-unstranded	0.0
ADRA2A	SA464	0.014338499999999999	HCT116-unstranded	0.0
ADRA2B	SA464	0.11186900000000001	HCT116-unstranded	0.0
RPL19	SA464	743.7710000000001	HCT116-unstranded	0.0
TEX26	SA464	0.0	HCT116-unstranded	0.0
TEX22	SA464	0.053086699999999994	HCT116-unstranded	0.0
GPATCH1	SA464	4.96901	HCT116-unstranded	0.0
TEX28	SA464	0.010361	HCT116-unstranded	0.0
TEX29	SA464	0.029305200000000003	HCT116-unstranded	0.0
SYT8	SA464	0.07619930000000001	HCT116-unstranded	0.0
SYT9	SA464	0.0	HCT116-unstranded	0.0
MTCH2	SA464	45.4	HCT116-unstranded	0.0
MTCH1	SA464	95.8171	HCT116-unstranded	0.0
SYT1	SA464	17.3131	HCT116-unstranded	0.0
SYT2	SA464	0.0254988	HCT116-unstranded	0.0
SYT3	SA464	1.76577	HCT116-unstranded	0.0
SYT4	SA464	0.0	HCT116-unstranded	0.0
SYT5	SA464	0.608453	HCT116-unstranded	0.0
SYT6	SA464	0.0	HCT116-unstranded	0.0
SYT7	SA464	8.17089	HCT116-unstranded	0.0
TIAL1	SA464	35.2477	HCT116-unstranded	0.0
FUBP3	SA464	35.2826	HCT116-unstranded	0.0
FUBP1	SA464	60.455	HCT116-unstranded	0.0
SCHIP1	SA464	1.3684399999999999	HCT116-unstranded	0.0
MARCO	SA464	0.0	HCT116-unstranded	0.0
SAP30	SA464	5.598730000000001	HCT116-unstranded	0.0
NBL1	SA464	38.9362	HCT116-unstranded	0.0
HSFX2	SA464	0.0	HCT116-unstranded	0.0
HSFX1	SA464	0.0	HCT116-unstranded	0.0
C1orf53	SA464	2.86108	HCT116-unstranded	0.0
C1orf52	SA464	6.53308	HCT116-unstranded	0.0
C1orf51	SA464	0.0	HCT116-unstranded	0.0
C1orf50	SA464	7.67603	HCT116-unstranded	0.0
C1orf56	SA464	0.255004	HCT116-unstranded	0.0
C1orf55	SA464	12.0564	HCT116-unstranded	0.0
C1orf54	SA464	0.047142199999999995	HCT116-unstranded	0.0
MARC1	SA464	12.7674	HCT116-unstranded	0.0
MARC2	SA464	4.29462	HCT116-unstranded	0.0
ATG4D	SA464	18.7471	HCT116-unstranded	0.0
SMPD4	SA464	67.3089	HCT116-unstranded	0.0
SMPD1	SA464	2.9451099999999997	HCT116-unstranded	0.0
SMPD3	SA464	0.34160799999999997	HCT116-unstranded	0.0
SMPD2	SA464	8.250110000000001	HCT116-unstranded	0.0
BRIP1	SA464	4.058330000000001	HCT116-unstranded	0.0
PDE11A	SA464	0.13584100000000002	HCT116-unstranded	0.0
TTC28	SA464	0.0139114	HCT116-unstranded	0.0
TTC29	SA464	0.0	HCT116-unstranded	0.0
TTC24	SA464	0.0	HCT116-unstranded	0.0
TTC25	SA464	0.15495	HCT116-unstranded	0.0
TTC26	SA464	5.1605300000000005	HCT116-unstranded	0.0
TTC27	SA464	12.523	HCT116-unstranded	0.0
PATL2	SA464	0.00766556	HCT116-unstranded	0.0
TTC22	SA464	0.46395699999999995	HCT116-unstranded	0.0
PATL1	SA464	27.5241	HCT116-unstranded	0.0
ENO1	SA464	758.102	HCT116-unstranded	0.0
NPY2R	SA464	0.0	HCT116-unstranded	0.0
ENO3	SA464	1.24502	HCT116-unstranded	0.0
ENO4	SA464	0.11695799999999999	HCT116-unstranded	0.0
OIP5-AS1	SA464	18.2586	HCT116-unstranded	0.0
LOC728613	SA464	0.528587	HCT116-unstranded	0.0
CBX3P2	SA464	0.0776157	HCT116-unstranded	0.0
CFD	SA464	39.2044	HCT116-unstranded	0.0
OBSCN	SA464	0.42954200000000003	HCT116-unstranded	0.0
MCL1	SA464	60.3995	HCT116-unstranded	0.0
SORBS1	SA464	0.350581	HCT116-unstranded	0.0
SORBS3	SA464	64.9859	HCT116-unstranded	0.0
SORBS2	SA464	0.012429899999999999	HCT116-unstranded	0.0
ODC1	SA464	369.851	HCT116-unstranded	0.0
IL18RAP	SA464	0.0	HCT116-unstranded	0.0
EOMES	SA464	0.9658469999999999	HCT116-unstranded	0.0
MIR873	SA464	0.0	HCT116-unstranded	0.0
MIR877	SA464	0.0	HCT116-unstranded	0.0
MIR876	SA464	0.0	HCT116-unstranded	0.0
MIR875	SA464	0.0	HCT116-unstranded	0.0
MIR874	SA464	0.0	HCT116-unstranded	0.0
PDSS2	SA464	5.41592	HCT116-unstranded	0.0
PDSS1	SA464	17.4933	HCT116-unstranded	0.0
LOC729059	SA464	0.0	HCT116-unstranded	0.0
LOC100505696	SA464	0.655615	HCT116-unstranded	0.0
LOC100505695	SA464	0.479645	HCT116-unstranded	0.0
FKBP14	SA464	2.20527	HCT116-unstranded	0.0
FKBP15	SA464	9.017710000000001	HCT116-unstranded	0.0
UBE2J1	SA464	14.2775	HCT116-unstranded	0.0
UBE2J2	SA464	26.197	HCT116-unstranded	0.0
FKBP11	SA464	2.09412	HCT116-unstranded	0.0
FBXO10	SA464	2.90591	HCT116-unstranded	0.0
FBXO11	SA464	12.6722	HCT116-unstranded	0.0
FBXO16	SA464	1.59314	HCT116-unstranded	0.0
FBXO17	SA464	4.99907	HCT116-unstranded	0.0
FBXO15	SA464	0.0598569	HCT116-unstranded	0.0
SFTA3	SA464	0.0123318	HCT116-unstranded	0.0
SFTA2	SA464	0.0	HCT116-unstranded	0.0
MIRLET7F1	SA464	0.0	HCT116-unstranded	0.0
SNORD48	SA464	0.0	HCT116-unstranded	0.0
CNGB1	SA464	0.00954314	HCT116-unstranded	0.0
SNORD90	SA464	0.0	HCT116-unstranded	0.0
CNGB3	SA464	0.00705789	HCT116-unstranded	0.0
SNORD47	SA464	0.0	HCT116-unstranded	0.0
SNORD46	SA464	0.0	HCT116-unstranded	0.0
SNORD44	SA464	0.0	HCT116-unstranded	0.0
PLA2G6	SA464	3.15785	HCT116-unstranded	0.0
PLA2G7	SA464	0.73532	HCT116-unstranded	0.0
PLA2G5	SA464	0.0	HCT116-unstranded	0.0
PLA2G3	SA464	0.00607477	HCT116-unstranded	0.0
CCDC76	SA464	4.18152	HCT116-unstranded	0.0
CCDC77	SA464	2.6102	HCT116-unstranded	0.0
CCDC75	SA464	3.6806099999999997	HCT116-unstranded	0.0
CCDC72	SA464	181.09599999999998	HCT116-unstranded	0.0
KRTAP1-5	SA464	0.029038400000000002	HCT116-unstranded	0.0
CCDC70	SA464	0.0161482	HCT116-unstranded	0.0
CCDC71	SA464	20.0408	HCT116-unstranded	0.0
CCDC78	SA464	0.804022	HCT116-unstranded	0.0
CCDC79	SA464	0.0	HCT116-unstranded	0.0
HIST3H2BB	SA464	1.48488	HCT116-unstranded	0.0
SNORD4B	SA464	0.0	HCT116-unstranded	0.0
SNORD4A	SA464	0.0	HCT116-unstranded	0.0
GHITM	SA464	87.6105	HCT116-unstranded	0.0
LOC100127888	SA464	0.274478	HCT116-unstranded	0.0
CNTLN	SA464	1.22866	HCT116-unstranded	0.0
LOC100506585	SA464	0.00730023	HCT116-unstranded	0.0
CSHL1	SA464	0.0	HCT116-unstranded	0.0
FKBP1B	SA464	4.80163	HCT116-unstranded	0.0
FKBP1A	SA464	139.94899999999998	HCT116-unstranded	0.0
LGALS9C	SA464	0.0	HCT116-unstranded	0.0
LGALS9B	SA464	0.0	HCT116-unstranded	0.0
UNC50	SA464	23.0071	HCT116-unstranded	0.0
NKAIN4	SA464	0.0245447	HCT116-unstranded	0.0
NKAIN3	SA464	0.0	HCT116-unstranded	0.0
NKAIN2	SA464	0.00531463	HCT116-unstranded	0.0
NKAIN1	SA464	0.772572	HCT116-unstranded	0.0
MAP1A	SA464	0.9516049999999999	HCT116-unstranded	0.0
MAP1B	SA464	1.90072	HCT116-unstranded	0.0
IGSF9B	SA464	1.3321399999999999	HCT116-unstranded	0.0
UNC5B	SA464	7.33648	HCT116-unstranded	0.0
UNC5C	SA464	0.00775291	HCT116-unstranded	0.0
VGF	SA464	14.9171	HCT116-unstranded	0.0
UNC5A	SA464	6.49631	HCT116-unstranded	0.0
UNC5D	SA464	0.00212831	HCT116-unstranded	0.0
MAP1S	SA464	45.1881	HCT116-unstranded	0.0
CCP110	SA464	6.9839899999999995	HCT116-unstranded	0.0
ANKRD19P	SA464	4.70881	HCT116-unstranded	0.0
RPL18A	SA464	17.352999999999998	HCT116-unstranded	0.0
CLEC18A	SA464	0.0	HCT116-unstranded	0.0
CEND1	SA464	0.346062	HCT116-unstranded	0.0
CLEC18B	SA464	0.0498418	HCT116-unstranded	0.0
MFSD11	SA464	6.0972599999999995	HCT116-unstranded	0.0
MGC23284	SA464	0.308798	HCT116-unstranded	0.0
SDR42E1	SA464	11.2021	HCT116-unstranded	0.0
ALOX12B	SA464	0.38916999999999996	HCT116-unstranded	0.0
EPB41L1	SA464	7.11065	HCT116-unstranded	0.0
PPCDC	SA464	6.09326	HCT116-unstranded	0.0
EPB41L3	SA464	0.00336546	HCT116-unstranded	0.0
EPB41L2	SA464	22.1381	HCT116-unstranded	0.0
EPB41L5	SA464	3.8069900000000003	HCT116-unstranded	0.0
ACSS3	SA464	0.0	HCT116-unstranded	0.0
ACSS2	SA464	7.7099899999999995	HCT116-unstranded	0.0
ACSS1	SA464	0.0	HCT116-unstranded	0.0
KIDINS220	SA464	7.49292	HCT116-unstranded	0.0
PCOLCE2	SA464	3.50284	HCT116-unstranded	0.0
DFNA5	SA464	2.6463900000000002	HCT116-unstranded	0.0
MAGEH1	SA464	0.0	HCT116-unstranded	0.0
WNT3	SA464	1.89976	HCT116-unstranded	0.0
WNT2	SA464	0.0113774	HCT116-unstranded	0.0
WNT1	SA464	0.0	HCT116-unstranded	0.0
LRRN4	SA464	0.25158400000000003	HCT116-unstranded	0.0
AGXT	SA464	0.0205134	HCT116-unstranded	0.0
LRRN2	SA464	1.35781	HCT116-unstranded	0.0
LRRN1	SA464	0.0	HCT116-unstranded	0.0
WNT4	SA464	0.0741577	HCT116-unstranded	0.0
LOC90499	SA464	0.0	HCT116-unstranded	0.0
RNF175	SA464	0.0	HCT116-unstranded	0.0
RNF170	SA464	1.89009	HCT116-unstranded	0.0
ASAP1-IT1	SA464	0.06466770000000001	HCT116-unstranded	0.0
LOC100508120	SA464	0.18165599999999998	HCT116-unstranded	0.0
PCNA	SA464	216.653	HCT116-unstranded	0.0
ZBTB7A	SA464	23.9947	HCT116-unstranded	0.0
ZBTB7C	SA464	0.09916080000000001	HCT116-unstranded	0.0
ZBTB7B	SA464	16.4435	HCT116-unstranded	0.0
PCNP	SA464	41.1686	HCT116-unstranded	0.0
PCNT	SA464	7.95442	HCT116-unstranded	0.0
PCNX	SA464	7.3032	HCT116-unstranded	0.0
UTY	SA464	0.127329	HCT116-unstranded	0.0
LOC442497	SA464	0.0	HCT116-unstranded	0.0
PCAT1	SA464	0.0313655	HCT116-unstranded	0.0
PACRG	SA464	0.0802702	HCT116-unstranded	0.0
MIR409	SA464	0.0	HCT116-unstranded	0.0
UFD1L	SA464	40.8764	HCT116-unstranded	0.0
ILF3	SA464	134.651	HCT116-unstranded	0.0
ILF2	SA464	263.624	HCT116-unstranded	0.0
LOC100271722	SA464	0.010480799999999998	HCT116-unstranded	0.0
BOK	SA464	27.3954	HCT116-unstranded	0.0
BOC	SA464	0.167163	HCT116-unstranded	0.0
FAM24B-CUZD1	SA464	0.276244	HCT116-unstranded	0.0
DENND2C	SA464	0.800442	HCT116-unstranded	0.0
DENND2A	SA464	0.0685517	HCT116-unstranded	0.0
LOC100133920	SA464	0.016882499999999998	HCT116-unstranded	0.0
MIR1-2	SA464	0.0	HCT116-unstranded	0.0
GAGE1	SA464	0.0	HCT116-unstranded	0.0
PPT1	SA464	34.1429	HCT116-unstranded	0.0
RABAC1	SA464	35.7188	HCT116-unstranded	0.0
GAGE5	SA464	0.0	HCT116-unstranded	0.0
INPP4B	SA464	4.7674	HCT116-unstranded	0.0
INPP4A	SA464	4.99222	HCT116-unstranded	0.0
GAGE6	SA464	0.0	HCT116-unstranded	0.0
SAFB	SA464	58.1614	HCT116-unstranded	0.0
TRNP1	SA464	20.6255	HCT116-unstranded	0.0
PPP1R26	SA464	11.8206	HCT116-unstranded	0.0
PPP1R27	SA464	0.171676	HCT116-unstranded	0.0
PPP1R21	SA464	5.98608	HCT116-unstranded	0.0
NGLY1	SA464	7.388730000000001	HCT116-unstranded	0.0
LOC100288615	SA464	0.635004	HCT116-unstranded	0.0
FAS-AS1	SA464	0.0479092	HCT116-unstranded	0.0
LMX1A	SA464	0.0234314	HCT116-unstranded	0.0
ZCCHC24	SA464	1.44262	HCT116-unstranded	0.0
LMX1B	SA464	5.98678	HCT116-unstranded	0.0
OR6V1	SA464	0.02129	HCT116-unstranded	0.0
ABCE1	SA464	75.8414	HCT116-unstranded	0.0
KCP	SA464	0.07303989999999999	HCT116-unstranded	0.0
CNR1	SA464	0.0	HCT116-unstranded	0.0
GBX2	SA464	4.46828	HCT116-unstranded	0.0
GBX1	SA464	0.14361300000000002	HCT116-unstranded	0.0
CNR2	SA464	0.036443300000000005	HCT116-unstranded	0.0
GNL3L	SA464	21.8991	HCT116-unstranded	0.0
LOC606724	SA464	0.0	HCT116-unstranded	0.0
TGS1	SA464	16.5086	HCT116-unstranded	0.0
ANKS1B	SA464	0.00312098	HCT116-unstranded	0.0
ANKS1A	SA464	11.8428	HCT116-unstranded	0.0
MIR1972-1	SA464	0.0	HCT116-unstranded	0.0
ADAM10	SA464	20.5544	HCT116-unstranded	0.0
ADAM11	SA464	2.7429	HCT116-unstranded	0.0
ADAM12	SA464	0.00503938	HCT116-unstranded	0.0
ADAM15	SA464	79.5938	HCT116-unstranded	0.0
LOC100289255	SA464	0.010948399999999999	HCT116-unstranded	0.0
ADAM17	SA464	9.9035	HCT116-unstranded	0.0
ADAM18	SA464	0.00698429	HCT116-unstranded	0.0
ADAM19	SA464	15.6559	HCT116-unstranded	0.0
LOC730227	SA464	0.00584189	HCT116-unstranded	0.0
MEPE	SA464	0.0	HCT116-unstranded	0.0
HAGH	SA464	10.7828	HCT116-unstranded	0.0
G3BP1	SA464	89.0125	HCT116-unstranded	0.0
OPALIN	SA464	0.0270731	HCT116-unstranded	0.0
U2AF1L4	SA464	3.29152	HCT116-unstranded	0.0
NDEL1	SA464	17.0099	HCT116-unstranded	0.0
SHANK3	SA464	8.36913	HCT116-unstranded	0.0
SHANK2	SA464	1.09022	HCT116-unstranded	0.0
SHANK1	SA464	0.105735	HCT116-unstranded	0.0
PLAC8L1	SA464	0.68677	HCT116-unstranded	0.0
PCSK9	SA464	10.2987	HCT116-unstranded	0.0
PCSK2	SA464	0.0	HCT116-unstranded	0.0
PCSK1	SA464	0.00323952	HCT116-unstranded	0.0
PCSK6	SA464	4.93895	HCT116-unstranded	0.0
PCSK7	SA464	11.9595	HCT116-unstranded	0.0
PCSK4	SA464	0.295771	HCT116-unstranded	0.0
PCSK5	SA464	2.0228200000000003	HCT116-unstranded	0.0
MAEA	SA464	76.4245	HCT116-unstranded	0.0
TC2N	SA464	1.7140799999999998	HCT116-unstranded	0.0
LOC63930	SA464	0.0	HCT116-unstranded	0.0
PLTP	SA464	2.47349	HCT116-unstranded	0.0
C11orf1	SA464	19.6829	HCT116-unstranded	0.0
SETBP1	SA464	0.0	HCT116-unstranded	0.0
SAMSN1	SA464	0.0	HCT116-unstranded	0.0
LOC100287482	SA464	3.1127599999999997	HCT116-unstranded	0.0
FAM151B	SA464	0.20132	HCT116-unstranded	0.0
FAM151A	SA464	0.0634332	HCT116-unstranded	0.0
SNORD91B	SA464	0.0	HCT116-unstranded	0.0
SNORD91A	SA464	0.0	HCT116-unstranded	0.0
PAXIP1	SA464	13.212	HCT116-unstranded	0.0
VPRBP	SA464	23.4546	HCT116-unstranded	0.0
RPL13AP6	SA464	1.04118	HCT116-unstranded	0.0
RPL13AP5	SA464	63.2576	HCT116-unstranded	0.0
RPL13AP3	SA464	0.302735	HCT116-unstranded	0.0
USE1	SA464	14.5788	HCT116-unstranded	0.0
CNRIP1	SA464	0.0	HCT116-unstranded	0.0
ARMCX5-GPRASP2	SA464	0.712889	HCT116-unstranded	0.0
LOC642929	SA464	0.0	HCT116-unstranded	0.0
CYP1B1-AS1	SA464	0.0	HCT116-unstranded	0.0
CDC34	SA464	53.1002	HCT116-unstranded	0.0
CDC37	SA464	184.65099999999998	HCT116-unstranded	0.0
LOC340037	SA464	0.540968	HCT116-unstranded	0.0
OR2T34	SA464	0.0	HCT116-unstranded	0.0
OR2T35	SA464	0.0	HCT116-unstranded	0.0
OR2T33	SA464	0.0	HCT116-unstranded	0.0
SPIN2A	SA464	0.0	HCT116-unstranded	0.0
SPIN2B	SA464	1.7161400000000002	HCT116-unstranded	0.0
PGLS	SA464	30.0703	HCT116-unstranded	0.0
UNKL	SA464	6.958060000000001	HCT116-unstranded	0.0
MRPL42P5	SA464	0.569534	HCT116-unstranded	0.0
CCNA2	SA464	68.8922	HCT116-unstranded	0.0
DIAPH2	SA464	2.04564	HCT116-unstranded	0.0
CCNA1	SA464	0.0	HCT116-unstranded	0.0
DYNC1I1	SA464	0.0105871	HCT116-unstranded	0.0
VPS28	SA464	56.1447	HCT116-unstranded	0.0
DYNC1I2	SA464	10.747	HCT116-unstranded	0.0
SKA1	SA464	9.31375	HCT116-unstranded	0.0
SKA3	SA464	21.9605	HCT116-unstranded	0.0
SKA2	SA464	18.5104	HCT116-unstranded	0.0
GRID2IP	SA464	0.184906	HCT116-unstranded	0.0
PCDH20	SA464	0.010162799999999998	HCT116-unstranded	0.0
C6orf89	SA464	11.5419	HCT116-unstranded	0.0
PPP1R13B	SA464	3.11104	HCT116-unstranded	0.0
PPP1R13L	SA464	17.8685	HCT116-unstranded	0.0
LOC100128239	SA464	0.0	HCT116-unstranded	0.0
WNT10A	SA464	0.593971	HCT116-unstranded	0.0
WNT10B	SA464	8.592	HCT116-unstranded	0.0
MIR147A	SA464	0.0	HCT116-unstranded	0.0
HSP90B3P	SA464	0.410655	HCT116-unstranded	0.0
MIR147B	SA464	0.0	HCT116-unstranded	0.0
DMC1	SA464	0.121798	HCT116-unstranded	0.0
MIR1471	SA464	0.0	HCT116-unstranded	0.0
MIR1470	SA464	0.0	HCT116-unstranded	0.0
OR4A47	SA464	0.0	HCT116-unstranded	0.0
HOGA1	SA464	0.354646	HCT116-unstranded	0.0
LPP-AS2	SA464	0.293469	HCT116-unstranded	0.0
TM4SF18	SA464	0.5738479999999999	HCT116-unstranded	0.0
TM4SF19	SA464	1.0044	HCT116-unstranded	0.0
MAGT1	SA464	18.8949	HCT116-unstranded	0.0
POU3F3	SA464	0.0136267	HCT116-unstranded	0.0
POU3F2	SA464	0.163495	HCT116-unstranded	0.0
POU3F1	SA464	0.090248	HCT116-unstranded	0.0
LAMB1	SA464	6.44232	HCT116-unstranded	0.0
LAMB3	SA464	18.4398	HCT116-unstranded	0.0
LAMB2	SA464	9.54037	HCT116-unstranded	0.0
CYSLTR2	SA464	0.0	HCT116-unstranded	0.0
LAMB4	SA464	0.0	HCT116-unstranded	0.0
ATP7B	SA464	1.4094200000000001	HCT116-unstranded	0.0
MPHOSPH9	SA464	5.6062199999999995	HCT116-unstranded	0.0
MPHOSPH8	SA464	7.85305	HCT116-unstranded	0.0
POU3F4	SA464	0.011615899999999998	HCT116-unstranded	0.0
MPHOSPH6	SA464	36.9041	HCT116-unstranded	0.0
MIR936	SA464	0.0	HCT116-unstranded	0.0
MIR937	SA464	0.0	HCT116-unstranded	0.0
ASTN1	SA464	0.0222638	HCT116-unstranded	0.0
MLF2	SA464	224.75	HCT116-unstranded	0.0
MIR933	SA464	0.0	HCT116-unstranded	0.0
MIR938	SA464	0.0	HCT116-unstranded	0.0
MIR939	SA464	965.9839999999999	HCT116-unstranded	0.0
MGA	SA464	7.93317	HCT116-unstranded	0.0
LOC729156	SA464	0.0095955	HCT116-unstranded	0.0
MGP	SA464	0.0131988	HCT116-unstranded	0.0
ADSS	SA464	21.4269	HCT116-unstranded	0.0
SAMD4A	SA464	8.02127	HCT116-unstranded	0.0
ADSL	SA464	97.8128	HCT116-unstranded	0.0
SAMD4B	SA464	41.6512	HCT116-unstranded	0.0
GAS2L1	SA464	17.8697	HCT116-unstranded	0.0
GAS2L3	SA464	7.051189999999999	HCT116-unstranded	0.0
GAS2L2	SA464	0.0	HCT116-unstranded	0.0
FLJ46257	SA464	0.00721557	HCT116-unstranded	0.0
HPGDS	SA464	0.0103914	HCT116-unstranded	0.0
LOC646498	SA464	0.062496800000000005	HCT116-unstranded	0.0
UOX	SA464	0.08493560000000001	HCT116-unstranded	0.0
HN1L	SA464	51.816	HCT116-unstranded	0.0
ZW10	SA464	13.7585	HCT116-unstranded	0.0
RSRC1	SA464	11.3198	HCT116-unstranded	0.0
RSRC2	SA464	20.7655	HCT116-unstranded	0.0
CPN2	SA464	0.0	HCT116-unstranded	0.0
CPN1	SA464	0.0462717	HCT116-unstranded	0.0
TP73-AS1	SA464	0.044917	HCT116-unstranded	0.0
PYY2	SA464	0.139189	HCT116-unstranded	0.0
CDADC1	SA464	1.47889	HCT116-unstranded	0.0
NLGN2	SA464	16.6516	HCT116-unstranded	0.0
NLGN3	SA464	0.211948	HCT116-unstranded	0.0
ARHGAP44	SA464	1.9061299999999999	HCT116-unstranded	0.0
CASQ1	SA464	0.015596700000000002	HCT116-unstranded	0.0
ARHGAP40	SA464	0.5198050000000001	HCT116-unstranded	0.0
CASQ2	SA464	0.0	HCT116-unstranded	0.0
LOC100506776	SA464	0.009349600000000001	HCT116-unstranded	0.0
NLGN1	SA464	0.015574600000000001	HCT116-unstranded	0.0
PCBP1-AS1	SA464	0.43468599999999996	HCT116-unstranded	0.0
TNNT1	SA464	50.4557	HCT116-unstranded	0.0
CDC42EP3	SA464	8.803180000000001	HCT116-unstranded	0.0
CDC42EP2	SA464	21.1404	HCT116-unstranded	0.0
CDC42EP1	SA464	154.59799999999998	HCT116-unstranded	0.0
CDC42EP5	SA464	0.341438	HCT116-unstranded	0.0
CDC42EP4	SA464	18.9354	HCT116-unstranded	0.0
GPRC6A	SA464	0.0	HCT116-unstranded	0.0
TBKBP1	SA464	3.4855099999999997	HCT116-unstranded	0.0
ABI2	SA464	12.0625	HCT116-unstranded	0.0
ABI3	SA464	0.00767767	HCT116-unstranded	0.0
ABI1	SA464	10.7018	HCT116-unstranded	0.0
TESC	SA464	8.23418	HCT116-unstranded	0.0
OTP	SA464	0.0277067	HCT116-unstranded	0.0
PITPNC1	SA464	15.3105	HCT116-unstranded	0.0
KRT39	SA464	0.13263	HCT116-unstranded	0.0
KRT38	SA464	0.0161884	HCT116-unstranded	0.0
KRT31	SA464	0.06835319999999999	HCT116-unstranded	0.0
KRT32	SA464	0.74729	HCT116-unstranded	0.0
KRT35	SA464	0.0189479	HCT116-unstranded	0.0
KRT34	SA464	0.219613	HCT116-unstranded	0.0
KRT37	SA464	0.06371689999999999	HCT116-unstranded	0.0
KRT36	SA464	0.125507	HCT116-unstranded	0.0
IL21	SA464	0.0	HCT116-unstranded	0.0
IL20	SA464	0.0	HCT116-unstranded	0.0
AOC2	SA464	2.27358	HCT116-unstranded	0.0
IL25	SA464	0.0	HCT116-unstranded	0.0
IL24	SA464	9.398599999999998e-172	HCT116-unstranded	0.0
IL27	SA464	0.0	HCT116-unstranded	0.0
IL26	SA464	0.0190523	HCT116-unstranded	0.0
IL29	SA464	0.0	HCT116-unstranded	0.0
TIMP2	SA464	37.7258	HCT116-unstranded	0.0
TIMP1	SA464	115.655	HCT116-unstranded	0.0
CLINT1	SA464	29.9337	HCT116-unstranded	0.0
DMAP1	SA464	15.0315	HCT116-unstranded	0.0
SLC22A7	SA464	0.0	HCT116-unstranded	0.0
AHRR	SA464	3.6072300000000004	HCT116-unstranded	0.0
LOC389023	SA464	0.0	HCT116-unstranded	0.0
ADCY4	SA464	0.013692700000000002	HCT116-unstranded	0.0
ADCY5	SA464	0.0667469	HCT116-unstranded	0.0
ADCY6	SA464	3.7091800000000004	HCT116-unstranded	0.0
ADCY7	SA464	7.095260000000001	HCT116-unstranded	0.0
ADCY1	SA464	0.00608486	HCT116-unstranded	0.0
ADCY2	SA464	0.00232248	HCT116-unstranded	0.0
ADCY3	SA464	22.8914	HCT116-unstranded	0.0
ADCY8	SA464	0.00381448	HCT116-unstranded	0.0
ADCY9	SA464	4.22053	HCT116-unstranded	0.0
NUCKS1	SA464	48.903	HCT116-unstranded	0.0
DDI2	SA464	16.77	HCT116-unstranded	0.0
DDI1	SA464	0.0	HCT116-unstranded	0.0
XRCC1	SA464	14.4273	HCT116-unstranded	0.0
HOXB-AS3	SA464	1.8464900000000002	HCT116-unstranded	0.0
XRCC3	SA464	23.6481	HCT116-unstranded	0.0
XRCC2	SA464	7.370139999999999	HCT116-unstranded	0.0
XRCC5	SA464	186.632	HCT116-unstranded	0.0
XRCC4	SA464	24.4703	HCT116-unstranded	0.0
HOXB-AS5	SA464	0.0476131	HCT116-unstranded	0.0
MEIS3	SA464	6.2148699999999995	HCT116-unstranded	0.0
MEIS2	SA464	2.83915	HCT116-unstranded	0.0
MEIS1	SA464	0.015034299999999999	HCT116-unstranded	0.0
PCDHAC2	SA464	1.23765	HCT116-unstranded	0.0
PCDHAC1	SA464	0.270379	HCT116-unstranded	0.0
CTLA4	SA464	0.0	HCT116-unstranded	0.0
KIAA1199	SA464	1.4503700000000002	HCT116-unstranded	0.0
ESPNL	SA464	0.0241475	HCT116-unstranded	0.0
OR5AN1	SA464	0.0	HCT116-unstranded	0.0
USP32P2	SA464	0.0102785	HCT116-unstranded	0.0
ESPNP	SA464	0.394362	HCT116-unstranded	0.0
DDX60	SA464	1.20426	HCT116-unstranded	0.0
LOC100144604	SA464	0.0	HCT116-unstranded	0.0
LOC100144602	SA464	0.0	HCT116-unstranded	0.0
LOC100144603	SA464	1.59676	HCT116-unstranded	0.0
CTSL3	SA464	0.0	HCT116-unstranded	0.0
CTSL2	SA464	2.5699400000000003	HCT116-unstranded	0.0
H2AFY2	SA464	20.4731	HCT116-unstranded	0.0
LOC100129858	SA464	0.0567138	HCT116-unstranded	0.0
ADCY10	SA464	0.00296195	HCT116-unstranded	0.0
KCNA6	SA464	0.00543504	HCT116-unstranded	0.0
KCNA7	SA464	0.0703672	HCT116-unstranded	0.0
KCNA4	SA464	0.0	HCT116-unstranded	0.0
KCNA5	SA464	0.0	HCT116-unstranded	0.0
KCNA2	SA464	0.00787933	HCT116-unstranded	0.0
KCNA3	SA464	0.0	HCT116-unstranded	0.0
KCNA1	SA464	0.0199704	HCT116-unstranded	0.0
OPTN	SA464	3.68238	HCT116-unstranded	0.0
BHMT	SA464	0.0	HCT116-unstranded	0.0
OPTC	SA464	0.0	HCT116-unstranded	0.0
FTL	SA464	720.467	HCT116-unstranded	0.0
MCCC1	SA464	4.26092	HCT116-unstranded	0.0
ACACA	SA464	27.0162	HCT116-unstranded	0.0
ACACB	SA464	0.9018299999999999	HCT116-unstranded	0.0
ZDHHC3	SA464	6.9013800000000005	HCT116-unstranded	0.0
PLA2G2A	SA464	0.0	HCT116-unstranded	0.0
PLA2G2C	SA464	0.0	HCT116-unstranded	0.0
PLA2G2E	SA464	0.0	HCT116-unstranded	0.0
PLA2G2D	SA464	0.017615400000000003	HCT116-unstranded	0.0
PLA2G2F	SA464	0.0109966	HCT116-unstranded	0.0
DEM1	SA464	0.21425100000000002	HCT116-unstranded	0.0
OR8J3	SA464	0.0	HCT116-unstranded	0.0
OR8J1	SA464	0.0	HCT116-unstranded	0.0
AATK-AS1	SA464	0.0	HCT116-unstranded	0.0
CYFIP1	SA464	57.7308	HCT116-unstranded	0.0
CYFIP2	SA464	13.4312	HCT116-unstranded	0.0
LOC151658	SA464	0.0	HCT116-unstranded	0.0
GUSBP5	SA464	0.00856634	HCT116-unstranded	0.0
GUSBP4	SA464	0.836527	HCT116-unstranded	0.0
GUSBP1	SA464	1.2745	HCT116-unstranded	0.0
GUSBP3	SA464	0.0246703	HCT116-unstranded	0.0
GUSBP2	SA464	0.014225100000000001	HCT116-unstranded	0.0
GUSBP9	SA464	0.035490100000000004	HCT116-unstranded	0.0
LHPP	SA464	15.8541	HCT116-unstranded	0.0
NUP188	SA464	93.7446	HCT116-unstranded	0.0
GLT8D2	SA464	1.54778	HCT116-unstranded	0.0
GLT8D1	SA464	16.1589	HCT116-unstranded	0.0
LOC100216001	SA464	0.0241988	HCT116-unstranded	0.0
OR2C3	SA464	0.0	HCT116-unstranded	0.0
OR2C1	SA464	0.018267099999999998	HCT116-unstranded	0.0
REG1A	SA464	0.0	HCT116-unstranded	0.0
REG1B	SA464	0.0	HCT116-unstranded	0.0
MRGPRD	SA464	0.0	HCT116-unstranded	0.0
MRGPRE	SA464	0.0	HCT116-unstranded	0.0
MRGPRF	SA464	0.677937	HCT116-unstranded	0.0
MRGPRG	SA464	0.0	HCT116-unstranded	0.0
REG1P	SA464	0.016396900000000002	HCT116-unstranded	0.0
HES1	SA464	9.135660000000001	HCT116-unstranded	0.0
HES2	SA464	1.88818	HCT116-unstranded	0.0
BPNT1	SA464	11.1817	HCT116-unstranded	0.0
ABHD14A-ACY1	SA464	1.1775e-12	HCT116-unstranded	0.0
BCL9	SA464	7.45862	HCT116-unstranded	0.0
BCL6	SA464	2.16317	HCT116-unstranded	0.0
BCL3	SA464	9.31231	HCT116-unstranded	0.0
BCL2	SA464	0.8916299999999999	HCT116-unstranded	0.0
NPEPL1	SA464	6.686730000000001	HCT116-unstranded	0.0
CLMN	SA464	2.38174	HCT116-unstranded	0.0
CLMP	SA464	1.08331	HCT116-unstranded	0.0
MTM1	SA464	3.21455	HCT116-unstranded	0.0
CSNK1G2	SA464	48.5783	HCT116-unstranded	0.0
SERPINB8	SA464	3.8671900000000003	HCT116-unstranded	0.0
CSNK1G1	SA464	7.1097399999999995	HCT116-unstranded	0.0
SERPINB1	SA464	22.9611	HCT116-unstranded	0.0
SERPINB3	SA464	0.0	HCT116-unstranded	0.0
SERPINB2	SA464	0.0617378	HCT116-unstranded	0.0
SERPINB5	SA464	10.0143	HCT116-unstranded	0.0
SERPINB4	SA464	0.0	HCT116-unstranded	0.0
SERPINB7	SA464	0.0506365	HCT116-unstranded	0.0
SERPINB6	SA464	26.7162	HCT116-unstranded	0.0
FAM76B	SA464	2.7805400000000002	HCT116-unstranded	0.0
FAM76A	SA464	1.9947700000000002	HCT116-unstranded	0.0
EXD3	SA464	0.562873	HCT116-unstranded	0.0
EXD2	SA464	5.0762	HCT116-unstranded	0.0
EXD1	SA464	0.00568528	HCT116-unstranded	0.0
ELP4	SA464	11.4049	HCT116-unstranded	0.0
ELP3	SA464	16.8141	HCT116-unstranded	0.0
ELP2	SA464	23.8036	HCT116-unstranded	0.0
SPRYD3	SA464	30.1002	HCT116-unstranded	0.0
SPRYD4	SA464	6.22609	HCT116-unstranded	0.0
SPRYD5	SA464	0.0	HCT116-unstranded	0.0
SPRYD7	SA464	8.02946	HCT116-unstranded	0.0
KLHDC4	SA464	28.218000000000004	HCT116-unstranded	0.0
KLHDC5	SA464	10.3975	HCT116-unstranded	0.0
KLHDC2	SA464	10.0772	HCT116-unstranded	0.0
KLHDC3	SA464	38.7567	HCT116-unstranded	0.0
PRINS	SA464	0.0	HCT116-unstranded	0.0
ASXL1	SA464	18.4811	HCT116-unstranded	0.0
ASXL3	SA464	0.0	HCT116-unstranded	0.0
ASXL2	SA464	9.64136	HCT116-unstranded	0.0
DDX6	SA464	32.1349	HCT116-unstranded	0.0
HDDC2	SA464	26.4221	HCT116-unstranded	0.0
HDDC3	SA464	7.59329	HCT116-unstranded	0.0
DONSON	SA464	18.2557	HCT116-unstranded	0.0
SPATA13	SA464	8.04422	HCT116-unstranded	0.0
SPATA12	SA464	0.138316	HCT116-unstranded	0.0
SPATA17	SA464	0.494734	HCT116-unstranded	0.0
SPATA16	SA464	0.0	HCT116-unstranded	0.0
SPATA19	SA464	0.0	HCT116-unstranded	0.0
SPATA18	SA464	0.00750107	HCT116-unstranded	0.0
VCP	SA464	99.9182	HCT116-unstranded	0.0
CEP170P1	SA464	0.0156613	HCT116-unstranded	0.0
HLA-J	SA464	0.0	HCT116-unstranded	0.0
RINL	SA464	4.1035699999999995	HCT116-unstranded	0.0
HFE	SA464	3.5259699999999996	HCT116-unstranded	0.0
GPR144	SA464	0.060297800000000006	HCT116-unstranded	0.0
GPR146	SA464	0.55218	HCT116-unstranded	0.0
LOC154449	SA464	0.0	HCT116-unstranded	0.0
GPR141	SA464	0.0	HCT116-unstranded	0.0
GPR142	SA464	0.03768869999999999	HCT116-unstranded	0.0
GPR143	SA464	0.872367	HCT116-unstranded	0.0
SLC7A9	SA464	0.05167959999999999	HCT116-unstranded	0.0
GPR148	SA464	0.0	HCT116-unstranded	0.0
GPR149	SA464	0.0	HCT116-unstranded	0.0
SLC7A6	SA464	19.0653	HCT116-unstranded	0.0
SLC7A7	SA464	0.0546184	HCT116-unstranded	0.0
LOC728175	SA464	0.00892978	HCT116-unstranded	0.0
CITED1	SA464	1.9286599999999998	HCT116-unstranded	0.0
TRAK1	SA464	8.8645	HCT116-unstranded	0.0
CITED4	SA464	1.89438	HCT116-unstranded	0.0
DAGLA	SA464	3.90289	HCT116-unstranded	0.0
DAGLB	SA464	11.7996	HCT116-unstranded	0.0
HLA-G	SA464	0.0	HCT116-unstranded	0.0
SLC7A3	SA464	0.0	HCT116-unstranded	0.0
PHF21B	SA464	0.0212353	HCT116-unstranded	0.0
CSNK1A1L	SA464	0.046735000000000006	HCT116-unstranded	0.0
HIRA	SA464	29.061	HCT116-unstranded	0.0
GM140	SA464	0.0	HCT116-unstranded	0.0
RIN1	SA464	26.2162	HCT116-unstranded	0.0
RIN3	SA464	15.7939	HCT116-unstranded	0.0
RIN2	SA464	0.11083	HCT116-unstranded	0.0
C2orf18	SA464	33.0983	HCT116-unstranded	0.0
WWOX	SA464	5.36457	HCT116-unstranded	0.0
RIPK1	SA464	11.2219	HCT116-unstranded	0.0
RIPK3	SA464	0.0	HCT116-unstranded	0.0
RIPK2	SA464	15.7316	HCT116-unstranded	0.0
PDCL	SA464	7.63524	HCT116-unstranded	0.0
SRCIN1	SA464	0.643302	HCT116-unstranded	0.0
LOC339666	SA464	0.043186300000000004	HCT116-unstranded	0.0
TUBG1	SA464	88.1523	HCT116-unstranded	0.0
C2orf27A	SA464	0.0992362	HCT116-unstranded	0.0
CRABP1	SA464	0.0	HCT116-unstranded	0.0
CRABP2	SA464	124.329	HCT116-unstranded	0.0
C2orf27B	SA464	0.0	HCT116-unstranded	0.0
C7orf73	SA464	20.2497	HCT116-unstranded	0.0
C7orf72	SA464	0.0	HCT116-unstranded	0.0
C7orf71	SA464	0.0	HCT116-unstranded	0.0
C7orf70	SA464	6.36184	HCT116-unstranded	0.0
TUBG2	SA464	4.41285	HCT116-unstranded	0.0
ZNF419	SA464	0.274045	HCT116-unstranded	0.0
ZNF418	SA464	0.00836931	HCT116-unstranded	0.0
ZNF417	SA464	1.05617	HCT116-unstranded	0.0
ZNF416	SA464	1.8407200000000001	HCT116-unstranded	0.0
ZNF415	SA464	0.0	HCT116-unstranded	0.0
ZNF414	SA464	17.7719	HCT116-unstranded	0.0
ZNF410	SA464	18.7379	HCT116-unstranded	0.0
GLIPR2	SA464	7.5095600000000005	HCT116-unstranded	0.0
GLIPR1	SA464	0.4974	HCT116-unstranded	0.0
FAM71F2	SA464	0.030055900000000003	HCT116-unstranded	0.0
SSSCA1	SA464	62.9686	HCT116-unstranded	0.0
POU4F1	SA464	0.0	HCT116-unstranded	0.0
POU4F2	SA464	0.0	HCT116-unstranded	0.0
POU4F3	SA464	0.0769836	HCT116-unstranded	0.0
FBF1	SA464	2.46219	HCT116-unstranded	0.0
RASA4	SA464	0.512239	HCT116-unstranded	0.0
HM13	SA464	103.681	HCT116-unstranded	0.0
RASA2	SA464	3.6450099999999996	HCT116-unstranded	0.0
RASA3	SA464	11.1003	HCT116-unstranded	0.0
ACTN3	SA464	0.0152981	HCT116-unstranded	0.0
ACTN2	SA464	0.049956400000000005	HCT116-unstranded	0.0
ACTN1	SA464	92.0626	HCT116-unstranded	0.0
NGFRAP1	SA464	68.4288	HCT116-unstranded	0.0
ACTN4	SA464	328.55699999999996	HCT116-unstranded	0.0
EZR	SA464	596.5369999999999	HCT116-unstranded	0.0
MIR4269	SA464	0.0	HCT116-unstranded	0.0
MIR4268	SA464	0.0	HCT116-unstranded	0.0
MIR4263	SA464	0.0	HCT116-unstranded	0.0
MIR4262	SA464	0.0	HCT116-unstranded	0.0
MIR4261	SA464	0.0	HCT116-unstranded	0.0
MIR4260	SA464	0.0	HCT116-unstranded	0.0
MIR4267	SA464	0.0	HCT116-unstranded	0.0
MIR4266	SA464	0.0	HCT116-unstranded	0.0
MIR4265	SA464	0.0	HCT116-unstranded	0.0
MIR4264	SA464	0.0	HCT116-unstranded	0.0
N6AMT1	SA464	2.82738	HCT116-unstranded	0.0
N6AMT2	SA464	7.156439999999999	HCT116-unstranded	0.0
OR5J2	SA464	0.0	HCT116-unstranded	0.0
UBXN4	SA464	21.2258	HCT116-unstranded	0.0
ABLIM1	SA464	34.3426	HCT116-unstranded	0.0
ABLIM3	SA464	2.56328	HCT116-unstranded	0.0
ABLIM2	SA464	1.10705	HCT116-unstranded	0.0
FAM172A	SA464	4.7070300000000005	HCT116-unstranded	0.0
BIVM-ERCC5	SA464	0.47130500000000003	HCT116-unstranded	0.0
ATP6V1E1	SA464	62.9627	HCT116-unstranded	0.0
RAB6A	SA464	36.1926	HCT116-unstranded	0.0
RAB6B	SA464	1.23336	HCT116-unstranded	0.0
RAB6C	SA464	0.0225993	HCT116-unstranded	0.0
LOC100506368	SA464	0.12305999999999999	HCT116-unstranded	0.0
DAOA	SA464	0.0	HCT116-unstranded	0.0
ERVV-1	SA464	0.0	HCT116-unstranded	0.0
ERVV-2	SA464	0.0	HCT116-unstranded	0.0
GDI2	SA464	83.6108	HCT116-unstranded	0.0
GDI1	SA464	73.1766	HCT116-unstranded	0.0
CALM3	SA464	222.956	HCT116-unstranded	0.0
SPG21	SA464	40.666	HCT116-unstranded	0.0
TFAP4	SA464	21.9077	HCT116-unstranded	0.0
CALM1	SA464	60.3935	HCT116-unstranded	0.0
NAPEPLD	SA464	2.91004	HCT116-unstranded	0.0
SPTA1	SA464	0.00342811	HCT116-unstranded	0.0
HGSNAT	SA464	3.9362	HCT116-unstranded	0.0
CRYZL1	SA464	6.977939999999999	HCT116-unstranded	0.0
SERF2	SA464	37.9429	HCT116-unstranded	0.0
OR4L1	SA464	0.0	HCT116-unstranded	0.0
NAV2-AS4	SA464	0.0	HCT116-unstranded	0.0
NAT9	SA464	23.0914	HCT116-unstranded	0.0
NAT8	SA464	0.0	HCT116-unstranded	0.0
NAT2	SA464	0.0135111	HCT116-unstranded	0.0
NAT1	SA464	2.04061	HCT116-unstranded	0.0
NAT6	SA464	4.51733	HCT116-unstranded	0.0
FAIM2	SA464	0.0033323999999999997	HCT116-unstranded	0.0
FAIM3	SA464	0.109008	HCT116-unstranded	0.0
CCBL1	SA464	2.82035	HCT116-unstranded	0.0
CCBL2	SA464	7.89907	HCT116-unstranded	0.0
COX5A	SA464	147.891	HCT116-unstranded	0.0
COX5B	SA464	158.545	HCT116-unstranded	0.0
LOC401588	SA464	2.32531	HCT116-unstranded	0.0
SIPA1L1	SA464	10.6689	HCT116-unstranded	0.0
SIPA1L3	SA464	16.3009	HCT116-unstranded	0.0
SIPA1L2	SA464	2.92805	HCT116-unstranded	0.0
LINC00246B	SA464	0.0339955	HCT116-unstranded	0.0
PPFIA4	SA464	0.14294	HCT116-unstranded	0.0
SLC35F5	SA464	2.7119999999999997	HCT116-unstranded	0.0
SLC35F4	SA464	0.00987707	HCT116-unstranded	0.0
SLC35F1	SA464	0.00341589	HCT116-unstranded	0.0
SLC35F3	SA464	5.42109	HCT116-unstranded	0.0
SLC35F2	SA464	30.7792	HCT116-unstranded	0.0
SUPV3L1	SA464	24.6493	HCT116-unstranded	0.0
LMAN1L	SA464	0.0	HCT116-unstranded	0.0
LOC653566	SA464	0.388201	HCT116-unstranded	0.0
TSPAN19	SA464	0.060289800000000004	HCT116-unstranded	0.0
TSPAN10	SA464	0.249773	HCT116-unstranded	0.0
TSPAN11	SA464	0.00795952	HCT116-unstranded	0.0
TSPAN12	SA464	1.3271700000000002	HCT116-unstranded	0.0
TSPAN13	SA464	11.190999999999999	HCT116-unstranded	0.0
TSPAN14	SA464	30.0535	HCT116-unstranded	0.0
TSPAN15	SA464	4.98969	HCT116-unstranded	0.0
TSPAN16	SA464	0.0	HCT116-unstranded	0.0
TSPAN17	SA464	21.1204	HCT116-unstranded	0.0
EAF1	SA464	18.808	HCT116-unstranded	0.0
EAF2	SA464	1.4394	HCT116-unstranded	0.0
FOXF1	SA464	0.895106	HCT116-unstranded	0.0
FOXF2	SA464	0.00857284	HCT116-unstranded	0.0
RBPJL	SA464	0.0136709	HCT116-unstranded	0.0
TMUB1	SA464	49.9076	HCT116-unstranded	0.0
TMUB2	SA464	7.0179800000000006	HCT116-unstranded	0.0
FLJ45983	SA464	0.014785299999999998	HCT116-unstranded	0.0
KIAA1644	SA464	0.0	HCT116-unstranded	0.0
SYNCRIP	SA464	114.87700000000001	HCT116-unstranded	0.0
MMAA	SA464	0.513582	HCT116-unstranded	0.0
MMAB	SA464	3.01135	HCT116-unstranded	0.0
TYR	SA464	0.0	HCT116-unstranded	0.0
ALG8	SA464	21.9399	HCT116-unstranded	0.0
ALG9	SA464	4.6977199999999995	HCT116-unstranded	0.0
ALG2	SA464	18.2661	HCT116-unstranded	0.0
ALG3	SA464	62.3746	HCT116-unstranded	0.0
ALG1	SA464	14.7994	HCT116-unstranded	0.0
ALG6	SA464	5.45045	HCT116-unstranded	0.0
ALG5	SA464	20.7685	HCT116-unstranded	0.0
WIF1	SA464	0.00770249	HCT116-unstranded	0.0
PDXP	SA464	34.6647	HCT116-unstranded	0.0
RNGTT	SA464	13.2443	HCT116-unstranded	0.0
KIAA1324L	SA464	1.9373099999999999	HCT116-unstranded	0.0
INSL5	SA464	0.0	HCT116-unstranded	0.0
INSL4	SA464	0.0	HCT116-unstranded	0.0
HAR1A	SA464	0.19528199999999998	HCT116-unstranded	0.0
INSL6	SA464	0.0	HCT116-unstranded	0.0
GALR1	SA464	0.00629606	HCT116-unstranded	0.0
INSL3	SA464	0.425663	HCT116-unstranded	0.0
RAB8B	SA464	3.2702299999999997	HCT116-unstranded	0.0
RTN1	SA464	0.215848	HCT116-unstranded	0.0
MIR4794	SA464	0.0	HCT116-unstranded	0.0
SNORD111B	SA464	0.0	HCT116-unstranded	0.0
RDM1	SA464	2.33707	HCT116-unstranded	0.0
MGC14436	SA464	4.01748	HCT116-unstranded	0.0
CLUL1	SA464	0.11430699999999999	HCT116-unstranded	0.0
PDX1	SA464	1.2181	HCT116-unstranded	0.0
INMT	SA464	0.00662639	HCT116-unstranded	0.0
LOC100131320	SA464	0.0067605	HCT116-unstranded	0.0
LOC388588	SA464	0.758678	HCT116-unstranded	0.0
FECH	SA464	6.89035	HCT116-unstranded	0.0
ADAP1	SA464	15.2501	HCT116-unstranded	0.0
ADAP2	SA464	6.44184	HCT116-unstranded	0.0
KLHL10	SA464	0.0557644	HCT116-unstranded	0.0
KLHL11	SA464	10.4613	HCT116-unstranded	0.0
KLHL12	SA464	12.3366	HCT116-unstranded	0.0
KLHL13	SA464	1.5587600000000001	HCT116-unstranded	0.0
KLHL14	SA464	0.0109462	HCT116-unstranded	0.0
KLHL15	SA464	4.40016	HCT116-unstranded	0.0
KLHL17	SA464	12.1582	HCT116-unstranded	0.0
KLHL18	SA464	18.8977	HCT116-unstranded	0.0
LOC283624	SA464	7.47815	HCT116-unstranded	0.0
C2orf83	SA464	0.0	HCT116-unstranded	0.0
SNORA81	SA464	0.0	HCT116-unstranded	0.0
IER5	SA464	20.0829	HCT116-unstranded	0.0
GABPB2	SA464	2.90148	HCT116-unstranded	0.0
IGIP	SA464	0.990661	HCT116-unstranded	0.0
SLU7	SA464	9.55984	HCT116-unstranded	0.0
C7orf66	SA464	0.0	HCT116-unstranded	0.0
LOC100130987	SA464	1.64674	HCT116-unstranded	0.0
RTEL1-TNFRSF6B	SA464	4.28341	HCT116-unstranded	0.0
SLN	SA464	0.0289492	HCT116-unstranded	0.0
SLK	SA464	10.3796	HCT116-unstranded	0.0
SLA	SA464	0.00539753	HCT116-unstranded	0.0
PHYH	SA464	6.00195	HCT116-unstranded	0.0
NOTCH4	SA464	0.0	HCT116-unstranded	0.0
PHGR1	SA464	0.0	HCT116-unstranded	0.0
MEAF6	SA464	16.3235	HCT116-unstranded	0.0
AZIN1	SA464	70.1105	HCT116-unstranded	0.0
NOTCH1	SA464	17.9245	HCT116-unstranded	0.0
NOTCH2	SA464	20.9885	HCT116-unstranded	0.0
NOTCH3	SA464	3.6544300000000005	HCT116-unstranded	0.0
ZNF658	SA464	0.456455	HCT116-unstranded	0.0
ZNF655	SA464	22.8155	HCT116-unstranded	0.0
TCTEX1D2	SA464	5.0741	HCT116-unstranded	0.0
TCTEX1D1	SA464	0.0	HCT116-unstranded	0.0
ZNF653	SA464	3.5055400000000003	HCT116-unstranded	0.0
TCTEX1D4	SA464	0.571519	HCT116-unstranded	0.0
N4BP2L1	SA464	0.039619	HCT116-unstranded	0.0
RAPGEF5	SA464	3.09994	HCT116-unstranded	0.0
RAPGEF6	SA464	3.69475	HCT116-unstranded	0.0
N4BP2L2	SA464	10.9137	HCT116-unstranded	0.0
RAPGEF1	SA464	23.976999999999997	HCT116-unstranded	0.0
RAPGEF2	SA464	2.83792	HCT116-unstranded	0.0
RAPGEF3	SA464	0.118601	HCT116-unstranded	0.0
ZNF384	SA464	28.7668	HCT116-unstranded	0.0
ZNF383	SA464	1.43413	HCT116-unstranded	0.0
ZNF382	SA464	0.0	HCT116-unstranded	0.0
POC1B	SA464	3.8628699999999996	HCT116-unstranded	0.0
MIR4420	SA464	0.0	HCT116-unstranded	0.0
KRTAP3-2	SA464	0.0300803	HCT116-unstranded	0.0
KRTAP3-3	SA464	0.0	HCT116-unstranded	0.0
KRTAP3-1	SA464	1.91819	HCT116-unstranded	0.0
SNRPD3	SA464	65.7309	HCT116-unstranded	0.0
SNRPD2	SA464	173.248	HCT116-unstranded	0.0
SNRPD1	SA464	62.8764	HCT116-unstranded	0.0
NMBR	SA464	0.0	HCT116-unstranded	0.0
RBM26-AS1	SA464	0.438775	HCT116-unstranded	0.0
IFT43	SA464	11.6499	HCT116-unstranded	0.0
IFT46	SA464	7.125710000000001	HCT116-unstranded	0.0
NOP14-AS1	SA464	3.73598	HCT116-unstranded	0.0
GLDN	SA464	0.0898385	HCT116-unstranded	0.0
GLDC	SA464	1.11925	HCT116-unstranded	0.0
QPCT	SA464	0.00990938	HCT116-unstranded	0.0
PC	SA464	4.60727	HCT116-unstranded	0.0
DHRS11	SA464	8.69863	HCT116-unstranded	0.0
DHRS12	SA464	0.468304	HCT116-unstranded	0.0
DHRS13	SA464	7.533980000000001	HCT116-unstranded	0.0
GPR89B	SA464	0.0159187	HCT116-unstranded	0.0
GPR89C	SA464	0.0	HCT116-unstranded	0.0
GPR89A	SA464	0.590861	HCT116-unstranded	0.0
MAP1LC3B2	SA464	1.2551700000000001	HCT116-unstranded	0.0
LGMN	SA464	18.445999999999998	HCT116-unstranded	0.0
MIR3591	SA464	0.0	HCT116-unstranded	0.0
CAPS2	SA464	0.14124	HCT116-unstranded	0.0
EHMT1	SA464	21.1968	HCT116-unstranded	0.0
EHMT2	SA464	0.0	HCT116-unstranded	0.0
ADIPOR2	SA464	26.6651	HCT116-unstranded	0.0
ADIPOR1	SA464	80.9963	HCT116-unstranded	0.0
NBPF24	SA464	0.0283116	HCT116-unstranded	0.0
MARK4	SA464	6.56572	HCT116-unstranded	0.0
STOX1	SA464	1.41561	HCT116-unstranded	0.0
MARK1	SA464	1.19449	HCT116-unstranded	0.0
MARK2	SA464	22.1879	HCT116-unstranded	0.0
STOX2	SA464	0.499482	HCT116-unstranded	0.0
IGBP1	SA464	23.6636	HCT116-unstranded	0.0
TPD52L2	SA464	125.429	HCT116-unstranded	0.0
TPD52L3	SA464	0.0	HCT116-unstranded	0.0
TPD52L1	SA464	22.4575	HCT116-unstranded	0.0
EFCAB11	SA464	6.39917	HCT116-unstranded	0.0
EFCAB10	SA464	0.516259	HCT116-unstranded	0.0
CAPSL	SA464	0.0	HCT116-unstranded	0.0
ACTR3C	SA464	0.17847000000000002	HCT116-unstranded	0.0
ACTR3B	SA464	10.329	HCT116-unstranded	0.0
WDR13	SA464	18.9511	HCT116-unstranded	0.0
WDR12	SA464	30.6213	HCT116-unstranded	0.0
WDR11	SA464	10.8888	HCT116-unstranded	0.0
WDR17	SA464	0.00438921	HCT116-unstranded	0.0
WDR16	SA464	0.05707280000000001	HCT116-unstranded	0.0
WDR19	SA464	1.52799	HCT116-unstranded	0.0
WDR18	SA464	89.9525	HCT116-unstranded	0.0
FAM204A	SA464	10.4417	HCT116-unstranded	0.0
USP9X	SA464	12.1017	HCT116-unstranded	0.0
USP9Y	SA464	0.13509000000000002	HCT116-unstranded	0.0
KRT33B	SA464	0.00950435	HCT116-unstranded	0.0
CGGBP1	SA464	12.8295	HCT116-unstranded	0.0
ZFP41	SA464	4.51384	HCT116-unstranded	0.0
ZFP42	SA464	0.0127099	HCT116-unstranded	0.0
LOC100129345	SA464	0.0	HCT116-unstranded	0.0
MYADML2	SA464	0.0910427	HCT116-unstranded	0.0
CMPK1	SA464	30.213	HCT116-unstranded	0.0
LINC00204A	SA464	0.029352499999999997	HCT116-unstranded	0.0
FKBP9L	SA464	0.023408599999999998	HCT116-unstranded	0.0
LDLRAD1	SA464	0.024948599999999998	HCT116-unstranded	0.0
LDLRAD2	SA464	0.0274856	HCT116-unstranded	0.0
LDLRAD3	SA464	18.7745	HCT116-unstranded	0.0
HPCA	SA464	0.07430930000000001	HCT116-unstranded	0.0
CD247	SA464	0.030442900000000002	HCT116-unstranded	0.0
APEH	SA464	85.5777	HCT116-unstranded	0.0
DEFB135	SA464	0.0	HCT116-unstranded	0.0
DEFB136	SA464	0.0	HCT116-unstranded	0.0
DEFB130	SA464	0.0	HCT116-unstranded	0.0
DEFB131	SA464	0.0	HCT116-unstranded	0.0
DEFB132	SA464	0.0	HCT116-unstranded	0.0
DEFB133	SA464	0.0	HCT116-unstranded	0.0
NKX6-2	SA464	0.0	HCT116-unstranded	0.0
NKX6-3	SA464	0.0	HCT116-unstranded	0.0
NKX6-1	SA464	2.75684	HCT116-unstranded	0.0
DPY19L2P4	SA464	0.0	HCT116-unstranded	0.0
KCTD12	SA464	0.692625	HCT116-unstranded	0.0
CRCP	SA464	20.7807	HCT116-unstranded	0.0
KCTD10	SA464	19.1935	HCT116-unstranded	0.0
ANKUB1	SA464	0.0	HCT116-unstranded	0.0
DPY19L2P1	SA464	0.0	HCT116-unstranded	0.0
KCTD15	SA464	7.92944	HCT116-unstranded	0.0
DPY19L2P3	SA464	0.0536677	HCT116-unstranded	0.0
KRTAP10-7	SA464	0.0	HCT116-unstranded	0.0
KRTAP10-6	SA464	0.0	HCT116-unstranded	0.0
KRTAP10-5	SA464	0.0	HCT116-unstranded	0.0
KCTD18	SA464	3.8450699999999998	HCT116-unstranded	0.0
KRTAP10-3	SA464	0.0	HCT116-unstranded	0.0
KRTAP10-2	SA464	0.0	HCT116-unstranded	0.0
KRTAP10-1	SA464	0.0	HCT116-unstranded	0.0
MIR135B	SA464	0.0	HCT116-unstranded	0.0
H6PD	SA464	4.27209	HCT116-unstranded	0.0
SLC25A35	SA464	0.6862159999999999	HCT116-unstranded	0.0
LOC100128640	SA464	0.0594239	HCT116-unstranded	0.0
SLC25A37	SA464	18.525	HCT116-unstranded	0.0
SLC25A36	SA464	13.8544	HCT116-unstranded	0.0
SLC25A31	SA464	0.0	HCT116-unstranded	0.0
SLC25A30	SA464	7.61355	HCT116-unstranded	0.0
SLC25A33	SA464	18.4757	HCT116-unstranded	0.0
GPBAR1	SA464	0.16228199999999998	HCT116-unstranded	0.0
SLC25A39	SA464	224.41	HCT116-unstranded	0.0
SLC25A38	SA464	23.021	HCT116-unstranded	0.0
LOC642236	SA464	0.675816	HCT116-unstranded	0.0
TUBA1C	SA464	424.918	HCT116-unstranded	0.0
TUBA1B	SA464	658.3969999999999	HCT116-unstranded	0.0
TUBA1A	SA464	34.2576	HCT116-unstranded	0.0
IGSF10	SA464	2.3001000000000002e-10	HCT116-unstranded	0.0
IGSF11	SA464	0.0	HCT116-unstranded	0.0
FAM102B	SA464	2.26979	HCT116-unstranded	0.0
FAM102A	SA464	9.34943	HCT116-unstranded	0.0
RIMKLA	SA464	0.539022	HCT116-unstranded	0.0
RIMKLB	SA464	0.0409022	HCT116-unstranded	0.0
CTPS2	SA464	4.40287	HCT116-unstranded	0.0
PGBD1	SA464	1.6957200000000001	HCT116-unstranded	0.0
POMT1	SA464	6.07883	HCT116-unstranded	0.0
POMT2	SA464	6.1365300000000005	HCT116-unstranded	0.0
AIF1	SA464	0.0	HCT116-unstranded	0.0
AGPS	SA464	11.2038	HCT116-unstranded	0.0
HOXA13	SA464	1.38741	HCT116-unstranded	0.0
STOM	SA464	10.0699	HCT116-unstranded	0.0
HOXA11	SA464	4.9038	HCT116-unstranded	0.0
NPLOC4	SA464	89.3301	HCT116-unstranded	0.0
TMEM86A	SA464	0.16125699999999998	HCT116-unstranded	0.0
TMEM86B	SA464	3.7356300000000005	HCT116-unstranded	0.0
LGALS13	SA464	0.0	HCT116-unstranded	0.0
LGALS12	SA464	0.0	HCT116-unstranded	0.0
LGALS16	SA464	0.0	HCT116-unstranded	0.0
LGALS14	SA464	0.0	HCT116-unstranded	0.0
LOC644172	SA464	0.0	HCT116-unstranded	0.0
FLJ31662	SA464	0.0	HCT116-unstranded	0.0
PBLD	SA464	0.915314	HCT116-unstranded	0.0
PGPEP1	SA464	1.37689	HCT116-unstranded	0.0
SMU1	SA464	15.1898	HCT116-unstranded	0.0
OR13G1	SA464	0.0	HCT116-unstranded	0.0
LOC100506469	SA464	4.23632	HCT116-unstranded	0.0
SSRP1	SA464	181.43099999999998	HCT116-unstranded	0.0
IRAK1BP1	SA464	1.4595799999999999	HCT116-unstranded	0.0
MIR770	SA464	0.0	HCT116-unstranded	0.0
LOC100506085	SA464	0.0	HCT116-unstranded	0.0
LOC100506083	SA464	0.613683	HCT116-unstranded	0.0
C1orf174	SA464	23.2508	HCT116-unstranded	0.0
C1orf177	SA464	0.036876400000000004	HCT116-unstranded	0.0
C1orf170	SA464	0.801559	HCT116-unstranded	0.0
C1orf173	SA464	0.00204007	HCT116-unstranded	0.0
C1orf172	SA464	12.9856	HCT116-unstranded	0.0
GPC1	SA464	102.30799999999999	HCT116-unstranded	0.0
GPC2	SA464	0.31285100000000005	HCT116-unstranded	0.0
GPC3	SA464	0.19433699999999998	HCT116-unstranded	0.0
MIR486	SA464	0.0	HCT116-unstranded	0.0
GPC5	SA464	0.0	HCT116-unstranded	0.0
GPC6	SA464	0.0	HCT116-unstranded	0.0
MIR485	SA464	0.0	HCT116-unstranded	0.0
LRFN5	SA464	0.00858168	HCT116-unstranded	0.0
SNTN	SA464	0.0	HCT116-unstranded	0.0
MIR488	SA464	0.0	HCT116-unstranded	0.0
MIR489	SA464	0.0	HCT116-unstranded	0.0
DOC2GP	SA464	0.0	HCT116-unstranded	0.0
KIAA1984	SA464	0.0344565	HCT116-unstranded	0.0
ANKDD1A	SA464	0.9974370000000001	HCT116-unstranded	0.0
NYX	SA464	0.0147276	HCT116-unstranded	0.0
LOC91450	SA464	0.131615	HCT116-unstranded	0.0
GSC2	SA464	0.0	HCT116-unstranded	0.0
ORM1	SA464	0.08645599999999999	HCT116-unstranded	0.0
ORM2	SA464	0.0223875	HCT116-unstranded	0.0
WHSC1	SA464	39.0097	HCT116-unstranded	0.0
WHSC2	SA464	35.8945	HCT116-unstranded	0.0
NXF2B	SA464	0.0	HCT116-unstranded	0.0
ALDH3A2	SA464	17.3251	HCT116-unstranded	0.0
ALDH3A1	SA464	0.42489499999999997	HCT116-unstranded	0.0
EDC3	SA464	19.4213	HCT116-unstranded	0.0
EDC4	SA464	43.6439	HCT116-unstranded	0.0
ATXN3L	SA464	0.0	HCT116-unstranded	0.0
ANAPC1	SA464	17.0282	HCT116-unstranded	0.0
ANAPC2	SA464	32.0649	HCT116-unstranded	0.0
ANAPC5	SA464	62.6636	HCT116-unstranded	0.0
ANAPC4	SA464	11.2751	HCT116-unstranded	0.0
ANAPC7	SA464	27.3214	HCT116-unstranded	0.0
AMZ1	SA464	0.0143898	HCT116-unstranded	0.0
PSMD14	SA464	83.7833	HCT116-unstranded	0.0
PSMD11	SA464	110.35600000000001	HCT116-unstranded	0.0
PSMD10	SA464	24.6106	HCT116-unstranded	0.0
PSMD13	SA464	95.4297	HCT116-unstranded	0.0
PSMD12	SA464	99.0022	HCT116-unstranded	0.0
MYO10	SA464	12.9931	HCT116-unstranded	0.0
LEUTX	SA464	0.0	HCT116-unstranded	0.0
EXOSC10	SA464	46.9233	HCT116-unstranded	0.0
MOBP	SA464	0.00590788	HCT116-unstranded	0.0
MYLK4	SA464	0.07932610000000001	HCT116-unstranded	0.0
MYLK2	SA464	0.316276	HCT116-unstranded	0.0
MYLK3	SA464	0.019294299999999997	HCT116-unstranded	0.0
MOB2	SA464	10.0835	HCT116-unstranded	0.0
PQLC3	SA464	8.24538	HCT116-unstranded	0.0
PQLC2	SA464	9.631960000000001	HCT116-unstranded	0.0
MOB4	SA464	14.7591	HCT116-unstranded	0.0
LOXHD1	SA464	0.0143649	HCT116-unstranded	0.0
LRRC25	SA464	0.013787700000000002	HCT116-unstranded	0.0
LOC100133461	SA464	0.0	HCT116-unstranded	0.0
LRRC23	SA464	1.80709	HCT116-unstranded	0.0
HMGB3	SA464	24.0898	HCT116-unstranded	0.0
HMGB2	SA464	156.535	HCT116-unstranded	0.0
HMGB1	SA464	67.5172	HCT116-unstranded	0.0
HMGB4	SA464	0.0	HCT116-unstranded	0.0
GCHFR	SA464	0.954607	HCT116-unstranded	0.0
MNDA	SA464	0.0	HCT116-unstranded	0.0
MND1	SA464	14.6273	HCT116-unstranded	0.0
FGFR1OP	SA464	7.51345	HCT116-unstranded	0.0
TPSAB1	SA464	0.0	HCT116-unstranded	0.0
AIM1L	SA464	1.00701	HCT116-unstranded	0.0
CALY	SA464	0.0	HCT116-unstranded	0.0
CALR	SA464	344.80699999999996	HCT116-unstranded	0.0
CALU	SA464	32.2838	HCT116-unstranded	0.0
CHPF	SA464	254.335	HCT116-unstranded	0.0
DHX29	SA464	10.9315	HCT116-unstranded	0.0
AGMO	SA464	0.0	HCT116-unstranded	0.0
C1orf233	SA464	10.9232	HCT116-unstranded	0.0
RIBC1	SA464	0.18471300000000002	HCT116-unstranded	0.0
APOC4-APOC2	SA464	0.0	HCT116-unstranded	0.0
GSTTP1	SA464	0.0281336	HCT116-unstranded	0.0
GSTTP2	SA464	0.0230067	HCT116-unstranded	0.0
C5orf48	SA464	0.0	HCT116-unstranded	0.0
CLEC1A	SA464	0.0	HCT116-unstranded	0.0
CLEC1B	SA464	0.0	HCT116-unstranded	0.0
RFC4	SA464	38.2953	HCT116-unstranded	0.0
C5orf44	SA464	5.28064	HCT116-unstranded	0.0
C5orf45	SA464	3.44585	HCT116-unstranded	0.0
C5orf46	SA464	0.0	HCT116-unstranded	0.0
C5orf47	SA464	0.0	HCT116-unstranded	0.0
C5orf41	SA464	0.570263	HCT116-unstranded	0.0
C5orf42	SA464	0.5484060000000001	HCT116-unstranded	0.0
C5orf43	SA464	31.9021	HCT116-unstranded	0.0
RFFL	SA464	8.63563	HCT116-unstranded	0.0
RFC3	SA464	27.7173	HCT116-unstranded	0.0
RFC2	SA464	53.1962	HCT116-unstranded	0.0
FAM45A	SA464	3.46124	HCT116-unstranded	0.0
RAB27A	SA464	2.0729599999999997	HCT116-unstranded	0.0
RAB27B	SA464	0.31467399999999995	HCT116-unstranded	0.0
FAM45B	SA464	0.07802680000000001	HCT116-unstranded	0.0
LOC388796	SA464	21.482	HCT116-unstranded	0.0
LSAMP	SA464	0.460608	HCT116-unstranded	0.0
FAM122A	SA464	4.03221	HCT116-unstranded	0.0
FAM122B	SA464	62.5305	HCT116-unstranded	0.0
FAM122C	SA464	2.86215	HCT116-unstranded	0.0
CBX8	SA464	9.31734	HCT116-unstranded	0.0
CYP2D6	SA464	0.0453606	HCT116-unstranded	0.0
C10orf58	SA464	1.64147	HCT116-unstranded	0.0
C10orf54	SA464	10.9652	HCT116-unstranded	0.0
C10orf55	SA464	0.12280899999999999	HCT116-unstranded	0.0
C10orf53	SA464	0.0	HCT116-unstranded	0.0
RN5-8S1	SA464	0.0	HCT116-unstranded	0.0
SPRR4	SA464	0.0	HCT116-unstranded	0.0
SPRR3	SA464	0.0	HCT116-unstranded	0.0
LOC100144597	SA464	0.0	HCT116-unstranded	0.0
LOC100144595	SA464	0.0	HCT116-unstranded	0.0
DHX40	SA464	20.7851	HCT116-unstranded	0.0
ZNF773	SA464	0.0	HCT116-unstranded	0.0
TRIM9	SA464	0.607916	HCT116-unstranded	0.0
TRIM8	SA464	30.4664	HCT116-unstranded	0.0
PFN2	SA464	78.4192	HCT116-unstranded	0.0
PFN3	SA464	0.048405699999999996	HCT116-unstranded	0.0
PFN4	SA464	0.07755060000000001	HCT116-unstranded	0.0
ZNF770	SA464	13.741	HCT116-unstranded	0.0
TRIM3	SA464	4.84335	HCT116-unstranded	0.0
TRIM2	SA464	3.60744	HCT116-unstranded	0.0
TRIM5	SA464	3.32418	HCT116-unstranded	0.0
TRIM4	SA464	6.78217	HCT116-unstranded	0.0
TRIM7	SA464	19.9188	HCT116-unstranded	0.0
TRIM6	SA464	0.6944020000000001	HCT116-unstranded	0.0
PPA2	SA464	30.519000000000002	HCT116-unstranded	0.0
PPA1	SA464	159.755	HCT116-unstranded	0.0
NUP62	SA464	61.4014	HCT116-unstranded	0.0
LIMS3-LOC440895	SA464	0.0	HCT116-unstranded	0.0
CSF1R	SA464	0.052751400000000004	HCT116-unstranded	0.0
SIPA1	SA464	21.5466	HCT116-unstranded	0.0
FAM159B	SA464	0.119351	HCT116-unstranded	0.0
FAM159A	SA464	0.0	HCT116-unstranded	0.0
SSX2IP	SA464	9.74691	HCT116-unstranded	0.0
ATXN8OS	SA464	0.0	HCT116-unstranded	0.0
LRAT	SA464	0.528011	HCT116-unstranded	0.0
PPAN	SA464	45.6474	HCT116-unstranded	0.0
OR7A5	SA464	0.0	HCT116-unstranded	0.0
PPAT	SA464	32.5082	HCT116-unstranded	0.0
DCXR	SA464	149.724	HCT116-unstranded	0.0
NFYC	SA464	33.989000000000004	HCT116-unstranded	0.0
NFYB	SA464	8.08361	HCT116-unstranded	0.0
NFYA	SA464	13.4423	HCT116-unstranded	0.0
CCNI2	SA464	0.13796	HCT116-unstranded	0.0
TST	SA464	17.3027	HCT116-unstranded	0.0
MIR4638	SA464	0.0	HCT116-unstranded	0.0
MIR4639	SA464	0.0	HCT116-unstranded	0.0
MIR4632	SA464	0.0	HCT116-unstranded	0.0
MIR4633	SA464	0.0	HCT116-unstranded	0.0
MIR4634	SA464	0.0	HCT116-unstranded	0.0
MIR4635	SA464	0.0	HCT116-unstranded	0.0
MIR4636	SA464	0.0	HCT116-unstranded	0.0
MIR4637	SA464	0.0	HCT116-unstranded	0.0
CES1P2	SA464	0.0	HCT116-unstranded	0.0
MIR3942	SA464	0.0	HCT116-unstranded	0.0
MIR3941	SA464	0.0	HCT116-unstranded	0.0
MIR3940	SA464	0.0	HCT116-unstranded	0.0
MIR3945	SA464	0.0	HCT116-unstranded	0.0
MIR3944	SA464	0.0	HCT116-unstranded	0.0
GPHA2	SA464	0.028229700000000003	HCT116-unstranded	0.0
NLE1	SA464	36.2746	HCT116-unstranded	0.0
SKIL	SA464	0.711701	HCT116-unstranded	0.0
CYTH1	SA464	7.54873	HCT116-unstranded	0.0
GCGR	SA464	0.0	HCT116-unstranded	0.0
CYTH3	SA464	8.186110000000001	HCT116-unstranded	0.0
CYTH2	SA464	7.138089999999999	HCT116-unstranded	0.0
CYTH4	SA464	0.284061	HCT116-unstranded	0.0
DPH1	SA464	27.9732	HCT116-unstranded	0.0
DPH2	SA464	52.8501	HCT116-unstranded	0.0
DPH3	SA464	6.09411	HCT116-unstranded	0.0
MYH7B	SA464	0.027284899999999997	HCT116-unstranded	0.0
DPH5	SA464	14.9732	HCT116-unstranded	0.0
SPAST	SA464	3.7279400000000003	HCT116-unstranded	0.0
SPDYE7P	SA464	0.014710599999999999	HCT116-unstranded	0.0
LINC00242	SA464	0.0934035	HCT116-unstranded	0.0
LINC00240	SA464	0.0939025	HCT116-unstranded	0.0
ENO2	SA464	11.1113	HCT116-unstranded	0.0
KCNQ1DN	SA464	0.0	HCT116-unstranded	0.0
PAH	SA464	0.0120072	HCT116-unstranded	0.0
PAM	SA464	46.6691	HCT116-unstranded	0.0
DCN	SA464	0.0	HCT116-unstranded	0.0
DCK	SA464	17.5668	HCT116-unstranded	0.0
DCD	SA464	0.0	HCT116-unstranded	0.0
THRB	SA464	0.233141	HCT116-unstranded	0.0
DCC	SA464	0.00297518	HCT116-unstranded	0.0
THRA	SA464	10.7035	HCT116-unstranded	0.0
TAF4B	SA464	8.41265	HCT116-unstranded	0.0
DCX	SA464	0.00529314	HCT116-unstranded	0.0
C20orf173	SA464	0.0	HCT116-unstranded	0.0
CDH20	SA464	0.0	HCT116-unstranded	0.0
CREB5	SA464	0.0403658	HCT116-unstranded	0.0
CDH23	SA464	0.111945	HCT116-unstranded	0.0
CREB3	SA464	18.387999999999998	HCT116-unstranded	0.0
CDH26	SA464	0.0	HCT116-unstranded	0.0
FLRT1	SA464	0.18925999999999998	HCT116-unstranded	0.0
FLRT3	SA464	0.0372027	HCT116-unstranded	0.0
FLRT2	SA464	0.0	HCT116-unstranded	0.0
GDF15	SA464	35.7267	HCT116-unstranded	0.0
LOC339822	SA464	0.0	HCT116-unstranded	0.0
ARCN1	SA464	69.3956	HCT116-unstranded	0.0
AKR7A2P1	SA464	0.621336	HCT116-unstranded	0.0
QRFP	SA464	0.7856	HCT116-unstranded	0.0
AES	SA464	100.404	HCT116-unstranded	0.0
AEN	SA464	41.2451	HCT116-unstranded	0.0
FAM196B	SA464	0.0	HCT116-unstranded	0.0
FAM196A	SA464	0.0963584	HCT116-unstranded	0.0
PPP6C	SA464	17.137999999999998	HCT116-unstranded	0.0
CEP128	SA464	1.9004299999999998	HCT116-unstranded	0.0
HSPA4L	SA464	8.2597	HCT116-unstranded	0.0
MOS	SA464	0.0	HCT116-unstranded	0.0
MOK	SA464	1.67114	HCT116-unstranded	0.0
EIF4EBP1	SA464	77.9927	HCT116-unstranded	0.0
EIF4EBP3	SA464	0.050556800000000006	HCT116-unstranded	0.0
ASPRV1	SA464	0.325148	HCT116-unstranded	0.0
MOG	SA464	0.0	HCT116-unstranded	0.0
YBEY	SA464	10.704	HCT116-unstranded	0.0
SH2D1B	SA464	0.0	HCT116-unstranded	0.0
SH2D1A	SA464	0.0	HCT116-unstranded	0.0
LRRC37A4	SA464	0.0	HCT116-unstranded	0.0
LRRC37A2	SA464	0.0	HCT116-unstranded	0.0
LRRC37A3	SA464	0.299408	HCT116-unstranded	0.0
CSDC2	SA464	0.070213	HCT116-unstranded	0.0
LOC100130855	SA464	0.359323	HCT116-unstranded	0.0
PDHA2	SA464	0.0256015	HCT116-unstranded	0.0
CPSF3L	SA464	39.2924	HCT116-unstranded	0.0
PDHA1	SA464	27.1392	HCT116-unstranded	0.0
TCAP	SA464	0.137188	HCT116-unstranded	0.0
CD244	SA464	0.0	HCT116-unstranded	0.0
PCNAP1	SA464	0.0	HCT116-unstranded	0.0
CKMT2	SA464	0.0109409	HCT116-unstranded	0.0
MRPS14	SA464	7.84617	HCT116-unstranded	0.0
RFPL4B	SA464	0.0185058	HCT116-unstranded	0.0
RFPL4A	SA464	0.020469499999999998	HCT116-unstranded	0.0
RILPL1	SA464	4.78415	HCT116-unstranded	0.0
RILPL2	SA464	5.55915	HCT116-unstranded	0.0
SUZ12P	SA464	1.17285	HCT116-unstranded	0.0
FMR1	SA464	8.54827	HCT116-unstranded	0.0
LYPD6	SA464	0.971427	HCT116-unstranded	0.0
SEL1L2	SA464	0.007245100000000001	HCT116-unstranded	0.0
LYPD4	SA464	0.0	HCT116-unstranded	0.0
LYPD5	SA464	1.6307200000000002	HCT116-unstranded	0.0
LYPD2	SA464	0.0	HCT116-unstranded	0.0
LYPD3	SA464	1.20075	HCT116-unstranded	0.0
LYPD1	SA464	0.0383895	HCT116-unstranded	0.0
CALCOCO1	SA464	4.7592300000000005	HCT116-unstranded	0.0
CALCOCO2	SA464	16.0022	HCT116-unstranded	0.0
RGS4	SA464	0.0216926	HCT116-unstranded	0.0
RGS5	SA464	0.695331	HCT116-unstranded	0.0
RGS6	SA464	0.29638400000000004	HCT116-unstranded	0.0
RGS7	SA464	0.0	HCT116-unstranded	0.0
RGS1	SA464	0.0	HCT116-unstranded	0.0
RGS2	SA464	11.4035	HCT116-unstranded	0.0
RGS3	SA464	12.7058	HCT116-unstranded	0.0
LOC100133669	SA464	0.0	HCT116-unstranded	0.0
RGS8	SA464	0.0	HCT116-unstranded	0.0
RGS9	SA464	0.315938	HCT116-unstranded	0.0
ANKRD20A8P	SA464	0.00790801	HCT116-unstranded	0.0
FSD1L	SA464	1.14535	HCT116-unstranded	0.0
CDK2AP1	SA464	131.453	HCT116-unstranded	0.0
CDK2AP2	SA464	42.6155	HCT116-unstranded	0.0
BMP7	SA464	4.4336199999999995	HCT116-unstranded	0.0
CD28	SA464	0.00363261	HCT116-unstranded	0.0
MRPS9	SA464	28.7414	HCT116-unstranded	0.0
MRPS7	SA464	76.4064	HCT116-unstranded	0.0
MRPS6	SA464	38.746	HCT116-unstranded	0.0
MRPS5	SA464	31.6109	HCT116-unstranded	0.0
IFI35	SA464	5.8403	HCT116-unstranded	0.0
CD27	SA464	0.0139765	HCT116-unstranded	0.0
MRPS2	SA464	131.6	HCT116-unstranded	0.0
IFI30	SA464	68.4313	HCT116-unstranded	0.0
CD24	SA464	2.12148	HCT116-unstranded	0.0
NKIRAS2	SA464	23.0392	HCT116-unstranded	0.0
NKIRAS1	SA464	9.9459	HCT116-unstranded	0.0
FTSJD2	SA464	12.2362	HCT116-unstranded	0.0
FTSJD1	SA464	9.21862	HCT116-unstranded	0.0
FAT3	SA464	0.0	HCT116-unstranded	0.0
FAT2	SA464	0.026669400000000003	HCT116-unstranded	0.0
FAT1	SA464	116.82700000000001	HCT116-unstranded	0.0
PSG8	SA464	0.0	HCT116-unstranded	0.0
FAT4	SA464	0.0996787	HCT116-unstranded	0.0
PSG6	SA464	0.0	HCT116-unstranded	0.0
PSG7	SA464	0.0	HCT116-unstranded	0.0
PSG4	SA464	0.0	HCT116-unstranded	0.0
PSG5	SA464	0.0100613	HCT116-unstranded	0.0
PSG2	SA464	0.0	HCT116-unstranded	0.0
PSG3	SA464	0.0	HCT116-unstranded	0.0
PSG1	SA464	0.007542699999999999	HCT116-unstranded	0.0
LSM4	SA464	106.46	HCT116-unstranded	0.0
COL27A1	SA464	1.82437	HCT116-unstranded	0.0
OXER1	SA464	0.030087	HCT116-unstranded	0.0
TMEM241	SA464	4.92557	HCT116-unstranded	0.0
GATSL1	SA464	0.0176689	HCT116-unstranded	0.0
GATSL3	SA464	0.991778	HCT116-unstranded	0.0
GATSL2	SA464	0.636702	HCT116-unstranded	0.0
TMEM242	SA464	2.40806	HCT116-unstranded	0.0
PCDHB1	SA464	0.0	HCT116-unstranded	0.0
AKR7A2	SA464	28.9818	HCT116-unstranded	0.0
AKR7A3	SA464	0.9850399999999999	HCT116-unstranded	0.0
MIR523	SA464	0.0	HCT116-unstranded	0.0
MIR522	SA464	0.0	HCT116-unstranded	0.0
MIR525	SA464	0.0	HCT116-unstranded	0.0
MIR524	SA464	0.0	HCT116-unstranded	0.0
DDA1	SA464	21.1831	HCT116-unstranded	0.0
RASSF9	SA464	0.0	HCT116-unstranded	0.0
SOST	SA464	0.00755266	HCT116-unstranded	0.0
MARCH10	SA464	0.00476875	HCT116-unstranded	0.0
OR4F29	SA464	0.0	HCT116-unstranded	0.0
OR4F21	SA464	0.0222215	HCT116-unstranded	0.0
CT45A3	SA464	0.0174487	HCT116-unstranded	0.0
HIST1H1T	SA464	0.0	HCT116-unstranded	0.0
OR8B2	SA464	0.0	HCT116-unstranded	0.0
OR8B3	SA464	0.0	HCT116-unstranded	0.0
PLCD4	SA464	0.980359	HCT116-unstranded	0.0
CTRB1	SA464	0.0	HCT116-unstranded	0.0
PLCD3	SA464	67.0266	HCT116-unstranded	0.0
OR8B4	SA464	0.0	HCT116-unstranded	0.0
PLCD1	SA464	2.07266	HCT116-unstranded	0.0
HIST1H1D	SA464	0.052451199999999996	HCT116-unstranded	0.0
HIST1H1E	SA464	4.44819	HCT116-unstranded	0.0
OR8B8	SA464	0.0	HCT116-unstranded	0.0
HIST1H1A	SA464	0.0832518	HCT116-unstranded	0.0
HIST1H1B	SA464	0.0	HCT116-unstranded	0.0
HIST1H1C	SA464	6.342219999999999	HCT116-unstranded	0.0
SOS2	SA464	1.7416200000000002	HCT116-unstranded	0.0
SOS1	SA464	5.19573	HCT116-unstranded	0.0
GNMT	SA464	0.162143	HCT116-unstranded	0.0
CAB39	SA464	26.1914	HCT116-unstranded	0.0
D4S234E	SA464	0.052107299999999995	HCT116-unstranded	0.0
CKMT1A	SA464	0.646181	HCT116-unstranded	0.0
CKMT1B	SA464	1.41524	HCT116-unstranded	0.0
DEFA1B	SA464	0.0	HCT116-unstranded	0.0
BCL2L15	SA464	0.28680900000000004	HCT116-unstranded	0.0
BCL2L14	SA464	0.016533900000000004	HCT116-unstranded	0.0
BCL2L11	SA464	5.1132800000000005	HCT116-unstranded	0.0
BCL2L10	SA464	0.0	HCT116-unstranded	0.0
BCL2L13	SA464	13.1208	HCT116-unstranded	0.0
BCL2L12	SA464	26.8855	HCT116-unstranded	0.0
LAMB2P1	SA464	0.09673330000000001	HCT116-unstranded	0.0
FAM27A	SA464	0.285304	HCT116-unstranded	0.0
FAM27C	SA464	0.028370599999999996	HCT116-unstranded	0.0
FAM27B	SA464	0.0	HCT116-unstranded	0.0
C22orf15	SA464	0.10923900000000002	HCT116-unstranded	0.0
HSD11B2	SA464	7.59811	HCT116-unstranded	0.0
FAM27L	SA464	0.0	HCT116-unstranded	0.0
HSD11B1	SA464	0.0	HCT116-unstranded	0.0
ISYNA1	SA464	91.6305	HCT116-unstranded	0.0
GTF2H3	SA464	40.6616	HCT116-unstranded	0.0
GTF2H2	SA464	3.9204800000000004	HCT116-unstranded	0.0
GTF2H1	SA464	17.3128	HCT116-unstranded	0.0
GTF2H5	SA464	1.60443	HCT116-unstranded	0.0
GTF2H4	SA464	0.0	HCT116-unstranded	0.0
ALDH1B1	SA464	36.5843	HCT116-unstranded	0.0
COX7A2L	SA464	43.0385	HCT116-unstranded	0.0
LOC100132273	SA464	0.41383500000000006	HCT116-unstranded	0.0
SMARCC2	SA464	20.6647	HCT116-unstranded	0.0
SMARCC1	SA464	59.3852	HCT116-unstranded	0.0
RYK	SA464	23.7321	HCT116-unstranded	0.0
IFNW1	SA464	0.0114321	HCT116-unstranded	0.0
LHX1	SA464	0.0663331	HCT116-unstranded	0.0
LHX2	SA464	8.048630000000001	HCT116-unstranded	0.0
LHX3	SA464	0.014773699999999999	HCT116-unstranded	0.0
LHX4	SA464	0.5513939999999999	HCT116-unstranded	0.0
BLOC1S2	SA464	16.3276	HCT116-unstranded	0.0
LHX6	SA464	1.2802	HCT116-unstranded	0.0
LHX8	SA464	0.00952054	HCT116-unstranded	0.0
LHX9	SA464	0.00853375	HCT116-unstranded	0.0
SLC38A5	SA464	46.6484	HCT116-unstranded	0.0
SLC38A4	SA464	0.00435454	HCT116-unstranded	0.0
SLC38A7	SA464	8.294939999999999	HCT116-unstranded	0.0
SLC38A6	SA464	0.754288	HCT116-unstranded	0.0
SLC38A1	SA464	48.6498	HCT116-unstranded	0.0
SLC38A3	SA464	1.17057	HCT116-unstranded	0.0
SLC38A2	SA464	124.74799999999999	HCT116-unstranded	0.0
SLC38A9	SA464	3.37278	HCT116-unstranded	0.0
SLC38A8	SA464	0.0	HCT116-unstranded	0.0
LOC100129534	SA464	0.6353840000000001	HCT116-unstranded	0.0
OCA2	SA464	0.0	HCT116-unstranded	0.0
LOC150527	SA464	0.0	HCT116-unstranded	0.0
YBX1	SA464	436.95599999999996	HCT116-unstranded	0.0
YBX2	SA464	0.199282	HCT116-unstranded	0.0
TEN1	SA464	13.8544	HCT116-unstranded	0.0
CHIC2	SA464	4.90039	HCT116-unstranded	0.0
CHIC1	SA464	0.0	HCT116-unstranded	0.0
POM121L4P	SA464	0.0	HCT116-unstranded	0.0
TXLNG2P	SA464	0.32506399999999996	HCT116-unstranded	0.0
VSNL1	SA464	7.66617	HCT116-unstranded	0.0
SDCCAG8	SA464	4.40998	HCT116-unstranded	0.0
SDCCAG3	SA464	29.8407	HCT116-unstranded	0.0
CDIPT	SA464	47.6541	HCT116-unstranded	0.0
NCOA2	SA464	4.23683	HCT116-unstranded	0.0
NCOA3	SA464	6.03918	HCT116-unstranded	0.0
NCOA1	SA464	3.95755	HCT116-unstranded	0.0
NCOA6	SA464	12.7576	HCT116-unstranded	0.0
NCOA7	SA464	0.8384739999999999	HCT116-unstranded	0.0
NCOA4	SA464	45.5588	HCT116-unstranded	0.0
NCOA5	SA464	19.8478	HCT116-unstranded	0.0
FLJ10038	SA464	0.385511	HCT116-unstranded	0.0
CISH	SA464	4.4566300000000005	HCT116-unstranded	0.0
RIF1	SA464	9.60127	HCT116-unstranded	0.0
STARD3NL	SA464	15.9035	HCT116-unstranded	0.0
SREK1	SA464	16.4233	HCT116-unstranded	0.0
ERO1L	SA464	21.4568	HCT116-unstranded	0.0
MPO	SA464	0.0	HCT116-unstranded	0.0
SMARCAD1	SA464	13.1142	HCT116-unstranded	0.0
WT1-AS	SA464	0.00772908	HCT116-unstranded	0.0
ZNF497	SA464	0.808571	HCT116-unstranded	0.0
ZNF496	SA464	20.0153	HCT116-unstranded	0.0
ERF	SA464	46.6194	HCT116-unstranded	0.0
ERG	SA464	0.00323363	HCT116-unstranded	0.0
ZNF493	SA464	0.196159	HCT116-unstranded	0.0
HAND1	SA464	0.010704700000000001	HCT116-unstranded	0.0
HAND2	SA464	0.0480169	HCT116-unstranded	0.0
ZNF490	SA464	0.9442389999999999	HCT116-unstranded	0.0
ERH	SA464	167.903	HCT116-unstranded	0.0
ZNF498	SA464	5.97369	HCT116-unstranded	0.0
RGAG4	SA464	1.0222200000000001	HCT116-unstranded	0.0
RGAG1	SA464	0.00992704	HCT116-unstranded	0.0
MTRNR2L8	SA464	77.8131	HCT116-unstranded	0.0
NDNL2	SA464	11.3042	HCT116-unstranded	0.0
MTRNR2L3	SA464	1.23536	HCT116-unstranded	0.0
MTRNR2L2	SA464	11.7133	HCT116-unstranded	0.0
MTRNR2L1	SA464	9.71903	HCT116-unstranded	0.0
MTRNR2L7	SA464	0.125082	HCT116-unstranded	0.0
MTRNR2L6	SA464	0.448062	HCT116-unstranded	0.0
MTRNR2L5	SA464	0.09914450000000001	HCT116-unstranded	0.0
MTRNR2L4	SA464	0.138206	HCT116-unstranded	0.0
NLGN4Y	SA464	0.0	HCT116-unstranded	0.0
NLGN4X	SA464	0.0	HCT116-unstranded	0.0
FBN2	SA464	0.0150773	HCT116-unstranded	0.0
NCR2	SA464	0.0	HCT116-unstranded	0.0
NCR1	SA464	0.0	HCT116-unstranded	0.0
FBN1	SA464	0.0806126	HCT116-unstranded	0.0
AOAH	SA464	0.020240099999999997	HCT116-unstranded	0.0
SCN1B	SA464	2.97696	HCT116-unstranded	0.0
SCN1A	SA464	0.00193379	HCT116-unstranded	0.0
PDE1A	SA464	0.00777039	HCT116-unstranded	0.0
EEPD1	SA464	1.8697700000000002	HCT116-unstranded	0.0
FRYL	SA464	5.2979199999999995	HCT116-unstranded	0.0
DEXI	SA464	31.5557	HCT116-unstranded	0.0
IDI1	SA464	19.1441	HCT116-unstranded	0.0
IDI2	SA464	2.77164	HCT116-unstranded	0.0
MGC27382	SA464	0.0	HCT116-unstranded	0.0
TMEM185B	SA464	10.6361	HCT116-unstranded	0.0
TMEM185A	SA464	2.3515099999999998	HCT116-unstranded	0.0
UBXN10	SA464	0.0	HCT116-unstranded	0.0
UBXN11	SA464	5.73379	HCT116-unstranded	0.0
SNORD12C	SA464	0.0	HCT116-unstranded	0.0
SNORD12B	SA464	0.0	HCT116-unstranded	0.0
PELO	SA464	16.6588	HCT116-unstranded	0.0
SFTA1P	SA464	0.11681300000000001	HCT116-unstranded	0.0
FCHSD1	SA464	2.96483	HCT116-unstranded	0.0
FCHSD2	SA464	3.59534	HCT116-unstranded	0.0
SNORD123	SA464	0.0	HCT116-unstranded	0.0
SNORD127	SA464	0.0	HCT116-unstranded	0.0
SNORD126	SA464	0.0	HCT116-unstranded	0.0
SNORD125	SA464	369.1	HCT116-unstranded	0.0
SNORD124	SA464	0.0	HCT116-unstranded	0.0
HIGD2A	SA464	75.8938	HCT116-unstranded	0.0
HIGD2B	SA464	0.0170942	HCT116-unstranded	0.0
TRAIP	SA464	9.487169999999999	HCT116-unstranded	0.0
UBA52	SA464	92.3173	HCT116-unstranded	0.0
DND1	SA464	5.45153	HCT116-unstranded	0.0
FAM172BP	SA464	0.0	HCT116-unstranded	0.0
MESDC1	SA464	30.0588	HCT116-unstranded	0.0
MESDC2	SA464	14.8718	HCT116-unstranded	0.0
NOBOX	SA464	0.0	HCT116-unstranded	0.0
IBSP	SA464	0.00959281	HCT116-unstranded	0.0
NID2	SA464	0.042594	HCT116-unstranded	0.0
NID1	SA464	0.0101904	HCT116-unstranded	0.0
NBLA00301	SA464	0.0297007	HCT116-unstranded	0.0
C17orf61-PLSCR3	SA464	0.945261	HCT116-unstranded	0.0
OR5B3	SA464	0.0	HCT116-unstranded	0.0
OR5B2	SA464	0.0	HCT116-unstranded	0.0
PGCP1	SA464	0.0	HCT116-unstranded	0.0
BTG3	SA464	49.5466	HCT116-unstranded	0.0
BTG1	SA464	2.88442	HCT116-unstranded	0.0
C14orf166B	SA464	0.0	HCT116-unstranded	0.0
OR4D9	SA464	0.0	HCT116-unstranded	0.0
OR4D1	SA464	0.0	HCT116-unstranded	0.0
OR4D2	SA464	0.0	HCT116-unstranded	0.0
OR4D5	SA464	0.0	HCT116-unstranded	0.0
OR4D6	SA464	0.0	HCT116-unstranded	0.0
FANCG	SA464	25.0786	HCT116-unstranded	0.0
FANCF	SA464	1.9441599999999999	HCT116-unstranded	0.0
FANCE	SA464	14.3982	HCT116-unstranded	0.0
FANCC	SA464	6.774489999999999	HCT116-unstranded	0.0
RTCD1	SA464	15.1485	HCT116-unstranded	0.0
FANCA	SA464	36.8952	HCT116-unstranded	0.0
HNRNPAB	SA464	233.387	HCT116-unstranded	0.0
FANCM	SA464	2.49388	HCT116-unstranded	0.0
FANCL	SA464	5.22061	HCT116-unstranded	0.0
FANCI	SA464	26.5768	HCT116-unstranded	0.0
CA5B	SA464	0.717595	HCT116-unstranded	0.0
CA5A	SA464	0.0	HCT116-unstranded	0.0
F13B	SA464	0.00725302	HCT116-unstranded	0.0
HNRNPA3	SA464	47.2527	HCT116-unstranded	0.0
TSC22D1-AS1	SA464	0.013847899999999998	HCT116-unstranded	0.0
HNRNPA1	SA464	156.816	HCT116-unstranded	0.0
ZFAT-AS1	SA464	0.0	HCT116-unstranded	0.0
DUS2L	SA464	14.9194	HCT116-unstranded	0.0
HOXA7	SA464	10.2249	HCT116-unstranded	0.0
HOXA6	SA464	3.07689	HCT116-unstranded	0.0
HOXA5	SA464	2.62052	HCT116-unstranded	0.0
HOXA4	SA464	0.574871	HCT116-unstranded	0.0
HOXA3	SA464	1.5339200000000002	HCT116-unstranded	0.0
HOXA2	SA464	0.169127	HCT116-unstranded	0.0
HOXA1	SA464	1.09259	HCT116-unstranded	0.0
IGLL1	SA464	0.0	HCT116-unstranded	0.0
IGLL5	SA464	0.0	HCT116-unstranded	0.0
HOXA9	SA464	31.9724	HCT116-unstranded	0.0
MIR663B	SA464	801.39	HCT116-unstranded	0.0
MIR663A	SA464	0.0	HCT116-unstranded	0.0
FAM188A	SA464	8.74335	HCT116-unstranded	0.0
FAM188B	SA464	3.5478099999999997	HCT116-unstranded	0.0
CEP55	SA464	32.8831	HCT116-unstranded	0.0
PAGE3	SA464	0.0	HCT116-unstranded	0.0
HSPD1	SA464	483.256	HCT116-unstranded	0.0
NARFL	SA464	16.2033	HCT116-unstranded	0.0
MTX2	SA464	25.324	HCT116-unstranded	0.0
MTX1	SA464	30.2542	HCT116-unstranded	0.0
LOC728723	SA464	0.313458	HCT116-unstranded	0.0
LOC728724	SA464	0.0165003	HCT116-unstranded	0.0
PNMT	SA464	0.0	HCT116-unstranded	0.0
LIAS	SA464	8.4655	HCT116-unstranded	0.0
ATP10A	SA464	0.0	HCT116-unstranded	0.0
ATP10B	SA464	0.00373093	HCT116-unstranded	0.0
ATP10D	SA464	0.818565	HCT116-unstranded	0.0
KRIT1	SA464	4.4503900000000005	HCT116-unstranded	0.0
SLC6A20	SA464	0.9993190000000001	HCT116-unstranded	0.0
LOC154761	SA464	0.0191541	HCT116-unstranded	0.0
SCRIB	SA464	73.1306	HCT116-unstranded	0.0
TYMS	SA464	200.05900000000003	HCT116-unstranded	0.0
TYMP	SA464	17.6129	HCT116-unstranded	0.0
LOC100240735	SA464	0.0	HCT116-unstranded	0.0
WWP2	SA464	19.5029	HCT116-unstranded	0.0
WWP1	SA464	11.9461	HCT116-unstranded	0.0
DAPL1	SA464	0.0	HCT116-unstranded	0.0
TPI1	SA464	389.805	HCT116-unstranded	0.0
LOC100507600	SA464	0.0180264	HCT116-unstranded	0.0
LOC653075	SA464	0.039138900000000004	HCT116-unstranded	0.0
LOC100132077	SA464	0.00722999	HCT116-unstranded	0.0
LOC100505768	SA464	0.0	HCT116-unstranded	0.0
LOC100132078	SA464	0.0	HCT116-unstranded	0.0
PRTN3	SA464	0.47850699999999996	HCT116-unstranded	0.0
LOC100505761	SA464	8.046660000000001	HCT116-unstranded	0.0
CTSH	SA464	8.69187	HCT116-unstranded	0.0
CTSK	SA464	0.324812	HCT116-unstranded	0.0
CTSO	SA464	0.296352	HCT116-unstranded	0.0
CTSA	SA464	64.1212	HCT116-unstranded	0.0
CTSB	SA464	53.424	HCT116-unstranded	0.0
CTSC	SA464	20.2969	HCT116-unstranded	0.0
CTSD	SA464	95.1167	HCT116-unstranded	0.0
CTSE	SA464	0.0433408	HCT116-unstranded	0.0
CTSF	SA464	0.0	HCT116-unstranded	0.0
CTSG	SA464	0.0	HCT116-unstranded	0.0
CTSZ	SA464	56.0138	HCT116-unstranded	0.0
CTSS	SA464	0.00786105	HCT116-unstranded	0.0
CTSW	SA464	0.0	HCT116-unstranded	0.0
LGALS17A	SA464	0.0	HCT116-unstranded	0.0
INCA1	SA464	0.499472	HCT116-unstranded	0.0
LOC646627	SA464	0.0	HCT116-unstranded	0.0
LOC646626	SA464	0.482979	HCT116-unstranded	0.0
AMMECR1	SA464	6.41729	HCT116-unstranded	0.0
EMD	SA464	66.082	HCT116-unstranded	0.0
EMB	SA464	6.16908	HCT116-unstranded	0.0
GJC3	SA464	0.182587	HCT116-unstranded	0.0
LOC644669	SA464	0.0	HCT116-unstranded	0.0
ZNF826P	SA464	0.0	HCT116-unstranded	0.0
AFF4	SA464	7.641260000000001	HCT116-unstranded	0.0
AFF3	SA464	0.00730022	HCT116-unstranded	0.0
AFF2	SA464	0.00878633	HCT116-unstranded	0.0
AFF1	SA464	3.41856	HCT116-unstranded	0.0
PDPR	SA464	14.6273	HCT116-unstranded	0.0
STK40	SA464	10.5997	HCT116-unstranded	0.0
KIAA0196	SA464	20.2156	HCT116-unstranded	0.0
UBA6	SA464	12.6391	HCT116-unstranded	0.0
PDP1	SA464	236.389	HCT116-unstranded	0.0
PDP2	SA464	7.081580000000001	HCT116-unstranded	0.0
UBA5	SA464	12.9082	HCT116-unstranded	0.0
UBA2	SA464	49.1653	HCT116-unstranded	0.0
UBA3	SA464	17.296	HCT116-unstranded	0.0
UBA1	SA464	192.31799999999998	HCT116-unstranded	0.0
PWP2	SA464	62.7303	HCT116-unstranded	0.0
PWP1	SA464	54.5567	HCT116-unstranded	0.0
PHF20	SA464	5.54681	HCT116-unstranded	0.0
[truncated: 347,276 more rows]
