# Supplementary material for: CLK-dependent exon recognition and conjoined gene formation revealed with a novel small molecule inhibitor
Source: Nat Commun. 2017 Feb 23;8:7. doi: 10.1038/s41467-016-0008-7 (PMC5431906; doi:10.1038/s41467-016-0008-7)
Supplement: Supplementary file 19 — Gene expression profile clusters for the HCT116 and 184hTERT datasets. Columns: gene (gene name; text), cluster (FPKM response cluster; int), dataset (cell and RNA-Seq library type; text). [file 41467_2016_8_MOESM19_ESM.txt]

gene	cluster	dataset
AADAC	2	HCT116-unstranded
AADAT	1	HCT116-unstranded
AAK1	1	HCT116-unstranded
AASDHPPT	1	HCT116-unstranded
AATF	1	HCT116-unstranded
ABCB10	1	HCT116-unstranded
ABCB6	1	HCT116-unstranded
ABCC1	1	HCT116-unstranded
ABCC10	1	HCT116-unstranded
ABCC2	1	HCT116-unstranded
ABCC4	1	HCT116-unstranded
ABCC5	1	HCT116-unstranded
ABCD3	1	HCT116-unstranded
ABCE1	1	HCT116-unstranded
ABCF3	1	HCT116-unstranded
ABHD10	1	HCT116-unstranded
ABHD15	5	HCT116-unstranded
ABHD16B	2	HCT116-unstranded
ABHD5	1	HCT116-unstranded
ABI2	1	HCT116-unstranded
ABR	1	HCT116-unstranded
ACACB	2	HCT116-unstranded
ACAD8	1	HCT116-unstranded
ACAP2	1	HCT116-unstranded
ACAP3	1	HCT116-unstranded
ACBD5	3	HCT116-unstranded
ACBD6	1	HCT116-unstranded
ACD	1	HCT116-unstranded
ACIN1	1	HCT116-unstranded
ACOT11	1	HCT116-unstranded
ACOX1	1	HCT116-unstranded
ACOX3	1	HCT116-unstranded
ACP6	1	HCT116-unstranded
ACSF3	1	HCT116-unstranded
ACSL3	1	HCT116-unstranded
ACSL4	1	HCT116-unstranded
ACTA1	2	HCT116-unstranded
ACTN1	1	HCT116-unstranded
ACTR3B	1	HCT116-unstranded
ACTR5	3	HCT116-unstranded
ACTR6	1	HCT116-unstranded
ACTR8	1	HCT116-unstranded
ACVR1B	1	HCT116-unstranded
ADAM1	2	HCT116-unstranded
ADAM10	1	HCT116-unstranded
ADAM19	1	HCT116-unstranded
ADAM22	1	HCT116-unstranded
ADAMTS14	1	HCT116-unstranded
ADAP1	1	HCT116-unstranded
ADAP2	1	HCT116-unstranded
ADAR	1	HCT116-unstranded
ADAT3	2	HCT116-unstranded
ADCK2	1	HCT116-unstranded
ADCK3	1	HCT116-unstranded
ADCK4	1	HCT116-unstranded
ADCY3	1	HCT116-unstranded
ADCY6	1	HCT116-unstranded
ADCY9	1	HCT116-unstranded
ADO	2	HCT116-unstranded
ADORA2B	3	HCT116-unstranded
ADPRHL2	1	HCT116-unstranded
ADRBK1	1	HCT116-unstranded
ADSL	1	HCT116-unstranded
ADSS	1	HCT116-unstranded
AFAP1	1	HCT116-unstranded
AFG3L2	1	HCT116-unstranded
AFTPH	1	HCT116-unstranded
AGAP11	2	HCT116-unstranded
AGAP6	4	HCT116-unstranded
AGFG1	1	HCT116-unstranded
AGGF1	1	HCT116-unstranded
AGK	1	HCT116-unstranded
AGL	1	HCT116-unstranded
AGPAT3	1	HCT116-unstranded
AGPAT4	2	HCT116-unstranded
AGPAT5	1	HCT116-unstranded
AGPAT6	1	HCT116-unstranded
AGPS	1	HCT116-unstranded
AGTPBP1	1	HCT116-unstranded
AHDC1	1	HCT116-unstranded
AHNAK	1	HCT116-unstranded
AHNAK2	1	HCT116-unstranded
AHRR	3	HCT116-unstranded
AHSA2	1	HCT116-unstranded
AIFM2	1	HCT116-unstranded
AIM1	1	HCT116-unstranded
AIMP2	1	HCT116-unstranded
AJUBA	1	HCT116-unstranded
AK4	1	HCT116-unstranded
AKAP1	1	HCT116-unstranded
AKAP10	1	HCT116-unstranded
AKAP11	1	HCT116-unstranded
AKAP5	2	HCT116-unstranded
AKIP1	1	HCT116-unstranded
AKIRIN1	3	HCT116-unstranded
AKNA	1	HCT116-unstranded
AKTIP	1	HCT116-unstranded
ALAD	1	HCT116-unstranded
ALAS1	1	HCT116-unstranded
ALCAM	1	HCT116-unstranded
ALDH1A3	1	HCT116-unstranded
ALDH3A2	1	HCT116-unstranded
ALDH8A1	2	HCT116-unstranded
ALG1	1	HCT116-unstranded
ALG11	1	HCT116-unstranded
ALG12	1	HCT116-unstranded
ALG5	1	HCT116-unstranded
ALG6	1	HCT116-unstranded
ALG9	1	HCT116-unstranded
ALKBH3	1	HCT116-unstranded
ALMS1	1	HCT116-unstranded
ALOX12P2	2	HCT116-unstranded
ALOXE3	1	HCT116-unstranded
ALS2	3	HCT116-unstranded
ALS2CL	1	HCT116-unstranded
AMBRA1	1	HCT116-unstranded
AMDHD1	2	HCT116-unstranded
AMH	2	HCT116-unstranded
AMIGO3	2	HCT116-unstranded
AMMECR1	1	HCT116-unstranded
AMOTL1	1	HCT116-unstranded
AMPD3	1	HCT116-unstranded
ANAPC1	1	HCT116-unstranded
ANAPC10	1	HCT116-unstranded
ANAPC13	3	HCT116-unstranded
ANAPC4	1	HCT116-unstranded
ANGEL1	1	HCT116-unstranded
ANGEL2	1	HCT116-unstranded
ANKFY1	1	HCT116-unstranded
ANKHD1	1	HCT116-unstranded
ANKMY1	1	HCT116-unstranded
ANKMY2	1	HCT116-unstranded
ANKRD10	4	HCT116-unstranded
ANKRD13A	1	HCT116-unstranded
ANKRD13D	1	HCT116-unstranded
ANKRD16	1	HCT116-unstranded
ANKRD27	1	HCT116-unstranded
ANKRD28	5	HCT116-unstranded
ANKRD32	3	HCT116-unstranded
ANKRD34A	2	HCT116-unstranded
ANKRD36BP1	1	HCT116-unstranded
ANKRD37	6	HCT116-unstranded
ANKRD39	1	HCT116-unstranded
ANKRD46	1	HCT116-unstranded
ANKRD5	1	HCT116-unstranded
ANKRD50	3	HCT116-unstranded
ANKRD52	1	HCT116-unstranded
ANKRD54	3	HCT116-unstranded
ANKRD6	1	HCT116-unstranded
ANKS1A	1	HCT116-unstranded
ANKZF1	1	HCT116-unstranded
ANLN	3	HCT116-unstranded
ANO1	1	HCT116-unstranded
ANO6	1	HCT116-unstranded
ANTXR2	3	HCT116-unstranded
ANXA2P2	2	HCT116-unstranded
ANXA7	1	HCT116-unstranded
AOC2	4	HCT116-unstranded
AOC3	4	HCT116-unstranded
AOC4	2	HCT116-unstranded
AP1AR	3	HCT116-unstranded
AP1G1	1	HCT116-unstranded
AP1M1	1	HCT116-unstranded
AP2A2	1	HCT116-unstranded
AP3M2	1	HCT116-unstranded
AP4B1	1	HCT116-unstranded
AP4E1	1	HCT116-unstranded
AP4M1	1	HCT116-unstranded
AP4S1	1	HCT116-unstranded
APBA3	1	HCT116-unstranded
APBB3	1	HCT116-unstranded
APOE	2	HCT116-unstranded
APOL2	1	HCT116-unstranded
APOOL	3	HCT116-unstranded
APPBP2	1	HCT116-unstranded
APPL1	1	HCT116-unstranded
APPL2	1	HCT116-unstranded
APTX	1	HCT116-unstranded
AQP1	4	HCT116-unstranded
AQP3	2	HCT116-unstranded
AQP6	4	HCT116-unstranded
AQPEP	4	HCT116-unstranded
AQR	1	HCT116-unstranded
ARAF	1	HCT116-unstranded
ARAP1	1	HCT116-unstranded
ARAP2	3	HCT116-unstranded
ARAP3	1	HCT116-unstranded
ARCN1	3	HCT116-unstranded
ARFGAP2	1	HCT116-unstranded
ARFGAP3	1	HCT116-unstranded
ARFGEF1	1	HCT116-unstranded
ARFGEF2	1	HCT116-unstranded
ARFIP1	3	HCT116-unstranded
ARFRP1	1	HCT116-unstranded
ARHGAP1	1	HCT116-unstranded
ARHGAP10	1	HCT116-unstranded
ARHGAP11B	4	HCT116-unstranded
ARHGAP12	3	HCT116-unstranded
ARHGAP17	1	HCT116-unstranded
ARHGAP18	1	HCT116-unstranded
ARHGAP19	3	HCT116-unstranded
ARHGAP23	1	HCT116-unstranded
ARHGAP29	1	HCT116-unstranded
ARHGAP30	2	HCT116-unstranded
ARHGAP32	1	HCT116-unstranded
ARHGAP39	1	HCT116-unstranded
ARHGAP42	1	HCT116-unstranded
ARHGAP8	1	HCT116-unstranded
ARHGEF1	1	HCT116-unstranded
ARHGEF10	1	HCT116-unstranded
ARHGEF10L	1	HCT116-unstranded
ARHGEF11	1	HCT116-unstranded
ARHGEF12	1	HCT116-unstranded
ARHGEF17	1	HCT116-unstranded
ARHGEF19	1	HCT116-unstranded
ARHGEF2	1	HCT116-unstranded
ARHGEF3	1	HCT116-unstranded
ARHGEF35	1	HCT116-unstranded
ARHGEF4	1	HCT116-unstranded
ARHGEF7	1	HCT116-unstranded
ARHGEF9	1	HCT116-unstranded
ARID1A	1	HCT116-unstranded
ARID1B	1	HCT116-unstranded
ARID2	1	HCT116-unstranded
ARID3A	1	HCT116-unstranded
ARID5A	1	HCT116-unstranded
ARIH1	1	HCT116-unstranded
ARL1	1	HCT116-unstranded
ARL4A	3	HCT116-unstranded
ARL5A	3	HCT116-unstranded
ARL5B	3	HCT116-unstranded
ARL6IP6	1	HCT116-unstranded
ARL8A	1	HCT116-unstranded
ARL8B	1	HCT116-unstranded
ARMC1	3	HCT116-unstranded
ARMC10	1	HCT116-unstranded
ARMC6	1	HCT116-unstranded
ARMC8	1	HCT116-unstranded
ARNT	1	HCT116-unstranded
ARNTL	1	HCT116-unstranded
ARNTL2	1	HCT116-unstranded
ARRB1	1	HCT116-unstranded
ARRDC3	1	HCT116-unstranded
ARV1	1	HCT116-unstranded
ARVCF	1	HCT116-unstranded
ASAP1	1	HCT116-unstranded
ASAP2	1	HCT116-unstranded
ASB13	1	HCT116-unstranded
ASB16	2	HCT116-unstranded
ASCC1	1	HCT116-unstranded
ASCC3	1	HCT116-unstranded
ASF1A	1	HCT116-unstranded
ASH2L	1	HCT116-unstranded
ASIP	4	HCT116-unstranded
ASNSD1	3	HCT116-unstranded
ASPHD2	1	HCT116-unstranded
ASPSCR1	1	HCT116-unstranded
ASTN2	1	HCT116-unstranded
ASUN	1	HCT116-unstranded
ASXL2	1	HCT116-unstranded
ATAD1	3	HCT116-unstranded
ATAD2	1	HCT116-unstranded
ATE1	1	HCT116-unstranded
ATF3	4	HCT116-unstranded
ATF4	2	HCT116-unstranded
ATF6	1	HCT116-unstranded
ATF7IP	1	HCT116-unstranded
ATG10	1	HCT116-unstranded
ATG3	3	HCT116-unstranded
ATG4C	1	HCT116-unstranded
ATG4D	3	HCT116-unstranded
ATL2	1	HCT116-unstranded
ATL3	1	HCT116-unstranded
ATP11A	1	HCT116-unstranded
ATP11B	1	HCT116-unstranded
ATP11C	1	HCT116-unstranded
ATP13A3	3	HCT116-unstranded
ATP2A1	4	HCT116-unstranded
ATP2B4	1	HCT116-unstranded
ATP5EP2	2	HCT116-unstranded
ATP5S	1	HCT116-unstranded
ATP6V0A2	1	HCT116-unstranded
ATP6V1B2	1	HCT116-unstranded
ATP6V1H	3	HCT116-unstranded
ATP8B1	1	HCT116-unstranded
ATP9A	1	HCT116-unstranded
ATPAF2	1	HCT116-unstranded
ATPBD4	1	HCT116-unstranded
ATR	1	HCT116-unstranded
ATRIP	1	HCT116-unstranded
ATXN2	1	HCT116-unstranded
ATXN2L	1	HCT116-unstranded
ATXN3	1	HCT116-unstranded
ATXN7L1	1	HCT116-unstranded
ATXN7L2	1	HCT116-unstranded
ATXN7L3B	1	HCT116-unstranded
AURKA	1	HCT116-unstranded
AURKAPS1	2	HCT116-unstranded
AURKB	6	HCT116-unstranded
AVEN	1	HCT116-unstranded
AVL9	1	HCT116-unstranded
AVPI1	2	HCT116-unstranded
AVPR2	4	HCT116-unstranded
AZIN1	1	HCT116-unstranded
B3GALT6	2	HCT116-unstranded
B3GNT7	1	HCT116-unstranded
B3GNT8	2	HCT116-unstranded
B3GNT9	2	HCT116-unstranded
B3GNTL1	1	HCT116-unstranded
B4GALT1	1	HCT116-unstranded
B4GALT4	1	HCT116-unstranded
B4GALT5	3	HCT116-unstranded
B4GALT6	1	HCT116-unstranded
B4GALT7	1	HCT116-unstranded
BAAT	2	HCT116-unstranded
BACH1	3	HCT116-unstranded
BAG2	1	HCT116-unstranded
BAHCC1	1	HCT116-unstranded
BAIAP2	1	HCT116-unstranded
BAK1	1	HCT116-unstranded
BANP	3	HCT116-unstranded
BARD1	1	HCT116-unstranded
BATF3	1	HCT116-unstranded
BAZ1A	1	HCT116-unstranded
BAZ1B	1	HCT116-unstranded
BAZ2A	1	HCT116-unstranded
BBC3	2	HCT116-unstranded
BBS7	1	HCT116-unstranded
BCAR1	1	HCT116-unstranded
BCAR3	1	HCT116-unstranded
BCDIN3D	2	HCT116-unstranded
BCL2L13	1	HCT116-unstranded
BCL2L2	1	HCT116-unstranded
BCL3	1	HCT116-unstranded
BCL6	1	HCT116-unstranded
BCORL1	1	HCT116-unstranded
BCR	1	HCT116-unstranded
BDNF	3	HCT116-unstranded
BEGAIN	2	HCT116-unstranded
BEND7	1	HCT116-unstranded
BET1	1	HCT116-unstranded
BET1L	1	HCT116-unstranded
BHLHE40	2	HCT116-unstranded
BIK	1	HCT116-unstranded
BIN1	1	HCT116-unstranded
BIN3	1	HCT116-unstranded
BIRC6	1	HCT116-unstranded
BIVM	1	HCT116-unstranded
BLMH	1	HCT116-unstranded
BLOC1S2	1	HCT116-unstranded
BMP4	3	HCT116-unstranded
BMP7	1	HCT116-unstranded
BMP8A	2	HCT116-unstranded
BMPR1A	1	HCT116-unstranded
BMS1	1	HCT116-unstranded
BNIP2	1	HCT116-unstranded
BOD1	1	HCT116-unstranded
BOD1L	4	HCT116-unstranded
BOK	1	HCT116-unstranded
BPNT1	1	HCT116-unstranded
BPTF	1	HCT116-unstranded
BRAF	1	HCT116-unstranded
BRAP	1	HCT116-unstranded
BRAT1	1	HCT116-unstranded
BRCA1	1	HCT116-unstranded
BRCA2	1	HCT116-unstranded
BRCC3	1	HCT116-unstranded
BRD3	1	HCT116-unstranded
BRD7	1	HCT116-unstranded
BRD9	1	HCT116-unstranded
BREA2	2	HCT116-unstranded
BRI3BP	1	HCT116-unstranded
BRIP1	1	HCT116-unstranded
BRMS1L	1	HCT116-unstranded
BRPF3	1	HCT116-unstranded
BRSK1	1	HCT116-unstranded
BRSK2	1	HCT116-unstranded
BSPRY	1	HCT116-unstranded
BTAF1	1	HCT116-unstranded
BTBD19	2	HCT116-unstranded
BTF3L4	1	HCT116-unstranded
BTG2	4	HCT116-unstranded
BTN2A1	4	HCT116-unstranded
BTRC	1	HCT116-unstranded
BUB1	1	HCT116-unstranded
BUB1B	1	HCT116-unstranded
BUD13	1	HCT116-unstranded
C10orf12	1	HCT116-unstranded
C10orf137	1	HCT116-unstranded
C10orf28	3	HCT116-unstranded
C10orf35	3	HCT116-unstranded
C10orf46	1	HCT116-unstranded
C10orf54	3	HCT116-unstranded
C10orf76	1	HCT116-unstranded
C11orf42	4	HCT116-unstranded
C11orf46	1	HCT116-unstranded
C11orf52	1	HCT116-unstranded
C11orf71	2	HCT116-unstranded
C11orf82	3	HCT116-unstranded
C12orf23	1	HCT116-unstranded
C12orf34	1	HCT116-unstranded
C12orf35	3	HCT116-unstranded
C12orf4	1	HCT116-unstranded
C12orf45	1	HCT116-unstranded
C12orf5	4	HCT116-unstranded
C12orf51	1	HCT116-unstranded
C12orf52	1	HCT116-unstranded
C13orf15	1	HCT116-unstranded
C14orf118	1	HCT116-unstranded
C14orf126	1	HCT116-unstranded
C14orf133	1	HCT116-unstranded
C14orf21	1	HCT116-unstranded
C14orf43	1	HCT116-unstranded
C15orf17	1	HCT116-unstranded
C15orf23	1	HCT116-unstranded
C15orf29	1	HCT116-unstranded
C15orf40	1	HCT116-unstranded
C15orf41	1	HCT116-unstranded
C15orf44	1	HCT116-unstranded
C15orf52	3	HCT116-unstranded
C15orf57	1	HCT116-unstranded
C15orf61	1	HCT116-unstranded
C16orf46	4	HCT116-unstranded
C16orf52	1	HCT116-unstranded
C16orf59	1	HCT116-unstranded
C16orf79	2	HCT116-unstranded
C16orf88	1	HCT116-unstranded
C16orf91	2	HCT116-unstranded
C17orf39	1	HCT116-unstranded
C17orf62	1	HCT116-unstranded
C17orf75	1	HCT116-unstranded
C17orf80	3	HCT116-unstranded
C17orf85	1	HCT116-unstranded
C17orf90	4	HCT116-unstranded
C17orf97	2	HCT116-unstranded
C18orf32	1	HCT116-unstranded
C18orf54	3	HCT116-unstranded
C18orf8	1	HCT116-unstranded
C19orf26	1	HCT116-unstranded
C19orf46	1	HCT116-unstranded
C19orf54	1	HCT116-unstranded
C19orf71	5	HCT116-unstranded
C19orf76	2	HCT116-unstranded
C1D	3	HCT116-unstranded
C1GALT1	1	HCT116-unstranded
C1QTNF6	1	HCT116-unstranded
C1S	4	HCT116-unstranded
C1orf109	3	HCT116-unstranded
C1orf112	1	HCT116-unstranded
C1orf124	1	HCT116-unstranded
C1orf131	3	HCT116-unstranded
C1orf162	2	HCT116-unstranded
C1orf172	1	HCT116-unstranded
C1orf201	1	HCT116-unstranded
C1orf27	3	HCT116-unstranded
C1orf50	5	HCT116-unstranded
C1orf55	4	HCT116-unstranded
C1orf63	4	HCT116-unstranded
C1orf9	1	HCT116-unstranded
C20orf111	2	HCT116-unstranded
C20orf196	4	HCT116-unstranded
C20orf7	4	HCT116-unstranded
C21orf58	2	HCT116-unstranded
C21orf59	1	HCT116-unstranded
C21orf67	2	HCT116-unstranded
C21orf91	1	HCT116-unstranded
C22orf25	1	HCT116-unstranded
C22orf34	2	HCT116-unstranded
C22orf39	2	HCT116-unstranded
C22orf40	1	HCT116-unstranded
C22orf46	2	HCT116-unstranded
C2CD2	1	HCT116-unstranded
C2CD2L	3	HCT116-unstranded
C2orf42	1	HCT116-unstranded
C2orf43	3	HCT116-unstranded
C2orf44	3	HCT116-unstranded
C2orf47	1	HCT116-unstranded
C2orf48	4	HCT116-unstranded
C2orf76	1	HCT116-unstranded
C2orf82	6	HCT116-unstranded
C3orf23	1	HCT116-unstranded
C3orf25	4	HCT116-unstranded
C3orf33	3	HCT116-unstranded
C3orf35	2	HCT116-unstranded
C3orf52	3	HCT116-unstranded
C3orf58	1	HCT116-unstranded
C3orf62	1	HCT116-unstranded
C3orf64	1	HCT116-unstranded
C3orf75	1	HCT116-unstranded
C4orf27	1	HCT116-unstranded
C4orf29	1	HCT116-unstranded
C4orf43	1	HCT116-unstranded
C5orf22	3	HCT116-unstranded
C5orf25	1	HCT116-unstranded
C5orf30	3	HCT116-unstranded
C5orf41	2	HCT116-unstranded
C5orf45	1	HCT116-unstranded
C5orf55	2	HCT116-unstranded
C5orf65	2	HCT116-unstranded
C6orf1	1	HCT116-unstranded
C6orf106	1	HCT116-unstranded
C6orf120	2	HCT116-unstranded
C6orf130	1	HCT116-unstranded
C6orf141	1	HCT116-unstranded
C6orf203	3	HCT116-unstranded
C6orf211	3	HCT116-unstranded
C6orf226	2	HCT116-unstranded
C6orf62	1	HCT116-unstranded
C6orf70	1	HCT116-unstranded
C6orf72	1	HCT116-unstranded
C6orf89	1	HCT116-unstranded
C7orf23	3	HCT116-unstranded
C7orf25	2	HCT116-unstranded
C7orf29	5	HCT116-unstranded
C7orf43	1	HCT116-unstranded
C7orf49	1	HCT116-unstranded
C7orf53	4	HCT116-unstranded
C7orf70	1	HCT116-unstranded
C8ORFK29	4	HCT116-unstranded
C8orf37	1	HCT116-unstranded
C8orf38	1	HCT116-unstranded
C8orf39	2	HCT116-unstranded
C8orf40	1	HCT116-unstranded
C8orf45	4	HCT116-unstranded
C8orf47	1	HCT116-unstranded
C8orf58	1	HCT116-unstranded
C8orf76	1	HCT116-unstranded
C9orf100	1	HCT116-unstranded
C9orf114	1	HCT116-unstranded
C9orf125	1	HCT116-unstranded
C9orf152	2	HCT116-unstranded
C9orf21	1	HCT116-unstranded
C9orf25	1	HCT116-unstranded
C9orf37	4	HCT116-unstranded
C9orf41	1	HCT116-unstranded
C9orf5	1	HCT116-unstranded
C9orf53	2	HCT116-unstranded
C9orf7	1	HCT116-unstranded
C9orf80	3	HCT116-unstranded
C9orf85	1	HCT116-unstranded
C9orf91	1	HCT116-unstranded
CA2	3	HCT116-unstranded
CA5BP1	2	HCT116-unstranded
CAB39	3	HCT116-unstranded
CACHD1	1	HCT116-unstranded
CACNB3	1	HCT116-unstranded
CAD	1	HCT116-unstranded
CALML4	4	HCT116-unstranded
CAMK1D	1	HCT116-unstranded
CAMK2D	1	HCT116-unstranded
CAMK2G	1	HCT116-unstranded
CAMK4	3	HCT116-unstranded
CAMKK1	1	HCT116-unstranded
CAMKK2	1	HCT116-unstranded
CAMSAP2	1	HCT116-unstranded
CAMSAP3	1	HCT116-unstranded
CAMTA2	1	HCT116-unstranded
CAND1	3	HCT116-unstranded
CAND2	2	HCT116-unstranded
CAPN10	1	HCT116-unstranded
CAPN7	1	HCT116-unstranded
CAPRIN1	1	HCT116-unstranded
CAPRIN2	1	HCT116-unstranded
CAPS	2	HCT116-unstranded
CARD10	1	HCT116-unstranded
CARD8	3	HCT116-unstranded
CARD9	2	HCT116-unstranded
CASC3	1	HCT116-unstranded
CASC5	1	HCT116-unstranded
CASKIN2	1	HCT116-unstranded
CASP4	1	HCT116-unstranded
CASP7	1	HCT116-unstranded
CASP8	1	HCT116-unstranded
CASP9	5	HCT116-unstranded
CASS4	2	HCT116-unstranded
CAV2	3	HCT116-unstranded
CBFA2T3	1	HCT116-unstranded
CBFB	3	HCT116-unstranded
CBL	1	HCT116-unstranded
CBLC	1	HCT116-unstranded
CBLL1	4	HCT116-unstranded
CBX7	1	HCT116-unstranded
CBY1	1	HCT116-unstranded
CC2D1A	1	HCT116-unstranded
CC2D1B	1	HCT116-unstranded
CCAR1	1	HCT116-unstranded
CCDC102A	1	HCT116-unstranded
CCDC106	2	HCT116-unstranded
CCDC112	1	HCT116-unstranded
CCDC117	1	HCT116-unstranded
CCDC120	1	HCT116-unstranded
CCDC125	1	HCT116-unstranded
CCDC132	1	HCT116-unstranded
CCDC134	1	HCT116-unstranded
CCDC137	1	HCT116-unstranded
CCDC138	1	HCT116-unstranded
CCDC150	4	HCT116-unstranded
CCDC159	2	HCT116-unstranded
CCDC165	1	HCT116-unstranded
CCDC41	3	HCT116-unstranded
CCDC43	1	HCT116-unstranded
CCDC47	1	HCT116-unstranded
CCDC50	1	HCT116-unstranded
CCDC58	3	HCT116-unstranded
CCDC62	4	HCT116-unstranded
CCDC64B	1	HCT116-unstranded
CCDC71	1	HCT116-unstranded
CCDC71L	2	HCT116-unstranded
CCDC75	3	HCT116-unstranded
CCDC85B	2	HCT116-unstranded
CCDC88C	1	HCT116-unstranded
CCDC90B	1	HCT116-unstranded
CCDC93	1	HCT116-unstranded
CCNA2	1	HCT116-unstranded
CCNB1IP1	2	HCT116-unstranded
CCNB2	1	HCT116-unstranded
CCNC	1	HCT116-unstranded
CCND1	3	HCT116-unstranded
CCNE2	3	HCT116-unstranded
CCNK	1	HCT116-unstranded
CCNL2	1	HCT116-unstranded
CCNT2	2	HCT116-unstranded
CCNY	1	HCT116-unstranded
CCP110	1	HCT116-unstranded
CCR6	2	HCT116-unstranded
CCT4	1	HCT116-unstranded
CCT6A	1	HCT116-unstranded
CD101	4	HCT116-unstranded
CD14	2	HCT116-unstranded
CD24	1	HCT116-unstranded
CD2AP	3	HCT116-unstranded
CD3EAP	4	HCT116-unstranded
CD55	2	HCT116-unstranded
CD58	1	HCT116-unstranded
CD97	1	HCT116-unstranded
CDAN1	1	HCT116-unstranded
CDC14B	1	HCT116-unstranded
CDC16	1	HCT116-unstranded
CDC23	1	HCT116-unstranded
CDC25A	3	HCT116-unstranded
CDC25B	1	HCT116-unstranded
CDC27	1	HCT116-unstranded
CDC37L1	3	HCT116-unstranded
CDC40	3	HCT116-unstranded
CDC42BPA	1	HCT116-unstranded
CDC42BPB	1	HCT116-unstranded
CDC42EP1	1	HCT116-unstranded
CDC42EP4	1	HCT116-unstranded
CDC42SE1	1	HCT116-unstranded
CDC6	1	HCT116-unstranded
CDC7	1	HCT116-unstranded
CDC73	1	HCT116-unstranded
CDCA7	3	HCT116-unstranded
CDCA7L	1	HCT116-unstranded
CDCA8	1	HCT116-unstranded
CDK1	3	HCT116-unstranded
CDK13	1	HCT116-unstranded
CDK14	1	HCT116-unstranded
CDK17	1	HCT116-unstranded
CDK19	1	HCT116-unstranded
CDK20	1	HCT116-unstranded
CDK5RAP1	1	HCT116-unstranded
CDK5RAP2	1	HCT116-unstranded
CDK8	1	HCT116-unstranded
CDK9	4	HCT116-unstranded
CDKAL1	1	HCT116-unstranded
CDKN1A	4	HCT116-unstranded
CDKN3	1	HCT116-unstranded
CDON	1	HCT116-unstranded
CDR2	4	HCT116-unstranded
CDR2L	3	HCT116-unstranded
CDS1	1	HCT116-unstranded
CDV3	3	HCT116-unstranded
CEACAM19	2	HCT116-unstranded
CEBPB	2	HCT116-unstranded
CEBPD	2	HCT116-unstranded
CEBPG	2	HCT116-unstranded
CELF1	1	HCT116-unstranded
CEMP1	1	HCT116-unstranded
CENPA	3	HCT116-unstranded
CENPBD1	5	HCT116-unstranded
CENPI	1	HCT116-unstranded
CENPK	1	HCT116-unstranded
CENPQ	3	HCT116-unstranded
CEP104	1	HCT116-unstranded
CEP120	3	HCT116-unstranded
CEP128	1	HCT116-unstranded
CEP135	3	HCT116-unstranded
CEP170	3	HCT116-unstranded
CEP192	1	HCT116-unstranded
CEP250	1	HCT116-unstranded
CEP41	1	HCT116-unstranded
CEP57	1	HCT116-unstranded
CEP57L1	1	HCT116-unstranded
CEP78	1	HCT116-unstranded
CEP89	1	HCT116-unstranded
CEPT1	3	HCT116-unstranded
CERS5	1	HCT116-unstranded
CES3	2	HCT116-unstranded
CETN3	1	HCT116-unstranded
CFL2	1	HCT116-unstranded
CFP	4	HCT116-unstranded
CGN	1	HCT116-unstranded
CHAC1	2	HCT116-unstranded
CHAC2	3	HCT116-unstranded
CHAF1B	1	HCT116-unstranded
CHCHD7	1	HCT116-unstranded
CHD2	2	HCT116-unstranded
CHD4	1	HCT116-unstranded
CHDH	1	HCT116-unstranded
CHEK2	1	HCT116-unstranded
CHM	3	HCT116-unstranded
CHML	4	HCT116-unstranded
CHMP1B	2	HCT116-unstranded
CHMP7	1	HCT116-unstranded
CHORDC1	1	HCT116-unstranded
CHRNA10	4	HCT116-unstranded
CHRNA3	2	HCT116-unstranded
CHRNA5	1	HCT116-unstranded
CHRNA7	1	HCT116-unstranded
CHRNB2	2	HCT116-unstranded
CHST11	4	HCT116-unstranded
CHST15	1	HCT116-unstranded
CHST6	1	HCT116-unstranded
CHST7	1	HCT116-unstranded
CHTF8	1	HCT116-unstranded
CHUK	1	HCT116-unstranded
CHURC1	1	HCT116-unstranded
CIAO1	3	HCT116-unstranded
CIAPIN1	1	HCT116-unstranded
CIC	1	HCT116-unstranded
CIDEB	1	HCT116-unstranded
CIRH1A	1	HCT116-unstranded
CISH	3	HCT116-unstranded
CITED2	2	HCT116-unstranded
CITED4	2	HCT116-unstranded
CIZ1	1	HCT116-unstranded
CKAP2	3	HCT116-unstranded
CLASP1	1	HCT116-unstranded
CLASP2	1	HCT116-unstranded
CLCF1	2	HCT116-unstranded
CLCN2	1	HCT116-unstranded
CLCN3	1	HCT116-unstranded
CLCN5	3	HCT116-unstranded
CLCN7	1	HCT116-unstranded
CLDN15	4	HCT116-unstranded
CLDN2	4	HCT116-unstranded
CLDN4	1	HCT116-unstranded
CLDN5	2	HCT116-unstranded
CLEC11A	4	HCT116-unstranded
CLEC16A	1	HCT116-unstranded
CLEC3B	2	HCT116-unstranded
CLINT1	3	HCT116-unstranded
CLIP1	1	HCT116-unstranded
CLIP4	1	HCT116-unstranded
CLK1	3	HCT116-unstranded
CLK3	6	HCT116-unstranded
CLK4	6	HCT116-unstranded
CLMN	1	HCT116-unstranded
CLN6	1	HCT116-unstranded
CLOCK	1	HCT116-unstranded
CLPX	1	HCT116-unstranded
CLSPN	1	HCT116-unstranded
CLUAP1	1	HCT116-unstranded
CMAS	1	HCT116-unstranded
CMIP	1	HCT116-unstranded
CMTM1	4	HCT116-unstranded
CMTM3	1	HCT116-unstranded
CMTM7	1	HCT116-unstranded
CMTM8	3	HCT116-unstranded
CMYA5	4	HCT116-unstranded
CNEP1R1	3	HCT116-unstranded
CNKSR3	3	HCT116-unstranded
CNN3	3	HCT116-unstranded
CNNM4	1	HCT116-unstranded
CNO	2	HCT116-unstranded
CNOT1	1	HCT116-unstranded
CNOT10	1	HCT116-unstranded
CNOT2	1	HCT116-unstranded
CNOT3	1	HCT116-unstranded
CNOT6L	1	HCT116-unstranded
CNOT7	3	HCT116-unstranded
CNPPD1	1	HCT116-unstranded
CNTF	2	HCT116-unstranded
CNTROB	1	HCT116-unstranded
COA5	1	HCT116-unstranded
COG1	1	HCT116-unstranded
COG2	1	HCT116-unstranded
COG3	1	HCT116-unstranded
COG5	1	HCT116-unstranded
COG6	1	HCT116-unstranded
COIL	1	HCT116-unstranded
COL4A3BP	3	HCT116-unstranded
COLQ	2	HCT116-unstranded
COMMD2	1	HCT116-unstranded
COMMD3	1	HCT116-unstranded
COPS4	1	HCT116-unstranded
COQ10A	1	HCT116-unstranded
COQ10B	3	HCT116-unstranded
COQ5	1	HCT116-unstranded
COQ9	1	HCT116-unstranded
CORO1C	1	HCT116-unstranded
CORO2A	1	HCT116-unstranded
CORO2B	1	HCT116-unstranded
CORO7	1	HCT116-unstranded
CORT	2	HCT116-unstranded
CPA4	3	HCT116-unstranded
CPNE8	1	HCT116-unstranded
CPSF2	1	HCT116-unstranded
CPSF3	1	HCT116-unstranded
CPSF4	1	HCT116-unstranded
CPSF6	3	HCT116-unstranded
CPT2	1	HCT116-unstranded
CRBN	1	HCT116-unstranded
CREB1	3	HCT116-unstranded
CREB3L2	1	HCT116-unstranded
CREBBP	1	HCT116-unstranded
CREBL2	1	HCT116-unstranded
CREM	2	HCT116-unstranded
CRIM1	1	HCT116-unstranded
CRIPAK	1	HCT116-unstranded
CRLF1	2	HCT116-unstranded
CRLF3	1	HCT116-unstranded
CRNKL1	1	HCT116-unstranded
CRTC1	1	HCT116-unstranded
CRY1	1	HCT116-unstranded
CRY2	1	HCT116-unstranded
CRYBB2P1	1	HCT116-unstranded
CRYGS	2	HCT116-unstranded
CSE1L	1	HCT116-unstranded
CSF1	1	HCT116-unstranded
CSK	1	HCT116-unstranded
CSNK1A1	1	HCT116-unstranded
CSNK1G3	1	HCT116-unstranded
CSNK2A1	1	HCT116-unstranded
CSNK2A1P	1	HCT116-unstranded
CSNK2A2	3	HCT116-unstranded
CSPG4	1	HCT116-unstranded
CSPG5	2	HCT116-unstranded
CSPP1	1	HCT116-unstranded
CSRNP2	1	HCT116-unstranded
CSRP2BP	1	HCT116-unstranded
CSTA	2	HCT116-unstranded
CSTF2	1	HCT116-unstranded
CSTF2T	2	HCT116-unstranded
CSTF3	1	HCT116-unstranded
CTAGE5	1	HCT116-unstranded
CTBP1	1	HCT116-unstranded
CTBP2	1	HCT116-unstranded
CTC1	1	HCT116-unstranded
CTDP1	1	HCT116-unstranded
CTDSPL	3	HCT116-unstranded
CTDSPL2	1	HCT116-unstranded
CTNND1	1	HCT116-unstranded
CTNS	1	HCT116-unstranded
CTPS2	1	HCT116-unstranded
CTR9	1	HCT116-unstranded
CTRL	4	HCT116-unstranded
CTU2	1	HCT116-unstranded
CUEDC1	1	HCT116-unstranded
CUL1	1	HCT116-unstranded
CUL2	1	HCT116-unstranded
CUL3	3	HCT116-unstranded
CUL4A	1	HCT116-unstranded
CUL4B	1	HCT116-unstranded
CUL5	1	HCT116-unstranded
CUTC	1	HCT116-unstranded
CWF19L1	1	HCT116-unstranded
CXorf26	1	HCT116-unstranded
CXorf40A	1	HCT116-unstranded
CXorf56	1	HCT116-unstranded
CYB561D1	1	HCT116-unstranded
CYB561D2	1	HCT116-unstranded
CYB5R1	1	HCT116-unstranded
CYB5RL	1	HCT116-unstranded
CYP24A1	1	HCT116-unstranded
CYP27A1	4	HCT116-unstranded
CYP2C19	4	HCT116-unstranded
CYP2R1	1	HCT116-unstranded
CYP2S1	1	HCT116-unstranded
CYP2U1	1	HCT116-unstranded
CYP4F11	1	HCT116-unstranded
CYP4F22	1	HCT116-unstranded
CYP4V2	1	HCT116-unstranded
CYTH1	1	HCT116-unstranded
CYTH3	3	HCT116-unstranded
D2HGDH	1	HCT116-unstranded
DAB2IP	1	HCT116-unstranded
DAGLA	1	HCT116-unstranded
DARS	1	HCT116-unstranded
DBR1	3	HCT116-unstranded
DBT	3	HCT116-unstranded
DCAF10	1	HCT116-unstranded
DCAF15	3	HCT116-unstranded
DCAF16	1	HCT116-unstranded
DCAF17	3	HCT116-unstranded
DCAF4L1	2	HCT116-unstranded
DCAF8	1	HCT116-unstranded
DCBLD1	1	HCT116-unstranded
DCBLD2	1	HCT116-unstranded
DCHS1	2	HCT116-unstranded
DCK	3	HCT116-unstranded
DCLRE1A	1	HCT116-unstranded
DCLRE1C	4	HCT116-unstranded
DCTD	1	HCT116-unstranded
DCUN1D1	3	HCT116-unstranded
DCUN1D2	4	HCT116-unstranded
DCUN1D4	3	HCT116-unstranded
DCUN1D5	3	HCT116-unstranded
DDHD1	1	HCT116-unstranded
DDI2	1	HCT116-unstranded
DDTL	4	HCT116-unstranded
DDX11L2	2	HCT116-unstranded
DDX17	3	HCT116-unstranded
DDX18	3	HCT116-unstranded
DDX19A	1	HCT116-unstranded
DDX20	1	HCT116-unstranded
DDX21	3	HCT116-unstranded
DDX24	1	HCT116-unstranded
DDX28	2	HCT116-unstranded
DDX31	1	HCT116-unstranded
DDX3X	1	HCT116-unstranded
DDX42	1	HCT116-unstranded
DDX5	1	HCT116-unstranded
DDX50	1	HCT116-unstranded
DDX51	1	HCT116-unstranded
DDX52	1	HCT116-unstranded
DDX54	1	HCT116-unstranded
DDX55	1	HCT116-unstranded
DDX56	3	HCT116-unstranded
DDX59	1	HCT116-unstranded
DDX6	3	HCT116-unstranded
DEAF1	1	HCT116-unstranded
DEGS1	1	HCT116-unstranded
DEK	1	HCT116-unstranded
DENND2D	1	HCT116-unstranded
DENND3	5	HCT116-unstranded
DENND4B	1	HCT116-unstranded
DENND4C	2	HCT116-unstranded
DENND5A	1	HCT116-unstranded
DENND5B	1	HCT116-unstranded
DENR	1	HCT116-unstranded
DEPDC1	1	HCT116-unstranded
DEPDC1B	1	HCT116-unstranded
DEPDC5	1	HCT116-unstranded
DERL1	1	HCT116-unstranded
DERL2	1	HCT116-unstranded
DFFA	1	HCT116-unstranded
DFFB	1	HCT116-unstranded
DGAT2	1	HCT116-unstranded
DGCR11	1	HCT116-unstranded
DGCR2	1	HCT116-unstranded
DGKA	1	HCT116-unstranded
DGKD	1	HCT116-unstranded
DGKQ	1	HCT116-unstranded
DHRS7B	1	HCT116-unstranded
DHX15	1	HCT116-unstranded
DHX29	1	HCT116-unstranded
DHX30	1	HCT116-unstranded
DHX32	1	HCT116-unstranded
DHX33	1	HCT116-unstranded
DHX35	1	HCT116-unstranded
DHX36	1	HCT116-unstranded
DHX37	1	HCT116-unstranded
DHX57	1	HCT116-unstranded
DHX8	1	HCT116-unstranded
DIAPH3	1	HCT116-unstranded
DICER1	1	HCT116-unstranded
DIMT1	1	HCT116-unstranded
DIP2A	1	HCT116-unstranded
DIP2B	1	HCT116-unstranded
DIP2C	1	HCT116-unstranded
DIRAS3	2	HCT116-unstranded
DIRC2	1	HCT116-unstranded
DIS3	1	HCT116-unstranded
DIS3L	1	HCT116-unstranded
DIS3L2	1	HCT116-unstranded
DKFZP434I0714	2	HCT116-unstranded
DLAT	1	HCT116-unstranded
DLEU1	1	HCT116-unstranded
DLEU2	4	HCT116-unstranded
DLG1	3	HCT116-unstranded
DLG3	1	HCT116-unstranded
DLG5	1	HCT116-unstranded
DLGAP5	3	HCT116-unstranded
DLL3	4	HCT116-unstranded
DLST	1	HCT116-unstranded
DLX2	1	HCT116-unstranded
DMTF1	1	HCT116-unstranded
DMXL1	1	HCT116-unstranded
DNA2	1	HCT116-unstranded
DNAJA1	3	HCT116-unstranded
DNAJA2	3	HCT116-unstranded
DNAJA3	1	HCT116-unstranded
DNAJA4	1	HCT116-unstranded
DNAJB1	3	HCT116-unstranded
DNAJB12	1	HCT116-unstranded
DNAJB14	3	HCT116-unstranded
DNAJB2	1	HCT116-unstranded
DNAJB4	3	HCT116-unstranded
DNAJB9	3	HCT116-unstranded
DNAJC11	1	HCT116-unstranded
DNAJC14	1	HCT116-unstranded
DNAJC16	1	HCT116-unstranded
DNAJC17	1	HCT116-unstranded
DNAJC18	1	HCT116-unstranded
DNAJC19	1	HCT116-unstranded
DNAJC21	1	HCT116-unstranded
DNAJC24	3	HCT116-unstranded
DNAJC7	1	HCT116-unstranded
DNAL1	1	HCT116-unstranded
DNAL4	1	HCT116-unstranded
DNASE1	2	HCT116-unstranded
DNASE1L1	2	HCT116-unstranded
DNASE1L2	2	HCT116-unstranded
DND1	6	HCT116-unstranded
DNHD1	4	HCT116-unstranded
DNM1L	3	HCT116-unstranded
DNMT3B	1	HCT116-unstranded
DNTTIP1	1	HCT116-unstranded
DOC2B	1	HCT116-unstranded
DOCK5	1	HCT116-unstranded
DOCK7	1	HCT116-unstranded
DOCK9	1	HCT116-unstranded
DOK3	4	HCT116-unstranded
DOPEY2	1	HCT116-unstranded
DPF1	1	HCT116-unstranded
DPF2	1	HCT116-unstranded
DPH1	1	HCT116-unstranded
DPH5	1	HCT116-unstranded
DPM2	1	HCT116-unstranded
DPP8	1	HCT116-unstranded
DPY19L3	1	HCT116-unstranded
DPYSL5	1	HCT116-unstranded
DRAM1	3	HCT116-unstranded
DRAM2	3	HCT116-unstranded
DRD4	4	HCT116-unstranded
DRG1	1	HCT116-unstranded
DSCC1	1	HCT116-unstranded
DSCR3	3	HCT116-unstranded
DSN1	1	HCT116-unstranded
DSTNP2	2	HCT116-unstranded
DSTYK	1	HCT116-unstranded
DTNBP1	1	HCT116-unstranded
DTWD1	1	HCT116-unstranded
DTWD2	1	HCT116-unstranded
DTX2	1	HCT116-unstranded
DTX3L	1	HCT116-unstranded
DTX4	1	HCT116-unstranded
DUS2L	1	HCT116-unstranded
DUS4L	1	HCT116-unstranded
DUSP11	1	HCT116-unstranded
DUSP18	1	HCT116-unstranded
DUSP28	2	HCT116-unstranded
DUSP4	2	HCT116-unstranded
DUSP5	1	HCT116-unstranded
DUSP6	1	HCT116-unstranded
DUSP8	1	HCT116-unstranded
DVL1	1	HCT116-unstranded
DVL2	1	HCT116-unstranded
DVL3	1	HCT116-unstranded
DYNC1LI1	1	HCT116-unstranded
DYNC1LI2	1	HCT116-unstranded
DYNC2LI1	1	HCT116-unstranded
DYNLL2	1	HCT116-unstranded
DYRK1B	4	HCT116-unstranded
DZIP3	1	HCT116-unstranded
E2F4	1	HCT116-unstranded
E2F5	1	HCT116-unstranded
E4F1	1	HCT116-unstranded
EAPP	1	HCT116-unstranded
EARS2	1	HCT116-unstranded
ECD	1	HCT116-unstranded
ECE2	1	HCT116-unstranded
ECHDC3	1	HCT116-unstranded
ECT2	1	HCT116-unstranded
EDARADD	2	HCT116-unstranded
EDC4	1	HCT116-unstranded
EDEM3	3	HCT116-unstranded
EEA1	1	HCT116-unstranded
EED	1	HCT116-unstranded
EEFSEC	1	HCT116-unstranded
EFCAB4B	3	HCT116-unstranded
EFNA1	1	HCT116-unstranded
EFNA2	1	HCT116-unstranded
EFNA3	1	HCT116-unstranded
EFNA4	1	HCT116-unstranded
EFNB2	1	HCT116-unstranded
EFR3A	1	HCT116-unstranded
EFTUD1	1	HCT116-unstranded
EFTUD2	1	HCT116-unstranded
EGFR	1	HCT116-unstranded
EGLN2	1	HCT116-unstranded
EGR3	2	HCT116-unstranded
EHBP1	1	HCT116-unstranded
EHF	3	HCT116-unstranded
EHHADH	1	HCT116-unstranded
EHMT1	1	HCT116-unstranded
EID2	2	HCT116-unstranded
EID3	2	HCT116-unstranded
EIF1AD	3	HCT116-unstranded
EIF2A	1	HCT116-unstranded
EIF2AK2	1	HCT116-unstranded
EIF2AK4	1	HCT116-unstranded
EIF2B1	1	HCT116-unstranded
EIF2B4	1	HCT116-unstranded
EIF2B5	1	HCT116-unstranded
EIF2C2	1	HCT116-unstranded
EIF2C3	3	HCT116-unstranded
EIF2S1	3	HCT116-unstranded
EIF3J	1	HCT116-unstranded
EIF3M	1	HCT116-unstranded
EIF4A2	2	HCT116-unstranded
EIF4E	3	HCT116-unstranded
EIF4ENIF1	1	HCT116-unstranded
EIF4G3	1	HCT116-unstranded
EIF5	3	HCT116-unstranded
EIF5A2	1	HCT116-unstranded
EIF5B	1	HCT116-unstranded
ELAC1	1	HCT116-unstranded
ELAC2	1	HCT116-unstranded
ELAVL1	1	HCT116-unstranded
ELF1	3	HCT116-unstranded
ELF3	1	HCT116-unstranded
ELFN1	1	HCT116-unstranded
ELFN2	2	HCT116-unstranded
ELL3	1	HCT116-unstranded
ELMO2	1	HCT116-unstranded
ELMOD2	1	HCT116-unstranded
ELMOD3	1	HCT116-unstranded
ELOVL1	1	HCT116-unstranded
ELOVL3	1	HCT116-unstranded
ELOVL5	1	HCT116-unstranded
ELOVL6	1	HCT116-unstranded
ELOVL7	1	HCT116-unstranded
ELP2	1	HCT116-unstranded
ELP3	1	HCT116-unstranded
EMB	1	HCT116-unstranded
EMG1	1	HCT116-unstranded
EML1	1	HCT116-unstranded
EML4	1	HCT116-unstranded
EMP1	1	HCT116-unstranded
ENC1	3	HCT116-unstranded
ENDOD1	1	HCT116-unstranded
ENOX1	1	HCT116-unstranded
ENOX2	1	HCT116-unstranded
ENPP4	1	HCT116-unstranded
ENTPD1	3	HCT116-unstranded
ENTPD5	1	HCT116-unstranded
ENTPD6	1	HCT116-unstranded
ENTPD7	1	HCT116-unstranded
EP300	1	HCT116-unstranded
EP400	1	HCT116-unstranded
EPAS1	1	HCT116-unstranded
EPB41L4A	4	HCT116-unstranded
EPB41L4B	1	HCT116-unstranded
EPB41L5	1	HCT116-unstranded
EPC2	3	HCT116-unstranded
EPDR1	1	HCT116-unstranded
EPHA1	1	HCT116-unstranded
EPHB4	3	HCT116-unstranded
EPHX1	2	HCT116-unstranded
EPHX4	1	HCT116-unstranded
EPM2AIP1	2	HCT116-unstranded
EPN2	1	HCT116-unstranded
EPOR	1	HCT116-unstranded
EPS15	1	HCT116-unstranded
EPS15L1	1	HCT116-unstranded
EPS8	1	HCT116-unstranded
EPT1	1	HCT116-unstranded
ERAL1	1	HCT116-unstranded
ERBB2	1	HCT116-unstranded
ERBB2IP	1	HCT116-unstranded
ERCC2	1	HCT116-unstranded
ERCC3	1	HCT116-unstranded
ERCC5	1	HCT116-unstranded
ERCC8	1	HCT116-unstranded
EREG	1	HCT116-unstranded
ERGIC2	3	HCT116-unstranded
ERI1	3	HCT116-unstranded
ERI2	1	HCT116-unstranded
ERICH1	1	HCT116-unstranded
ERLEC1	1	HCT116-unstranded
ERLIN2	1	HCT116-unstranded
ERMAP	2	HCT116-unstranded
ERN1	1	HCT116-unstranded
ESF1	1	HCT116-unstranded
ESPL1	1	HCT116-unstranded
ESRP1	1	HCT116-unstranded
ESRP2	1	HCT116-unstranded
ESRRA	1	HCT116-unstranded
ETAA1	1	HCT116-unstranded
ETF1	1	HCT116-unstranded
ETS1	1	HCT116-unstranded
ETS2	3	HCT116-unstranded
ETV1	1	HCT116-unstranded
EVI5L	1	HCT116-unstranded
EXD2	1	HCT116-unstranded
EXOC1	1	HCT116-unstranded
EXOC2	1	HCT116-unstranded
EXOC3	1	HCT116-unstranded
EXOC5	1	HCT116-unstranded
EXOC6	1	HCT116-unstranded
EXOG	1	HCT116-unstranded
EXOSC10	1	HCT116-unstranded
EXOSC3	1	HCT116-unstranded
EXOSC6	2	HCT116-unstranded
EXOSC8	1	HCT116-unstranded
EXOSC9	1	HCT116-unstranded
EXT1	1	HCT116-unstranded
EXTL3	1	HCT116-unstranded
EYA3	1	HCT116-unstranded
EZH1	1	HCT116-unstranded
EZH2	1	HCT116-unstranded
F3	1	HCT116-unstranded
FADD	2	HCT116-unstranded
FAF2	1	HCT116-unstranded
FAIM	1	HCT116-unstranded
FAM102A	1	HCT116-unstranded
FAM102B	1	HCT116-unstranded
FAM105B	1	HCT116-unstranded
FAM114A1	1	HCT116-unstranded
FAM114A2	1	HCT116-unstranded
FAM116A	1	HCT116-unstranded
FAM117A	1	HCT116-unstranded
FAM118A	3	HCT116-unstranded
FAM118B	1	HCT116-unstranded
FAM120B	1	HCT116-unstranded
FAM120C	4	HCT116-unstranded
FAM122C	1	HCT116-unstranded
FAM124A	3	HCT116-unstranded
FAM126B	3	HCT116-unstranded
FAM129B	1	HCT116-unstranded
FAM131A	1	HCT116-unstranded
FAM134A	1	HCT116-unstranded
FAM135A	3	HCT116-unstranded
FAM13B	3	HCT116-unstranded
FAM154B	4	HCT116-unstranded
FAM160A1	1	HCT116-unstranded
FAM160B2	1	HCT116-unstranded
FAM165B	1	HCT116-unstranded
FAM168A	1	HCT116-unstranded
FAM171A2	1	HCT116-unstranded
FAM173B	1	HCT116-unstranded
FAM175A	5	HCT116-unstranded
FAM178A	1	HCT116-unstranded
FAM180B	2	HCT116-unstranded
FAM188A	1	HCT116-unstranded
FAM188B	1	HCT116-unstranded
FAM189B	1	HCT116-unstranded
FAM18B1	3	HCT116-unstranded
FAM190B	1	HCT116-unstranded
FAM199X	3	HCT116-unstranded
FAM200B	6	HCT116-unstranded
FAM206A	3	HCT116-unstranded
FAM207A	1	HCT116-unstranded
FAM208A	1	HCT116-unstranded
FAM209A	2	HCT116-unstranded
FAM209B	2	HCT116-unstranded
FAM20C	1	HCT116-unstranded
FAM210A	1	HCT116-unstranded
FAM211A	2	HCT116-unstranded
FAM213A	1	HCT116-unstranded
FAM216A	1	HCT116-unstranded
FAM217B	3	HCT116-unstranded
FAM21A	1	HCT116-unstranded
FAM21C	1	HCT116-unstranded
FAM24B	4	HCT116-unstranded
FAM35A	3	HCT116-unstranded
FAM40A	1	HCT116-unstranded
FAM40B	1	HCT116-unstranded
FAM43A	3	HCT116-unstranded
FAM46B	1	HCT116-unstranded
FAM48A	1	HCT116-unstranded
FAM53C	3	HCT116-unstranded
FAM54B	1	HCT116-unstranded
FAM58A	3	HCT116-unstranded
FAM59A	1	HCT116-unstranded
FAM59B	1	HCT116-unstranded
FAM60A	1	HCT116-unstranded
FAM63B	1	HCT116-unstranded
FAM65A	1	HCT116-unstranded
FAM69A	4	HCT116-unstranded
FAM70B	2	HCT116-unstranded
FAM73A	1	HCT116-unstranded
FAM73B	1	HCT116-unstranded
FAM76B	3	HCT116-unstranded
FAM82A2	1	HCT116-unstranded
FAM83F	1	HCT116-unstranded
FAM84B	2	HCT116-unstranded
FAM86A	1	HCT116-unstranded
FAM86B1	1	HCT116-unstranded
FAM86C1	1	HCT116-unstranded
FAM86C2P	1	HCT116-unstranded
FAM86DP	1	HCT116-unstranded
FAM89A	3	HCT116-unstranded
FAM8A1	1	HCT116-unstranded
FAM91A1	1	HCT116-unstranded
FAM98A	3	HCT116-unstranded
FAN1	1	HCT116-unstranded
FANCA	1	HCT116-unstranded
FANCC	1	HCT116-unstranded
FANCE	1	HCT116-unstranded
FANCF	2	HCT116-unstranded
FANCG	1	HCT116-unstranded
FANCM	1	HCT116-unstranded
FAR1	1	HCT116-unstranded
FAR2	1	HCT116-unstranded
FARP2	1	HCT116-unstranded
FARSA	1	HCT116-unstranded
FARSB	1	HCT116-unstranded
FAS	2	HCT116-unstranded
FASTK	1	HCT116-unstranded
FASTKD1	1	HCT116-unstranded
FASTKD2	1	HCT116-unstranded
FASTKD3	3	HCT116-unstranded
FBXL19	1	HCT116-unstranded
FBXL4	1	HCT116-unstranded
FBXL5	1	HCT116-unstranded
FBXL8	6	HCT116-unstranded
FBXO10	4	HCT116-unstranded
FBXO11	1	HCT116-unstranded
FBXO16	1	HCT116-unstranded
FBXO18	1	HCT116-unstranded
FBXO21	1	HCT116-unstranded
FBXO22	1	HCT116-unstranded
FBXO3	3	HCT116-unstranded
FBXO34	1	HCT116-unstranded
FBXO36	6	HCT116-unstranded
FBXO8	1	HCT116-unstranded
FBXO9	1	HCT116-unstranded
FBXW11	1	HCT116-unstranded
FBXW4	1	HCT116-unstranded
FCER1G	4	HCT116-unstranded
FCHSD1	1	HCT116-unstranded
FCHSD2	1	HCT116-unstranded
FCRLB	2	HCT116-unstranded
FDX1L	1	HCT116-unstranded
FER	1	HCT116-unstranded
FERMT1	1	HCT116-unstranded
FERMT2	3	HCT116-unstranded
FERMT3	2	HCT116-unstranded
FGD6	1	HCT116-unstranded
FGF11	2	HCT116-unstranded
FGF18	2	HCT116-unstranded
FGF19	1	HCT116-unstranded
FGF8	2	HCT116-unstranded
FGFBP1	2	HCT116-unstranded
FGFBP3	2	HCT116-unstranded
FGFR1OP	1	HCT116-unstranded
FGFR2	1	HCT116-unstranded
FGFR3	1	HCT116-unstranded
FHL3	1	HCT116-unstranded
FHOD1	1	HCT116-unstranded
FIP1L1	1	HCT116-unstranded
FITM2	6	HCT116-unstranded
FKBP11	4	HCT116-unstranded
FKBP14	3	HCT116-unstranded
FKBP15	1	HCT116-unstranded
FKBP5	1	HCT116-unstranded
FKBP7	4	HCT116-unstranded
FLJ20021	4	HCT116-unstranded
FLJ37453	2	HCT116-unstranded
FLJ45340	2	HCT116-unstranded
FLJ45513	2	HCT116-unstranded
FLJ90757	5	HCT116-unstranded
FLNB	1	HCT116-unstranded
FLVCR1	1	HCT116-unstranded
FLYWCH1	1	HCT116-unstranded
FLYWCH2	1	HCT116-unstranded
FMNL2	1	HCT116-unstranded
FMR1	3	HCT116-unstranded
FN3KRP	1	HCT116-unstranded
FNBP1L	1	HCT116-unstranded
FNDC3B	1	HCT116-unstranded
FNDC8	2	HCT116-unstranded
FNIP1	3	HCT116-unstranded
FNTA	1	HCT116-unstranded
FNTB	1	HCT116-unstranded
FOPNL	3	HCT116-unstranded
FOXA3	1	HCT116-unstranded
FOXD2	2	HCT116-unstranded
FOXD4	2	HCT116-unstranded
FOXD4L1	4	HCT116-unstranded
FOXE3	4	HCT116-unstranded
FOXJ2	1	HCT116-unstranded
FOXK1	1	HCT116-unstranded
FOXK2	1	HCT116-unstranded
FOXP4	1	HCT116-unstranded
FOXRED2	1	HCT116-unstranded
FRA10AC1	1	HCT116-unstranded
FRAT2	2	HCT116-unstranded
FRG1	1	HCT116-unstranded
FRG1B	1	HCT116-unstranded
FRMD5	1	HCT116-unstranded
FRMD6	1	HCT116-unstranded
FRMD8	1	HCT116-unstranded
FRRS1	1	HCT116-unstranded
FSCN3	2	HCT116-unstranded
FSTL1	1	HCT116-unstranded
FSTL3	1	HCT116-unstranded
FTH1P3	2	HCT116-unstranded
FTSJ1	1	HCT116-unstranded
FTSJ3	1	HCT116-unstranded
FTSJD1	3	HCT116-unstranded
FTSJD2	1	HCT116-unstranded
FUNDC1	1	HCT116-unstranded
FURIN	1	HCT116-unstranded
FUT10	1	HCT116-unstranded
FUT8	1	HCT116-unstranded
FXC1	1	HCT116-unstranded
FXN	1	HCT116-unstranded
FXR1	3	HCT116-unstranded
FXR2	1	HCT116-unstranded
FZD1	1	HCT116-unstranded
FZD2	1	HCT116-unstranded
FZD6	1	HCT116-unstranded
FZD7	5	HCT116-unstranded
FZR1	1	HCT116-unstranded
G3BP1	3	HCT116-unstranded
G3BP2	3	HCT116-unstranded
GAB2	3	HCT116-unstranded
GABPB2	1	HCT116-unstranded
GABRQ	1	HCT116-unstranded
GADD45A	2	HCT116-unstranded
GAK	1	HCT116-unstranded
GAL3ST1	2	HCT116-unstranded
GALNT11	1	HCT116-unstranded
GALNT4	2	HCT116-unstranded
GALNT5	1	HCT116-unstranded
GALNT7	5	HCT116-unstranded
GAN	1	HCT116-unstranded
GAPVD1	1	HCT116-unstranded
GART	1	HCT116-unstranded
GATAD1	1	HCT116-unstranded
GATC	1	HCT116-unstranded
GATS	4	HCT116-unstranded
GBF1	1	HCT116-unstranded
GCA	1	HCT116-unstranded
GCC2	1	HCT116-unstranded
GCHFR	2	HCT116-unstranded
GCLC	1	HCT116-unstranded
GCLM	1	HCT116-unstranded
GDA	1	HCT116-unstranded
GDAP2	1	HCT116-unstranded
GDF15	2	HCT116-unstranded
GEM	2	HCT116-unstranded
GEMIN2	1	HCT116-unstranded
GEMIN4	1	HCT116-unstranded
GEMIN5	1	HCT116-unstranded
GEN1	3	HCT116-unstranded
GFM1	1	HCT116-unstranded
GFOD2	2	HCT116-unstranded
GFPT2	1	HCT116-unstranded
GGA2	1	HCT116-unstranded
GGA3	1	HCT116-unstranded
GGCT	1	HCT116-unstranded
GGPS1	1	HCT116-unstranded
GHRLOS	4	HCT116-unstranded
GIGYF2	1	HCT116-unstranded
GIN1	1	HCT116-unstranded
GIT1	1	HCT116-unstranded
GIT2	1	HCT116-unstranded
GJA3	1	HCT116-unstranded
GJC2	2	HCT116-unstranded
GJD3	2	HCT116-unstranded
GK5	1	HCT116-unstranded
GLE1	1	HCT116-unstranded
GLI2	1	HCT116-unstranded
GLMN	1	HCT116-unstranded
GLOD4	1	HCT116-unstranded
GLRX2	1	HCT116-unstranded
GLT8D1	1	HCT116-unstranded
GMCL1	1	HCT116-unstranded
GMFB	1	HCT116-unstranded
GMIP	1	HCT116-unstranded
GMNN	3	HCT116-unstranded
GMPR	1	HCT116-unstranded
GMPS	1	HCT116-unstranded
GNAQ	1	HCT116-unstranded
GNAZ	1	HCT116-unstranded
GNB1L	1	HCT116-unstranded
GNE	5	HCT116-unstranded
GNL2	3	HCT116-unstranded
GNL3	1	HCT116-unstranded
GNPDA2	1	HCT116-unstranded
GNPNAT1	3	HCT116-unstranded
GNPTAB	1	HCT116-unstranded
GNRH1	4	HCT116-unstranded
GOLGA1	1	HCT116-unstranded
GOLGA3	1	HCT116-unstranded
GOLGA5	1	HCT116-unstranded
GOLGB1	2	HCT116-unstranded
GOLIM4	5	HCT116-unstranded
GOLT1A	1	HCT116-unstranded
GON4L	1	HCT116-unstranded
GOPC	3	HCT116-unstranded
GORASP1	1	HCT116-unstranded
GOSR1	1	HCT116-unstranded
GOSR2	1	HCT116-unstranded
GP1BA	4	HCT116-unstranded
GPAM	1	HCT116-unstranded
GPATCH1	1	HCT116-unstranded
GPATCH4	1	HCT116-unstranded
GPBAR1	2	HCT116-unstranded
GPBP1L1	3	HCT116-unstranded
GPCPD1	1	HCT116-unstranded
GPD1L	1	HCT116-unstranded
GPER	2	HCT116-unstranded
GPHN	1	HCT116-unstranded
GPKOW	1	HCT116-unstranded
GPN1	1	HCT116-unstranded
GPN2	1	HCT116-unstranded
GPR110	1	HCT116-unstranded
GPR126	1	HCT116-unstranded
GPR135	2	HCT116-unstranded
GPR137	1	HCT116-unstranded
GPR137B	1	HCT116-unstranded
GPR146	2	HCT116-unstranded
GPR15	2	HCT116-unstranded
GPR172A	1	HCT116-unstranded
GPR173	2	HCT116-unstranded
GPR180	1	HCT116-unstranded
GPR35	2	HCT116-unstranded
GPR75	2	HCT116-unstranded
GPR83	2	HCT116-unstranded
GPRC5B	1	HCT116-unstranded
GPRC5D	2	HCT116-unstranded
GPS2	1	HCT116-unstranded
GPSM2	1	HCT116-unstranded
GPX8	2	HCT116-unstranded
GRAMD1A	1	HCT116-unstranded
GRAMD4	1	HCT116-unstranded
GRB10	5	HCT116-unstranded
GRB7	1	HCT116-unstranded
GREB1L	1	HCT116-unstranded
GRHL2	1	HCT116-unstranded
GRIN2B	1	HCT116-unstranded
GRIN2C	4	HCT116-unstranded
GRIN2D	1	HCT116-unstranded
GRK5	1	HCT116-unstranded
GRK7	2	HCT116-unstranded
GRSF1	1	HCT116-unstranded
GRWD1	1	HCT116-unstranded
GSDMB	6	HCT116-unstranded
GSK3A	1	HCT116-unstranded
GSK3B	1	HCT116-unstranded
GSPT1	3	HCT116-unstranded
GSTCD	1	HCT116-unstranded
GTF2A1	1	HCT116-unstranded
GTF2A2	1	HCT116-unstranded
GTF2B	3	HCT116-unstranded
GTF2F2	3	HCT116-unstranded
GTF2H1	1	HCT116-unstranded
GTF2H2D	1	HCT116-unstranded
GTF2H3	1	HCT116-unstranded
GTF2I	1	HCT116-unstranded
GTF2IRD1	1	HCT116-unstranded
GTF3C1	1	HCT116-unstranded
GTF3C2	1	HCT116-unstranded
GTF3C3	1	HCT116-unstranded
GTPBP10	1	HCT116-unstranded
GTPBP8	1	HCT116-unstranded
GUCA1B	4	HCT116-unstranded
GUF1	1	HCT116-unstranded
GUSBP11	4	HCT116-unstranded
GYG1	1	HCT116-unstranded
GYS2	4	HCT116-unstranded
GZF1	1	HCT116-unstranded
H1FX	2	HCT116-unstranded
H2AFJ	2	HCT116-unstranded
H2AFY2	1	HCT116-unstranded
H3F3A	2	HCT116-unstranded
HABP4	1	HCT116-unstranded
HARBI1	1	HCT116-unstranded
HARS	1	HCT116-unstranded
HARS2	1	HCT116-unstranded
HAS3	1	HCT116-unstranded
HAUS6	1	HCT116-unstranded
HAUS8	1	HCT116-unstranded
HBE1	4	HCT116-unstranded
HBG2	4	HCT116-unstranded
HCFC1	1	HCT116-unstranded
HCN2	2	HCT116-unstranded
HDAC11	1	HCT116-unstranded
HDAC2	3	HCT116-unstranded
HDAC4	1	HCT116-unstranded
HDAC7	1	HCT116-unstranded
HDHD1	1	HCT116-unstranded
HEATR1	1	HCT116-unstranded
HEATR3	1	HCT116-unstranded
HEATR5A	1	HCT116-unstranded
HECTD1	1	HCT116-unstranded
HECTD3	1	HCT116-unstranded
HELB	3	HCT116-unstranded
HELLS	1	HCT116-unstranded
HELQ	1	HCT116-unstranded
HELZ	1	HCT116-unstranded
HERC1	1	HCT116-unstranded
HERC2	1	HCT116-unstranded
HERC4	1	HCT116-unstranded
HES2	1	HCT116-unstranded
HES4	2	HCT116-unstranded
HEXDC	1	HCT116-unstranded
HEXIM1	1	HCT116-unstranded
HEYL	1	HCT116-unstranded
HHEX	3	HCT116-unstranded
HHLA3	4	HCT116-unstranded
HIATL1	3	HCT116-unstranded
HIF1A	1	HCT116-unstranded
HIF1AN	1	HCT116-unstranded
HINFP	4	HCT116-unstranded
HINT3	1	HCT116-unstranded
HIP1	1	HCT116-unstranded
HIP1R	1	HCT116-unstranded
HIPK1	1	HCT116-unstranded
HIPK2	1	HCT116-unstranded
HIPK3	1	HCT116-unstranded
HIRA	1	HCT116-unstranded
HIRIP3	1	HCT116-unstranded
HIST1H1C	2	HCT116-unstranded
HIST1H1E	2	HCT116-unstranded
HIST1H2AC	2	HCT116-unstranded
HIST1H2AI	2	HCT116-unstranded
HIST1H2AJ	2	HCT116-unstranded
HIST1H2BD	2	HCT116-unstranded
HIST1H2BF	2	HCT116-unstranded
HIST1H2BJ	2	HCT116-unstranded
HIST1H2BK	2	HCT116-unstranded
HIST1H2BL	2	HCT116-unstranded
HIST1H2BM	2	HCT116-unstranded
HIST1H2BO	2	HCT116-unstranded
HIST1H3D	2	HCT116-unstranded
HIST1H3H	2	HCT116-unstranded
HIST1H3J	2	HCT116-unstranded
HIST1H4D	2	HCT116-unstranded
HIST1H4E	2	HCT116-unstranded
HIST2H2AB	2	HCT116-unstranded
HIST2H2AC	2	HCT116-unstranded
HIST2H2BC	2	HCT116-unstranded
HIST2H2BE	2	HCT116-unstranded
HIST3H2A	2	HCT116-unstranded
HIST3H2BB	2	HCT116-unstranded
HLCS	1	HCT116-unstranded
HLTF	1	HCT116-unstranded
HMBS	1	HCT116-unstranded
HMG20A	1	HCT116-unstranded
HMGA2	1	HCT116-unstranded
HMGCL	1	HCT116-unstranded
HMGXB3	1	HCT116-unstranded
HMMR	1	HCT116-unstranded
HMOX1	1	HCT116-unstranded
HN1L	1	HCT116-unstranded
HNF1B	1	HCT116-unstranded
HNF4A	1	HCT116-unstranded
HNRNPAB	1	HCT116-unstranded
HNRPDL	4	HCT116-unstranded
HNRPLL	1	HCT116-unstranded
HOMER1	1	HCT116-unstranded
HOMER3	1	HCT116-unstranded
HOMEZ	1	HCT116-unstranded
HOOK1	3	HCT116-unstranded
HOOK3	1	HCT116-unstranded
HOTAIRM1	2	HCT116-unstranded
HOXA3	2	HCT116-unstranded
HOXA9	1	HCT116-unstranded
HOXB13	1	HCT116-unstranded
HOXB2	4	HCT116-unstranded
HOXB4	1	HCT116-unstranded
HOXC6	1	HCT116-unstranded
HP07349	2	HCT116-unstranded
HPCAL1	1	HCT116-unstranded
HPS4	1	HCT116-unstranded
HPS5	1	HCT116-unstranded
HPSE	1	HCT116-unstranded
HR	1	HCT116-unstranded
HRH1	1	HCT116-unstranded
HS1BP3	1	HCT116-unstranded
HSCB	1	HCT116-unstranded
HSD17B11	3	HCT116-unstranded
HSD17B7	1	HCT116-unstranded
HSDL1	1	HCT116-unstranded
HSF2	3	HCT116-unstranded
HSH2D	2	HCT116-unstranded
HSPA12B	4	HCT116-unstranded
HSPA14	1	HCT116-unstranded
HSPA4L	1	HCT116-unstranded
HSPB9	2	HCT116-unstranded
HSPBAP1	1	HCT116-unstranded
HSPH1	1	HCT116-unstranded
HTR1D	1	HCT116-unstranded
HTR7	1	HCT116-unstranded
HUS1B	4	HCT116-unstranded
HYAL2	1	HCT116-unstranded
HYAL3	5	HCT116-unstranded
IBA57	1	HCT116-unstranded
IBTK	1	HCT116-unstranded
ICAM5	6	HCT116-unstranded
ICK	1	HCT116-unstranded
ICOSLG	1	HCT116-unstranded
ICT1	1	HCT116-unstranded
IDE	1	HCT116-unstranded
IDH3A	1	HCT116-unstranded
IDI2	4	HCT116-unstranded
IER5	4	HCT116-unstranded
IFFO1	2	HCT116-unstranded
IFI27	4	HCT116-unstranded
IFI35	2	HCT116-unstranded
IFNAR1	1	HCT116-unstranded
IFNGR1	3	HCT116-unstranded
IFNGR2	1	HCT116-unstranded
IFRD1	1	HCT116-unstranded
IFT20	1	HCT116-unstranded
IFT46	1	HCT116-unstranded
IFT74	1	HCT116-unstranded
IGF2BP2	1	HCT116-unstranded
IGF2BP3	1	HCT116-unstranded
IGF2R	1	HCT116-unstranded
IHH	4	HCT116-unstranded
IKBKG	1	HCT116-unstranded
IL10RB	1	HCT116-unstranded
IL12A	3	HCT116-unstranded
IL15RA	1	HCT116-unstranded
IL17RB	1	HCT116-unstranded
IL18	1	HCT116-unstranded
IL18BP	2	HCT116-unstranded
IL1R1	1	HCT116-unstranded
ILKAP	1	HCT116-unstranded
IMP4	1	HCT116-unstranded
IMPACT	1	HCT116-unstranded
INADL	1	HCT116-unstranded
ING3	3	HCT116-unstranded
ING5	1	HCT116-unstranded
INPP4A	1	HCT116-unstranded
INPP4B	1	HCT116-unstranded
INPP5A	1	HCT116-unstranded
INPP5B	1	HCT116-unstranded
INPP5F	2	HCT116-unstranded
INPPL1	1	HCT116-unstranded
INSIG2	1	HCT116-unstranded
INTS10	1	HCT116-unstranded
INTS2	1	HCT116-unstranded
INTS3	1	HCT116-unstranded
INTS4	1	HCT116-unstranded
INTS5	5	HCT116-unstranded
INTS6	1	HCT116-unstranded
INTS7	1	HCT116-unstranded
INTS8	1	HCT116-unstranded
INTS9	1	HCT116-unstranded
INVS	1	HCT116-unstranded
IP6K2	4	HCT116-unstranded
IPMK	3	HCT116-unstranded
IPO11	1	HCT116-unstranded
IPO13	1	HCT116-unstranded
IPO8	1	HCT116-unstranded
IPP	1	HCT116-unstranded
IPPK	1	HCT116-unstranded
IQCE	1	HCT116-unstranded
IQCF1	4	HCT116-unstranded
IQSEC1	1	HCT116-unstranded
IQSEC2	1	HCT116-unstranded
IREB2	1	HCT116-unstranded
IRF1	1	HCT116-unstranded
IRF2BP2	1	HCT116-unstranded
IRF2BPL	1	HCT116-unstranded
IRF5	1	HCT116-unstranded
IRF7	6	HCT116-unstranded
IRF9	4	HCT116-unstranded
IRS1	5	HCT116-unstranded
ISCA1	3	HCT116-unstranded
ISCA2	1	HCT116-unstranded
ISG15	2	HCT116-unstranded
ISG20	2	HCT116-unstranded
ISY1	1	HCT116-unstranded
ITCH	1	HCT116-unstranded
ITFG2	3	HCT116-unstranded
ITGA2	1	HCT116-unstranded
ITGA5	1	HCT116-unstranded
ITGA7	2	HCT116-unstranded
ITGB4	1	HCT116-unstranded
ITGB8	1	HCT116-unstranded
ITPKA	1	HCT116-unstranded
ITPKB	1	HCT116-unstranded
ITPKC	1	HCT116-unstranded
ITSN1	1	HCT116-unstranded
ITSN2	1	HCT116-unstranded
IVD	1	HCT116-unstranded
IWS1	1	HCT116-unstranded
JAG1	1	HCT116-unstranded
JAG2	3	HCT116-unstranded
JAK1	1	HCT116-unstranded
JARID2	2	HCT116-unstranded
JKAMP	3	HCT116-unstranded
JMJD6	4	HCT116-unstranded
JUN	1	HCT116-unstranded
KANK1	3	HCT116-unstranded
KANK2	1	HCT116-unstranded
KAT7	1	HCT116-unstranded
KATNAL1	1	HCT116-unstranded
KAZN	3	HCT116-unstranded
KCNAB2	1	HCT116-unstranded
KCNJ12	3	HCT116-unstranded
KCNJ14	4	HCT116-unstranded
KCNK7	2	HCT116-unstranded
KCNN4	1	HCT116-unstranded
KCNV2	2	HCT116-unstranded
KCTD1	1	HCT116-unstranded
KCTD14	1	HCT116-unstranded
KCTD15	1	HCT116-unstranded
KCTD18	1	HCT116-unstranded
KCTD20	1	HCT116-unstranded
KCTD21	1	HCT116-unstranded
KCTD5	1	HCT116-unstranded
KDELC1	1	HCT116-unstranded
KDM1A	1	HCT116-unstranded
KDM1B	1	HCT116-unstranded
KDM2B	1	HCT116-unstranded
KDM3B	1	HCT116-unstranded
KDM4B	1	HCT116-unstranded
KDM4C	1	HCT116-unstranded
KDM6A	1	HCT116-unstranded
KDM6B	1	HCT116-unstranded
KDSR	1	HCT116-unstranded
KHDRBS3	1	HCT116-unstranded
KHK	1	HCT116-unstranded
KIAA0020	1	HCT116-unstranded
KIAA0141	1	HCT116-unstranded
KIAA0182	1	HCT116-unstranded
KIAA0196	1	HCT116-unstranded
KIAA0240	1	HCT116-unstranded
KIAA0247	3	HCT116-unstranded
KIAA0317	1	HCT116-unstranded
KIAA0355	1	HCT116-unstranded
KIAA0368	1	HCT116-unstranded
KIAA0391	1	HCT116-unstranded
KIAA0494	1	HCT116-unstranded
KIAA0528	1	HCT116-unstranded
KIAA0586	1	HCT116-unstranded
KIAA0753	1	HCT116-unstranded
KIAA0754	1	HCT116-unstranded
KIAA0889	1	HCT116-unstranded
KIAA0895	3	HCT116-unstranded
KIAA0922	1	HCT116-unstranded
KIAA1024	4	HCT116-unstranded
KIAA1033	1	HCT116-unstranded
KIAA1143	1	HCT116-unstranded
KIAA1161	1	HCT116-unstranded
KIAA1274	1	HCT116-unstranded
KIAA1324L	1	HCT116-unstranded
KIAA1430	1	HCT116-unstranded
KIAA1432	1	HCT116-unstranded
KIAA1467	1	HCT116-unstranded
KIAA1468	1	HCT116-unstranded
KIAA1524	1	HCT116-unstranded
KIAA1530	1	HCT116-unstranded
KIAA1586	1	HCT116-unstranded
KIAA1609	1	HCT116-unstranded
KIAA1671	1	HCT116-unstranded
KIAA1704	1	HCT116-unstranded
KIAA2018	2	HCT116-unstranded
KIDINS220	1	HCT116-unstranded
KIF11	1	HCT116-unstranded
KIF13A	1	HCT116-unstranded
KIF14	1	HCT116-unstranded
KIF15	1	HCT116-unstranded
KIF1B	1	HCT116-unstranded
KIF21A	1	HCT116-unstranded
KIF24	1	HCT116-unstranded
KIF2A	1	HCT116-unstranded
KIF2C	1	HCT116-unstranded
KIF3A	1	HCT116-unstranded
KIF3B	1	HCT116-unstranded
KIF4A	1	HCT116-unstranded
KIF5A	3	HCT116-unstranded
KIF5B	1	HCT116-unstranded
KIN	3	HCT116-unstranded
KIRREL	1	HCT116-unstranded
KISS1R	1	HCT116-unstranded
KLB	2	HCT116-unstranded
KLC1	1	HCT116-unstranded
KLC2	1	HCT116-unstranded
KLF10	1	HCT116-unstranded
KLF4	2	HCT116-unstranded
KLHDC2	1	HCT116-unstranded
KLHDC3	1	HCT116-unstranded
KLHDC8B	1	HCT116-unstranded
KLHL12	1	HCT116-unstranded
KLHL18	3	HCT116-unstranded
KLHL2	3	HCT116-unstranded
KLHL20	1	HCT116-unstranded
KLHL22	1	HCT116-unstranded
KLHL23	1	HCT116-unstranded
KLHL25	1	HCT116-unstranded
KLHL29	1	HCT116-unstranded
KLHL35	2	HCT116-unstranded
KLHL36	1	HCT116-unstranded
KLHL7	3	HCT116-unstranded
KLHL8	3	HCT116-unstranded
KLK10	1	HCT116-unstranded
KLK14	2	HCT116-unstranded
KLRAP1	3	HCT116-unstranded
KNTC1	1	HCT116-unstranded
KPNA1	3	HCT116-unstranded
KPNA5	3	HCT116-unstranded
KPNA6	3	HCT116-unstranded
KPNB1	1	HCT116-unstranded
KRAS	1	HCT116-unstranded
KRBA2	2	HCT116-unstranded
KRIT1	1	HCT116-unstranded
KRT13	6	HCT116-unstranded
KRT15	1	HCT116-unstranded
KRT222	1	HCT116-unstranded
KRT7	1	HCT116-unstranded
KRT80	1	HCT116-unstranded
KTI12	2	HCT116-unstranded
L2HGDH	3	HCT116-unstranded
L3MBTL2	1	HCT116-unstranded
L3MBTL3	1	HCT116-unstranded
LACTB2	1	HCT116-unstranded
LAD1	1	HCT116-unstranded
LANCL2	3	HCT116-unstranded
LARP1	1	HCT116-unstranded
LARP1B	1	HCT116-unstranded
LARP4	3	HCT116-unstranded
LARP4B	1	HCT116-unstranded
LARS2	1	HCT116-unstranded
LASP1	1	HCT116-unstranded
LBR	1	HCT116-unstranded
LCMT1	1	HCT116-unstranded
LDB1	1	HCT116-unstranded
LDLR	1	HCT116-unstranded
LDLRAD3	1	HCT116-unstranded
LDLRAP1	1	HCT116-unstranded
LEAP2	4	HCT116-unstranded
LEMD2	1	HCT116-unstranded
LEMD3	3	HCT116-unstranded
LENG8	4	HCT116-unstranded
LENG9	2	HCT116-unstranded
LEO1	3	HCT116-unstranded
LEPROT	1	HCT116-unstranded
LEPROTL1	3	HCT116-unstranded
LETM1	1	HCT116-unstranded
LETM2	1	HCT116-unstranded
LFNG	1	HCT116-unstranded
LGALSL	1	HCT116-unstranded
LHB	2	HCT116-unstranded
LIAS	1	HCT116-unstranded
LIG3	1	HCT116-unstranded
LIMA1	1	HCT116-unstranded
LIMD1	1	HCT116-unstranded
LIMK1	1	HCT116-unstranded
LIMK2	1	HCT116-unstranded
LIMS1	3	HCT116-unstranded
LIN37	1	HCT116-unstranded
LIN54	1	HCT116-unstranded
LIN7C	3	HCT116-unstranded
LINC00163	4	HCT116-unstranded
LINC00176	2	HCT116-unstranded
LINGO1	1	HCT116-unstranded
LIPE	4	HCT116-unstranded
LIPT1	3	HCT116-unstranded
LMAN2L	1	HCT116-unstranded
LMBR1	1	HCT116-unstranded
LMBR1L	1	HCT116-unstranded
LMBRD1	1	HCT116-unstranded
LMO4	5	HCT116-unstranded
LMO7	2	HCT116-unstranded
LMX1B	1	HCT116-unstranded
LNPEP	1	HCT116-unstranded
LNX2	1	HCT116-unstranded
LOC100009676	2	HCT116-unstranded
LOC100128071	2	HCT116-unstranded
LOC100128288	2	HCT116-unstranded
LOC100128338	1	HCT116-unstranded
LOC100129794	2	HCT116-unstranded
LOC100130673	2	HCT116-unstranded
LOC100130744	2	HCT116-unstranded
LOC100131089	1	HCT116-unstranded
LOC100131096	4	HCT116-unstranded
LOC100133091	2	HCT116-unstranded
LOC100287015	2	HCT116-unstranded
LOC100287042	2	HCT116-unstranded
LOC100287314	1	HCT116-unstranded
LOC100287482	1	HCT116-unstranded
LOC100287616	1	HCT116-unstranded
LOC100288637	4	HCT116-unstranded
LOC100288778	1	HCT116-unstranded
LOC100289092	1	HCT116-unstranded
LOC100289187	2	HCT116-unstranded
LOC100289341	2	HCT116-unstranded
LOC100306951	1	HCT116-unstranded
LOC100335030	2	HCT116-unstranded
LOC100499177	2	HCT116-unstranded
LOC100499183	4	HCT116-unstranded
LOC100499467	1	HCT116-unstranded
LOC100505696	2	HCT116-unstranded
LOC100505761	5	HCT116-unstranded
LOC100505815	1	HCT116-unstranded
LOC100505876	1	HCT116-unstranded
[truncated: 9,568 more rows]
