# Supplementary material for: CLK-dependent exon recognition and conjoined gene formation revealed with a novel small molecule inhibitor
Source: Nat Commun. 2017 Feb 23;8:7. doi: 10.1038/s41467-016-0008-7 (PMC5431906; doi:10.1038/s41467-016-0008-7)
Supplement: Supplementary file 20 — Enriched GO BP terms for FPKM gene clusters in the HCT116 and 184hTERT datasets. Columns: topic (GO BP term; text), hit.num (# input genes topic; int), number.in.topic (# annotated genes in topic; int), ratio.of.topic (ratio of # genes in topic to total genes in Reactome FI network; float), p.value (P-value; float), fdr (Benjamini-Hochberg corrected P-values; float), hits (input genes found in gene set; text), cluster (FPKM gene cluster; int), dataset (cell and RNA-Seq library type; text). [file 41467_2016_8_MOESM20_ESM.txt]

topic	hit.num	number.in.topic	ratio.of.topic	p.value	fdr	hits	cluster	dataset
nucleotide-excision repair	24.0	62.0	0.00589689937226555	1.71821057540766e-05	7.692e-05	LIG3,FAN1,FANCC,SLX4,BRCA2,XPA,XPC,ERCC8,RPA2,ERCC5,ERCC3,ERCC2,ATXN3,PCNA,GTF2H3,GTF2H1,TCEA1,MNAT1,POLE2,POLD3,RFC5,DCLRE1A,RFC4,POLR2D	1	HCT116-unstranded
regulation of small GTPase mediated signal transduction	37.0	117.0	0.0111280197831463	1.05680099072858e-05	8.333e-05	ARHGEF17,ARHGEF12,ARHGEF11,MYO9B,OCRL,MYO9A,ABR,ARHGAP10,ARHGAP18,ARHGAP17,ARHGAP29,ARHGAP23,ARHGAP39,SYDE1,ARAP1,ARHGEF4,ARHGEF3,ARHGEF2,ARHGEF9,SRGAP1,PLEKHG5,RASA3,VAV2,RHOQ,INPP5B,RAPGEF5,DEPDC1B,RAPGEF1,GAPVD1,TRIO,TIAM1,GMIP,RHOT1,ARHGAP1,ARHGAP8,ECT2,RACGAP1	1	HCT116-unstranded
regulation of Rho protein signal transduction	20.0	44.0	0.00418489632870458	9.19994117243306e-06	9.091e-05	ITSN2,ITSN1,ARHGEF17,ARHGEF12,ARHGEF11,BCR,FARP2,ARHGEF4,ARHGEF3,ARHGEF2,ARHGEF1,ARHGEF7,ARHGEF9,SOS1,SOS2,PLEKHG5,VAV2,VAV1,TRIO,TIAM1	1	HCT116-unstranded
virus-host interaction	71.0	286.0	0.0272018261365798	8.24559956003057e-06	0.0001	CUL5,CUL1,MAPK1,EIF2AK2,CRTC1,NXF1,LDLR,ATF7IP,ZMYND11,PAAF1,TRIM25,IDE,EP300,VAC14,IKBKG,CASP8,E4F1,CUL4A,GBF1,WWP2,WWP1,BIN1,VRK2,CTBP1,TOP1,ITCH,PACS1,ITGA2,KCTD5,ITGA5,NEDD4,SP100,LMBRD1,UBN1,UBE3A,HCFC1,ERCC3,ERCC2,SYK,RCOR1,SRPK1,WDR48,NLRX1,BUB1,BTRC,TBP,RBL1,DDX3X,TAF1,TAF4,TRIM5,GTF2A2,NFX1,RB1,CPSF4,NUP98,NEDD4L,VAPB,EFNB2,SUPT6H,CREBBP,ABCE1,SRCAP,UNG,PLCG1,PAK2,KPNB1,EIF4G3,HIPK2,KRT7…	1	HCT116-unstranded
transcription initiation from RNA polymerase II promoter	47.0	163.0	0.0155031386722465	8.02777678854394e-06	0.0001111	MED23,MED20,MED12,MED14,MED13,MED15,MED16,SMURF2,TAF11,TAF13,TAF12,TEAD4,TEAD1,E2F4,E2F5,MED30,RNF111,NCOR2,TRIM33,UBE2D1,ERCC3,ERCC2,HNF4A,TGIF2,GTF2H3,GTF2H1,MNAT1,TBP,RBL1,VDR,TAF1,TAF4,GTF2A1,GTF2A2,CDK8,NEDD4L,NR2C2AP,RARG,CREBBP,SKI,NOTCH2,NOTCH1,NR2F1,MED4,GTF2I,MED1,POLR2D	1	HCT116-unstranded
ubiquitin-dependent protein catabolic process	38.0	119.0	0.0113182423435419	6.5354550123908305e-06	0.000125	CUL2,CUL5,ARIH1,SMURF2,UBE2G2,USP18,USP14,USP13,USP28,USP21,USP20,USP22,USP25,USP33,FBXO11,FBXW4,CUL4A,ANAPC4,UBR3,UBR2,UBR1,UBR5,ITCH,UBE2D1,UBE2B,UBE2K,UBE3A,UBA6,BTRC,UCHL5,RFFL,CDC23,USP7,USP8,SQSTM1,RNF20,ANAPC10,PSMC6	1	HCT116-unstranded
protein transport	67.0	276.0	0.0262507133346015	2.8802492578639e-05	0.00013330000000000001	VPS4B,VPS4A,MYH9,SDAD1,ARFGEF2,ARFGEF1,TSG101,NUP107,EXOC3,EXOC6,EXOC5,EXOC2,EXOC1,LRSAM1,ARRB1,EPS15,STXBP3,VPS25,VPS33B,VPS33A,RAB23,RAB14,RHBDF1,RABEP1,GOSR1,TSNAX,VPS37A,RAB6A,SENP2,RAB5A,SERP1,BET1,APBA3,RAB2B,PREB,COG6,COG1,NUP133,SNX4,PPID,ZW10,CEP41,TOM1,NUP160,MON2,GORASP1,TNKS,UEVLD,DGKD,NMD3,MCFD2,TRIM3,NUP88,NUP85,SEC22B,SCFD1,SEC31A,HOOK3,NUP37,NUP35,RINT1,NUP43,BET1L,PSEN2,AKTIP,NEC…	1	HCT116-unstranded
mitotic nuclear envelope disassembly	19.0	37.0	0.00351911736731976	2.82371051252284e-06	0.0001429	RAE1,NUP107,NEK9,NEK6,VRK1,NUP133,NUP160,NUP155,NUP205,CCNB2,PLK1,NUP88,NUP85,NUP98,NUP37,NUP35,NUP43,NUP54,NUPL2	1	HCT116-unstranded
DNA replication	36.0	116.0	0.0110329085029484	2.0339378001277302e-05	0.0001429	RAD1,RECQL5,ATR,UPF1,E4F1,TMX1,CHAF1B,CLSPN,PDGFB,TOP1,SLX4,ATRIP,KAT7,RPA2,PCNA,CDC7,CDC6,POLA2,CHTF8,POLE2,DNA2,NUP98,SIN3A,RFC5,RFC4,MED1,ORC5,ORC2,ORC3,DSCC1,WRN,MCM8,MCM6,ING5,NFIX,NFIA	1	HCT116-unstranded
gene expression	137.0	602.0	0.0572569906790945	8.634121251294151e-08	0.00016669999999999999	MED23,MED20,CCAR1,MED12,MED14,MED13,MED15,MED16,NXF1,SRSF5,SRSF7,SMURF2,TAF1B,LZTS1,TAF1A,TAF11,TAF13,TAF12,UPF2,UPF1,AIMP2,ETF1,SF3A1,SF3A3,NCBP1,SNRPD1,TEAD4,PRKRA,TEAD1,E2F4,E2F5,EDC4,PRPF4,GTF3C2,GTF3C1,GTF3C3,MED30,RNF111,HARS,NCOR2,FARSA,CTDP1,UBTF,TRIM33,EIF3J,UBE2D1,PCBP2,PRKCA,TNRC6C,TNRC6B,ERCC3,GEMIN4,ERCC2,GEMIN5,GEMIN2,LSM11,WDR77,HNF4A,TGIF2,EXOSC8,EXOSC9,CNOT10,GTF2H3,EXOSC3,GTF2H1…	1	HCT116-unstranded
mitosis	64.0	204.0	0.0194027011603576	1.0308280229409699e-08	0.0002	STAG1,RCC2,RCC1,PPP2R2D,YEATS4,RECQL5,NDC80,KNTC1,HELLS,E4F1,KIF11,KIF15,HAUS8,MAPRE3,HAUS6,BRSK2,ANAPC1,ANAPC4,NEK9,NEK4,NEK6,NEK3,VRK1,CCNK,DSN1,RBBP8,ZWILCH,CSNK1A1,PDS5A,BIRC6,PKMYT1,CLIP1,SNX9,SPC24,SPC25,EML4,CDCA8,CCNA2,TADA2A,TNKS,CDC6,ARHGEF2,BUB1,CCNB2,OIP5,PLK1,HMGA2,CDC25B,CDC16,NUP37,ZC3HC1,DCLRE1A,NUP43,SKA3,PBRM1,SKA1,CDC23,ACTR8,FZR1,TIPIN,ANAPC10,CLASP2,CASC5,BUB1B	1	HCT116-unstranded
peptidyl-serine phosphorylation	22.0	57.0	0.00542134297127639	3.93805975075212e-05	0.00023530000000000003	MAPK1,ATR,MKNK1,GSK3B,BRSK2,NEK6,CLSPN,PDGFB,MTOR,PRKCZ,CAMK2D,TLK2,TNKS,TGFBR1,TAF1,PLK1,ADRBK1,UHMK1,MAPK14,PAK2,HIPK3,HIPK2	1	HCT116-unstranded
cell division	77.0	259.0	0.0246338215712383	3.31647820317471e-09	0.00025	VPS4B,STAG1,LIG3,NCAPD3,RCC2,ARL8B,RCC1,PPP2R2D,RECQL5,NDC80,PAPD7,KNTC1,TACC1,HELLS,E4F1,KIF11,PKN2,HAUS8,MAPRE3,HAUS6,BRSK2,ANAPC1,ANAPC4,NEK9,NEK4,NEK3,VRK1,CCNY,CCNK,DSN1,RBBP8,CTDP1,NCAPH,NCAPG,ZWILCH,CSNK1A1,PDS5B,PDS5A,BIRC6,SPC24,SPC25,KLHL22,CDK14,ZW10,CDCA8,CCNA2,SPAG5,TNKS,CDC7,CDC6,ARHGEF2,BUB1,CCNB2,MAU2,OIP5,RB1,HMGA2,CDC25B,CDC16,NUP37,ZC3HC1,DCLRE1A,NUP43,CHEK2,SKA3,SKA1,CDC23,CDC…	1	HCT116-unstranded
androgen receptor signaling pathway	18.0	41.0	0.00389956248811109	3.91801985883955e-05	0.00025	MED12,MED14,MED13,MED16,MED30,PIAS2,TGFB1I1,BRCA1,UBE3A,PPAP2A,ARID1A,RB1,NCOA1,NCOA2,NCOA3,MED4,MED1,RNF14	1	HCT116-unstranded
DNA repair	78.0	251.0	0.0238729313296557	3.86070952984596e-10	0.0003333	LIG3,RAD1,RECQL5,TAOK1,ATR,PARP4,USP28,FAN1,UPF1,SFPQ,PALB2,ASF1A,SHPRH,CDC14B,NFRKB,CUL4A,UBR5,PAXIP1,CHAF1B,CLSPN,FANCE,FANCG,FANCA,FANCC,MBD4,RAD52,RAD50,RBBP8,RAD51,SLX4,ATRIP,BRCA2,BRCA1,UBE2B,XPA,XPC,UBE2W,UBE2T,ERCC8,RPA2,ERCC5,ERCC3,ERCC2,RAD51AP1,XRCC2,XRCC1,PCNA,GTF2H3,GTF2H1,TCEA1,TRIP12,MNAT1,BARD1,POLE2,POLD3,TDG,NBN,RFWD3,UCHL5,CRY2,CRY1,POLH,POLB,RFC5,UHRF1,RFC4,POLQ,RAD54L,ACTR8,H…	1	HCT116-unstranded
chromosome segregation	21.0	54.0	0.0051360091306829	5.25274179572488e-05	0.00038889999999999997	STAG1,ARL8B,RCC1,NDC80,NEK6,DSN1,TOP1,SPC25,BRCA1,ERCC2,TLK2,SPAG5,SRPK1,BUB1,DDX3X,CDK5RAP2,NUP37,NUP43,SKA3,SKA1,TOP3B	1	HCT116-unstranded
vesicle-mediated transport	31.0	99.0	0.009416016739585309	6.29696815531711e-05	0.00042110000000000004	VPS4A,ARFGEF2,ARFGEF1,AP4B1,AP4E1,OSBPL1A,VPS33B,VPS33A,PICALM,GBF1,AP4M1,TRAPPC12,TRAPPC11,RAB14,TGFBRAP1,STX16,TRAPPC6B,RAB11FIP3,RAB2B,AP2A2,PRKCI,MON2,IQSEC1,TBC1D4,MCFD2,AP1G1,TRAPPC10,AP1M1,GGA2,GGA3,RINT1	1	HCT116-unstranded
protein phosphorylation	93.0	277.0	0.0263458246147993	1.16684439888104e-13	0.0005	BRAF,MARK2,EIF2AK2,EIF2AK4,TAOK1,CDC42BPA,CDC42BPB,EIF2A,MKNK2,MKNK1,PPP3CB,PDK1,STRADA,STRADB,GSK3A,GSK3B,ARAF,PASK,CSNK2A1,PRKRA,PKN3,PKN2,ERN1,BRSK2,BRSK1,ICK,WNK1,WNK2,NEK4,NEK6,NEK7,NEK3,VRK1,VRK2,OXSR1,CTBP1,PRKAA1,CSNK1A1,BIRC6,PDGFB,PICK1,STK38L,CDK17,CHUK,PRKCA,PRKCI,PRKCZ,CAMK2G,MAP3K1,CAMK2D,PIK3R4,ERCC2,BMPR1A,TLK1,TLK2,SYK,TNIK,ROCK1,MST4,TGFBR1,TNK1,SIK2,SIK3,SRPK2,GTF2H3,SRPK1,GTF2…	1	HCT116-unstranded
negative regulation of transcription from RNA polymerase II promoter	102.0	490.0	0.0466045272969374	0.000126812548769561	0.00075	MEF2C,YEATS2,VPS72,SMURF2,FOXA3,EZH1,EZH2,ATF7IP,ZMYND11,SFPQ,LRP8,EP300,TFAP2A,EHMT1,HDAC4,HDAC7,PAWR,E4F1,TBL1XR1,AJUBA,WWP2,PIAS4,TFCP2L1,DDX5,DLX2,SAP130,RNF2,NCOR2,PPARD,GLI2,ZFP36,CTBP1,MBD2,RBBP8,MTDH,BCL6,TRIM33,FGFR3,ZMYND8,UBE2D1,PPID,SP100,HCFC1,GPS2,URI1,MAP2K5,HMG20A,TGIF2,HEXIM1,DNMT3B,MEPCE,KLF10,HNF1B,CNOT2,CNOT1,KANK2,DDX20,RBL1,KDM2B,SIX1,VDR,NIPBL,PLK1,TDG,DICER1,PEX2,RTF1,NFX1…	1	HCT116-unstranded
G2/M transition DNA damage checkpoint	12.0	23.0	0.0021875594445501198	0.000157605404078276	0.0009524	TAOK1,CDC14B,BRSK1,NEK6,CLSPN,MBD4,RBBP8,BRCA1,BRCC3,PLK1,RINT1,FZR1	1	HCT116-unstranded
Wnt receptor signaling pathway	36.0	129.0	0.0122693551455203	0.000162926373127315	0.0009544999999999999	MARK2,BRD7,GSK3A,LRP6,CSNK2A1,RNF146,FBXW4,LRRFIP2,MCC,PIAS4,TGFB1I1,GRK5,CCNY,SENP2,PRKAA1,CSNK1A1,TNKS2,CSNK1G3,CDK14,KLHL12,STRN,WNT10B,TNIK,TNKS,DVL3,TLE1,FBXW11,BTRC,RTF1,CDC73,MACF1,FZD6,RYK,CTR9,PLCG2,LDB1	1	HCT116-unstranded
mitotic cell cycle	111.0	340.0	0.0323378352672627	2.7755575615628898e-15	0.001	RAE1,CUL1,STAG1,ESPL1,RCC2,PPP2R2D,TAOK1,NDC80,NUP107,KNTC1,CSNK2A1,TFDP2,TFDP1,E2F4,E2F5,CEP192,AURKA,ANAPC1,ANAPC4,OPTN,NEK9,NEK6,VRK1,ALMS1,RNF2,CEP250,DSN1,LIN54,SDCCAG8,NCAPH,NCAPG,ZWILCH,PDS5B,PDS5A,LIN37,CEP78,PKMYT1,NUP133,FGFR1OP,CLIP1,SPC24,SPC25,UBE2D1,ZW10,CEP41,NUP160,TUBGCP3,RPA2,TUBGCP5,CEP57,NUP155,RANGAP1,CDCA8,CCNA2,SKP2,PCM1,GORASP1,PCNT,PCNA,CDC7,CDC6,NUP205,BUB1,MNAT1,CCNB2,M…	1	HCT116-unstranded
ER to Golgi vesicle-mediated transport	16.0	39.0	0.0037093399277154295	0.000217833612738638	0.0010400000000000001	CREB3L2,TMX1,GOSR1,BET1,PREB,COG3,ZW10,KLHL12,TRAPPC4,TRAPPC2,SEC24A,SEC24C,SEC24D,SEC23A,SEC22B,SEC31A	1	HCT116-unstranded
phosphatidylinositol biosynthetic process	17.0	43.0	0.00408978504850675	0.00021532181156214098	0.001042	PIK3C3,PIK3C2A,MTMR2,VAC14,OCRL,PTEN,PIKFYVE,PIK3R4,PIP5K1C,PIP5K1A,INPP4B,INPP4A,INPPL1,CDS1,PI4K2B,PLCG2,SACM1L	1	HCT116-unstranded
regulation of glucose transport	14.0	31.0	0.00294844968613278	0.00020443635913736102	0.0010429999999999999	RAE1,NUP107,NUP133,NUP160,NUP155,NUP205,NUP88,NUP85,NUP98,NUP37,NUP35,NUP43,NUP54,NUPL2	1	HCT116-unstranded
protein autophosphorylation	36.0	132.0	0.0125546889861138	0.00024945705154400005	0.001423	MARK2,EIF2AK2,ATR,RIPK1,TRIM24,PASK,CSNK2A1,MAPKAPK5,MET,ERN1,WNK2,NEK6,VRK1,VRK2,EPHA1,GRK5,FGFR3,MTOR,CAMK2G,MAP3K3,CAMK2D,SYK,TNIK,TNK1,SIK2,AAK1,STK24,TAF1,FER,CHEK2,UHMK1,CAMKK2,ACVR1B,PAK2,CSK,MINK1	1	HCT116-unstranded
regulation of translation	18.0	48.0	0.00456534144949591	0.000267367939081886	0.001536	EIF2A,QKI,MKNK2,MKNK1,MAPKAPK5,TNRC6B,ATXN2,CNOT10,NCK1,RQCD1,CNOT3,CNOT2,CNOT1,PUM2,TARBP2,EIF2B4,CNOT6L,CASC3	1	HCT116-unstranded
mRNA transport	18.0	48.0	0.00456534144949591	0.000267367939081886	0.001536	QKI,MYO1C,SENP2,TNKS,NUP205,LRPPRC,NUP88,NUP85,NUP98,NUP37,NUP35,NUP43,SUPT6H,IGF2BP3,NUP54,IWS1,NUPL2,CASC3	1	HCT116-unstranded
transforming growth factor beta receptor signaling pathway	31.0	110.0	0.0104622408217615	0.000380379879458603	0.001812	JUN,SMURF2,FNTA,FURIN,E2F4,E2F5,RNF111,TGFBRAP1,NCOR2,FUT8,PDGFB,PDGFA,TRIM33,UBE2D1,PRKCZ,MAP3K1,BMPR1A,PTPRK,TGIF2,KLF10,TGFBR1,RBL1,CDK8,UCHL5,NEDD4L,TAB1,CGN,SKI,SMAD1,ZFYVE9,HIPK2	1	HCT116-unstranded
intracellular protein transport	38.0	145.0	0.0137911356286856	0.000363585694946544	0.0018390000000000001	AP4B1,AP4E1,STAM2,RAB3GAP2,AP4M1,VTI1A,TGFBRAP1,STX12,ACD,ASPSCR1,KLC1,COG3,AP2A2,TOM1L1,SNX9,PDCD6,TOM1,TLK1,SEC23IP,ARHGEF2,STX3,AP1G1,STX7,SEC24A,SEC24C,SEC24D,SEC23A,IPO8,AP1M1,GGA2,GGA3,KIF13A,STAM,RFFL,HERC2,MYO6,USO1,SYNRG	1	HCT116-unstranded
double-strand break repair	19.0	53.0	0.00504089785048507	0.000317848462833004	0.0018620000000000002	PARP9,PAPD7,BRIP1,BAZ1B,APTX,RAD52,RAD50,RAD51,DTX3L,BRCA2,BRCA1,BRCC3,EYA3,RPA2,NBN,CHEK2,WRN,TDP2,TDP1	1	HCT116-unstranded
small GTPase mediated signal transduction	60.0	264.0	0.0251093779722275	0.000395613750897805	0.0018789999999999998	BRAF,MAPK1,ARL8B,RAC2,ARHGEF17,ARHGEF12,ARHGEF11,LRRK1,ARL1,RAB23,RAB17,RAB14,MYO9B,OCRL,MYO9A,KRAS,ABR,RAB6A,RAB5A,RAB2B,ARFRP1,RRAGC,ARHGAP10,ARHGAP18,ARHGAP17,ARHGAP29,ARHGAP23,ARHGAP39,SYDE1,ARAP1,ARHGEF4,ARHGEF3,ARHGEF2,ARHGEF9,SRGAP1,SOS1,SOS2,PLEKHG5,MRAS,DOCK9,DOCK7,VAV2,RHOQ,HMOX1,SRPRB,RRAS2,INPP5B,RAPGEF5,DEPDC1B,RAPGEF1,TRIO,BCAR3,TIAM1,GMIP,RHOT1,ARHGAP1,ARHGAP8,ECT2,RGS19,RACGAP1	1	HCT116-unstranded
chromatin modification	27.0	90.0	0.00856001521780483	0.000348304023520929	0.0019	VPS72,FOXA3,BRD9,ZMYND11,BRD3,ASF1A,EHMT1,TBL1XR1,ARID2,HIRA,UBN1,L3MBTL2,TLK1,TLK2,HMG20A,SMARCAL1,RBL1,HDAC11,TDG,DEK,LRWD1,HLTF,KDM3B,CHD4,H2AFY2,KDM4B,CBX7	1	HCT116-unstranded
gene silencing by RNA	10.0	19.0	0.0018071143237588	0.000505856505368385	0.002868	NCBP1,TNRC6B,CNOT10,RQCD1,XPO5,CNOT3,CNOT2,CNOT1,ADAR,CNOT6L	1	HCT116-unstranded
nerve growth factor receptor signaling pathway	52.0	222.0	0.0211147042039186	0.00048449800926997404	0.002914	MEF2C,PPP2R5D,BRAF,MAPK1,ARHGEF17,ARHGEF12,ARHGEF11,EREG,GSK3A,GSK3B,DUSP6,FURIN,PHLPP1,PHLPP2,KRAS,ABR,PTEN,PDGFB,PDGFA,FGFR3,DNAL4,CHUK,PRKCA,PRKCI,TNRC6C,TNRC6B,MAP2K5,ARHGEF4,ARHGEF3,ARHGEF2,ARHGEF9,PLEKHG5,RPS6KA3,PRKAR2B,PRKAR2A,VAV2,KIDINS220,ZFYVE27,ADCY6,ADRBK1,TRIO,BCAR1,NFKB1,PSEN2,SQSTM1,AATF,ADCY9,MAPK14,FGF19,TIAM1,PLCG1,ECT2	1	HCT116-unstranded
transcription from RNA polymerase II promoter	64.0	289.0	0.0274871599771733	0.000499246148639054	0.002919	MED20,MED16,SRSF5,SRSF7,TAF1A,ELF3,TAF11,TAF13,TAF12,TRIM24,NCBP1,ARRB1,TFAP2A,ECD,NFATC1,NFRKB,TGFB1I1,DEAF1,ETS1,CCNK,MBD1,CTDP1,XBP1,ETV1,HCFC1,ERCC3,ERCC2,IRF1,LSM11,SCAF1,TADA2A,DVL1,BATF3,GTF2H3,GTF2H1,TCEA1,MNAT1,PKNOX1,TBP,TAF1,TAF4,TRIP4,DEK,ZKSCAN2,GTF2A1,GTF2A2,NFX1,CPSF3,CPSF2,TSC22D1,SUPT5H,NFKB1,ASH2L,SNAPC3,MED4,GTF2I,NMI,POLR2D,RUNX3,CSTF3,CSTF2,LDB1,NFIX,NUDT21	1	HCT116-unstranded
endocytosis	27.0	92.0	0.008750237778200491	0.00048358423038397097	0.003	ITSN2,LDLR,PIK3C2A,USP20,USP33,LRP8,EPS15,EPN2,BIN1,HIP1,RABEP1,RAB5A,RIN1,RIN3,SNX9,SNX4,TOM1,EEA1,DGKD,AAK1,GAPVD1,ZFYVE9,INPPL1,MYO6,EPS15L1,NECAP1,SYNRG	1	HCT116-unstranded
inositol phosphate metabolic process	13.0	30.0	0.0028533384059349397	0.0004969380528295759	0.003	OCRL,PTEN,PPIP5K2,INPP4B,INPP4A,INPP5B,INPP5A,INPPL1,ITPKB,ITPKC,ITPKA,PLCG1,PLCG2	1	HCT116-unstranded
protein ubiquitination involved in ubiquitin-dependent protein catabolic process	16.0	43.0	0.00408978504850675	0.000618098431379166	0.003268	SMURF2,RNF146,WWP2,WWP1,UBR5,ITCH,NEDD4,UBE3B,UBE3A,UBE3C,TRIP12,NEDD4L,UHRF1,CBLC,HERC2,HECTD3	1	HCT116-unstranded
positive regulation of transcription, DNA-dependent	89.0	436.0	0.0414685181662545	0.0006110546230905231	0.003275	MEF2C,MED12,MED14,MED13,MAPK1,MED16,JUN,YEATS4,ELF3,BRD7,ATF7IP,ARHGEF11,USP21,USP22,PPP3CB,TRIM24,LRP6,ZXDC,HIF1A,TFAP2A,ZNF326,HDAC4,SMARCC1,SMARCC2,RSF1,PAX8,TBL1XR1,MAPRE3,NFATC1,MED30,RNF111,PICALM,CREB3L2,PIAS2,TGFB1I1,HAS3,TMX1,HNRNPAB,ETS1,TCF12,GLI2,BCL3,ETV1,PDGFB,BRCA2,BRCA1,SP100,ERCC2,IRF1,BMPR1A,NAA15,CCNA2,HNF4A,DVL3,TGFBR1,DVL1,HNF1B,FBXW11,BTRC,TBP,ARID1A,SIX1,TAF4,TRIP4,TAF8,CDK…	1	HCT116-unstranded
response to DNA damage stimulus	36.0	139.0	0.0132204679474986	0.00062854430898085	0.003333	RAD1,MAPK1,TAOK1,ATR,PARP4,USP28,IKBKG,BRSK1,BAZ1B,UBR5,CCNK,RBBP5,APTX,RAD50,RAD51,BCL3,BCL6,DTX3L,BRCA1,UBE2B,UBE2T,ERCC8,TLK1,TLK2,TRIP12,BARD1,NIPBL,TAF1,POLB,CHEK2,ASH2L,HERC2,AATF,WRN,MCM8,PSME4	1	HCT116-unstranded
mRNA export from nucleus	19.0	56.0	0.0053262316910785605	0.000611052507326071	0.0033590000000000004	RAE1,NXF1,SRSF5,SRSF7,THOC5,NUP107,THOC2,THOC1,UPF2,UPF1,NCBP1,NUP133,NUP160,NUP155,SMG5,SMG7,CPSF3,CPSF2,BUD13	1	HCT116-unstranded
intracellular steroid hormone receptor signaling pathway	8.0	13.0	0.00123644664257181	0.000670009672305238	0.003614	MED12,MED14,MED13,MED16,MED30,PPAP2A,MED4,MED1	1	HCT116-unstranded
phosphatidylinositol dephosphorylation	8.0	13.0	0.00123644664257181	0.000670009672305238	0.003614	MTMR2,OCRL,PTEN,SYNJ1,INPP5B,INPP5A,INPPL1,SACM1L	1	HCT116-unstranded
microtubule anchoring	7.0	10.0	0.0009511128019783151	0.0006854129228154321	0.003711	PEX14,FGFR1OP,CEP57,PCM1,GCC2,CLASP1,CLASP2	1	HCT116-unstranded
G2/M transition of mitotic cell cycle	30.0	112.0	0.0106524633821571	0.00102771403061053	0.00625	BRSK2,CEP192,ANAPC4,OPTN,ALMS1,CEP250,CCNY,SDCCAG8,CEP78,PKMYT1,FGFR1OP,CDK14,CEP41,TUBGCP3,TUBGCP5,CEP57,CCNA2,SKP2,PCM1,PCNT,MNAT1,CCNB2,PRKAR2B,PLK1,CDK5RAP2,CCP110,CDC25B,CHEK2,ANAPC10,CLASP1	1	HCT116-unstranded
positive regulation of transcription from RNA polymerase II promoter	121.0	636.0	0.0604907742058208	0.0009669623132384509	0.0062829999999999995	MEF2C,OGT,MED12,MED14,MED13,TOX2,JUN,CRTC1,ARNTL2,ESRRA,ELF3,FOXA3,HYAL2,RIPK1,NUFIP1,LMX1B,PLSCR1,GSK3B,LRP6,EP300,HIF1A,ARRB1,TFAP2A,TFE3,TFEB,MET,HDAC4,SMARCC1,IKBKG,E2F4,E2F5,PAX8,TBL1XR1,NFATC1,RNF111,MYD88,PIAS2,DDX5,DLX2,ETS1,GLI2,RFXANK,SENP2,BCL3,GABPB2,BRCA1,CBFA2T3,MKL2,MKL1,TNIP1,CHUK,ZMIZ1,UBE3A,ERCC3,ERCC2,IRF1,MAP2K5,RXRA,HNF4A,TNKS,HNF1B,GTF2H1,NCK1,CLOCK,TCEA1,MNAT1,RPS6KA3,PKNOX…	1	HCT116-unstranded
intracellular protein kinase cascade	25.0	87.0	0.008274681377211341	0.00102036015672924	0.006362	MAP3K4,MARK2,MKNK2,MKNK1,ICK,WNK1,WNK2,OXSR1,ZFP36,STK38L,PRKAG2,MAP3K3,TNIK,SIK2,SRPK2,SRPK1,RPS6KA1,STK38,DDX3X,HMOX1,JAK1,MAPK14,MAP4K3,MAP4K4,MINK1	1	HCT116-unstranded
peptidyl-tyrosine dephosphorylation	14.0	37.0	0.00351911736731976	0.00112419713959988	0.006592	DUSP18,DUSP5,DUSP8,DUSP6,CDC14B,PTEN,PTPRJ,CDC25B,PTPN21,PTPN14,PTPN13,PTPN2,PTPN1,PTPRA	1	HCT116-unstranded
response to UV-C	6.0	8.0	0.000760890241582652	0.00115504620278861	0.00662	BCL3,BRCA2,ERCC5,BAK1,POLH,WRN	1	HCT116-unstranded
transcription elongation from RNA polymerase I promoter	9.0	18.0	0.0017120030435609699	0.00134513047567097	0.008431000000000001	TAF1B,TAF1A,UBTF,ERCC3,ERCC2,GTF2H3,GTF2H1,MNAT1,POLR1A	1	HCT116-unstranded
peroxisome organization	8.0	15.0	0.0014266692029674699	0.00164606175047999	0.01091	PEX11B,LONP2,PEX19,PEX14,PEX10,PEX3,PEX2,ABCD3	1	HCT116-unstranded
transcription-coupled nucleotide-excision repair	15.0	43.0	0.00408978504850675	0.00167557326021872	0.01097	ERCC8,RPA2,ERCC5,ERCC3,ERCC2,PCNA,GTF2H3,GTF2H1,TCEA1,MNAT1,POLE2,POLD3,RFC5,RFC4,POLR2D	1	HCT116-unstranded
regulation of transcription from RNA polymerase II promoter	47.0	207.0	0.0196880350009511	0.00162246760937157	0.011040000000000001	MED23,MED20,MED14,MED16,ARNTL2,BRD7,BRD3,MNX1,TEAD4,BRIP1,ATF6,SMARCC1,SMARCC2,HIRA,DEAF1,TFCP2L1,TCF12,RBBP8,BRCA1,UBN1,CAMK2D,URI1,WDR77,HNF4A,SMARCAL1,TCF7,TFCP2,CLOCK,MNAT1,CNOT2,ARID1A,TAF4,DEK,ZKSCAN2,HLTF,TARBP2,NFYC,CHD4,TRAK2,TRAK1,SRCAP,MAPK14,HOXC6,RNF14,ELP2,TCF7L2,TCF7L1	1	HCT116-unstranded
transcription elongation from RNA polymerase II promoter	19.0	61.0	0.00580178809206772	0.00161575494879218	0.01121	TAF11,TAF13,TAF12,NCBP1,CTDP1,ERCC3,ERCC2,GTF2H3,GTF2H1,TCEA1,MNAT1,TBP,TAF1,TAF4,GTF2A1,GTF2A2,SUPT5H,POLR2D,ELP2	1	HCT116-unstranded
proteasomal ubiquitin-dependent protein catabolic process	19.0	61.0	0.00580178809206772	0.00161575494879218	0.01121	SPOP,GSK3A,ARRB1,TBL1XR1,WWP2,WWP1,PCBP2,KLHL20,UBE2B,UBE2W,ERCC8,ATXN3,FBXW11,NEDD4L,TBL1X,ZNRF1,RFFL,RNF34,HECTD3	1	HCT116-unstranded
Notch signaling pathway	28.0	105.0	0.0099866844207723	0.00157640405060966	0.01141	CUL1,LFNG,MIB1,EP300,HIF1A,ARRB1,FURIN,TBL1XR1,EPN2,NCOR2,POGLUT1,ITCH,TNRC6C,TNRC6B,POFUT1,TLE1,B4GALT1,SEL1L,CDK8,HEYL,TBL1X,CREBBP,NOTCH2,NOTCH1,ADAM10,PSEN2,DTX4,DTX2	1	HCT116-unstranded
telomere maintenance	16.0	47.0	0.004470230169298079	0.0015286831344693	0.01142	ACD,RAD50,TERT,SP100,RPA2,PCNA,POLE2,POLD3,DNA2,NBN,TERF2,PRIM1,RFC5,RFC4,PIF1,WRN	1	HCT116-unstranded
actin cytoskeleton reorganization	12.0	30.0	0.0028533384059349397	0.0015660990215276	0.01153	MYH9,CDC42BPA,CDC42BPB,BRSK2,PRKCZ,DTNBP1,TNIK,FER,PIP5K1A,EPS8,PTPN1,MINK1	1	HCT116-unstranded
intracellular signal transduction	46.0	203.0	0.0193075898801598	0.00187492015038393	0.01154	ITSN1,ARFGEF2,CDC42BPA,CDC42BPB,GSK3B,DFFA,TRAF3IP2,NFATC1,BCR,APBA3,INADL,PRKCI,PRKCH,PRKCD,PRKD2,PIKFYVE,SH3BP5,TLK1,TLK2,ROCK2,DVL3,SPHK1,DVL1,ARHGEF4,ARHGEF7,DGKA,RASA3,RASA1,RASA2,RASSF5,PRKAR2B,PRKAR2A,VAV1,FER,JAK1,ADCY3,ADCY6,ASB13,PSEN2,SQSTM1,SPSB1,ADCY9,CSPG4,SOCS7,GMIP,PLCG1	1	HCT116-unstranded
nucleotide-excision repair, DNA damage removal	9.0	19.0	0.0018071143237588	0.0019328867501919899	0.01163	XPA,XPC,RPA2,ERCC5,ERCC3,ERCC2,GTF2H3,GTF2H1,MNAT1	1	HCT116-unstranded
protein ubiquitination	51.0	231.0	0.0219707057256991	0.0018725226356916	0.011729999999999999	CUL5,CUL1,DCAF8,ARIH1,SPOP,TRIM24,TRIM21,RNF19B,ARRB1,FBXO11,SHPRH,E4F1,GAN,CBL,CUL4A,WWP2,WWP1,FBXL5,BIRC6,ITCH,TRIM33,BRCA1,NEDD4,KLHL20,UBE2B,UBA6,SH3RF1,PJA2,FBXW11,TRIP12,BARD1,BTRC,PLK1,DCAF10,DCAF16,HLTF,RFWD2,RFWD3,NEDD4L,ZC3HC1,ASB13,HERC2,SPSB1,RNF34,SOCS3,SOCS7,SYVN1,RNF14,MALT1,DTX4,DTX2	1	HCT116-unstranded
cell proliferation	59.0	278.0	0.0264409358949971	0.00209480618734192	0.01217	OSMR,CUL5,CUL1,USP13,USP28,ZMYND11,CSF1,PDK1,LMX1B,APPL1,APPL2,IL15RA,PDXK,MET,FURIN,EPS15,E4F1,KIF15,ECD,UBR5,BIN1,TMX1,RHBDF1,GLI2,PTEN,TGFA,PDS5B,GNL3,CBFA2T3,BOK,ERCC2,SYK,SKP2,KLF10,PCNA,BUB1,MNAT1,PLK1,MYH10,NBN,DPH1,FER,TRAIP,ANXA7,CDC16,BAK1,PIM2,UHRF1,SKI,EPS8,BCAR1,USP8,PPP1R8,CSPG4,CSE1L,PTPN6,HOXB4,BUB1B,TCF7L2	1	HCT116-unstranded
double-strand break repair via homologous recombination	15.0	44.0	0.00418489632870458	0.00208001951635917	0.01218	FAN1,PALB2,RAD52,RAD50,RBBP8,RAD51,SLX4,BRCA2,BRCA1,RPA2,RAD51AP1,XRCC2,NBN,RAD54L,MCM8	1	HCT116-unstranded
regulation of stem cell maintenance	6.0	9.0	0.000856001521780483	0.00207909706498655	0.01238	CNOT3,CNOT2,CNOT1,HMGA2,SMO,TCF7L1	1	HCT116-unstranded
positive regulation of histone H3-K4 methylation	6.0	9.0	0.000856001521780483	0.00207909706498655	0.01238	OGT,PAXIP1,BRCA1,DNMT3B,RTF1,CTR9	1	HCT116-unstranded
protein K48-linked ubiquitination	14.0	40.0	0.0038044512079132603	0.0022795948905786102	0.015619999999999998	UBE2G2,RNF146,UBE2Q2,ITCH,UBE2D4,UBE2D1,UBE2B,UBE2K,UBE2T,UBE3A,MARCH6,NEDD4L,ZNRF1,RFFL	1	HCT116-unstranded
hexose transport	14.0	40.0	0.0038044512079132603	0.0022795948905786102	0.015619999999999998	RAE1,NUP107,NUP133,NUP160,NUP155,NUP205,NUP88,NUP85,NUP98,NUP37,NUP35,NUP43,NUP54,NUPL2	1	HCT116-unstranded
toll-like receptor 9 signaling pathway	19.0	63.0	0.00599201065246338	0.0022987295301985	0.01568	MEF2C,PPP2R5D,PIK3C3,MAPK1,JUN,DUSP6,IKBKG,CHUK,MAP3K1,PIK3R4,MAP2K7,PIK3AP1,RPS6KA3,TAB1,TAB2,TAB3,NFKB1,NFKB2,MAPK14	1	HCT116-unstranded
termination of RNA polymerase I transcription	9.0	20.0	0.0019022256039566302	0.00270960024562905	0.02025	TAF1B,TAF1A,UBTF,ERCC3,ERCC2,GTF2H3,GTF2H1,MNAT1,POLR1A	1	HCT116-unstranded
protein monoubiquitination	9.0	20.0	0.0019022256039566302	0.00270960024562905	0.02025	CUL1,MGRN1,TRIM21,NEDD4,KLHL22,UBE2B,KLHL12,UBE2W,UBE2T	1	HCT116-unstranded
regulation of transcription from RNA polymerase II promoter in response to oxidative stress	4.0	4.0	0.000380445120791326	0.00279717114215916	0.02034	HIF1A,EPAS1,HMOX1,SIN3A	1	HCT116-unstranded
regulation of mitotic metaphase/anaphase transition	4.0	4.0	0.000380445120791326	0.00279717114215916	0.02034	NEK6,CDC6,PLK1,CDC23	1	HCT116-unstranded
maintenance of mitotic sister chromatid cohesion	4.0	4.0	0.000380445120791326	0.00279717114215916	0.02034	MAU2,NIPBL,RB1,DSCC1	1	HCT116-unstranded
cell cycle	39.0	169.0	0.0160738063534335	0.00294300493754207	0.02096	VPS4B,CCAR1,MAPK1,ARL8B,NDC80,ATR,LZTS1,BRD7,USP22,ZMYND11,APPL1,APPL2,TRIM21,TACC1,EP300,PKN2,GAK,AJUBA,NEK3,DMTF1,CHAF1B,SEPT5,PRR5,HCFC1,GPS2,TLK1,TLK2,SPAG5,FBXW11,RPS6KA3,CHTF8,CDC73,TERF2,SUPT5H,UHRF1,CDC23,ERBB2IP,KLK10,BUB1B	1	HCT116-unstranded
negative regulation of epidermal growth factor receptor signaling pathway	10.0	25.0	0.00237778200494579	0.0037117524067953296	0.02239	TFAP2A,STAM2,EPS15,CBL,PTPRJ,ZFYVE28,STAM,CBLC,PTPN2,EPS15L1	1	HCT116-unstranded
protein K11-linked ubiquitination	10.0	25.0	0.00237778200494579	0.0037117524067953296	0.02239	ANAPC1,ANAPC4,UBE2D4,UBE2B,UBE2W,UBE2T,CDC16,CDC23,FZR1,ANAPC10	1	HCT116-unstranded
stress granule assembly	5.0	7.0	0.0006657789613848201	0.0036141066897896795	0.02265	ATXN2L,GRB7,ATXN2,PUM2,DDX3X	1	HCT116-unstranded
germinal center formation	5.0	7.0	0.0006657789613848201	0.0036141066897896795	0.02265	MEF2C,UNC13D,BCL3,BCL6,NFKB2	1	HCT116-unstranded
epidermal growth factor receptor signaling pathway	35.0	148.0	0.0140764694692791	0.0032185408424740803	0.022869999999999998	MAPK1,PIK3C2A,EREG,GSK3A,GSK3B,STAM2,EPS15,PHLPP1,PHLPP2,CBL,KRAS,PTEN,TGFA,PDGFB,PDGFA,FGFR3,GRB7,CHUK,PRKCA,TNRC6C,TNRC6B,DGKD,PRKAR2B,PRKAR2A,ADCY6,STAM,ADRBK1,EPS8,BCAR1,ERBB2IP,ADCY9,FGF19,SOX9,PLCG1,EPS15L1	1	HCT116-unstranded
mitotic cell cycle spindle assembly checkpoint	11.0	29.0	0.00275822712573711	0.0035755575742457703	0.02304	MAD1L1,ANAPC1,ANAPC4,UBE2D1,KLHL22,BUB1,PLK1,CDC16,CDC23,ANAPC10,BUB1B	1	HCT116-unstranded
peptidyl-threonine phosphorylation	11.0	29.0	0.00275822712573711	0.0035755575742457703	0.02304	MAPK1,MAPK8,MTOR,CAMK2D,TNKS,TGFBR1,TAF1,ADRBK1,ACVR1B,HIPK3,HIPK2	1	HCT116-unstranded
retrograde transport, endosome to Golgi	8.0	17.0	0.0016168917633631302	0.0035070466321076603	0.02334	ARL1,VTI1A,GOSR1,ARFRP1,PIKFYVE,GCC2,BET1L,WASH1	1	HCT116-unstranded
establishment of cell polarity	8.0	17.0	0.0016168917633631302	0.0035070466321076603	0.02334	MARK2,ARHGEF11,GSK3B,BRSK2,BRSK1,MYO9B,SDCCAG8,PRKCZ	1	HCT116-unstranded
intrinsic apoptotic signaling pathway	14.0	42.0	0.003994673768308921	0.00349515303151438	0.02395	CUL5,CUL1,PPP3CC,NMT1,CASP7,CASP8,CUL4A,PRKCA,DYNLL2,DDX3X,PPM1F,BAK1,HIPK2,MSH6	1	HCT116-unstranded
endosomal transport	16.0	52.0	0.00494578657028724	0.00404466130169068	0.02452	VPS4B,VPS4A,STAM2,VPS25,PICALM,ALMS1,VPS37A,SNX9,TOM1,KIAA1033,ZFYVE16,CHMP7,STAM,WASH1,KIAA0196,SQSTM1	1	HCT116-unstranded
cytokinesis	14.0	43.0	0.00408978504850675	0.0042766582808399	0.025519999999999998	PIK3C3,VPS4A,ESPL1,MYH9,ARHGEF11,NEK6,NEK7,RAB11FIP3,BRCA2,RASA1,PLK1,KIF13A,ECT2,RACGAP1	1	HCT116-unstranded
protein dephosphorylation	20.0	72.0	0.006848012174243871	0.00442966630847952	0.02658	MTMR2,PPP3CB,DUSP5,DUSP8,CDC14B,PHLPP2,PTEN,CTDP1,SSH1,PPAP2A,PTPRK,FBXW11,BTRC,PPM1G,PTPN21,PTPN14,PTPN13,PTPN12,PPP1CB,PTPN6	1	HCT116-unstranded
base-excision repair	11.0	30.0	0.0028533384059349397	0.00457929353654785	0.028030000000000003	LIG3,MBD4,XRCC1,PCNA,POLD3,DNA2,TDG,HMGA2,POLB,UNG,WRN	1	HCT116-unstranded
apoptotic signaling pathway	24.0	93.0	0.00884534905839833	0.00482770239497521	0.03481	ARHGEF17,ARHGEF12,ARHGEF11,RIPK1,CASP8,HIP1,ABR,PDCD6,PRKCA,ARHGEF4,ARHGEF3,ARHGEF2,ARHGEF9,PLEKHG5,VAV2,DPF2,BAK1,TRIO,PSEN2,SQSTM1,AATF,TIAM1,ECT2,TNFRSF25	1	HCT116-unstranded
DNA damage checkpoint	10.0	26.0	0.00247289328514362	0.00485105642909345	0.034910000000000004	RAD1,ATR,USP28,BRIP1,CLSPN,ATRIP,CLOCK,NBN,CHEK2,MAPK14	1	HCT116-unstranded
transcription initiation from RNA polymerase I promoter	9.0	22.0	0.00209244816435229	0.004990772052814171	0.0367	TAF1B,TAF1A,UBTF,ERCC3,ERCC2,GTF2H3,GTF2H1,MNAT1,POLR1A	1	HCT116-unstranded
microtubule-based movement	15.0	49.0	0.00466045272969374	0.0055048418625625	0.03789	KIF5B,KIF4A,KIF3B,KIF3A,KIF24,KIF2C,KIF2A,KIF14,KIF11,KIF15,KIF21A,DNAL4,DYNC1LI1,DYNC1LI2,RACGAP1	1	HCT116-unstranded
striated muscle cell differentiation	6.0	11.0	0.00104622408217615	0.00546991702791944	0.03814	BNIP2,KRAS,CHUK,SPAG9,RB1,MAPK14	1	HCT116-unstranded
G1/S transition of mitotic cell cycle	29.0	121.0	0.0115084649039376	0.0057562208499035705	0.03885	CUL5,CUL1,RCC1,NFATC1,CUL4A,PPAT,RBBP8,PKMYT1,CAMK2G,RPA2,CAMK2D,SKP2,PCNA,CDC7,CDC6,MNAT1,POLE2,RB1,PRIM1,PIM2,ORC5,ORC2,ORC3,PSMC6,ACVR1B,MCM8,PSMD5,MCM6,PSME3	1	HCT116-unstranded
toll-like receptor 2 signaling pathway	18.0	64.0	0.0060871219326612104	0.0059276461384975	0.04029	MEF2C,PPP2R5D,MAPK1,JUN,DUSP6,IKBKG,CHUK,MAP3K1,MAP2K7,PIK3AP1,RPS6KA3,TAB1,TAB2,TAB3,NFKB1,NFKB2,MAPK14,TIRAP	1	HCT116-unstranded
positive regulation of growth	4.0	5.0	0.00047555640098915705	0.0061101676564501205	0.041710000000000004	TMX1,TFCP2L1,PPM1F,WFS1	1	HCT116-unstranded
histone H4-K5 acetylation	7.0	15.0	0.0014266692029674699	0.00640221412362063	0.04255	OGT,PHF16,PHF15,KAT7,HCFC1,PHF20,WDR5	1	HCT116-unstranded
histone H4-K8 acetylation	7.0	15.0	0.0014266692029674699	0.00640221412362063	0.04255	OGT,PHF16,PHF15,KAT7,HCFC1,PHF20,WDR5	1	HCT116-unstranded
ubiquitin-dependent protein catabolic process via the multivesicular body sorting pathway	5.0	8.0	0.000760890241582652	0.00627959924335753	0.04267	NDFIP1,VPS37A,TOM1L1,NEDD4,NEDD4L	1	HCT116-unstranded
telomere maintenance via semi-conservative replication	8.0	19.0	0.0018071143237588	0.00669091356987439	0.0432	RPA2,PCNA,POLE2,POLD3,DNA2,PRIM1,RFC5,RFC4	1	HCT116-unstranded
RNA splicing	44.0	207.0	0.0196880350009511	0.00696899947805951	0.04385	CCAR1,DHX8,SRSF5,SRSF7,QKI,TTF2,THOC5,THOC2,THOC1,DHX15,SF3A1,SF3A3,SFPQ,NCBP1,SNRPD1,ZNF326,PRPF4,RRAGC,PCBP2,GEMIN2,SCAF1,SRPK2,SRPK1,RBM5,RBFOX2,SNRPA1,CPSF3,CPSF2,WBP11,ZRANB2,SUPT6H,SNRNP27,SNRNP40,POLR2D,RBM28,IWS1,SUGP1,PPP1R8,RBM10,EFTUD2,CSTF3,CSTF2,CASC3,NUDT21	1	HCT116-unstranded
nucleosome assembly	17.0	88.0	0.00836979265740917	1.11022302462516e-16	0.001	H1FX,HIST1H2BO,HIST2H2AB,HIST1H2BM,HIST1H2BK,HIST1H2BL,HIST2H2AC,HIST1H2BJ,HIST3H2A,HIST3H2BB,HIST1H1C,H2AFJ,HIST2H2BE,HIST1H2AC,HIST1H2BD,H3F3A,HIST1H2AJ	2	HCT116-unstranded
negative regulation of neuron apoptotic process	6.0	86.0	0.008179570097013509	9.74126735787673e-05	0.0275	FGF8,CLCF1,APOE,CRLF1,NR4A2,CNTF	2	HCT116-unstranded
synaptic transmission, cholinergic	3.0	12.0	0.00114133536237398	0.000156882253040114	0.04175	APOE,CHRNA3,CHRNB2	2	HCT116-unstranded
regulation of dendrite morphogenesis	3.0	12.0	0.00114133536237398	0.000156882253040114	0.04175	CHRNA3,SARM1,CHRNB2	2	HCT116-unstranded
G1/S transition of mitotic cell cycle	11.0	121.0	0.0115084649039376	3.2112822637708802e-06	0.0003333	MCM10,CUL3,ORC6,PLK3,EIF4E,CCNE2,PSMD6,CDK1,CCND1,CDC25A,PSMD11	3	HCT116-unstranded
cell division	16.0	259.0	0.0246338215712383	2.82659796990714e-06	0.0005	CD2AP,RAD21,STAG2,SGOL2,SGOL1,PDCD6IP,ANAPC13,PRPF40A,NEDD1,CCNE2,MASTL,CDK1,CCND1,WASL,CDC25A,MIS18BP1	3	HCT116-unstranded
mitotic cell cycle	25.0	340.0	0.0323378352672627	1.02350017350261e-10	0.001	XPO1,MCM10,CSNK2A2,RAD21,ORC6,STAG2,SGOL2,SGOL1,NUPL1,NEDD1,CCNE2,MASTL,RANBP2,PSMD6,CDK1,CCND1,PPP2R2A,CENPA,PPP1R12A,PAFAH1B1,CEP135,GMNN,CENPQ,CDC25A,PSMD11	3	HCT116-unstranded
mitosis	13.0	204.0	0.0194027011603576	1.8242222801778697e-05	0.00175	CD2AP,RAD21,STAG2,SGOL1,ANAPC13,NEDD1,MASTL,CDK1,WASL,PPP1R12A,PAFAH1B1,CDC25A,MIS18BP1	3	HCT116-unstranded
transcription initiation, DNA-dependent	5.0	23.0	0.0021875594445501198	3.1945455224669e-05	0.003	TBPL1,TAF4B,SMARCA5,TAF5,GTF2B	3	HCT116-unstranded
mRNA transport	6.0	48.0	0.00456534144949591	0.00010897540089216401	0.011170000000000001	XPO1,FMR1,NUPL1,RANBP2,G3BP2,SLBP	3	HCT116-unstranded
gene expression	22.0	602.0	0.0572569906790945	0.00014183366475084598	0.01143	XPO1,EIF5,CNOT7,TGS1,TAF4B,MED10,CDC40,TAF5,PAIP1,DDX6,EIF4E,GTF2F2,RRN3,PSMD6,SNAPC1,MED6,PPP2R2A,TNRC6A,POLR3G,POLR3E,SLBP,PSMD11	3	HCT116-unstranded
G2/M transition of mitotic cell cycle	8.0	112.0	0.0106524633821571	0.00036814549768926497	0.03275	NEDD1,PLK3,MASTL,CDK1,PPP1R12A,PAFAH1B1,CEP135,CDC25A	3	HCT116-unstranded
CenH3-containing nucleosome assembly at centromere	4.0	22.0	0.00209244816435229	0.00039793224354212097	0.046439999999999995	SMARCA5,CENPA,CENPQ,MIS18BP1	3	HCT116-unstranded
