# Supplementary material for: CLK-dependent exon recognition and conjoined gene formation revealed with a novel small molecule inhibitor
Source: Nat Commun. 2017 Feb 23;8:7. doi: 10.1038/s41467-016-0008-7 (PMC5431906; doi:10.1038/s41467-016-0008-7)
Supplement: Supplementary file 21 — RBP motif clusters for ∆AS PSI motif density heatmaps. RBP clusters for both full and condensed heatmaps are included. Columns (some info from Ray et al. [4] and Gerstberger et al. [5]): dend_cl (dendrogram cluster; int), motif_id (motif id; text), gene_id (Ensembl gene id; text), rna_binding_domains (RNA binding protein domains in gene; text), gene_name (gene name; text), gene_desc (gene description; text), domains (protein domains in gene; text), paralogous_family (Gerstberger, et al. RNA binding protein family; text), consensus_rna_target (RNA binding target; text), go_rna (RNA related GO terms for the gene; text), go (GO terms for the gene; text), psi_cluster (PSI response cluster; int), heatmap_type (full or condensed heatmap; text). [file 41467_2016_8_MOESM21_ESM.txt]

dend_cl	motif_id	gene_id	rna_binding_domains	gene_name	gene_desc	domains	paralogous_family	consensus_rna_target	go_rna	go	psi_cluster	heatmap_type
1	M178_0.6	ENSG00000140488	RRM_1	CELF6	CUGBP, Elav-like family member 6 [Source:HGNC Symbol;Acc:14059]	RRM_1	family-721	mRNA	RNA binding,mRNA processing,regulation of alternative mRNA splicing, via spliceosome	nucleotide binding,nucleic acid binding,RNA binding,nucleus,cytoplasm,mRNA processing,regulation of alternative mRNA splicing, via spliceosome	1	full
1	M035_0.6	ENSG00000187772	zf-CCHC,CSD	LIN28B	lin-28 homolog B (C. elegans) [Source:HGNC Symbol;Acc:32207]	zf-CCHC,CSD	family-961	mRNA	RNA binding,pre-miRNA processing,miRNA catabolic process,RNA 3'-end processing	RNA binding,protein binding,zinc ion binding,nucleic acid binding,DNA binding,nucleus,cytoplasm,mitochondrion,regulation of transcription, DNA-dependent,pre-miRNA processing,miRNA catabolic process,RNA 3'-end processing	1	full
1	M035_0.6	ENSG00000131914	zf-CCHC,CSD	LIN28A	lin-28 homolog A (C. elegans) [Source:HGNC Symbol;Acc:15986]	zf-CCHC,CSD	family-961	mRNA	RNA binding,mRNA binding,translation initiation factor binding,miRNA binding,cytoplasmic mRNA processing body,cytoplasmic stress granule,positive regulation of translation,pre-miRNA processing,regulation of gene silencing by miRNA,miRNA catabolic process,RNA 3'-end processing,miRNA metabolic process	RNA binding,protein binding,zinc ion binding,nucleic acid binding,DNA binding,mRNA binding,translation initiation factor binding,miRNA binding,nucleus,cytoplasm,cytoplasmic mRNA processing body,nucleolus,cytoplasmic stress granule,positive regulation of neuron differentiation,regulation of transcription, DNA-dependent,stem cell maintenance,germ cell development,positive regulation of translation,…	1	full
1	M054_0.6	ENSG00000131795	RRM_1	RBM8A	RNA binding motif protein 8A [Source:HGNC Symbol;Acc:9905]	RRM_1	family-924	mRNA	RNA binding,mRNA binding,catalytic step 2 spliceosome,RNA metabolic process,mRNA metabolic process,regulation of translation,RNA splicing,regulation of alternative mRNA splicing, via spliceosome,mRNA splicing, via spliceosome,mRNA export from nucleus,mRNA 3'-end processing,nuclear-transcribed mRNA catabolic process, nonsense-mediated decay	nucleotide binding,RNA binding,protein binding,nucleic acid binding,mRNA binding,nucleus,cytoplasm,cytosol,nucleoplasm,nuclear speck,exon-exon junction complex,catalytic step 2 spliceosome,transcription from RNA polymerase II promoter,gene expression,RNA metabolic process,mRNA metabolic process,regulation of translation,RNA splicing,regulation of alternative mRNA splicing, via spliceosome,mRNA sp…	1	full
1	M207_0.6	ENSG00000183570	KH_1	PCBP3	poly(rC) binding protein 3 [Source:HGNC Symbol;Acc:8651]	KH_1	family-421	mRNA	RNA binding,ribonucleoprotein complex,mRNA metabolic process	RNA binding,DNA binding,nucleus,mitochondrion,cytosol,intracellular membrane-bounded organelle,ribonucleoprotein complex,mRNA metabolic process	1	full
1	M207_0.6	ENSG00000090097	KH_1	PCBP4	poly(rC) binding protein 4 [Source:HGNC Symbol;Acc:8652]	KH_1	family-421	mRNA	RNA binding,ribonucleoprotein complex	RNA binding,DNA damage response, signal transduction by p53 class mediator resulting in cell cycle arrest,cell cycle arrest,intrinsic apoptotic signaling pathway in response to DNA damage,DNA binding,cytoplasm,ribonucleoprotein complex	1	full
1	M175_0.6	ENSG00000112183	RRM_1	RBM24	RNA binding motif protein 24 [Source:HGNC Symbol;Acc:21539]	RRM_6	family-573	mRNA	mRNA 3'-UTR binding,regulation of mRNA stability	nucleotide binding,mRNA 3'-UTR binding,nucleus,cytoplasm,cell differentiation,regulation of myotube differentiation,regulation of mRNA stability,nucleic acid binding	1	full
1	M175_0.6	ENSG00000132819	RRM_1	RBM38	RNA binding motif protein 38 [Source:HGNC Symbol;Acc:15818]	RRM_1	family-573	mRNA	mRNA binding,mRNA 3'-UTR binding,mRNA processing,RNA splicing,regulation of RNA splicing,3'-UTR-mediated mRNA stabilization	mRNA binding,regulation of myotube differentiation,nucleotide binding,nucleic acid binding,mRNA 3'-UTR binding,nucleus,cytosol,cell differentiation,negative regulation of cell proliferation,DNA damage response, signal transduction by p53 class mediator resulting in cell cycle arrest,cell cycle,mRNA processing,RNA splicing,cell cycle arrest,regulation of RNA splicing,DNA damage response, signal tr…	1	full
1	M153_0.6	ENSG00000131914	zf-CCHC,CSD	LIN28A	lin-28 homolog A (C. elegans) [Source:HGNC Symbol;Acc:15986]	zf-CCHC,CSD	family-961	mRNA	RNA binding,mRNA binding,translation initiation factor binding,miRNA binding,cytoplasmic mRNA processing body,cytoplasmic stress granule,positive regulation of translation,pre-miRNA processing,regulation of gene silencing by miRNA,miRNA catabolic process,RNA 3'-end processing,miRNA metabolic process	RNA binding,protein binding,zinc ion binding,nucleic acid binding,DNA binding,mRNA binding,translation initiation factor binding,miRNA binding,nucleus,cytoplasm,cytoplasmic mRNA processing body,nucleolus,cytoplasmic stress granule,positive regulation of neuron differentiation,regulation of transcription, DNA-dependent,stem cell maintenance,germ cell development,positive regulation of translation,…	1	full
1	M205_0.6	ENSG00000143368	RRM_1	SF3B4	splicing factor 3b, subunit 4, 49kDa [Source:HGNC Symbol;Acc:10771]	RRM_1	family-980	mRNA	RNA binding,spliceosomal complex,U12-type spliceosomal complex,mRNA processing,RNA splicing,mRNA splicing, via spliceosome,RNA splicing, via transesterification reactions	nucleotide binding,nucleic acid binding,RNA binding,protein binding,nucleoplasm,spliceosomal complex,U12-type spliceosomal complex,gene expression,mRNA processing,RNA splicing,mRNA splicing, via spliceosome,RNA splicing, via transesterification reactions	1	full
1	M021_0.6	ENSG00000138757	RRM_1	G3BP2	GTPase activating protein (SH3 domain) binding protein 2 [Source:HGNC Symbol;Acc:30291]	RRM_1,NTF2	family-46	mRNA	RNA binding,mRNA transport	intracellular,transport,cytoplasm,nucleotide binding,RNA binding,nucleic acid binding,receptor signaling complex scaffold activity,mRNA transport,Ras protein signal transduction,cytoplasmic sequestering of NF-kappaB	1	full
1	M153_0.6	ENSG00000187772	zf-CCHC,CSD	LIN28B	lin-28 homolog B (C. elegans) [Source:HGNC Symbol;Acc:32207]	zf-CCHC,CSD	family-961	mRNA	RNA binding,pre-miRNA processing,miRNA catabolic process,RNA 3'-end processing	RNA binding,protein binding,zinc ion binding,nucleic acid binding,DNA binding,nucleus,cytoplasm,mitochondrion,regulation of transcription, DNA-dependent,pre-miRNA processing,miRNA catabolic process,RNA 3'-end processing	1	full
1	M231_0.6	ENSG00000134001	S1	EIF2S1	eukaryotic translation initiation factor 2, subunit 1 alpha, 35kDa [Source:HGNC Symbol;Acc:3265]	S1,EIF_2_alpha	family-355	tRNA	RNA binding,translation initiation factor activity,eukaryotic translation initiation factor 2 complex,ribosome binding,cytoplasmic stress granule,eukaryotic translation initiation factor 2B complex,translation,regulation of translational initiation in response to stress,translational initiation	RNA binding,translation initiation factor activity,eukaryotic translation initiation factor 2 complex,protein binding,ribosome binding,nucleus,cytosol,cytoplasmic stress granule,polysome,eukaryotic translation initiation factor 2B complex,translation,gene expression,protein autophosphorylation,cellular protein metabolic process,endoplasmic reticulum unfolded protein response,regulation of transla…	1	full
1	M151_0.6	ENSG00000169813	RRM_1	HNRNPF	heterogeneous nuclear ribonucleoprotein F [Source:HGNC Symbol;Acc:5039]	zf-RNPHF,RRM_1,RRM_6	family-885	mRNA	RNA binding,single-stranded RNA binding,catalytic step 2 spliceosome,RNA splicing,mRNA splicing, via spliceosome,RNA processing,regulation of RNA splicing	nucleotide binding,RNA binding,protein binding,nucleic acid binding,single-stranded RNA binding,nucleus,cytoplasm,nucleoplasm,catalytic step 2 spliceosome,gene expression,RNA splicing,mRNA splicing, via spliceosome,RNA processing,regulation of RNA splicing	1	full
1	M151_0.6	ENSG00000126945	RRM_1	HNRNPH2	heterogeneous nuclear ribonucleoprotein H2 (H') [Source:HGNC Symbol;Acc:5042]	zf-RNPHF,RRM_6	family-885	mRNA	RNA binding,ribonucleoprotein complex,RNA splicing,mRNA splicing, via spliceosome	nucleotide binding,RNA binding,nucleic acid binding,nucleus,cytoplasm,nucleoplasm,ribonucleoprotein complex,actin cytoskeleton,gene expression,RNA splicing,mRNA splicing, via spliceosome	1	full
1	M017_0.6	ENSG00000167281	RRM_1	RBFOX3							1	full
1	M017_0.6	ENSG00000100320	RRM_1	RBFOX2	RNA binding protein, fox-1 homolog (C. elegans) 2 [Source:HGNC Symbol;Acc:9906]	Fox-1_C,RRM_1	family-1020	mRNA	RNA binding,mRNA binding,regulation of alternative mRNA splicing, via spliceosome,RNA metabolic process,mRNA processing,RNA splicing,regulation of RNA splicing	nucleotide binding,nucleic acid binding,nucleus,cytoplasm,protein binding,RNA binding,transcription corepressor activity,mRNA binding,transcription factor binding,regulation of alternative mRNA splicing, via spliceosome,negative regulation of transcription, DNA-dependent,RNA metabolic process,regulation of cell proliferation,mRNA processing,RNA splicing,neuromuscular process controlling balance,r…	1	full
1	M103_0.6	ENSG00000136450	RRM_1	SRSF1	serine/arginine-rich splicing factor 1 [Source:HGNC Symbol;Acc:10780]	RRM_1	family-803	mRNA	RNA binding,catalytic step 2 spliceosome,mRNA processing,RNA splicing,mRNA splicing, via spliceosome,mRNA splice site selection,mRNA export from nucleus,mRNA 3'-end processing,mRNA 5'-splice site recognition	protein binding,nucleotide binding,RNA binding,nucleic acid binding,RS domain binding,nucleus,cytoplasm,nucleoplasm,nuclear speck,exon-exon junction complex,catalytic step 2 spliceosome,transcription from RNA polymerase II promoter,gene expression,mRNA processing,RNA splicing,in utero embryonic development,mRNA splicing, via spliceosome,mRNA splice site selection,mRNA export from nucleus,cardiac …	1	full
1	M240_0.6	ENSG00000132819	RRM_1	RBM38	RNA binding motif protein 38 [Source:HGNC Symbol;Acc:15818]	RRM_1	family-573	mRNA	mRNA binding,mRNA 3'-UTR binding,mRNA processing,RNA splicing,regulation of RNA splicing,3'-UTR-mediated mRNA stabilization	mRNA binding,regulation of myotube differentiation,nucleotide binding,nucleic acid binding,mRNA 3'-UTR binding,nucleus,cytosol,cell differentiation,negative regulation of cell proliferation,DNA damage response, signal transduction by p53 class mediator resulting in cell cycle arrest,cell cycle,mRNA processing,RNA splicing,cell cycle arrest,regulation of RNA splicing,DNA damage response, signal tr…	1	full
1	M102_0.6	ENSG00000136450	RRM_1	SRSF1	serine/arginine-rich splicing factor 1 [Source:HGNC Symbol;Acc:10780]	RRM_1	family-803	mRNA	RNA binding,catalytic step 2 spliceosome,mRNA processing,RNA splicing,mRNA splicing, via spliceosome,mRNA splice site selection,mRNA export from nucleus,mRNA 3'-end processing,mRNA 5'-splice site recognition	protein binding,nucleotide binding,RNA binding,nucleic acid binding,RS domain binding,nucleus,cytoplasm,nucleoplasm,nuclear speck,exon-exon junction complex,catalytic step 2 spliceosome,transcription from RNA polymerase II promoter,gene expression,mRNA processing,RNA splicing,in utero embryonic development,mRNA splicing, via spliceosome,mRNA splice site selection,mRNA export from nucleus,cardiac …	1	full
1	M061_0.6	ENSG00000179134	SAM_1	SAMD4B	sterile alpha motif domain containing 4B [Source:HGNC Symbol;Acc:25492]	PHAT,SAM_1	family-112	mRNA	.	protein binding,nucleus,cytoplasm,transcription, DNA-templated,regulation of transcription, DNA-dependent	1	full
1	M178_0.6	ENSG00000159409	RRM_1	CELF3	CUGBP, Elav-like family member 3 [Source:HGNC Symbol;Acc:11967]	RRM_1	family-721	mRNA	RNA binding,mRNA binding,RNA splicing,regulation of alternative mRNA splicing, via spliceosome,mRNA splicing, via spliceosome,positive regulation of mRNA splicing, via spliceosome	nucleotide binding,nucleic acid binding,RNA binding,mRNA binding,cytoplasm,nucleus,spermatogenesis,RNA splicing,regulation of alternative mRNA splicing, via spliceosome,mRNA splicing, via spliceosome,sperm motility,positive regulation of mRNA splicing, via spliceosome	1	full
1	M061_0.6	ENSG00000020577	SAM_1	SAMD4A	sterile alpha motif domain containing 4A [Source:HGNC Symbol;Acc:23023] [Type: protein coding Ensembl/Havana merge]	SAM_1	family-112	mRNA	translation repressor activity,positive regulation of translation	protein binding,synapse,translation repressor activity,cytoplasm,cell junction,dendrite,positive regulation of translation,negative regulation of translation	1	full
1	M002_0.6	ENSG00000132466	KH_1	ANKRD17	ankyrin repeat domain 17 [Source:HGNC Symbol;Acc:23575]	Ank_2,Ank,KH_1,Ank_4	family-50	unknown	RNA binding	protein binding,RNA binding,nucleus,cytoplasm,blood vessel maturation,modulation by virus of host morphology or physiology,negative regulation of smooth muscle cell differentiation	1	full
1	M002_0.6	ENSG00000131503	KH_1	ANKHD1	ankyrin repeat and KH domain containing 1 [Source:HGNC Symbol;Acc:24714]	Ank_2,Ank,KH_1,Ank_4	family-50	unknown	RNA binding	RNA binding,protein binding,nucleus,cytoplasm	1	full
1	M151_0.6	ENSG00000169045	RRM_1	HNRNPH1	heterogeneous nuclear ribonucleoprotein H1 (H) [Source:HGNC Symbol;Acc:5041]	zf-RNPHF,RRM_6	family-885	mRNA	RNA binding,poly(U) RNA binding,catalytic step 2 spliceosome,RNA splicing,mRNA splicing, via spliceosome,RNA processing,regulation of RNA splicing	nucleotide binding,nucleic acid binding,nucleus,actin cytoskeleton,cytoplasm,RNA binding,protein binding,poly(U) RNA binding,nucleoplasm,catalytic step 2 spliceosome,gene expression,RNA splicing,mRNA splicing, via spliceosome,RNA processing,regulation of RNA splicing	1	full
2	M211_0.6	ENSG00000090097	KH_1	PCBP4	poly(rC) binding protein 4 [Source:HGNC Symbol;Acc:8652]	KH_1	family-421	mRNA	RNA binding,ribonucleoprotein complex	RNA binding,DNA damage response, signal transduction by p53 class mediator resulting in cell cycle arrest,cell cycle arrest,intrinsic apoptotic signaling pathway in response to DNA damage,DNA binding,cytoplasm,ribonucleoprotein complex	1	full
2	M033_0.6	ENSG00000131773	KH_1	KHDRBS3	KH domain containing, RNA binding, signal transduction associated 3 [Source:HGNC Symbol;Acc:18117]	KH_1	family-546	mRNA	RNA binding	RNA binding,nucleus,protein binding,SH3 domain binding,transcription, DNA-templated,spermatogenesis,regulation of transcription, DNA-dependent	1	full
2	M242_0.6	ENSG00000135316	RRM_1	SYNCRIP	synaptotagmin binding, cytoplasmic RNA interacting protein [Source:HGNC Symbol;Acc:16918]	RRM_1	family-347	mRNA	poly(A) RNA binding,histone pre-mRNA 3'end processing complex,RNA binding,ribonucleoprotein complex,catalytic step 2 spliceosome,CRD-mediated mRNA stability complex,RNA splicing,mRNA splicing, via spliceosome,RNA processing,CRD-mediated mRNA stabilization	poly(A) RNA binding,cytoplasm,histone pre-mRNA 3'end processing complex,nucleotide binding,RNA binding,protein binding,nucleic acid binding,nucleus,endoplasmic reticulum,nucleoplasm,ribonucleoprotein complex,catalytic step 2 spliceosome,CRD-mediated mRNA stability complex,GAIT complex,RNA splicing,mRNA splicing, via spliceosome,RNA processing,cellular response to interferon-gamma,negative regulat…	1	full
2	M242_0.6	ENSG00000125944	RRM_1	HNRNPR	heterogeneous nuclear ribonucleoprotein R [Source:HGNC Symbol;Acc:5047]	RRM_1	family-347	mRNA	RNA binding,spliceosomal complex,ribonucleoprotein complex,catalytic step 2 spliceosome,mRNA processing,RNA splicing,mRNA splicing, via spliceosome	nucleotide binding,nucleic acid binding,RNA binding,protein binding,nucleus,cytoplasm,nucleoplasm,spliceosomal complex,ribonucleoprotein complex,viral nucleocapsid,catalytic step 2 spliceosome,gene expression,mRNA processing,RNA splicing,mRNA splicing, via spliceosome	1	full
2	M136_0.6	ENSG00000125870	RRM_1	SNRPB2	small nuclear ribonucleoprotein polypeptide B [Source:HGNC Symbol;Acc:11155]	RRM_5,RRM_1	family-525	snRNA	snRNA binding,spliceosomal complex,U2 snRNP,catalytic step 2 spliceosome,mRNA processing,RNA splicing,mRNA splicing, via spliceosome	protein binding,nucleotide binding,nucleic acid binding,snRNA binding,nucleoplasm,spliceosomal complex,U2 snRNP,catalytic step 2 spliceosome,gene expression,mRNA processing,RNA splicing,mRNA splicing, via spliceosome	1	full
2	M211_0.6	ENSG00000183570	KH_1	PCBP3	poly(rC) binding protein 3 [Source:HGNC Symbol;Acc:8651]	KH_1	family-421	mRNA	RNA binding,ribonucleoprotein complex,mRNA metabolic process	RNA binding,DNA binding,nucleus,mitochondrion,cytosol,intracellular membrane-bounded organelle,ribonucleoprotein complex,mRNA metabolic process	1	full
3	M235_0.6	ENSG00000163694	RRM_1	RBM47	RNA binding motif protein 47 [Source:HGNC Symbol;Acc:30358]	RRM_1	family-347	mRNA	RNA binding	nucleotide binding,RNA binding,nucleic acid binding,nucleus	1	full
4	M050_0.6	ENSG00000239306	RRM_1	RBM14	RNA binding motif protein 14 [Source:HGNC Symbol;Acc:14219]	RRM_1	family-969	mRNA	RNA binding,ribonucleoprotein complex	nucleotide binding,RNA binding,protein binding,RNA polymerase II transcription cofactor activity,nucleic acid binding,protein binding, bridging,ligand-dependent nuclear receptor transcription coactivator activity,nucleus,transcription factor complex,mediator complex,ribonucleoprotein complex,positive regulation of transcription from RNA polymerase II promoter,DNA repair,DNA recombination,DNA repl…	1	full
4	M050_0.6	ENSG00000173933	zf-CCHC,RRM_1	RBM4	RNA binding motif protein 4 [Source:HGNC Symbol;Acc:9901]	RRM_1,zf-CCHC	family-969	mRNA	RNA binding,mRNA binding,mRNA 3'-UTR binding,pre-mRNA intronic binding,miRNA binding,pre-mRNA intronic pyrimidine-rich binding,cytoplasmic stress granule,mRNA processing,RNA splicing,regulation of alternative mRNA splicing, via spliceosome,RNA processing	nucleotide binding,RNA binding,protein binding,zinc ion binding,nucleic acid binding,mRNA binding,mRNA 3'-UTR binding,pre-mRNA intronic binding,miRNA binding,pre-mRNA intronic pyrimidine-rich binding,nucleus,cytoplasm,nucleolus,nucleoplasm,cytoplasmic stress granule,nuclear speck,cell differentiation,response to arsenic-containing substance,mRNA processing,RNA splicing,regulation of alternative m…	1	full
4	M109_0.6	ENSG00000239306	RRM_1	RBM14	RNA binding motif protein 14 [Source:HGNC Symbol;Acc:14219]	RRM_1	family-969	mRNA	RNA binding,ribonucleoprotein complex	nucleotide binding,RNA binding,protein binding,RNA polymerase II transcription cofactor activity,nucleic acid binding,protein binding, bridging,ligand-dependent nuclear receptor transcription coactivator activity,nucleus,transcription factor complex,mediator complex,ribonucleoprotein complex,positive regulation of transcription from RNA polymerase II promoter,DNA repair,DNA recombination,DNA repl…	1	full
4	M083_0.6	ENSG00000135482	zf-CCCH	ZC3H10	zinc finger CCCH-type containing 10 [Source:HGNC Symbol;Acc:25893]	zf-CCCH	family-942	unknown	.	metal ion binding,protein binding	1	full
4	M044_0.6	ENSG00000148840	RRM_1	PPRC1	peroxisome proliferator-activated receptor gamma, coactivator-related 1 [Source:HGNC Symbol;Acc:30025]	RRM_1	family-567	mRNA	RNA binding	nucleotide binding,nucleic acid binding,nucleus,RNA binding,transcription, DNA-templated,regulation of transcription, DNA-dependent	1	full
4	M026_0.6	ENSG00000165119	KH_1	HNRNPK	heterogeneous nuclear ribonucleoprotein K [Source:HGNC Symbol;Acc:5044]	ROKNT,KH_1	family-421	mRNA	RNA binding,catalytic step 2 spliceosome,RNA splicing,mRNA splicing, via spliceosome,RNA processing	RNA binding,protein binding,RNA polymerase II core promoter proximal region sequence-specific DNA binding,single-stranded DNA binding,RNA polymerase II core promoter proximal region sequence-specific DNA binding transcription factor activity involved in positive regulation of transcription,nucleus,cytoplasm,cell projection,podosome,cell junction,nucleoplasm,nuclear chromatin,catalytic step 2 spli…	1	full
4	M109_0.6	ENSG00000173914	zf-CCHC,RRM_1	RBM4B	RNA binding motif protein 4B [Source:HGNC Symbol;Acc:28842]	RRM_1,zf-CCHC	family-969	mRNA	RNA binding,regulation of translation,mRNA processing,RNA splicing	nucleotide binding,nucleic acid binding,RNA binding,protein binding,zinc ion binding,nucleolus,regulation of translation,mRNA processing,RNA splicing,positive regulation of gene expression,circadian regulation of gene expression,circadian rhythm,entrainment of circadian clock by photoperiod	1	full
4	M109_0.6	ENSG00000173933	zf-CCHC,RRM_1	RBM4	RNA binding motif protein 4 [Source:HGNC Symbol;Acc:9901]	RRM_1,zf-CCHC	family-969	mRNA	RNA binding,mRNA binding,mRNA 3'-UTR binding,pre-mRNA intronic binding,miRNA binding,pre-mRNA intronic pyrimidine-rich binding,cytoplasmic stress granule,mRNA processing,RNA splicing,regulation of alternative mRNA splicing, via spliceosome,RNA processing	nucleotide binding,RNA binding,protein binding,zinc ion binding,nucleic acid binding,mRNA binding,mRNA 3'-UTR binding,pre-mRNA intronic binding,miRNA binding,pre-mRNA intronic pyrimidine-rich binding,nucleus,cytoplasm,nucleolus,nucleoplasm,cytoplasmic stress granule,nuclear speck,cell differentiation,response to arsenic-containing substance,mRNA processing,RNA splicing,regulation of alternative m…	1	full
4	M050_0.6	ENSG00000173914	zf-CCHC,RRM_1	RBM4B	RNA binding motif protein 4B [Source:HGNC Symbol;Acc:28842]	RRM_1,zf-CCHC	family-969	mRNA	RNA binding,regulation of translation,mRNA processing,RNA splicing	nucleotide binding,nucleic acid binding,RNA binding,protein binding,zinc ion binding,nucleolus,regulation of translation,mRNA processing,RNA splicing,positive regulation of gene expression,circadian regulation of gene expression,circadian rhythm,entrainment of circadian clock by photoperiod	1	full
5	M104_0.6	ENSG00000136450	RRM_1	SRSF1	serine/arginine-rich splicing factor 1 [Source:HGNC Symbol;Acc:10780]	RRM_1	family-803	mRNA	RNA binding,catalytic step 2 spliceosome,mRNA processing,RNA splicing,mRNA splicing, via spliceosome,mRNA splice site selection,mRNA export from nucleus,mRNA 3'-end processing,mRNA 5'-splice site recognition	protein binding,nucleotide binding,RNA binding,nucleic acid binding,RS domain binding,nucleus,cytoplasm,nucleoplasm,nuclear speck,exon-exon junction complex,catalytic step 2 spliceosome,transcription from RNA polymerase II promoter,gene expression,mRNA processing,RNA splicing,in utero embryonic development,mRNA splicing, via spliceosome,mRNA splice site selection,mRNA export from nucleus,cardiac …	1	full
5	M065_0.6	ENSG00000111786	RRM_1	SRSF9	serine/arginine-rich splicing factor 9 [Source:HGNC Symbol;Acc:10791]	RRM_1	family-803	mRNA	RNA binding,mRNA processing,RNA splicing,mRNA splicing, via spliceosome,mRNA splice site selection,mRNA export from nucleus,mRNA 3'-end processing,negative regulation of mRNA splicing, via spliceosome	nucleic acid binding,nucleotide binding,RNA binding,protein binding,nucleus,nucleolus,nucleoplasm,transcription from RNA polymerase II promoter,gene expression,mRNA processing,RNA splicing,mRNA splicing, via spliceosome,mRNA splice site selection,mRNA export from nucleus,mRNA 3'-end processing,negative regulation of mRNA splicing, via spliceosome,termination of RNA polymerase II transcription	1	full
5	M159_0.6	ENSG00000078328	RRM_1	RBFOX1	RNA binding protein, fox-1 homolog (C. elegans) 1 [Source:HGNC Symbol;Acc:18222]	Fox-1_C,RRM_1	family-1020	mRNA	RNA binding,mRNA processing,RNA splicing,regulation of RNA splicing,RNA transport	nucleotide binding,RNA binding,nucleic acid binding,nucleus,mRNA processing,RNA splicing,regulation of RNA splicing,protein binding,protein C-terminus binding,cytoplasm,trans-Golgi network,neuromuscular process controlling balance,RNA transport	1	full
5	M105_0.6	ENSG00000136450	RRM_1	SRSF1	serine/arginine-rich splicing factor 1 [Source:HGNC Symbol;Acc:10780]	RRM_1	family-803	mRNA	RNA binding,catalytic step 2 spliceosome,mRNA processing,RNA splicing,mRNA splicing, via spliceosome,mRNA splice site selection,mRNA export from nucleus,mRNA 3'-end processing,mRNA 5'-splice site recognition	protein binding,nucleotide binding,RNA binding,nucleic acid binding,RS domain binding,nucleus,cytoplasm,nucleoplasm,nuclear speck,exon-exon junction complex,catalytic step 2 spliceosome,transcription from RNA polymerase II promoter,gene expression,mRNA processing,RNA splicing,in utero embryonic development,mRNA splicing, via spliceosome,mRNA splice site selection,mRNA export from nucleus,cardiac …	1	full
5	M159_0.6	ENSG00000100320	RRM_1	RBFOX2	RNA binding protein, fox-1 homolog (C. elegans) 2 [Source:HGNC Symbol;Acc:9906]	Fox-1_C,RRM_1	family-1020	mRNA	RNA binding,mRNA binding,regulation of alternative mRNA splicing, via spliceosome,RNA metabolic process,mRNA processing,RNA splicing,regulation of RNA splicing	nucleotide binding,nucleic acid binding,nucleus,cytoplasm,protein binding,RNA binding,transcription corepressor activity,mRNA binding,transcription factor binding,regulation of alternative mRNA splicing, via spliceosome,negative regulation of transcription, DNA-dependent,RNA metabolic process,regulation of cell proliferation,mRNA processing,RNA splicing,neuromuscular process controlling balance,r…	1	full
5	M043_0.6	ENSG00000090097	KH_1	PCBP4	poly(rC) binding protein 4 [Source:HGNC Symbol;Acc:8652]	KH_1	family-421	mRNA	RNA binding,ribonucleoprotein complex	RNA binding,DNA damage response, signal transduction by p53 class mediator resulting in cell cycle arrest,cell cycle arrest,intrinsic apoptotic signaling pathway in response to DNA damage,DNA binding,cytoplasm,ribonucleoprotein complex	1	full
5	M159_0.6	ENSG00000167281	RRM_1	RBFOX3							1	full
5	M126_0.6	ENSG00000116350	RRM_1	SRSF4	serine/arginine-rich splicing factor 4 [Source:HGNC Symbol;Acc:10786]	RRM_1	family-803	mRNA	RNA binding,mRNA processing,RNA splicing,mRNA splicing, via spliceosome,mRNA export from nucleus,mRNA 3'-end processing,negative regulation of mRNA splicing, via spliceosome,RNA splicing, via transesterification reactions	nucleotide binding,nucleic acid binding,RNA binding,nucleus,nucleoplasm,nuclear speck,transcription from RNA polymerase II promoter,gene expression,mRNA processing,RNA splicing,mRNA splicing, via spliceosome,mRNA export from nucleus,mRNA 3'-end processing,negative regulation of mRNA splicing, via spliceosome,RNA splicing, via transesterification reactions,termination of RNA polymerase II transcri…	1	full
5	M126_0.6	ENSG00000124193	RRM_1	SRSF6	serine/arginine-rich splicing factor 6 [Source:HGNC Symbol;Acc:10788]	RRM_1	family-803	mRNA	RNA binding,RNA splicing,regulation of alternative mRNA splicing, via spliceosome,mRNA splicing, via spliceosome,mRNA splice site selection,mRNA export from nucleus,mRNA 3'-end processing,negative regulation of mRNA splicing, via spliceosome	nucleotide binding,RNA binding,nucleic acid binding,nucleus,nucleoplasm,transcription from RNA polymerase II promoter,gene expression,RNA splicing,regulation of alternative mRNA splicing, via spliceosome,mRNA splicing, via spliceosome,mRNA splice site selection,negative regulation of cell death,mRNA export from nucleus,mRNA 3'-end processing,negative regulation of mRNA splicing, via spliceosome,p…	1	full
5	M043_0.6	ENSG00000197111	KH_1	PCBP2	poly(rC) binding protein 2 [Source:HGNC Symbol;Acc:8648]	KH_1	family-421	mRNA	RNA binding,ribonucleoprotein complex,mRNA metabolic process,RNA splicing,mRNA splicing, via spliceosome	RNA binding,nucleus,cytoplasm,protein binding,DNA binding,ubiquitin protein ligase binding,enzyme binding,cytosol,nucleoplasm,ribonucleoprotein complex,innate immune response,gene expression,mRNA metabolic process,RNA splicing,mRNA splicing, via spliceosome,negative regulation of type I interferon production,proteasome-mediated ubiquitin-dependent protein catabolic process,defense response to vir…	1	full
5	M043_0.6	ENSG00000183570	KH_1	PCBP3	poly(rC) binding protein 3 [Source:HGNC Symbol;Acc:8651]	KH_1	family-421	mRNA	RNA binding,ribonucleoprotein complex,mRNA metabolic process	RNA binding,DNA binding,nucleus,mitochondrion,cytosol,intracellular membrane-bounded organelle,ribonucleoprotein complex,mRNA metabolic process	1	full
6	M177_0.6	ENSG00000169564	KH_1	PCBP1	poly(rC) binding protein 1 [Source:HGNC Symbol;Acc:8647]	KH_1	family-421	mRNA	RNA binding,ribonucleoprotein complex,mRNA metabolic process,RNA splicing,mRNA splicing, via spliceosome	protein binding,RNA binding,single-stranded DNA binding,nucleus,cytoplasm,nucleoplasm,ribonucleoprotein complex,gene expression,mRNA metabolic process,RNA splicing,mRNA splicing, via spliceosome	1	full
6	M177_0.6	ENSG00000090097	KH_1	PCBP4	poly(rC) binding protein 4 [Source:HGNC Symbol;Acc:8652]	KH_1	family-421	mRNA	RNA binding,ribonucleoprotein complex	RNA binding,DNA damage response, signal transduction by p53 class mediator resulting in cell cycle arrest,cell cycle arrest,intrinsic apoptotic signaling pathway in response to DNA damage,DNA binding,cytoplasm,ribonucleoprotein complex	1	full
6	M177_0.6	ENSG00000183570	KH_1	PCBP3	poly(rC) binding protein 3 [Source:HGNC Symbol;Acc:8651]	KH_1	family-421	mRNA	RNA binding,ribonucleoprotein complex,mRNA metabolic process	RNA binding,DNA binding,nucleus,mitochondrion,cytosol,intracellular membrane-bounded organelle,ribonucleoprotein complex,mRNA metabolic process	1	full
7	M012_0.6	ENSG00000107864	RRM_1	CPEB3	cytoplasmic polyadenylation element binding protein 3 [Source:HGNC Symbol;Acc:21746]	RRM_1	family-728	mRNA	RNA binding,mRNA 3'-UTR binding,mRNA 3'-UTR AU-rich region binding,translation factor activity, nucleic acid binding,RNA stem-loop binding,translation repressor activity, nucleic acid binding,positive regulation of nuclear-transcribed mRNA poly(A) tail shortening,positive regulation of nuclear-transcribed mRNA catabolic process, deadenylation-dependent decay,positive regulation of translation	protein binding,RNA binding,nucleotide binding,nucleic acid binding,mRNA 3'-UTR binding,mRNA 3'-UTR AU-rich region binding,translation factor activity, nucleic acid binding,RNA stem-loop binding,translation repressor activity, nucleic acid binding,synapse,nucleus,cytoplasm,CCR4-NOT complex,dendrite,neuron projection,apical dendrite,negative regulation of translation,negative regulation of transcr…	1	full
7	M012_0.6	ENSG00000137449	RRM_1	CPEB2	cytoplasmic polyadenylation element binding protein 2 [Source:HGNC Symbol;Acc:21745]	RRM_1	family-728	mRNA	poly-pyrimidine tract binding,ribosome binding,mRNA 3'-UTR AU-rich region binding,ribosomal small subunit binding,ribosomal large subunit binding,translation repressor activity, nucleic acid binding	nucleotide binding,nucleic acid binding,poly-pyrimidine tract binding,cytoplasm,polysome,negative regulation of translational elongation,negative regulation of GTP catabolic process,ribosome binding,GTPase inhibitor activity,mRNA 3'-UTR AU-rich region binding,ribosomal small subunit binding,ribosomal large subunit binding,translation repressor activity, nucleic acid binding,nucleus,messenger ribo…	1	full
7	M232_0.6	ENSG00000196361	RRM_1	ELAVL3	ELAV (embryonic lethal, abnormal vision, Drosophila)-like 3 (Hu antigen C) [Source:HGNC Symbol;Acc:3314]	RRM_1	family-1046	mRNA	RNA binding,AU-rich element binding	nucleotide binding,nucleic acid binding,RNA binding,AU-rich element binding,cell differentiation,nervous system development	1	full
7	M158_0.6	ENSG00000179172	RRM_1	HNRNPCL1	heterogeneous nuclear ribonucleoprotein C-like 1 [Source:HGNC Symbol;Acc:29295]	RRM_1	family-666	mRNA	RNA binding,ribonucleoprotein complex	nucleotide binding,RNA binding,nucleic acid binding,nucleus,ribonucleoprotein complex	1	full
7	M156_0.6	ENSG00000116001	RRM_1	TIA1	TIA1 cytotoxic granule-associated RNA binding protein [Source:HGNC Symbol;Acc:11802]	RRM_1	family-133	mRNA	AU-rich element binding,cytoplasmic stress granule,poly(A) RNA binding,regulation of mRNA splicing, via spliceosome	nucleic acid binding,nucleotide binding,AU-rich element binding,nucleus,cytoplasmic stress granule,negative regulation of translation,negative regulation of cytokine biosynthetic process,protein binding,poly(A) RNA binding,apoptotic process,regulation of mRNA splicing, via spliceosome,cytoplasm	1	full
7	M025_0.6	ENSG00000092199	RRM_1	HNRNPC	heterogeneous nuclear ribonucleoprotein C (C1/C2) [Source:HGNC Symbol;Acc:5035]	RRM_1	family-666	mRNA	RNA binding,mRNA binding,spliceosomal complex,catalytic step 2 spliceosome,RNA splicing,mRNA splicing, via spliceosome,ribonucleoprotein complex	nucleotide binding,RNA binding,protein binding,nucleic acid binding,mRNA binding,identical protein binding,nucleoplasm,spliceosomal complex,pronucleus,catalytic step 2 spliceosome,gene expression,termination of G-protein coupled receptor signaling pathway,RNA splicing,mRNA splicing, via spliceosome,ribonucleoprotein complex,viral nucleocapsid	1	full
7	M031_0.6	ENSG00000066044	RRM_1	ELAVL1	ELAV (embryonic lethal, abnormal vision, Drosophila)-like 1 (Hu antigen R) [Source:HGNC Symbol;Acc:3312]	RRM_1	family-1046	mRNA	RNA binding,double-stranded RNA binding,mRNA binding,AU-rich element binding,mRNA 3'-UTR AU-rich region binding,RNA metabolic process,mRNA metabolic process,regulation of translation,positive regulation of translation,mRNA stabilization,3'-UTR-mediated mRNA stabilization	nucleotide binding,RNA binding,protein binding,nucleic acid binding,double-stranded RNA binding,protein kinase binding,mRNA binding,AU-rich element binding,mRNA 3'-UTR AU-rich region binding,nucleus,cytoplasm,cytosol,nucleoplasm,multicellular organismal development,gene expression,RNA metabolic process,mRNA metabolic process,regulation of translation,positive regulation of translation,mRNA stabil…	1	full
7	M149_0.6	ENSG00000113742	RRM_1	CPEB4	cytoplasmic polyadenylation element binding protein 4 [Source:HGNC Symbol;Acc:21747]	RRM_1	family-728	mRNA	RNA binding	nucleotide binding,RNA binding,protein binding,nucleic acid binding,nucleus,cytoplasm,endoplasmic reticulum,dendrite,postsynaptic density,negative regulation of neuron apoptotic process,cellular response to glucose starvation,response to ischemia,cellular response to amino acid stimulus,ionotropic glutamate receptor signaling pathway,cellular response to decreased oxygen levels,synapse	1	full
7	M232_0.6	ENSG00000066044	RRM_1	ELAVL1	ELAV (embryonic lethal, abnormal vision, Drosophila)-like 1 (Hu antigen R) [Source:HGNC Symbol;Acc:3312]	RRM_1	family-1046	mRNA	RNA binding,double-stranded RNA binding,mRNA binding,AU-rich element binding,mRNA 3'-UTR AU-rich region binding,RNA metabolic process,mRNA metabolic process,regulation of translation,positive regulation of translation,mRNA stabilization,3'-UTR-mediated mRNA stabilization	nucleotide binding,RNA binding,protein binding,nucleic acid binding,double-stranded RNA binding,protein kinase binding,mRNA binding,AU-rich element binding,mRNA 3'-UTR AU-rich region binding,nucleus,cytoplasm,cytosol,nucleoplasm,multicellular organismal development,gene expression,RNA metabolic process,mRNA metabolic process,regulation of translation,positive regulation of translation,mRNA stabil…	1	full
7	M077_0.6	ENSG00000063244	RRM_1	U2AF2	U2 small nuclear RNA auxiliary factor 2 [Source:HGNC Symbol;Acc:23156]	RRM_1,Transformer,RRM_6	family-177	mRNA	RNA binding,mRNA processing,spliceosomal complex,RNA splicing,mRNA splicing, via spliceosome,mRNA export from nucleus,mRNA 3'-end processing,negative regulation of mRNA splicing, via spliceosome	nucleotide binding,RNA binding,nucleic acid binding,nucleus,mRNA processing,protein binding,enzyme binding,C2H2 zinc finger domain binding,nucleoplasm,spliceosomal complex,RNA splicing,transcription from RNA polymerase II promoter,gene expression,mRNA splicing, via spliceosome,mRNA export from nucleus,mRNA 3'-end processing,negative regulation of mRNA splicing, via spliceosome,termination of RNA …	1	full
7	M150_0.6	ENSG00000125970	RRM_1	RALY	RNA binding protein, autoantigenic (hnRNP-associated with lethal yellow homolog (mouse)) [Source:HGNC Symbol;Acc:15921]	RRM_1	family-666	mRNA	RNA binding,catalytic step 2 spliceosome,mRNA splicing, via spliceosome	nucleotide binding,nucleic acid binding,RNA binding,nucleus,catalytic step 2 spliceosome,mRNA splicing, via spliceosome	1	full
7	M201_0.6	ENSG00000143368	RRM_1	SF3B4	splicing factor 3b, subunit 4, 49kDa [Source:HGNC Symbol;Acc:10771]	RRM_1	family-980	mRNA	RNA binding,spliceosomal complex,U12-type spliceosomal complex,mRNA processing,RNA splicing,mRNA splicing, via spliceosome,RNA splicing, via transesterification reactions	nucleotide binding,nucleic acid binding,RNA binding,protein binding,nucleoplasm,spliceosomal complex,U12-type spliceosomal complex,gene expression,mRNA processing,RNA splicing,mRNA splicing, via spliceosome,RNA splicing, via transesterification reactions	1	full
7	M149_0.6	ENSG00000107864	RRM_1	CPEB3	cytoplasmic polyadenylation element binding protein 3 [Source:HGNC Symbol;Acc:21746]	RRM_1	family-728	mRNA	RNA binding,mRNA 3'-UTR binding,mRNA 3'-UTR AU-rich region binding,translation factor activity, nucleic acid binding,RNA stem-loop binding,translation repressor activity, nucleic acid binding,positive regulation of nuclear-transcribed mRNA poly(A) tail shortening,positive regulation of nuclear-transcribed mRNA catabolic process, deadenylation-dependent decay,positive regulation of translation	protein binding,RNA binding,nucleotide binding,nucleic acid binding,mRNA 3'-UTR binding,mRNA 3'-UTR AU-rich region binding,translation factor activity, nucleic acid binding,RNA stem-loop binding,translation repressor activity, nucleic acid binding,synapse,nucleus,cytoplasm,CCR4-NOT complex,dendrite,neuron projection,apical dendrite,negative regulation of translation,negative regulation of transcr…	1	full
7	M031_0.6	ENSG00000196361	RRM_1	ELAVL3	ELAV (embryonic lethal, abnormal vision, Drosophila)-like 3 (Hu antigen C) [Source:HGNC Symbol;Acc:3314]	RRM_1	family-1046	mRNA	RNA binding,AU-rich element binding	nucleotide binding,nucleic acid binding,RNA binding,AU-rich element binding,cell differentiation,nervous system development	1	full
8	M140_0.6	ENSG00000120658	RRM_1	ENOX1	ecto-NOX disulfide-thiol exchanger 1 [Source:HGNC Symbol;Acc:25474]	RRM_1	family-593	mRNA	.	nucleotide binding,oxidoreductase activity,nucleic acid binding,plasma membrane,extracellular space,rhythmic process	1	full
8	M111_0.6	ENSG00000065978	CSD	YBX1	Y box binding protein 1 [Source:HGNC Symbol;Acc:8014]	CSD	family-851	mRNA	RNA binding,histone pre-mRNA 3'end processing complex,ribonucleoprotein complex,cytoplasmic stress granule,U12-type spliceosomal complex,CRD-mediated mRNA stability complex,RNA splicing,mRNA splicing, via spliceosome,CRD-mediated mRNA stabilization	nucleic acid binding,DNA binding,regulation of transcription, DNA-dependent,cytoplasm,intracellular membrane-bounded organelle,protein binding,RNA binding,sequence-specific DNA binding transcription factor activity,double-stranded DNA binding,single-stranded DNA binding,nucleus,histone pre-mRNA 3'end processing complex,nucleoplasm,ribonucleoprotein complex,extracellular vesicular exosome,cytoplas…	1	full
8	M140_0.6	ENSG00000165675	RRM_1	ENOX2	ecto-NOX disulfide-thiol exchanger 2 [Source:HGNC Symbol;Acc:2259]	RRM_1	family-593	mRNA	.	nucleotide binding,nucleic acid binding,protein disulfide oxidoreductase activity,cytosol,extracellular space,external side of plasma membrane,oxidation-reduction process,regulation of growth,cell growth,ultradian rhythm	1	full
8	M145_0.6	ENSG00000003756	zf-RanBP,RRM_1	RBM5	RNA binding motif protein 5 [Source:HGNC Symbol;Acc:9902]	G-patch,zf-RanBP,RRM_6	family-253	mRNA	RNA binding,mRNA binding,spliceosomal complex,RNA splicing,regulation of alternative mRNA splicing, via spliceosome,mRNA splicing, via spliceosome,RNA processing,spliceosomal complex assembly	nucleus,nucleotide binding,RNA binding,protein binding,zinc ion binding,DNA binding,mRNA binding,nucleoplasm,spliceosomal complex,apoptotic process,negative regulation of cell proliferation,gene expression,RNA splicing,regulation of alternative mRNA splicing, via spliceosome,mRNA splicing, via spliceosome,positive regulation of apoptotic process,RNA processing,spliceosomal complex assembly,nuclei…	1	full
8	M111_0.6	ENSG00000060138	CSD	YBX3	cold shock domain protein A [Source:HGNC Symbol;Acc:2428]	CSD	family-851	mRNA	mRNA 3'-UTR binding,ribonucleoprotein complex,3'-UTR-mediated mRNA stabilization,positive regulation of cytoplasmic translation	protein binding,mRNA 3'-UTR binding,sequence-specific DNA binding transcription factor activity,transcription corepressor activity,nucleic acid binding,DNA binding,double-stranded DNA binding,single-stranded DNA binding,Rho GTPase binding,ribonucleoprotein complex,nucleus,cytoplasm,tight junction,perinuclear region of cytoplasm,polysome,negative regulation of transcription from RNA polymerase II …	1	full
8	M144_0.6	ENSG00000101104	RRM_1	PABPC1L	poly(A) binding protein, cytoplasmic 1-like [Source:HGNC Symbol;Acc:15797]	RRM_1,PABP	family-754	mRNA	RNA binding	nucleotide binding,RNA binding,nucleic acid binding	1	full
8	M082_0.6	ENSG00000006047	CSD	YBX2	Y box binding protein 2 [Source:HGNC Symbol;Acc:17948]	CSD	family-851	mRNA	mRNA binding,ribonucleoprotein complex binding,mRNA 3'-UTR binding,translation regulator activity,ribonucleoprotein complex,mRNA stabilization,translational attenuation	mRNA binding,nucleic acid binding,DNA binding,lipid binding,chromatin binding,ribonucleoprotein complex binding,mRNA 3'-UTR binding,translation regulator activity,ribonucleoprotein complex,nucleus,cytoplasm,polysome,oogenesis,transcription from RNA polymerase II promoter,spermatogenesis,regulation of transcription, DNA-dependent,spermatid development,oocyte development,negative regulation of tran…	1	full
8	M168_0.6	ENSG00000116560	RRM_1	SFPQ	splicing factor proline/glutamine-rich [Source:HGNC Symbol;Acc:10774]	RRM_1,NOPS	family-1078	mRNA	RNA binding,mRNA processing,RNA splicing,alternative mRNA splicing, via spliceosome	protein binding,nucleotide binding,RNA binding,nucleic acid binding,DNA binding,paraspeckles,cytoplasm,nucleoplasm,nuclear matrix,negative regulation of transcription from RNA polymerase II promoter,transcription, DNA-templated,DNA repair,DNA recombination,mRNA processing,RNA splicing,alternative mRNA splicing, via spliceosome	1	full
8	M168_0.6	ENSG00000121390	RRM_1	PSPC1	paraspeckle component 1 [Source:HGNC Symbol;Acc:20320]	RRM_1,NOPS	family-1078	ncRNA	RNA binding	nucleic acid binding,protein binding,nucleotide binding,RNA binding,nucleoplasm,nucleus,cytoplasm,nucleolus,nuclear matrix,nuclear speck,paraspeckles,transcription, DNA-templated,regulation of transcription, DNA-dependent	1	full
8	M195_0.6	ENSG00000143368	RRM_1	SF3B4	splicing factor 3b, subunit 4, 49kDa [Source:HGNC Symbol;Acc:10771]	RRM_1	family-980	mRNA	RNA binding,spliceosomal complex,U12-type spliceosomal complex,mRNA processing,RNA splicing,mRNA splicing, via spliceosome,RNA splicing, via transesterification reactions	nucleotide binding,nucleic acid binding,RNA binding,protein binding,nucleoplasm,spliceosomal complex,U12-type spliceosomal complex,gene expression,mRNA processing,RNA splicing,mRNA splicing, via spliceosome,RNA splicing, via transesterification reactions	1	full
8	M144_0.6	ENSG00000151846	RRM_1	PABPC3	poly(A) binding protein, cytoplasmic 3 [Source:HGNC Symbol;Acc:8556]	RRM_1,PABP	family-754	mRNA	RNA binding,poly(A) RNA binding,mRNA metabolic process	nucleotide binding,RNA binding,nucleic acid binding,poly(A) RNA binding,cytoplasm,mRNA metabolic process	1	full
8	M048_0.6	ENSG00000099622	RRM_1	CIRBP	cold inducible RNA binding protein [Source:HGNC Symbol;Acc:1982]	RRM_1	family-345	mRNA	translation repressor activity,cytoplasmic stress granule,mRNA 3'-UTR binding,SSU rRNA binding,positive regulation of translation,mRNA stabilization	nucleotide binding,nucleic acid binding,translation repressor activity,cytoplasmic stress granule,response to cold,stress granule assembly,protein binding,mRNA 3'-UTR binding,SSU rRNA binding,nucleus,cytoplasm,nucleoplasm,positive regulation of translation,response to UV,mRNA stabilization,negative regulation of translation	1	full
8	M085_0.6	ENSG00000139168	zf-CCHC,RRM_1	ZCRB1	zinc finger CCHC-type and RNA binding motif 1 [Source:HGNC Symbol;Acc:29620]	RRM_1,zf-CCHC	family-91	snRNA	RNA binding,U12-type spliceosomal complex,mRNA processing,RNA splicing	nucleotide binding,zinc ion binding,nucleic acid binding,RNA binding,nucleoplasm,U12-type spliceosomal complex,mRNA processing,RNA splicing	1	full
8	M082_0.6	ENSG00000060138	CSD	YBX3	cold shock domain protein A [Source:HGNC Symbol;Acc:2428]	CSD	family-851	mRNA	mRNA 3'-UTR binding,ribonucleoprotein complex,3'-UTR-mediated mRNA stabilization,positive regulation of cytoplasmic translation	protein binding,mRNA 3'-UTR binding,sequence-specific DNA binding transcription factor activity,transcription corepressor activity,nucleic acid binding,DNA binding,double-stranded DNA binding,single-stranded DNA binding,Rho GTPase binding,ribonucleoprotein complex,nucleus,cytoplasm,tight junction,perinuclear region of cytoplasm,polysome,negative regulation of transcription from RNA polymerase II …	1	full
8	M048_0.6	ENSG00000102317	RRM_1	RBM3	RNA binding motif (RNP1, RRM) protein 3 [Source:HGNC Symbol;Acc:9900]	RRM_1	family-345	mRNA	RNA binding,ribosomal large subunit binding,large ribosomal subunit,translation,regulation of translation,RNA processing,positive regulation of translation,production of miRNAs involved in gene silencing by miRNA	nucleotide binding,RNA binding,protein binding,nucleic acid binding,ribosomal large subunit binding,nucleus,cytoplasm,dendrite,large ribosomal subunit,translation,regulation of translation,RNA processing,response to cold,positive regulation of translation,production of miRNAs involved in gene silencing by miRNA	1	full
8	M176_0.6	ENSG00000112232	KH_1	KHDRBS2	KH domain containing, RNA binding, signal transduction associated 2 [Source:HGNC Symbol;Acc:18114]	KH_1	family-546	mRNA	RNA binding,poly(A) RNA binding,poly(U) RNA binding	protein binding,RNA binding,SH2 domain binding,protein heterodimerization activity,SH3 domain binding,poly(A) RNA binding,poly(U) RNA binding,nucleus,transcription, DNA-templated,regulation of transcription, DNA-dependent	1	full
8	M074_0.6	ENSG00000120948	RRM_1	TARDBP	TAR DNA binding protein [Source:HGNC Symbol;Acc:11571]	RRM_1	family-1012	mRNA	RNA binding,mRNA 3'-UTR binding,mRNA processing,RNA splicing,3'-UTR-mediated mRNA stabilization	nucleotide binding,nucleic acid binding,DNA binding,nucleus,protein binding,RNA binding,sequence-specific DNA binding transcription factor activity,double-stranded DNA binding,identical protein binding,mRNA 3'-UTR binding,transcription from RNA polymerase II promoter,mRNA processing,RNA splicing,cell death,negative regulation by host of viral transcription,3'-UTR-mediated mRNA stabilization	1	full
9	M147_0.6	ENSG00000080802	RRM_1	CNOT4	CCR4-NOT transcription complex, subunit 4 [Source:HGNC Symbol;Acc:7880]	RRM_5,zf-RING_4	family-114	mRNA	RNA binding,RNA metabolic process,mRNA metabolic process,nuclear-transcribed mRNA catabolic process, deadenylation-dependent decay,nuclear-transcribed mRNA poly(A) tail shortening	nucleotide binding,RNA binding,protein binding,zinc ion binding,nucleic acid binding,ubiquitin-protein ligase activity,nucleus,cytosol,CCR4-NOT complex,gene expression,RNA metabolic process,mRNA metabolic process,nuclear-transcribed mRNA catabolic process, deadenylation-dependent decay,nuclear-transcribed mRNA poly(A) tail shortening,protein autoubiquitination	1	full
9	M118_0.6	ENSG00000167281	RRM_1	RBFOX3							1	full
9	M027_0.6	ENSG00000104824	RRM_1	HNRNPL	heterogeneous nuclear ribonucleoprotein L [Source:HGNC Symbol;Acc:5045]	RRM_5	family-695	mRNA	RNA binding,mRNA processing,ribonucleoprotein complex,RNA splicing,mRNA splicing, via spliceosome,RNA processing	nucleic acid binding,RNA binding,nucleus,mRNA processing,nucleotide binding,protein binding,transcription regulatory region DNA binding,cytoplasm,nucleoplasm,ribonucleoprotein complex,gene expression,RNA splicing,mRNA splicing, via spliceosome,RNA processing,viral nucleocapsid	1	full
9	M020_0.6	ENSG00000129245	KH_1	FXR2	fragile X mental retardation, autosomal homolog 2 [Source:HGNC Symbol;Acc:4024]	Agenet,FXR1P_C,KH_1	family-342	mRNA	RNA binding,cytosolic large ribosomal subunit	RNA binding,protein binding,identical protein binding,cytoplasm,cytosolic large ribosomal subunit	1	full
9	M053_0.6	ENSG00000003756	zf-RanBP,RRM_1	RBM5	RNA binding motif protein 5 [Source:HGNC Symbol;Acc:9902]	G-patch,zf-RanBP,RRM_6	family-253	mRNA	RNA binding,mRNA binding,spliceosomal complex,RNA splicing,regulation of alternative mRNA splicing, via spliceosome,mRNA splicing, via spliceosome,RNA processing,spliceosomal complex assembly	nucleus,nucleotide binding,RNA binding,protein binding,zinc ion binding,DNA binding,mRNA binding,nucleoplasm,spliceosomal complex,apoptotic process,negative regulation of cell proliferation,gene expression,RNA splicing,regulation of alternative mRNA splicing, via spliceosome,mRNA splicing, via spliceosome,positive regulation of apoptotic process,RNA processing,spliceosomal complex assembly,nuclei…	1	full
9	M069_0.6	ENSG00000077312	RRM_1	SNRPA	small nuclear ribonucleoprotein polypeptide A [Source:HGNC Symbol;Acc:11151]	RRM_1	family-525	snRNA	snRNA binding,mRNA splicing, via spliceosome,RNA binding,spliceosomal complex,RNA splicing	nucleotide binding,nucleic acid binding,snRNA binding,mRNA splicing, via spliceosome,RNA binding,protein binding,nucleoplasm,spliceosomal complex,gene expression,RNA splicing	1	full
9	M070_0.6	ENSG00000161547	RRM_1	SRSF2	serine/arginine-rich splicing factor 2 [Source:HGNC Symbol;Acc:10783]	RRM_1	family-1028	mRNA	RNA binding,mRNA processing,RNA splicing,mRNA splicing, via spliceosome,mRNA export from nucleus,mRNA 3'-end processing	nucleotide binding,nucleic acid binding,RNA binding,transcription corepressor activity,protein binding,nucleus,nucleoplasm,nuclear speck,transcription from RNA polymerase II promoter,gene expression,mRNA processing,RNA splicing,mRNA splicing, via spliceosome,mRNA export from nucleus,mRNA 3'-end processing,termination of RNA polymerase II transcription	1	full
9	M069_0.6	ENSG00000125870	RRM_1	SNRPB2	small nuclear ribonucleoprotein polypeptide B [Source:HGNC Symbol;Acc:11155]	RRM_5,RRM_1	family-525	snRNA	snRNA binding,spliceosomal complex,U2 snRNP,catalytic step 2 spliceosome,mRNA processing,RNA splicing,mRNA splicing, via spliceosome	protein binding,nucleotide binding,nucleic acid binding,snRNA binding,nucleoplasm,spliceosomal complex,U2 snRNP,catalytic step 2 spliceosome,gene expression,mRNA processing,RNA splicing,mRNA splicing, via spliceosome	1	full
9	M118_0.6	ENSG00000100320	RRM_1	RBFOX2	RNA binding protein, fox-1 homolog (C. elegans) 2 [Source:HGNC Symbol;Acc:9906]	Fox-1_C,RRM_1	family-1020	mRNA	RNA binding,mRNA binding,regulation of alternative mRNA splicing, via spliceosome,RNA metabolic process,mRNA processing,RNA splicing,regulation of RNA splicing	nucleotide binding,nucleic acid binding,nucleus,cytoplasm,protein binding,RNA binding,transcription corepressor activity,mRNA binding,transcription factor binding,regulation of alternative mRNA splicing, via spliceosome,negative regulation of transcription, DNA-dependent,RNA metabolic process,regulation of cell proliferation,mRNA processing,RNA splicing,neuromuscular process controlling balance,r…	1	full
9	M072_0.6	ENSG00000111786	RRM_1	SRSF9	serine/arginine-rich splicing factor 9 [Source:HGNC Symbol;Acc:10791]	RRM_1	family-803	mRNA	RNA binding,mRNA processing,RNA splicing,mRNA splicing, via spliceosome,mRNA splice site selection,mRNA export from nucleus,mRNA 3'-end processing,negative regulation of mRNA splicing, via spliceosome	nucleic acid binding,nucleotide binding,RNA binding,protein binding,nucleus,nucleolus,nucleoplasm,transcription from RNA polymerase II promoter,gene expression,mRNA processing,RNA splicing,mRNA splicing, via spliceosome,mRNA splice site selection,mRNA export from nucleus,mRNA 3'-end processing,negative regulation of mRNA splicing, via spliceosome,termination of RNA polymerase II transcription	1	full
9	M169_0.6	ENSG00000143889	RRM_1	HNRNPLL	heterogeneous nuclear ribonucleoprotein L-like [Source:HGNC Symbol;Acc:25127]	RRM_5,RRM_6	family-695	mRNA	RNA binding,mRNA processing,ribonucleoprotein complex,mRNA binding,positive regulation of RNA splicing	nucleotide binding,RNA binding,nucleic acid binding,nucleus,mRNA processing,ribonucleoprotein complex,viral nucleocapsid,protein binding,mRNA binding,positive regulation of RNA splicing	1	full
9	M086_0.6	ENSG00000154548	RRM_1	SRSF12	serine/arginine-rich splicing factor 12 [Source:HGNC Symbol;Acc:21220]	RRM_1	family-1028	mRNA	RNA binding,regulation of alternative mRNA splicing, via spliceosome,negative regulation of mRNA splicing, via spliceosome,mRNA 5'-splice site recognition	nucleotide binding,RNA binding,nucleic acid binding,unfolded protein binding,RS domain binding,nucleoplasm,regulation of alternative mRNA splicing, via spliceosome,spliceosomal tri-snRNP complex assembly,negative regulation of mRNA splicing, via spliceosome,mRNA 5'-splice site recognition,cytoplasmic transport	1	full
9	M086_0.6	ENSG00000188529	RRM_1	Fusip1							1	full
9	M086_0.6	ENSG00000215699	RRM_1	SRSF10	cDNA FLJ30749 fis, clone FEBRA2000402, highly similar to FUS-interacting serine-arginine-rich protein 1; cDNA FLJ43846 fis, clone TESTI4006393, highly similar to FUS-interacting serine-arginine-rich protein 1 [Source:UniProtKB/TrEMBL;Acc:B3KNY6]	RRM_1	family-1028	mRNA	RNA binding,mRNA splicing, via spliceosome,mRNA splice site selection,mRNA export from nucleus,negative regulation of mRNA splicing, via spliceosome,RNA splicing, via transesterification reactions	nucleotide binding,nucleic acid binding,RNA binding,protein binding,unfolded protein binding,RS domain binding,nucleus,cytoplasm,nucleoplasm,nuclear speck,regulation of transcription, DNA-dependent,mRNA splicing, via spliceosome,mRNA splice site selection,mRNA export from nucleus,spliceosomal tri-snRNP complex assembly,negative regulation of mRNA splicing, via spliceosome,RNA splicing, via transe…	1	full
9	M121_0.6	ENSG00000112081	RRM_1	SRSF3	serine/arginine-rich splicing factor 3 [Source:HGNC Symbol;Acc:10785]	RRM_1	family-803	mRNA	RNA binding,RNA splicing,mRNA splicing, via spliceosome,mRNA export from nucleus,mRNA 3'-end processing	nucleotide binding,nucleic acid binding,RNA binding,protein binding,phospholipase binding,nucleoplasm,nuclear speck,transcription from RNA polymerase II promoter,gene expression,RNA splicing,mRNA splicing, via spliceosome,mRNA export from nucleus,mRNA 3'-end processing,termination of RNA polymerase II transcription	1	full
10	M167_0.6	ENSG00000135097	RRM_1	MSI1	musashi RNA-binding protein 1 [Source:HGNC Symbol;Acc:7330]	RRM_1	family-1012	mRNA	single-stranded RNA binding,RNA binding,poly(U) RNA binding	nucleic acid binding,single-stranded RNA binding,nucleotide binding,RNA binding,poly(U) RNA binding,nucleus,cytoplasm,polysome,epithelial cell differentiation,nervous system development,response to hormone	1	full
10	M146_0.6	ENSG00000101104	RRM_1	PABPC1L	poly(A) binding protein, cytoplasmic 1-like [Source:HGNC Symbol;Acc:15797]	RRM_1,PABP	family-754	mRNA	RNA binding	nucleotide binding,RNA binding,nucleic acid binding	1	full
10	M146_0.6	ENSG00000070756	RRM_1	PABPC1	poly(A) binding protein, cytoplasmic 1 [Source:HGNC Symbol;Acc:8554]	RRM_1,PABP	family-754	mRNA	RNA binding,poly(A) RNA binding,translation activator activity,ribonucleoprotein complex,cytoplasmic stress granule,catalytic step 2 spliceosome,translation,RNA metabolic process,mRNA metabolic process,nuclear-transcribed mRNA catabolic process, deadenylation-dependent decay,nuclear-transcribed mRNA poly(A) tail shortening,gene silencing by RNA,positive regulation of nuclear-transcribed mRNA poly…	nucleotide binding,nucleic acid binding,RNA binding,cytoplasm,protein binding,protein C-terminus binding,poly(A) RNA binding,translation activator activity,nucleus,cytosol,ribonucleoprotein complex,cytoplasmic stress granule,catalytic step 2 spliceosome,translation,gene expression,RNA metabolic process,mRNA metabolic process,nuclear-transcribed mRNA catabolic process, deadenylation-dependent deca…	1	full
10	M236_0.6	ENSG00000125944	RRM_1	HNRNPR	heterogeneous nuclear ribonucleoprotein R [Source:HGNC Symbol;Acc:5047]	RRM_1	family-347	mRNA	RNA binding,spliceosomal complex,ribonucleoprotein complex,catalytic step 2 spliceosome,mRNA processing,RNA splicing,mRNA splicing, via spliceosome	nucleotide binding,nucleic acid binding,RNA binding,protein binding,nucleus,cytoplasm,nucleoplasm,spliceosomal complex,ribonucleoprotein complex,viral nucleocapsid,catalytic step 2 spliceosome,gene expression,mRNA processing,RNA splicing,mRNA splicing, via spliceosome	1	full
10	M236_0.6	ENSG00000135316	RRM_1	SYNCRIP	synaptotagmin binding, cytoplasmic RNA interacting protein [Source:HGNC Symbol;Acc:16918]	RRM_1	family-347	mRNA	poly(A) RNA binding,histone pre-mRNA 3'end processing complex,RNA binding,ribonucleoprotein complex,catalytic step 2 spliceosome,CRD-mediated mRNA stability complex,RNA splicing,mRNA splicing, via spliceosome,RNA processing,CRD-mediated mRNA stabilization	poly(A) RNA binding,cytoplasm,histone pre-mRNA 3'end processing complex,nucleotide binding,RNA binding,protein binding,nucleic acid binding,nucleus,endoplasmic reticulum,nucleoplasm,ribonucleoprotein complex,catalytic step 2 spliceosome,CRD-mediated mRNA stability complex,GAIT complex,RNA splicing,mRNA splicing, via spliceosome,RNA processing,cellular response to interferon-gamma,negative regulat…	1	full
10	M167_0.6	ENSG00000153944	RRM_1	MSI2	musashi RNA-binding protein 2 [Source:HGNC Symbol;Acc:18585]	RRM_1	family-1012	mRNA	poly(U) RNA binding,single-stranded RNA binding	nucleotide binding,nucleic acid binding,poly(U) RNA binding,cytoplasm,polysome,stem cell development,single-stranded RNA binding	1	full
10	M243_0.6	ENSG00000135316	RRM_1	SYNCRIP	synaptotagmin binding, cytoplasmic RNA interacting protein [Source:HGNC Symbol;Acc:16918]	RRM_1	family-347	mRNA	poly(A) RNA binding,histone pre-mRNA 3'end processing complex,RNA binding,ribonucleoprotein complex,catalytic step 2 spliceosome,CRD-mediated mRNA stability complex,RNA splicing,mRNA splicing, via spliceosome,RNA processing,CRD-mediated mRNA stabilization	poly(A) RNA binding,cytoplasm,histone pre-mRNA 3'end processing complex,nucleotide binding,RNA binding,protein binding,nucleic acid binding,nucleus,endoplasmic reticulum,nucleoplasm,ribonucleoprotein complex,catalytic step 2 spliceosome,CRD-mediated mRNA stability complex,GAIT complex,RNA splicing,mRNA splicing, via spliceosome,RNA processing,cellular response to interferon-gamma,negative regulat…	1	full
10	M079_0.6	ENSG00000159409	RRM_1	CELF3	CUGBP, Elav-like family member 3 [Source:HGNC Symbol;Acc:11967]	RRM_1	family-721	mRNA	RNA binding,mRNA binding,RNA splicing,regulation of alternative mRNA splicing, via spliceosome,mRNA splicing, via spliceosome,positive regulation of mRNA splicing, via spliceosome	nucleotide binding,nucleic acid binding,RNA binding,mRNA binding,cytoplasm,nucleus,spermatogenesis,RNA splicing,regulation of alternative mRNA splicing, via spliceosome,mRNA splicing, via spliceosome,sperm motility,positive regulation of mRNA splicing, via spliceosome	1	full
10	M036_0.6	ENSG00000015479	RRM_1	MATR3	matrin 3 [Source:HGNC Symbol;Acc:6912]	RRM_5	family-34	mRNA	RNA binding	nucleotide binding,RNA binding,protein binding,zinc ion binding,nucleic acid binding,structural molecule activity,nucleus,nuclear inner membrane,nuclear matrix	1	full
10	M124_0.6	ENSG00000196361	RRM_1	ELAVL3	ELAV (embryonic lethal, abnormal vision, Drosophila)-like 3 (Hu antigen C) [Source:HGNC Symbol;Acc:3314]	RRM_1	family-1046	mRNA	RNA binding,AU-rich element binding	nucleotide binding,nucleic acid binding,RNA binding,AU-rich element binding,cell differentiation,nervous system development	1	full
10	M040_0.6	ENSG00000135097	RRM_1	MSI1	musashi RNA-binding protein 1 [Source:HGNC Symbol;Acc:7330]	RRM_1	family-1012	mRNA	single-stranded RNA binding,RNA binding,poly(U) RNA binding	nucleic acid binding,single-stranded RNA binding,nucleotide binding,RNA binding,poly(U) RNA binding,nucleus,cytoplasm,polysome,epithelial cell differentiation,nervous system development,response to hormone	1	full
10	M040_0.6	ENSG00000153944	RRM_1	MSI2	musashi RNA-binding protein 2 [Source:HGNC Symbol;Acc:18585]	RRM_1	family-1012	mRNA	poly(U) RNA binding,single-stranded RNA binding	nucleotide binding,nucleic acid binding,poly(U) RNA binding,cytoplasm,polysome,stem cell development,single-stranded RNA binding	1	full
10	M055_0.6	ENSG00000076067	RRM_1	RBMS2	RNA binding motif, single stranded interacting protein 2 [Source:HGNC Symbol;Acc:9909]	RRM_1	family-1018	mRNA	RNA binding,RNA processing	nucleotide binding,nucleic acid binding,RNA binding,nucleus,RNA processing	1	full
10	M055_0.6	ENSG00000144642	RRM_1	RBMS3	RNA binding motif, single stranded interacting protein 3 [Source:HGNC Symbol;Acc:13427]	RRM_1	family-1018	mRNA	RNA binding	nucleotide binding,RNA binding,nucleic acid binding,cytoplasm,intracellular membrane-bounded organelle	1	full
10	M062_0.6	ENSG00000075856	RRM_1	SART3	squamous cell carcinoma antigen recognized by T cells 3 [Source:HGNC Symbol;Acc:16860]	Lsm_interact,RRM_1	family-941	snRNA	RNA binding,RNA processing	nucleotide binding,RNA binding,protein binding,cytoplasm,intracellular membrane-bounded organelle,nuclear speck,RNA processing,intracellular,nucleic acid binding	1	full
10	M243_0.6	ENSG00000125944	RRM_1	HNRNPR	heterogeneous nuclear ribonucleoprotein R [Source:HGNC Symbol;Acc:5047]	RRM_1	family-347	mRNA	RNA binding,spliceosomal complex,ribonucleoprotein complex,catalytic step 2 spliceosome,mRNA processing,RNA splicing,mRNA splicing, via spliceosome	nucleotide binding,nucleic acid binding,RNA binding,protein binding,nucleus,cytoplasm,nucleoplasm,spliceosomal complex,ribonucleoprotein complex,viral nucleocapsid,catalytic step 2 spliceosome,gene expression,mRNA processing,RNA splicing,mRNA splicing, via spliceosome	1	full
11	M032_0.6	ENSG00000073792	KH_1,RRM_1	IGF2BP2	insulin-like growth factor 2 mRNA binding protein 2 [Source:HGNC Symbol;Acc:28867]	RRM_1,KH_1	family-297	mRNA	RNA binding,mRNA 3'-UTR binding,translation regulator activity,mRNA 5'-UTR binding,mRNA transport	nucleotide binding,RNA binding,protein binding,nucleic acid binding,mRNA 3'-UTR binding,translation regulator activity,mRNA 5'-UTR binding,nucleus,cytoplasm,cytosol,cytoskeleton,gene expression,mRNA transport,negative regulation of translation,regulation of cytokine biosynthetic process,anatomical structure morphogenesis	1	full
11	M042_0.6	ENSG00000090621	RRM_1	PABPC4	poly(A) binding protein, cytoplasmic 4 (inducible form) [Source:HGNC Symbol;Acc:8557]	RRM_1,PABP	family-754	mRNA	RNA binding,poly(A) RNA binding,poly(U) RNA binding,ribonucleoprotein complex,cytoplasmic stress granule,translation,RNA processing,RNA catabolic process	nucleotide binding,nucleic acid binding,RNA binding,protein binding,poly(A) RNA binding,poly(U) RNA binding,nucleus,cytoplasm,ribonucleoprotein complex,cytoplasmic stress granule,translation,RNA processing,blood coagulation,RNA catabolic process	1	full
11	M042_0.6	ENSG00000101104	RRM_1	PABPC1L	poly(A) binding protein, cytoplasmic 1-like [Source:HGNC Symbol;Acc:15797]	RRM_1,PABP	family-754	mRNA	RNA binding	nucleotide binding,RNA binding,nucleic acid binding	1	full
11	M051_0.6	ENSG00000089682	RRM_1	RBM41	RNA binding motif protein 41 [Source:HGNC Symbol;Acc:25617]	RRM_1	family-884	mRNA	RNA binding	nucleotide binding,RNA binding,nucleic acid binding	1	full
11	M163_0.6	ENSG00000136231	KH_1,RRM_1	IGF2BP3	insulin-like growth factor 2 mRNA binding protein 3 [Source:HGNC Symbol;Acc:28868]	RRM_1,KH_1,RRM_6	family-297	mRNA	RNA binding,mRNA 3'-UTR binding,translation regulator activity,mRNA 5'-UTR binding,translation,mRNA transport	nucleotide binding,nucleic acid binding,RNA binding,protein binding,mRNA 3'-UTR binding,translation regulator activity,mRNA 5'-UTR binding,nucleus,cytoplasm,cytosol,translation,gene expression,mRNA transport,negative regulation of translation,regulation of cytokine biosynthetic process,anatomical structure morphogenesis	1	full
11	M160_0.6	ENSG00000121774	KH_1	KHDRBS1	KH domain containing, RNA binding, signal transduction associated 1 [Source:HGNC Symbol;Acc:18116]	KH_1	family-546	mRNA	RNA binding,mRNA processing,positive regulation of translational initiation,positive regulation of RNA export from nucleus,regulation of RNA export from nucleus	RNA binding,protein binding,DNA binding,protein complex binding,SH3 domain binding,SH3/SH2 adaptor activity,nucleus,cytoplasm,membrane,Grb2-Sos complex,transcription, DNA-templated,cell proliferation,negative regulation of transcription, DNA-dependent,signal transduction,mRNA processing,cell cycle arrest,G2/M transition of mitotic cell cycle,cell surface receptor signaling pathway,positive regula…	1	full
11	M001_0.6	ENSG00000148584	RRM_1	A1CF	APOBEC1 complementation factor [Source:HGNC Symbol;Acc:24086]	RRM_1,DND1_DSRM,RRM_6	family-347	mRNA	RNA binding,single-stranded RNA binding,apolipoprotein B mRNA editing enzyme complex,mRNA processing,mRNA modification	nucleotide binding,nucleic acid binding,cytoplasm,RNA binding,protein binding,single-stranded RNA binding,endoplasmic reticulum,nucleoplasm,apolipoprotein B mRNA editing enzyme complex,gene expression,mRNA processing,protein stabilization,cytidine to uridine editing,mRNA modification	1	full
11	M112_0.6	ENSG00000196361	RRM_1	ELAVL3	ELAV (embryonic lethal, abnormal vision, Drosophila)-like 3 (Hu antigen C) [Source:HGNC Symbol;Acc:3314]	RRM_1	family-1046	mRNA	RNA binding,AU-rich element binding	nucleotide binding,nucleic acid binding,RNA binding,AU-rich element binding,cell differentiation,nervous system development	1	full
11	M112_0.6	ENSG00000066044	RRM_1	ELAVL1	ELAV (embryonic lethal, abnormal vision, Drosophila)-like 1 (Hu antigen R) [Source:HGNC Symbol;Acc:3312]	RRM_1	family-1046	mRNA	RNA binding,double-stranded RNA binding,mRNA binding,AU-rich element binding,mRNA 3'-UTR AU-rich region binding,RNA metabolic process,mRNA metabolic process,regulation of translation,positive regulation of translation,mRNA stabilization,3'-UTR-mediated mRNA stabilization	nucleotide binding,RNA binding,protein binding,nucleic acid binding,double-stranded RNA binding,protein kinase binding,mRNA binding,AU-rich element binding,mRNA 3'-UTR AU-rich region binding,nucleus,cytoplasm,cytosol,nucleoplasm,multicellular organismal development,gene expression,RNA metabolic process,mRNA metabolic process,regulation of translation,positive regulation of translation,mRNA stabil…	1	full
11	M127_0.6	ENSG00000066044	RRM_1	ELAVL1	ELAV (embryonic lethal, abnormal vision, Drosophila)-like 1 (Hu antigen R) [Source:HGNC Symbol;Acc:3312]	RRM_1	family-1046	mRNA	RNA binding,double-stranded RNA binding,mRNA binding,AU-rich element binding,mRNA 3'-UTR AU-rich region binding,RNA metabolic process,mRNA metabolic process,regulation of translation,positive regulation of translation,mRNA stabilization,3'-UTR-mediated mRNA stabilization	nucleotide binding,RNA binding,protein binding,nucleic acid binding,double-stranded RNA binding,protein kinase binding,mRNA binding,AU-rich element binding,mRNA 3'-UTR AU-rich region binding,nucleus,cytoplasm,cytosol,nucleoplasm,multicellular organismal development,gene expression,RNA metabolic process,mRNA metabolic process,regulation of translation,positive regulation of translation,mRNA stabil…	1	full
11	M127_0.6	ENSG00000196361	RRM_1	ELAVL3	ELAV (embryonic lethal, abnormal vision, Drosophila)-like 3 (Hu antigen C) [Source:HGNC Symbol;Acc:3314]	RRM_1	family-1046	mRNA	RNA binding,AU-rich element binding	nucleotide binding,nucleic acid binding,RNA binding,AU-rich element binding,cell differentiation,nervous system development	1	full
11	M108_0.6	ENSG00000196361	RRM_1	ELAVL3	ELAV (embryonic lethal, abnormal vision, Drosophila)-like 3 (Hu antigen C) [Source:HGNC Symbol;Acc:3314]	RRM_1	family-1046	mRNA	RNA binding,AU-rich element binding	nucleotide binding,nucleic acid binding,RNA binding,AU-rich element binding,cell differentiation,nervous system development	1	full
11	M108_0.6	ENSG00000066044	RRM_1	ELAVL1	ELAV (embryonic lethal, abnormal vision, Drosophila)-like 1 (Hu antigen R) [Source:HGNC Symbol;Acc:3312]	RRM_1	family-1046	mRNA	RNA binding,double-stranded RNA binding,mRNA binding,AU-rich element binding,mRNA 3'-UTR AU-rich region binding,RNA metabolic process,mRNA metabolic process,regulation of translation,positive regulation of translation,mRNA stabilization,3'-UTR-mediated mRNA stabilization	nucleotide binding,RNA binding,protein binding,nucleic acid binding,double-stranded RNA binding,protein kinase binding,mRNA binding,AU-rich element binding,mRNA 3'-UTR AU-rich region binding,nucleus,cytoplasm,cytosol,nucleoplasm,multicellular organismal development,gene expression,RNA metabolic process,mRNA metabolic process,regulation of translation,positive regulation of translation,mRNA stabil…	1	full
12	M164_0.6	ENSG00000076067	RRM_1	RBMS2	RNA binding motif, single stranded interacting protein 2 [Source:HGNC Symbol;Acc:9909]	RRM_1	family-1018	mRNA	RNA binding,RNA processing	nucleotide binding,nucleic acid binding,RNA binding,nucleus,RNA processing	1	full
12	M164_0.6	ENSG00000144642	RRM_1	RBMS3	RNA binding motif, single stranded interacting protein 3 [Source:HGNC Symbol;Acc:13427]	RRM_1	family-1018	mRNA	RNA binding	nucleotide binding,RNA binding,nucleic acid binding,cytoplasm,intracellular membrane-bounded organelle	1	full
13	M106_0.6	ENSG00000136450	RRM_1	SRSF1	serine/arginine-rich splicing factor 1 [Source:HGNC Symbol;Acc:10780]	RRM_1	family-803	mRNA	RNA binding,catalytic step 2 spliceosome,mRNA processing,RNA splicing,mRNA splicing, via spliceosome,mRNA splice site selection,mRNA export from nucleus,mRNA 3'-end processing,mRNA 5'-splice site recognition	protein binding,nucleotide binding,RNA binding,nucleic acid binding,RS domain binding,nucleus,cytoplasm,nucleoplasm,nuclear speck,exon-exon junction complex,catalytic step 2 spliceosome,transcription from RNA polymerase II promoter,gene expression,mRNA processing,RNA splicing,in utero embryonic development,mRNA splicing, via spliceosome,mRNA splice site selection,mRNA export from nucleus,cardiac …	1	full
13	M016_0.6	ENSG00000102081	KH_1	FMR1	fragile X mental retardation 1 [Source:HGNC Symbol;Acc:3775]	Agenet,FXR1P_C,KH_1	family-342	mRNA	RNA binding,mRNA binding,mRNA cap binding complex,cytoplasmic stress granule,neuronal ribonucleoprotein granule,polysomal ribosome,mRNA transport	RNA binding,protein binding,mRNA binding,cytoplasm,nucleolus,nucleoplasm,dendritic spine,mRNA cap binding complex,synapse,dendritic shaft,cytoplasmic stress granule,neuronal ribonucleoprotein granule,polysomal ribosome,mRNA transport,central nervous system development,negative regulation of translational initiation,nucleus,dendrite,neuron projection	1	full
14	M019_0.6	ENSG00000215699	RRM_1	SRSF10	cDNA FLJ30749 fis, clone FEBRA2000402, highly similar to FUS-interacting serine-arginine-rich protein 1; cDNA FLJ43846 fis, clone TESTI4006393, highly similar to FUS-interacting serine-arginine-rich protein 1 [Source:UniProtKB/TrEMBL;Acc:B3KNY6]	RRM_1	family-1028	mRNA	RNA binding,mRNA splicing, via spliceosome,mRNA splice site selection,mRNA export from nucleus,negative regulation of mRNA splicing, via spliceosome,RNA splicing, via transesterification reactions	nucleotide binding,nucleic acid binding,RNA binding,protein binding,unfolded protein binding,RS domain binding,nucleus,cytoplasm,nucleoplasm,nuclear speck,regulation of transcription, DNA-dependent,mRNA splicing, via spliceosome,mRNA splice site selection,mRNA export from nucleus,spliceosomal tri-snRNP complex assembly,negative regulation of mRNA splicing, via spliceosome,RNA splicing, via transe…	1	full
14	M234_0.6	ENSG00000163694	RRM_1	RBM47	RNA binding motif protein 47 [Source:HGNC Symbol;Acc:30358]	RRM_1	family-347	mRNA	RNA binding	nucleotide binding,RNA binding,nucleic acid binding,nucleus	1	full
14	M019_0.6	ENSG00000188529	RRM_1	Fusip1							1	full
14	M087_0.6	ENSG00000188529	RRM_1	Fusip1							1	full
14	M087_0.6	ENSG00000215699	RRM_1	SRSF10	cDNA FLJ30749 fis, clone FEBRA2000402, highly similar to FUS-interacting serine-arginine-rich protein 1; cDNA FLJ43846 fis, clone TESTI4006393, highly similar to FUS-interacting serine-arginine-rich protein 1 [Source:UniProtKB/TrEMBL;Acc:B3KNY6]	RRM_1	family-1028	mRNA	RNA binding,mRNA splicing, via spliceosome,mRNA splice site selection,mRNA export from nucleus,negative regulation of mRNA splicing, via spliceosome,RNA splicing, via transesterification reactions	nucleotide binding,nucleic acid binding,RNA binding,protein binding,unfolded protein binding,RS domain binding,nucleus,cytoplasm,nucleoplasm,nuclear speck,regulation of transcription, DNA-dependent,mRNA splicing, via spliceosome,mRNA splice site selection,mRNA export from nucleus,spliceosomal tri-snRNP complex assembly,negative regulation of mRNA splicing, via spliceosome,RNA splicing, via transe…	1	full
14	M088_0.6	ENSG00000154548	RRM_1	SRSF12	serine/arginine-rich splicing factor 12 [Source:HGNC Symbol;Acc:21220]	RRM_1	family-1028	mRNA	RNA binding,regulation of alternative mRNA splicing, via spliceosome,negative regulation of mRNA splicing, via spliceosome,mRNA 5'-splice site recognition	nucleotide binding,RNA binding,nucleic acid binding,unfolded protein binding,RS domain binding,nucleoplasm,regulation of alternative mRNA splicing, via spliceosome,spliceosomal tri-snRNP complex assembly,negative regulation of mRNA splicing, via spliceosome,mRNA 5'-splice site recognition,cytoplasmic transport	1	full
14	M162_0.6	ENSG00000174740	RRM_1	PABPC5	poly(A) binding protein, cytoplasmic 5 [Source:HGNC Symbol;Acc:13629]	RRM_1	family-754	mRNA	RNA binding	nucleotide binding,RNA binding,nucleic acid binding,mitochondrial matrix	1	full
14	M019_0.6	ENSG00000154548	RRM_1	SRSF12	serine/arginine-rich splicing factor 12 [Source:HGNC Symbol;Acc:21220]	RRM_1	family-1028	mRNA	RNA binding,regulation of alternative mRNA splicing, via spliceosome,negative regulation of mRNA splicing, via spliceosome,mRNA 5'-splice site recognition	nucleotide binding,RNA binding,nucleic acid binding,unfolded protein binding,RS domain binding,nucleoplasm,regulation of alternative mRNA splicing, via spliceosome,spliceosomal tri-snRNP complex assembly,negative regulation of mRNA splicing, via spliceosome,mRNA 5'-splice site recognition,cytoplasmic transport	1	full
14	M088_0.6	ENSG00000188529	RRM_1	Fusip1							1	full
14	M088_0.6	ENSG00000215699	RRM_1	SRSF10	cDNA FLJ30749 fis, clone FEBRA2000402, highly similar to FUS-interacting serine-arginine-rich protein 1; cDNA FLJ43846 fis, clone TESTI4006393, highly similar to FUS-interacting serine-arginine-rich protein 1 [Source:UniProtKB/TrEMBL;Acc:B3KNY6]	RRM_1	family-1028	mRNA	RNA binding,mRNA splicing, via spliceosome,mRNA splice site selection,mRNA export from nucleus,negative regulation of mRNA splicing, via spliceosome,RNA splicing, via transesterification reactions	nucleotide binding,nucleic acid binding,RNA binding,protein binding,unfolded protein binding,RS domain binding,nucleus,cytoplasm,nucleoplasm,nuclear speck,regulation of transcription, DNA-dependent,mRNA splicing, via spliceosome,mRNA splice site selection,mRNA export from nucleus,spliceosomal tri-snRNP complex assembly,negative regulation of mRNA splicing, via spliceosome,RNA splicing, via transe…	1	full
14	M087_0.6	ENSG00000154548	RRM_1	SRSF12	serine/arginine-rich splicing factor 12 [Source:HGNC Symbol;Acc:21220]	RRM_1	family-1028	mRNA	RNA binding,regulation of alternative mRNA splicing, via spliceosome,negative regulation of mRNA splicing, via spliceosome,mRNA 5'-splice site recognition	nucleotide binding,RNA binding,nucleic acid binding,unfolded protein binding,RS domain binding,nucleoplasm,regulation of alternative mRNA splicing, via spliceosome,spliceosomal tri-snRNP complex assembly,negative regulation of mRNA splicing, via spliceosome,mRNA 5'-splice site recognition,cytoplasmic transport	1	full
15	M013_0.6	ENSG00000071626	RRM_1	DAZAP1	DAZ associated protein 1 [Source:HGNC Symbol;Acc:2683]	RRM_1	family-1012	mRNA	RNA binding,RNA stem-loop binding	nucleotide binding,nucleic acid binding,RNA binding,RNA stem-loop binding,cytoplasm,nucleus,cell proliferation,cell differentiation,spermatogenesis,maternal placenta development	1	full
15	M228_0.6	ENSG00000119314	RRM_1	PTBP3	polypyrimidine tract binding protein 3 [Source:HGNC Symbol;Acc:10253]	RRM_5,RRM_1,RRM_6	family-695	mRNA	RNA binding,mRNA processing,RNA splicing,negative regulation of RNA splicing	nucleotide binding,RNA binding,nucleic acid binding,nucleus,mRNA processing,RNA splicing,regulation of cell differentiation,erythrocyte maturation,anatomical structure morphogenesis,negative regulation of RNA splicing	1	full
15	M228_0.6	ENSG00000117569	RRM_1	PTBP2	polypyrimidine tract binding protein 2 [Source:HGNC Symbol;Acc:17662]	RRM_5,RRM_6	family-695	mRNA	RNA binding,mRNA processing,mRNA binding,spliceosomal complex,mRNA splice site selection,negative regulation of RNA splicing	nucleotide binding,RNA binding,nucleic acid binding,nucleus,mRNA processing,protein binding,mRNA binding,spliceosomal complex,mRNA splice site selection,regulation of neural precursor cell proliferation,negative regulation of RNA splicing	1	full
15	M228_0.6	ENSG00000011304	RRM_1	PTBP1	polypyrimidine tract binding protein 1 [Source:HGNC Symbol;Acc:9583]	RRM_5,RRM_6	family-695	mRNA	RNA binding,mRNA processing,poly-pyrimidine tract binding,pre-mRNA binding,RNA splicing,regulation of alternative mRNA splicing, via spliceosome,mRNA splicing, via spliceosome,alternative mRNA splicing, via spliceosome,negative regulation of mRNA splicing, via spliceosome,negative regulation of RNA splicing	nucleotide binding,RNA binding,nucleic acid binding,nucleus,mRNA processing,protein binding,poly-pyrimidine tract binding,pre-mRNA binding,nucleolus,nucleoplasm,gene expression,RNA splicing,regulation of alternative mRNA splicing, via spliceosome,mRNA splicing, via spliceosome,alternative mRNA splicing, via spliceosome,negative regulation of mRNA splicing, via spliceosome,negative regulation of R…	1	full
15	M122_0.6	ENSG00000183496	KH_1	MEX3B	mex-3 homolog B (C. elegans) [Source:HGNC Symbol;Acc:25297]	KH_1,zf-C3HC4_3	family-755	mRNA	RNA binding,cytoplasmic mRNA processing body	RNA binding,zinc ion binding,calcium ion binding,nucleus,cytoplasm,cytoplasmic mRNA processing body,protein phosphorylation,protein autophosphorylation,protein binding	1	full
15	M122_0.6	ENSG00000176624	KH_1	MEX3C	mex-3 homolog C (C. elegans) [Source:HGNC Symbol;Acc:28040]	KH_1,zf-C3HC4_3	family-755	mRNA	RNA binding	RNA binding,protein binding,zinc ion binding,ligase activity,nucleus,cytoplasm,intracellular membrane-bounded organelle,energy homeostasis,regulation of fat cell differentiation,chondrocyte hypertrophy	1	full
15	M047_0.6	ENSG00000106344	RRM_1	RBM28	RNA binding motif protein 28 [Source:HGNC Symbol;Acc:21863]	RRM_1,RRM_6	family-1063	snRNA	RNA binding,spliceosomal complex,mRNA processing,RNA splicing	nucleotide binding,nucleic acid binding,RNA binding,nucleolus,Golgi apparatus,spliceosomal complex,mRNA processing,RNA splicing	1	full
15	M089_0.6	ENSG00000104824	RRM_1	HNRNPL	heterogeneous nuclear ribonucleoprotein L [Source:HGNC Symbol;Acc:5045]	RRM_5	family-695	mRNA	RNA binding,mRNA processing,ribonucleoprotein complex,RNA splicing,mRNA splicing, via spliceosome,RNA processing	nucleic acid binding,RNA binding,nucleus,mRNA processing,nucleotide binding,protein binding,transcription regulatory region DNA binding,cytoplasm,nucleoplasm,ribonucleoprotein complex,gene expression,RNA splicing,mRNA splicing, via spliceosome,RNA processing,viral nucleocapsid	1	full
15	M154_0.6	ENSG00000136450	RRM_1	SRSF1	serine/arginine-rich splicing factor 1 [Source:HGNC Symbol;Acc:10780]	RRM_1	family-803	mRNA	RNA binding,catalytic step 2 spliceosome,mRNA processing,RNA splicing,mRNA splicing, via spliceosome,mRNA splice site selection,mRNA export from nucleus,mRNA 3'-end processing,mRNA 5'-splice site recognition	protein binding,nucleotide binding,RNA binding,nucleic acid binding,RS domain binding,nucleus,cytoplasm,nucleoplasm,nuclear speck,exon-exon junction complex,catalytic step 2 spliceosome,transcription from RNA polymerase II promoter,gene expression,mRNA processing,RNA splicing,in utero embryonic development,mRNA splicing, via spliceosome,mRNA splice site selection,mRNA export from nucleus,cardiac …	1	full
15	M161_0.6	ENSG00000004534	RRM_1	RBM6	RNA binding motif protein 6 [Source:HGNC Symbol;Acc:9903]	G-patch,RRM_6	family-253	mRNA	RNA binding,RNA processing	nucleotide binding,nucleic acid binding,nucleus,RNA binding,DNA binding,RNA processing	1	full
15	M122_0.6	ENSG00000181588	KH_1	MEX3D	mex-3 homolog D (C. elegans) [Source:HGNC Symbol;Acc:16734]	KH_1,zf-C3HC4_3	family-755	mRNA	RNA binding,AU-rich element binding,mRNA destabilization,mRNA localization resulting in posttranscriptional regulation of gene expression	RNA binding,protein binding,zinc ion binding,AU-rich element binding,nucleus,perinuclear region of cytoplasm,mRNA destabilization,mRNA localization resulting in posttranscriptional regulation of gene expression	1	full
15	M071_0.6	ENSG00000115875	zf-CCHC,RRM_1	SRSF7	serine/arginine-rich splicing factor 7 [Source:HGNC Symbol;Acc:10789]	RRM_1,zf-CCHC	family-803	mRNA	RNA binding,mRNA processing,RNA splicing,mRNA splicing, via spliceosome,mRNA export from nucleus,mRNA 3'-end processing,negative regulation of mRNA splicing, via spliceosome	nucleotide binding,RNA binding,protein binding,zinc ion binding,nucleic acid binding,nucleus,nucleoplasm,transcription from RNA polymerase II promoter,gene expression,mRNA processing,RNA splicing,mRNA splicing, via spliceosome,mRNA export from nucleus,mRNA 3'-end processing,negative regulation of mRNA splicing, via spliceosome,termination of RNA polymerase II transcription	1	full
16	M052_0.6	ENSG00000151962	RRM_1	RBM46	RNA binding motif protein 46 [Source:HGNC Symbol;Acc:28401]	RRM_1,DND1_DSRM	family-347	mRNA	RNA binding	nucleotide binding,nucleic acid binding,RNA binding	1	full
16	M052_0.6	ENSG00000163694	RRM_1	RBM47	RNA binding motif protein 47 [Source:HGNC Symbol;Acc:30358]	RRM_1	family-347	mRNA	RNA binding	nucleotide binding,RNA binding,nucleic acid binding,nucleus	1	full
16	M120_0.6	ENSG00000107864	RRM_1	CPEB3	cytoplasmic polyadenylation element binding protein 3 [Source:HGNC Symbol;Acc:21746]	RRM_1	family-728	mRNA	RNA binding,mRNA 3'-UTR binding,mRNA 3'-UTR AU-rich region binding,translation factor activity, nucleic acid binding,RNA stem-loop binding,translation repressor activity, nucleic acid binding,positive regulation of nuclear-transcribed mRNA poly(A) tail shortening,positive regulation of nuclear-transcribed mRNA catabolic process, deadenylation-dependent decay,positive regulation of translation	protein binding,RNA binding,nucleotide binding,nucleic acid binding,mRNA 3'-UTR binding,mRNA 3'-UTR AU-rich region binding,translation factor activity, nucleic acid binding,RNA stem-loop binding,translation repressor activity, nucleic acid binding,synapse,nucleus,cytoplasm,CCR4-NOT complex,dendrite,neuron projection,apical dendrite,negative regulation of translation,negative regulation of transcr…	1	full
16	M229_0.6	ENSG00000159409	RRM_1	CELF3	CUGBP, Elav-like family member 3 [Source:HGNC Symbol;Acc:11967]	RRM_1	family-721	mRNA	RNA binding,mRNA binding,RNA splicing,regulation of alternative mRNA splicing, via spliceosome,mRNA splicing, via spliceosome,positive regulation of mRNA splicing, via spliceosome	nucleotide binding,nucleic acid binding,RNA binding,mRNA binding,cytoplasm,nucleus,spermatogenesis,RNA splicing,regulation of alternative mRNA splicing, via spliceosome,mRNA splicing, via spliceosome,sperm motility,positive regulation of mRNA splicing, via spliceosome	1	full
16	M227_0.6	ENSG00000117569	RRM_1	PTBP2	polypyrimidine tract binding protein 2 [Source:HGNC Symbol;Acc:17662]	RRM_5,RRM_6	family-695	mRNA	RNA binding,mRNA processing,mRNA binding,spliceosomal complex,mRNA splice site selection,negative regulation of RNA splicing	nucleotide binding,RNA binding,nucleic acid binding,nucleus,mRNA processing,protein binding,mRNA binding,spliceosomal complex,mRNA splice site selection,regulation of neural precursor cell proliferation,negative regulation of RNA splicing	1	full
16	M075_0.6	ENSG00000116001	RRM_1	TIA1	TIA1 cytotoxic granule-associated RNA binding protein [Source:HGNC Symbol;Acc:11802]	RRM_1	family-133	mRNA	AU-rich element binding,cytoplasmic stress granule,poly(A) RNA binding,regulation of mRNA splicing, via spliceosome	nucleic acid binding,nucleotide binding,AU-rich element binding,nucleus,cytoplasmic stress granule,negative regulation of translation,negative regulation of cytokine biosynthetic process,protein binding,poly(A) RNA binding,apoptotic process,regulation of mRNA splicing, via spliceosome,cytoplasm	1	full
16	M081_0.6	ENSG00000060138	CSD	YBX3	cold shock domain protein A [Source:HGNC Symbol;Acc:2428]	CSD	family-851	mRNA	mRNA 3'-UTR binding,ribonucleoprotein complex,3'-UTR-mediated mRNA stabilization,positive regulation of cytoplasmic translation	protein binding,mRNA 3'-UTR binding,sequence-specific DNA binding transcription factor activity,transcription corepressor activity,nucleic acid binding,DNA binding,double-stranded DNA binding,single-stranded DNA binding,Rho GTPase binding,ribonucleoprotein complex,nucleus,cytoplasm,tight junction,perinuclear region of cytoplasm,polysome,negative regulation of transcription from RNA polymerase II …	1	full
16	M081_0.6	ENSG00000065978	CSD	YBX1	Y box binding protein 1 [Source:HGNC Symbol;Acc:8014]	CSD	family-851	mRNA	RNA binding,histone pre-mRNA 3'end processing complex,ribonucleoprotein complex,cytoplasmic stress granule,U12-type spliceosomal complex,CRD-mediated mRNA stability complex,RNA splicing,mRNA splicing, via spliceosome,CRD-mediated mRNA stabilization	nucleic acid binding,DNA binding,regulation of transcription, DNA-dependent,cytoplasm,intracellular membrane-bounded organelle,protein binding,RNA binding,sequence-specific DNA binding transcription factor activity,double-stranded DNA binding,single-stranded DNA binding,nucleus,histone pre-mRNA 3'end processing complex,nucleoplasm,ribonucleoprotein complex,extracellular vesicular exosome,cytoplas…	1	full
16	M227_0.6	ENSG00000011304	RRM_1	PTBP1	polypyrimidine tract binding protein 1 [Source:HGNC Symbol;Acc:9583]	RRM_5,RRM_6	family-695	mRNA	RNA binding,mRNA processing,poly-pyrimidine tract binding,pre-mRNA binding,RNA splicing,regulation of alternative mRNA splicing, via spliceosome,mRNA splicing, via spliceosome,alternative mRNA splicing, via spliceosome,negative regulation of mRNA splicing, via spliceosome,negative regulation of RNA splicing	nucleotide binding,RNA binding,nucleic acid binding,nucleus,mRNA processing,protein binding,poly-pyrimidine tract binding,pre-mRNA binding,nucleolus,nucleoplasm,gene expression,RNA splicing,regulation of alternative mRNA splicing, via spliceosome,mRNA splicing, via spliceosome,alternative mRNA splicing, via spliceosome,negative regulation of mRNA splicing, via spliceosome,negative regulation of R…	1	full
16	M148_0.6	ENSG00000100836	RRM_1	PABPN1	poly(A) binding protein, nuclear 1 [Source:HGNC Symbol;Acc:8565]	RRM_1	family-1087	mRNA	RNA binding,ribonucleoprotein complex,RNA splicing,mRNA splicing, via spliceosome,RNA processing,poly(A)+ mRNA export from nucleus,mRNA 3'-end processing,modification by virus of host mRNA processing	nucleic acid binding,nucleotide binding,nucleus,cytoplasm,RNA binding,protein binding,nucleoplasm,ribonucleoprotein complex,transcription from RNA polymerase II promoter,gene expression,RNA splicing,mRNA splicing, via spliceosome,RNA processing,poly(A)+ mRNA export from nucleus,muscle contraction,mRNA 3'-end processing,modulation by virus of host morphology or physiology,viral life cycle,terminat…	1	full
16	M148_0.6	ENSG00000205022	RRM_1	PABPN1L	poly(A) binding protein, nuclear 1-like (cytoplasmic) [Source:HGNC Symbol;Acc:37237]	RRM_1	family-1087	mRNA	RNA binding	nucleotide binding,RNA binding,nucleic acid binding,cytoplasm	1	full
16	M004_0.6	ENSG00000159409	RRM_1	CELF3	CUGBP, Elav-like family member 3 [Source:HGNC Symbol;Acc:11967]	RRM_1	family-721	mRNA	RNA binding,mRNA binding,RNA splicing,regulation of alternative mRNA splicing, via spliceosome,mRNA splicing, via spliceosome,positive regulation of mRNA splicing, via spliceosome	nucleotide binding,nucleic acid binding,RNA binding,mRNA binding,cytoplasm,nucleus,spermatogenesis,RNA splicing,regulation of alternative mRNA splicing, via spliceosome,mRNA splicing, via spliceosome,sperm motility,positive regulation of mRNA splicing, via spliceosome	1	full
16	M004_0.6	ENSG00000101489	RRM_1	CELF4	CUGBP, Elav-like family member 4 [Source:HGNC Symbol;Acc:14015]	RRM_5,RRM_1	family-721	mRNA	mRNA binding,translation repressor activity, nucleic acid binding,regulation of alternative mRNA splicing, via spliceosome,mRNA splice site selection,alternative mRNA splicing, via spliceosome,positive regulation of mRNA splicing, via spliceosome	nucleotide binding,nucleic acid binding,mRNA binding,translation repressor activity, nucleic acid binding,BRE binding,nucleus,cytoplasm,embryo development,regulation of alternative mRNA splicing, via spliceosome,mRNA splice site selection,germ cell development,alternative mRNA splicing, via spliceosome,negative regulation of excitatory postsynaptic membrane potential,positive regulation of mRNA s…	1	full
16	M227_0.6	ENSG00000119314	RRM_1	PTBP3	polypyrimidine tract binding protein 3 [Source:HGNC Symbol;Acc:10253]	RRM_5,RRM_1,RRM_6	family-695	mRNA	RNA binding,mRNA processing,RNA splicing,negative regulation of RNA splicing	nucleotide binding,RNA binding,nucleic acid binding,nucleus,mRNA processing,RNA splicing,regulation of cell differentiation,erythrocyte maturation,anatomical structure morphogenesis,negative regulation of RNA splicing	1	full
17	M143_0.6	ENSG00000153250	RRM_1	RBMS1	RNA binding motif, single stranded interacting protein 1 [Source:HGNC Symbol;Acc:9907]	RRM_1	family-1018	mRNA	RNA binding,RNA processing	nucleotide binding,RNA binding,nucleic acid binding,protein binding,double-stranded DNA binding,single-stranded DNA binding,nucleus,DNA replication,RNA processing	1	full
17	M143_0.6	ENSG00000076067	RRM_1	RBMS2	RNA binding motif, single stranded interacting protein 2 [Source:HGNC Symbol;Acc:9909]	RRM_1	family-1018	mRNA	RNA binding,RNA processing	nucleotide binding,nucleic acid binding,RNA binding,nucleus,RNA processing	1	full
1	M177_0.6	ENSG00000090097	KH_1	PCBP4	poly(rC) binding protein 4 [Source:HGNC Symbol;Acc:8652]	KH_1	family-421	mRNA	RNA binding,ribonucleoprotein complex	RNA binding,DNA damage response, signal transduction by p53 class mediator resulting in cell cycle arrest,cell cycle arrest,intrinsic apoptotic signaling pathway in response to DNA damage,DNA binding,cytoplasm,ribonucleoprotein complex	2	full
1	M151_0.6	ENSG00000126945	RRM_1	HNRNPH2	heterogeneous nuclear ribonucleoprotein H2 (H') [Source:HGNC Symbol;Acc:5042]	zf-RNPHF,RRM_6	family-885	mRNA	RNA binding,ribonucleoprotein complex,RNA splicing,mRNA splicing, via spliceosome	nucleotide binding,RNA binding,nucleic acid binding,nucleus,cytoplasm,nucleoplasm,ribonucleoprotein complex,actin cytoskeleton,gene expression,RNA splicing,mRNA splicing, via spliceosome	2	full
1	M043_0.6	ENSG00000090097	KH_1	PCBP4	poly(rC) binding protein 4 [Source:HGNC Symbol;Acc:8652]	KH_1	family-421	mRNA	RNA binding,ribonucleoprotein complex	RNA binding,DNA damage response, signal transduction by p53 class mediator resulting in cell cycle arrest,cell cycle arrest,intrinsic apoptotic signaling pathway in response to DNA damage,DNA binding,cytoplasm,ribonucleoprotein complex	2	full
1	M043_0.6	ENSG00000183570	KH_1	PCBP3	poly(rC) binding protein 3 [Source:HGNC Symbol;Acc:8651]	KH_1	family-421	mRNA	RNA binding,ribonucleoprotein complex,mRNA metabolic process	RNA binding,DNA binding,nucleus,mitochondrion,cytosol,intracellular membrane-bounded organelle,ribonucleoprotein complex,mRNA metabolic process	2	full
1	M043_0.6	ENSG00000197111	KH_1	PCBP2	poly(rC) binding protein 2 [Source:HGNC Symbol;Acc:8648]	KH_1	family-421	mRNA	RNA binding,ribonucleoprotein complex,mRNA metabolic process,RNA splicing,mRNA splicing, via spliceosome	RNA binding,nucleus,cytoplasm,protein binding,DNA binding,ubiquitin protein ligase binding,enzyme binding,cytosol,nucleoplasm,ribonucleoprotein complex,innate immune response,gene expression,mRNA metabolic process,RNA splicing,mRNA splicing, via spliceosome,negative regulation of type I interferon production,proteasome-mediated ubiquitin-dependent protein catabolic process,defense response to vir…	2	full
1	M178_0.6	ENSG00000140488	RRM_1	CELF6	CUGBP, Elav-like family member 6 [Source:HGNC Symbol;Acc:14059]	RRM_1	family-721	mRNA	RNA binding,mRNA processing,regulation of alternative mRNA splicing, via spliceosome	nucleotide binding,nucleic acid binding,RNA binding,nucleus,cytoplasm,mRNA processing,regulation of alternative mRNA splicing, via spliceosome	2	full
1	M151_0.6	ENSG00000169045	RRM_1	HNRNPH1	heterogeneous nuclear ribonucleoprotein H1 (H) [Source:HGNC Symbol;Acc:5041]	zf-RNPHF,RRM_6	family-885	mRNA	RNA binding,poly(U) RNA binding,catalytic step 2 spliceosome,RNA splicing,mRNA splicing, via spliceosome,RNA processing,regulation of RNA splicing	nucleotide binding,nucleic acid binding,nucleus,actin cytoskeleton,cytoplasm,RNA binding,protein binding,poly(U) RNA binding,nucleoplasm,catalytic step 2 spliceosome,gene expression,RNA splicing,mRNA splicing, via spliceosome,RNA processing,regulation of RNA splicing	2	full
1	M177_0.6	ENSG00000183570	KH_1	PCBP3	poly(rC) binding protein 3 [Source:HGNC Symbol;Acc:8651]	KH_1	family-421	mRNA	RNA binding,ribonucleoprotein complex,mRNA metabolic process	RNA binding,DNA binding,nucleus,mitochondrion,cytosol,intracellular membrane-bounded organelle,ribonucleoprotein complex,mRNA metabolic process	2	full
1	M177_0.6	ENSG00000169564	KH_1	PCBP1	poly(rC) binding protein 1 [Source:HGNC Symbol;Acc:8647]	KH_1	family-421	mRNA	RNA binding,ribonucleoprotein complex,mRNA metabolic process,RNA splicing,mRNA splicing, via spliceosome	protein binding,RNA binding,single-stranded DNA binding,nucleus,cytoplasm,nucleoplasm,ribonucleoprotein complex,gene expression,mRNA metabolic process,RNA splicing,mRNA splicing, via spliceosome	2	full
1	M087_0.6	ENSG00000215699	RRM_1	SRSF10	cDNA FLJ30749 fis, clone FEBRA2000402, highly similar to FUS-interacting serine-arginine-rich protein 1; cDNA FLJ43846 fis, clone TESTI4006393, highly similar to FUS-interacting serine-arginine-rich protein 1 [Source:UniProtKB/TrEMBL;Acc:B3KNY6]	RRM_1	family-1028	mRNA	RNA binding,mRNA splicing, via spliceosome,mRNA splice site selection,mRNA export from nucleus,negative regulation of mRNA splicing, via spliceosome,RNA splicing, via transesterification reactions	nucleotide binding,nucleic acid binding,RNA binding,protein binding,unfolded protein binding,RS domain binding,nucleus,cytoplasm,nucleoplasm,nuclear speck,regulation of transcription, DNA-dependent,mRNA splicing, via spliceosome,mRNA splice site selection,mRNA export from nucleus,spliceosomal tri-snRNP complex assembly,negative regulation of mRNA splicing, via spliceosome,RNA splicing, via transe…	2	full
1	M087_0.6	ENSG00000188529	RRM_1	Fusip1							2	full
1	M175_0.6	ENSG00000132819	RRM_1	RBM38	RNA binding motif protein 38 [Source:HGNC Symbol;Acc:15818]	RRM_1	family-573	mRNA	mRNA binding,mRNA 3'-UTR binding,mRNA processing,RNA splicing,regulation of RNA splicing,3'-UTR-mediated mRNA stabilization	mRNA binding,regulation of myotube differentiation,nucleotide binding,nucleic acid binding,mRNA 3'-UTR binding,nucleus,cytosol,cell differentiation,negative regulation of cell proliferation,DNA damage response, signal transduction by p53 class mediator resulting in cell cycle arrest,cell cycle,mRNA processing,RNA splicing,cell cycle arrest,regulation of RNA splicing,DNA damage response, signal tr…	2	full
1	M088_0.6	ENSG00000154548	RRM_1	SRSF12	serine/arginine-rich splicing factor 12 [Source:HGNC Symbol;Acc:21220]	RRM_1	family-1028	mRNA	RNA binding,regulation of alternative mRNA splicing, via spliceosome,negative regulation of mRNA splicing, via spliceosome,mRNA 5'-splice site recognition	nucleotide binding,RNA binding,nucleic acid binding,unfolded protein binding,RS domain binding,nucleoplasm,regulation of alternative mRNA splicing, via spliceosome,spliceosomal tri-snRNP complex assembly,negative regulation of mRNA splicing, via spliceosome,mRNA 5'-splice site recognition,cytoplasmic transport	2	full
1	M175_0.6	ENSG00000112183	RRM_1	RBM24	RNA binding motif protein 24 [Source:HGNC Symbol;Acc:21539]	RRM_6	family-573	mRNA	mRNA 3'-UTR binding,regulation of mRNA stability	nucleotide binding,mRNA 3'-UTR binding,nucleus,cytoplasm,cell differentiation,regulation of myotube differentiation,regulation of mRNA stability,nucleic acid binding	2	full
1	M086_0.6	ENSG00000215699	RRM_1	SRSF10	cDNA FLJ30749 fis, clone FEBRA2000402, highly similar to FUS-interacting serine-arginine-rich protein 1; cDNA FLJ43846 fis, clone TESTI4006393, highly similar to FUS-interacting serine-arginine-rich protein 1 [Source:UniProtKB/TrEMBL;Acc:B3KNY6]	RRM_1	family-1028	mRNA	RNA binding,mRNA splicing, via spliceosome,mRNA splice site selection,mRNA export from nucleus,negative regulation of mRNA splicing, via spliceosome,RNA splicing, via transesterification reactions	nucleotide binding,nucleic acid binding,RNA binding,protein binding,unfolded protein binding,RS domain binding,nucleus,cytoplasm,nucleoplasm,nuclear speck,regulation of transcription, DNA-dependent,mRNA splicing, via spliceosome,mRNA splice site selection,mRNA export from nucleus,spliceosomal tri-snRNP complex assembly,negative regulation of mRNA splicing, via spliceosome,RNA splicing, via transe…	2	full
1	M061_0.6	ENSG00000020577	SAM_1	SAMD4A	sterile alpha motif domain containing 4A [Source:HGNC Symbol;Acc:23023] [Type: protein coding Ensembl/Havana merge]	SAM_1	family-112	mRNA	translation repressor activity,positive regulation of translation	protein binding,synapse,translation repressor activity,cytoplasm,cell junction,dendrite,positive regulation of translation,negative regulation of translation	2	full
1	M061_0.6	ENSG00000179134	SAM_1	SAMD4B	sterile alpha motif domain containing 4B [Source:HGNC Symbol;Acc:25492]	PHAT,SAM_1	family-112	mRNA	.	protein binding,nucleus,cytoplasm,transcription, DNA-templated,regulation of transcription, DNA-dependent	2	full
1	M086_0.6	ENSG00000188529	RRM_1	Fusip1							2	full
1	M065_0.6	ENSG00000111786	RRM_1	SRSF9	serine/arginine-rich splicing factor 9 [Source:HGNC Symbol;Acc:10791]	RRM_1	family-803	mRNA	RNA binding,mRNA processing,RNA splicing,mRNA splicing, via spliceosome,mRNA splice site selection,mRNA export from nucleus,mRNA 3'-end processing,negative regulation of mRNA splicing, via spliceosome	nucleic acid binding,nucleotide binding,RNA binding,protein binding,nucleus,nucleolus,nucleoplasm,transcription from RNA polymerase II promoter,gene expression,mRNA processing,RNA splicing,mRNA splicing, via spliceosome,mRNA splice site selection,mRNA export from nucleus,mRNA 3'-end processing,negative regulation of mRNA splicing, via spliceosome,termination of RNA polymerase II transcription	2	full
1	M169_0.6	ENSG00000143889	RRM_1	HNRNPLL	heterogeneous nuclear ribonucleoprotein L-like [Source:HGNC Symbol;Acc:25127]	RRM_5,RRM_6	family-695	mRNA	RNA binding,mRNA processing,ribonucleoprotein complex,mRNA binding,positive regulation of RNA splicing	nucleotide binding,RNA binding,nucleic acid binding,nucleus,mRNA processing,ribonucleoprotein complex,viral nucleocapsid,protein binding,mRNA binding,positive regulation of RNA splicing	2	full
1	M151_0.6	ENSG00000169813	RRM_1	HNRNPF	heterogeneous nuclear ribonucleoprotein F [Source:HGNC Symbol;Acc:5039]	zf-RNPHF,RRM_1,RRM_6	family-885	mRNA	RNA binding,single-stranded RNA binding,catalytic step 2 spliceosome,RNA splicing,mRNA splicing, via spliceosome,RNA processing,regulation of RNA splicing	nucleotide binding,RNA binding,protein binding,nucleic acid binding,single-stranded RNA binding,nucleus,cytoplasm,nucleoplasm,catalytic step 2 spliceosome,gene expression,RNA splicing,mRNA splicing, via spliceosome,RNA processing,regulation of RNA splicing	2	full
1	M072_0.6	ENSG00000111786	RRM_1	SRSF9	serine/arginine-rich splicing factor 9 [Source:HGNC Symbol;Acc:10791]	RRM_1	family-803	mRNA	RNA binding,mRNA processing,RNA splicing,mRNA splicing, via spliceosome,mRNA splice site selection,mRNA export from nucleus,mRNA 3'-end processing,negative regulation of mRNA splicing, via spliceosome	nucleic acid binding,nucleotide binding,RNA binding,protein binding,nucleus,nucleolus,nucleoplasm,transcription from RNA polymerase II promoter,gene expression,mRNA processing,RNA splicing,mRNA splicing, via spliceosome,mRNA splice site selection,mRNA export from nucleus,mRNA 3'-end processing,negative regulation of mRNA splicing, via spliceosome,termination of RNA polymerase II transcription	2	full
1	M168_0.6	ENSG00000121390	RRM_1	PSPC1	paraspeckle component 1 [Source:HGNC Symbol;Acc:20320]	RRM_1,NOPS	family-1078	ncRNA	RNA binding	nucleic acid binding,protein binding,nucleotide binding,RNA binding,nucleoplasm,nucleus,cytoplasm,nucleolus,nuclear matrix,nuclear speck,paraspeckles,transcription, DNA-templated,regulation of transcription, DNA-dependent	2	full
1	M168_0.6	ENSG00000116560	RRM_1	SFPQ	splicing factor proline/glutamine-rich [Source:HGNC Symbol;Acc:10774]	RRM_1,NOPS	family-1078	mRNA	RNA binding,mRNA processing,RNA splicing,alternative mRNA splicing, via spliceosome	protein binding,nucleotide binding,RNA binding,nucleic acid binding,DNA binding,paraspeckles,cytoplasm,nucleoplasm,nuclear matrix,negative regulation of transcription from RNA polymerase II promoter,transcription, DNA-templated,DNA repair,DNA recombination,mRNA processing,RNA splicing,alternative mRNA splicing, via spliceosome	2	full
1	M163_0.6	ENSG00000136231	KH_1,RRM_1	IGF2BP3	insulin-like growth factor 2 mRNA binding protein 3 [Source:HGNC Symbol;Acc:28868]	RRM_1,KH_1,RRM_6	family-297	mRNA	RNA binding,mRNA 3'-UTR binding,translation regulator activity,mRNA 5'-UTR binding,translation,mRNA transport	nucleotide binding,nucleic acid binding,RNA binding,protein binding,mRNA 3'-UTR binding,translation regulator activity,mRNA 5'-UTR binding,nucleus,cytoplasm,cytosol,translation,gene expression,mRNA transport,negative regulation of translation,regulation of cytokine biosynthetic process,anatomical structure morphogenesis	2	full
1	M087_0.6	ENSG00000154548	RRM_1	SRSF12	serine/arginine-rich splicing factor 12 [Source:HGNC Symbol;Acc:21220]	RRM_1	family-1028	mRNA	RNA binding,regulation of alternative mRNA splicing, via spliceosome,negative regulation of mRNA splicing, via spliceosome,mRNA 5'-splice site recognition	nucleotide binding,RNA binding,nucleic acid binding,unfolded protein binding,RS domain binding,nucleoplasm,regulation of alternative mRNA splicing, via spliceosome,spliceosomal tri-snRNP complex assembly,negative regulation of mRNA splicing, via spliceosome,mRNA 5'-splice site recognition,cytoplasmic transport	2	full
1	M086_0.6	ENSG00000154548	RRM_1	SRSF12	serine/arginine-rich splicing factor 12 [Source:HGNC Symbol;Acc:21220]	RRM_1	family-1028	mRNA	RNA binding,regulation of alternative mRNA splicing, via spliceosome,negative regulation of mRNA splicing, via spliceosome,mRNA 5'-splice site recognition	nucleotide binding,RNA binding,nucleic acid binding,unfolded protein binding,RS domain binding,nucleoplasm,regulation of alternative mRNA splicing, via spliceosome,spliceosomal tri-snRNP complex assembly,negative regulation of mRNA splicing, via spliceosome,mRNA 5'-splice site recognition,cytoplasmic transport	2	full
1	M088_0.6	ENSG00000188529	RRM_1	Fusip1							2	full
1	M035_0.6	ENSG00000131914	zf-CCHC,CSD	LIN28A	lin-28 homolog A (C. elegans) [Source:HGNC Symbol;Acc:15986]	zf-CCHC,CSD	family-961	mRNA	RNA binding,mRNA binding,translation initiation factor binding,miRNA binding,cytoplasmic mRNA processing body,cytoplasmic stress granule,positive regulation of translation,pre-miRNA processing,regulation of gene silencing by miRNA,miRNA catabolic process,RNA 3'-end processing,miRNA metabolic process	RNA binding,protein binding,zinc ion binding,nucleic acid binding,DNA binding,mRNA binding,translation initiation factor binding,miRNA binding,nucleus,cytoplasm,cytoplasmic mRNA processing body,nucleolus,cytoplasmic stress granule,positive regulation of neuron differentiation,regulation of transcription, DNA-dependent,stem cell maintenance,germ cell development,positive regulation of translation,…	2	full
1	M153_0.6	ENSG00000131914	zf-CCHC,CSD	LIN28A	lin-28 homolog A (C. elegans) [Source:HGNC Symbol;Acc:15986]	zf-CCHC,CSD	family-961	mRNA	RNA binding,mRNA binding,translation initiation factor binding,miRNA binding,cytoplasmic mRNA processing body,cytoplasmic stress granule,positive regulation of translation,pre-miRNA processing,regulation of gene silencing by miRNA,miRNA catabolic process,RNA 3'-end processing,miRNA metabolic process	RNA binding,protein binding,zinc ion binding,nucleic acid binding,DNA binding,mRNA binding,translation initiation factor binding,miRNA binding,nucleus,cytoplasm,cytoplasmic mRNA processing body,nucleolus,cytoplasmic stress granule,positive regulation of neuron differentiation,regulation of transcription, DNA-dependent,stem cell maintenance,germ cell development,positive regulation of translation,…	2	full
1	M153_0.6	ENSG00000187772	zf-CCHC,CSD	LIN28B	lin-28 homolog B (C. elegans) [Source:HGNC Symbol;Acc:32207]	zf-CCHC,CSD	family-961	mRNA	RNA binding,pre-miRNA processing,miRNA catabolic process,RNA 3'-end processing	RNA binding,protein binding,zinc ion binding,nucleic acid binding,DNA binding,nucleus,cytoplasm,mitochondrion,regulation of transcription, DNA-dependent,pre-miRNA processing,miRNA catabolic process,RNA 3'-end processing	2	full
1	M154_0.6	ENSG00000136450	RRM_1	SRSF1	serine/arginine-rich splicing factor 1 [Source:HGNC Symbol;Acc:10780]	RRM_1	family-803	mRNA	RNA binding,catalytic step 2 spliceosome,mRNA processing,RNA splicing,mRNA splicing, via spliceosome,mRNA splice site selection,mRNA export from nucleus,mRNA 3'-end processing,mRNA 5'-splice site recognition	protein binding,nucleotide binding,RNA binding,nucleic acid binding,RS domain binding,nucleus,cytoplasm,nucleoplasm,nuclear speck,exon-exon junction complex,catalytic step 2 spliceosome,transcription from RNA polymerase II promoter,gene expression,mRNA processing,RNA splicing,in utero embryonic development,mRNA splicing, via spliceosome,mRNA splice site selection,mRNA export from nucleus,cardiac …	2	full
1	M105_0.6	ENSG00000136450	RRM_1	SRSF1	serine/arginine-rich splicing factor 1 [Source:HGNC Symbol;Acc:10780]	RRM_1	family-803	mRNA	RNA binding,catalytic step 2 spliceosome,mRNA processing,RNA splicing,mRNA splicing, via spliceosome,mRNA splice site selection,mRNA export from nucleus,mRNA 3'-end processing,mRNA 5'-splice site recognition	protein binding,nucleotide binding,RNA binding,nucleic acid binding,RS domain binding,nucleus,cytoplasm,nucleoplasm,nuclear speck,exon-exon junction complex,catalytic step 2 spliceosome,transcription from RNA polymerase II promoter,gene expression,mRNA processing,RNA splicing,in utero embryonic development,mRNA splicing, via spliceosome,mRNA splice site selection,mRNA export from nucleus,cardiac …	2	full
1	M104_0.6	ENSG00000136450	RRM_1	SRSF1	serine/arginine-rich splicing factor 1 [Source:HGNC Symbol;Acc:10780]	RRM_1	family-803	mRNA	RNA binding,catalytic step 2 spliceosome,mRNA processing,RNA splicing,mRNA splicing, via spliceosome,mRNA splice site selection,mRNA export from nucleus,mRNA 3'-end processing,mRNA 5'-splice site recognition	protein binding,nucleotide binding,RNA binding,nucleic acid binding,RS domain binding,nucleus,cytoplasm,nucleoplasm,nuclear speck,exon-exon junction complex,catalytic step 2 spliceosome,transcription from RNA polymerase II promoter,gene expression,mRNA processing,RNA splicing,in utero embryonic development,mRNA splicing, via spliceosome,mRNA splice site selection,mRNA export from nucleus,cardiac …	2	full
1	M231_0.6	ENSG00000134001	S1	EIF2S1	eukaryotic translation initiation factor 2, subunit 1 alpha, 35kDa [Source:HGNC Symbol;Acc:3265]	S1,EIF_2_alpha	family-355	tRNA	RNA binding,translation initiation factor activity,eukaryotic translation initiation factor 2 complex,ribosome binding,cytoplasmic stress granule,eukaryotic translation initiation factor 2B complex,translation,regulation of translational initiation in response to stress,translational initiation	RNA binding,translation initiation factor activity,eukaryotic translation initiation factor 2 complex,protein binding,ribosome binding,nucleus,cytosol,cytoplasmic stress granule,polysome,eukaryotic translation initiation factor 2B complex,translation,gene expression,protein autophosphorylation,cellular protein metabolic process,endoplasmic reticulum unfolded protein response,regulation of transla…	2	full
1	M228_0.6	ENSG00000119314	RRM_1	PTBP3	polypyrimidine tract binding protein 3 [Source:HGNC Symbol;Acc:10253]	RRM_5,RRM_1,RRM_6	family-695	mRNA	RNA binding,mRNA processing,RNA splicing,negative regulation of RNA splicing	nucleotide binding,RNA binding,nucleic acid binding,nucleus,mRNA processing,RNA splicing,regulation of cell differentiation,erythrocyte maturation,anatomical structure morphogenesis,negative regulation of RNA splicing	2	full
1	M228_0.6	ENSG00000117569	RRM_1	PTBP2	polypyrimidine tract binding protein 2 [Source:HGNC Symbol;Acc:17662]	RRM_5,RRM_6	family-695	mRNA	RNA binding,mRNA processing,mRNA binding,spliceosomal complex,mRNA splice site selection,negative regulation of RNA splicing	nucleotide binding,RNA binding,nucleic acid binding,nucleus,mRNA processing,protein binding,mRNA binding,spliceosomal complex,mRNA splice site selection,regulation of neural precursor cell proliferation,negative regulation of RNA splicing	2	full
1	M019_0.6	ENSG00000154548	RRM_1	SRSF12	serine/arginine-rich splicing factor 12 [Source:HGNC Symbol;Acc:21220]	RRM_1	family-1028	mRNA	RNA binding,regulation of alternative mRNA splicing, via spliceosome,negative regulation of mRNA splicing, via spliceosome,mRNA 5'-splice site recognition	nucleotide binding,RNA binding,nucleic acid binding,unfolded protein binding,RS domain binding,nucleoplasm,regulation of alternative mRNA splicing, via spliceosome,spliceosomal tri-snRNP complex assembly,negative regulation of mRNA splicing, via spliceosome,mRNA 5'-splice site recognition,cytoplasmic transport	2	full
1	M019_0.6	ENSG00000188529	RRM_1	Fusip1							2	full
1	M019_0.6	ENSG00000215699	RRM_1	SRSF10	cDNA FLJ30749 fis, clone FEBRA2000402, highly similar to FUS-interacting serine-arginine-rich protein 1; cDNA FLJ43846 fis, clone TESTI4006393, highly similar to FUS-interacting serine-arginine-rich protein 1 [Source:UniProtKB/TrEMBL;Acc:B3KNY6]	RRM_1	family-1028	mRNA	RNA binding,mRNA splicing, via spliceosome,mRNA splice site selection,mRNA export from nucleus,negative regulation of mRNA splicing, via spliceosome,RNA splicing, via transesterification reactions	nucleotide binding,nucleic acid binding,RNA binding,protein binding,unfolded protein binding,RS domain binding,nucleus,cytoplasm,nucleoplasm,nuclear speck,regulation of transcription, DNA-dependent,mRNA splicing, via spliceosome,mRNA splice site selection,mRNA export from nucleus,spliceosomal tri-snRNP complex assembly,negative regulation of mRNA splicing, via spliceosome,RNA splicing, via transe…	2	full
1	M035_0.6	ENSG00000187772	zf-CCHC,CSD	LIN28B	lin-28 homolog B (C. elegans) [Source:HGNC Symbol;Acc:32207]	zf-CCHC,CSD	family-961	mRNA	RNA binding,pre-miRNA processing,miRNA catabolic process,RNA 3'-end processing	RNA binding,protein binding,zinc ion binding,nucleic acid binding,DNA binding,nucleus,cytoplasm,mitochondrion,regulation of transcription, DNA-dependent,pre-miRNA processing,miRNA catabolic process,RNA 3'-end processing	2	full
1	M228_0.6	ENSG00000011304	RRM_1	PTBP1	polypyrimidine tract binding protein 1 [Source:HGNC Symbol;Acc:9583]	RRM_5,RRM_6	family-695	mRNA	RNA binding,mRNA processing,poly-pyrimidine tract binding,pre-mRNA binding,RNA splicing,regulation of alternative mRNA splicing, via spliceosome,mRNA splicing, via spliceosome,alternative mRNA splicing, via spliceosome,negative regulation of mRNA splicing, via spliceosome,negative regulation of RNA splicing	nucleotide binding,RNA binding,nucleic acid binding,nucleus,mRNA processing,protein binding,poly-pyrimidine tract binding,pre-mRNA binding,nucleolus,nucleoplasm,gene expression,RNA splicing,regulation of alternative mRNA splicing, via spliceosome,mRNA splicing, via spliceosome,alternative mRNA splicing, via spliceosome,negative regulation of mRNA splicing, via spliceosome,negative regulation of R…	2	full
1	M103_0.6	ENSG00000136450	RRM_1	SRSF1	serine/arginine-rich splicing factor 1 [Source:HGNC Symbol;Acc:10780]	RRM_1	family-803	mRNA	RNA binding,catalytic step 2 spliceosome,mRNA processing,RNA splicing,mRNA splicing, via spliceosome,mRNA splice site selection,mRNA export from nucleus,mRNA 3'-end processing,mRNA 5'-splice site recognition	protein binding,nucleotide binding,RNA binding,nucleic acid binding,RS domain binding,nucleus,cytoplasm,nucleoplasm,nuclear speck,exon-exon junction complex,catalytic step 2 spliceosome,transcription from RNA polymerase II promoter,gene expression,mRNA processing,RNA splicing,in utero embryonic development,mRNA splicing, via spliceosome,mRNA splice site selection,mRNA export from nucleus,cardiac …	2	full
1	M126_0.6	ENSG00000124193	RRM_1	SRSF6	serine/arginine-rich splicing factor 6 [Source:HGNC Symbol;Acc:10788]	RRM_1	family-803	mRNA	RNA binding,RNA splicing,regulation of alternative mRNA splicing, via spliceosome,mRNA splicing, via spliceosome,mRNA splice site selection,mRNA export from nucleus,mRNA 3'-end processing,negative regulation of mRNA splicing, via spliceosome	nucleotide binding,RNA binding,nucleic acid binding,nucleus,nucleoplasm,transcription from RNA polymerase II promoter,gene expression,RNA splicing,regulation of alternative mRNA splicing, via spliceosome,mRNA splicing, via spliceosome,mRNA splice site selection,negative regulation of cell death,mRNA export from nucleus,mRNA 3'-end processing,negative regulation of mRNA splicing, via spliceosome,p…	2	full
1	M126_0.6	ENSG00000116350	RRM_1	SRSF4	serine/arginine-rich splicing factor 4 [Source:HGNC Symbol;Acc:10786]	RRM_1	family-803	mRNA	RNA binding,mRNA processing,RNA splicing,mRNA splicing, via spliceosome,mRNA export from nucleus,mRNA 3'-end processing,negative regulation of mRNA splicing, via spliceosome,RNA splicing, via transesterification reactions	nucleotide binding,nucleic acid binding,RNA binding,nucleus,nucleoplasm,nuclear speck,transcription from RNA polymerase II promoter,gene expression,mRNA processing,RNA splicing,mRNA splicing, via spliceosome,mRNA export from nucleus,mRNA 3'-end processing,negative regulation of mRNA splicing, via spliceosome,RNA splicing, via transesterification reactions,termination of RNA polymerase II transcri…	2	full
1	M102_0.6	ENSG00000136450	RRM_1	SRSF1	serine/arginine-rich splicing factor 1 [Source:HGNC Symbol;Acc:10780]	RRM_1	family-803	mRNA	RNA binding,catalytic step 2 spliceosome,mRNA processing,RNA splicing,mRNA splicing, via spliceosome,mRNA splice site selection,mRNA export from nucleus,mRNA 3'-end processing,mRNA 5'-splice site recognition	protein binding,nucleotide binding,RNA binding,nucleic acid binding,RS domain binding,nucleus,cytoplasm,nucleoplasm,nuclear speck,exon-exon junction complex,catalytic step 2 spliceosome,transcription from RNA polymerase II promoter,gene expression,mRNA processing,RNA splicing,in utero embryonic development,mRNA splicing, via spliceosome,mRNA splice site selection,mRNA export from nucleus,cardiac …	2	full
1	M207_0.6	ENSG00000183570	KH_1	PCBP3	poly(rC) binding protein 3 [Source:HGNC Symbol;Acc:8651]	KH_1	family-421	mRNA	RNA binding,ribonucleoprotein complex,mRNA metabolic process	RNA binding,DNA binding,nucleus,mitochondrion,cytosol,intracellular membrane-bounded organelle,ribonucleoprotein complex,mRNA metabolic process	2	full
1	M026_0.6	ENSG00000165119	KH_1	HNRNPK	heterogeneous nuclear ribonucleoprotein K [Source:HGNC Symbol;Acc:5044]	ROKNT,KH_1	family-421	mRNA	RNA binding,catalytic step 2 spliceosome,RNA splicing,mRNA splicing, via spliceosome,RNA processing	RNA binding,protein binding,RNA polymerase II core promoter proximal region sequence-specific DNA binding,single-stranded DNA binding,RNA polymerase II core promoter proximal region sequence-specific DNA binding transcription factor activity involved in positive regulation of transcription,nucleus,cytoplasm,cell projection,podosome,cell junction,nucleoplasm,nuclear chromatin,catalytic step 2 spli…	2	full
1	M027_0.6	ENSG00000104824	RRM_1	HNRNPL	heterogeneous nuclear ribonucleoprotein L [Source:HGNC Symbol;Acc:5045]	RRM_5	family-695	mRNA	RNA binding,mRNA processing,ribonucleoprotein complex,RNA splicing,mRNA splicing, via spliceosome,RNA processing	nucleic acid binding,RNA binding,nucleus,mRNA processing,nucleotide binding,protein binding,transcription regulatory region DNA binding,cytoplasm,nucleoplasm,ribonucleoprotein complex,gene expression,RNA splicing,mRNA splicing, via spliceosome,RNA processing,viral nucleocapsid	2	full
1	M207_0.6	ENSG00000090097	KH_1	PCBP4	poly(rC) binding protein 4 [Source:HGNC Symbol;Acc:8652]	KH_1	family-421	mRNA	RNA binding,ribonucleoprotein complex	RNA binding,DNA damage response, signal transduction by p53 class mediator resulting in cell cycle arrest,cell cycle arrest,intrinsic apoptotic signaling pathway in response to DNA damage,DNA binding,cytoplasm,ribonucleoprotein complex	2	full
1	M089_0.6	ENSG00000104824	RRM_1	HNRNPL	heterogeneous nuclear ribonucleoprotein L [Source:HGNC Symbol;Acc:5045]	RRM_5	family-695	mRNA	RNA binding,mRNA processing,ribonucleoprotein complex,RNA splicing,mRNA splicing, via spliceosome,RNA processing	nucleic acid binding,RNA binding,nucleus,mRNA processing,nucleotide binding,protein binding,transcription regulatory region DNA binding,cytoplasm,nucleoplasm,ribonucleoprotein complex,gene expression,RNA splicing,mRNA splicing, via spliceosome,RNA processing,viral nucleocapsid	2	full
1	M178_0.6	ENSG00000159409	RRM_1	CELF3	CUGBP, Elav-like family member 3 [Source:HGNC Symbol;Acc:11967]	RRM_1	family-721	mRNA	RNA binding,mRNA binding,RNA splicing,regulation of alternative mRNA splicing, via spliceosome,mRNA splicing, via spliceosome,positive regulation of mRNA splicing, via spliceosome	nucleotide binding,nucleic acid binding,RNA binding,mRNA binding,cytoplasm,nucleus,spermatogenesis,RNA splicing,regulation of alternative mRNA splicing, via spliceosome,mRNA splicing, via spliceosome,sperm motility,positive regulation of mRNA splicing, via spliceosome	2	full
1	M088_0.6	ENSG00000215699	RRM_1	SRSF10	cDNA FLJ30749 fis, clone FEBRA2000402, highly similar to FUS-interacting serine-arginine-rich protein 1; cDNA FLJ43846 fis, clone TESTI4006393, highly similar to FUS-interacting serine-arginine-rich protein 1 [Source:UniProtKB/TrEMBL;Acc:B3KNY6]	RRM_1	family-1028	mRNA	RNA binding,mRNA splicing, via spliceosome,mRNA splice site selection,mRNA export from nucleus,negative regulation of mRNA splicing, via spliceosome,RNA splicing, via transesterification reactions	nucleotide binding,nucleic acid binding,RNA binding,protein binding,unfolded protein binding,RS domain binding,nucleus,cytoplasm,nucleoplasm,nuclear speck,regulation of transcription, DNA-dependent,mRNA splicing, via spliceosome,mRNA splice site selection,mRNA export from nucleus,spliceosomal tri-snRNP complex assembly,negative regulation of mRNA splicing, via spliceosome,RNA splicing, via transe…	2	full
1	M021_0.6	ENSG00000138757	RRM_1	G3BP2	GTPase activating protein (SH3 domain) binding protein 2 [Source:HGNC Symbol;Acc:30291]	RRM_1,NTF2	family-46	mRNA	RNA binding,mRNA transport	intracellular,transport,cytoplasm,nucleotide binding,RNA binding,nucleic acid binding,receptor signaling complex scaffold activity,mRNA transport,Ras protein signal transduction,cytoplasmic sequestering of NF-kappaB	2	full
1	M083_0.6	ENSG00000135482	zf-CCCH	ZC3H10	zinc finger CCCH-type containing 10 [Source:HGNC Symbol;Acc:25893]	zf-CCCH	family-942	unknown	.	metal ion binding,protein binding	2	full
2	M243_0.6	ENSG00000135316	RRM_1	SYNCRIP	synaptotagmin binding, cytoplasmic RNA interacting protein [Source:HGNC Symbol;Acc:16918]	RRM_1	family-347	mRNA	poly(A) RNA binding,histone pre-mRNA 3'end processing complex,RNA binding,ribonucleoprotein complex,catalytic step 2 spliceosome,CRD-mediated mRNA stability complex,RNA splicing,mRNA splicing, via spliceosome,RNA processing,CRD-mediated mRNA stabilization	poly(A) RNA binding,cytoplasm,histone pre-mRNA 3'end processing complex,nucleotide binding,RNA binding,protein binding,nucleic acid binding,nucleus,endoplasmic reticulum,nucleoplasm,ribonucleoprotein complex,catalytic step 2 spliceosome,CRD-mediated mRNA stability complex,GAIT complex,RNA splicing,mRNA splicing, via spliceosome,RNA processing,cellular response to interferon-gamma,negative regulat…	2	full
2	M157_0.6	ENSG00000161082	RRM_1	CELF5	CUGBP, Elav-like family member 5 [Source:HGNC Symbol;Acc:14058]	RRM_1	family-721	mRNA	RNA binding,mRNA processing	nucleotide binding,nucleic acid binding,RNA binding,nucleus,cytoplasm,mRNA processing	2	full
2	M004_0.6	ENSG00000101489	RRM_1	CELF4	CUGBP, Elav-like family member 4 [Source:HGNC Symbol;Acc:14015]	RRM_5,RRM_1	family-721	mRNA	mRNA binding,translation repressor activity, nucleic acid binding,regulation of alternative mRNA splicing, via spliceosome,mRNA splice site selection,alternative mRNA splicing, via spliceosome,positive regulation of mRNA splicing, via spliceosome	nucleotide binding,nucleic acid binding,mRNA binding,translation repressor activity, nucleic acid binding,BRE binding,nucleus,cytoplasm,embryo development,regulation of alternative mRNA splicing, via spliceosome,mRNA splice site selection,germ cell development,alternative mRNA splicing, via spliceosome,negative regulation of excitatory postsynaptic membrane potential,positive regulation of mRNA s…	2	full
2	M004_0.6	ENSG00000159409	RRM_1	CELF3	CUGBP, Elav-like family member 3 [Source:HGNC Symbol;Acc:11967]	RRM_1	family-721	mRNA	RNA binding,mRNA binding,RNA splicing,regulation of alternative mRNA splicing, via spliceosome,mRNA splicing, via spliceosome,positive regulation of mRNA splicing, via spliceosome	nucleotide binding,nucleic acid binding,RNA binding,mRNA binding,cytoplasm,nucleus,spermatogenesis,RNA splicing,regulation of alternative mRNA splicing, via spliceosome,mRNA splicing, via spliceosome,sperm motility,positive regulation of mRNA splicing, via spliceosome	2	full
2	M143_0.6	ENSG00000076067	RRM_1	RBMS2	RNA binding motif, single stranded interacting protein 2 [Source:HGNC Symbol;Acc:9909]	RRM_1	family-1018	mRNA	RNA binding,RNA processing	nucleotide binding,nucleic acid binding,RNA binding,nucleus,RNA processing	2	full
2	M136_0.6	ENSG00000125870	RRM_1	SNRPB2	small nuclear ribonucleoprotein polypeptide B [Source:HGNC Symbol;Acc:11155]	RRM_5,RRM_1	family-525	snRNA	snRNA binding,spliceosomal complex,U2 snRNP,catalytic step 2 spliceosome,mRNA processing,RNA splicing,mRNA splicing, via spliceosome	protein binding,nucleotide binding,nucleic acid binding,snRNA binding,nucleoplasm,spliceosomal complex,U2 snRNP,catalytic step 2 spliceosome,gene expression,mRNA processing,RNA splicing,mRNA splicing, via spliceosome	2	full
2	M195_0.6	ENSG00000143368	RRM_1	SF3B4	splicing factor 3b, subunit 4, 49kDa [Source:HGNC Symbol;Acc:10771]	RRM_1	family-980	mRNA	RNA binding,spliceosomal complex,U12-type spliceosomal complex,mRNA processing,RNA splicing,mRNA splicing, via spliceosome,RNA splicing, via transesterification reactions	nucleotide binding,nucleic acid binding,RNA binding,protein binding,nucleoplasm,spliceosomal complex,U12-type spliceosomal complex,gene expression,mRNA processing,RNA splicing,mRNA splicing, via spliceosome,RNA splicing, via transesterification reactions	2	full
2	M157_0.6	ENSG00000159409	RRM_1	CELF3	CUGBP, Elav-like family member 3 [Source:HGNC Symbol;Acc:11967]	RRM_1	family-721	mRNA	RNA binding,mRNA binding,RNA splicing,regulation of alternative mRNA splicing, via spliceosome,mRNA splicing, via spliceosome,positive regulation of mRNA splicing, via spliceosome	nucleotide binding,nucleic acid binding,RNA binding,mRNA binding,cytoplasm,nucleus,spermatogenesis,RNA splicing,regulation of alternative mRNA splicing, via spliceosome,mRNA splicing, via spliceosome,sperm motility,positive regulation of mRNA splicing, via spliceosome	2	full
2	M036_0.6	ENSG00000015479	RRM_1	MATR3	matrin 3 [Source:HGNC Symbol;Acc:6912]	RRM_5	family-34	mRNA	RNA binding	nucleotide binding,RNA binding,protein binding,zinc ion binding,nucleic acid binding,structural molecule activity,nucleus,nuclear inner membrane,nuclear matrix	2	full
2	M033_0.6	ENSG00000131773	KH_1	KHDRBS3	KH domain containing, RNA binding, signal transduction associated 3 [Source:HGNC Symbol;Acc:18117]	KH_1	family-546	mRNA	RNA binding	RNA binding,nucleus,protein binding,SH3 domain binding,transcription, DNA-templated,spermatogenesis,regulation of transcription, DNA-dependent	2	full
2	M152_0.6	ENSG00000114416	KH_1	FXR1	fragile X mental retardation, autosomal homolog 1 [Source:HGNC Symbol;Acc:4023]	Agenet,FXR1P_C,KH_1	family-342	mRNA	RNA binding,G-quadruplex RNA binding,mRNA 3'-UTR binding	RNA binding,G-quadruplex RNA binding,mRNA 3'-UTR binding,nucleus,cytoplasm,costamere,polysome,negative regulation of translation,nucleolus,apoptotic process,cell differentiation,muscle organ development,protein binding	2	full
2	M176_0.6	ENSG00000112232	KH_1	KHDRBS2	KH domain containing, RNA binding, signal transduction associated 2 [Source:HGNC Symbol;Acc:18114]	KH_1	family-546	mRNA	RNA binding,poly(A) RNA binding,poly(U) RNA binding	protein binding,RNA binding,SH2 domain binding,protein heterodimerization activity,SH3 domain binding,poly(A) RNA binding,poly(U) RNA binding,nucleus,transcription, DNA-templated,regulation of transcription, DNA-dependent	2	full
2	M055_0.6	ENSG00000076067	RRM_1	RBMS2	RNA binding motif, single stranded interacting protein 2 [Source:HGNC Symbol;Acc:9909]	RRM_1	family-1018	mRNA	RNA binding,RNA processing	nucleotide binding,nucleic acid binding,RNA binding,nucleus,RNA processing	2	full
2	M055_0.6	ENSG00000144642	RRM_1	RBMS3	RNA binding motif, single stranded interacting protein 3 [Source:HGNC Symbol;Acc:13427]	RRM_1	family-1018	mRNA	RNA binding	nucleotide binding,RNA binding,nucleic acid binding,cytoplasm,intracellular membrane-bounded organelle	2	full
2	M143_0.6	ENSG00000153250	RRM_1	RBMS1	RNA binding motif, single stranded interacting protein 1 [Source:HGNC Symbol;Acc:9907]	RRM_1	family-1018	mRNA	RNA binding,RNA processing	nucleotide binding,RNA binding,nucleic acid binding,protein binding,double-stranded DNA binding,single-stranded DNA binding,nucleus,DNA replication,RNA processing	2	full
2	M160_0.6	ENSG00000121774	KH_1	KHDRBS1	KH domain containing, RNA binding, signal transduction associated 1 [Source:HGNC Symbol;Acc:18116]	KH_1	family-546	mRNA	RNA binding,mRNA processing,positive regulation of translational initiation,positive regulation of RNA export from nucleus,regulation of RNA export from nucleus	RNA binding,protein binding,DNA binding,protein complex binding,SH3 domain binding,SH3/SH2 adaptor activity,nucleus,cytoplasm,membrane,Grb2-Sos complex,transcription, DNA-templated,cell proliferation,negative regulation of transcription, DNA-dependent,signal transduction,mRNA processing,cell cycle arrest,G2/M transition of mitotic cell cycle,cell surface receptor signaling pathway,positive regula…	2	full
2	M243_0.6	ENSG00000125944	RRM_1	HNRNPR	heterogeneous nuclear ribonucleoprotein R [Source:HGNC Symbol;Acc:5047]	RRM_1	family-347	mRNA	RNA binding,spliceosomal complex,ribonucleoprotein complex,catalytic step 2 spliceosome,mRNA processing,RNA splicing,mRNA splicing, via spliceosome	nucleotide binding,nucleic acid binding,RNA binding,protein binding,nucleus,cytoplasm,nucleoplasm,spliceosomal complex,ribonucleoprotein complex,viral nucleocapsid,catalytic step 2 spliceosome,gene expression,mRNA processing,RNA splicing,mRNA splicing, via spliceosome	2	full
3	M148_0.6	ENSG00000205022	RRM_1	PABPN1L	poly(A) binding protein, nuclear 1-like (cytoplasmic) [Source:HGNC Symbol;Acc:37237]	RRM_1	family-1087	mRNA	RNA binding	nucleotide binding,RNA binding,nucleic acid binding,cytoplasm	2	full
3	M148_0.6	ENSG00000100836	RRM_1	PABPN1	poly(A) binding protein, nuclear 1 [Source:HGNC Symbol;Acc:8565]	RRM_1	family-1087	mRNA	RNA binding,ribonucleoprotein complex,RNA splicing,mRNA splicing, via spliceosome,RNA processing,poly(A)+ mRNA export from nucleus,mRNA 3'-end processing,modification by virus of host mRNA processing	nucleic acid binding,nucleotide binding,nucleus,cytoplasm,RNA binding,protein binding,nucleoplasm,ribonucleoprotein complex,transcription from RNA polymerase II promoter,gene expression,RNA splicing,mRNA splicing, via spliceosome,RNA processing,poly(A)+ mRNA export from nucleus,muscle contraction,mRNA 3'-end processing,modulation by virus of host morphology or physiology,viral life cycle,terminat…	2	full
3	M144_0.6	ENSG00000151846	RRM_1	PABPC3	poly(A) binding protein, cytoplasmic 3 [Source:HGNC Symbol;Acc:8556]	RRM_1,PABP	family-754	mRNA	RNA binding,poly(A) RNA binding,mRNA metabolic process	nucleotide binding,RNA binding,nucleic acid binding,poly(A) RNA binding,cytoplasm,mRNA metabolic process	2	full
3	M121_0.6	ENSG00000112081	RRM_1	SRSF3	serine/arginine-rich splicing factor 3 [Source:HGNC Symbol;Acc:10785]	RRM_1	family-803	mRNA	RNA binding,RNA splicing,mRNA splicing, via spliceosome,mRNA export from nucleus,mRNA 3'-end processing	nucleotide binding,nucleic acid binding,RNA binding,protein binding,phospholipase binding,nucleoplasm,nuclear speck,transcription from RNA polymerase II promoter,gene expression,RNA splicing,mRNA splicing, via spliceosome,mRNA export from nucleus,mRNA 3'-end processing,termination of RNA polymerase II transcription	2	full
3	M144_0.6	ENSG00000101104	RRM_1	PABPC1L	poly(A) binding protein, cytoplasmic 1-like [Source:HGNC Symbol;Acc:15797]	RRM_1,PABP	family-754	mRNA	RNA binding	nucleotide binding,RNA binding,nucleic acid binding	2	full
3	M046_0.6	ENSG00000112531	KH_1	QKI	QKI, KH domain containing, RNA binding [Source:HGNC Symbol;Acc:21100]	KH_1	family-546	mRNA	RNA binding,regulation of translation,mRNA processing,RNA splicing,mRNA transport	RNA binding,positive regulation of gene expression,spermatid development,myelination,long-chain fatty acid biosynthetic process,vasculogenesis,muscle cell differentiation,protein binding,SH3 domain binding,nucleus,cytoplasm,regulation of translation,mRNA processing,RNA splicing,mRNA transport,axon ensheathment	2	full
3	M024_0.6	ENSG00000170144	RRM_1	HNRNPA3	heterogeneous nuclear ribonucleoprotein A3 [Source:HGNC Symbol;Acc:24941]	RRM_1,RRM_6	family-630	mRNA	RNA binding,ribonucleoprotein complex,catalytic step 2 spliceosome,RNA splicing,mRNA splicing, via spliceosome	nucleotide binding,RNA binding,nucleic acid binding,nucleus,nucleolus,nucleoplasm,ribonucleoprotein complex,catalytic step 2 spliceosome,gene expression,RNA splicing,mRNA splicing, via spliceosome	2	full
3	M024_0.6	ENSG00000122566	RRM_1	HNRNPA2B1	heterogeneous nuclear ribonucleoprotein A2/B1 [Source:HGNC Symbol;Acc:5033]	RRM_1,RRM_6	family-630	mRNA	RNA binding,pre-mRNA intronic binding,spliceosomal complex,ribonucleoprotein complex,catalytic step 2 spliceosome,mRNA processing,RNA splicing,mRNA splicing, via spliceosome,negative regulation of mRNA splicing, via spliceosome,RNA transport	nucleotide binding,RNA binding,protein binding,nucleic acid binding,single-stranded telomeric DNA binding,pre-mRNA intronic binding,nucleus,cytoplasm,nucleolus,nucleoplasm,spliceosomal complex,ribonucleoprotein complex,catalytic step 2 spliceosome,gene expression,mRNA processing,RNA splicing,mRNA splicing, via spliceosome,negative regulation of mRNA splicing, via spliceosome,RNA transport	2	full
3	M022_0.6	ENSG00000170144	RRM_1	HNRNPA3	heterogeneous nuclear ribonucleoprotein A3 [Source:HGNC Symbol;Acc:24941]	RRM_1,RRM_6	family-630	mRNA	RNA binding,ribonucleoprotein complex,catalytic step 2 spliceosome,RNA splicing,mRNA splicing, via spliceosome	nucleotide binding,RNA binding,nucleic acid binding,nucleus,nucleolus,nucleoplasm,ribonucleoprotein complex,catalytic step 2 spliceosome,gene expression,RNA splicing,mRNA splicing, via spliceosome	2	full
3	M022_0.6	ENSG00000135486	RRM_1	HNRNPA1	heterogeneous nuclear ribonucleoprotein A1 [Source:HGNC Symbol;Acc:5031]	HnRNPA1,RRM_1	family-630	mRNA	alternative mRNA splicing, via spliceosome,RNA binding,single-stranded RNA binding,spliceosomal complex,ribonucleoprotein complex,catalytic step 2 spliceosome,mRNA processing,RNA splicing,mRNA transport,mRNA splicing, via spliceosome,RNA export from nucleus	nucleotide binding,nucleic acid binding,nucleus,alternative mRNA splicing, via spliceosome,cytoplasm,nucleolus,intermediate filament cytoskeleton,RNA binding,protein binding,single-stranded RNA binding,single-stranded DNA binding,nucleoplasm,spliceosomal complex,ribonucleoprotein complex,catalytic step 2 spliceosome,gene expression,mRNA processing,RNA splicing,mRNA transport,mRNA splicing, via sp…	2	full
3	M013_0.6	ENSG00000071626	RRM_1	DAZAP1	DAZ associated protein 1 [Source:HGNC Symbol;Acc:2683]	RRM_1	family-1012	mRNA	RNA binding,RNA stem-loop binding	nucleotide binding,nucleic acid binding,RNA binding,RNA stem-loop binding,cytoplasm,nucleus,cell proliferation,cell differentiation,spermatogenesis,maternal placenta development	2	full
3	M071_0.6	ENSG00000115875	zf-CCHC,RRM_1	SRSF7	serine/arginine-rich splicing factor 7 [Source:HGNC Symbol;Acc:10789]	RRM_1,zf-CCHC	family-803	mRNA	RNA binding,mRNA processing,RNA splicing,mRNA splicing, via spliceosome,mRNA export from nucleus,mRNA 3'-end processing,negative regulation of mRNA splicing, via spliceosome	nucleotide binding,RNA binding,protein binding,zinc ion binding,nucleic acid binding,nucleus,nucleoplasm,transcription from RNA polymerase II promoter,gene expression,mRNA processing,RNA splicing,mRNA splicing, via spliceosome,mRNA export from nucleus,mRNA 3'-end processing,negative regulation of mRNA splicing, via spliceosome,termination of RNA polymerase II transcription	2	full
4	M042_0.6	ENSG00000101104	RRM_1	PABPC1L	poly(A) binding protein, cytoplasmic 1-like [Source:HGNC Symbol;Acc:15797]	RRM_1,PABP	family-754	mRNA	RNA binding	nucleotide binding,RNA binding,nucleic acid binding	2	full
4	M042_0.6	ENSG00000090621	RRM_1	PABPC4	poly(A) binding protein, cytoplasmic 4 (inducible form) [Source:HGNC Symbol;Acc:8557]	RRM_1,PABP	family-754	mRNA	RNA binding,poly(A) RNA binding,poly(U) RNA binding,ribonucleoprotein complex,cytoplasmic stress granule,translation,RNA processing,RNA catabolic process	nucleotide binding,nucleic acid binding,RNA binding,protein binding,poly(A) RNA binding,poly(U) RNA binding,nucleus,cytoplasm,ribonucleoprotein complex,cytoplasmic stress granule,translation,RNA processing,blood coagulation,RNA catabolic process	2	full
4	M146_0.6	ENSG00000101104	RRM_1	PABPC1L	poly(A) binding protein, cytoplasmic 1-like [Source:HGNC Symbol;Acc:15797]	RRM_1,PABP	family-754	mRNA	RNA binding	nucleotide binding,RNA binding,nucleic acid binding	2	full
4	M146_0.6	ENSG00000070756	RRM_1	PABPC1	poly(A) binding protein, cytoplasmic 1 [Source:HGNC Symbol;Acc:8554]	RRM_1,PABP	family-754	mRNA	RNA binding,poly(A) RNA binding,translation activator activity,ribonucleoprotein complex,cytoplasmic stress granule,catalytic step 2 spliceosome,translation,RNA metabolic process,mRNA metabolic process,nuclear-transcribed mRNA catabolic process, deadenylation-dependent decay,nuclear-transcribed mRNA poly(A) tail shortening,gene silencing by RNA,positive regulation of nuclear-transcribed mRNA poly…	nucleotide binding,nucleic acid binding,RNA binding,cytoplasm,protein binding,protein C-terminus binding,poly(A) RNA binding,translation activator activity,nucleus,cytosol,ribonucleoprotein complex,cytoplasmic stress granule,catalytic step 2 spliceosome,translation,gene expression,RNA metabolic process,mRNA metabolic process,nuclear-transcribed mRNA catabolic process, deadenylation-dependent deca…	2	full
4	M242_0.6	ENSG00000125944	RRM_1	HNRNPR	heterogeneous nuclear ribonucleoprotein R [Source:HGNC Symbol;Acc:5047]	RRM_1	family-347	mRNA	RNA binding,spliceosomal complex,ribonucleoprotein complex,catalytic step 2 spliceosome,mRNA processing,RNA splicing,mRNA splicing, via spliceosome	nucleotide binding,nucleic acid binding,RNA binding,protein binding,nucleus,cytoplasm,nucleoplasm,spliceosomal complex,ribonucleoprotein complex,viral nucleocapsid,catalytic step 2 spliceosome,gene expression,mRNA processing,RNA splicing,mRNA splicing, via spliceosome	2	full
4	M242_0.6	ENSG00000135316	RRM_1	SYNCRIP	synaptotagmin binding, cytoplasmic RNA interacting protein [Source:HGNC Symbol;Acc:16918]	RRM_1	family-347	mRNA	poly(A) RNA binding,histone pre-mRNA 3'end processing complex,RNA binding,ribonucleoprotein complex,catalytic step 2 spliceosome,CRD-mediated mRNA stability complex,RNA splicing,mRNA splicing, via spliceosome,RNA processing,CRD-mediated mRNA stabilization	poly(A) RNA binding,cytoplasm,histone pre-mRNA 3'end processing complex,nucleotide binding,RNA binding,protein binding,nucleic acid binding,nucleus,endoplasmic reticulum,nucleoplasm,ribonucleoprotein complex,catalytic step 2 spliceosome,CRD-mediated mRNA stability complex,GAIT complex,RNA splicing,mRNA splicing, via spliceosome,RNA processing,cellular response to interferon-gamma,negative regulat…	2	full
4	M062_0.6	ENSG00000075856	RRM_1	SART3	squamous cell carcinoma antigen recognized by T cells 3 [Source:HGNC Symbol;Acc:16860]	Lsm_interact,RRM_1	family-941	snRNA	RNA binding,RNA processing	nucleotide binding,RNA binding,protein binding,cytoplasm,intracellular membrane-bounded organelle,nuclear speck,RNA processing,intracellular,nucleic acid binding	2	full
5	M001_0.6	ENSG00000148584	RRM_1	A1CF	APOBEC1 complementation factor [Source:HGNC Symbol;Acc:24086]	RRM_1,DND1_DSRM,RRM_6	family-347	mRNA	RNA binding,single-stranded RNA binding,apolipoprotein B mRNA editing enzyme complex,mRNA processing,mRNA modification	nucleotide binding,nucleic acid binding,cytoplasm,RNA binding,protein binding,single-stranded RNA binding,endoplasmic reticulum,nucleoplasm,apolipoprotein B mRNA editing enzyme complex,gene expression,mRNA processing,protein stabilization,cytidine to uridine editing,mRNA modification	2	full
5	M141_0.6	ENSG00000103067	RRM_1	ESRP2	epithelial splicing regulatory protein 2 [Source:HGNC Symbol;Acc:26152]	RRM_6	family-885	mRNA	mRNA binding,mRNA processing,RNA splicing,regulation of RNA splicing	nucleotide binding,nucleic acid binding,mRNA binding,nucleus,cytoplasm,mitochondrion,centrosome,mRNA processing,RNA splicing,regulation of RNA splicing	2	full
5	M070_0.6	ENSG00000161547	RRM_1	SRSF2	serine/arginine-rich splicing factor 2 [Source:HGNC Symbol;Acc:10783]	RRM_1	family-1028	mRNA	RNA binding,mRNA processing,RNA splicing,mRNA splicing, via spliceosome,mRNA export from nucleus,mRNA 3'-end processing	nucleotide binding,nucleic acid binding,RNA binding,transcription corepressor activity,protein binding,nucleus,nucleoplasm,nuclear speck,transcription from RNA polymerase II promoter,gene expression,mRNA processing,RNA splicing,mRNA splicing, via spliceosome,mRNA export from nucleus,mRNA 3'-end processing,termination of RNA polymerase II transcription	2	full
5	M141_0.6	ENSG00000104413	RRM_1	ESRP1	epithelial splicing regulatory protein 1 [Source:HGNC Symbol;Acc:25966]	RRM_6	family-885	mRNA	mRNA binding,mRNA processing,RNA splicing,regulation of RNA splicing	nucleotide binding,nucleic acid binding,mRNA binding,nucleus,plasma membrane,mRNA processing,RNA splicing,regulation of RNA splicing	2	full
5	M016_0.6	ENSG00000102081	KH_1	FMR1	fragile X mental retardation 1 [Source:HGNC Symbol;Acc:3775]	Agenet,FXR1P_C,KH_1	family-342	mRNA	RNA binding,mRNA binding,mRNA cap binding complex,cytoplasmic stress granule,neuronal ribonucleoprotein granule,polysomal ribosome,mRNA transport	RNA binding,protein binding,mRNA binding,cytoplasm,nucleolus,nucleoplasm,dendritic spine,mRNA cap binding complex,synapse,dendritic shaft,cytoplasmic stress granule,neuronal ribonucleoprotein granule,polysomal ribosome,mRNA transport,central nervous system development,negative regulation of translational initiation,nucleus,dendrite,neuron projection	2	full
5	M032_0.6	ENSG00000073792	KH_1,RRM_1	IGF2BP2	insulin-like growth factor 2 mRNA binding protein 2 [Source:HGNC Symbol;Acc:28867]	RRM_1,KH_1	family-297	mRNA	RNA binding,mRNA 3'-UTR binding,translation regulator activity,mRNA 5'-UTR binding,mRNA transport	nucleotide binding,RNA binding,protein binding,nucleic acid binding,mRNA 3'-UTR binding,translation regulator activity,mRNA 5'-UTR binding,nucleus,cytoplasm,cytosol,cytoskeleton,gene expression,mRNA transport,negative regulation of translation,regulation of cytokine biosynthetic process,anatomical structure morphogenesis	2	full
5	M020_0.6	ENSG00000129245	KH_1	FXR2	fragile X mental retardation, autosomal homolog 2 [Source:HGNC Symbol;Acc:4024]	Agenet,FXR1P_C,KH_1	family-342	mRNA	RNA binding,cytosolic large ribosomal subunit	RNA binding,protein binding,identical protein binding,cytoplasm,cytosolic large ribosomal subunit	2	full
6	M159_0.6	ENSG00000167281	RRM_1	RBFOX3							2	full
6	M159_0.6	ENSG00000100320	RRM_1	RBFOX2	RNA binding protein, fox-1 homolog (C. elegans) 2 [Source:HGNC Symbol;Acc:9906]	Fox-1_C,RRM_1	family-1020	mRNA	RNA binding,mRNA binding,regulation of alternative mRNA splicing, via spliceosome,RNA metabolic process,mRNA processing,RNA splicing,regulation of RNA splicing	nucleotide binding,nucleic acid binding,nucleus,cytoplasm,protein binding,RNA binding,transcription corepressor activity,mRNA binding,transcription factor binding,regulation of alternative mRNA splicing, via spliceosome,negative regulation of transcription, DNA-dependent,RNA metabolic process,regulation of cell proliferation,mRNA processing,RNA splicing,neuromuscular process controlling balance,r…	2	full
6	M159_0.6	ENSG00000078328	RRM_1	RBFOX1	RNA binding protein, fox-1 homolog (C. elegans) 1 [Source:HGNC Symbol;Acc:18222]	Fox-1_C,RRM_1	family-1020	mRNA	RNA binding,mRNA processing,RNA splicing,regulation of RNA splicing,RNA transport	nucleotide binding,RNA binding,nucleic acid binding,nucleus,mRNA processing,RNA splicing,regulation of RNA splicing,protein binding,protein C-terminus binding,cytoplasm,trans-Golgi network,neuromuscular process controlling balance,RNA transport	2	full
6	M082_0.6	ENSG00000006047	CSD	YBX2	Y box binding protein 2 [Source:HGNC Symbol;Acc:17948]	CSD	family-851	mRNA	mRNA binding,ribonucleoprotein complex binding,mRNA 3'-UTR binding,translation regulator activity,ribonucleoprotein complex,mRNA stabilization,translational attenuation	mRNA binding,nucleic acid binding,DNA binding,lipid binding,chromatin binding,ribonucleoprotein complex binding,mRNA 3'-UTR binding,translation regulator activity,ribonucleoprotein complex,nucleus,cytoplasm,polysome,oogenesis,transcription from RNA polymerase II promoter,spermatogenesis,regulation of transcription, DNA-dependent,spermatid development,oocyte development,negative regulation of tran…	2	full
6	M082_0.6	ENSG00000060138	CSD	YBX3	cold shock domain protein A [Source:HGNC Symbol;Acc:2428]	CSD	family-851	mRNA	mRNA 3'-UTR binding,ribonucleoprotein complex,3'-UTR-mediated mRNA stabilization,positive regulation of cytoplasmic translation	protein binding,mRNA 3'-UTR binding,sequence-specific DNA binding transcription factor activity,transcription corepressor activity,nucleic acid binding,DNA binding,double-stranded DNA binding,single-stranded DNA binding,Rho GTPase binding,ribonucleoprotein complex,nucleus,cytoplasm,tight junction,perinuclear region of cytoplasm,polysome,negative regulation of transcription from RNA polymerase II …	2	full
6	M201_0.6	ENSG00000143368	RRM_1	SF3B4	splicing factor 3b, subunit 4, 49kDa [Source:HGNC Symbol;Acc:10771]	RRM_1	family-980	mRNA	RNA binding,spliceosomal complex,U12-type spliceosomal complex,mRNA processing,RNA splicing,mRNA splicing, via spliceosome,RNA splicing, via transesterification reactions	nucleotide binding,nucleic acid binding,RNA binding,protein binding,nucleoplasm,spliceosomal complex,U12-type spliceosomal complex,gene expression,mRNA processing,RNA splicing,mRNA splicing, via spliceosome,RNA splicing, via transesterification reactions	2	full
6	M108_0.6	ENSG00000066044	RRM_1	ELAVL1	ELAV (embryonic lethal, abnormal vision, Drosophila)-like 1 (Hu antigen R) [Source:HGNC Symbol;Acc:3312]	RRM_1	family-1046	mRNA	RNA binding,double-stranded RNA binding,mRNA binding,AU-rich element binding,mRNA 3'-UTR AU-rich region binding,RNA metabolic process,mRNA metabolic process,regulation of translation,positive regulation of translation,mRNA stabilization,3'-UTR-mediated mRNA stabilization	nucleotide binding,RNA binding,protein binding,nucleic acid binding,double-stranded RNA binding,protein kinase binding,mRNA binding,AU-rich element binding,mRNA 3'-UTR AU-rich region binding,nucleus,cytoplasm,cytosol,nucleoplasm,multicellular organismal development,gene expression,RNA metabolic process,mRNA metabolic process,regulation of translation,positive regulation of translation,mRNA stabil…	2	full
6	M108_0.6	ENSG00000196361	RRM_1	ELAVL3	ELAV (embryonic lethal, abnormal vision, Drosophila)-like 3 (Hu antigen C) [Source:HGNC Symbol;Acc:3314]	RRM_1	family-1046	mRNA	RNA binding,AU-rich element binding	nucleotide binding,nucleic acid binding,RNA binding,AU-rich element binding,cell differentiation,nervous system development	2	full
6	M111_0.6	ENSG00000060138	CSD	YBX3	cold shock domain protein A [Source:HGNC Symbol;Acc:2428]	CSD	family-851	mRNA	mRNA 3'-UTR binding,ribonucleoprotein complex,3'-UTR-mediated mRNA stabilization,positive regulation of cytoplasmic translation	protein binding,mRNA 3'-UTR binding,sequence-specific DNA binding transcription factor activity,transcription corepressor activity,nucleic acid binding,DNA binding,double-stranded DNA binding,single-stranded DNA binding,Rho GTPase binding,ribonucleoprotein complex,nucleus,cytoplasm,tight junction,perinuclear region of cytoplasm,polysome,negative regulation of transcription from RNA polymerase II …	2	full
6	M111_0.6	ENSG00000065978	CSD	YBX1	Y box binding protein 1 [Source:HGNC Symbol;Acc:8014]	CSD	family-851	mRNA	RNA binding,histone pre-mRNA 3'end processing complex,ribonucleoprotein complex,cytoplasmic stress granule,U12-type spliceosomal complex,CRD-mediated mRNA stability complex,RNA splicing,mRNA splicing, via spliceosome,CRD-mediated mRNA stabilization	nucleic acid binding,DNA binding,regulation of transcription, DNA-dependent,cytoplasm,intracellular membrane-bounded organelle,protein binding,RNA binding,sequence-specific DNA binding transcription factor activity,double-stranded DNA binding,single-stranded DNA binding,nucleus,histone pre-mRNA 3'end processing complex,nucleoplasm,ribonucleoprotein complex,extracellular vesicular exosome,cytoplas…	2	full
6	M118_0.6	ENSG00000100320	RRM_1	RBFOX2	RNA binding protein, fox-1 homolog (C. elegans) 2 [Source:HGNC Symbol;Acc:9906]	Fox-1_C,RRM_1	family-1020	mRNA	RNA binding,mRNA binding,regulation of alternative mRNA splicing, via spliceosome,RNA metabolic process,mRNA processing,RNA splicing,regulation of RNA splicing	nucleotide binding,nucleic acid binding,nucleus,cytoplasm,protein binding,RNA binding,transcription corepressor activity,mRNA binding,transcription factor binding,regulation of alternative mRNA splicing, via spliceosome,negative regulation of transcription, DNA-dependent,RNA metabolic process,regulation of cell proliferation,mRNA processing,RNA splicing,neuromuscular process controlling balance,r…	2	full
6	M118_0.6	ENSG00000167281	RRM_1	RBFOX3							2	full
6	M017_0.6	ENSG00000167281	RRM_1	RBFOX3							2	full
6	M017_0.6	ENSG00000100320	RRM_1	RBFOX2	RNA binding protein, fox-1 homolog (C. elegans) 2 [Source:HGNC Symbol;Acc:9906]	Fox-1_C,RRM_1	family-1020	mRNA	RNA binding,mRNA binding,regulation of alternative mRNA splicing, via spliceosome,RNA metabolic process,mRNA processing,RNA splicing,regulation of RNA splicing	nucleotide binding,nucleic acid binding,nucleus,cytoplasm,protein binding,RNA binding,transcription corepressor activity,mRNA binding,transcription factor binding,regulation of alternative mRNA splicing, via spliceosome,negative regulation of transcription, DNA-dependent,RNA metabolic process,regulation of cell proliferation,mRNA processing,RNA splicing,neuromuscular process controlling balance,r…	2	full
6	M210_0.6	ENSG00000152795	RRM_1	HNRNPDL	heterogeneous nuclear ribonucleoprotein D-like [Source:HGNC Symbol;Acc:5037]	RRM_1,CBFNT	family-630	mRNA	RNA binding,poly(A) RNA binding,poly(G) RNA binding,spliceosomal complex,RNA processing	nucleotide binding,RNA binding,nucleic acid binding,DNA binding,double-stranded DNA binding,single-stranded DNA binding,poly(A) RNA binding,poly(G) RNA binding,nucleus,cytoplasm,spliceosomal complex,transcription, DNA-templated,regulation of transcription, DNA-dependent,RNA processing,regulation of gene expression	2	full
6	M079_0.6	ENSG00000159409	RRM_1	CELF3	CUGBP, Elav-like family member 3 [Source:HGNC Symbol;Acc:11967]	RRM_1	family-721	mRNA	RNA binding,mRNA binding,RNA splicing,regulation of alternative mRNA splicing, via spliceosome,mRNA splicing, via spliceosome,positive regulation of mRNA splicing, via spliceosome	nucleotide binding,nucleic acid binding,RNA binding,mRNA binding,cytoplasm,nucleus,spermatogenesis,RNA splicing,regulation of alternative mRNA splicing, via spliceosome,mRNA splicing, via spliceosome,sperm motility,positive regulation of mRNA splicing, via spliceosome	2	full
7	M031_0.6	ENSG00000066044	RRM_1	ELAVL1	ELAV (embryonic lethal, abnormal vision, Drosophila)-like 1 (Hu antigen R) [Source:HGNC Symbol;Acc:3312]	RRM_1	family-1046	mRNA	RNA binding,double-stranded RNA binding,mRNA binding,AU-rich element binding,mRNA 3'-UTR AU-rich region binding,RNA metabolic process,mRNA metabolic process,regulation of translation,positive regulation of translation,mRNA stabilization,3'-UTR-mediated mRNA stabilization	nucleotide binding,RNA binding,protein binding,nucleic acid binding,double-stranded RNA binding,protein kinase binding,mRNA binding,AU-rich element binding,mRNA 3'-UTR AU-rich region binding,nucleus,cytoplasm,cytosol,nucleoplasm,multicellular organismal development,gene expression,RNA metabolic process,mRNA metabolic process,regulation of translation,positive regulation of translation,mRNA stabil…	2	full
7	M031_0.6	ENSG00000196361	RRM_1	ELAVL3	ELAV (embryonic lethal, abnormal vision, Drosophila)-like 3 (Hu antigen C) [Source:HGNC Symbol;Acc:3314]	RRM_1	family-1046	mRNA	RNA binding,AU-rich element binding	nucleotide binding,nucleic acid binding,RNA binding,AU-rich element binding,cell differentiation,nervous system development	2	full
7	M209_0.6	ENSG00000155636	RRM_1	RBM45	RNA binding motif protein 45 [Source:HGNC Symbol;Acc:24468]	RRM_5,RRM_1	family-661	mRNA	RNA binding	nucleic acid binding,nucleotide binding,RNA binding,nucleus,cytoplasm,cell differentiation,nervous system development	2	full
7	M227_0.6	ENSG00000117569	RRM_1	PTBP2	polypyrimidine tract binding protein 2 [Source:HGNC Symbol;Acc:17662]	RRM_5,RRM_6	family-695	mRNA	RNA binding,mRNA processing,mRNA binding,spliceosomal complex,mRNA splice site selection,negative regulation of RNA splicing	nucleotide binding,RNA binding,nucleic acid binding,nucleus,mRNA processing,protein binding,mRNA binding,spliceosomal complex,mRNA splice site selection,regulation of neural precursor cell proliferation,negative regulation of RNA splicing	2	full
7	M211_0.6	ENSG00000183570	KH_1	PCBP3	poly(rC) binding protein 3 [Source:HGNC Symbol;Acc:8651]	KH_1	family-421	mRNA	RNA binding,ribonucleoprotein complex,mRNA metabolic process	RNA binding,DNA binding,nucleus,mitochondrion,cytosol,intracellular membrane-bounded organelle,ribonucleoprotein complex,mRNA metabolic process	2	full
7	M227_0.6	ENSG00000011304	RRM_1	PTBP1	polypyrimidine tract binding protein 1 [Source:HGNC Symbol;Acc:9583]	RRM_5,RRM_6	family-695	mRNA	RNA binding,mRNA processing,poly-pyrimidine tract binding,pre-mRNA binding,RNA splicing,regulation of alternative mRNA splicing, via spliceosome,mRNA splicing, via spliceosome,alternative mRNA splicing, via spliceosome,negative regulation of mRNA splicing, via spliceosome,negative regulation of RNA splicing	nucleotide binding,RNA binding,nucleic acid binding,nucleus,mRNA processing,protein binding,poly-pyrimidine tract binding,pre-mRNA binding,nucleolus,nucleoplasm,gene expression,RNA splicing,regulation of alternative mRNA splicing, via spliceosome,mRNA splicing, via spliceosome,alternative mRNA splicing, via spliceosome,negative regulation of mRNA splicing, via spliceosome,negative regulation of R…	2	full
7	M227_0.6	ENSG00000119314	RRM_1	PTBP3	polypyrimidine tract binding protein 3 [Source:HGNC Symbol;Acc:10253]	RRM_5,RRM_1,RRM_6	family-695	mRNA	RNA binding,mRNA processing,RNA splicing,negative regulation of RNA splicing	nucleotide binding,RNA binding,nucleic acid binding,nucleus,mRNA processing,RNA splicing,regulation of cell differentiation,erythrocyte maturation,anatomical structure morphogenesis,negative regulation of RNA splicing	2	full
7	M232_0.6	ENSG00000066044	RRM_1	ELAVL1	ELAV (embryonic lethal, abnormal vision, Drosophila)-like 1 (Hu antigen R) [Source:HGNC Symbol;Acc:3312]	RRM_1	family-1046	mRNA	RNA binding,double-stranded RNA binding,mRNA binding,AU-rich element binding,mRNA 3'-UTR AU-rich region binding,RNA metabolic process,mRNA metabolic process,regulation of translation,positive regulation of translation,mRNA stabilization,3'-UTR-mediated mRNA stabilization	nucleotide binding,RNA binding,protein binding,nucleic acid binding,double-stranded RNA binding,protein kinase binding,mRNA binding,AU-rich element binding,mRNA 3'-UTR AU-rich region binding,nucleus,cytoplasm,cytosol,nucleoplasm,multicellular organismal development,gene expression,RNA metabolic process,mRNA metabolic process,regulation of translation,positive regulation of translation,mRNA stabil…	2	full
7	M232_0.6	ENSG00000196361	RRM_1	ELAVL3	ELAV (embryonic lethal, abnormal vision, Drosophila)-like 3 (Hu antigen C) [Source:HGNC Symbol;Acc:3314]	RRM_1	family-1046	mRNA	RNA binding,AU-rich element binding	nucleotide binding,nucleic acid binding,RNA binding,AU-rich element binding,cell differentiation,nervous system development	2	full
7	M211_0.6	ENSG00000090097	KH_1	PCBP4	poly(rC) binding protein 4 [Source:HGNC Symbol;Acc:8652]	KH_1	family-421	mRNA	RNA binding,ribonucleoprotein complex	RNA binding,DNA damage response, signal transduction by p53 class mediator resulting in cell cycle arrest,cell cycle arrest,intrinsic apoptotic signaling pathway in response to DNA damage,DNA binding,cytoplasm,ribonucleoprotein complex	2	full
7	M044_0.6	ENSG00000148840	RRM_1	PPRC1	peroxisome proliferator-activated receptor gamma, coactivator-related 1 [Source:HGNC Symbol;Acc:30025]	RRM_1	family-567	mRNA	RNA binding	nucleotide binding,nucleic acid binding,nucleus,RNA binding,transcription, DNA-templated,regulation of transcription, DNA-dependent	2	full
7	M112_0.6	ENSG00000066044	RRM_1	ELAVL1	ELAV (embryonic lethal, abnormal vision, Drosophila)-like 1 (Hu antigen R) [Source:HGNC Symbol;Acc:3312]	RRM_1	family-1046	mRNA	RNA binding,double-stranded RNA binding,mRNA binding,AU-rich element binding,mRNA 3'-UTR AU-rich region binding,RNA metabolic process,mRNA metabolic process,regulation of translation,positive regulation of translation,mRNA stabilization,3'-UTR-mediated mRNA stabilization	nucleotide binding,RNA binding,protein binding,nucleic acid binding,double-stranded RNA binding,protein kinase binding,mRNA binding,AU-rich element binding,mRNA 3'-UTR AU-rich region binding,nucleus,cytoplasm,cytosol,nucleoplasm,multicellular organismal development,gene expression,RNA metabolic process,mRNA metabolic process,regulation of translation,positive regulation of translation,mRNA stabil…	2	full
7	M050_0.6	ENSG00000173933	zf-CCHC,RRM_1	RBM4	RNA binding motif protein 4 [Source:HGNC Symbol;Acc:9901]	RRM_1,zf-CCHC	family-969	mRNA	RNA binding,mRNA binding,mRNA 3'-UTR binding,pre-mRNA intronic binding,miRNA binding,pre-mRNA intronic pyrimidine-rich binding,cytoplasmic stress granule,mRNA processing,RNA splicing,regulation of alternative mRNA splicing, via spliceosome,RNA processing	nucleotide binding,RNA binding,protein binding,zinc ion binding,nucleic acid binding,mRNA binding,mRNA 3'-UTR binding,pre-mRNA intronic binding,miRNA binding,pre-mRNA intronic pyrimidine-rich binding,nucleus,cytoplasm,nucleolus,nucleoplasm,cytoplasmic stress granule,nuclear speck,cell differentiation,response to arsenic-containing substance,mRNA processing,RNA splicing,regulation of alternative m…	2	full
7	M127_0.6	ENSG00000196361	RRM_1	ELAVL3	ELAV (embryonic lethal, abnormal vision, Drosophila)-like 3 (Hu antigen C) [Source:HGNC Symbol;Acc:3314]	RRM_1	family-1046	mRNA	RNA binding,AU-rich element binding	nucleotide binding,nucleic acid binding,RNA binding,AU-rich element binding,cell differentiation,nervous system development	2	full
7	M127_0.6	ENSG00000066044	RRM_1	ELAVL1	ELAV (embryonic lethal, abnormal vision, Drosophila)-like 1 (Hu antigen R) [Source:HGNC Symbol;Acc:3312]	RRM_1	family-1046	mRNA	RNA binding,double-stranded RNA binding,mRNA binding,AU-rich element binding,mRNA 3'-UTR AU-rich region binding,RNA metabolic process,mRNA metabolic process,regulation of translation,positive regulation of translation,mRNA stabilization,3'-UTR-mediated mRNA stabilization	nucleotide binding,RNA binding,protein binding,nucleic acid binding,double-stranded RNA binding,protein kinase binding,mRNA binding,AU-rich element binding,mRNA 3'-UTR AU-rich region binding,nucleus,cytoplasm,cytosol,nucleoplasm,multicellular organismal development,gene expression,RNA metabolic process,mRNA metabolic process,regulation of translation,positive regulation of translation,mRNA stabil…	2	full
7	M124_0.6	ENSG00000196361	RRM_1	ELAVL3	ELAV (embryonic lethal, abnormal vision, Drosophila)-like 3 (Hu antigen C) [Source:HGNC Symbol;Acc:3314]	RRM_1	family-1046	mRNA	RNA binding,AU-rich element binding	nucleotide binding,nucleic acid binding,RNA binding,AU-rich element binding,cell differentiation,nervous system development	2	full
7	M050_0.6	ENSG00000173914	zf-CCHC,RRM_1	RBM4B	RNA binding motif protein 4B [Source:HGNC Symbol;Acc:28842]	RRM_1,zf-CCHC	family-969	mRNA	RNA binding,regulation of translation,mRNA processing,RNA splicing	nucleotide binding,nucleic acid binding,RNA binding,protein binding,zinc ion binding,nucleolus,regulation of translation,mRNA processing,RNA splicing,positive regulation of gene expression,circadian regulation of gene expression,circadian rhythm,entrainment of circadian clock by photoperiod	2	full
7	M112_0.6	ENSG00000196361	RRM_1	ELAVL3	ELAV (embryonic lethal, abnormal vision, Drosophila)-like 3 (Hu antigen C) [Source:HGNC Symbol;Acc:3314]	RRM_1	family-1046	mRNA	RNA binding,AU-rich element binding	nucleotide binding,nucleic acid binding,RNA binding,AU-rich element binding,cell differentiation,nervous system development	2	full
7	M077_0.6	ENSG00000063244	RRM_1	U2AF2	U2 small nuclear RNA auxiliary factor 2 [Source:HGNC Symbol;Acc:23156]	RRM_1,Transformer,RRM_6	family-177	mRNA	RNA binding,mRNA processing,spliceosomal complex,RNA splicing,mRNA splicing, via spliceosome,mRNA export from nucleus,mRNA 3'-end processing,negative regulation of mRNA splicing, via spliceosome	nucleotide binding,RNA binding,nucleic acid binding,nucleus,mRNA processing,protein binding,enzyme binding,C2H2 zinc finger domain binding,nucleoplasm,spliceosomal complex,RNA splicing,transcription from RNA polymerase II promoter,gene expression,mRNA splicing, via spliceosome,mRNA export from nucleus,mRNA 3'-end processing,negative regulation of mRNA splicing, via spliceosome,termination of RNA …	2	full
7	M052_0.6	ENSG00000163694	RRM_1	RBM47	RNA binding motif protein 47 [Source:HGNC Symbol;Acc:30358]	RRM_1	family-347	mRNA	RNA binding	nucleotide binding,RNA binding,nucleic acid binding,nucleus	2	full
7	M052_0.6	ENSG00000151962	RRM_1	RBM46	RNA binding motif protein 46 [Source:HGNC Symbol;Acc:28401]	RRM_1,DND1_DSRM	family-347	mRNA	RNA binding	nucleotide binding,nucleic acid binding,RNA binding	2	full
7	M050_0.6	ENSG00000239306	RRM_1	RBM14	RNA binding motif protein 14 [Source:HGNC Symbol;Acc:14219]	RRM_1	family-969	mRNA	RNA binding,ribonucleoprotein complex	nucleotide binding,RNA binding,protein binding,RNA polymerase II transcription cofactor activity,nucleic acid binding,protein binding, bridging,ligand-dependent nuclear receptor transcription coactivator activity,nucleus,transcription factor complex,mediator complex,ribonucleoprotein complex,positive regulation of transcription from RNA polymerase II promoter,DNA repair,DNA recombination,DNA repl…	2	full
8	M012_0.6	ENSG00000107864	RRM_1	CPEB3	cytoplasmic polyadenylation element binding protein 3 [Source:HGNC Symbol;Acc:21746]	RRM_1	family-728	mRNA	RNA binding,mRNA 3'-UTR binding,mRNA 3'-UTR AU-rich region binding,translation factor activity, nucleic acid binding,RNA stem-loop binding,translation repressor activity, nucleic acid binding,positive regulation of nuclear-transcribed mRNA poly(A) tail shortening,positive regulation of nuclear-transcribed mRNA catabolic process, deadenylation-dependent decay,positive regulation of translation	protein binding,RNA binding,nucleotide binding,nucleic acid binding,mRNA 3'-UTR binding,mRNA 3'-UTR AU-rich region binding,translation factor activity, nucleic acid binding,RNA stem-loop binding,translation repressor activity, nucleic acid binding,synapse,nucleus,cytoplasm,CCR4-NOT complex,dendrite,neuron projection,apical dendrite,negative regulation of translation,negative regulation of transcr…	2	full
8	M012_0.6	ENSG00000137449	RRM_1	CPEB2	cytoplasmic polyadenylation element binding protein 2 [Source:HGNC Symbol;Acc:21745]	RRM_1	family-728	mRNA	poly-pyrimidine tract binding,ribosome binding,mRNA 3'-UTR AU-rich region binding,ribosomal small subunit binding,ribosomal large subunit binding,translation repressor activity, nucleic acid binding	nucleotide binding,nucleic acid binding,poly-pyrimidine tract binding,cytoplasm,polysome,negative regulation of translational elongation,negative regulation of GTP catabolic process,ribosome binding,GTPase inhibitor activity,mRNA 3'-UTR AU-rich region binding,ribosomal small subunit binding,ribosomal large subunit binding,translation repressor activity, nucleic acid binding,nucleus,messenger ribo…	2	full
8	M158_0.6	ENSG00000179172	RRM_1	HNRNPCL1	heterogeneous nuclear ribonucleoprotein C-like 1 [Source:HGNC Symbol;Acc:29295]	RRM_1	family-666	mRNA	RNA binding,ribonucleoprotein complex	nucleotide binding,RNA binding,nucleic acid binding,nucleus,ribonucleoprotein complex	2	full
8	M156_0.6	ENSG00000116001	RRM_1	TIA1	TIA1 cytotoxic granule-associated RNA binding protein [Source:HGNC Symbol;Acc:11802]	RRM_1	family-133	mRNA	AU-rich element binding,cytoplasmic stress granule,poly(A) RNA binding,regulation of mRNA splicing, via spliceosome	nucleic acid binding,nucleotide binding,AU-rich element binding,nucleus,cytoplasmic stress granule,negative regulation of translation,negative regulation of cytokine biosynthetic process,protein binding,poly(A) RNA binding,apoptotic process,regulation of mRNA splicing, via spliceosome,cytoplasm	2	full
8	M025_0.6	ENSG00000092199	RRM_1	HNRNPC	heterogeneous nuclear ribonucleoprotein C (C1/C2) [Source:HGNC Symbol;Acc:5035]	RRM_1	family-666	mRNA	RNA binding,mRNA binding,spliceosomal complex,catalytic step 2 spliceosome,RNA splicing,mRNA splicing, via spliceosome,ribonucleoprotein complex	nucleotide binding,RNA binding,protein binding,nucleic acid binding,mRNA binding,identical protein binding,nucleoplasm,spliceosomal complex,pronucleus,catalytic step 2 spliceosome,gene expression,termination of G-protein coupled receptor signaling pathway,RNA splicing,mRNA splicing, via spliceosome,ribonucleoprotein complex,viral nucleocapsid	2	full
8	M149_0.6	ENSG00000113742	RRM_1	CPEB4	cytoplasmic polyadenylation element binding protein 4 [Source:HGNC Symbol;Acc:21747]	RRM_1	family-728	mRNA	RNA binding	nucleotide binding,RNA binding,protein binding,nucleic acid binding,nucleus,cytoplasm,endoplasmic reticulum,dendrite,postsynaptic density,negative regulation of neuron apoptotic process,cellular response to glucose starvation,response to ischemia,cellular response to amino acid stimulus,ionotropic glutamate receptor signaling pathway,cellular response to decreased oxygen levels,synapse	2	full
8	M149_0.6	ENSG00000107864	RRM_1	CPEB3	cytoplasmic polyadenylation element binding protein 3 [Source:HGNC Symbol;Acc:21746]	RRM_1	family-728	mRNA	RNA binding,mRNA 3'-UTR binding,mRNA 3'-UTR AU-rich region binding,translation factor activity, nucleic acid binding,RNA stem-loop binding,translation repressor activity, nucleic acid binding,positive regulation of nuclear-transcribed mRNA poly(A) tail shortening,positive regulation of nuclear-transcribed mRNA catabolic process, deadenylation-dependent decay,positive regulation of translation	protein binding,RNA binding,nucleotide binding,nucleic acid binding,mRNA 3'-UTR binding,mRNA 3'-UTR AU-rich region binding,translation factor activity, nucleic acid binding,RNA stem-loop binding,translation repressor activity, nucleic acid binding,synapse,nucleus,cytoplasm,CCR4-NOT complex,dendrite,neuron projection,apical dendrite,negative regulation of translation,negative regulation of transcr…	2	full
9	M164_0.6	ENSG00000144642	RRM_1	RBMS3	RNA binding motif, single stranded interacting protein 3 [Source:HGNC Symbol;Acc:13427]	RRM_1	family-1018	mRNA	RNA binding	nucleotide binding,RNA binding,nucleic acid binding,cytoplasm,intracellular membrane-bounded organelle	2	full
9	M236_0.6	ENSG00000135316	RRM_1	SYNCRIP	synaptotagmin binding, cytoplasmic RNA interacting protein [Source:HGNC Symbol;Acc:16918]	RRM_1	family-347	mRNA	poly(A) RNA binding,histone pre-mRNA 3'end processing complex,RNA binding,ribonucleoprotein complex,catalytic step 2 spliceosome,CRD-mediated mRNA stability complex,RNA splicing,mRNA splicing, via spliceosome,RNA processing,CRD-mediated mRNA stabilization	poly(A) RNA binding,cytoplasm,histone pre-mRNA 3'end processing complex,nucleotide binding,RNA binding,protein binding,nucleic acid binding,nucleus,endoplasmic reticulum,nucleoplasm,ribonucleoprotein complex,catalytic step 2 spliceosome,CRD-mediated mRNA stability complex,GAIT complex,RNA splicing,mRNA splicing, via spliceosome,RNA processing,cellular response to interferon-gamma,negative regulat…	2	full
9	M229_0.6	ENSG00000159409	RRM_1	CELF3	CUGBP, Elav-like family member 3 [Source:HGNC Symbol;Acc:11967]	RRM_1	family-721	mRNA	RNA binding,mRNA binding,RNA splicing,regulation of alternative mRNA splicing, via spliceosome,mRNA splicing, via spliceosome,positive regulation of mRNA splicing, via spliceosome	nucleotide binding,nucleic acid binding,RNA binding,mRNA binding,cytoplasm,nucleus,spermatogenesis,RNA splicing,regulation of alternative mRNA splicing, via spliceosome,mRNA splicing, via spliceosome,sperm motility,positive regulation of mRNA splicing, via spliceosome	2	full
9	M081_0.6	ENSG00000065978	CSD	YBX1	Y box binding protein 1 [Source:HGNC Symbol;Acc:8014]	CSD	family-851	mRNA	RNA binding,histone pre-mRNA 3'end processing complex,ribonucleoprotein complex,cytoplasmic stress granule,U12-type spliceosomal complex,CRD-mediated mRNA stability complex,RNA splicing,mRNA splicing, via spliceosome,CRD-mediated mRNA stabilization	nucleic acid binding,DNA binding,regulation of transcription, DNA-dependent,cytoplasm,intracellular membrane-bounded organelle,protein binding,RNA binding,sequence-specific DNA binding transcription factor activity,double-stranded DNA binding,single-stranded DNA binding,nucleus,histone pre-mRNA 3'end processing complex,nucleoplasm,ribonucleoprotein complex,extracellular vesicular exosome,cytoplas…	2	full
9	M081_0.6	ENSG00000060138	CSD	YBX3	cold shock domain protein A [Source:HGNC Symbol;Acc:2428]	CSD	family-851	mRNA	mRNA 3'-UTR binding,ribonucleoprotein complex,3'-UTR-mediated mRNA stabilization,positive regulation of cytoplasmic translation	protein binding,mRNA 3'-UTR binding,sequence-specific DNA binding transcription factor activity,transcription corepressor activity,nucleic acid binding,DNA binding,double-stranded DNA binding,single-stranded DNA binding,Rho GTPase binding,ribonucleoprotein complex,nucleus,cytoplasm,tight junction,perinuclear region of cytoplasm,polysome,negative regulation of transcription from RNA polymerase II …	2	full
9	M164_0.6	ENSG00000076067	RRM_1	RBMS2	RNA binding motif, single stranded interacting protein 2 [Source:HGNC Symbol;Acc:9909]	RRM_1	family-1018	mRNA	RNA binding,RNA processing	nucleotide binding,nucleic acid binding,RNA binding,nucleus,RNA processing	2	full
9	M236_0.6	ENSG00000125944	RRM_1	HNRNPR	heterogeneous nuclear ribonucleoprotein R [Source:HGNC Symbol;Acc:5047]	RRM_1	family-347	mRNA	RNA binding,spliceosomal complex,ribonucleoprotein complex,catalytic step 2 spliceosome,mRNA processing,RNA splicing,mRNA splicing, via spliceosome	nucleotide binding,nucleic acid binding,RNA binding,protein binding,nucleus,cytoplasm,nucleoplasm,spliceosomal complex,ribonucleoprotein complex,viral nucleocapsid,catalytic step 2 spliceosome,gene expression,mRNA processing,RNA splicing,mRNA splicing, via spliceosome	2	full
9	M051_0.6	ENSG00000089682	RRM_1	RBM41	RNA binding motif protein 41 [Source:HGNC Symbol;Acc:25617]	RRM_1	family-884	mRNA	RNA binding	nucleotide binding,RNA binding,nucleic acid binding	2	full
1	M043_0.6	ENSG00000183570	KH_1	PCBP3	poly(rC) binding protein 3 [Source:HGNC Symbol;Acc:8651]	KH_1	family-421	mRNA	RNA binding,ribonucleoprotein complex,mRNA metabolic process	RNA binding,DNA binding,nucleus,mitochondrion,cytosol,intracellular membrane-bounded organelle,ribonucleoprotein complex,mRNA metabolic process	3	full
1	M049_0.6	ENSG00000132819	RRM_1	RBM38	RNA binding motif protein 38 [Source:HGNC Symbol;Acc:15818]	RRM_1	family-573	mRNA	mRNA binding,mRNA 3'-UTR binding,mRNA processing,RNA splicing,regulation of RNA splicing,3'-UTR-mediated mRNA stabilization	mRNA binding,regulation of myotube differentiation,nucleotide binding,nucleic acid binding,mRNA 3'-UTR binding,nucleus,cytosol,cell differentiation,negative regulation of cell proliferation,DNA damage response, signal transduction by p53 class mediator resulting in cell cycle arrest,cell cycle,mRNA processing,RNA splicing,cell cycle arrest,regulation of RNA splicing,DNA damage response, signal tr…	3	full
1	M044_0.6	ENSG00000148840	RRM_1	PPRC1	peroxisome proliferator-activated receptor gamma, coactivator-related 1 [Source:HGNC Symbol;Acc:30025]	RRM_1	family-567	mRNA	RNA binding	nucleotide binding,nucleic acid binding,nucleus,RNA binding,transcription, DNA-templated,regulation of transcription, DNA-dependent	3	full
1	M043_0.6	ENSG00000197111	KH_1	PCBP2	poly(rC) binding protein 2 [Source:HGNC Symbol;Acc:8648]	KH_1	family-421	mRNA	RNA binding,ribonucleoprotein complex,mRNA metabolic process,RNA splicing,mRNA splicing, via spliceosome	RNA binding,nucleus,cytoplasm,protein binding,DNA binding,ubiquitin protein ligase binding,enzyme binding,cytosol,nucleoplasm,ribonucleoprotein complex,innate immune response,gene expression,mRNA metabolic process,RNA splicing,mRNA splicing, via spliceosome,negative regulation of type I interferon production,proteasome-mediated ubiquitin-dependent protein catabolic process,defense response to vir…	3	full
1	M043_0.6	ENSG00000090097	KH_1	PCBP4	poly(rC) binding protein 4 [Source:HGNC Symbol;Acc:8652]	KH_1	family-421	mRNA	RNA binding,ribonucleoprotein complex	RNA binding,DNA damage response, signal transduction by p53 class mediator resulting in cell cycle arrest,cell cycle arrest,intrinsic apoptotic signaling pathway in response to DNA damage,DNA binding,cytoplasm,ribonucleoprotein complex	3	full
1	M153_0.6	ENSG00000187772	zf-CCHC,CSD	LIN28B	lin-28 homolog B (C. elegans) [Source:HGNC Symbol;Acc:32207]	zf-CCHC,CSD	family-961	mRNA	RNA binding,pre-miRNA processing,miRNA catabolic process,RNA 3'-end processing	RNA binding,protein binding,zinc ion binding,nucleic acid binding,DNA binding,nucleus,cytoplasm,mitochondrion,regulation of transcription, DNA-dependent,pre-miRNA processing,miRNA catabolic process,RNA 3'-end processing	3	full
1	M154_0.6	ENSG00000136450	RRM_1	SRSF1	serine/arginine-rich splicing factor 1 [Source:HGNC Symbol;Acc:10780]	RRM_1	family-803	mRNA	RNA binding,catalytic step 2 spliceosome,mRNA processing,RNA splicing,mRNA splicing, via spliceosome,mRNA splice site selection,mRNA export from nucleus,mRNA 3'-end processing,mRNA 5'-splice site recognition	protein binding,nucleotide binding,RNA binding,nucleic acid binding,RS domain binding,nucleus,cytoplasm,nucleoplasm,nuclear speck,exon-exon junction complex,catalytic step 2 spliceosome,transcription from RNA polymerase II promoter,gene expression,mRNA processing,RNA splicing,in utero embryonic development,mRNA splicing, via spliceosome,mRNA splice site selection,mRNA export from nucleus,cardiac …	3	full
1	M147_0.6	ENSG00000080802	RRM_1	CNOT4	CCR4-NOT transcription complex, subunit 4 [Source:HGNC Symbol;Acc:7880]	RRM_5,zf-RING_4	family-114	mRNA	RNA binding,RNA metabolic process,mRNA metabolic process,nuclear-transcribed mRNA catabolic process, deadenylation-dependent decay,nuclear-transcribed mRNA poly(A) tail shortening	nucleotide binding,RNA binding,protein binding,zinc ion binding,nucleic acid binding,ubiquitin-protein ligase activity,nucleus,cytosol,CCR4-NOT complex,gene expression,RNA metabolic process,mRNA metabolic process,nuclear-transcribed mRNA catabolic process, deadenylation-dependent decay,nuclear-transcribed mRNA poly(A) tail shortening,protein autoubiquitination	3	full
1	M175_0.6	ENSG00000112183	RRM_1	RBM24	RNA binding motif protein 24 [Source:HGNC Symbol;Acc:21539]	RRM_6	family-573	mRNA	mRNA 3'-UTR binding,regulation of mRNA stability	nucleotide binding,mRNA 3'-UTR binding,nucleus,cytoplasm,cell differentiation,regulation of myotube differentiation,regulation of mRNA stability,nucleic acid binding	3	full
1	M175_0.6	ENSG00000132819	RRM_1	RBM38	RNA binding motif protein 38 [Source:HGNC Symbol;Acc:15818]	RRM_1	family-573	mRNA	mRNA binding,mRNA 3'-UTR binding,mRNA processing,RNA splicing,regulation of RNA splicing,3'-UTR-mediated mRNA stabilization	mRNA binding,regulation of myotube differentiation,nucleotide binding,nucleic acid binding,mRNA 3'-UTR binding,nucleus,cytosol,cell differentiation,negative regulation of cell proliferation,DNA damage response, signal transduction by p53 class mediator resulting in cell cycle arrest,cell cycle,mRNA processing,RNA splicing,cell cycle arrest,regulation of RNA splicing,DNA damage response, signal tr…	3	full
1	M146_0.6	ENSG00000101104	RRM_1	PABPC1L	poly(A) binding protein, cytoplasmic 1-like [Source:HGNC Symbol;Acc:15797]	RRM_1,PABP	family-754	mRNA	RNA binding	nucleotide binding,RNA binding,nucleic acid binding	3	full
1	M035_0.6	ENSG00000187772	zf-CCHC,CSD	LIN28B	lin-28 homolog B (C. elegans) [Source:HGNC Symbol;Acc:32207]	zf-CCHC,CSD	family-961	mRNA	RNA binding,pre-miRNA processing,miRNA catabolic process,RNA 3'-end processing	RNA binding,protein binding,zinc ion binding,nucleic acid binding,DNA binding,nucleus,cytoplasm,mitochondrion,regulation of transcription, DNA-dependent,pre-miRNA processing,miRNA catabolic process,RNA 3'-end processing	3	full
1	M035_0.6	ENSG00000131914	zf-CCHC,CSD	LIN28A	lin-28 homolog A (C. elegans) [Source:HGNC Symbol;Acc:15986]	zf-CCHC,CSD	family-961	mRNA	RNA binding,mRNA binding,translation initiation factor binding,miRNA binding,cytoplasmic mRNA processing body,cytoplasmic stress granule,positive regulation of translation,pre-miRNA processing,regulation of gene silencing by miRNA,miRNA catabolic process,RNA 3'-end processing,miRNA metabolic process	RNA binding,protein binding,zinc ion binding,nucleic acid binding,DNA binding,mRNA binding,translation initiation factor binding,miRNA binding,nucleus,cytoplasm,cytoplasmic mRNA processing body,nucleolus,cytoplasmic stress granule,positive regulation of neuron differentiation,regulation of transcription, DNA-dependent,stem cell maintenance,germ cell development,positive regulation of translation,…	3	full
1	M086_0.6	ENSG00000154548	RRM_1	SRSF12	serine/arginine-rich splicing factor 12 [Source:HGNC Symbol;Acc:21220]	RRM_1	family-1028	mRNA	RNA binding,regulation of alternative mRNA splicing, via spliceosome,negative regulation of mRNA splicing, via spliceosome,mRNA 5'-splice site recognition	nucleotide binding,RNA binding,nucleic acid binding,unfolded protein binding,RS domain binding,nucleoplasm,regulation of alternative mRNA splicing, via spliceosome,spliceosomal tri-snRNP complex assembly,negative regulation of mRNA splicing, via spliceosome,mRNA 5'-splice site recognition,cytoplasmic transport	3	full
1	M086_0.6	ENSG00000188529	RRM_1	Fusip1							3	full
1	M153_0.6	ENSG00000131914	zf-CCHC,CSD	LIN28A	lin-28 homolog A (C. elegans) [Source:HGNC Symbol;Acc:15986]	zf-CCHC,CSD	family-961	mRNA	RNA binding,mRNA binding,translation initiation factor binding,miRNA binding,cytoplasmic mRNA processing body,cytoplasmic stress granule,positive regulation of translation,pre-miRNA processing,regulation of gene silencing by miRNA,miRNA catabolic process,RNA 3'-end processing,miRNA metabolic process	RNA binding,protein binding,zinc ion binding,nucleic acid binding,DNA binding,mRNA binding,translation initiation factor binding,miRNA binding,nucleus,cytoplasm,cytoplasmic mRNA processing body,nucleolus,cytoplasmic stress granule,positive regulation of neuron differentiation,regulation of transcription, DNA-dependent,stem cell maintenance,germ cell development,positive regulation of translation,…	3	full
1	M086_0.6	ENSG00000215699	RRM_1	SRSF10	cDNA FLJ30749 fis, clone FEBRA2000402, highly similar to FUS-interacting serine-arginine-rich protein 1; cDNA FLJ43846 fis, clone TESTI4006393, highly similar to FUS-interacting serine-arginine-rich protein 1 [Source:UniProtKB/TrEMBL;Acc:B3KNY6]	RRM_1	family-1028	mRNA	RNA binding,mRNA splicing, via spliceosome,mRNA splice site selection,mRNA export from nucleus,negative regulation of mRNA splicing, via spliceosome,RNA splicing, via transesterification reactions	nucleotide binding,nucleic acid binding,RNA binding,protein binding,unfolded protein binding,RS domain binding,nucleus,cytoplasm,nucleoplasm,nuclear speck,regulation of transcription, DNA-dependent,mRNA splicing, via spliceosome,mRNA splice site selection,mRNA export from nucleus,spliceosomal tri-snRNP complex assembly,negative regulation of mRNA splicing, via spliceosome,RNA splicing, via transe…	3	full
1	M145_0.6	ENSG00000003756	zf-RanBP,RRM_1	RBM5	RNA binding motif protein 5 [Source:HGNC Symbol;Acc:9902]	G-patch,zf-RanBP,RRM_6	family-253	mRNA	RNA binding,mRNA binding,spliceosomal complex,RNA splicing,regulation of alternative mRNA splicing, via spliceosome,mRNA splicing, via spliceosome,RNA processing,spliceosomal complex assembly	nucleus,nucleotide binding,RNA binding,protein binding,zinc ion binding,DNA binding,mRNA binding,nucleoplasm,spliceosomal complex,apoptotic process,negative regulation of cell proliferation,gene expression,RNA splicing,regulation of alternative mRNA splicing, via spliceosome,mRNA splicing, via spliceosome,positive regulation of apoptotic process,RNA processing,spliceosomal complex assembly,nuclei…	3	full
1	M111_0.6	ENSG00000065978	CSD	YBX1	Y box binding protein 1 [Source:HGNC Symbol;Acc:8014]	CSD	family-851	mRNA	RNA binding,histone pre-mRNA 3'end processing complex,ribonucleoprotein complex,cytoplasmic stress granule,U12-type spliceosomal complex,CRD-mediated mRNA stability complex,RNA splicing,mRNA splicing, via spliceosome,CRD-mediated mRNA stabilization	nucleic acid binding,DNA binding,regulation of transcription, DNA-dependent,cytoplasm,intracellular membrane-bounded organelle,protein binding,RNA binding,sequence-specific DNA binding transcription factor activity,double-stranded DNA binding,single-stranded DNA binding,nucleus,histone pre-mRNA 3'end processing complex,nucleoplasm,ribonucleoprotein complex,extracellular vesicular exosome,cytoplas…	3	full
1	M111_0.6	ENSG00000060138	CSD	YBX3	cold shock domain protein A [Source:HGNC Symbol;Acc:2428]	CSD	family-851	mRNA	mRNA 3'-UTR binding,ribonucleoprotein complex,3'-UTR-mediated mRNA stabilization,positive regulation of cytoplasmic translation	protein binding,mRNA 3'-UTR binding,sequence-specific DNA binding transcription factor activity,transcription corepressor activity,nucleic acid binding,DNA binding,double-stranded DNA binding,single-stranded DNA binding,Rho GTPase binding,ribonucleoprotein complex,nucleus,cytoplasm,tight junction,perinuclear region of cytoplasm,polysome,negative regulation of transcription from RNA polymerase II …	3	full
1	M231_0.6	ENSG00000134001	S1	EIF2S1	eukaryotic translation initiation factor 2, subunit 1 alpha, 35kDa [Source:HGNC Symbol;Acc:3265]	S1,EIF_2_alpha	family-355	tRNA	RNA binding,translation initiation factor activity,eukaryotic translation initiation factor 2 complex,ribosome binding,cytoplasmic stress granule,eukaryotic translation initiation factor 2B complex,translation,regulation of translational initiation in response to stress,translational initiation	RNA binding,translation initiation factor activity,eukaryotic translation initiation factor 2 complex,protein binding,ribosome binding,nucleus,cytosol,cytoplasmic stress granule,polysome,eukaryotic translation initiation factor 2B complex,translation,gene expression,protein autophosphorylation,cellular protein metabolic process,endoplasmic reticulum unfolded protein response,regulation of transla…	3	full
1	M126_0.6	ENSG00000116350	RRM_1	SRSF4	serine/arginine-rich splicing factor 4 [Source:HGNC Symbol;Acc:10786]	RRM_1	family-803	mRNA	RNA binding,mRNA processing,RNA splicing,mRNA splicing, via spliceosome,mRNA export from nucleus,mRNA 3'-end processing,negative regulation of mRNA splicing, via spliceosome,RNA splicing, via transesterification reactions	nucleotide binding,nucleic acid binding,RNA binding,nucleus,nucleoplasm,nuclear speck,transcription from RNA polymerase II promoter,gene expression,mRNA processing,RNA splicing,mRNA splicing, via spliceosome,mRNA export from nucleus,mRNA 3'-end processing,negative regulation of mRNA splicing, via spliceosome,RNA splicing, via transesterification reactions,termination of RNA polymerase II transcri…	3	full
1	M105_0.6	ENSG00000136450	RRM_1	SRSF1	serine/arginine-rich splicing factor 1 [Source:HGNC Symbol;Acc:10780]	RRM_1	family-803	mRNA	RNA binding,catalytic step 2 spliceosome,mRNA processing,RNA splicing,mRNA splicing, via spliceosome,mRNA splice site selection,mRNA export from nucleus,mRNA 3'-end processing,mRNA 5'-splice site recognition	protein binding,nucleotide binding,RNA binding,nucleic acid binding,RS domain binding,nucleus,cytoplasm,nucleoplasm,nuclear speck,exon-exon junction complex,catalytic step 2 spliceosome,transcription from RNA polymerase II promoter,gene expression,mRNA processing,RNA splicing,in utero embryonic development,mRNA splicing, via spliceosome,mRNA splice site selection,mRNA export from nucleus,cardiac …	3	full
1	M146_0.6	ENSG00000070756	RRM_1	PABPC1	poly(A) binding protein, cytoplasmic 1 [Source:HGNC Symbol;Acc:8554]	RRM_1,PABP	family-754	mRNA	RNA binding,poly(A) RNA binding,translation activator activity,ribonucleoprotein complex,cytoplasmic stress granule,catalytic step 2 spliceosome,translation,RNA metabolic process,mRNA metabolic process,nuclear-transcribed mRNA catabolic process, deadenylation-dependent decay,nuclear-transcribed mRNA poly(A) tail shortening,gene silencing by RNA,positive regulation of nuclear-transcribed mRNA poly…	nucleotide binding,nucleic acid binding,RNA binding,cytoplasm,protein binding,protein C-terminus binding,poly(A) RNA binding,translation activator activity,nucleus,cytosol,ribonucleoprotein complex,cytoplasmic stress granule,catalytic step 2 spliceosome,translation,gene expression,RNA metabolic process,mRNA metabolic process,nuclear-transcribed mRNA catabolic process, deadenylation-dependent deca…	3	full
1	M104_0.6	ENSG00000136450	RRM_1	SRSF1	serine/arginine-rich splicing factor 1 [Source:HGNC Symbol;Acc:10780]	RRM_1	family-803	mRNA	RNA binding,catalytic step 2 spliceosome,mRNA processing,RNA splicing,mRNA splicing, via spliceosome,mRNA splice site selection,mRNA export from nucleus,mRNA 3'-end processing,mRNA 5'-splice site recognition	protein binding,nucleotide binding,RNA binding,nucleic acid binding,RS domain binding,nucleus,cytoplasm,nucleoplasm,nuclear speck,exon-exon junction complex,catalytic step 2 spliceosome,transcription from RNA polymerase II promoter,gene expression,mRNA processing,RNA splicing,in utero embryonic development,mRNA splicing, via spliceosome,mRNA splice site selection,mRNA export from nucleus,cardiac …	3	full
1	M021_0.6	ENSG00000138757	RRM_1	G3BP2	GTPase activating protein (SH3 domain) binding protein 2 [Source:HGNC Symbol;Acc:30291]	RRM_1,NTF2	family-46	mRNA	RNA binding,mRNA transport	intracellular,transport,cytoplasm,nucleotide binding,RNA binding,nucleic acid binding,receptor signaling complex scaffold activity,mRNA transport,Ras protein signal transduction,cytoplasmic sequestering of NF-kappaB	3	full
1	M102_0.6	ENSG00000136450	RRM_1	SRSF1	serine/arginine-rich splicing factor 1 [Source:HGNC Symbol;Acc:10780]	RRM_1	family-803	mRNA	RNA binding,catalytic step 2 spliceosome,mRNA processing,RNA splicing,mRNA splicing, via spliceosome,mRNA splice site selection,mRNA export from nucleus,mRNA 3'-end processing,mRNA 5'-splice site recognition	protein binding,nucleotide binding,RNA binding,nucleic acid binding,RS domain binding,nucleus,cytoplasm,nucleoplasm,nuclear speck,exon-exon junction complex,catalytic step 2 spliceosome,transcription from RNA polymerase II promoter,gene expression,mRNA processing,RNA splicing,in utero embryonic development,mRNA splicing, via spliceosome,mRNA splice site selection,mRNA export from nucleus,cardiac …	3	full
1	M126_0.6	ENSG00000124193	RRM_1	SRSF6	serine/arginine-rich splicing factor 6 [Source:HGNC Symbol;Acc:10788]	RRM_1	family-803	mRNA	RNA binding,RNA splicing,regulation of alternative mRNA splicing, via spliceosome,mRNA splicing, via spliceosome,mRNA splice site selection,mRNA export from nucleus,mRNA 3'-end processing,negative regulation of mRNA splicing, via spliceosome	nucleotide binding,RNA binding,nucleic acid binding,nucleus,nucleoplasm,transcription from RNA polymerase II promoter,gene expression,RNA splicing,regulation of alternative mRNA splicing, via spliceosome,mRNA splicing, via spliceosome,mRNA splice site selection,negative regulation of cell death,mRNA export from nucleus,mRNA 3'-end processing,negative regulation of mRNA splicing, via spliceosome,p…	3	full
1	M141_0.6	ENSG00000103067	RRM_1	ESRP2	epithelial splicing regulatory protein 2 [Source:HGNC Symbol;Acc:26152]	RRM_6	family-885	mRNA	mRNA binding,mRNA processing,RNA splicing,regulation of RNA splicing	nucleotide binding,nucleic acid binding,mRNA binding,nucleus,cytoplasm,mitochondrion,centrosome,mRNA processing,RNA splicing,regulation of RNA splicing	3	full
1	M141_0.6	ENSG00000104413	RRM_1	ESRP1	epithelial splicing regulatory protein 1 [Source:HGNC Symbol;Acc:25966]	RRM_6	family-885	mRNA	mRNA binding,mRNA processing,RNA splicing,regulation of RNA splicing	nucleotide binding,nucleic acid binding,mRNA binding,nucleus,plasma membrane,mRNA processing,RNA splicing,regulation of RNA splicing	3	full
1	M103_0.6	ENSG00000136450	RRM_1	SRSF1	serine/arginine-rich splicing factor 1 [Source:HGNC Symbol;Acc:10780]	RRM_1	family-803	mRNA	RNA binding,catalytic step 2 spliceosome,mRNA processing,RNA splicing,mRNA splicing, via spliceosome,mRNA splice site selection,mRNA export from nucleus,mRNA 3'-end processing,mRNA 5'-splice site recognition	protein binding,nucleotide binding,RNA binding,nucleic acid binding,RS domain binding,nucleus,cytoplasm,nucleoplasm,nuclear speck,exon-exon junction complex,catalytic step 2 spliceosome,transcription from RNA polymerase II promoter,gene expression,mRNA processing,RNA splicing,in utero embryonic development,mRNA splicing, via spliceosome,mRNA splice site selection,mRNA export from nucleus,cardiac …	3	full
1	M062_0.6	ENSG00000075856	RRM_1	SART3	squamous cell carcinoma antigen recognized by T cells 3 [Source:HGNC Symbol;Acc:16860]	Lsm_interact,RRM_1	family-941	snRNA	RNA binding,RNA processing	nucleotide binding,RNA binding,protein binding,cytoplasm,intracellular membrane-bounded organelle,nuclear speck,RNA processing,intracellular,nucleic acid binding	3	full
2	M149_0.6	ENSG00000107864	RRM_1	CPEB3	cytoplasmic polyadenylation element binding protein 3 [Source:HGNC Symbol;Acc:21746]	RRM_1	family-728	mRNA	RNA binding,mRNA 3'-UTR binding,mRNA 3'-UTR AU-rich region binding,translation factor activity, nucleic acid binding,RNA stem-loop binding,translation repressor activity, nucleic acid binding,positive regulation of nuclear-transcribed mRNA poly(A) tail shortening,positive regulation of nuclear-transcribed mRNA catabolic process, deadenylation-dependent decay,positive regulation of translation	protein binding,RNA binding,nucleotide binding,nucleic acid binding,mRNA 3'-UTR binding,mRNA 3'-UTR AU-rich region binding,translation factor activity, nucleic acid binding,RNA stem-loop binding,translation repressor activity, nucleic acid binding,synapse,nucleus,cytoplasm,CCR4-NOT complex,dendrite,neuron projection,apical dendrite,negative regulation of translation,negative regulation of transcr…	3	full
2	M232_0.6	ENSG00000196361	RRM_1	ELAVL3	ELAV (embryonic lethal, abnormal vision, Drosophila)-like 3 (Hu antigen C) [Source:HGNC Symbol;Acc:3314]	RRM_1	family-1046	mRNA	RNA binding,AU-rich element binding	nucleotide binding,nucleic acid binding,RNA binding,AU-rich element binding,cell differentiation,nervous system development	3	full
2	M002_0.6	ENSG00000131503	KH_1	ANKHD1	ankyrin repeat and KH domain containing 1 [Source:HGNC Symbol;Acc:24714]	Ank_2,Ank,KH_1,Ank_4	family-50	unknown	RNA binding	RNA binding,protein binding,nucleus,cytoplasm	3	full
2	M150_0.6	ENSG00000125970	RRM_1	RALY	RNA binding protein, autoantigenic (hnRNP-associated with lethal yellow homolog (mouse)) [Source:HGNC Symbol;Acc:15921]	RRM_1	family-666	mRNA	RNA binding,catalytic step 2 spliceosome,mRNA splicing, via spliceosome	nucleotide binding,nucleic acid binding,RNA binding,nucleus,catalytic step 2 spliceosome,mRNA splicing, via spliceosome	3	full
2	M158_0.6	ENSG00000179172	RRM_1	HNRNPCL1	heterogeneous nuclear ribonucleoprotein C-like 1 [Source:HGNC Symbol;Acc:29295]	RRM_1	family-666	mRNA	RNA binding,ribonucleoprotein complex	nucleotide binding,RNA binding,nucleic acid binding,nucleus,ribonucleoprotein complex	3	full
2	M002_0.6	ENSG00000132466	KH_1	ANKRD17	ankyrin repeat domain 17 [Source:HGNC Symbol;Acc:23575]	Ank_2,Ank,KH_1,Ank_4	family-50	unknown	RNA binding	protein binding,RNA binding,nucleus,cytoplasm,blood vessel maturation,modulation by virus of host morphology or physiology,negative regulation of smooth muscle cell differentiation	3	full
2	M232_0.6	ENSG00000066044	RRM_1	ELAVL1	ELAV (embryonic lethal, abnormal vision, Drosophila)-like 1 (Hu antigen R) [Source:HGNC Symbol;Acc:3312]	RRM_1	family-1046	mRNA	RNA binding,double-stranded RNA binding,mRNA binding,AU-rich element binding,mRNA 3'-UTR AU-rich region binding,RNA metabolic process,mRNA metabolic process,regulation of translation,positive regulation of translation,mRNA stabilization,3'-UTR-mediated mRNA stabilization	nucleotide binding,RNA binding,protein binding,nucleic acid binding,double-stranded RNA binding,protein kinase binding,mRNA binding,AU-rich element binding,mRNA 3'-UTR AU-rich region binding,nucleus,cytoplasm,cytosol,nucleoplasm,multicellular organismal development,gene expression,RNA metabolic process,mRNA metabolic process,regulation of translation,positive regulation of translation,mRNA stabil…	3	full
2	M031_0.6	ENSG00000196361	RRM_1	ELAVL3	ELAV (embryonic lethal, abnormal vision, Drosophila)-like 3 (Hu antigen C) [Source:HGNC Symbol;Acc:3314]	RRM_1	family-1046	mRNA	RNA binding,AU-rich element binding	nucleotide binding,nucleic acid binding,RNA binding,AU-rich element binding,cell differentiation,nervous system development	3	full
2	M031_0.6	ENSG00000066044	RRM_1	ELAVL1	ELAV (embryonic lethal, abnormal vision, Drosophila)-like 1 (Hu antigen R) [Source:HGNC Symbol;Acc:3312]	RRM_1	family-1046	mRNA	RNA binding,double-stranded RNA binding,mRNA binding,AU-rich element binding,mRNA 3'-UTR AU-rich region binding,RNA metabolic process,mRNA metabolic process,regulation of translation,positive regulation of translation,mRNA stabilization,3'-UTR-mediated mRNA stabilization	nucleotide binding,RNA binding,protein binding,nucleic acid binding,double-stranded RNA binding,protein kinase binding,mRNA binding,AU-rich element binding,mRNA 3'-UTR AU-rich region binding,nucleus,cytoplasm,cytosol,nucleoplasm,multicellular organismal development,gene expression,RNA metabolic process,mRNA metabolic process,regulation of translation,positive regulation of translation,mRNA stabil…	3	full
2	M025_0.6	ENSG00000092199	RRM_1	HNRNPC	heterogeneous nuclear ribonucleoprotein C (C1/C2) [Source:HGNC Symbol;Acc:5035]	RRM_1	family-666	mRNA	RNA binding,mRNA binding,spliceosomal complex,catalytic step 2 spliceosome,RNA splicing,mRNA splicing, via spliceosome,ribonucleoprotein complex	nucleotide binding,RNA binding,protein binding,nucleic acid binding,mRNA binding,identical protein binding,nucleoplasm,spliceosomal complex,pronucleus,catalytic step 2 spliceosome,gene expression,termination of G-protein coupled receptor signaling pathway,RNA splicing,mRNA splicing, via spliceosome,ribonucleoprotein complex,viral nucleocapsid	3	full
2	M228_0.6	ENSG00000119314	RRM_1	PTBP3	polypyrimidine tract binding protein 3 [Source:HGNC Symbol;Acc:10253]	RRM_5,RRM_1,RRM_6	family-695	mRNA	RNA binding,mRNA processing,RNA splicing,negative regulation of RNA splicing	nucleotide binding,RNA binding,nucleic acid binding,nucleus,mRNA processing,RNA splicing,regulation of cell differentiation,erythrocyte maturation,anatomical structure morphogenesis,negative regulation of RNA splicing	3	full
2	M228_0.6	ENSG00000117569	RRM_1	PTBP2	polypyrimidine tract binding protein 2 [Source:HGNC Symbol;Acc:17662]	RRM_5,RRM_6	family-695	mRNA	RNA binding,mRNA processing,mRNA binding,spliceosomal complex,mRNA splice site selection,negative regulation of RNA splicing	nucleotide binding,RNA binding,nucleic acid binding,nucleus,mRNA processing,protein binding,mRNA binding,spliceosomal complex,mRNA splice site selection,regulation of neural precursor cell proliferation,negative regulation of RNA splicing	3	full
2	M228_0.6	ENSG00000011304	RRM_1	PTBP1	polypyrimidine tract binding protein 1 [Source:HGNC Symbol;Acc:9583]	RRM_5,RRM_6	family-695	mRNA	RNA binding,mRNA processing,poly-pyrimidine tract binding,pre-mRNA binding,RNA splicing,regulation of alternative mRNA splicing, via spliceosome,mRNA splicing, via spliceosome,alternative mRNA splicing, via spliceosome,negative regulation of mRNA splicing, via spliceosome,negative regulation of RNA splicing	nucleotide binding,RNA binding,nucleic acid binding,nucleus,mRNA processing,protein binding,poly-pyrimidine tract binding,pre-mRNA binding,nucleolus,nucleoplasm,gene expression,RNA splicing,regulation of alternative mRNA splicing, via spliceosome,mRNA splicing, via spliceosome,alternative mRNA splicing, via spliceosome,negative regulation of mRNA splicing, via spliceosome,negative regulation of R…	3	full
2	M149_0.6	ENSG00000113742	RRM_1	CPEB4	cytoplasmic polyadenylation element binding protein 4 [Source:HGNC Symbol;Acc:21747]	RRM_1	family-728	mRNA	RNA binding	nucleotide binding,RNA binding,protein binding,nucleic acid binding,nucleus,cytoplasm,endoplasmic reticulum,dendrite,postsynaptic density,negative regulation of neuron apoptotic process,cellular response to glucose starvation,response to ischemia,cellular response to amino acid stimulus,ionotropic glutamate receptor signaling pathway,cellular response to decreased oxygen levels,synapse	3	full
3	M122_0.6	ENSG00000183496	KH_1	MEX3B	mex-3 homolog B (C. elegans) [Source:HGNC Symbol;Acc:25297]	KH_1,zf-C3HC4_3	family-755	mRNA	RNA binding,cytoplasmic mRNA processing body	RNA binding,zinc ion binding,calcium ion binding,nucleus,cytoplasm,cytoplasmic mRNA processing body,protein phosphorylation,protein autophosphorylation,protein binding	3	full
3	M207_0.6	ENSG00000183570	KH_1	PCBP3	poly(rC) binding protein 3 [Source:HGNC Symbol;Acc:8651]	KH_1	family-421	mRNA	RNA binding,ribonucleoprotein complex,mRNA metabolic process	RNA binding,DNA binding,nucleus,mitochondrion,cytosol,intracellular membrane-bounded organelle,ribonucleoprotein complex,mRNA metabolic process	3	full
3	M023_0.6	ENSG00000139675	RRM_1	HNRNPA1L2	heterogeneous nuclear ribonucleoprotein A1-like 2 [Source:HGNC Symbol;Acc:27067]	HnRNPA1,RRM_1	family-630	mRNA	RNA binding,spliceosomal complex,mRNA processing,RNA splicing,mRNA transport	nucleotide binding,RNA binding,nucleic acid binding,cytoplasm,spliceosomal complex,mRNA processing,RNA splicing,mRNA transport	3	full
3	M022_0.6	ENSG00000170144	RRM_1	HNRNPA3	heterogeneous nuclear ribonucleoprotein A3 [Source:HGNC Symbol;Acc:24941]	RRM_1,RRM_6	family-630	mRNA	RNA binding,ribonucleoprotein complex,catalytic step 2 spliceosome,RNA splicing,mRNA splicing, via spliceosome	nucleotide binding,RNA binding,nucleic acid binding,nucleus,nucleolus,nucleoplasm,ribonucleoprotein complex,catalytic step 2 spliceosome,gene expression,RNA splicing,mRNA splicing, via spliceosome	3	full
3	M023_0.6	ENSG00000170144	RRM_1	HNRNPA3	heterogeneous nuclear ribonucleoprotein A3 [Source:HGNC Symbol;Acc:24941]	RRM_1,RRM_6	family-630	mRNA	RNA binding,ribonucleoprotein complex,catalytic step 2 spliceosome,RNA splicing,mRNA splicing, via spliceosome	nucleotide binding,RNA binding,nucleic acid binding,nucleus,nucleolus,nucleoplasm,ribonucleoprotein complex,catalytic step 2 spliceosome,gene expression,RNA splicing,mRNA splicing, via spliceosome	3	full
3	M024_0.6	ENSG00000122566	RRM_1	HNRNPA2B1	heterogeneous nuclear ribonucleoprotein A2/B1 [Source:HGNC Symbol;Acc:5033]	RRM_1,RRM_6	family-630	mRNA	RNA binding,pre-mRNA intronic binding,spliceosomal complex,ribonucleoprotein complex,catalytic step 2 spliceosome,mRNA processing,RNA splicing,mRNA splicing, via spliceosome,negative regulation of mRNA splicing, via spliceosome,RNA transport	nucleotide binding,RNA binding,protein binding,nucleic acid binding,single-stranded telomeric DNA binding,pre-mRNA intronic binding,nucleus,cytoplasm,nucleolus,nucleoplasm,spliceosomal complex,ribonucleoprotein complex,catalytic step 2 spliceosome,gene expression,mRNA processing,RNA splicing,mRNA splicing, via spliceosome,negative regulation of mRNA splicing, via spliceosome,RNA transport	3	full
3	M024_0.6	ENSG00000170144	RRM_1	HNRNPA3	heterogeneous nuclear ribonucleoprotein A3 [Source:HGNC Symbol;Acc:24941]	RRM_1,RRM_6	family-630	mRNA	RNA binding,ribonucleoprotein complex,catalytic step 2 spliceosome,RNA splicing,mRNA splicing, via spliceosome	nucleotide binding,RNA binding,nucleic acid binding,nucleus,nucleolus,nucleoplasm,ribonucleoprotein complex,catalytic step 2 spliceosome,gene expression,RNA splicing,mRNA splicing, via spliceosome	3	full
3	M207_0.6	ENSG00000090097	KH_1	PCBP4	poly(rC) binding protein 4 [Source:HGNC Symbol;Acc:8652]	KH_1	family-421	mRNA	RNA binding,ribonucleoprotein complex	RNA binding,DNA damage response, signal transduction by p53 class mediator resulting in cell cycle arrest,cell cycle arrest,intrinsic apoptotic signaling pathway in response to DNA damage,DNA binding,cytoplasm,ribonucleoprotein complex	3	full
3	M036_0.6	ENSG00000015479	RRM_1	MATR3	matrin 3 [Source:HGNC Symbol;Acc:6912]	RRM_5	family-34	mRNA	RNA binding	nucleotide binding,RNA binding,protein binding,zinc ion binding,nucleic acid binding,structural molecule activity,nucleus,nuclear inner membrane,nuclear matrix	3	full
3	M122_0.6	ENSG00000181588	KH_1	MEX3D	mex-3 homolog D (C. elegans) [Source:HGNC Symbol;Acc:16734]	KH_1,zf-C3HC4_3	family-755	mRNA	RNA binding,AU-rich element binding,mRNA destabilization,mRNA localization resulting in posttranscriptional regulation of gene expression	RNA binding,protein binding,zinc ion binding,AU-rich element binding,nucleus,perinuclear region of cytoplasm,mRNA destabilization,mRNA localization resulting in posttranscriptional regulation of gene expression	3	full
3	M022_0.6	ENSG00000135486	RRM_1	HNRNPA1	heterogeneous nuclear ribonucleoprotein A1 [Source:HGNC Symbol;Acc:5031]	HnRNPA1,RRM_1	family-630	mRNA	alternative mRNA splicing, via spliceosome,RNA binding,single-stranded RNA binding,spliceosomal complex,ribonucleoprotein complex,catalytic step 2 spliceosome,mRNA processing,RNA splicing,mRNA transport,mRNA splicing, via spliceosome,RNA export from nucleus	nucleotide binding,nucleic acid binding,nucleus,alternative mRNA splicing, via spliceosome,cytoplasm,nucleolus,intermediate filament cytoskeleton,RNA binding,protein binding,single-stranded RNA binding,single-stranded DNA binding,nucleoplasm,spliceosomal complex,ribonucleoprotein complex,catalytic step 2 spliceosome,gene expression,mRNA processing,RNA splicing,mRNA transport,mRNA splicing, via sp…	3	full
3	M122_0.6	ENSG00000176624	KH_1	MEX3C	mex-3 homolog C (C. elegans) [Source:HGNC Symbol;Acc:28040]	KH_1,zf-C3HC4_3	family-755	mRNA	RNA binding	RNA binding,protein binding,zinc ion binding,ligase activity,nucleus,cytoplasm,intracellular membrane-bounded organelle,energy homeostasis,regulation of fat cell differentiation,chondrocyte hypertrophy	3	full
4	M088_0.6	ENSG00000154548	RRM_1	SRSF12	serine/arginine-rich splicing factor 12 [Source:HGNC Symbol;Acc:21220]	RRM_1	family-1028	mRNA	RNA binding,regulation of alternative mRNA splicing, via spliceosome,negative regulation of mRNA splicing, via spliceosome,mRNA 5'-splice site recognition	nucleotide binding,RNA binding,nucleic acid binding,unfolded protein binding,RS domain binding,nucleoplasm,regulation of alternative mRNA splicing, via spliceosome,spliceosomal tri-snRNP complex assembly,negative regulation of mRNA splicing, via spliceosome,mRNA 5'-splice site recognition,cytoplasmic transport	3	full
4	M240_0.6	ENSG00000132819	RRM_1	RBM38	RNA binding motif protein 38 [Source:HGNC Symbol;Acc:15818]	RRM_1	family-573	mRNA	mRNA binding,mRNA 3'-UTR binding,mRNA processing,RNA splicing,regulation of RNA splicing,3'-UTR-mediated mRNA stabilization	mRNA binding,regulation of myotube differentiation,nucleotide binding,nucleic acid binding,mRNA 3'-UTR binding,nucleus,cytosol,cell differentiation,negative regulation of cell proliferation,DNA damage response, signal transduction by p53 class mediator resulting in cell cycle arrest,cell cycle,mRNA processing,RNA splicing,cell cycle arrest,regulation of RNA splicing,DNA damage response, signal tr…	3	full
4	M019_0.6	ENSG00000154548	RRM_1	SRSF12	serine/arginine-rich splicing factor 12 [Source:HGNC Symbol;Acc:21220]	RRM_1	family-1028	mRNA	RNA binding,regulation of alternative mRNA splicing, via spliceosome,negative regulation of mRNA splicing, via spliceosome,mRNA 5'-splice site recognition	nucleotide binding,RNA binding,nucleic acid binding,unfolded protein binding,RS domain binding,nucleoplasm,regulation of alternative mRNA splicing, via spliceosome,spliceosomal tri-snRNP complex assembly,negative regulation of mRNA splicing, via spliceosome,mRNA 5'-splice site recognition,cytoplasmic transport	3	full
4	M019_0.6	ENSG00000188529	RRM_1	Fusip1							3	full
4	M088_0.6	ENSG00000215699	RRM_1	SRSF10	cDNA FLJ30749 fis, clone FEBRA2000402, highly similar to FUS-interacting serine-arginine-rich protein 1; cDNA FLJ43846 fis, clone TESTI4006393, highly similar to FUS-interacting serine-arginine-rich protein 1 [Source:UniProtKB/TrEMBL;Acc:B3KNY6]	RRM_1	family-1028	mRNA	RNA binding,mRNA splicing, via spliceosome,mRNA splice site selection,mRNA export from nucleus,negative regulation of mRNA splicing, via spliceosome,RNA splicing, via transesterification reactions	nucleotide binding,nucleic acid binding,RNA binding,protein binding,unfolded protein binding,RS domain binding,nucleus,cytoplasm,nucleoplasm,nuclear speck,regulation of transcription, DNA-dependent,mRNA splicing, via spliceosome,mRNA splice site selection,mRNA export from nucleus,spliceosomal tri-snRNP complex assembly,negative regulation of mRNA splicing, via spliceosome,RNA splicing, via transe…	3	full
4	M088_0.6	ENSG00000188529	RRM_1	Fusip1							3	full
4	M087_0.6	ENSG00000215699	RRM_1	SRSF10	cDNA FLJ30749 fis, clone FEBRA2000402, highly similar to FUS-interacting serine-arginine-rich protein 1; cDNA FLJ43846 fis, clone TESTI4006393, highly similar to FUS-interacting serine-arginine-rich protein 1 [Source:UniProtKB/TrEMBL;Acc:B3KNY6]	RRM_1	family-1028	mRNA	RNA binding,mRNA splicing, via spliceosome,mRNA splice site selection,mRNA export from nucleus,negative regulation of mRNA splicing, via spliceosome,RNA splicing, via transesterification reactions	nucleotide binding,nucleic acid binding,RNA binding,protein binding,unfolded protein binding,RS domain binding,nucleus,cytoplasm,nucleoplasm,nuclear speck,regulation of transcription, DNA-dependent,mRNA splicing, via spliceosome,mRNA splice site selection,mRNA export from nucleus,spliceosomal tri-snRNP complex assembly,negative regulation of mRNA splicing, via spliceosome,RNA splicing, via transe…	3	full
4	M087_0.6	ENSG00000188529	RRM_1	Fusip1							3	full
4	M087_0.6	ENSG00000154548	RRM_1	SRSF12	serine/arginine-rich splicing factor 12 [Source:HGNC Symbol;Acc:21220]	RRM_1	family-1028	mRNA	RNA binding,regulation of alternative mRNA splicing, via spliceosome,negative regulation of mRNA splicing, via spliceosome,mRNA 5'-splice site recognition	nucleotide binding,RNA binding,nucleic acid binding,unfolded protein binding,RS domain binding,nucleoplasm,regulation of alternative mRNA splicing, via spliceosome,spliceosomal tri-snRNP complex assembly,negative regulation of mRNA splicing, via spliceosome,mRNA 5'-splice site recognition,cytoplasmic transport	3	full
4	M019_0.6	ENSG00000215699	RRM_1	SRSF10	cDNA FLJ30749 fis, clone FEBRA2000402, highly similar to FUS-interacting serine-arginine-rich protein 1; cDNA FLJ43846 fis, clone TESTI4006393, highly similar to FUS-interacting serine-arginine-rich protein 1 [Source:UniProtKB/TrEMBL;Acc:B3KNY6]	RRM_1	family-1028	mRNA	RNA binding,mRNA splicing, via spliceosome,mRNA splice site selection,mRNA export from nucleus,negative regulation of mRNA splicing, via spliceosome,RNA splicing, via transesterification reactions	nucleotide binding,nucleic acid binding,RNA binding,protein binding,unfolded protein binding,RS domain binding,nucleus,cytoplasm,nucleoplasm,nuclear speck,regulation of transcription, DNA-dependent,mRNA splicing, via spliceosome,mRNA splice site selection,mRNA export from nucleus,spliceosomal tri-snRNP complex assembly,negative regulation of mRNA splicing, via spliceosome,RNA splicing, via transe…	3	full
5	M032_0.6	ENSG00000073792	KH_1,RRM_1	IGF2BP2	insulin-like growth factor 2 mRNA binding protein 2 [Source:HGNC Symbol;Acc:28867]	RRM_1,KH_1	family-297	mRNA	RNA binding,mRNA 3'-UTR binding,translation regulator activity,mRNA 5'-UTR binding,mRNA transport	nucleotide binding,RNA binding,protein binding,nucleic acid binding,mRNA 3'-UTR binding,translation regulator activity,mRNA 5'-UTR binding,nucleus,cytoplasm,cytosol,cytoskeleton,gene expression,mRNA transport,negative regulation of translation,regulation of cytokine biosynthetic process,anatomical structure morphogenesis	3	full
5	M112_0.6	ENSG00000196361	RRM_1	ELAVL3	ELAV (embryonic lethal, abnormal vision, Drosophila)-like 3 (Hu antigen C) [Source:HGNC Symbol;Acc:3314]	RRM_1	family-1046	mRNA	RNA binding,AU-rich element binding	nucleotide binding,nucleic acid binding,RNA binding,AU-rich element binding,cell differentiation,nervous system development	3	full
5	M051_0.6	ENSG00000089682	RRM_1	RBM41	RNA binding motif protein 41 [Source:HGNC Symbol;Acc:25617]	RRM_1	family-884	mRNA	RNA binding	nucleotide binding,RNA binding,nucleic acid binding	3	full
5	M112_0.6	ENSG00000066044	RRM_1	ELAVL1	ELAV (embryonic lethal, abnormal vision, Drosophila)-like 1 (Hu antigen R) [Source:HGNC Symbol;Acc:3312]	RRM_1	family-1046	mRNA	RNA binding,double-stranded RNA binding,mRNA binding,AU-rich element binding,mRNA 3'-UTR AU-rich region binding,RNA metabolic process,mRNA metabolic process,regulation of translation,positive regulation of translation,mRNA stabilization,3'-UTR-mediated mRNA stabilization	nucleotide binding,RNA binding,protein binding,nucleic acid binding,double-stranded RNA binding,protein kinase binding,mRNA binding,AU-rich element binding,mRNA 3'-UTR AU-rich region binding,nucleus,cytoplasm,cytosol,nucleoplasm,multicellular organismal development,gene expression,RNA metabolic process,mRNA metabolic process,regulation of translation,positive regulation of translation,mRNA stabil…	3	full
5	M124_0.6	ENSG00000196361	RRM_1	ELAVL3	ELAV (embryonic lethal, abnormal vision, Drosophila)-like 3 (Hu antigen C) [Source:HGNC Symbol;Acc:3314]	RRM_1	family-1046	mRNA	RNA binding,AU-rich element binding	nucleotide binding,nucleic acid binding,RNA binding,AU-rich element binding,cell differentiation,nervous system development	3	full
5	M085_0.6	ENSG00000139168	zf-CCHC,RRM_1	ZCRB1	zinc finger CCHC-type and RNA binding motif 1 [Source:HGNC Symbol;Acc:29620]	RRM_1,zf-CCHC	family-91	snRNA	RNA binding,U12-type spliceosomal complex,mRNA processing,RNA splicing	nucleotide binding,zinc ion binding,nucleic acid binding,RNA binding,nucleoplasm,U12-type spliceosomal complex,mRNA processing,RNA splicing	3	full
6	M201_0.6	ENSG00000143368	RRM_1	SF3B4	splicing factor 3b, subunit 4, 49kDa [Source:HGNC Symbol;Acc:10771]	RRM_1	family-980	mRNA	RNA binding,spliceosomal complex,U12-type spliceosomal complex,mRNA processing,RNA splicing,mRNA splicing, via spliceosome,RNA splicing, via transesterification reactions	nucleotide binding,nucleic acid binding,RNA binding,protein binding,nucleoplasm,spliceosomal complex,U12-type spliceosomal complex,gene expression,mRNA processing,RNA splicing,mRNA splicing, via spliceosome,RNA splicing, via transesterification reactions	3	full
6	M163_0.6	ENSG00000136231	KH_1,RRM_1	IGF2BP3	insulin-like growth factor 2 mRNA binding protein 3 [Source:HGNC Symbol;Acc:28868]	RRM_1,KH_1,RRM_6	family-297	mRNA	RNA binding,mRNA 3'-UTR binding,translation regulator activity,mRNA 5'-UTR binding,translation,mRNA transport	nucleotide binding,nucleic acid binding,RNA binding,protein binding,mRNA 3'-UTR binding,translation regulator activity,mRNA 5'-UTR binding,nucleus,cytoplasm,cytosol,translation,gene expression,mRNA transport,negative regulation of translation,regulation of cytokine biosynthetic process,anatomical structure morphogenesis	3	full
7	M106_0.6	ENSG00000136450	RRM_1	SRSF1	serine/arginine-rich splicing factor 1 [Source:HGNC Symbol;Acc:10780]	RRM_1	family-803	mRNA	RNA binding,catalytic step 2 spliceosome,mRNA processing,RNA splicing,mRNA splicing, via spliceosome,mRNA splice site selection,mRNA export from nucleus,mRNA 3'-end processing,mRNA 5'-splice site recognition	protein binding,nucleotide binding,RNA binding,nucleic acid binding,RS domain binding,nucleus,cytoplasm,nucleoplasm,nuclear speck,exon-exon junction complex,catalytic step 2 spliceosome,transcription from RNA polymerase II promoter,gene expression,mRNA processing,RNA splicing,in utero embryonic development,mRNA splicing, via spliceosome,mRNA splice site selection,mRNA export from nucleus,cardiac …	3	full
7	M073_0.6	ENSG00000149016	RRM_1	TUT1	terminal uridylyl transferase 1, U6 snRNA-specific [Source:HGNC Symbol;Acc:26184]	PAP_assoc,zf-met,RRM_6	family-540	snRNA	RNA binding,mRNA 3'-UTR binding,RNA uridylyltransferase activity,mRNA cleavage and polyadenylation specificity factor complex,mRNA cleavage,snRNA processing,mRNA polyadenylation	nucleotide binding,RNA binding,protein binding,ATP binding,nucleic acid binding,metal ion binding,enzyme binding,mRNA 3'-UTR binding,polynucleotide adenylyltransferase activity,RNA uridylyltransferase activity,nucleolus,nuclear speck,mRNA cleavage and polyadenylation specificity factor complex,mRNA cleavage,snRNA processing,mRNA polyadenylation	3	full
7	M054_0.6	ENSG00000131795	RRM_1	RBM8A	RNA binding motif protein 8A [Source:HGNC Symbol;Acc:9905]	RRM_1	family-924	mRNA	RNA binding,mRNA binding,catalytic step 2 spliceosome,RNA metabolic process,mRNA metabolic process,regulation of translation,RNA splicing,regulation of alternative mRNA splicing, via spliceosome,mRNA splicing, via spliceosome,mRNA export from nucleus,mRNA 3'-end processing,nuclear-transcribed mRNA catabolic process, nonsense-mediated decay	nucleotide binding,RNA binding,protein binding,nucleic acid binding,mRNA binding,nucleus,cytoplasm,cytosol,nucleoplasm,nuclear speck,exon-exon junction complex,catalytic step 2 spliceosome,transcription from RNA polymerase II promoter,gene expression,RNA metabolic process,mRNA metabolic process,regulation of translation,RNA splicing,regulation of alternative mRNA splicing, via spliceosome,mRNA sp…	3	full
7	M160_0.6	ENSG00000121774	KH_1	KHDRBS1	KH domain containing, RNA binding, signal transduction associated 1 [Source:HGNC Symbol;Acc:18116]	KH_1	family-546	mRNA	RNA binding,mRNA processing,positive regulation of translational initiation,positive regulation of RNA export from nucleus,regulation of RNA export from nucleus	RNA binding,protein binding,DNA binding,protein complex binding,SH3 domain binding,SH3/SH2 adaptor activity,nucleus,cytoplasm,membrane,Grb2-Sos complex,transcription, DNA-templated,cell proliferation,negative regulation of transcription, DNA-dependent,signal transduction,mRNA processing,cell cycle arrest,G2/M transition of mitotic cell cycle,cell surface receptor signaling pathway,positive regula…	3	full
7	M155_0.6	ENSG00000075292	RRM_1	ZNF638	zinc finger protein 638 [Source:HGNC Symbol;Acc:17894]	RRM_5,zf-C2H2_jaz,RRM_6	family-1111	mRNA	RNA binding,RNA splicing	nucleotide binding,RNA binding,zinc ion binding,nucleic acid binding,double-stranded DNA binding,nucleus,cytoplasm,intracellular membrane-bounded organelle,nucleoplasm,nuclear speck,transcription, DNA-templated,regulation of transcription, DNA-dependent,RNA splicing	3	full
8	M037_0.6	ENSG00000139793	zf-CCCH	MBNL2	muscleblind-like splicing regulator 2 [Source:HGNC Symbol;Acc:16746]	zf-CCCH	family-274	mRNA	RNA binding,mRNA processing,RNA splicing,regulation of alternative mRNA splicing, via spliceosome,regulation of RNA splicing	metal ion binding,RNA binding,nucleus,cytoplasm,mRNA processing,RNA splicing,regulation of alternative mRNA splicing, via spliceosome,regulation of RNA splicing	3	full
8	M037_0.6	ENSG00000076770	zf-CCCH	MBNL3	muscleblind-like splicing regulator 3 [Source:HGNC Symbol;Acc:20564]	zf-CCCH	family-274	mRNA	mRNA processing,RNA splicing,regulation of RNA splicing	metal ion binding,nucleus,intracellular membrane-bounded organelle,Golgi apparatus,multicellular organismal development,mRNA processing,RNA splicing,regulation of RNA splicing,negative regulation of myoblast differentiation	3	full
8	M037_0.6	ENSG00000152601	zf-CCCH	MBNL1	muscleblind-like splicing regulator 1 [Source:HGNC Symbol;Acc:6923]	zf-CCCH	family-274	mRNA	RNA binding,double-stranded RNA binding,cytoplasmic stress granule,RNA splicing,regulation of alternative mRNA splicing, via spliceosome,regulation of RNA splicing,mRNA splice site selection,alternative mRNA splicing, via spliceosome	RNA binding,protein binding,metal ion binding,double-stranded RNA binding,nucleus,cytoplasm,cytoplasmic stress granule,RNA splicing,regulation of alternative mRNA splicing, via spliceosome,in utero embryonic development,nervous system development,regulation of RNA splicing,mRNA splice site selection,embryonic limb morphogenesis,myoblast differentiation,skeletal muscle tissue development,alternati…	3	full
8	M071_0.6	ENSG00000115875	zf-CCHC,RRM_1	SRSF7	serine/arginine-rich splicing factor 7 [Source:HGNC Symbol;Acc:10789]	RRM_1,zf-CCHC	family-803	mRNA	RNA binding,mRNA processing,RNA splicing,mRNA splicing, via spliceosome,mRNA export from nucleus,mRNA 3'-end processing,negative regulation of mRNA splicing, via spliceosome	nucleotide binding,RNA binding,protein binding,zinc ion binding,nucleic acid binding,nucleus,nucleoplasm,transcription from RNA polymerase II promoter,gene expression,mRNA processing,RNA splicing,mRNA splicing, via spliceosome,mRNA export from nucleus,mRNA 3'-end processing,negative regulation of mRNA splicing, via spliceosome,termination of RNA polymerase II transcription	3	full
8	M210_0.6	ENSG00000152795	RRM_1	HNRNPDL	heterogeneous nuclear ribonucleoprotein D-like [Source:HGNC Symbol;Acc:5037]	RRM_1,CBFNT	family-630	mRNA	RNA binding,poly(A) RNA binding,poly(G) RNA binding,spliceosomal complex,RNA processing	nucleotide binding,RNA binding,nucleic acid binding,DNA binding,double-stranded DNA binding,single-stranded DNA binding,poly(A) RNA binding,poly(G) RNA binding,nucleus,cytoplasm,spliceosomal complex,transcription, DNA-templated,regulation of transcription, DNA-dependent,RNA processing,regulation of gene expression	3	full
8	M042_0.6	ENSG00000090621	RRM_1	PABPC4	poly(A) binding protein, cytoplasmic 4 (inducible form) [Source:HGNC Symbol;Acc:8557]	RRM_1,PABP	family-754	mRNA	RNA binding,poly(A) RNA binding,poly(U) RNA binding,ribonucleoprotein complex,cytoplasmic stress granule,translation,RNA processing,RNA catabolic process	nucleotide binding,nucleic acid binding,RNA binding,protein binding,poly(A) RNA binding,poly(U) RNA binding,nucleus,cytoplasm,ribonucleoprotein complex,cytoplasmic stress granule,translation,RNA processing,blood coagulation,RNA catabolic process	3	full
8	M042_0.6	ENSG00000101104	RRM_1	PABPC1L	poly(A) binding protein, cytoplasmic 1-like [Source:HGNC Symbol;Acc:15797]	RRM_1,PABP	family-754	mRNA	RNA binding	nucleotide binding,RNA binding,nucleic acid binding	3	full
8	M013_0.6	ENSG00000071626	RRM_1	DAZAP1	DAZ associated protein 1 [Source:HGNC Symbol;Acc:2683]	RRM_1	family-1012	mRNA	RNA binding,RNA stem-loop binding	nucleotide binding,nucleic acid binding,RNA binding,RNA stem-loop binding,cytoplasm,nucleus,cell proliferation,cell differentiation,spermatogenesis,maternal placenta development	3	full
8	M004_0.6	ENSG00000159409	RRM_1	CELF3	CUGBP, Elav-like family member 3 [Source:HGNC Symbol;Acc:11967]	RRM_1	family-721	mRNA	RNA binding,mRNA binding,RNA splicing,regulation of alternative mRNA splicing, via spliceosome,mRNA splicing, via spliceosome,positive regulation of mRNA splicing, via spliceosome	nucleotide binding,nucleic acid binding,RNA binding,mRNA binding,cytoplasm,nucleus,spermatogenesis,RNA splicing,regulation of alternative mRNA splicing, via spliceosome,mRNA splicing, via spliceosome,sperm motility,positive regulation of mRNA splicing, via spliceosome	3	full
8	M004_0.6	ENSG00000101489	RRM_1	CELF4	CUGBP, Elav-like family member 4 [Source:HGNC Symbol;Acc:14015]	RRM_5,RRM_1	family-721	mRNA	mRNA binding,translation repressor activity, nucleic acid binding,regulation of alternative mRNA splicing, via spliceosome,mRNA splice site selection,alternative mRNA splicing, via spliceosome,positive regulation of mRNA splicing, via spliceosome	nucleotide binding,nucleic acid binding,mRNA binding,translation repressor activity, nucleic acid binding,BRE binding,nucleus,cytoplasm,embryo development,regulation of alternative mRNA splicing, via spliceosome,mRNA splice site selection,germ cell development,alternative mRNA splicing, via spliceosome,negative regulation of excitatory postsynaptic membrane potential,positive regulation of mRNA s…	3	full
9	M053_0.6	ENSG00000003756	zf-RanBP,RRM_1	RBM5	RNA binding motif protein 5 [Source:HGNC Symbol;Acc:9902]	G-patch,zf-RanBP,RRM_6	family-253	mRNA	RNA binding,mRNA binding,spliceosomal complex,RNA splicing,regulation of alternative mRNA splicing, via spliceosome,mRNA splicing, via spliceosome,RNA processing,spliceosomal complex assembly	nucleus,nucleotide binding,RNA binding,protein binding,zinc ion binding,DNA binding,mRNA binding,nucleoplasm,spliceosomal complex,apoptotic process,negative regulation of cell proliferation,gene expression,RNA splicing,regulation of alternative mRNA splicing, via spliceosome,mRNA splicing, via spliceosome,positive regulation of apoptotic process,RNA processing,spliceosomal complex assembly,nuclei…	3	full
1	M140_0.6	ENSG00000165675	RRM_1	ENOX2	ecto-NOX disulfide-thiol exchanger 2 [Source:HGNC Symbol;Acc:2259]	RRM_1	family-593	mRNA	.	nucleotide binding,nucleic acid binding,protein disulfide oxidoreductase activity,cytosol,extracellular space,external side of plasma membrane,oxidation-reduction process,regulation of growth,cell growth,ultradian rhythm	1	condensed
1	M048_0.6	ENSG00000102317	RRM_1	RBM3	RNA binding motif (RNP1, RRM) protein 3 [Source:HGNC Symbol;Acc:9900]	RRM_1	family-345	mRNA	RNA binding,ribosomal large subunit binding,large ribosomal subunit,translation,regulation of translation,RNA processing,positive regulation of translation,production of miRNAs involved in gene silencing by miRNA	nucleotide binding,RNA binding,protein binding,nucleic acid binding,ribosomal large subunit binding,nucleus,cytoplasm,dendrite,large ribosomal subunit,translation,regulation of translation,RNA processing,response to cold,positive regulation of translation,production of miRNAs involved in gene silencing by miRNA	1	condensed
1	M048_0.6	ENSG00000099622	RRM_1	CIRBP	cold inducible RNA binding protein [Source:HGNC Symbol;Acc:1982]	RRM_1	family-345	mRNA	translation repressor activity,cytoplasmic stress granule,mRNA 3'-UTR binding,SSU rRNA binding,positive regulation of translation,mRNA stabilization	nucleotide binding,nucleic acid binding,translation repressor activity,cytoplasmic stress granule,response to cold,stress granule assembly,protein binding,mRNA 3'-UTR binding,SSU rRNA binding,nucleus,cytoplasm,nucleoplasm,positive regulation of translation,response to UV,mRNA stabilization,negative regulation of translation	1	condensed
1	M140_0.6	ENSG00000120658	RRM_1	ENOX1	ecto-NOX disulfide-thiol exchanger 1 [Source:HGNC Symbol;Acc:25474]	RRM_1	family-593	mRNA	.	nucleotide binding,oxidoreductase activity,nucleic acid binding,plasma membrane,extracellular space,rhythmic process	1	condensed
1	M085_0.6	ENSG00000139168	zf-CCHC,RRM_1	ZCRB1	zinc finger CCHC-type and RNA binding motif 1 [Source:HGNC Symbol;Acc:29620]	RRM_1,zf-CCHC	family-91	snRNA	RNA binding,U12-type spliceosomal complex,mRNA processing,RNA splicing	nucleotide binding,zinc ion binding,nucleic acid binding,RNA binding,nucleoplasm,U12-type spliceosomal complex,mRNA processing,RNA splicing	1	condensed
1	M168_0.6	ENSG00000121390	RRM_1	PSPC1	paraspeckle component 1 [Source:HGNC Symbol;Acc:20320]	RRM_1,NOPS	family-1078	ncRNA	RNA binding	nucleic acid binding,protein binding,nucleotide binding,RNA binding,nucleoplasm,nucleus,cytoplasm,nucleolus,nuclear matrix,nuclear speck,paraspeckles,transcription, DNA-templated,regulation of transcription, DNA-dependent	1	condensed
1	M168_0.6	ENSG00000116560	RRM_1	SFPQ	splicing factor proline/glutamine-rich [Source:HGNC Symbol;Acc:10774]	RRM_1,NOPS	family-1078	mRNA	RNA binding,mRNA processing,RNA splicing,alternative mRNA splicing, via spliceosome	protein binding,nucleotide binding,RNA binding,nucleic acid binding,DNA binding,paraspeckles,cytoplasm,nucleoplasm,nuclear matrix,negative regulation of transcription from RNA polymerase II promoter,transcription, DNA-templated,DNA repair,DNA recombination,mRNA processing,RNA splicing,alternative mRNA splicing, via spliceosome	1	condensed
2	M027_0.6	ENSG00000104824	RRM_1	HNRNPL	heterogeneous nuclear ribonucleoprotein L [Source:HGNC Symbol;Acc:5045]	RRM_5	family-695	mRNA	RNA binding,mRNA processing,ribonucleoprotein complex,RNA splicing,mRNA splicing, via spliceosome,RNA processing	nucleic acid binding,RNA binding,nucleus,mRNA processing,nucleotide binding,protein binding,transcription regulatory region DNA binding,cytoplasm,nucleoplasm,ribonucleoprotein complex,gene expression,RNA splicing,mRNA splicing, via spliceosome,RNA processing,viral nucleocapsid	1	condensed
2	M069_0.6	ENSG00000077312	RRM_1	SNRPA	small nuclear ribonucleoprotein polypeptide A [Source:HGNC Symbol;Acc:11151]	RRM_1	family-525	snRNA	snRNA binding,mRNA splicing, via spliceosome,RNA binding,spliceosomal complex,RNA splicing	nucleotide binding,nucleic acid binding,snRNA binding,mRNA splicing, via spliceosome,RNA binding,protein binding,nucleoplasm,spliceosomal complex,gene expression,RNA splicing	1	condensed
2	M053_0.6	ENSG00000003756	zf-RanBP,RRM_1	RBM5	RNA binding motif protein 5 [Source:HGNC Symbol;Acc:9902]	G-patch,zf-RanBP,RRM_6	family-253	mRNA	RNA binding,mRNA binding,spliceosomal complex,RNA splicing,regulation of alternative mRNA splicing, via spliceosome,mRNA splicing, via spliceosome,RNA processing,spliceosomal complex assembly	nucleus,nucleotide binding,RNA binding,protein binding,zinc ion binding,DNA binding,mRNA binding,nucleoplasm,spliceosomal complex,apoptotic process,negative regulation of cell proliferation,gene expression,RNA splicing,regulation of alternative mRNA splicing, via spliceosome,mRNA splicing, via spliceosome,positive regulation of apoptotic process,RNA processing,spliceosomal complex assembly,nuclei…	1	condensed
2	M147_0.6	ENSG00000080802	RRM_1	CNOT4	CCR4-NOT transcription complex, subunit 4 [Source:HGNC Symbol;Acc:7880]	RRM_5,zf-RING_4	family-114	mRNA	RNA binding,RNA metabolic process,mRNA metabolic process,nuclear-transcribed mRNA catabolic process, deadenylation-dependent decay,nuclear-transcribed mRNA poly(A) tail shortening	nucleotide binding,RNA binding,protein binding,zinc ion binding,nucleic acid binding,ubiquitin-protein ligase activity,nucleus,cytosol,CCR4-NOT complex,gene expression,RNA metabolic process,mRNA metabolic process,nuclear-transcribed mRNA catabolic process, deadenylation-dependent decay,nuclear-transcribed mRNA poly(A) tail shortening,protein autoubiquitination	1	condensed
2	M069_0.6	ENSG00000125870	RRM_1	SNRPB2	small nuclear ribonucleoprotein polypeptide B [Source:HGNC Symbol;Acc:11155]	RRM_5,RRM_1	family-525	snRNA	snRNA binding,spliceosomal complex,U2 snRNP,catalytic step 2 spliceosome,mRNA processing,RNA splicing,mRNA splicing, via spliceosome	protein binding,nucleotide binding,nucleic acid binding,snRNA binding,nucleoplasm,spliceosomal complex,U2 snRNP,catalytic step 2 spliceosome,gene expression,mRNA processing,RNA splicing,mRNA splicing, via spliceosome	1	condensed
2	M019_0.6	ENSG00000215699	RRM_1	SRSF10	cDNA FLJ30749 fis, clone FEBRA2000402, highly similar to FUS-interacting serine-arginine-rich protein 1; cDNA FLJ43846 fis, clone TESTI4006393, highly similar to FUS-interacting serine-arginine-rich protein 1 [Source:UniProtKB/TrEMBL;Acc:B3KNY6]	RRM_1	family-1028	mRNA	RNA binding,mRNA splicing, via spliceosome,mRNA splice site selection,mRNA export from nucleus,negative regulation of mRNA splicing, via spliceosome,RNA splicing, via transesterification reactions	nucleotide binding,nucleic acid binding,RNA binding,protein binding,unfolded protein binding,RS domain binding,nucleus,cytoplasm,nucleoplasm,nuclear speck,regulation of transcription, DNA-dependent,mRNA splicing, via spliceosome,mRNA splice site selection,mRNA export from nucleus,spliceosomal tri-snRNP complex assembly,negative regulation of mRNA splicing, via spliceosome,RNA splicing, via transe…	1	condensed
2	M019_0.6	ENSG00000188529	RRM_1	Fusip1							1	condensed
2	M019_0.6	ENSG00000154548	RRM_1	SRSF12	serine/arginine-rich splicing factor 12 [Source:HGNC Symbol;Acc:21220]	RRM_1	family-1028	mRNA	RNA binding,regulation of alternative mRNA splicing, via spliceosome,negative regulation of mRNA splicing, via spliceosome,mRNA 5'-splice site recognition	nucleotide binding,RNA binding,nucleic acid binding,unfolded protein binding,RS domain binding,nucleoplasm,regulation of alternative mRNA splicing, via spliceosome,spliceosomal tri-snRNP complex assembly,negative regulation of mRNA splicing, via spliceosome,mRNA 5'-splice site recognition,cytoplasmic transport	1	condensed
3	M044_0.6	ENSG00000148840	RRM_1	PPRC1	peroxisome proliferator-activated receptor gamma, coactivator-related 1 [Source:HGNC Symbol;Acc:30025]	RRM_1	family-567	mRNA	RNA binding	nucleotide binding,nucleic acid binding,nucleus,RNA binding,transcription, DNA-templated,regulation of transcription, DNA-dependent	1	condensed
3	M050_0.6	ENSG00000173933	zf-CCHC,RRM_1	RBM4	RNA binding motif protein 4 [Source:HGNC Symbol;Acc:9901]	RRM_1,zf-CCHC	family-969	mRNA	RNA binding,mRNA binding,mRNA 3'-UTR binding,pre-mRNA intronic binding,miRNA binding,pre-mRNA intronic pyrimidine-rich binding,cytoplasmic stress granule,mRNA processing,RNA splicing,regulation of alternative mRNA splicing, via spliceosome,RNA processing	nucleotide binding,RNA binding,protein binding,zinc ion binding,nucleic acid binding,mRNA binding,mRNA 3'-UTR binding,pre-mRNA intronic binding,miRNA binding,pre-mRNA intronic pyrimidine-rich binding,nucleus,cytoplasm,nucleolus,nucleoplasm,cytoplasmic stress granule,nuclear speck,cell differentiation,response to arsenic-containing substance,mRNA processing,RNA splicing,regulation of alternative m…	1	condensed
3	M050_0.6	ENSG00000239306	RRM_1	RBM14	RNA binding motif protein 14 [Source:HGNC Symbol;Acc:14219]	RRM_1	family-969	mRNA	RNA binding,ribonucleoprotein complex	nucleotide binding,RNA binding,protein binding,RNA polymerase II transcription cofactor activity,nucleic acid binding,protein binding, bridging,ligand-dependent nuclear receptor transcription coactivator activity,nucleus,transcription factor complex,mediator complex,ribonucleoprotein complex,positive regulation of transcription from RNA polymerase II promoter,DNA repair,DNA recombination,DNA repl…	1	condensed
3	M050_0.6	ENSG00000173914	zf-CCHC,RRM_1	RBM4B	RNA binding motif protein 4B [Source:HGNC Symbol;Acc:28842]	RRM_1,zf-CCHC	family-969	mRNA	RNA binding,regulation of translation,mRNA processing,RNA splicing	nucleotide binding,nucleic acid binding,RNA binding,protein binding,zinc ion binding,nucleolus,regulation of translation,mRNA processing,RNA splicing,positive regulation of gene expression,circadian regulation of gene expression,circadian rhythm,entrainment of circadian clock by photoperiod	1	condensed
3	M026_0.6	ENSG00000165119	KH_1	HNRNPK	heterogeneous nuclear ribonucleoprotein K [Source:HGNC Symbol;Acc:5044]	ROKNT,KH_1	family-421	mRNA	RNA binding,catalytic step 2 spliceosome,RNA splicing,mRNA splicing, via spliceosome,RNA processing	RNA binding,protein binding,RNA polymerase II core promoter proximal region sequence-specific DNA binding,single-stranded DNA binding,RNA polymerase II core promoter proximal region sequence-specific DNA binding transcription factor activity involved in positive regulation of transcription,nucleus,cytoplasm,cell projection,podosome,cell junction,nucleoplasm,nuclear chromatin,catalytic step 2 spli…	1	condensed
3	M083_0.6	ENSG00000135482	zf-CCCH	ZC3H10	zinc finger CCCH-type containing 10 [Source:HGNC Symbol;Acc:25893]	zf-CCCH	family-942	unknown	.	metal ion binding,protein binding	1	condensed
4	M035_0.6	ENSG00000131914	zf-CCHC,CSD	LIN28A	lin-28 homolog A (C. elegans) [Source:HGNC Symbol;Acc:15986]	zf-CCHC,CSD	family-961	mRNA	RNA binding,mRNA binding,translation initiation factor binding,miRNA binding,cytoplasmic mRNA processing body,cytoplasmic stress granule,positive regulation of translation,pre-miRNA processing,regulation of gene silencing by miRNA,miRNA catabolic process,RNA 3'-end processing,miRNA metabolic process	RNA binding,protein binding,zinc ion binding,nucleic acid binding,DNA binding,mRNA binding,translation initiation factor binding,miRNA binding,nucleus,cytoplasm,cytoplasmic mRNA processing body,nucleolus,cytoplasmic stress granule,positive regulation of neuron differentiation,regulation of transcription, DNA-dependent,stem cell maintenance,germ cell development,positive regulation of translation,…	1	condensed
4	M175_0.6	ENSG00000132819	RRM_1	RBM38	RNA binding motif protein 38 [Source:HGNC Symbol;Acc:15818]	RRM_1	family-573	mRNA	mRNA binding,mRNA 3'-UTR binding,mRNA processing,RNA splicing,regulation of RNA splicing,3'-UTR-mediated mRNA stabilization	mRNA binding,regulation of myotube differentiation,nucleotide binding,nucleic acid binding,mRNA 3'-UTR binding,nucleus,cytosol,cell differentiation,negative regulation of cell proliferation,DNA damage response, signal transduction by p53 class mediator resulting in cell cycle arrest,cell cycle,mRNA processing,RNA splicing,cell cycle arrest,regulation of RNA splicing,DNA damage response, signal tr…	1	condensed
4	M175_0.6	ENSG00000112183	RRM_1	RBM24	RNA binding motif protein 24 [Source:HGNC Symbol;Acc:21539]	RRM_6	family-573	mRNA	mRNA 3'-UTR binding,regulation of mRNA stability	nucleotide binding,mRNA 3'-UTR binding,nucleus,cytoplasm,cell differentiation,regulation of myotube differentiation,regulation of mRNA stability,nucleic acid binding	1	condensed
4	M002_0.6	ENSG00000132466	KH_1	ANKRD17	ankyrin repeat domain 17 [Source:HGNC Symbol;Acc:23575]	Ank_2,Ank,KH_1,Ank_4	family-50	unknown	RNA binding	protein binding,RNA binding,nucleus,cytoplasm,blood vessel maturation,modulation by virus of host morphology or physiology,negative regulation of smooth muscle cell differentiation	1	condensed
4	M002_0.6	ENSG00000131503	KH_1	ANKHD1	ankyrin repeat and KH domain containing 1 [Source:HGNC Symbol;Acc:24714]	Ank_2,Ank,KH_1,Ank_4	family-50	unknown	RNA binding	RNA binding,protein binding,nucleus,cytoplasm	1	condensed
4	M021_0.6	ENSG00000138757	RRM_1	G3BP2	GTPase activating protein (SH3 domain) binding protein 2 [Source:HGNC Symbol;Acc:30291]	RRM_1,NTF2	family-46	mRNA	RNA binding,mRNA transport	intracellular,transport,cytoplasm,nucleotide binding,RNA binding,nucleic acid binding,receptor signaling complex scaffold activity,mRNA transport,Ras protein signal transduction,cytoplasmic sequestering of NF-kappaB	1	condensed
4	M231_0.6	ENSG00000134001	S1	EIF2S1	eukaryotic translation initiation factor 2, subunit 1 alpha, 35kDa [Source:HGNC Symbol;Acc:3265]	S1,EIF_2_alpha	family-355	tRNA	RNA binding,translation initiation factor activity,eukaryotic translation initiation factor 2 complex,ribosome binding,cytoplasmic stress granule,eukaryotic translation initiation factor 2B complex,translation,regulation of translational initiation in response to stress,translational initiation	RNA binding,translation initiation factor activity,eukaryotic translation initiation factor 2 complex,protein binding,ribosome binding,nucleus,cytosol,cytoplasmic stress granule,polysome,eukaryotic translation initiation factor 2B complex,translation,gene expression,protein autophosphorylation,cellular protein metabolic process,endoplasmic reticulum unfolded protein response,regulation of transla…	1	condensed
4	M151_0.6	ENSG00000169045	RRM_1	HNRNPH1	heterogeneous nuclear ribonucleoprotein H1 (H) [Source:HGNC Symbol;Acc:5041]	zf-RNPHF,RRM_6	family-885	mRNA	RNA binding,poly(U) RNA binding,catalytic step 2 spliceosome,RNA splicing,mRNA splicing, via spliceosome,RNA processing,regulation of RNA splicing	nucleotide binding,nucleic acid binding,nucleus,actin cytoskeleton,cytoplasm,RNA binding,protein binding,poly(U) RNA binding,nucleoplasm,catalytic step 2 spliceosome,gene expression,RNA splicing,mRNA splicing, via spliceosome,RNA processing,regulation of RNA splicing	1	condensed
4	M151_0.6	ENSG00000126945	RRM_1	HNRNPH2	heterogeneous nuclear ribonucleoprotein H2 (H') [Source:HGNC Symbol;Acc:5042]	zf-RNPHF,RRM_6	family-885	mRNA	RNA binding,ribonucleoprotein complex,RNA splicing,mRNA splicing, via spliceosome	nucleotide binding,RNA binding,nucleic acid binding,nucleus,cytoplasm,nucleoplasm,ribonucleoprotein complex,actin cytoskeleton,gene expression,RNA splicing,mRNA splicing, via spliceosome	1	condensed
4	M151_0.6	ENSG00000169813	RRM_1	HNRNPF	heterogeneous nuclear ribonucleoprotein F [Source:HGNC Symbol;Acc:5039]	zf-RNPHF,RRM_1,RRM_6	family-885	mRNA	RNA binding,single-stranded RNA binding,catalytic step 2 spliceosome,RNA splicing,mRNA splicing, via spliceosome,RNA processing,regulation of RNA splicing	nucleotide binding,RNA binding,protein binding,nucleic acid binding,single-stranded RNA binding,nucleus,cytoplasm,nucleoplasm,catalytic step 2 spliceosome,gene expression,RNA splicing,mRNA splicing, via spliceosome,RNA processing,regulation of RNA splicing	1	condensed
4	M061_0.6	ENSG00000179134	SAM_1	SAMD4B	sterile alpha motif domain containing 4B [Source:HGNC Symbol;Acc:25492]	PHAT,SAM_1	family-112	mRNA	.	protein binding,nucleus,cytoplasm,transcription, DNA-templated,regulation of transcription, DNA-dependent	1	condensed
4	M061_0.6	ENSG00000020577	SAM_1	SAMD4A	sterile alpha motif domain containing 4A [Source:HGNC Symbol;Acc:23023] [Type: protein coding Ensembl/Havana merge]	SAM_1	family-112	mRNA	translation repressor activity,positive regulation of translation	protein binding,synapse,translation repressor activity,cytoplasm,cell junction,dendrite,positive regulation of translation,negative regulation of translation	1	condensed
4	M054_0.6	ENSG00000131795	RRM_1	RBM8A	RNA binding motif protein 8A [Source:HGNC Symbol;Acc:9905]	RRM_1	family-924	mRNA	RNA binding,mRNA binding,catalytic step 2 spliceosome,RNA metabolic process,mRNA metabolic process,regulation of translation,RNA splicing,regulation of alternative mRNA splicing, via spliceosome,mRNA splicing, via spliceosome,mRNA export from nucleus,mRNA 3'-end processing,nuclear-transcribed mRNA catabolic process, nonsense-mediated decay	nucleotide binding,RNA binding,protein binding,nucleic acid binding,mRNA binding,nucleus,cytoplasm,cytosol,nucleoplasm,nuclear speck,exon-exon junction complex,catalytic step 2 spliceosome,transcription from RNA polymerase II promoter,gene expression,RNA metabolic process,mRNA metabolic process,regulation of translation,RNA splicing,regulation of alternative mRNA splicing, via spliceosome,mRNA sp…	1	condensed
4	M035_0.6	ENSG00000187772	zf-CCHC,CSD	LIN28B	lin-28 homolog B (C. elegans) [Source:HGNC Symbol;Acc:32207]	zf-CCHC,CSD	family-961	mRNA	RNA binding,pre-miRNA processing,miRNA catabolic process,RNA 3'-end processing	RNA binding,protein binding,zinc ion binding,nucleic acid binding,DNA binding,nucleus,cytoplasm,mitochondrion,regulation of transcription, DNA-dependent,pre-miRNA processing,miRNA catabolic process,RNA 3'-end processing	1	condensed
5	M159_0.6	ENSG00000100320	RRM_1	RBFOX2	RNA binding protein, fox-1 homolog (C. elegans) 2 [Source:HGNC Symbol;Acc:9906]	Fox-1_C,RRM_1	family-1020	mRNA	RNA binding,mRNA binding,regulation of alternative mRNA splicing, via spliceosome,RNA metabolic process,mRNA processing,RNA splicing,regulation of RNA splicing	nucleotide binding,nucleic acid binding,nucleus,cytoplasm,protein binding,RNA binding,transcription corepressor activity,mRNA binding,transcription factor binding,regulation of alternative mRNA splicing, via spliceosome,negative regulation of transcription, DNA-dependent,RNA metabolic process,regulation of cell proliferation,mRNA processing,RNA splicing,neuromuscular process controlling balance,r…	1	condensed
5	M159_0.6	ENSG00000167281	RRM_1	RBFOX3							1	condensed
5	M159_0.6	ENSG00000078328	RRM_1	RBFOX1	RNA binding protein, fox-1 homolog (C. elegans) 1 [Source:HGNC Symbol;Acc:18222]	Fox-1_C,RRM_1	family-1020	mRNA	RNA binding,mRNA processing,RNA splicing,regulation of RNA splicing,RNA transport	nucleotide binding,RNA binding,nucleic acid binding,nucleus,mRNA processing,RNA splicing,regulation of RNA splicing,protein binding,protein C-terminus binding,cytoplasm,trans-Golgi network,neuromuscular process controlling balance,RNA transport	1	condensed
6	M016_0.6	ENSG00000102081	KH_1	FMR1	fragile X mental retardation 1 [Source:HGNC Symbol;Acc:3775]	Agenet,FXR1P_C,KH_1	family-342	mRNA	RNA binding,mRNA binding,mRNA cap binding complex,cytoplasmic stress granule,neuronal ribonucleoprotein granule,polysomal ribosome,mRNA transport	RNA binding,protein binding,mRNA binding,cytoplasm,nucleolus,nucleoplasm,dendritic spine,mRNA cap binding complex,synapse,dendritic shaft,cytoplasmic stress granule,neuronal ribonucleoprotein granule,polysomal ribosome,mRNA transport,central nervous system development,negative regulation of translational initiation,nucleus,dendrite,neuron projection	1	condensed
6	M106_0.6	ENSG00000136450	RRM_1	SRSF1	serine/arginine-rich splicing factor 1 [Source:HGNC Symbol;Acc:10780]	RRM_1	family-803	mRNA	RNA binding,catalytic step 2 spliceosome,mRNA processing,RNA splicing,mRNA splicing, via spliceosome,mRNA splice site selection,mRNA export from nucleus,mRNA 3'-end processing,mRNA 5'-splice site recognition	protein binding,nucleotide binding,RNA binding,nucleic acid binding,RS domain binding,nucleus,cytoplasm,nucleoplasm,nuclear speck,exon-exon junction complex,catalytic step 2 spliceosome,transcription from RNA polymerase II promoter,gene expression,mRNA processing,RNA splicing,in utero embryonic development,mRNA splicing, via spliceosome,mRNA splice site selection,mRNA export from nucleus,cardiac …	1	condensed
7	M163_0.6	ENSG00000136231	KH_1,RRM_1	IGF2BP3	insulin-like growth factor 2 mRNA binding protein 3 [Source:HGNC Symbol;Acc:28868]	RRM_1,KH_1,RRM_6	family-297	mRNA	RNA binding,mRNA 3'-UTR binding,translation regulator activity,mRNA 5'-UTR binding,translation,mRNA transport	nucleotide binding,nucleic acid binding,RNA binding,protein binding,mRNA 3'-UTR binding,translation regulator activity,mRNA 5'-UTR binding,nucleus,cytoplasm,cytosol,translation,gene expression,mRNA transport,negative regulation of translation,regulation of cytokine biosynthetic process,anatomical structure morphogenesis	1	condensed
8	M013_0.6	ENSG00000071626	RRM_1	DAZAP1	DAZ associated protein 1 [Source:HGNC Symbol;Acc:2683]	RRM_1	family-1012	mRNA	RNA binding,RNA stem-loop binding	nucleotide binding,nucleic acid binding,RNA binding,RNA stem-loop binding,cytoplasm,nucleus,cell proliferation,cell differentiation,spermatogenesis,maternal placenta development	1	condensed
8	M160_0.6	ENSG00000121774	KH_1	KHDRBS1	KH domain containing, RNA binding, signal transduction associated 1 [Source:HGNC Symbol;Acc:18116]	KH_1	family-546	mRNA	RNA binding,mRNA processing,positive regulation of translational initiation,positive regulation of RNA export from nucleus,regulation of RNA export from nucleus	RNA binding,protein binding,DNA binding,protein complex binding,SH3 domain binding,SH3/SH2 adaptor activity,nucleus,cytoplasm,membrane,Grb2-Sos complex,transcription, DNA-templated,cell proliferation,negative regulation of transcription, DNA-dependent,signal transduction,mRNA processing,cell cycle arrest,G2/M transition of mitotic cell cycle,cell surface receptor signaling pathway,positive regula…	1	condensed
8	M001_0.6	ENSG00000148584	RRM_1	A1CF	APOBEC1 complementation factor [Source:HGNC Symbol;Acc:24086]	RRM_1,DND1_DSRM,RRM_6	family-347	mRNA	RNA binding,single-stranded RNA binding,apolipoprotein B mRNA editing enzyme complex,mRNA processing,mRNA modification	nucleotide binding,nucleic acid binding,cytoplasm,RNA binding,protein binding,single-stranded RNA binding,endoplasmic reticulum,nucleoplasm,apolipoprotein B mRNA editing enzyme complex,gene expression,mRNA processing,protein stabilization,cytidine to uridine editing,mRNA modification	1	condensed
9	M047_0.6	ENSG00000106344	RRM_1	RBM28	RNA binding motif protein 28 [Source:HGNC Symbol;Acc:21863]	RRM_1,RRM_6	family-1063	snRNA	RNA binding,spliceosomal complex,mRNA processing,RNA splicing	nucleotide binding,nucleic acid binding,RNA binding,nucleolus,Golgi apparatus,spliceosomal complex,mRNA processing,RNA splicing	1	condensed
9	M062_0.6	ENSG00000075856	RRM_1	SART3	squamous cell carcinoma antigen recognized by T cells 3 [Source:HGNC Symbol;Acc:16860]	Lsm_interact,RRM_1	family-941	snRNA	RNA binding,RNA processing	nucleotide binding,RNA binding,protein binding,cytoplasm,intracellular membrane-bounded organelle,nuclear speck,RNA processing,intracellular,nucleic acid binding	1	condensed
9	M036_0.6	ENSG00000015479	RRM_1	MATR3	matrin 3 [Source:HGNC Symbol;Acc:6912]	RRM_5	family-34	mRNA	RNA binding	nucleotide binding,RNA binding,protein binding,zinc ion binding,nucleic acid binding,structural molecule activity,nucleus,nuclear inner membrane,nuclear matrix	1	condensed
9	M122_0.6	ENSG00000183496	KH_1	MEX3B	mex-3 homolog B (C. elegans) [Source:HGNC Symbol;Acc:25297]	KH_1,zf-C3HC4_3	family-755	mRNA	RNA binding,cytoplasmic mRNA processing body	RNA binding,zinc ion binding,calcium ion binding,nucleus,cytoplasm,cytoplasmic mRNA processing body,protein phosphorylation,protein autophosphorylation,protein binding	1	condensed
9	M122_0.6	ENSG00000181588	KH_1	MEX3D	mex-3 homolog D (C. elegans) [Source:HGNC Symbol;Acc:16734]	KH_1,zf-C3HC4_3	family-755	mRNA	RNA binding,AU-rich element binding,mRNA destabilization,mRNA localization resulting in posttranscriptional regulation of gene expression	RNA binding,protein binding,zinc ion binding,AU-rich element binding,nucleus,perinuclear region of cytoplasm,mRNA destabilization,mRNA localization resulting in posttranscriptional regulation of gene expression	1	condensed
9	M051_0.6	ENSG00000089682	RRM_1	RBM41	RNA binding motif protein 41 [Source:HGNC Symbol;Acc:25617]	RRM_1	family-884	mRNA	RNA binding	nucleotide binding,RNA binding,nucleic acid binding	1	condensed
9	M146_0.6	ENSG00000101104	RRM_1	PABPC1L	poly(A) binding protein, cytoplasmic 1-like [Source:HGNC Symbol;Acc:15797]	RRM_1,PABP	family-754	mRNA	RNA binding	nucleotide binding,RNA binding,nucleic acid binding	1	condensed
9	M146_0.6	ENSG00000070756	RRM_1	PABPC1	poly(A) binding protein, cytoplasmic 1 [Source:HGNC Symbol;Acc:8554]	RRM_1,PABP	family-754	mRNA	RNA binding,poly(A) RNA binding,translation activator activity,ribonucleoprotein complex,cytoplasmic stress granule,catalytic step 2 spliceosome,translation,RNA metabolic process,mRNA metabolic process,nuclear-transcribed mRNA catabolic process, deadenylation-dependent decay,nuclear-transcribed mRNA poly(A) tail shortening,gene silencing by RNA,positive regulation of nuclear-transcribed mRNA poly…	nucleotide binding,nucleic acid binding,RNA binding,cytoplasm,protein binding,protein C-terminus binding,poly(A) RNA binding,translation activator activity,nucleus,cytosol,ribonucleoprotein complex,cytoplasmic stress granule,catalytic step 2 spliceosome,translation,gene expression,RNA metabolic process,mRNA metabolic process,nuclear-transcribed mRNA catabolic process, deadenylation-dependent deca…	1	condensed
9	M122_0.6	ENSG00000176624	KH_1	MEX3C	mex-3 homolog C (C. elegans) [Source:HGNC Symbol;Acc:28040]	KH_1,zf-C3HC4_3	family-755	mRNA	RNA binding	RNA binding,protein binding,zinc ion binding,ligase activity,nucleus,cytoplasm,intracellular membrane-bounded organelle,energy homeostasis,regulation of fat cell differentiation,chondrocyte hypertrophy	1	condensed
10	M031_0.6	ENSG00000066044	RRM_1	ELAVL1	ELAV (embryonic lethal, abnormal vision, Drosophila)-like 1 (Hu antigen R) [Source:HGNC Symbol;Acc:3312]	RRM_1	family-1046	mRNA	RNA binding,double-stranded RNA binding,mRNA binding,AU-rich element binding,mRNA 3'-UTR AU-rich region binding,RNA metabolic process,mRNA metabolic process,regulation of translation,positive regulation of translation,mRNA stabilization,3'-UTR-mediated mRNA stabilization	nucleotide binding,RNA binding,protein binding,nucleic acid binding,double-stranded RNA binding,protein kinase binding,mRNA binding,AU-rich element binding,mRNA 3'-UTR AU-rich region binding,nucleus,cytoplasm,cytosol,nucleoplasm,multicellular organismal development,gene expression,RNA metabolic process,mRNA metabolic process,regulation of translation,positive regulation of translation,mRNA stabil…	1	condensed
10	M031_0.6	ENSG00000196361	RRM_1	ELAVL3	ELAV (embryonic lethal, abnormal vision, Drosophila)-like 3 (Hu antigen C) [Source:HGNC Symbol;Acc:3314]	RRM_1	family-1046	mRNA	RNA binding,AU-rich element binding	nucleotide binding,nucleic acid binding,RNA binding,AU-rich element binding,cell differentiation,nervous system development	1	condensed
10	M077_0.6	ENSG00000063244	RRM_1	U2AF2	U2 small nuclear RNA auxiliary factor 2 [Source:HGNC Symbol;Acc:23156]	RRM_1,Transformer,RRM_6	family-177	mRNA	RNA binding,mRNA processing,spliceosomal complex,RNA splicing,mRNA splicing, via spliceosome,mRNA export from nucleus,mRNA 3'-end processing,negative regulation of mRNA splicing, via spliceosome	nucleotide binding,RNA binding,nucleic acid binding,nucleus,mRNA processing,protein binding,enzyme binding,C2H2 zinc finger domain binding,nucleoplasm,spliceosomal complex,RNA splicing,transcription from RNA polymerase II promoter,gene expression,mRNA splicing, via spliceosome,mRNA export from nucleus,mRNA 3'-end processing,negative regulation of mRNA splicing, via spliceosome,termination of RNA …	1	condensed
10	M201_0.6	ENSG00000143368	RRM_1	SF3B4	splicing factor 3b, subunit 4, 49kDa [Source:HGNC Symbol;Acc:10771]	RRM_1	family-980	mRNA	RNA binding,spliceosomal complex,U12-type spliceosomal complex,mRNA processing,RNA splicing,mRNA splicing, via spliceosome,RNA splicing, via transesterification reactions	nucleotide binding,nucleic acid binding,RNA binding,protein binding,nucleoplasm,spliceosomal complex,U12-type spliceosomal complex,gene expression,mRNA processing,RNA splicing,mRNA splicing, via spliceosome,RNA splicing, via transesterification reactions	1	condensed
10	M025_0.6	ENSG00000092199	RRM_1	HNRNPC	heterogeneous nuclear ribonucleoprotein C (C1/C2) [Source:HGNC Symbol;Acc:5035]	RRM_1	family-666	mRNA	RNA binding,mRNA binding,spliceosomal complex,catalytic step 2 spliceosome,RNA splicing,mRNA splicing, via spliceosome,ribonucleoprotein complex	nucleotide binding,RNA binding,protein binding,nucleic acid binding,mRNA binding,identical protein binding,nucleoplasm,spliceosomal complex,pronucleus,catalytic step 2 spliceosome,gene expression,termination of G-protein coupled receptor signaling pathway,RNA splicing,mRNA splicing, via spliceosome,ribonucleoprotein complex,viral nucleocapsid	1	condensed
10	M012_0.6	ENSG00000137449	RRM_1	CPEB2	cytoplasmic polyadenylation element binding protein 2 [Source:HGNC Symbol;Acc:21745]	RRM_1	family-728	mRNA	poly-pyrimidine tract binding,ribosome binding,mRNA 3'-UTR AU-rich region binding,ribosomal small subunit binding,ribosomal large subunit binding,translation repressor activity, nucleic acid binding	nucleotide binding,nucleic acid binding,poly-pyrimidine tract binding,cytoplasm,polysome,negative regulation of translational elongation,negative regulation of GTP catabolic process,ribosome binding,GTPase inhibitor activity,mRNA 3'-UTR AU-rich region binding,ribosomal small subunit binding,ribosomal large subunit binding,translation repressor activity, nucleic acid binding,nucleus,messenger ribo…	1	condensed
10	M012_0.6	ENSG00000107864	RRM_1	CPEB3	cytoplasmic polyadenylation element binding protein 3 [Source:HGNC Symbol;Acc:21746]	RRM_1	family-728	mRNA	RNA binding,mRNA 3'-UTR binding,mRNA 3'-UTR AU-rich region binding,translation factor activity, nucleic acid binding,RNA stem-loop binding,translation repressor activity, nucleic acid binding,positive regulation of nuclear-transcribed mRNA poly(A) tail shortening,positive regulation of nuclear-transcribed mRNA catabolic process, deadenylation-dependent decay,positive regulation of translation	protein binding,RNA binding,nucleotide binding,nucleic acid binding,mRNA 3'-UTR binding,mRNA 3'-UTR AU-rich region binding,translation factor activity, nucleic acid binding,RNA stem-loop binding,translation repressor activity, nucleic acid binding,synapse,nucleus,cytoplasm,CCR4-NOT complex,dendrite,neuron projection,apical dendrite,negative regulation of translation,negative regulation of transcr…	1	condensed
11	M075_0.6	ENSG00000116001	RRM_1	TIA1	TIA1 cytotoxic granule-associated RNA binding protein [Source:HGNC Symbol;Acc:11802]	RRM_1	family-133	mRNA	AU-rich element binding,cytoplasmic stress granule,poly(A) RNA binding,regulation of mRNA splicing, via spliceosome	nucleic acid binding,nucleotide binding,AU-rich element binding,nucleus,cytoplasmic stress granule,negative regulation of translation,negative regulation of cytokine biosynthetic process,protein binding,poly(A) RNA binding,apoptotic process,regulation of mRNA splicing, via spliceosome,cytoplasm	1	condensed
11	M081_0.6	ENSG00000065978	CSD	YBX1	Y box binding protein 1 [Source:HGNC Symbol;Acc:8014]	CSD	family-851	mRNA	RNA binding,histone pre-mRNA 3'end processing complex,ribonucleoprotein complex,cytoplasmic stress granule,U12-type spliceosomal complex,CRD-mediated mRNA stability complex,RNA splicing,mRNA splicing, via spliceosome,CRD-mediated mRNA stabilization	nucleic acid binding,DNA binding,regulation of transcription, DNA-dependent,cytoplasm,intracellular membrane-bounded organelle,protein binding,RNA binding,sequence-specific DNA binding transcription factor activity,double-stranded DNA binding,single-stranded DNA binding,nucleus,histone pre-mRNA 3'end processing complex,nucleoplasm,ribonucleoprotein complex,extracellular vesicular exosome,cytoplas…	1	condensed
11	M148_0.6	ENSG00000100836	RRM_1	PABPN1	poly(A) binding protein, nuclear 1 [Source:HGNC Symbol;Acc:8565]	RRM_1	family-1087	mRNA	RNA binding,ribonucleoprotein complex,RNA splicing,mRNA splicing, via spliceosome,RNA processing,poly(A)+ mRNA export from nucleus,mRNA 3'-end processing,modification by virus of host mRNA processing	nucleic acid binding,nucleotide binding,nucleus,cytoplasm,RNA binding,protein binding,nucleoplasm,ribonucleoprotein complex,transcription from RNA polymerase II promoter,gene expression,RNA splicing,mRNA splicing, via spliceosome,RNA processing,poly(A)+ mRNA export from nucleus,muscle contraction,mRNA 3'-end processing,modulation by virus of host morphology or physiology,viral life cycle,terminat…	1	condensed
11	M004_0.6	ENSG00000159409	RRM_1	CELF3	CUGBP, Elav-like family member 3 [Source:HGNC Symbol;Acc:11967]	RRM_1	family-721	mRNA	RNA binding,mRNA binding,RNA splicing,regulation of alternative mRNA splicing, via spliceosome,mRNA splicing, via spliceosome,positive regulation of mRNA splicing, via spliceosome	nucleotide binding,nucleic acid binding,RNA binding,mRNA binding,cytoplasm,nucleus,spermatogenesis,RNA splicing,regulation of alternative mRNA splicing, via spliceosome,mRNA splicing, via spliceosome,sperm motility,positive regulation of mRNA splicing, via spliceosome	1	condensed
11	M004_0.6	ENSG00000101489	RRM_1	CELF4	CUGBP, Elav-like family member 4 [Source:HGNC Symbol;Acc:14015]	RRM_5,RRM_1	family-721	mRNA	mRNA binding,translation repressor activity, nucleic acid binding,regulation of alternative mRNA splicing, via spliceosome,mRNA splice site selection,alternative mRNA splicing, via spliceosome,positive regulation of mRNA splicing, via spliceosome	nucleotide binding,nucleic acid binding,mRNA binding,translation repressor activity, nucleic acid binding,BRE binding,nucleus,cytoplasm,embryo development,regulation of alternative mRNA splicing, via spliceosome,mRNA splice site selection,germ cell development,alternative mRNA splicing, via spliceosome,negative regulation of excitatory postsynaptic membrane potential,positive regulation of mRNA s…	1	condensed
11	M081_0.6	ENSG00000060138	CSD	YBX3	cold shock domain protein A [Source:HGNC Symbol;Acc:2428]	CSD	family-851	mRNA	mRNA 3'-UTR binding,ribonucleoprotein complex,3'-UTR-mediated mRNA stabilization,positive regulation of cytoplasmic translation	protein binding,mRNA 3'-UTR binding,sequence-specific DNA binding transcription factor activity,transcription corepressor activity,nucleic acid binding,DNA binding,double-stranded DNA binding,single-stranded DNA binding,Rho GTPase binding,ribonucleoprotein complex,nucleus,cytoplasm,tight junction,perinuclear region of cytoplasm,polysome,negative regulation of transcription from RNA polymerase II …	1	condensed
11	M148_0.6	ENSG00000205022	RRM_1	PABPN1L	poly(A) binding protein, nuclear 1-like (cytoplasmic) [Source:HGNC Symbol;Acc:37237]	RRM_1	family-1087	mRNA	RNA binding	nucleotide binding,RNA binding,nucleic acid binding,cytoplasm	1	condensed
12	M143_0.6	ENSG00000153250	RRM_1	RBMS1	RNA binding motif, single stranded interacting protein 1 [Source:HGNC Symbol;Acc:9907]	RRM_1	family-1018	mRNA	RNA binding,RNA processing	nucleotide binding,RNA binding,nucleic acid binding,protein binding,double-stranded DNA binding,single-stranded DNA binding,nucleus,DNA replication,RNA processing	1	condensed
12	M143_0.6	ENSG00000076067	RRM_1	RBMS2	RNA binding motif, single stranded interacting protein 2 [Source:HGNC Symbol;Acc:9909]	RRM_1	family-1018	mRNA	RNA binding,RNA processing	nucleotide binding,nucleic acid binding,RNA binding,nucleus,RNA processing	1	condensed
1	M083_0.6	ENSG00000135482	zf-CCCH	ZC3H10	zinc finger CCCH-type containing 10 [Source:HGNC Symbol;Acc:25893]	zf-CCCH	family-942	unknown	.	metal ion binding,protein binding	2	condensed
1	M027_0.6	ENSG00000104824	RRM_1	HNRNPL	heterogeneous nuclear ribonucleoprotein L [Source:HGNC Symbol;Acc:5045]	RRM_5	family-695	mRNA	RNA binding,mRNA processing,ribonucleoprotein complex,RNA splicing,mRNA splicing, via spliceosome,RNA processing	nucleic acid binding,RNA binding,nucleus,mRNA processing,nucleotide binding,protein binding,transcription regulatory region DNA binding,cytoplasm,nucleoplasm,ribonucleoprotein complex,gene expression,RNA splicing,mRNA splicing, via spliceosome,RNA processing,viral nucleocapsid	2	condensed
1	M175_0.6	ENSG00000132819	RRM_1	RBM38	RNA binding motif protein 38 [Source:HGNC Symbol;Acc:15818]	RRM_1	family-573	mRNA	mRNA binding,mRNA 3'-UTR binding,mRNA processing,RNA splicing,regulation of RNA splicing,3'-UTR-mediated mRNA stabilization	mRNA binding,regulation of myotube differentiation,nucleotide binding,nucleic acid binding,mRNA 3'-UTR binding,nucleus,cytosol,cell differentiation,negative regulation of cell proliferation,DNA damage response, signal transduction by p53 class mediator resulting in cell cycle arrest,cell cycle,mRNA processing,RNA splicing,cell cycle arrest,regulation of RNA splicing,DNA damage response, signal tr…	2	condensed
1	M175_0.6	ENSG00000112183	RRM_1	RBM24	RNA binding motif protein 24 [Source:HGNC Symbol;Acc:21539]	RRM_6	family-573	mRNA	mRNA 3'-UTR binding,regulation of mRNA stability	nucleotide binding,mRNA 3'-UTR binding,nucleus,cytoplasm,cell differentiation,regulation of myotube differentiation,regulation of mRNA stability,nucleic acid binding	2	condensed
1	M021_0.6	ENSG00000138757	RRM_1	G3BP2	GTPase activating protein (SH3 domain) binding protein 2 [Source:HGNC Symbol;Acc:30291]	RRM_1,NTF2	family-46	mRNA	RNA binding,mRNA transport	intracellular,transport,cytoplasm,nucleotide binding,RNA binding,nucleic acid binding,receptor signaling complex scaffold activity,mRNA transport,Ras protein signal transduction,cytoplasmic sequestering of NF-kappaB	2	condensed
1	M026_0.6	ENSG00000165119	KH_1	HNRNPK	heterogeneous nuclear ribonucleoprotein K [Source:HGNC Symbol;Acc:5044]	ROKNT,KH_1	family-421	mRNA	RNA binding,catalytic step 2 spliceosome,RNA splicing,mRNA splicing, via spliceosome,RNA processing	RNA binding,protein binding,RNA polymerase II core promoter proximal region sequence-specific DNA binding,single-stranded DNA binding,RNA polymerase II core promoter proximal region sequence-specific DNA binding transcription factor activity involved in positive regulation of transcription,nucleus,cytoplasm,cell projection,podosome,cell junction,nucleoplasm,nuclear chromatin,catalytic step 2 spli…	2	condensed
1	M231_0.6	ENSG00000134001	S1	EIF2S1	eukaryotic translation initiation factor 2, subunit 1 alpha, 35kDa [Source:HGNC Symbol;Acc:3265]	S1,EIF_2_alpha	family-355	tRNA	RNA binding,translation initiation factor activity,eukaryotic translation initiation factor 2 complex,ribosome binding,cytoplasmic stress granule,eukaryotic translation initiation factor 2B complex,translation,regulation of translational initiation in response to stress,translational initiation	RNA binding,translation initiation factor activity,eukaryotic translation initiation factor 2 complex,protein binding,ribosome binding,nucleus,cytosol,cytoplasmic stress granule,polysome,eukaryotic translation initiation factor 2B complex,translation,gene expression,protein autophosphorylation,cellular protein metabolic process,endoplasmic reticulum unfolded protein response,regulation of transla…	2	condensed
1	M151_0.6	ENSG00000126945	RRM_1	HNRNPH2	heterogeneous nuclear ribonucleoprotein H2 (H') [Source:HGNC Symbol;Acc:5042]	zf-RNPHF,RRM_6	family-885	mRNA	RNA binding,ribonucleoprotein complex,RNA splicing,mRNA splicing, via spliceosome	nucleotide binding,RNA binding,nucleic acid binding,nucleus,cytoplasm,nucleoplasm,ribonucleoprotein complex,actin cytoskeleton,gene expression,RNA splicing,mRNA splicing, via spliceosome	2	condensed
1	M151_0.6	ENSG00000169045	RRM_1	HNRNPH1	heterogeneous nuclear ribonucleoprotein H1 (H) [Source:HGNC Symbol;Acc:5041]	zf-RNPHF,RRM_6	family-885	mRNA	RNA binding,poly(U) RNA binding,catalytic step 2 spliceosome,RNA splicing,mRNA splicing, via spliceosome,RNA processing,regulation of RNA splicing	nucleotide binding,nucleic acid binding,nucleus,actin cytoskeleton,cytoplasm,RNA binding,protein binding,poly(U) RNA binding,nucleoplasm,catalytic step 2 spliceosome,gene expression,RNA splicing,mRNA splicing, via spliceosome,RNA processing,regulation of RNA splicing	2	condensed
1	M151_0.6	ENSG00000169813	RRM_1	HNRNPF	heterogeneous nuclear ribonucleoprotein F [Source:HGNC Symbol;Acc:5039]	zf-RNPHF,RRM_1,RRM_6	family-885	mRNA	RNA binding,single-stranded RNA binding,catalytic step 2 spliceosome,RNA splicing,mRNA splicing, via spliceosome,RNA processing,regulation of RNA splicing	nucleotide binding,RNA binding,protein binding,nucleic acid binding,single-stranded RNA binding,nucleus,cytoplasm,nucleoplasm,catalytic step 2 spliceosome,gene expression,RNA splicing,mRNA splicing, via spliceosome,RNA processing,regulation of RNA splicing	2	condensed
1	M061_0.6	ENSG00000179134	SAM_1	SAMD4B	sterile alpha motif domain containing 4B [Source:HGNC Symbol;Acc:25492]	PHAT,SAM_1	family-112	mRNA	.	protein binding,nucleus,cytoplasm,transcription, DNA-templated,regulation of transcription, DNA-dependent	2	condensed
1	M061_0.6	ENSG00000020577	SAM_1	SAMD4A	sterile alpha motif domain containing 4A [Source:HGNC Symbol;Acc:23023] [Type: protein coding Ensembl/Havana merge]	SAM_1	family-112	mRNA	translation repressor activity,positive regulation of translation	protein binding,synapse,translation repressor activity,cytoplasm,cell junction,dendrite,positive regulation of translation,negative regulation of translation	2	condensed
1	M035_0.6	ENSG00000131914	zf-CCHC,CSD	LIN28A	lin-28 homolog A (C. elegans) [Source:HGNC Symbol;Acc:15986]	zf-CCHC,CSD	family-961	mRNA	RNA binding,mRNA binding,translation initiation factor binding,miRNA binding,cytoplasmic mRNA processing body,cytoplasmic stress granule,positive regulation of translation,pre-miRNA processing,regulation of gene silencing by miRNA,miRNA catabolic process,RNA 3'-end processing,miRNA metabolic process	RNA binding,protein binding,zinc ion binding,nucleic acid binding,DNA binding,mRNA binding,translation initiation factor binding,miRNA binding,nucleus,cytoplasm,cytoplasmic mRNA processing body,nucleolus,cytoplasmic stress granule,positive regulation of neuron differentiation,regulation of transcription, DNA-dependent,stem cell maintenance,germ cell development,positive regulation of translation,…	2	condensed
1	M102_0.6	ENSG00000136450	RRM_1	SRSF1	serine/arginine-rich splicing factor 1 [Source:HGNC Symbol;Acc:10780]	RRM_1	family-803	mRNA	RNA binding,catalytic step 2 spliceosome,mRNA processing,RNA splicing,mRNA splicing, via spliceosome,mRNA splice site selection,mRNA export from nucleus,mRNA 3'-end processing,mRNA 5'-splice site recognition	protein binding,nucleotide binding,RNA binding,nucleic acid binding,RS domain binding,nucleus,cytoplasm,nucleoplasm,nuclear speck,exon-exon junction complex,catalytic step 2 spliceosome,transcription from RNA polymerase II promoter,gene expression,mRNA processing,RNA splicing,in utero embryonic development,mRNA splicing, via spliceosome,mRNA splice site selection,mRNA export from nucleus,cardiac …	2	condensed
1	M168_0.6	ENSG00000121390	RRM_1	PSPC1	paraspeckle component 1 [Source:HGNC Symbol;Acc:20320]	RRM_1,NOPS	family-1078	ncRNA	RNA binding	nucleic acid binding,protein binding,nucleotide binding,RNA binding,nucleoplasm,nucleus,cytoplasm,nucleolus,nuclear matrix,nuclear speck,paraspeckles,transcription, DNA-templated,regulation of transcription, DNA-dependent	2	condensed
1	M168_0.6	ENSG00000116560	RRM_1	SFPQ	splicing factor proline/glutamine-rich [Source:HGNC Symbol;Acc:10774]	RRM_1,NOPS	family-1078	mRNA	RNA binding,mRNA processing,RNA splicing,alternative mRNA splicing, via spliceosome	protein binding,nucleotide binding,RNA binding,nucleic acid binding,DNA binding,paraspeckles,cytoplasm,nucleoplasm,nuclear matrix,negative regulation of transcription from RNA polymerase II promoter,transcription, DNA-templated,DNA repair,DNA recombination,mRNA processing,RNA splicing,alternative mRNA splicing, via spliceosome	2	condensed
1	M019_0.6	ENSG00000215699	RRM_1	SRSF10	cDNA FLJ30749 fis, clone FEBRA2000402, highly similar to FUS-interacting serine-arginine-rich protein 1; cDNA FLJ43846 fis, clone TESTI4006393, highly similar to FUS-interacting serine-arginine-rich protein 1 [Source:UniProtKB/TrEMBL;Acc:B3KNY6]	RRM_1	family-1028	mRNA	RNA binding,mRNA splicing, via spliceosome,mRNA splice site selection,mRNA export from nucleus,negative regulation of mRNA splicing, via spliceosome,RNA splicing, via transesterification reactions	nucleotide binding,nucleic acid binding,RNA binding,protein binding,unfolded protein binding,RS domain binding,nucleus,cytoplasm,nucleoplasm,nuclear speck,regulation of transcription, DNA-dependent,mRNA splicing, via spliceosome,mRNA splice site selection,mRNA export from nucleus,spliceosomal tri-snRNP complex assembly,negative regulation of mRNA splicing, via spliceosome,RNA splicing, via transe…	2	condensed
1	M019_0.6	ENSG00000188529	RRM_1	Fusip1							2	condensed
1	M019_0.6	ENSG00000154548	RRM_1	SRSF12	serine/arginine-rich splicing factor 12 [Source:HGNC Symbol;Acc:21220]	RRM_1	family-1028	mRNA	RNA binding,regulation of alternative mRNA splicing, via spliceosome,negative regulation of mRNA splicing, via spliceosome,mRNA 5'-splice site recognition	nucleotide binding,RNA binding,nucleic acid binding,unfolded protein binding,RS domain binding,nucleoplasm,regulation of alternative mRNA splicing, via spliceosome,spliceosomal tri-snRNP complex assembly,negative regulation of mRNA splicing, via spliceosome,mRNA 5'-splice site recognition,cytoplasmic transport	2	condensed
1	M035_0.6	ENSG00000187772	zf-CCHC,CSD	LIN28B	lin-28 homolog B (C. elegans) [Source:HGNC Symbol;Acc:32207]	zf-CCHC,CSD	family-961	mRNA	RNA binding,pre-miRNA processing,miRNA catabolic process,RNA 3'-end processing	RNA binding,protein binding,zinc ion binding,nucleic acid binding,DNA binding,nucleus,cytoplasm,mitochondrion,regulation of transcription, DNA-dependent,pre-miRNA processing,miRNA catabolic process,RNA 3'-end processing	2	condensed
2	M050_0.6	ENSG00000173933	zf-CCHC,RRM_1	RBM4	RNA binding motif protein 4 [Source:HGNC Symbol;Acc:9901]	RRM_1,zf-CCHC	family-969	mRNA	RNA binding,mRNA binding,mRNA 3'-UTR binding,pre-mRNA intronic binding,miRNA binding,pre-mRNA intronic pyrimidine-rich binding,cytoplasmic stress granule,mRNA processing,RNA splicing,regulation of alternative mRNA splicing, via spliceosome,RNA processing	nucleotide binding,RNA binding,protein binding,zinc ion binding,nucleic acid binding,mRNA binding,mRNA 3'-UTR binding,pre-mRNA intronic binding,miRNA binding,pre-mRNA intronic pyrimidine-rich binding,nucleus,cytoplasm,nucleolus,nucleoplasm,cytoplasmic stress granule,nuclear speck,cell differentiation,response to arsenic-containing substance,mRNA processing,RNA splicing,regulation of alternative m…	2	condensed
2	M050_0.6	ENSG00000173914	zf-CCHC,RRM_1	RBM4B	RNA binding motif protein 4B [Source:HGNC Symbol;Acc:28842]	RRM_1,zf-CCHC	family-969	mRNA	RNA binding,regulation of translation,mRNA processing,RNA splicing	nucleotide binding,nucleic acid binding,RNA binding,protein binding,zinc ion binding,nucleolus,regulation of translation,mRNA processing,RNA splicing,positive regulation of gene expression,circadian regulation of gene expression,circadian rhythm,entrainment of circadian clock by photoperiod	2	condensed
2	M044_0.6	ENSG00000148840	RRM_1	PPRC1	peroxisome proliferator-activated receptor gamma, coactivator-related 1 [Source:HGNC Symbol;Acc:30025]	RRM_1	family-567	mRNA	RNA binding	nucleotide binding,nucleic acid binding,nucleus,RNA binding,transcription, DNA-templated,regulation of transcription, DNA-dependent	2	condensed
2	M050_0.6	ENSG00000239306	RRM_1	RBM14	RNA binding motif protein 14 [Source:HGNC Symbol;Acc:14219]	RRM_1	family-969	mRNA	RNA binding,ribonucleoprotein complex	nucleotide binding,RNA binding,protein binding,RNA polymerase II transcription cofactor activity,nucleic acid binding,protein binding, bridging,ligand-dependent nuclear receptor transcription coactivator activity,nucleus,transcription factor complex,mediator complex,ribonucleoprotein complex,positive regulation of transcription from RNA polymerase II promoter,DNA repair,DNA recombination,DNA repl…	2	condensed
3	M209_0.6	ENSG00000155636	RRM_1	RBM45	RNA binding motif protein 45 [Source:HGNC Symbol;Acc:24468]	RRM_5,RRM_1	family-661	mRNA	RNA binding	nucleic acid binding,nucleotide binding,RNA binding,nucleus,cytoplasm,cell differentiation,nervous system development	2	condensed
3	M159_0.6	ENSG00000078328	RRM_1	RBFOX1	RNA binding protein, fox-1 homolog (C. elegans) 1 [Source:HGNC Symbol;Acc:18222]	Fox-1_C,RRM_1	family-1020	mRNA	RNA binding,mRNA processing,RNA splicing,regulation of RNA splicing,RNA transport	nucleotide binding,RNA binding,nucleic acid binding,nucleus,mRNA processing,RNA splicing,regulation of RNA splicing,protein binding,protein C-terminus binding,cytoplasm,trans-Golgi network,neuromuscular process controlling balance,RNA transport	2	condensed
3	M159_0.6	ENSG00000100320	RRM_1	RBFOX2	RNA binding protein, fox-1 homolog (C. elegans) 2 [Source:HGNC Symbol;Acc:9906]	Fox-1_C,RRM_1	family-1020	mRNA	RNA binding,mRNA binding,regulation of alternative mRNA splicing, via spliceosome,RNA metabolic process,mRNA processing,RNA splicing,regulation of RNA splicing	nucleotide binding,nucleic acid binding,nucleus,cytoplasm,protein binding,RNA binding,transcription corepressor activity,mRNA binding,transcription factor binding,regulation of alternative mRNA splicing, via spliceosome,negative regulation of transcription, DNA-dependent,RNA metabolic process,regulation of cell proliferation,mRNA processing,RNA splicing,neuromuscular process controlling balance,r…	2	condensed
3	M159_0.6	ENSG00000167281	RRM_1	RBFOX3							2	condensed
3	M012_0.6	ENSG00000137449	RRM_1	CPEB2	cytoplasmic polyadenylation element binding protein 2 [Source:HGNC Symbol;Acc:21745]	RRM_1	family-728	mRNA	poly-pyrimidine tract binding,ribosome binding,mRNA 3'-UTR AU-rich region binding,ribosomal small subunit binding,ribosomal large subunit binding,translation repressor activity, nucleic acid binding	nucleotide binding,nucleic acid binding,poly-pyrimidine tract binding,cytoplasm,polysome,negative regulation of translational elongation,negative regulation of GTP catabolic process,ribosome binding,GTPase inhibitor activity,mRNA 3'-UTR AU-rich region binding,ribosomal small subunit binding,ribosomal large subunit binding,translation repressor activity, nucleic acid binding,nucleus,messenger ribo…	2	condensed
3	M077_0.6	ENSG00000063244	RRM_1	U2AF2	U2 small nuclear RNA auxiliary factor 2 [Source:HGNC Symbol;Acc:23156]	RRM_1,Transformer,RRM_6	family-177	mRNA	RNA binding,mRNA processing,spliceosomal complex,RNA splicing,mRNA splicing, via spliceosome,mRNA export from nucleus,mRNA 3'-end processing,negative regulation of mRNA splicing, via spliceosome	nucleotide binding,RNA binding,nucleic acid binding,nucleus,mRNA processing,protein binding,enzyme binding,C2H2 zinc finger domain binding,nucleoplasm,spliceosomal complex,RNA splicing,transcription from RNA polymerase II promoter,gene expression,mRNA splicing, via spliceosome,mRNA export from nucleus,mRNA 3'-end processing,negative regulation of mRNA splicing, via spliceosome,termination of RNA …	2	condensed
3	M012_0.6	ENSG00000107864	RRM_1	CPEB3	cytoplasmic polyadenylation element binding protein 3 [Source:HGNC Symbol;Acc:21746]	RRM_1	family-728	mRNA	RNA binding,mRNA 3'-UTR binding,mRNA 3'-UTR AU-rich region binding,translation factor activity, nucleic acid binding,RNA stem-loop binding,translation repressor activity, nucleic acid binding,positive regulation of nuclear-transcribed mRNA poly(A) tail shortening,positive regulation of nuclear-transcribed mRNA catabolic process, deadenylation-dependent decay,positive regulation of translation	protein binding,RNA binding,nucleotide binding,nucleic acid binding,mRNA 3'-UTR binding,mRNA 3'-UTR AU-rich region binding,translation factor activity, nucleic acid binding,RNA stem-loop binding,translation repressor activity, nucleic acid binding,synapse,nucleus,cytoplasm,CCR4-NOT complex,dendrite,neuron projection,apical dendrite,negative regulation of translation,negative regulation of transcr…	2	condensed
4	M031_0.6	ENSG00000066044	RRM_1	ELAVL1	ELAV (embryonic lethal, abnormal vision, Drosophila)-like 1 (Hu antigen R) [Source:HGNC Symbol;Acc:3312]	RRM_1	family-1046	mRNA	RNA binding,double-stranded RNA binding,mRNA binding,AU-rich element binding,mRNA 3'-UTR AU-rich region binding,RNA metabolic process,mRNA metabolic process,regulation of translation,positive regulation of translation,mRNA stabilization,3'-UTR-mediated mRNA stabilization	nucleotide binding,RNA binding,protein binding,nucleic acid binding,double-stranded RNA binding,protein kinase binding,mRNA binding,AU-rich element binding,mRNA 3'-UTR AU-rich region binding,nucleus,cytoplasm,cytosol,nucleoplasm,multicellular organismal development,gene expression,RNA metabolic process,mRNA metabolic process,regulation of translation,positive regulation of translation,mRNA stabil…	2	condensed
4	M031_0.6	ENSG00000196361	RRM_1	ELAVL3	ELAV (embryonic lethal, abnormal vision, Drosophila)-like 3 (Hu antigen C) [Source:HGNC Symbol;Acc:3314]	RRM_1	family-1046	mRNA	RNA binding,AU-rich element binding	nucleotide binding,nucleic acid binding,RNA binding,AU-rich element binding,cell differentiation,nervous system development	2	condensed
5	M156_0.6	ENSG00000116001	RRM_1	TIA1	TIA1 cytotoxic granule-associated RNA binding protein [Source:HGNC Symbol;Acc:11802]	RRM_1	family-133	mRNA	AU-rich element binding,cytoplasmic stress granule,poly(A) RNA binding,regulation of mRNA splicing, via spliceosome	nucleic acid binding,nucleotide binding,AU-rich element binding,nucleus,cytoplasmic stress granule,negative regulation of translation,negative regulation of cytokine biosynthetic process,protein binding,poly(A) RNA binding,apoptotic process,regulation of mRNA splicing, via spliceosome,cytoplasm	2	condensed
5	M025_0.6	ENSG00000092199	RRM_1	HNRNPC	heterogeneous nuclear ribonucleoprotein C (C1/C2) [Source:HGNC Symbol;Acc:5035]	RRM_1	family-666	mRNA	RNA binding,mRNA binding,spliceosomal complex,catalytic step 2 spliceosome,RNA splicing,mRNA splicing, via spliceosome,ribonucleoprotein complex	nucleotide binding,RNA binding,protein binding,nucleic acid binding,mRNA binding,identical protein binding,nucleoplasm,spliceosomal complex,pronucleus,catalytic step 2 spliceosome,gene expression,termination of G-protein coupled receptor signaling pathway,RNA splicing,mRNA splicing, via spliceosome,ribonucleoprotein complex,viral nucleocapsid	2	condensed
6	M081_0.6	ENSG00000065978	CSD	YBX1	Y box binding protein 1 [Source:HGNC Symbol;Acc:8014]	CSD	family-851	mRNA	RNA binding,histone pre-mRNA 3'end processing complex,ribonucleoprotein complex,cytoplasmic stress granule,U12-type spliceosomal complex,CRD-mediated mRNA stability complex,RNA splicing,mRNA splicing, via spliceosome,CRD-mediated mRNA stabilization	nucleic acid binding,DNA binding,regulation of transcription, DNA-dependent,cytoplasm,intracellular membrane-bounded organelle,protein binding,RNA binding,sequence-specific DNA binding transcription factor activity,double-stranded DNA binding,single-stranded DNA binding,nucleus,histone pre-mRNA 3'end processing complex,nucleoplasm,ribonucleoprotein complex,extracellular vesicular exosome,cytoplas…	2	condensed
6	M081_0.6	ENSG00000060138	CSD	YBX3	cold shock domain protein A [Source:HGNC Symbol;Acc:2428]	CSD	family-851	mRNA	mRNA 3'-UTR binding,ribonucleoprotein complex,3'-UTR-mediated mRNA stabilization,positive regulation of cytoplasmic translation	protein binding,mRNA 3'-UTR binding,sequence-specific DNA binding transcription factor activity,transcription corepressor activity,nucleic acid binding,DNA binding,double-stranded DNA binding,single-stranded DNA binding,Rho GTPase binding,ribonucleoprotein complex,nucleus,cytoplasm,tight junction,perinuclear region of cytoplasm,polysome,negative regulation of transcription from RNA polymerase II …	2	condensed
6	M229_0.6	ENSG00000159409	RRM_1	CELF3	CUGBP, Elav-like family member 3 [Source:HGNC Symbol;Acc:11967]	RRM_1	family-721	mRNA	RNA binding,mRNA binding,RNA splicing,regulation of alternative mRNA splicing, via spliceosome,mRNA splicing, via spliceosome,positive regulation of mRNA splicing, via spliceosome	nucleotide binding,nucleic acid binding,RNA binding,mRNA binding,cytoplasm,nucleus,spermatogenesis,RNA splicing,regulation of alternative mRNA splicing, via spliceosome,mRNA splicing, via spliceosome,sperm motility,positive regulation of mRNA splicing, via spliceosome	2	condensed
7	M051_0.6	ENSG00000089682	RRM_1	RBM41	RNA binding motif protein 41 [Source:HGNC Symbol;Acc:25617]	RRM_1	family-884	mRNA	RNA binding	nucleotide binding,RNA binding,nucleic acid binding	2	condensed
8	M160_0.6	ENSG00000121774	KH_1	KHDRBS1	KH domain containing, RNA binding, signal transduction associated 1 [Source:HGNC Symbol;Acc:18116]	KH_1	family-546	mRNA	RNA binding,mRNA processing,positive regulation of translational initiation,positive regulation of RNA export from nucleus,regulation of RNA export from nucleus	RNA binding,protein binding,DNA binding,protein complex binding,SH3 domain binding,SH3/SH2 adaptor activity,nucleus,cytoplasm,membrane,Grb2-Sos complex,transcription, DNA-templated,cell proliferation,negative regulation of transcription, DNA-dependent,signal transduction,mRNA processing,cell cycle arrest,G2/M transition of mitotic cell cycle,cell surface receptor signaling pathway,positive regula…	2	condensed
8	M195_0.6	ENSG00000143368	RRM_1	SF3B4	splicing factor 3b, subunit 4, 49kDa [Source:HGNC Symbol;Acc:10771]	RRM_1	family-980	mRNA	RNA binding,spliceosomal complex,U12-type spliceosomal complex,mRNA processing,RNA splicing,mRNA splicing, via spliceosome,RNA splicing, via transesterification reactions	nucleotide binding,nucleic acid binding,RNA binding,protein binding,nucleoplasm,spliceosomal complex,U12-type spliceosomal complex,gene expression,mRNA processing,RNA splicing,mRNA splicing, via spliceosome,RNA splicing, via transesterification reactions	2	condensed
8	M136_0.6	ENSG00000125870	RRM_1	SNRPB2	small nuclear ribonucleoprotein polypeptide B [Source:HGNC Symbol;Acc:11155]	RRM_5,RRM_1	family-525	snRNA	snRNA binding,spliceosomal complex,U2 snRNP,catalytic step 2 spliceosome,mRNA processing,RNA splicing,mRNA splicing, via spliceosome	protein binding,nucleotide binding,nucleic acid binding,snRNA binding,nucleoplasm,spliceosomal complex,U2 snRNP,catalytic step 2 spliceosome,gene expression,mRNA processing,RNA splicing,mRNA splicing, via spliceosome	2	condensed
8	M036_0.6	ENSG00000015479	RRM_1	MATR3	matrin 3 [Source:HGNC Symbol;Acc:6912]	RRM_5	family-34	mRNA	RNA binding	nucleotide binding,RNA binding,protein binding,zinc ion binding,nucleic acid binding,structural molecule activity,nucleus,nuclear inner membrane,nuclear matrix	2	condensed
8	M143_0.6	ENSG00000153250	RRM_1	RBMS1	RNA binding motif, single stranded interacting protein 1 [Source:HGNC Symbol;Acc:9907]	RRM_1	family-1018	mRNA	RNA binding,RNA processing	nucleotide binding,RNA binding,nucleic acid binding,protein binding,double-stranded DNA binding,single-stranded DNA binding,nucleus,DNA replication,RNA processing	2	condensed
8	M143_0.6	ENSG00000076067	RRM_1	RBMS2	RNA binding motif, single stranded interacting protein 2 [Source:HGNC Symbol;Acc:9909]	RRM_1	family-1018	mRNA	RNA binding,RNA processing	nucleotide binding,nucleic acid binding,RNA binding,nucleus,RNA processing	2	condensed
9	M022_0.6	ENSG00000170144	RRM_1	HNRNPA3	heterogeneous nuclear ribonucleoprotein A3 [Source:HGNC Symbol;Acc:24941]	RRM_1,RRM_6	family-630	mRNA	RNA binding,ribonucleoprotein complex,catalytic step 2 spliceosome,RNA splicing,mRNA splicing, via spliceosome	nucleotide binding,RNA binding,nucleic acid binding,nucleus,nucleolus,nucleoplasm,ribonucleoprotein complex,catalytic step 2 spliceosome,gene expression,RNA splicing,mRNA splicing, via spliceosome	2	condensed
9	M022_0.6	ENSG00000135486	RRM_1	HNRNPA1	heterogeneous nuclear ribonucleoprotein A1 [Source:HGNC Symbol;Acc:5031]	HnRNPA1,RRM_1	family-630	mRNA	alternative mRNA splicing, via spliceosome,RNA binding,single-stranded RNA binding,spliceosomal complex,ribonucleoprotein complex,catalytic step 2 spliceosome,mRNA processing,RNA splicing,mRNA transport,mRNA splicing, via spliceosome,RNA export from nucleus	nucleotide binding,nucleic acid binding,nucleus,alternative mRNA splicing, via spliceosome,cytoplasm,nucleolus,intermediate filament cytoskeleton,RNA binding,protein binding,single-stranded RNA binding,single-stranded DNA binding,nucleoplasm,spliceosomal complex,ribonucleoprotein complex,catalytic step 2 spliceosome,gene expression,mRNA processing,RNA splicing,mRNA transport,mRNA splicing, via sp…	2	condensed
9	M148_0.6	ENSG00000205022	RRM_1	PABPN1L	poly(A) binding protein, nuclear 1-like (cytoplasmic) [Source:HGNC Symbol;Acc:37237]	RRM_1	family-1087	mRNA	RNA binding	nucleotide binding,RNA binding,nucleic acid binding,cytoplasm	2	condensed
9	M148_0.6	ENSG00000100836	RRM_1	PABPN1	poly(A) binding protein, nuclear 1 [Source:HGNC Symbol;Acc:8565]	RRM_1	family-1087	mRNA	RNA binding,ribonucleoprotein complex,RNA splicing,mRNA splicing, via spliceosome,RNA processing,poly(A)+ mRNA export from nucleus,mRNA 3'-end processing,modification by virus of host mRNA processing	nucleic acid binding,nucleotide binding,nucleus,cytoplasm,RNA binding,protein binding,nucleoplasm,ribonucleoprotein complex,transcription from RNA polymerase II promoter,gene expression,RNA splicing,mRNA splicing, via spliceosome,RNA processing,poly(A)+ mRNA export from nucleus,muscle contraction,mRNA 3'-end processing,modulation by virus of host morphology or physiology,viral life cycle,terminat…	2	condensed
9	M013_0.6	ENSG00000071626	RRM_1	DAZAP1	DAZ associated protein 1 [Source:HGNC Symbol;Acc:2683]	RRM_1	family-1012	mRNA	RNA binding,RNA stem-loop binding	nucleotide binding,nucleic acid binding,RNA binding,RNA stem-loop binding,cytoplasm,nucleus,cell proliferation,cell differentiation,spermatogenesis,maternal placenta development	2	condensed
10	M146_0.6	ENSG00000070756	RRM_1	PABPC1	poly(A) binding protein, cytoplasmic 1 [Source:HGNC Symbol;Acc:8554]	RRM_1,PABP	family-754	mRNA	RNA binding,poly(A) RNA binding,translation activator activity,ribonucleoprotein complex,cytoplasmic stress granule,catalytic step 2 spliceosome,translation,RNA metabolic process,mRNA metabolic process,nuclear-transcribed mRNA catabolic process, deadenylation-dependent decay,nuclear-transcribed mRNA poly(A) tail shortening,gene silencing by RNA,positive regulation of nuclear-transcribed mRNA poly…	nucleotide binding,nucleic acid binding,RNA binding,cytoplasm,protein binding,protein C-terminus binding,poly(A) RNA binding,translation activator activity,nucleus,cytosol,ribonucleoprotein complex,cytoplasmic stress granule,catalytic step 2 spliceosome,translation,gene expression,RNA metabolic process,mRNA metabolic process,nuclear-transcribed mRNA catabolic process, deadenylation-dependent deca…	2	condensed
10	M062_0.6	ENSG00000075856	RRM_1	SART3	squamous cell carcinoma antigen recognized by T cells 3 [Source:HGNC Symbol;Acc:16860]	Lsm_interact,RRM_1	family-941	snRNA	RNA binding,RNA processing	nucleotide binding,RNA binding,protein binding,cytoplasm,intracellular membrane-bounded organelle,nuclear speck,RNA processing,intracellular,nucleic acid binding	2	condensed
10	M146_0.6	ENSG00000101104	RRM_1	PABPC1L	poly(A) binding protein, cytoplasmic 1-like [Source:HGNC Symbol;Acc:15797]	RRM_1,PABP	family-754	mRNA	RNA binding	nucleotide binding,RNA binding,nucleic acid binding	2	condensed
11	M001_0.6	ENSG00000148584	RRM_1	A1CF	APOBEC1 complementation factor [Source:HGNC Symbol;Acc:24086]	RRM_1,DND1_DSRM,RRM_6	family-347	mRNA	RNA binding,single-stranded RNA binding,apolipoprotein B mRNA editing enzyme complex,mRNA processing,mRNA modification	nucleotide binding,nucleic acid binding,cytoplasm,RNA binding,protein binding,single-stranded RNA binding,endoplasmic reticulum,nucleoplasm,apolipoprotein B mRNA editing enzyme complex,gene expression,mRNA processing,protein stabilization,cytidine to uridine editing,mRNA modification	2	condensed
11	M016_0.6	ENSG00000102081	KH_1	FMR1	fragile X mental retardation 1 [Source:HGNC Symbol;Acc:3775]	Agenet,FXR1P_C,KH_1	family-342	mRNA	RNA binding,mRNA binding,mRNA cap binding complex,cytoplasmic stress granule,neuronal ribonucleoprotein granule,polysomal ribosome,mRNA transport	RNA binding,protein binding,mRNA binding,cytoplasm,nucleolus,nucleoplasm,dendritic spine,mRNA cap binding complex,synapse,dendritic shaft,cytoplasmic stress granule,neuronal ribonucleoprotein granule,polysomal ribosome,mRNA transport,central nervous system development,negative regulation of translational initiation,nucleus,dendrite,neuron projection	2	condensed
11	M032_0.6	ENSG00000073792	KH_1,RRM_1	IGF2BP2	insulin-like growth factor 2 mRNA binding protein 2 [Source:HGNC Symbol;Acc:28867]	RRM_1,KH_1	family-297	mRNA	RNA binding,mRNA 3'-UTR binding,translation regulator activity,mRNA 5'-UTR binding,mRNA transport	nucleotide binding,RNA binding,protein binding,nucleic acid binding,mRNA 3'-UTR binding,translation regulator activity,mRNA 5'-UTR binding,nucleus,cytoplasm,cytosol,cytoskeleton,gene expression,mRNA transport,negative regulation of translation,regulation of cytokine biosynthetic process,anatomical structure morphogenesis	2	condensed
1	M102_0.6	ENSG00000136450	RRM_1	SRSF1	serine/arginine-rich splicing factor 1 [Source:HGNC Symbol;Acc:10780]	RRM_1	family-803	mRNA	RNA binding,catalytic step 2 spliceosome,mRNA processing,RNA splicing,mRNA splicing, via spliceosome,mRNA splice site selection,mRNA export from nucleus,mRNA 3'-end processing,mRNA 5'-splice site recognition	protein binding,nucleotide binding,RNA binding,nucleic acid binding,RS domain binding,nucleus,cytoplasm,nucleoplasm,nuclear speck,exon-exon junction complex,catalytic step 2 spliceosome,transcription from RNA polymerase II promoter,gene expression,mRNA processing,RNA splicing,in utero embryonic development,mRNA splicing, via spliceosome,mRNA splice site selection,mRNA export from nucleus,cardiac …	3	condensed
1	M175_0.6	ENSG00000132819	RRM_1	RBM38	RNA binding motif protein 38 [Source:HGNC Symbol;Acc:15818]	RRM_1	family-573	mRNA	mRNA binding,mRNA 3'-UTR binding,mRNA processing,RNA splicing,regulation of RNA splicing,3'-UTR-mediated mRNA stabilization	mRNA binding,regulation of myotube differentiation,nucleotide binding,nucleic acid binding,mRNA 3'-UTR binding,nucleus,cytosol,cell differentiation,negative regulation of cell proliferation,DNA damage response, signal transduction by p53 class mediator resulting in cell cycle arrest,cell cycle,mRNA processing,RNA splicing,cell cycle arrest,regulation of RNA splicing,DNA damage response, signal tr…	3	condensed
1	M035_0.6	ENSG00000187772	zf-CCHC,CSD	LIN28B	lin-28 homolog B (C. elegans) [Source:HGNC Symbol;Acc:32207]	zf-CCHC,CSD	family-961	mRNA	RNA binding,pre-miRNA processing,miRNA catabolic process,RNA 3'-end processing	RNA binding,protein binding,zinc ion binding,nucleic acid binding,DNA binding,nucleus,cytoplasm,mitochondrion,regulation of transcription, DNA-dependent,pre-miRNA processing,miRNA catabolic process,RNA 3'-end processing	3	condensed
1	M111_0.6	ENSG00000065978	CSD	YBX1	Y box binding protein 1 [Source:HGNC Symbol;Acc:8014]	CSD	family-851	mRNA	RNA binding,histone pre-mRNA 3'end processing complex,ribonucleoprotein complex,cytoplasmic stress granule,U12-type spliceosomal complex,CRD-mediated mRNA stability complex,RNA splicing,mRNA splicing, via spliceosome,CRD-mediated mRNA stabilization	nucleic acid binding,DNA binding,regulation of transcription, DNA-dependent,cytoplasm,intracellular membrane-bounded organelle,protein binding,RNA binding,sequence-specific DNA binding transcription factor activity,double-stranded DNA binding,single-stranded DNA binding,nucleus,histone pre-mRNA 3'end processing complex,nucleoplasm,ribonucleoprotein complex,extracellular vesicular exosome,cytoplas…	3	condensed
1	M111_0.6	ENSG00000060138	CSD	YBX3	cold shock domain protein A [Source:HGNC Symbol;Acc:2428]	CSD	family-851	mRNA	mRNA 3'-UTR binding,ribonucleoprotein complex,3'-UTR-mediated mRNA stabilization,positive regulation of cytoplasmic translation	protein binding,mRNA 3'-UTR binding,sequence-specific DNA binding transcription factor activity,transcription corepressor activity,nucleic acid binding,DNA binding,double-stranded DNA binding,single-stranded DNA binding,Rho GTPase binding,ribonucleoprotein complex,nucleus,cytoplasm,tight junction,perinuclear region of cytoplasm,polysome,negative regulation of transcription from RNA polymerase II …	3	condensed
1	M021_0.6	ENSG00000138757	RRM_1	G3BP2	GTPase activating protein (SH3 domain) binding protein 2 [Source:HGNC Symbol;Acc:30291]	RRM_1,NTF2	family-46	mRNA	RNA binding,mRNA transport	intracellular,transport,cytoplasm,nucleotide binding,RNA binding,nucleic acid binding,receptor signaling complex scaffold activity,mRNA transport,Ras protein signal transduction,cytoplasmic sequestering of NF-kappaB	3	condensed
1	M043_0.6	ENSG00000197111	KH_1	PCBP2	poly(rC) binding protein 2 [Source:HGNC Symbol;Acc:8648]	KH_1	family-421	mRNA	RNA binding,ribonucleoprotein complex,mRNA metabolic process,RNA splicing,mRNA splicing, via spliceosome	RNA binding,nucleus,cytoplasm,protein binding,DNA binding,ubiquitin protein ligase binding,enzyme binding,cytosol,nucleoplasm,ribonucleoprotein complex,innate immune response,gene expression,mRNA metabolic process,RNA splicing,mRNA splicing, via spliceosome,negative regulation of type I interferon production,proteasome-mediated ubiquitin-dependent protein catabolic process,defense response to vir…	3	condensed
1	M043_0.6	ENSG00000183570	KH_1	PCBP3	poly(rC) binding protein 3 [Source:HGNC Symbol;Acc:8651]	KH_1	family-421	mRNA	RNA binding,ribonucleoprotein complex,mRNA metabolic process	RNA binding,DNA binding,nucleus,mitochondrion,cytosol,intracellular membrane-bounded organelle,ribonucleoprotein complex,mRNA metabolic process	3	condensed
1	M043_0.6	ENSG00000090097	KH_1	PCBP4	poly(rC) binding protein 4 [Source:HGNC Symbol;Acc:8652]	KH_1	family-421	mRNA	RNA binding,ribonucleoprotein complex	RNA binding,DNA damage response, signal transduction by p53 class mediator resulting in cell cycle arrest,cell cycle arrest,intrinsic apoptotic signaling pathway in response to DNA damage,DNA binding,cytoplasm,ribonucleoprotein complex	3	condensed
1	M231_0.6	ENSG00000134001	S1	EIF2S1	eukaryotic translation initiation factor 2, subunit 1 alpha, 35kDa [Source:HGNC Symbol;Acc:3265]	S1,EIF_2_alpha	family-355	tRNA	RNA binding,translation initiation factor activity,eukaryotic translation initiation factor 2 complex,ribosome binding,cytoplasmic stress granule,eukaryotic translation initiation factor 2B complex,translation,regulation of translational initiation in response to stress,translational initiation	RNA binding,translation initiation factor activity,eukaryotic translation initiation factor 2 complex,protein binding,ribosome binding,nucleus,cytosol,cytoplasmic stress granule,polysome,eukaryotic translation initiation factor 2B complex,translation,gene expression,protein autophosphorylation,cellular protein metabolic process,endoplasmic reticulum unfolded protein response,regulation of transla…	3	condensed
1	M141_0.6	ENSG00000103067	RRM_1	ESRP2	epithelial splicing regulatory protein 2 [Source:HGNC Symbol;Acc:26152]	RRM_6	family-885	mRNA	mRNA binding,mRNA processing,RNA splicing,regulation of RNA splicing	nucleotide binding,nucleic acid binding,mRNA binding,nucleus,cytoplasm,mitochondrion,centrosome,mRNA processing,RNA splicing,regulation of RNA splicing	3	condensed
1	M044_0.6	ENSG00000148840	RRM_1	PPRC1	peroxisome proliferator-activated receptor gamma, coactivator-related 1 [Source:HGNC Symbol;Acc:30025]	RRM_1	family-567	mRNA	RNA binding	nucleotide binding,nucleic acid binding,nucleus,RNA binding,transcription, DNA-templated,regulation of transcription, DNA-dependent	3	condensed
1	M141_0.6	ENSG00000104413	RRM_1	ESRP1	epithelial splicing regulatory protein 1 [Source:HGNC Symbol;Acc:25966]	RRM_6	family-885	mRNA	mRNA binding,mRNA processing,RNA splicing,regulation of RNA splicing	nucleotide binding,nucleic acid binding,mRNA binding,nucleus,plasma membrane,mRNA processing,RNA splicing,regulation of RNA splicing	3	condensed
1	M147_0.6	ENSG00000080802	RRM_1	CNOT4	CCR4-NOT transcription complex, subunit 4 [Source:HGNC Symbol;Acc:7880]	RRM_5,zf-RING_4	family-114	mRNA	RNA binding,RNA metabolic process,mRNA metabolic process,nuclear-transcribed mRNA catabolic process, deadenylation-dependent decay,nuclear-transcribed mRNA poly(A) tail shortening	nucleotide binding,RNA binding,protein binding,zinc ion binding,nucleic acid binding,ubiquitin-protein ligase activity,nucleus,cytosol,CCR4-NOT complex,gene expression,RNA metabolic process,mRNA metabolic process,nuclear-transcribed mRNA catabolic process, deadenylation-dependent decay,nuclear-transcribed mRNA poly(A) tail shortening,protein autoubiquitination	3	condensed
1	M146_0.6	ENSG00000070756	RRM_1	PABPC1	poly(A) binding protein, cytoplasmic 1 [Source:HGNC Symbol;Acc:8554]	RRM_1,PABP	family-754	mRNA	RNA binding,poly(A) RNA binding,translation activator activity,ribonucleoprotein complex,cytoplasmic stress granule,catalytic step 2 spliceosome,translation,RNA metabolic process,mRNA metabolic process,nuclear-transcribed mRNA catabolic process, deadenylation-dependent decay,nuclear-transcribed mRNA poly(A) tail shortening,gene silencing by RNA,positive regulation of nuclear-transcribed mRNA poly…	nucleotide binding,nucleic acid binding,RNA binding,cytoplasm,protein binding,protein C-terminus binding,poly(A) RNA binding,translation activator activity,nucleus,cytosol,ribonucleoprotein complex,cytoplasmic stress granule,catalytic step 2 spliceosome,translation,gene expression,RNA metabolic process,mRNA metabolic process,nuclear-transcribed mRNA catabolic process, deadenylation-dependent deca…	3	condensed
1	M146_0.6	ENSG00000101104	RRM_1	PABPC1L	poly(A) binding protein, cytoplasmic 1-like [Source:HGNC Symbol;Acc:15797]	RRM_1,PABP	family-754	mRNA	RNA binding	nucleotide binding,RNA binding,nucleic acid binding	3	condensed
1	M062_0.6	ENSG00000075856	RRM_1	SART3	squamous cell carcinoma antigen recognized by T cells 3 [Source:HGNC Symbol;Acc:16860]	Lsm_interact,RRM_1	family-941	snRNA	RNA binding,RNA processing	nucleotide binding,RNA binding,protein binding,cytoplasm,intracellular membrane-bounded organelle,nuclear speck,RNA processing,intracellular,nucleic acid binding	3	condensed
1	M035_0.6	ENSG00000131914	zf-CCHC,CSD	LIN28A	lin-28 homolog A (C. elegans) [Source:HGNC Symbol;Acc:15986]	zf-CCHC,CSD	family-961	mRNA	RNA binding,mRNA binding,translation initiation factor binding,miRNA binding,cytoplasmic mRNA processing body,cytoplasmic stress granule,positive regulation of translation,pre-miRNA processing,regulation of gene silencing by miRNA,miRNA catabolic process,RNA 3'-end processing,miRNA metabolic process	RNA binding,protein binding,zinc ion binding,nucleic acid binding,DNA binding,mRNA binding,translation initiation factor binding,miRNA binding,nucleus,cytoplasm,cytoplasmic mRNA processing body,nucleolus,cytoplasmic stress granule,positive regulation of neuron differentiation,regulation of transcription, DNA-dependent,stem cell maintenance,germ cell development,positive regulation of translation,…	3	condensed
1	M175_0.6	ENSG00000112183	RRM_1	RBM24	RNA binding motif protein 24 [Source:HGNC Symbol;Acc:21539]	RRM_6	family-573	mRNA	mRNA 3'-UTR binding,regulation of mRNA stability	nucleotide binding,mRNA 3'-UTR binding,nucleus,cytoplasm,cell differentiation,regulation of myotube differentiation,regulation of mRNA stability,nucleic acid binding	3	condensed
2	M228_0.6	ENSG00000011304	RRM_1	PTBP1	polypyrimidine tract binding protein 1 [Source:HGNC Symbol;Acc:9583]	RRM_5,RRM_6	family-695	mRNA	RNA binding,mRNA processing,poly-pyrimidine tract binding,pre-mRNA binding,RNA splicing,regulation of alternative mRNA splicing, via spliceosome,mRNA splicing, via spliceosome,alternative mRNA splicing, via spliceosome,negative regulation of mRNA splicing, via spliceosome,negative regulation of RNA splicing	nucleotide binding,RNA binding,nucleic acid binding,nucleus,mRNA processing,protein binding,poly-pyrimidine tract binding,pre-mRNA binding,nucleolus,nucleoplasm,gene expression,RNA splicing,regulation of alternative mRNA splicing, via spliceosome,mRNA splicing, via spliceosome,alternative mRNA splicing, via spliceosome,negative regulation of mRNA splicing, via spliceosome,negative regulation of R…	3	condensed
2	M228_0.6	ENSG00000117569	RRM_1	PTBP2	polypyrimidine tract binding protein 2 [Source:HGNC Symbol;Acc:17662]	RRM_5,RRM_6	family-695	mRNA	RNA binding,mRNA processing,mRNA binding,spliceosomal complex,mRNA splice site selection,negative regulation of RNA splicing	nucleotide binding,RNA binding,nucleic acid binding,nucleus,mRNA processing,protein binding,mRNA binding,spliceosomal complex,mRNA splice site selection,regulation of neural precursor cell proliferation,negative regulation of RNA splicing	3	condensed
2	M228_0.6	ENSG00000119314	RRM_1	PTBP3	polypyrimidine tract binding protein 3 [Source:HGNC Symbol;Acc:10253]	RRM_5,RRM_1,RRM_6	family-695	mRNA	RNA binding,mRNA processing,RNA splicing,negative regulation of RNA splicing	nucleotide binding,RNA binding,nucleic acid binding,nucleus,mRNA processing,RNA splicing,regulation of cell differentiation,erythrocyte maturation,anatomical structure morphogenesis,negative regulation of RNA splicing	3	condensed
2	M149_0.6	ENSG00000107864	RRM_1	CPEB3	cytoplasmic polyadenylation element binding protein 3 [Source:HGNC Symbol;Acc:21746]	RRM_1	family-728	mRNA	RNA binding,mRNA 3'-UTR binding,mRNA 3'-UTR AU-rich region binding,translation factor activity, nucleic acid binding,RNA stem-loop binding,translation repressor activity, nucleic acid binding,positive regulation of nuclear-transcribed mRNA poly(A) tail shortening,positive regulation of nuclear-transcribed mRNA catabolic process, deadenylation-dependent decay,positive regulation of translation	protein binding,RNA binding,nucleotide binding,nucleic acid binding,mRNA 3'-UTR binding,mRNA 3'-UTR AU-rich region binding,translation factor activity, nucleic acid binding,RNA stem-loop binding,translation repressor activity, nucleic acid binding,synapse,nucleus,cytoplasm,CCR4-NOT complex,dendrite,neuron projection,apical dendrite,negative regulation of translation,negative regulation of transcr…	3	condensed
2	M149_0.6	ENSG00000113742	RRM_1	CPEB4	cytoplasmic polyadenylation element binding protein 4 [Source:HGNC Symbol;Acc:21747]	RRM_1	family-728	mRNA	RNA binding	nucleotide binding,RNA binding,protein binding,nucleic acid binding,nucleus,cytoplasm,endoplasmic reticulum,dendrite,postsynaptic density,negative regulation of neuron apoptotic process,cellular response to glucose starvation,response to ischemia,cellular response to amino acid stimulus,ionotropic glutamate receptor signaling pathway,cellular response to decreased oxygen levels,synapse	3	condensed
2	M025_0.6	ENSG00000092199	RRM_1	HNRNPC	heterogeneous nuclear ribonucleoprotein C (C1/C2) [Source:HGNC Symbol;Acc:5035]	RRM_1	family-666	mRNA	RNA binding,mRNA binding,spliceosomal complex,catalytic step 2 spliceosome,RNA splicing,mRNA splicing, via spliceosome,ribonucleoprotein complex	nucleotide binding,RNA binding,protein binding,nucleic acid binding,mRNA binding,identical protein binding,nucleoplasm,spliceosomal complex,pronucleus,catalytic step 2 spliceosome,gene expression,termination of G-protein coupled receptor signaling pathway,RNA splicing,mRNA splicing, via spliceosome,ribonucleoprotein complex,viral nucleocapsid	3	condensed
2	M002_0.6	ENSG00000131503	KH_1	ANKHD1	ankyrin repeat and KH domain containing 1 [Source:HGNC Symbol;Acc:24714]	Ank_2,Ank,KH_1,Ank_4	family-50	unknown	RNA binding	RNA binding,protein binding,nucleus,cytoplasm	3	condensed
2	M002_0.6	ENSG00000132466	KH_1	ANKRD17	ankyrin repeat domain 17 [Source:HGNC Symbol;Acc:23575]	Ank_2,Ank,KH_1,Ank_4	family-50	unknown	RNA binding	protein binding,RNA binding,nucleus,cytoplasm,blood vessel maturation,modulation by virus of host morphology or physiology,negative regulation of smooth muscle cell differentiation	3	condensed
2	M031_0.6	ENSG00000196361	RRM_1	ELAVL3	ELAV (embryonic lethal, abnormal vision, Drosophila)-like 3 (Hu antigen C) [Source:HGNC Symbol;Acc:3314]	RRM_1	family-1046	mRNA	RNA binding,AU-rich element binding	nucleotide binding,nucleic acid binding,RNA binding,AU-rich element binding,cell differentiation,nervous system development	3	condensed
2	M031_0.6	ENSG00000066044	RRM_1	ELAVL1	ELAV (embryonic lethal, abnormal vision, Drosophila)-like 1 (Hu antigen R) [Source:HGNC Symbol;Acc:3312]	RRM_1	family-1046	mRNA	RNA binding,double-stranded RNA binding,mRNA binding,AU-rich element binding,mRNA 3'-UTR AU-rich region binding,RNA metabolic process,mRNA metabolic process,regulation of translation,positive regulation of translation,mRNA stabilization,3'-UTR-mediated mRNA stabilization	nucleotide binding,RNA binding,protein binding,nucleic acid binding,double-stranded RNA binding,protein kinase binding,mRNA binding,AU-rich element binding,mRNA 3'-UTR AU-rich region binding,nucleus,cytoplasm,cytosol,nucleoplasm,multicellular organismal development,gene expression,RNA metabolic process,mRNA metabolic process,regulation of translation,positive regulation of translation,mRNA stabil…	3	condensed
3	M155_0.6	ENSG00000075292	RRM_1	ZNF638	zinc finger protein 638 [Source:HGNC Symbol;Acc:17894]	RRM_5,zf-C2H2_jaz,RRM_6	family-1111	mRNA	RNA binding,RNA splicing	nucleotide binding,RNA binding,zinc ion binding,nucleic acid binding,double-stranded DNA binding,nucleus,cytoplasm,intracellular membrane-bounded organelle,nucleoplasm,nuclear speck,transcription, DNA-templated,regulation of transcription, DNA-dependent,RNA splicing	3	condensed
3	M160_0.6	ENSG00000121774	KH_1	KHDRBS1	KH domain containing, RNA binding, signal transduction associated 1 [Source:HGNC Symbol;Acc:18116]	KH_1	family-546	mRNA	RNA binding,mRNA processing,positive regulation of translational initiation,positive regulation of RNA export from nucleus,regulation of RNA export from nucleus	RNA binding,protein binding,DNA binding,protein complex binding,SH3 domain binding,SH3/SH2 adaptor activity,nucleus,cytoplasm,membrane,Grb2-Sos complex,transcription, DNA-templated,cell proliferation,negative regulation of transcription, DNA-dependent,signal transduction,mRNA processing,cell cycle arrest,G2/M transition of mitotic cell cycle,cell surface receptor signaling pathway,positive regula…	3	condensed
4	M051_0.6	ENSG00000089682	RRM_1	RBM41	RNA binding motif protein 41 [Source:HGNC Symbol;Acc:25617]	RRM_1	family-884	mRNA	RNA binding	nucleotide binding,RNA binding,nucleic acid binding	3	condensed
4	M085_0.6	ENSG00000139168	zf-CCHC,RRM_1	ZCRB1	zinc finger CCHC-type and RNA binding motif 1 [Source:HGNC Symbol;Acc:29620]	RRM_1,zf-CCHC	family-91	snRNA	RNA binding,U12-type spliceosomal complex,mRNA processing,RNA splicing	nucleotide binding,zinc ion binding,nucleic acid binding,RNA binding,nucleoplasm,U12-type spliceosomal complex,mRNA processing,RNA splicing	3	condensed
5	M037_0.6	ENSG00000152601	zf-CCCH	MBNL1	muscleblind-like splicing regulator 1 [Source:HGNC Symbol;Acc:6923]	zf-CCCH	family-274	mRNA	RNA binding,double-stranded RNA binding,cytoplasmic stress granule,RNA splicing,regulation of alternative mRNA splicing, via spliceosome,regulation of RNA splicing,mRNA splice site selection,alternative mRNA splicing, via spliceosome	RNA binding,protein binding,metal ion binding,double-stranded RNA binding,nucleus,cytoplasm,cytoplasmic stress granule,RNA splicing,regulation of alternative mRNA splicing, via spliceosome,in utero embryonic development,nervous system development,regulation of RNA splicing,mRNA splice site selection,embryonic limb morphogenesis,myoblast differentiation,skeletal muscle tissue development,alternati…	3	condensed
5	M037_0.6	ENSG00000139793	zf-CCCH	MBNL2	muscleblind-like splicing regulator 2 [Source:HGNC Symbol;Acc:16746]	zf-CCCH	family-274	mRNA	RNA binding,mRNA processing,RNA splicing,regulation of alternative mRNA splicing, via spliceosome,regulation of RNA splicing	metal ion binding,RNA binding,nucleus,cytoplasm,mRNA processing,RNA splicing,regulation of alternative mRNA splicing, via spliceosome,regulation of RNA splicing	3	condensed
5	M037_0.6	ENSG00000076770	zf-CCCH	MBNL3	muscleblind-like splicing regulator 3 [Source:HGNC Symbol;Acc:20564]	zf-CCCH	family-274	mRNA	mRNA processing,RNA splicing,regulation of RNA splicing	metal ion binding,nucleus,intracellular membrane-bounded organelle,Golgi apparatus,multicellular organismal development,mRNA processing,RNA splicing,regulation of RNA splicing,negative regulation of myoblast differentiation	3	condensed
5	M004_0.6	ENSG00000101489	RRM_1	CELF4	CUGBP, Elav-like family member 4 [Source:HGNC Symbol;Acc:14015]	RRM_5,RRM_1	family-721	mRNA	mRNA binding,translation repressor activity, nucleic acid binding,regulation of alternative mRNA splicing, via spliceosome,mRNA splice site selection,alternative mRNA splicing, via spliceosome,positive regulation of mRNA splicing, via spliceosome	nucleotide binding,nucleic acid binding,mRNA binding,translation repressor activity, nucleic acid binding,BRE binding,nucleus,cytoplasm,embryo development,regulation of alternative mRNA splicing, via spliceosome,mRNA splice site selection,germ cell development,alternative mRNA splicing, via spliceosome,negative regulation of excitatory postsynaptic membrane potential,positive regulation of mRNA s…	3	condensed
5	M004_0.6	ENSG00000159409	RRM_1	CELF3	CUGBP, Elav-like family member 3 [Source:HGNC Symbol;Acc:11967]	RRM_1	family-721	mRNA	RNA binding,mRNA binding,RNA splicing,regulation of alternative mRNA splicing, via spliceosome,mRNA splicing, via spliceosome,positive regulation of mRNA splicing, via spliceosome	nucleotide binding,nucleic acid binding,RNA binding,mRNA binding,cytoplasm,nucleus,spermatogenesis,RNA splicing,regulation of alternative mRNA splicing, via spliceosome,mRNA splicing, via spliceosome,sperm motility,positive regulation of mRNA splicing, via spliceosome	3	condensed
5	M013_0.6	ENSG00000071626	RRM_1	DAZAP1	DAZ associated protein 1 [Source:HGNC Symbol;Acc:2683]	RRM_1	family-1012	mRNA	RNA binding,RNA stem-loop binding	nucleotide binding,nucleic acid binding,RNA binding,RNA stem-loop binding,cytoplasm,nucleus,cell proliferation,cell differentiation,spermatogenesis,maternal placenta development	3	condensed
6	M053_0.6	ENSG00000003756	zf-RanBP,RRM_1	RBM5	RNA binding motif protein 5 [Source:HGNC Symbol;Acc:9902]	G-patch,zf-RanBP,RRM_6	family-253	mRNA	RNA binding,mRNA binding,spliceosomal complex,RNA splicing,regulation of alternative mRNA splicing, via spliceosome,mRNA splicing, via spliceosome,RNA processing,spliceosomal complex assembly	nucleus,nucleotide binding,RNA binding,protein binding,zinc ion binding,DNA binding,mRNA binding,nucleoplasm,spliceosomal complex,apoptotic process,negative regulation of cell proliferation,gene expression,RNA splicing,regulation of alternative mRNA splicing, via spliceosome,mRNA splicing, via spliceosome,positive regulation of apoptotic process,RNA processing,spliceosomal complex assembly,nuclei…	3	condensed
7	M201_0.6	ENSG00000143368	RRM_1	SF3B4	splicing factor 3b, subunit 4, 49kDa [Source:HGNC Symbol;Acc:10771]	RRM_1	family-980	mRNA	RNA binding,spliceosomal complex,U12-type spliceosomal complex,mRNA processing,RNA splicing,mRNA splicing, via spliceosome,RNA splicing, via transesterification reactions	nucleotide binding,nucleic acid binding,RNA binding,protein binding,nucleoplasm,spliceosomal complex,U12-type spliceosomal complex,gene expression,mRNA processing,RNA splicing,mRNA splicing, via spliceosome,RNA splicing, via transesterification reactions	3	condensed
7	M163_0.6	ENSG00000136231	KH_1,RRM_1	IGF2BP3	insulin-like growth factor 2 mRNA binding protein 3 [Source:HGNC Symbol;Acc:28868]	RRM_1,KH_1,RRM_6	family-297	mRNA	RNA binding,mRNA 3'-UTR binding,translation regulator activity,mRNA 5'-UTR binding,translation,mRNA transport	nucleotide binding,nucleic acid binding,RNA binding,protein binding,mRNA 3'-UTR binding,translation regulator activity,mRNA 5'-UTR binding,nucleus,cytoplasm,cytosol,translation,gene expression,mRNA transport,negative regulation of translation,regulation of cytokine biosynthetic process,anatomical structure morphogenesis	3	condensed
8	M073_0.6	ENSG00000149016	RRM_1	TUT1	terminal uridylyl transferase 1, U6 snRNA-specific [Source:HGNC Symbol;Acc:26184]	PAP_assoc,zf-met,RRM_6	family-540	snRNA	RNA binding,mRNA 3'-UTR binding,RNA uridylyltransferase activity,mRNA cleavage and polyadenylation specificity factor complex,mRNA cleavage,snRNA processing,mRNA polyadenylation	nucleotide binding,RNA binding,protein binding,ATP binding,nucleic acid binding,metal ion binding,enzyme binding,mRNA 3'-UTR binding,polynucleotide adenylyltransferase activity,RNA uridylyltransferase activity,nucleolus,nuclear speck,mRNA cleavage and polyadenylation specificity factor complex,mRNA cleavage,snRNA processing,mRNA polyadenylation	3	condensed
8	M054_0.6	ENSG00000131795	RRM_1	RBM8A	RNA binding motif protein 8A [Source:HGNC Symbol;Acc:9905]	RRM_1	family-924	mRNA	RNA binding,mRNA binding,catalytic step 2 spliceosome,RNA metabolic process,mRNA metabolic process,regulation of translation,RNA splicing,regulation of alternative mRNA splicing, via spliceosome,mRNA splicing, via spliceosome,mRNA export from nucleus,mRNA 3'-end processing,nuclear-transcribed mRNA catabolic process, nonsense-mediated decay	nucleotide binding,RNA binding,protein binding,nucleic acid binding,mRNA binding,nucleus,cytoplasm,cytosol,nucleoplasm,nuclear speck,exon-exon junction complex,catalytic step 2 spliceosome,transcription from RNA polymerase II promoter,gene expression,RNA metabolic process,mRNA metabolic process,regulation of translation,RNA splicing,regulation of alternative mRNA splicing, via spliceosome,mRNA sp…	3	condensed
9	M122_0.6	ENSG00000181588	KH_1	MEX3D	mex-3 homolog D (C. elegans) [Source:HGNC Symbol;Acc:16734]	KH_1,zf-C3HC4_3	family-755	mRNA	RNA binding,AU-rich element binding,mRNA destabilization,mRNA localization resulting in posttranscriptional regulation of gene expression	RNA binding,protein binding,zinc ion binding,AU-rich element binding,nucleus,perinuclear region of cytoplasm,mRNA destabilization,mRNA localization resulting in posttranscriptional regulation of gene expression	3	condensed
9	M122_0.6	ENSG00000176624	KH_1	MEX3C	mex-3 homolog C (C. elegans) [Source:HGNC Symbol;Acc:28040]	KH_1,zf-C3HC4_3	family-755	mRNA	RNA binding	RNA binding,protein binding,zinc ion binding,ligase activity,nucleus,cytoplasm,intracellular membrane-bounded organelle,energy homeostasis,regulation of fat cell differentiation,chondrocyte hypertrophy	3	condensed
9	M022_0.6	ENSG00000170144	RRM_1	HNRNPA3	heterogeneous nuclear ribonucleoprotein A3 [Source:HGNC Symbol;Acc:24941]	RRM_1,RRM_6	family-630	mRNA	RNA binding,ribonucleoprotein complex,catalytic step 2 spliceosome,RNA splicing,mRNA splicing, via spliceosome	nucleotide binding,RNA binding,nucleic acid binding,nucleus,nucleolus,nucleoplasm,ribonucleoprotein complex,catalytic step 2 spliceosome,gene expression,RNA splicing,mRNA splicing, via spliceosome	3	condensed
9	M036_0.6	ENSG00000015479	RRM_1	MATR3	matrin 3 [Source:HGNC Symbol;Acc:6912]	RRM_5	family-34	mRNA	RNA binding	nucleotide binding,RNA binding,protein binding,zinc ion binding,nucleic acid binding,structural molecule activity,nucleus,nuclear inner membrane,nuclear matrix	3	condensed
9	M019_0.6	ENSG00000215699	RRM_1	SRSF10	cDNA FLJ30749 fis, clone FEBRA2000402, highly similar to FUS-interacting serine-arginine-rich protein 1; cDNA FLJ43846 fis, clone TESTI4006393, highly similar to FUS-interacting serine-arginine-rich protein 1 [Source:UniProtKB/TrEMBL;Acc:B3KNY6]	RRM_1	family-1028	mRNA	RNA binding,mRNA splicing, via spliceosome,mRNA splice site selection,mRNA export from nucleus,negative regulation of mRNA splicing, via spliceosome,RNA splicing, via transesterification reactions	nucleotide binding,nucleic acid binding,RNA binding,protein binding,unfolded protein binding,RS domain binding,nucleus,cytoplasm,nucleoplasm,nuclear speck,regulation of transcription, DNA-dependent,mRNA splicing, via spliceosome,mRNA splice site selection,mRNA export from nucleus,spliceosomal tri-snRNP complex assembly,negative regulation of mRNA splicing, via spliceosome,RNA splicing, via transe…	3	condensed
9	M019_0.6	ENSG00000188529	RRM_1	Fusip1							3	condensed
9	M019_0.6	ENSG00000154548	RRM_1	SRSF12	serine/arginine-rich splicing factor 12 [Source:HGNC Symbol;Acc:21220]	RRM_1	family-1028	mRNA	RNA binding,regulation of alternative mRNA splicing, via spliceosome,negative regulation of mRNA splicing, via spliceosome,mRNA 5'-splice site recognition	nucleotide binding,RNA binding,nucleic acid binding,unfolded protein binding,RS domain binding,nucleoplasm,regulation of alternative mRNA splicing, via spliceosome,spliceosomal tri-snRNP complex assembly,negative regulation of mRNA splicing, via spliceosome,mRNA 5'-splice site recognition,cytoplasmic transport	3	condensed
9	M122_0.6	ENSG00000183496	KH_1	MEX3B	mex-3 homolog B (C. elegans) [Source:HGNC Symbol;Acc:25297]	KH_1,zf-C3HC4_3	family-755	mRNA	RNA binding,cytoplasmic mRNA processing body	RNA binding,zinc ion binding,calcium ion binding,nucleus,cytoplasm,cytoplasmic mRNA processing body,protein phosphorylation,protein autophosphorylation,protein binding	3	condensed
9	M022_0.6	ENSG00000135486	RRM_1	HNRNPA1	heterogeneous nuclear ribonucleoprotein A1 [Source:HGNC Symbol;Acc:5031]	HnRNPA1,RRM_1	family-630	mRNA	alternative mRNA splicing, via spliceosome,RNA binding,single-stranded RNA binding,spliceosomal complex,ribonucleoprotein complex,catalytic step 2 spliceosome,mRNA processing,RNA splicing,mRNA transport,mRNA splicing, via spliceosome,RNA export from nucleus	nucleotide binding,nucleic acid binding,nucleus,alternative mRNA splicing, via spliceosome,cytoplasm,nucleolus,intermediate filament cytoskeleton,RNA binding,protein binding,single-stranded RNA binding,single-stranded DNA binding,nucleoplasm,spliceosomal complex,ribonucleoprotein complex,catalytic step 2 spliceosome,gene expression,mRNA processing,RNA splicing,mRNA transport,mRNA splicing, via sp…	3	condensed
