# Supplementary material for: CLK-dependent exon recognition and conjoined gene formation revealed with a novel small molecule inhibitor
Source: Nat Commun. 2017 Feb 23;8:7. doi: 10.1038/s41467-016-0008-7 (PMC5431906; doi:10.1038/s41467-016-0008-7)
Supplement: Supplementary file 23 — deFuse detected CGs in the CLK siRNA datasets. See deFuse documentation for output format: https://bitbucket.org/dranew/defuse. [file 41467_2016_8_MOESM23_ESM.txt]

cluster_id	splitr_sequence	splitr_count	splitr_span_pvalue	splitr_pos_pvalue	splitr_min_pvalue	adjacent	altsplice	break_adj_entropy1	break_adj_entropy2	break_adj_entropy_min	breakpoint_homology	breakseqs_estislands_percident	cdna_breakseqs_percident	deletion	est_breakseqs_percident	eversion	exonboundaries	expression1	expression2	gene1	gene2	gene_align_strand1	gene_align_strand2	gene_chromosome1	gene_chromosome2	gene_end1	gene_end2	gene_location1	gene_location2	gene_name1	gene_name2	gene_start1	gene_start2	gene_strand1	gene_strand2	genome_breakseqs_percident	genomic_break_pos1	genomic_break_pos2	genomic_strand1	genomic_strand2	interchromosomal	interrupted_index1	interrupted_index2	inversion	library_name	max_map_count	max_repeat_proportion	mean_map_count	min_map_count
290601	AGTTACGTGGGTAAAGTTGCCACAGGAAGATATGGACCATCACTTGGTGCAGCCCTGAAAGCCATTATCGCCATGGATACAGCAGGAATGATCCTGGGATGGAAATTTTTTGATCATGCGGCACATCTTGGGGGAGCTCTTTTTGGAAT|GATCTCCCTCTACACCTGGCGCCTCGCCTGCTGCCTGCTGGGACATGGCCTGGCCTGCTCAGCTGACCTGCTGCCACTTCTAGGCAGCCGTCATGTCACTTTGCTACAACTTCAAGCTAAGACAGGCAATGTTTTGGGAGATGAATCTGTTTTCTGACTGGCCAGGGATGTG	6	1.0	0.641282564039506	0.6737683575890121	Y	Y	3.31319590126568	3.11761290642523	3.11761290642523	0	0.0	0.0	Y	0.0	N	N	3089	520	ENSG00000175193	ENSG00000180834	+	-	3	3	183602721	183543382	coding	upstream	PARL	MAP6D1	183547173	183533664	-	-	0.0	183551280	183544520	-	+	N	-	-	N	SA564	1	0.0	1.0	1
483989	CTCCACTGGGTCCGAATCAGTAGGTGACCCCGCCCCTGGATTCTGGAAGACCTCACCATGGGACGCCCCCGACCTCGTGCGGCCAAGACGTGGATGTTCCTGCTCTTGCTGGGGGGAGCCTGGGCA|GCCCAGGGTGACAAGATTATTGATGGCGCCCCATGTGCAAGAGGCTCCCACCCATGGCAGGTGGCCCTGCTCAGTGGCAATCAGCTCCACTGCGGAGGCGTCCTGGTCAATGAGCGCTGGGTGCTCACTGCCGCCCACTGCAAGATGAATGAGTACACCGTGCACCTGGGCAGTGATACGCTG	41	1.0	0.869327490192594	0.8688737249692979	Y	Y	3.3536034980430003	3.4655144718019804	3.3536034980430003	0	0.992089093701997	0.0	Y	0.0032258064516127397	N	Y	716	2634	ENSG00000129455	ENSG00000169035	+	-	19	19	51504958	51487320	coding	coding	KLK8	KLK7	51499264	51479729	-	-	0.0	51504354	51485170	-	+	N	-	-	N	SA564	1	0.0	1.0	1
153785	CCTGGTGCCCATCTGTGTGCTGCGCCGGCCAGGAGCTAACCATGAAGGCTCAGCTTCCCGCCAGAAAGCCCTGAGCCTAGTAAGCTGTTTCGCGGGGGGCGTCTTTTTGGCCACTTGTCTCCTGGACCTGCTGCCTGACTACCTGGCTGCCATAGATGAGGCCCTGGCAGCCTTGCACGTGAC|GTTACAGGCCCAAAAACTGCGACTGGCATACACAAGGAGCTCTCATTATGGTGGGTCTCTGCCCAATGTTAACCAGATTGGCTCTGGCCTGGCCGAGTTCCAGAGCCCCCTCCACTCACCTTTGGATTCATCTCGGAGCACTCGGCACCATGGGCTGGTGGAACGGGTGCAGCGAGATCCTCGAAGAATGGTGTCCCCACTTCGCC	9	0.767765076937612	0.77915882040489	0.28097064047696696	Y	Y	3.5204207511572005	3.50744965188915	3.50744965188915	0	0.994549530615104	0.0	Y	0.504007285974499	N	Y	1918	2975	ENSG00000143570	ENSG00000160741	+	-	1	1	153940188	153931101	coding	intron	SLC39A1	CRTC2	153931575	153920145	-	-	0.0	153934696	153927642	-	+	N	-	-	N	SA564	1	0.0	1.0	1
71096	GAGCTGTGCCCGGGAGATAAGTATGAGATGCGCAGCCACGGCCCCACCCACAGCCTGGTCATCCATGACGTTCGACCTGAGGACCAAGGCACTTACTGCTGCCAGGCCGGCCAGGACAGCACCCACACACGGCTGCTGGTAGAGGG|ACCCGCTACATCAGCACGGAGCTGGGCATCAGGCAGAGGCTGCTGGTGGCGGTGCTGACCTCTCAGACCACGCTGCCCACGCTGGGCGTGGCCGTGAACCGCACGCTGGGGCACCGGCTGGAGCGTGTGGTGTTCCTGACGGGCGCACGGGGCCGCCGGGCCCCACCTGGCATGGCAGTGGTGACGCTAGGCGAGGAGCGACCC	40	0.8625529194160629	0.8740802219268559	0.7493600034823249	Y	Y	3.28399842673177	3.33784113109357	3.28399842673177	0	0.9931701986496508	0.0028490028490028	Y	0.467275494672755	N	Y	262	22641	ENSG00000124006	ENSG00000123989	+	-	2	2	220436581	220408509	coding	coding	OBSL1	CHPF	220415451	220403669	-	-	0.0	220416251	220406911	-	+	N	-	-	N	SA564	1	0.0	1.0	1
51400	TGGGCCTATGTCAAGAAGTGCAAAAACAACATGTGTCCAAATCGGGGATTGGTGAGCCAGCTGCTGGAATGGGAGAAGACTATCCTTGGAGATTCCATCACAAACATCATGGATCCGCTCTACTGATCTTCTCCGAGGCCCACCGAAGG|GAGACCCATCGGCTCTACCGCCTGAAGCTGGAGGAGCTGACCAAACTTTAGAACAATTGCACCAGCTCCATCACGCGGCAGAAGAAGCGGCTCCAGGAGCTGGCCCTCGCCCTGAAGAAATGCAAACCCTCCCTCCCAGCAGAGGCCGAGGGGGCCGCACAGGAGCTGGAGAACCAGATGAAAGAGCG	6	1.0	0.5603107759364929	0.583229208695058	Y	Y	3.64400585547602	3.5246463161926003	3.5246463161926003	1	0.993308446844843	0.0	Y	0.0	N	N	1396	569	ENSG00000127952	ENSG00000189077	+	-	7	7	75677322	75623977	utr3p	intron	STYXL1	TMEM120A	75625656	75616155	-	-	0.0	75625763	75621875	-	+	N	-	-	N	SA564	1	0.0	1.0	1
484619	CTGTACGAGCTCTTCACCTACTGCGACAAAAGCTGCAGCCCCTCGGCCGAGTTCCTGCGGATGATGGGATGTGAGCGGGATGTCCCCGCCCTCTGCCGCCTCTTGGAACTGCTGGAGGAGGGCCAGAGGCTGCCGGCGCCTCCTGCCTGCCCTGCTGAGGT|GAGTTGCTACAGTGGCTGGAGAGACGACATCTGCTCCATGGGCTGGTGGCCGACAGTAATCTCACGCTGGGACCTGGCCTGCAGCCCCTGCCCCAGACCTCTCACCATCACCGCCACCACCGTGCAGCTGCCACCAACCCTGCACGCTACTGCTGCCTCAGT	16	0.85342691740827	0.536059647369325	0.8981438683064209	Y	Y	3.09503381613712	3.70889084821189	3.09503381613712	0	0.9938079901848019	0.0	Y	0.0	N	Y	416	78	ENSG00000105639	ENSG00000248099	+	-	19	19	17958880	17932383	coding	coding	JAK3	INSL3	17935589	17927324	-	-	0.0	17940917	17927868	-	+	N	-	18.1776765375854	N	SA564	1	0.0	1.0	1
484511	TGTCCAGGCTGGAATGCAATAATGCAATCATAGTTTACTGCAGTCTTCTCCTCCTGGGCTCAAGTGATTCTCCCACCTCAGCCTCCCAAGTAGCCGGAACTACACGCACGTGCCATGACACCCAG|CAAAATACGCCCTCCTTCAGAAAATCCCTGCCACCTCGATAGGACGTCCTCTTCTTGAGCTCCCCTCTCCGGCCCTCCCTGATACAGCAAGGTTGAGCATTCGGGCACTGGCTTCCCGAACTCACTTCGACTCAGGCACAGCAGGCAAAGATTCAATGGGTAGGGCCGGACCGACTGCCCGACCTTCGCGGTGC	7	1.0	0.702952277614005	0.776540233914956	Y	Y	3.52720696927234	3.38127338926705	3.38127338926705	0	0.992025	0.0	Y	0.4258	N	N	778	1171	ENSG00000130304	ENSG00000130313	+	-	19	19	17616977	17632095	intron	upstream	SLC27A1	PGLS	17579578	17622432	+	+	0.0	17614431	17622152	+	-	N	0.486132935146061	-	N	SA564	1	1.0	1.0	1
290849	AATGTGTTTGCTGCCAAATTCACATTATGAGCAAGTCATGACTGCATTTGGAGGCAAAGGGTATTTTGTACAAACACCAGAAGAACTCCAAAAATCCCTGAGGCAGAGCCTAGCAGACACAACTAAACCTTCTCTTATCAACATCATGATTGAGCCACAAGCCACACGGAAGGCCCAG|CCCTTCCCAGCCTGGATCAGAAGAAGCGTGGTGGCCACAAAGCATGCTGCCTGCTGACGCCTCCTCCACCACCACTGTTCCCACCACCATTCTTCAGAGGTGGCCGAAGTCCGCTTCTCTCCCCAGACATGAAGAATCTCATGCTGGAACTGGAGACC	5	0.9520970848196892	0.29674065370232106	0.35905658331653795	Y	Y	3.4120729950243103	3.63552422018169	3.4120729950243103	0	0.0	0.0	Y	0.0	N	Y	876	142	ENSG00000131373	ENSG00000206561	+	-	3	3	15643338	15563258	coding	coding	HACL1	COLQ	15602211	15491640	-	-	0.0	15604865	15531144	-	+	N	-	-	N	SA564	1	0.0	1.0	1
219951	TGACCCAGAGGAGGACAAGGAGGAGAACAAGGATGATTCTGCCTCCAAATTGGCCCCAGAGGAAGAGGCAGGAGGGGCTGGCACACCCGTGATCACGGAGATTTTCAGCCTGGGTGGAACCCGCTTCCGAGATACAGCAGTCTGGTTGCCAAG|AGATCCAAGCCTCCTAAAGGCCAAGGAGCTGAGCACCATCTAGAAAGAATCCGACGCAGCCATCAGAAGCATAATGCTATTTTGGCTTCCATTAAGTCAAGTGAGCGGGATCGCTTGAAAGCTGAGTGGGACCAGCACAATGACTGCAAGATTTTGGA	15	0.66777122369512	0.6970777124206229	0.20551112444099198	Y	Y	3.85425536676371	3.45400817511148	3.45400817511148	0	0.0	0.0	Y	0.0	N	Y	3670	90	ENSG00000141644	ENSG00000172361	+	-	18	18	47808144	47792892	coding	coding	MBD1	CCDC11	47793252	47753563	-	-	0.0	47799047	47788589	-	+	N	-	-	N	SA564	1	0.0	1.0	1
500779	CCAGGCTCCGTTGGTGGTCGGCATGGCCCGTGGAAATCAACGAGAACTTGCCCGCCAGAAAAACATGAAGAAAACCCAGGAAATTAGCAAGGGAAAGAGGAAAGAGGATAGCTTGACTGCCTCTCAGAGAAAGCAG|AGAGCGATGATTCTGACATTTGGGATGATACAGCACTGATAAAAGCATATGATAAAGCTGTGGCTTCATTTAAGCATGCTCTAAAGAATGGTGACATTTGTGAAACTTCGGGTAAACCAAAAACCACACCTAAAAGAAAACCTGCTAAG	11	0.833645007711668	0.756952954645552	0.7796546142176422	N	Y	3.3116284651624706	3.2954953758524597	3.2954953758524597	1	0.992672768408062	0.0	Y	0.0	N	Y	639	6477	ENSG00000205572	ENSG00000172062	+	-	5	5	69338940	70249769	coding	coding	SERF1B	SMN1	69321074	70220768	+	+	0.0	69322342	70234666	+	-	N	-	-	N	SA564	4	0.0	4.0	4
484297	AGGATGTGGCTATGGCATTCACACAGGAGGAGTGGGAACAGCTGGACCTGGCCCAGAGGACACTGTACCGAGAGGTGACACTGGAGACCTGGGAGCATATTGTCTCCCTGGGGCTTTTCCTTTCCAAATCTGATGTGATCTCTCAGCTGGAGCAAGAAGAGGACCTGTGCAGGGCAGAGCAGGAGGCCCCCCGAG|AAATTTGGAGACAGACAACTTGTCACGCATACAGGGAAAATGACATTTGAAGACAAAGTCAGACATCTACAAGCCAAGGAATGCCAGAGATTGCCAGCAAACCACCAAAAACTAAGGAAAGGGATGGAACATATACTTTCTTGTAGCCCTCAGAAGGAACCAACTATGCCAACACTT	53	1.0	0.773929050893001	0.7461941818419549	Y	Y	3.07717480442437	3.4106386976703	3.07717480442437	0	0.9943654291816241	0.0	Y	0.9887308583632479	N	N	1932	650	ENSG00000198131	ENSG00000083842	+	-	19	19	58775010	58807254	coding	upstream	ZNF544	ZNF8	58740070	58790317	+	+	0.0	58758160	58785732	+	-	N	-	-	N	SA564	1	1.0	1.0	1
447984	GTCTGTGCTATTTTTATCTTCATCAAGAGGGATCAACTGTGGAGAAGCTACTTCAGAAAGAAGAGATCACAAACATATGAGTCAGATGGCAAAAATCAAGCAAACCCTTCTAGACAGCCGGGGAGTGTTCCTCGACATGTTTCTCCAGTGACACCTCCCAGAGAAGTT|GTTTTCAAAATTCACTTCTACAGATCGTAATTCCAGAGAAAATCCAAACAAATACAAATGACAGTTCAGAAATAGAATATGTAAGAGATATTTTTTCACAATCTAAATGTTTATATGAAATTTCATATTTTTATTATATAGCTA	3	0.875536115679653	0.857685672321571	0.7277610090619508	Y	Y	3.4278353619737403	3.4378445805779303	3.4278353619737403	0	0.0	0.0	Y	0.0	N	Y	33129	55	ENSG00000168615	ENSG00000197140	+	-	8	8	38962663	39142430	coding	coding	ADAM9	ADAM32	38854388	38964509	+	+	0.0	38948865	38975605	+	-	N	-	0.749100158773591	N	SA565	1	0.0	1.0	1
447783	AGCGCTGGTGGATAGACACTCGAGACCAGAAATCATATTTTTGCTGAAAGTAGATGATTTACCTGAGGATAATCAGGAACGTTTTAATAGCCTTTTCTCTCTAAGGGAGAAGTGGACAGAAGAAGATATTGCTCCATATATTCA|GAAGCCGGGAAGCCAAGCTCCGCGGGACCGCTTCATGCCGCTGACTGGTGTAGAGCCCGCCAGAATGAACAGGAAGAAAGGAGACAAGGGCTTTGAAAGCCCAAGGCCATATAAATTAACCCATCAGGTCGTCTGCATCAACAACAT	7	1.0	0.557988166219416	0.5156099791099651	Y	N	3.5859375860788303	3.45041445226185	3.45041445226185	4	0.0	0.0	Y	0.0	N	N	1578	12655	ENSG00000136982	ENSG00000064313	+	-	8	8	120868250	120845103	coding	utr5p	DSCC1	TAF2	120846216	120743015	-	-	0.0	120850499	120844838	-	+	N	-	-	N	SA565	1	0.0	1.0	1
524524	ACCACGAGATTCTGCGGCTTCATTCTTGAAGTCAGTGAGACCAAGAACCCACCAATTCCGGATACATTTTGGTGACCCAGATGGGACTATTACCTATCGCCAAGCGGTGAGACCACTGCCTATCGCTGAGCGGTGAGACTATCACCTATCGCCAAGCA|TTGGTGCAGATTATGTTGGCAGCCGGTGACTGCAGAAAAAATAAAAATATCAAAACAGAAAAAAAACAAGGCCCTCCCCAAACCAAATGACTTAAAAAACAAAACCCATATGGCGAGGAATGGAGAGAGGATCCTATTGTCTTGGAGGCCCATGGAATCTACTTCCGTCTATGAAACGTTCT	74	1.0	0.623510511541703	0.360350768358839	Y	Y	3.79722016713641	3.5774559507845	3.5774559507845	0	0.9936894465273399	0.0	Y	0.009243104792308393	N	N	2051	30652	ENSG00000104823	ENSG00000104824	-	+	19	19	39322497	39342979	intron	intron	ECH1	HNRNPL	39306068	39327029	-	-	0.0	39314037	39332779	+	-	N	1.82509047613306	1.01027068162889	N	SA565	87	0.42307692307692296	6.14634146341463	1
51701	TGGAAGAACTGCTGAAGAAAGACATCAGCCAGTGCACTATGATTCCATTAAAATAATTAAGGAAAATATGTCTATACCTGTAATTGCTAATGGAGACATCAGAAGCTTAAAGGAAGCAGAAAATGTGTGGCGGATTACTGGGACAGAT|GGTGTGAAGAAAAAAATGACACTCCAATGGGCTGCAGTGGCAACCTTTCTTTATGCCGAAATAGGACTCATTTTAATCTTCTGCCTACCTTTTATTCCTCCTCAGAGATGGCAGAAGATTTTTTCATTTAATGTCTGGGGTAAAATTGCAACTTTTTGGAACAAGGCTTTCCTTACCATTATCATCCTATTGATTGTTCTATTTCTAGATGCT	2	0.3942737758777971	0.639711456564111	0.6937130360958029	Y	Y	3.4335885103189905	3.3038490300707997	3.3038490300707997	0	0.0	0.0	Y	0.0	N	Y	878	4983	ENSG00000105865	ENSG00000075790	+	-	7	7	107218906	107269615	coding	utr5p	DUS4L	BCAP29	107203929	107220422	+	+	0.0	107217037	107221204	+	-	N	-	-	N	SA565	1	0.0	1.0	1
369780	CAACTGGTGCAAGTGTGTGGAAGGCATGGATGCAGTCAATATTGAAAGAGATCACATTCTAGGAGTGTAGTGATTATAGCATGTTCCTGCATGCTCTGGGTGAGATTTGCATTTTTGTTCATCAACAATGAAGCTCAGTATCATTCTTTGAAAGATTCACTGGACACCACTCTTCAAGGGCAGCAAGAAAGATGATACA|AGATAACCACTGGACAGCTTAAGCCTCGTGATGACAGTCTTCTTTTGATGTGACAGGAATTACACCTGTTTGGATGAAATCCAAAACCCATATCATAGAAAAATTCAC	29	1.0	0.856947776756476	0.486211234529981	N	Y	3.5010341561346	3.8620746546487403	3.5010341561346	0	0.0	0.0	Y	0.0	N	N	154	9245	ENSG00000258088	ENSG00000179941	-	+	12	12	76092596	76742222	intron	downstream	RP11-114H23.2	BBS10	76087790	76738254	-	-	0.0	76088755	76726584	+	-	N	-	-	N	SA565	1	0.5	1.0	1
73872	GCTATCCTCCTGCCTCGGCCTCCCATGCTGTTGGGATTACAGCTATAAATTCATACAATTATCAGAGTTTGGTTTTGGTCAAGTCATAATTGTGAGTGAAGAACCATGGAAGGAGAACATTTCTTGCTCATCAACTACTTTCATAAAATCAACAATTTGCTTAA|GTGTTTGCTTCAGAATGTATACAGAAGATGAAGCTAGGAAAATAGGAGTGGTTGGCTGGGTGAAGAATACCAGCAAAGGCACCGTGACAGGCCAAGTGCAGGGGCCAGAAGACAAAGTCAATTCCATGAAGTCCTGGCTGAGCAAGGTTGGAAGCCCTAGTTCTCGCATTGACCGCACAA	32	0.79312747134892	0.8030113925687091	0.263947840304155	Y	Y	3.09975389471248	3.5733677143949105	3.09975389471248	0	0.993920113114175	0.0	Y	0.993920113114175	N	N	135	254	ENSG00000239235	ENSG00000170634	+	-	2	2	54307601	54532437	intron	coding	AC008280.5	ACYP2	54197975	54342540	+	+	0.0	54284497	54362590	+	-	N	-	-	N	SA565	1	0.251497005988024	1.0	1
613	GCGGCGGAAAGGCCTGGGGAAGTTCCTCATACAGATCCTGCAGCTCATGGCCAACAGCACACAGATGAAGAAGGTTATGTTAACAGTATTTAAACACAATCATGGTGCCTACCAGTTCTTCAGAGAAGCGTTGCA|GAATTGGCCGTTGGGCTTACCTCCTGCTTCGTGACCTTCCTCCTGCCAGCGGGCTGGATCCTGTCACACCTGGAGACCTACAGGAGGCCAGAGTGAAGGGGTCCGTTCTGTCCCTCACACTGTGACCTGACCAGCCCCACCGGCCCA	13	0.665027967820422	0.563536778596621	0.6727535163111071	N	Y	3.8652976551377796	3.5514509715161	3.5514509715161	4	0.0	0.0	Y	0.0	N	N	1005	182	ENSG00000110583	ENSG00000256100	+	-	11	11	63724800	63755818	coding	intron	NAA40	AP000721.4	63706431	63742092	+	+	0.0	63721521	63743697	+	-	N	-	111.685163551402	N	SA565	1	0.0	1.0	1
458453	GCCTGGCGGTAGATGCAGCGCACCGTGTAGCGCACTTCTGACCAGTAGTTCTGCAGCTGCTGAGGTTCCCGGTCCGCCTCTGCCGAAATTTCTCTGCGCTCACTGCAGGCCTCGCACGAGCATGCGGTGTCTGAAGGCAGCGTCTGTGCACCCAGAGCGAGCCTCCCACCACTGCCGGCCTCTGGCTGGGAGCCACCAAGCGAGGAGTGAAGAAGAAAATCTTGGCT|CACTGGCTGGTCAAGGCCGCCATGCCTCTCCTCCTTCTCCACGGTCCTGCGGCAGTCCGGGCACACCCACAGTGGCAGGTGCAGCACGCTGTTGCCCTTGGGAGCCATGGAAAGGGCCAATTTGCTCGCAGTCTTAATTCCACTCT	13	0.00643545978638322	0.9289566952265528	0.767359058068877	Y	Y	3.472331195140661	3.41525614272	3.41525614272	0	0.9931689986081608	0.0	Y	0.569646912314116	N	N	2082	7543	ENSG00000125386	ENSG00000063978	-	+	4	4	2734292	2627047	utr5p	utr3p	FAM193A	RNF4	2626988	2463947	+	+	0.0	2626989	2598056	-	+	N	-	1.75309615419931	N	SA565	1	0.0	1.0	1
313089	TTGCCATTATTTTCCTTCCGATGTTCACGTTCACAGCAGGGAATGCCCTGAAAGCCATTATCGCCATGGATACAGCAGGAATGATCCTGGGATGGAAATTTTTTGATCATGCGGCACATCTTGGGGGAGCTCTTTTTGGAAT|GATCTCCCTCTACACCTGGCGCCTCGCCTGCTGCCTGCTGGGACATGGCCTGGCCTGCTCAGCTGACCTGCTGCCACTTCTAGGCAGCCGTCATGTCACTTTGCTACAACTTCAAGCTAAGACAGGCAATGTTTTGGGAGATGAATCTGTTTTCTGACTGGCCAGGG	4	0.9971960333044152	0.7246398996396829	0.30300354122906104	Y	Y	3.31319590126568	3.11761290642523	3.11761290642523	0	0.0	0.0	Y	0.0	N	N	2150	219	ENSG00000175193	ENSG00000180834	+	-	3	3	183602721	183543382	coding	upstream	PARL	MAP6D1	183547173	183533664	-	-	0.0	183551280	183544520	-	+	N	-	-	N	SA565	1	0.0	1.0	1
524748	GCTCACGGGTCGTCTCCAGCAGCTCCCGGTAGCGCCGCTGCTCCAGCTCCACCTCACTGCGCACGGCCTCGATGGCCTGGTTGACCAGCTCCAACTCCAGCACATCCGGGCGCGGCTCCTCCCCCAGGCCCAGGGTGCCATTCTCCCTCTGCGCGGGGGGCTTGGGCAGCTCAGGGTTGTAGGGGTCGTAACCCAGCCC|TGTGTGCGTCCGCAGGTGCGACTTTAGGTGCGAGGACTTGTAGTAGGCTTTGGCGCAGTCCGGGAAGGGACAGCGGTGGCTCTTGGCGGCGGCGGAGGGCGCGGCGCCGGGGGCGCGGCCCGAGGACGGGGACGAGGCGGCTGAGGAGGAGGAG	10	0.8386633894957459	0.79414532444251	0.854781109932697	Y	Y	3.3576612292090497	3.5246463161926003	3.3576612292090497	1	0.0	0.0	Y	0.0	N	Y	3220	3034	ENSG00000079313	ENSG00000129911	-	+	19	19	1848452	1863567	intron	coding	REXO1	KLF16	1815248	1852399	-	-	0.0	1828630	1863040	+	-	N	6.23160227350887	1.71823547877417	N	SA565	1	0.45454545454545503	1.0	1
313451	TGATGATTGATCCGCCGTGCGCACGCCAGCGCGTTCCTCTGTGGCAGGAGAGGGGGGCCTGCGTGTGACCGAGCGTGCGTGGGAGGACGCGCGTGTGTGTCTGTGCGCCCTGATCACGGTGGTCTGTGGGTGGGGCGGATCGTGCGCGCGCGCCCGATCTGTGCGCCCCAAGCCAG|TCCAGTAAGGATCCTGCTGTCTATTCCGCGAAGACATCTTGAATGCAGGGACAGCCATTTGGAAGACTGTCCTCGAGGGTGGCAGCAGCCTCTCAGGACGGGGAAAGCCAAGGTGCCCACTAAGCCCGTCTGG	14	0.821558833481094	0.884307546979062	0.4182825729661209	Y	Y	3.26034641388042	3.88465374493685	3.26034641388042	0	0.0	0.0	Y	0.0	N	N	90	1247	ENSG00000243224	ENSG00000164088	+	-	3	3	52275113	52284613	intron	upstream	RP5-1157M23.2	PPM1M	52273274	52279841	+	+	0.0	52273451	52279145	+	-	N	0.961286573337359	-	N	SA565	1	0.0	1.0	1
74360	TGTTCAAACACCTGGTACACAAACCATCGGAGGAGAGAGTAAGAGAAATAATTATCAATGCTGTTCGGATAGAACAGGAGTTCCTCACTGAGGCCTTGCCTGTGAAGCTCATTGGGATGAATTGCACTCTAATGAAGCAATACATTGAGTTTGTGGCAGACAGACTTATGCTGGAACTGGGTTTTAGCAAGGT|GCTGGGAGACCGTGAAGTGCAAAGCAGATGGAGTCCAGGCCCTCGGGGAGACAGCACGCCAGTGAGGGAGATGGAGACCAATCACCCACCCAGTGTGCGGTAAGTCAGACGGTGACAAGCTCTGAAGACAAGGAAAGC	9	1.0	0.747965967126787	0.300512682635209	Y	Y	3.51360402781852	3.44040523365767	3.44040523365767	1	0.9927754496245847	0.0	Y	0.5665269774751179	N	Y	23037	57	ENSG00000171848	ENSG00000163009	+	-	2	2	10271545	10351851	coding	utr5p	RRM2	C2orf48	10262455	10281509	+	+	0.0	10269281	10281981	+	-	N	-	0.266044026527253	N	SA565	2	1.0	1.5	1
334288	TCCGCTGTCTCGCGAGGAGGGTGAAGCGCCCCCGCCTGCTCCCGCTTCGGAGGGTAGGCGGAGAAGTCGCCGGGTACGCCTTCGCGGATCCTGCCGACACCGACCTAGCTTTCTGGGCTGCCGGGAGCTCGCGGCGAGCGCCCCAGCCAGGCCTGCGCCGGCATCCTCCGA|GAAGAGGTGCAGTATATTCAGGCTGAGAAAAACAACAAGGGCCCAATGGAGGCTGCCACACTTTTTCTCAAGTTCCTGTTGGAGCTCCAGGAGGAAGGCTGGTTCCGTGGCTTTTTGGATGCCCTAGACCATGCAGGTTA	7	1.0	0.964054792208508	0.58775362284436	Y	Y	3.11331698337295	3.47911741325579	3.11331698337295	3	0.9857600732600732	0.0	Y	0.992880036630037	N	Y	2275	1301	ENSG00000197579	ENSG00000107201	+	-	9	9	32552551	32526322	coding	coding	TOPORS	DDX58	32540542	32455300	-	-	0.0	32550772	32500937	-	+	N	-	-	N	SA565	1	0.0	1.0	1
74989	CTGTGCCCGGGAGATAAGTATGAGATGCGCAGCCACGGCCCCACCCACAGCCTGGTCATCCATGACGTTCGACCTGAGGACCAAGGCACTTACTGCTGCCAGGCCGGCCAGGACAGCACCCACACACGGCTGCTGGTAGAG|GGACCCGCTACATCAGCACGGAGCTGGGCATCAGGCAGAGGCTGCTGGTGGCGGTGCTGACCTCTCAGACCACGCTGCCCACGCTGGGCGTGGCCGTGAACCGCACGCTGGGGCACCGGCTGGAGCGTGTGGTGTTCCTGACGGGCGCACGGGGCCGCCGGGCCCCACCTGGCATGGCAGTGGTGACGCTAGG	11	0.8803755702884359	0.9040580813485241	0.610387286801333	Y	Y	3.3269666765888397	3.36720643949681	3.3269666765888397	0	0.992928972160474	0.0	Y	0.469672912035567	N	Y	256	17044	ENSG00000124006	ENSG00000123989	+	-	2	2	220436581	220408509	coding	intron	OBSL1	CHPF	220415451	220403669	-	-	0.0	220416251	220406911	-	+	N	-	2.68408295766157	N	SA565	1	0.0	1.0	1
447785	GTCTTGTCAATGGGCAGGGCTTGCGATCTTCGCATGTGTCTTATCGTAAAGAATTGTTAAAATTTAGGATAGGGAAAAAACTATTTAATGGATGAAGCGAGAACAGCAGGAAGAAAAGGAGGGAAGGTAGTTTTCTAGTACAAGCATATTGAGAAGAATGGAGGACAAAGTTTGCGAAGAGCCAG|ACTTTTATAAATCAGAGTACAGAAAAGAGCACCTCAGTGTGAATAATGTTACAGTGTGAATCTTCCTTCTTCAACTGGTCCGGAGTTTTACAACCAGGAATGAAAAGCAACATATTGGAAGTGTCTGCTATCTTCAAGTCGTATGTTTTGTCTTTACTGCACAGC	13	0.824776127680561	0.42680008869762	0.3619267947661861	Y	Y	3.3524907226864	3.46128890676658	3.3524907226864	0	0.0	0.0	Y	0.0	N	N	12655	1578	ENSG00000064313	ENSG00000136982	-	+	8	8	120845103	120868250	upstream	intron	TAF2	DSCC1	120743015	120846216	-	-	0.0	120845316	120865255	+	-	N	-	1.96431747567591	N	SA565	1	0.0	1.0	1
369981	TACCAGCTCTCTGCTGGTTACTCACGATGGCCCTCGGTGACATCCCAGGAATGGGTCTTCCAGATGCTATCGCGACAGAACAATTACACCGTCAACAACAAGAGAAATGGAGTGGCCAAAGTCAACATCTTCTTCAAGGAGCTGAACTACAAAACCAATTCTGAGTCTCCCTCTGTCAC|GGTGCTCCTGGAGCTGTTGGTGGGAATATACCCCTCAGGGGTTATTGGACTGGTCCCTCACCTAGGGGACAGGGAGAAGAGAGATAGTGTGTGTCCCCAAGGAAAATATATCCACCCTCAAAATAATTCGATTTGCTGTACCAAGTGCCACAAAGGTAGGGGCAAGTG	4	0.308768508944592	0.8448443906498149	0.4683757647764029	N	Y	3.45976132345673	3.52680574168821	3.45976132345673	0	0.9940647235905858	0.0	Y	0.0	N	Y	7578	9159	ENSG00000111319	ENSG00000067182	+	-	12	12	6486896	6451280	coding	intron	SCNN1A	TNFRSF1A	6456009	6437923	-	-	0.0	6457893	6443410	-	+	N	-	0.805262460329221	N	SA565	1	0.0	1.0	1
237174	CCCAGGCCTGCCTTCTGTGAAGCAAGAGCCACCTGACCCAGAGGAGGACAAGGAGGAGAACAAGGATGATTCTGCCTCCAAATTGGCCCCAGAGGAAGAGGCAGGAGGGGCTGGCACACCCGTGATCACGGAGATTTTCAGCCTGGGTGGAACCCGCTTCCGAGATACAGCAGTCTGGTTGCCAAG|AGATCCAAGCCTCCTAAAGGCCAAGGAGCTGAGCACCATCTAGAAAGAATCCGACGCAGCCATCAGAAGCATAATGCTATTTTGGCTTCCATTAAGTCAAGTGAGCGGGATCGCTTGAAAGCTGAGTGGGACCAGCACAATGACTGCAAGATTTTGGACAGCCTTGTG	15	1.0	0.708738478139198	0.282289912737716	Y	Y	3.85425536676371	3.45400817511148	3.45400817511148	0	0.0	0.0	Y	0.0	N	Y	3553	170	ENSG00000141644	ENSG00000172361	+	-	18	18	47808144	47792892	coding	coding	MBD1	CCDC11	47793252	47753563	-	-	0.0	47799047	47788589	-	+	N	-	-	N	SA565	1	0.0	1.0	1
524109	CACACAGGAGGAGTGGGAACAGCTGGACCTGGCCCAGAGGACACTGTACCGAGAGGTGACACTGGAGACCTGGGAGCATATTGTCTCCCTGGGGCTTTTCCTTTCCAAATCTGATGTGATCTCTCAGCTGGAGCAAGAAGAGGACCTGTGCAGGGCAGAGCAGGAGGCCCCCCGAGG|AACCAGTGACCTTCCGGGATGTGGCTGTGGACTTTACCCAGGAGGAATGGGGGCAGCTGGACCCTACCCAGAGGATCCTCTACCGTGACGTGATGCTGGAGACCTTTGGTCACCTGCTCTCCATAGGTCCTGAGCTTCCGAAGCCTGAAGTCATCTCCCAGCTGGAGCAAG	9	0.6263476321614251	0.6773047557678679	0.7213840387193761	Y	Y	3.0846233699488197	3.58064844605001	3.0846233699488197	0	0.0	0.0	Y	0.0	N	Y	1951	756	ENSG00000198131	ENSG00000083842	+	-	19	19	58775010	58807254	coding	coding	ZNF544	ZNF8	58740070	58790317	+	+	0.0	58758160	58797083	+	-	N	-	-	N	SA565	1	0.0	1.0	1
497454	GCTCGCCTGAGCATCCGCCCGGGCCTGAGCGAGGCTGTGCTGCAGCAAGTTCTGGAGCTCCTGGAGGACCAGAGTGACATTGTCAGCACAATGGAGCACTACTACACAGCGTTCTGAGCAGAGACACGCAGACCAGCTGAGGAGGACAAAGATAAG|GTATACATAATCAATGTGACCTGGTCTGACTCCACCTCCCAGACTATCTACCGGAGGTACAGCAAGTTCTTTGACCTGCAGATGCAGCTTTTGGATAAGTTTCCCATTGAAGGTGGCCAGAAGGACCCCAAGCAAAGGAT	5	1.0	0.298374918235714	0.42642204237502596	N	Y	3.18717812494311	3.45078517462244	3.18717812494311	1	0.0	0.0	Y	0.0	N	N	3198	1030	ENSG00000107960	ENSG00000107957	+	-	10	10	105677963	105615301	utr3p	coding	OBFC1	SH3PXD2A	105642300	105348285	-	-	0.0	105642403	105561120	-	+	N	-	-	N	SA565	1	0.0	1.0	1
760	GCTGAAGTTAACGGTTGATATCCTATGTCTTTCCTCAGCAGCCAACAGAGCAGTCAGCAGAGCAGCCACGATGATGATTCTAGCAGGTTCCTGAGTCCTCGAGCGCGGGAAGAAAG|CACTGCCAGTAACTCCAACCGCAGCACGCCGGCCTGCTCGCCCATCCTCCGGAAGCGGTCTCGCTCGCCAACCCCGCAGAACCAGGACGGAGACACCATGGTGGAGAAGGGCTCAGATCACTCCTCGGACAAGTCCCCGTCCACACCGGAGCAGGGCGTGCAGCGCAGCTGCTCCTCCCAGTCCGGCCGGAGCGGCGGCAAGAAT	47	1.0	0.556512480084631	0.134121344757236	Y	Y	3.5842421688996398	3.4718366816007	3.4718366816007	0	0.9914060826729492	0.0	Y	0.982812165345898	N	N	210	5150	ENSG00000255414	ENSG00000023171	+	-	11	11	123331118	123498482	downstream	coding	AP000783.2	GRAMD1B	123325106	123396344	+	+	0.0	123351601	123448075	+	-	N	-	0.0208680440596103	N	SA565	1	0.0	1.0	1
524523	GTAACACTCACCACGAGATTCTGCGGCTTCATTCTTGAAGTCAGTGAGACCAAGAACCCACCAATTCCGGATACATTTTGGTGACCCAGATGGGACTATTACCTATCGCCAAGCGGTGAGACCACTGCCTATCGCTGAGCGGTGAGACTATCACCTATCGCCAAGCA|GTCAACGGCAGGGGTCTAAGGAGTGACTGCCCAACGTGAGGCTTCAAGATGAGCCAATTACCAATTATGCACGGCGTTTCTCCTTCTCTTCCTTCATTCCCATAGAGAATCCCATTCCTATCTCCTTCGCCAGCCCAAGGCAATGGGCCTCTCCCAGCAACTGGGTGGGCAAGTTTTACCTGCTGGA	23	0.959990597499656	0.640729242001184	0.621196366155763	Y	Y	3.79722016713641	3.5842421688996398	3.5842421688996398	0	0.9940288437210092	0.0	Y	0.0	N	N	2051	30652	ENSG00000104823	ENSG00000104824	-	+	19	19	39322497	39342979	intron	intron	ECH1	HNRNPL	39306068	39327029	-	-	0.0	39314037	39327516	+	-	N	1.82509047613306	0.769480268976397	N	SA565	12	0.4385964912280701	2.39285714285714	1
340282	CTCGTCCCCGTCCTCGGGCCGCGCCCCCGGCGCCGCGCCCTCCGCCGCCGCCAAGAGCCACCGCTGTCCCTTCCCGGACTGCGCCAAAGCCTACTACAAGTCCTCGCACCTAAAGTCGCACCTGCGGACGCACA|CAGGGCTGGGTTACGACCCCTACAACCCTGAGCTGCCCAAGCCCCCCGCGCAGAGGGAGAATGGCACCCTGGGCCTGGGGGAGGAGCCGCGCCCGGATGTGCTGGAGTTGGAGCTGGTCAACCAGGCCATCGAGGCCGTGCGCAGTG	7	0.797060244442897	0.93147924049043	0.880914238096	Y	Y	3.5733677143949105	3.37023110089298	3.37023110089298	0	0.0	0.0035460992907802	Y	0.0109823224304012	N	Y	4107	3881	ENSG00000129911	ENSG00000079313	+	-	19	19	1863567	1848452	coding	coding	KLF16	REXO1	1852399	1815248	-	-	0.0	1863040	1828630	-	+	N	-	-	N	SA566	1	0.34693877551020397	1.0	1
291005	ATCAGCTTAAGGGTTTAGCGCTGGTGGATAGACACTCGAGACCAGAAATCATATTTTTGCTGAAAGTAGATGATTTACCTGAGGATAATCAGGAACGTTTTAATAGCCTTTTCTCTCTAAGGGAGAAGTGGACAGAAGAAGATATTGCTCCATATATTCA|GAAGCCGGGAAGCCAAGCTCCGCGGGACCGCTTCATGCCGCTGACTGGTGTAGAGCCCGCCAGAATGAACAGGAAGAAAGGAGACAAGGGCTTTGAAAGCCCAAGGCCATATAAATTAACCCATCAGGTCGTCTGCATCAACAACATAAATTTCCAGA	15	1.0	0.5967465438141739	0.765120292393113	Y	Y	3.5859375860788303	3.45041445226185	3.45041445226185	0	0.0	0.0	Y	0.0	N	N	3246	9467	ENSG00000136982	ENSG00000064313	+	-	8	8	120868250	120845103	coding	utr5p	DSCC1	TAF2	120846216	120743015	-	-	0.0	120850499	120844838	-	+	N	-	-	N	SA566	1	0.0	1.0	1
52191	GGGGGGCCACGTGTGCTGGCTGCGGGAGGGGGCCGAGCTGTGCCCGGGAGATAAGTATGAGATGCGCAGCCACGGCCCCACCCACAGCCTGGTCATCCATGACGTTCGACCTGAGGACCAAGGCACTTACTGCTGCCAGGCCGGCCAGGACAGCACCCACACACGGCTGCTGGTAGAGGG|ACCCGCTACATCAGCACGGAGCTGGGCATCAGGCAGAGGCTGCTGGTGGCGGTGCTGACCTCTCAGACCACGCTGCCCACGCTGGGCGTGGCCGTGAACCGCACGCTGGGGCACCGGCTGGAGCGTGTGGTGTTCCTGACGGGCGCACGGGGCCGCCGG	12	0.733700708083069	0.9863081602945408	0.920740656652886	Y	Y	3.28399842673177	3.33784113109357	3.28399842673177	2	0.993729189789123	0.0	Y	0.303940066592675	N	Y	298	24390	ENSG00000124006	ENSG00000123989	+	-	2	2	220436581	220408509	coding	coding	OBSL1	CHPF	220415451	220403669	-	-	0.0	220416251	220406911	-	+	N	-	-	N	SA566	1	0.0	1.0	1
280097	GCTCTTCAAACATCCATTCTGCTTCCACGCATGGCTTCTGCCATTGGTTCTCTTCCCCCAGCACCCTGAAACGACAGAAACAAGCAATCCGATTCCAGAAAATTCGGAGGCAAATGGAGGCGCCTGGTGCCCCGCCCAGGACCCTGACGTGGGAAGCCATGGAGCAGATACG|ATACTTGTCTTCCTAAGAGTGATTGGAGGTCTCCTTGCCTTGGCTGCTGTGTTCCAGATCATCTCCCTGGTAATTTACCCCGTGAAGTACACTCAACCTTCAACCTTCATGCCAAGCCCCGCTGTCACTTCCATCTATAACTGGGCCTGCG	3	1.0	0.951519996880578	0.3734064239711671	Y	Y	3.47129812537077	3.63080414160633	3.47129812537077	0	0.9933979233096228	0.0	Y	0.0	N	N	5596	554	ENSG00000182768	ENSG00000228998	+	-	15	15	90816463	90820841	coding	intron	NGRN	RP11-697E2.7	90808891	90818266	+	+	0.0	90809630	90818679	+	-	N	-	-	N	SA566	2	0.0	1.7142857142857095	1
340489	TGAAGTCAGTGAGACCAAGAACCCACCAATTCCGGATACATTTTGGTGACCCAGATGGGACTATTACCTATCGCCAAGCGGTGAGACCACTGCCTATCGCTGAGCGGTGAGACTATCACCTATCGCCAAGCA|TTGGTGCAGATTATGTTGGCAGCCGGTGACTGCAGAAAAAATAAAAATATCAAAACAGAAAAAAAACAAGGCCCTCCCCAAACCAAATGACTTAAAAAACAAAACCCATATGGCGAGGAATGGAGAGAGGATCCTATTGTCTTGGAGGCCCAT	12	0.48962000857554494	1.0	0.21384135655954997	Y	Y	3.79722016713641	3.5774559507845	3.5774559507845	4	0.992450731087095	0.0	Y	0.0110457724094088	N	N	1721	26648	ENSG00000104823	ENSG00000104824	-	+	19	19	39322497	39342979	intron	intron	ECH1	HNRNPL	39306068	39327029	-	-	0.0	39314037	39332779	+	-	N	1.83672431304921	1.04602318085659	N	SA566	1	0.4358974358974361	1.0	1
298065	TAAAAGGCTGGAATTTGCCTCCCTTCTTCTTGTCTATCTTAATAGCCACAGGTCTTTTTCTTGTTGGATAATTCTCCACCAAAATTTTCTCCTTGCAAAAGGGAAACTTCACCTTCAGCTGTAAATGTCAGGAAATGGGGTACATTGCTGAGAAAGCCTGGGAATCACTGCTCTTGTAAG|CTGAGGTCCCCGCCTGGCGCTCCGGCTGGCAGAGCGGCTGGCCGGCGACCGGCGGTCCCGGGCGGGCGGCGGACTCGGCGGCACTGCGCGCGGCAGCCTCCGCATCAGCAGCCGCCGCGGCAGCAGCACCAGCAGCGCACCCGCCTCTCAGTCGGCCGTGGCCTCCATTGC	19	0.41038870200395705	0.7526892131971559	0.8510861518626329	N	Y	3.62361669590707	3.21075977977757	3.21075977977757	2	0.994168660287081	0.00867224880382789	Y	0.00867224880382789	N	N	1437	1061	ENSG00000109265	ENSG00000174799	-	+	4	4	57194791	56899270	utr5p	downstream	KIAA1211	CEP135	57036361	56815037	+	+	0.0	57045450	56915465	-	+	N	-	-	N	SA566	1	0.276470588235294	1.0	1
340646	TTGATCCTCTGAGCTCTCCTGTCGCCCAGCGTATCACTGCCCAGGTGCACGGTGTACTCATTCATCTTGCAGTGGGCGGCAGTGAGCACCCAGCGCTCATTGACCAGGACGCCTCCGCAGTGGAGCTGATTGCCACTGAGCAGGGCCACCTGCCATGGGTGGGAGCCTCTTGCACATGGGGCGCCATCAATAATCTTGTCACCCTGGGCT|GCCCAGGCTCCCCCCAGCAAGAGCAGGAACATCCACGTCTTGGCCGCACGAGGTCGGGGGCGTCCCATGGTGAGGTCTGGGAAATGGAGAGGGCGGGGCCGGTAAACAGGAAGG	33	1.0	0.40641944822908094	0.6124851071470621	Y	Y	3.44615838200292	3.30232144676095	3.30232144676095	0	0.991255060728745	0.0	Y	0.0	N	Y	3023	628	ENSG00000169035	ENSG00000129455	-	+	19	19	51487320	51504958	coding	coding	KLK7	KLK8	51479729	51499264	-	-	0.0	51485170	51504354	+	-	N	-	1.55595387075468	N	SA566	1	0.0	1.0	1
110819	CGGAGGAGATGTACATTCAGCAGAAGGTCCGAGTGCTGCTCATGCTGCGGAAGATGGGATCAAACCTGACAGCCAGCGAGGAGGAGTTCCTGCGCACCTATGCAGGGGTGGTCAACAGCCAGCTCAGCCAGCTGCCTCCGCACTCCATCGACCAGG|TTAACAAGCACAAGCCCTGGCTGGAGCCCACCTACCACGGCATAGTCACAGAGAACGACAACACCGTGCTCCTCGACCCCCCACTGATCGCGCTGGATAAAGATGCGCCTCTG	4	0.602572376146051	0.49712507922907395	0.7299132687060791	Y	Y	3.2818390012361602	3.4184884907788597	3.2818390012361602	0	0.9911832186168472	0.0	Y	0.0	N	Y	1102	13779	ENSG00000178585	ENSG00000171603	+	-	1	1	9970394	9884584	coding	coding	CTNNBIP1	CLSTN1	9908334	9789084	-	-	0.0	9931245	9833452	-	+	N	-	-	N	SA566	1	0.0	1.0	1
291349	TTTCTATTGTCACTGTTCCGCCTCAAACAGGAAACAGGGGGCCCCACTTTGGCTTTTGGAGCAGCTATTTGCCTCAAACCGCAGGAGTCAGGCTTGGATATATTCCTACCTGAGGTGGTCGTTGTTTTTGAAGCAGAGCC|CCGCAGCTCCTTCAAGCGCTCCGGGAGCAAAGACGCAGAGGCGGGGAGGGCTGGCGCCCTTTGCACCACTGGCGGGGTCGCCGAGAACCCGCCCCGGAGGTCTCGGGGGCGGCGTCTGCACCTGGGGGCGCGCGGCGCGGCACCACCCCACGCCTG	4	1.0	0.9840678686621659	0.5	N	Y	3.69359248957888	3.26976364309219	3.26976364309219	0	0.992881192881193	0.0	Y	0.0603174603174604	N	N	18593	18593	ENSG00000129422	ENSG00000129422	-	+	8	8	17658426	17658426	coding	upstream	MTUS1	MTUS1	17501304	17501304	-	-	0.0	17601308	17658570	+	-	N	-	-	N	SA566	1	0.0	1.0	1
110775	AATCTTGGAGAAGGGTCTAAAGGTGCGGGAGTATGAGTTAAGAAAAAACAACTTCTCAGATACTGGAAACTTTGGTTTTGGGATCCAGGAACACATCGATCTGGGTATCAAATATGACCCAAGCATTGGTATCTACGGCCTGGACTTCTATGT|GCTATTGAAATATTTGAAGAAACTCTCCACCCTGCCTATTACAGTAGACATTCTTGCGGAGACTGGGGTTGGGAAAACAGTAAATAGCTTGCGAAAACACGAGCATGTTGGAAGCTTTGCCAGGGACCTAGTGGCCCAGTGGAAGAAGCTGGTTCCTGTGGAACGAAATGCTG	5	1.0	0.7527859612924691	0.562303902718459	N	Y	3.8097595335967998	3.3551310813528503	3.3551310813528503	1	0.9934840398952648	0.0	Y	0.9934840398952648	N	Y	26390	7150	ENSG00000142676	ENSG00000011007	+	-	1	1	24022915	24088549	coding	coding	RPL11	TCEB3	24018269	24069645	+	+	0.0	24021281	24075511	+	-	N	-	-	N	SA566	3	0.0	2.14285714285714	1
363	TCTGGGAGGCAGAATCGTCGGATCGTTTCTTTGACTTCGAAGAGCCCTTGGATGACTTTTTGGGCTTCTTTATCCGTTGGTATTTCAGAGCCTCCAGCCTCTCAGGCGCAGCAGCGTTCCCGGGTGCAGGTGGAAGTGTT|CCTGAAGTAGGTAACGTGGGTGGTGGGGTCTCCGGTCGGAGCAATTCCTCCCCCGTCCTTCGAGGGGAAGGCGTCTGTCCAAACACGTCCAAGCTGTCCCCAGGCCCAGCAGGGGCGGGGCCGGGTGGAGGGGAAGGGTAGCCGGTGG	9	0.6627845240020649	0.9956698950292958	0.566351238717724	Y	Y	3.36464578641707	3.2499266201222996	3.2499266201222996	0	0.0	0.00346020761245669	Y	0.0	N	Y	84	665	ENSG00000254918	ENSG00000080854	-	+	11	11	133782257	133826880	coding	coding	RP11-259P6.1	IGSF9B	133778459	133785185	-	-	0.0	133781902	133789637	+	-	N	-	0.352863112835908	N	SA566	1	0.0	1.0	1
154690	GAGGAGGACAAGGAGGAGAACAAGGATGATTCTGCCTCCAAATTGGCCCCAGAGGAAGAGGCAGGAGGGGCTGGCACACCCGTGATCACGGAGATTTTCAGCCTGGGTGGAACCCGCTTCCGAGATACAGCAGTCTGGTTGCCAAG|AGATCCAAGCCTCCTAAAGGCCAAGGAGCTGAGCACCATCTAGAAAGAATCCGACGCAGCCATCAGAAGCATAATGCTATTTTGGCTTCCATTAAGTCAAGTGAGCGGGATCGCTTGAAAGCTGAGT	12	0.9975777322213821	0.268426870464102	0.40254468791472203	Y	Y	3.85425536676371	3.45400817511148	3.45400817511148	0	0.0	0.0	Y	0.0	N	Y	3394	111	ENSG00000141644	ENSG00000172361	+	-	18	18	47808144	47792892	coding	coding	MBD1	CCDC11	47793252	47753563	-	-	0.0	47799047	47788589	-	+	N	-	-	N	SA566	1	0.0	1.0	1
110507	CCAGGAGCTAACCATGAAGGCTCAGCTTCCCGCCAGAAAGCCCTGAGCCTAGTAAGCTGTTTCGCGGGGGGCGTCTTTTTGGCCACTTGTCTCCTGGACCTGCTGCCTGACTACCTGGCTGCCATAGATGAGGCCCTGGCAGCCTTGCACGTGACG|TTACAGGCCCAAAAACTGCGACTGGCATACACAAGGAGCTCTCATTATGGTGGGTCTCTGCCCAATGTTAACCAGATTGGCTCTGGCCTGGCCGAGTTCCAGAGCCCCCTCCACTCACCTTTGGATTCATCTCGGAGCACTCGGCACCATGGGCTGGTGG	6	0.7855181550973008	0.23402407283710602	0.4037022231532911	Y	Y	3.56914214935951	3.43681151080804	3.43681151080804	0	0.993609965218798	0.0	Y	0.795518887001537	N	Y	2476	2574	ENSG00000143570	ENSG00000160741	+	-	1	1	153940188	153931101	coding	coding	SLC39A1	CRTC2	153931575	153920145	-	-	0.0	153934696	153927642	-	+	N	-	-	N	SA566	1	0.0	1.0	1
675831	AAGAAACCTTTGTTCAAGAAAACGGCAGATGCTCTGTTGAATCCACTGGAGATTGTTCTGATACTAAGGACAAGTATCAACCATCTTTCCTGTGAAAAATTCCCTCTCGTACTTTAGTTCTGTGGATCCAAAATTTATAGCATTCTTCTACCACCACAGGGGCTCATATGACATTAACAGACAAGACACTTTTCAGAAAGACAG|GCAACGTGTTGGACCTTCCGGAGCTTCTCAGAAGACAGAGGGTTTTCTTTTGAGGTAAATTTGATAGTACATTTTGATAGTACGGGAGGCGATACGGCATGGTGACAGAAAAGCGCCGGCTTG	61	1.0	0.528629134325753	0.6134198755465389	Y	Y	3.10037638932844	3.72146071989581	3.10037638932844	0	0.9837894110648421	0.0	Y	0.951368233194527	N	Y	657	266	ENSG00000225484	ENSG00000226381	+	-	10	10	81586350	81546199	intron	intron	RP11-773D16.1	RP11-119F19.2	81563813	81524486	-	-	0.0	81564241	81526080	-	+	N	-	-	N	SA567	4	0.166666666666667	3.1	3
100869	TAGAACTCCTAATGTCAAGCTATCCTCCTGCCTCGGCCTCCCATGCTGTTGGGATTACAGCTATAAATTCATACAATTATCAGAGTTTGGTTTTGGTCAAGTCATAATTGTGAGTGAAGAACCATGGAAGGAGAACATTTCTTGCTCATCAACTACTTTCATAAAATCAACAATTTGCTTAA|GTGTTTGCTTCAGAATGTATACAGAAGATGAAGCTAGGAAAATAGGAGTGGTTGGCTGGGTGAAGAATACCAGCAAAGGCACCGTGACAGGCCAAGTGCAGGGGCCAGAAGACAAAGTCAATTCCATGAAGTCCTGGCTGAGCAAGGTTGGAAGC	19	0.76099565024598	0.858600917152881	0.409885913923634	Y	Y	3.09975389471248	3.5733677143949105	3.09975389471248	0	0.8198892918495899	0.0	Y	0.993567474708914	N	N	157	381	ENSG00000239235	ENSG00000170634	+	-	2	2	54307601	54532437	intron	coding	AC008280.5	ACYP2	54197975	54342540	+	+	0.0	54284497	54362590	+	-	N	-	-	N	SA567	1	0.324324324324324	1.0	1
102566	AAGAGAAATAATTATCAATGCTGTTCGGATAGAACAGGAGTTCCTCACTGAGGCCTTGCCTGTGAAGCTCATTGGGATGAATTGCACTCTAATGAAGCAATACATTGAGTTTGTGGCAGACAGACTTATGCTGGAACTGGGTTTTAGCAAGGT|GCTGGGAGACCGTGAAGTGCAAAGCAGATGGAGTCCAGGCCCTCGGGGAGACAGCACGCCAGTGAGGGAGATGGAGACCAATCACCCACCCAGTGTGCGGGGATGAGAAGCTCGGGAAGGTCTGACCAGCCTTACGTCTT	13	0.721671061185832	0.447945602878321	0.683835590537849	Y	Y	3.51360402781852	3.44040523365767	3.44040523365767	0	0.9928814382896021	0.0	Y	0.558649173955296	N	Y	25346	96	ENSG00000171848	ENSG00000163009	+	-	2	2	10271545	10351851	coding	utr5p	RRM2	C2orf48	10262455	10281509	+	+	0.0	10269281	10281981	+	-	N	-	-	N	SA567	2	0.801801801801802	1.85714285714286	1
715742	TGAGACAAGATCTTGCTGTTGTCCAGGCTGGAATGCAATAATGCAATCATAGTTTACTGCAGTCTTCTCCTCCTGGGCTCAAGTGATTCTCCCACCTCAGCCTCCCAAGTAGCCGGAACTACACGCACGTGCCATGACACCCAG|CAAAATACGCCCTCCTTCAGAAAATCCCTGCCACCTCGATAGGACGTCCTCTTCTTGAGCTCCCCTCTCCGGCCCTCCCTGATACAGCAAGGTTGAGCATTCGGGCACTGGCTTCCCGAACTCACTTCGACTCAGGCACAGCAGGCAAAGATTCAATGGGTAGGGCCGGACCGACTGCCCGACCTTCGCGGTGCTTCAC	12	1.0	0.578661247008194	0.4654412500492841	Y	Y	3.52720696927234	3.38127338926705	3.38127338926705	0	0.9930757428940572	0.0	Y	0.466832202842377	N	N	1326	2034	ENSG00000130304	ENSG00000130313	+	-	19	19	17616977	17632095	intron	upstream	SLC27A1	PGLS	17579578	17622432	+	+	0.0	17614431	17622152	+	-	N	0.464216097082263	-	N	SA567	3	1.0	1.2	1
1692	CACCTCCGTGGTCTGGGGCTTCGCGCTCTTCTTCTTCTTCCAGGGACTCAGCACCTGGCAGAAAACCCCTGCAGAGTCGAGGGAGCACAACCGGGACTGCATCCTCCTCGACTTCTTTGACGACCACGACATCTGGCACTTCCTCTCCTCCATCGCCATGTTCGGGTCCTTCCTG|CTTTCCCCAGACATGGCCAACAAGGGTCCTTCCTATGGCATGAGCCGCGAAGTGCAGTCCAAAATCGAGAAGAAGTATGACGAGGAGCTGGAGGAGCGGCTGGTGGAGTGGATCATAGTGCAGTGTGGCCCTGATGTGGGCCGCCCAGACCGTG	5	1.0	0.475236031301661	0.7152406177316349	Y	Y	3.23887075137909	3.5587317031712002	3.23887075137909	0	0.9935261707988979	0.0	Y	0.0	N	Y	1996	213	ENSG00000149577	ENSG00000149591	+	-	11	11	117068160	117075498	coding	utr5p	SIDT2	TAGLN	117049449	117070037	+	+	0.0	117066631	117073718	+	-	N	-	-	N	SA567	1	0.0	1.0	1
132737	AACCTAAAATAACAGTCTAGTTATATTCCCTCTTCTTGCAAAGCACAAGCTGGGACCGCGAGCACATTGCAGCCCCAACGGTGGCCCATCTTCAGCGGAGAGCGAGAACCATTTTGGAAACTGTAATGTAACTTATTTTTTCCTTTAACCTCGTCATCATTTT|CTTCTCTGGGCTCCAGCAGGGCTGAGGTGGGCTCTGGGGCCTGCTTCAGGTCTGGAGTTGCCCAATTTTGGAAGGATGAGCCTTGGGCTTGGGGGCGAAGGCTATGCATGATTAGGGCCCTTCAAAGCTTAGAGCTCCTGGGTATCAGGGTCTCCTCTGCCTTCTTAGTA	4	0.802874745215573	0.6785181092581328	0.233285989052855	Y	Y	3.1750722615756	2.96059718525252	2.96059718525252	0	0.0	0.0	Y	0.0	N	N	283	6280	ENSG00000006283	ENSG00000108846	+	-	17	17	48704835	48769613	utr3p	intron	CACNA1G	ABCC3	48638429	48712138	+	+	0.0	48704701	48716206	+	-	N	-	0.202290877670789	N	SA567	1	0.0	1.0	1
101075	GGCCGAATTCCAAGCTATTGTCCTGCTTCGCCGGGGGTCGCGCACTCCAAGCGGCAGCCCACTGGAGTCCCAGTCGCCACGACAGGCGGCAGCCAGACTCAGCCTGCCTGCACCCAGGTGAAATAAACAGCCATGTTGCTCACACAAAGCCTGTTTGGTGGTCTCTTCCCACGGACGCGCGAGACAATGAGGAG|GTGTTTGCTTCAGAATGTATACAGAAGATGAAGCTAGGAAAATAGGAGTGGTTGGCTGGGTGAAGAATACCAGCAAAGGCACCGTGACAGGCCAAGTGCAGGGGCCAGAAGACAAAGTCAATTCCATGAAGTCCTGGCTGAGCAAGGTTGGAAGCCCTAGTTCTCGCATTGACCGCACAAACTTTTCTAATG	11	0.3033815642640349	0.8528302255545179	0.365048347089739	Y	Y	3.69784855983781	3.5733677143949105	3.5733677143949105	0	0.9584409991386741	0.0	Y	0.9948051248923341	N	N	157	381	ENSG00000239235	ENSG00000170634	+	-	2	2	54307601	54532437	intron	coding	AC008280.5	ACYP2	54197975	54342540	+	+	0.0	54200947	54362590	+	-	N	-	-	N	SA567	1	0.47368421052631604	1.0	1
228353	CAGAACTAAAGGAGCTGCTGACCCGGGAGCTGCCCAGCTTCTTGGGGAAAAGGACAGATGAAGCTGCTTTCCAGAAGCTGATGAGCAACTTGGACAGCAACAGGGACAACGAGGTGGACTTCCAAGAGTACTGTGTCTTCCTGTCCTGCATCGCCATGATGT|GGACAGAGATCAGGGAAATAAAGGCAGAAGGCAGTGAGAGGGAGGCTATGCCTGCTGCTTGGATTCTCTGGGCTCACTCCCACAGTGAGCTGCACACTGTGATGGAGACTCCTCTGGAGAAGGCCCTGACCACTATGGTGACCACGTTTCACAAATATTCGGG	11	1.0	0.45532369948646595	0.17797606396497198	Y	Y	3.66016945000958	3.00868674126906	3.00868674126906	0	0.0	0.0	Y	0.0	N	N	3039	57	ENSG00000196154	ENSG00000196420	+	-	1	1	153522612	153514241	coding	utr5p	S100A4	S100A5	153516089	153509623	-	-	0.0	153516285	153513947	-	+	N	-	-	N	SA567	1	0.0	1.0	1
132950	ACGCCACCAACAACTTTAGCTATGTTTTCTACATGTCCAGCTTCTTCCTCATCTCAGCTGCCCTCTTCATGGGTGGCAGCTTCTACGCCCTGCAGAAGAAGGAGCAAGGCAAGCAGGCTGTCGCGGCGGATGCCCTGGAGCGGGATCTTTTCTTGGAAGCCAAAGACGGTCCTGGGAAGCAACGGTCCCCTGAGATCAT|ATTTTGCAGTAATTTGCATCTGGACATGGGATACGGGAGGCCAGGCTGCTCCTCGCAGTACACCCACCCACGCCTGCACCTGCCTCAGCGAAGCCGCTCGCCGCTGGTTCCAGCACAGGCTAAAGAGCTTCGGCATCCAGAAAACCAGAAGCGC	11	1.0	0.34896121421642995	0.415095994035236	Y	Y	3.55128313764676	3.46448140203209	3.46448140203209	0	0.0	0.0	Y	0.0	N	N	2818	2199	ENSG00000170190	ENSG00000125449	+	-	17	17	73102257	73126360	coding	upstream	SLC16A5	ARMC7	73083822	73106047	+	+	0.0	73100275	73105830	+	-	N	-	-	N	SA567	1	0.0	1.0	1
330186	CCTGCCTTCTGTGAAGCAAGAGCCACCTGACCCAGAGGAGGACAAGGAGGAGAACAAGGATGATTCTGCCTCCAAATTGGCCCCAGAGGAAGAGGCAGGAGGGGCTGGCACACCCGTGATCACGGAGATTTTCAGCCTGGGTGGAACCCGCTTCCGAGATACAGCAGTCTGGTTGCCAAG|AGATCCAAGCCTCCTAAAGGCCAAGGAGCTGAGCACCATCTAGAAAGAATCCGACGCAGCCATCAGAAGCATAATGCTATTTTGGCTTCCATTAAGTCAAGTGAGCGGGATCGCTTGAAAGCTGAGTGGGACCAGCACAATGACTGCAAGATTTTGGACAGCCTTGTGCGAGCAAGAATCAAGGATGCTGTGCAAGGGTTTATCATTAAC	39	1.0	0.7930354113969409	0.575824955382744	Y	Y	3.85425536676371	3.45400817511148	3.45400817511148	0	0.0	0.0	Y	0.0	N	Y	4368	188	ENSG00000141644	ENSG00000172361	+	-	18	18	47808144	47792892	coding	coding	MBD1	CCDC11	47793252	47753563	-	-	0.0	47799047	47788589	-	+	N	-	2.87826458036984	N	SA567	1	0.0	1.0	1
716556	GACACTGGAGACCTGGGAGCATATTGTCTCCCTGGGGCTTTTCCTTTCCAAATCTGATGTGATCTCTCAGCTGGAGCAAGAAGAGGACCTGTGCAGGGCAGAGCAGGAGGCCCCCCGAGG|AACCAGTGACCTTCCGGGATGTGGCTGTGGACTTTACCCAGGAGGAATGGGGGCAGCTGGACCCTACCCAGAGGATCCTCTACCGTGACGTGATGCTGGAGACCTTTGGTCACCTGCTCTCCATAGGTCCTGAGCTTCCGAAGCCTGAAGTCATCTCCCAGCTGGAGCAAGGGACCGAGCTATGGGTGGCTGAG	11	1.0	0.9530924275003441	0.822023936035028	Y	Y	3.0846233699488197	3.58064844605001	3.0846233699488197	0	0.0	0.00317460317460327	Y	0.00317460317460327	N	Y	2531	1020	ENSG00000198131	ENSG00000083842	+	-	19	19	58775010	58807254	coding	coding	ZNF544	ZNF8	58740070	58790317	+	+	0.0	58758160	58797083	+	-	N	-	-	N	SA567	1	0.0505050505050505	1.0	1
421602	GCTGAAGCCAAATGCGAACCCTGAGCAGCCTGGATTCATTGACGAGCCAGCACCACTGAACCCACCCAAACCAAAGCCAAATCCAAACCCCAAGCAGCCTGATTCCACCGGGGATGACTTTGATTTCACAGATGTTTCTTCATGGTGAACGAAACAA|TGGTGGTTTCGATTTATCCGATGCCCTTCCTGACAATGAAAACAAGAAACCCACTGCAATCCCCAAGAAACCCAGTGCTGGGGATGACTTTGACTTAGGAGATGCTGTTGTTGATGGAGAAAATGACGACCCACGACCACCGAACCCAC	13	0.6928621591053999	0.871932376971851	0.793618711135703	Y	Y	3.3325519910647405	3.54872248456702	3.3325519910647405	0	0.0	0.0	Y	0.0	N	Y	384	2363	ENSG00000223773	ENSG00000002586	+	-	X	X	2575270	2659350	intron	coding	CD99P1	CD99	2527389	2609220	+	+	0.0	2544683	2632463	+	-	N	-	-	N	SA567	1	0.0	1.0	1
622904	GCGGTAGATGCAGCGCACCGTGTAGCGCACTTCTGACCAGTAGTTCTGCAGCTGCTGAGGTTCCCGGTCCGCCTCTGCCGAAATTTCTCTGCGCTCACTGCAGGCCTCGCACGAGCATGCGGTGTCTGAAGGCAGCGTCTGTGCACCCAGAGCGAGCCTCCCACCACTGCCGGCCTCTGGCTGGGAGCCACCAAGCGAGGAGTGAAGAAGAAAATCTTGGCT|CACTGGCTGGTCAAGGCCGCCATGCCTCTCCTCCTTCTCCACGGTCCTGCGGCAGTCCGGGCACACCCACAGTGGCAGGTGCAGCACGCTGTTGCCCTTGGGAGCCATGGAAAGGGCCAATTTGCT	16	0.265586712193081	0.63580705835597	0.9083560379271828	Y	Y	3.472331195140661	3.41525614272	3.41525614272	0	0.992086232773912	0.0	Y	0.5410015008868879	N	N	2678	8514	ENSG00000125386	ENSG00000063978	-	+	4	4	2734292	2627047	utr5p	utr3p	FAM193A	RNF4	2626988	2463947	+	+	0.0	2626989	2598056	-	+	N	-	2.16292388387885	N	SA567	1	0.0	1.0	1
347	CTCCGGCCGGACTGGGAGGAGCAGCTGCGCTGCACGCCCTGCTCCGGTGTGGACGGGGACTTGTCCGAGGAGTGATCTGAGCCCTTCTCCACCATGGTGTCTCCGTCCTGGTTCTGCGGGGTTGGCGAGCGAGACCGCTTCCGGAGGATGGGCGAGCAGGCCGGCGTGCTGCGGTTGGAGTTACTGGCAGTG|CTTTCTTCCCGCGCTCGAGGACTCAGGAACCTGCTAGAATCATCATCGTGGCTGCTCTGCTGACTGCTCTGTTGGCTGCTGAGGAAAGACATAGGATATCAACCGTTAACTTCAG	58	1.0	0.8263315611184029	0.240384661349083	Y	Y	3.4718366816007	3.5842421688996398	3.4718366816007	0	0.991332580463015	0.0	Y	0.9826651609260308	N	N	5270	216	ENSG00000023171	ENSG00000255414	-	+	11	11	123498482	123331118	coding	downstream	GRAMD1B	AP000783.2	123396344	123325106	+	+	0.0	123448075	123351601	-	+	N	-	-	N	SA567	1	0.0	1.0	1
504994	TCCTCCCAACTGGTGCAAGTGTGTGGAAGGCATGGATGCAGTCAATATTGAAAGAGATCACATTCTAGGAGTGTAGTGATTATAGCATGTTCCTGCATGCTCTGGGTGAGATTTGCATTTTTGTTCATCAACAATGAAGCTCAGTATCATTCTTTGAAAGATTCACTGGACACCACTCTTCAAGGGCAGCAAGAAAGATGATACA|AGATAACCACTGGACAGCTTAAGCCTCGTGATGACAGTCTTCTTTTGATGTGACAGGAATTACACCTGTTTGGATGAAATCCAAAACCCATATCATAGAAAAATTCAC	18	0.672475269760599	0.660656448864868	0.329561528309667	N	Y	3.5010341561346	3.8620746546487403	3.5010341561346	0	0.0	0.0	Y	0.0	N	N	135	14359	ENSG00000258088	ENSG00000179941	-	+	12	12	76092596	76742222	intron	downstream	RP11-114H23.2	BBS10	76087790	76738254	-	-	0.0	76088755	76726584	+	-	N	-	-	N	SA567	1	0.587301587301587	1.0	1
459115	TTTCAATGGCTTCATAAAGTCCAGAATAACCTGCATGGTCTAGGGCATCCAAAAAGCCACGGAACCAGCCTTCCTCCTGGAGCTCCAACAGGAACTTGAGAAAAAGTGTGGCAGCCTCCATTGGGCCCTTGTTGTTTTTCTCAGCCTGAATATACTGCACCTCTTC|TCGGAGGATGCCGGCGCAGGCCTGGCTGGGGCGCTCGCCGCGAGCTCCCGGCAGCCCAGAAAGCTAGGTCGGTGTCGGCAGGATCCGCGAAGGCGTACCCGGCGACTTCTCCGCCTACCCTCCGAAGCGGGAGCAGG	4	1.0	0.707649457125526	0.6570713564150029	Y	Y	3.47911741325579	3.11331698337295	3.11331698337295	2	0.9927247406838259	0.0	Y	0.9927247406838259	N	Y	2356	2764	ENSG00000107201	ENSG00000197579	-	+	9	9	32526322	32552551	coding	coding	DDX58	TOPORS	32455300	32540542	-	-	0.0	32500937	32550772	+	-	N	-	2.20532558919263	N	SA567	1	0.0	1.0	1
716866	ACTGGGGCCTCCTCCACTGGGTCCGAATCAGTAGGTGACCCCGCCCCTGGATTCTGGAAGACCTCACCATGGGACGCCCCCGACCTCGTGCGGCCAAGACGTGGATGTTCCTGCTCTTGCTGGGGGGAGCCTGGGC|AGCCCAGGGTGACAAGATTATTGATGGCGCCCCATGTGCAAGAGGCTCCCACCCATGGCAGGTGGCCCTGCTCAGTGGCAATCAGCTCCACTGCGGAGGCGTCCTGGTCAATGAGCGCTGGGTGCTCACTGCCGCCCACTGCAAGATGAATGAGTACACCGTGCACCTGGGCAGTGATACGCTGGGCGACAGGAGAGCT	31	0.8447154898099251	0.5123571919823761	0.314013595248687	Y	Y	3.30232144676095	3.44615838200292	3.30232144676095	0	0.992668942577031	0.0	Y	0.0	N	Y	864	1913	ENSG00000129455	ENSG00000169035	+	-	19	19	51504958	51487320	coding	coding	KLK8	KLK7	51499264	51479729	-	-	0.0	51504354	51485170	-	+	N	-	-	N	SA567	1	0.0	1.0	1
622970	AAACAACTTTTTAAAAGGCTGGAATTTGCCTCCCTTCTTCTTGTCTATCTTAATAGCCACAGGTCTTTTTCTTGTTGGATAATTCTCCACCAAAATTTTCTCCTTGCAAAAGGGAAACTTCACCTTCAGCTGTAAATGTCAGGAAATGGGGTACATTGCTGAGAAAGCCTGGGAATCACTGCTCTTGTAAG|CTGAGGTCCCCGCCTGGCGCTCCGGCTGGCAGAGCGGCTGGCCGGCGACCGGCGGTCCCGGGCGGGCGGCGGACTCGGCGGCACTGCGCGCGGCAGCCTCCGCATCAGCAGCCGCCGCGGCAGCAGCACCAGCAGCGCACCCGCCTCTCAGTCGGCCGTGGC	25	1.0	0.8857615528529191	0.8011210114775621	N	Y	3.62361669590707	3.21075977977757	3.21075977977757	2	0.993844597893562	0.00898026086350001	Y	0.00898026086350001	N	N	1538	1695	ENSG00000109265	ENSG00000174799	-	+	4	4	57194791	56899270	utr5p	downstream	KIAA1211	CEP135	57036361	56815037	+	+	0.0	57045450	56915465	-	+	N	-	-	N	SA567	1	0.309210526315789	1.0	1
431785	GATGATGATTGATCCGCCGTGCGCACGCCAGCGCGTTCCTCTGTGGCAGGAGAGGGGGGCCTGCGTGTGACCGAGCGTGCGTGGGAGGACGCGCGTGTGTGTCTGTGCGCCCTGATCACGGTGGTCTGTGGGTGGGGCGGATCGTGCGCGCGCGCCCGATCTGTGCGCCCCAAGCCAG|ATGTGAAGGGGACACTGCGGCTGACCGCCTGGTGACAGCTAGCCAGTGGTTGAGAGACCGCAAGATGGTTCCTCGTCTTTCACTTCCCTCCGTCCCAGGTCTGAACTCGGACCAGCTGGAGCCTTTGGGGGACCA	15	0.20332527160473604	0.375131533947576	0.44009045525174395	Y	Y	3.26034641388042	3.4701412644215	3.26034641388042	0	0.0	0.00318471337579607	Y	0.00318471337579607	N	N	171	1086	ENSG00000243224	ENSG00000164088	+	-	3	3	52275113	52284613	intron	upstream	RP5-1157M23.2	PPM1M	52273274	52279841	+	+	0.0	52273451	52278957	+	-	N	-	-	N	SA567	1	0.0	1.0	1
1533	CAGTTGGAAAGCAAGGTGCGGCGGAAAGGCCTGGGGAAGTTCCTCATACAGATCCTGCAGCTCATGGCCAACAGCACACAGATGAAGAAGGTTATGTTAACAGTATTTAAACACAATCATGGTGCCTACCAGTTCTTCAGAGAAGCGTTGCA|GAATTGGCCGTTGGGCTTACCTCCTGCTTCGTGACCTTCCTCCTGCCAGCGGGCTGGATCCTGTCACACCTGGAGACCTACAGGAGGCCAGAGTGAAGGGGTCCGTTCTGTCCCTCACACTGTGACCTGACCAGCCCCACCGGCCCATCCTGGTCATGTTACTGCATTTGTGGCCGGCCTCCCCTGGATCATGTCATTCAATT	7	0.413609341621661	0.9118640035798541	0.760961412971965	N	Y	3.8652976551377796	3.5514509715161	3.5514509715161	4	0.0	0.0	Y	0.0	N	Y	1323	10948	ENSG00000110583	ENSG00000176340	+	-	11	11	63724800	63744015	coding	coding	NAA40	COX8A	63706431	63742079	+	+	0.0	63721521	63743697	+	-	N	-	-	N	SA567	1	0.0	1.0	1
327	CCAGGCGCATGGATGGAATTACCAGGCAAGGCCAGGGTTTAGGTGAGCAGGGTGGGTTTTCTCAGCAAGAGGAAGAGTTCATTTGCTCTCTGGCACAAGATCTTGACTTTGATTCTTTGTACTGTTGTGACCTCCAGGTTTTCAGCCAGGTTGTGCTCAGGAAGGACAGCAGGAAGGTATC|CCCATCAGGCCTCCTCTTCCGCCTCTCTGGCACCCACGGCGCCCCTGCTTGCCTCTGTCCGGGTCTCGGAGGCGCGAACACCATCCCAAGCCTGCGACCGCGCGGCATCACCCCCGCCCTTCCCCCTCCTCCACC	13	0.775154143808713	0.8226678162818492	0.240245921390425	Y	Y	3.59590695188967	3.18655563032715	3.18655563032715	0	0.9926159598083892	0.0	Y	0.9926159598083892	N	N	875	595	ENSG00000110063	ENSG00000110080	+	-	11	11	126215644	126310239	intron	upstream	DCPS	ST3GAL4	126173647	126225535	+	+	0.0	126212217	126225337	+	-	N	0.287637135231799	-	N	SA567	1	0.0	1.0	1
381026	GGCGCCTGACACTGATCACACTACCCCTGCCCTCCTGAGGCTCCACATCTATGTATCCCATGGAAACCAGAGTCACAAATGGAGACAGATTCAGAGACTCAGCCTGAAAGGAGACAGAAGAGGCCGAGAGCTACAGGTTGCATGGCCCAGGATGGCAAAG|ACTCCACGGTTAATATCACAGCAGCTGGACAGAGACAAGAGCAGAGTCAGGCATCCTGGGCTGGCAGCTGCCTGTTGGGACTACACAGCCCCAAGCCAGCTCCCTGTCTCCCTAGGCAGAACACACGTTGGCAGAGACACTTGCT	3	0.959488969068194	0.22395226586657305	0.490171343398896	Y	Y	3.46977054206091	3.72824693801095	3.46977054206091	0	0.0	0.0	Y	0.0651340996168583	N	N	2153	304	ENSG00000196155	ENSG00000135740	-	+	16	16	67323402	67306093	utr5p	coding	PLEKHG4	SLC9A5	67311413	67271586	+	+	0.0	67311497	67300014	-	+	N	-	0.169986073632864	N	SA567	1	0.0	1.0	1
715661	GCGGACATGCCGCCTTTAAGAACTGTAACACTCACCACGAGATTCTGCGGCTTCATTCTTGAAGTCAGTGAGACCAAGAACCCACCAATTCCGGATACATTTTGGTGACCCAGATGGGACTATTACCTATCGCCAAGCGGTGAGACCACTGCCTATCGCTGAGCGGTGAGACTATCACCTATCGCCAAGCA|TTGGTGCAGATTATGTTGGCAGCCGGTGACTGCAGAAAAAATAAAAATATCAAAACAGAAAAAAAACAAGGCCCTCCCCAAACCAAATGACTTAAAAAACAAAACCCATATGGCGAGGAATGGAGAGAGGATCCTATTGTCTTGGAGGCCCATGGAATCTACTTCCGTCTATGAAACGTTCTCCGAAAAGAGCATCGC	70	1.0	0.6427583519470159	0.640157423998176	Y	Y	3.79722016713641	3.5774559507845	3.5774559507845	4	0.994777822526514	0.0	Y	0.00778628003758886	N	N	2811	34001	ENSG00000104823	ENSG00000104824	-	+	19	19	39322497	39342979	intron	intron	ECH1	HNRNPL	39306068	39327029	-	-	0.0	39314037	39332779	+	-	N	1.83951504167172	1.04654452685288	N	SA567	87	0.515625	8.30769230769231	1
62316	AGAATGTGAAGACACACCACGACCACCTGCAGCCGCTGCTGAAGATCAACAGTGCTGACAGGGAGAAGTACCGCCGGCTCAACGAGCAGAGGCAGATGCTGTTGTACTCCCAGGAAGTAGAAGAAGACTACAACCCTTGTGAAGAGGACCTCTTCGTGCT|TGATGATGGAGGAGATTGGGGAGCTGCTACCTGTCCTTCTAGAAGCCACGGTCTGGACAAACTTTCTCCAGGATCACAGAAGAACTGCAGCTTCCTGGGGAGCAGTTTCACCTCCACAGGCATCGCTTCATAC	8	1.0	0.8703818474328008	0.6884171190375661	Y	Y	3.612079893993029	3.40272612382943	3.40272612382943	0	0.992506777146949	0.0	Y	0.0	N	N	4893	135	ENSG00000257093	ENSG00000244701	+	-	7	7	141401953	141356610	coding	intron	KIAA1147	RP5-894A10.2	141356528	141352181	-	-	0.0	141363972	141356414	-	+	N	-	-	N	SA568	1	0.0	1.0	1
582857	GTCGTCCTGTACGAGCTCTTCACCTACTGCGACAAAAGCTGCAGCCCCTCGGCCGAGTTCCTGCGGATGATGGGATGTGAGCGGGATGTCCCCGCCCTCTGCCGCCTCTTGGAACTGCTGGAGGAGGGCCAGAGGCTGCCGGCGCCTCCTGCCTGCCCTGCTGAG|GTGAGTTGCTACAGTGGCTGGAGAGACGACATCTGCTCCATGGGCTGGTGGCCGACAGTAATCTCACGCTGGGACCTGGCCTGCAGCCCCTGCCCCAGACCTCTCACCATCACCGCCACCACCGTGCAGCTGCCACCAACCCTGCACGCTACTGCTGCCTCAGTGGCTGTACCCAACAAGACCTGCTGACCCTCTGTCCCTACT	10	0.9491575648718752	0.9767152777548348	0.475388253648166	Y	Y	2.95951068232014	3.6895347584128304	2.95951068232014	0	0.9939557739557741	0.0	Y	0.00874692874692873	N	Y	733	104	ENSG00000105639	ENSG00000248099	+	-	19	19	17958880	17932383	coding	coding	JAK3	INSL3	17935589	17927324	-	-	0.0	17940917	17927868	-	+	N	-	-	N	SA568	1	0.0	1.0	1
354261	CCCAGAAGGGAGGCTTGCCATTATTTTCCTTCCGATGTTCACGTTCACAGCAGGGAATGCCCTGAAAGCCATTATCGCCATGGATACAGCAGGAATGATCCTGGGATGGAAATTTTTTGATCATGCGGCACATCTTGGGGGAGCTCTTTTTGGAAT|GATCTCCCTCTACACCTGGCGCCTCGCCTGCTGCCTGCTGGGACATGGCCTGGCCTGCTCAGCTGACCTGCTGCCACTTCTAGGCAGCCGTCATGTCACTTTGCTACAACTTCAAGCTAAGACAGGCAATGTTTTGGGAGATGAATCTGTTTTCTGACTGGCCAGGGATGTGCTGCAGTCC	8	1.0	0.9257120273057121	0.5195954028403571	Y	Y	3.31319590126568	3.11761290642523	3.11761290642523	0	0.0	0.0	Y	0.0	N	N	3309	702	ENSG00000175193	ENSG00000180834	+	-	3	3	183602721	183543382	coding	upstream	PARL	MAP6D1	183547173	183533664	-	-	0.0	183551280	183544520	-	+	N	-	-	N	SA568	1	0.0	1.0	1
553702	GCCTGAGCATCCGCCCGGGCCTGAGCGAGGCTGTGCTGCAGCAAGTTCTGGAGCTCCTGGAGGACCAGAGTGACATTGTCAGCACAATGGAGCACTACTACACAGCGTTCTGAGCAGAGACACGCAGACCAGCTGAGGAGGACAAAGATAAG|CTAAACACCAGCTCCCCTCGCTGGTGGCTTCTCAGGTTTTATTAGCACTTCCAGAAGACTTTGCCATCCACAGAAGACGAGTTATCCGAGAGCCATGATGAATCTCTTCCTCACAAACTCACAGGCTGTCTTGATCCATCATCAGAGAG	3	0.996792105459048	0.639827867640454	0.470222571740009	N	Y	3.18717812494311	3.46128890676658	3.18717812494311	0	0.0	0.0	Y	0.0	N	N	3844	1953	ENSG00000107960	ENSG00000107957	+	-	10	10	105677963	105615301	utr3p	upstream	OBFC1	SH3PXD2A	105642300	105348285	-	-	0.0	105642403	105617096	-	+	N	-	-	N	SA568	1	0.0	1.0	1
510826	AATGTATGCTTCATTACAAGAGGAATTAAAGAGTATATGCAAAAAAGTGGAAGACAGTGAACAAGCAGTAGATAAACTAGTAAAGGATGTAAACAGATTAAAACGAGAAATTGAGAAAAGGAGAGGAGCACAGATTCAGGCAGCAA|CCTAATGACAGTGAAGTGGACATGTTTGGTGACTATGATAGCTTTACTGAAAACTCCTTTATAGCTCAAGTTGACGACCTGGAACAAAAATATATGCAACTCCCTGAACATAAGAAACATGCTACAGACTTTGCCACTGAAAATCTTTGCTCGGAAAGTATCAAAAACAAACTCAGCATTACTACCATAGGC	5	1.0	0.8475196379174431	0.18620768825362696	Y	Y	3.04587133755734	3.43780472778458	3.04587133755734	1	0.9931708894007352	0.0	Y	0.00294985250737467	N	Y	1082	872	ENSG00000163322	ENSG00000163312	+	-	4	4	84444501	84377009	coding	coding	FAM175A	HELQ	84382092	84328496	-	-	0.0	84384647	84375098	-	+	N	-	-	N	SA568	2	0.0	1.57142857142857	1
416440	AGGAACGCTCCTCCCCCACTTGCCTCTATGATTATGGCAACAAATCTGGGATTGACAGCACAAAAGGAACTATCCCAGGTCACACGAGAAACCCGGATGTCATCATAGCACTGGTCATTTTTCACCGCTTGCCCAAATACATGCCGAAACTTGCTCTGTCGTACCACTCGCCTCATCGTGT|CTTTTCGGATGGGGTTTTCTGCCTTCTTCCTGTTGGACCTTGGGACTGGCCGGTCCCCTCTAGGGGAATCGGAGGCAGAGGCGCCTCCCGGAGTCCCCTGCGGGGCGCTCTGGAGCCTGTGCACCTGGAGGCC	8	1.0	0.97210669955493	0.393482662860069	N	Y	3.52208566311286	3.1373931517473705	3.1373931517473705	0	0.0	0.0031746031746031607	Y	0.0031746031746031607	N	N	15217	24413	ENSG00000110880	ENSG00000084112	-	+	12	12	109125372	109251366	coding	downstream	CORO1C	SSH1	109038885	109176466	-	-	0.0	109095099	109162340	+	-	N	-	-	N	SA568	1	0.0	1.0	1
270909	CCACCTGACCCAGAGGAGGACAAGGAGGAGAACAAGGATGATTCTGCCTCCAAATTGGCCCCAGAGGAAGAGGCAGGAGGGGCTGGCACACCCGTGATCACGGAGATTTTCAGCCTGGGTGGAACCCGCTTCCGAGATACAGCAGTCTGGTTGCCAA|GAGATCCAAGCCTCCTAAAGGCCAAGGAGCTGAGCACCATCTAGAAAGAATCCGACGCAGCCATCAGAAGCATAATGCTATTTTGGCTTCCATTAAGTCAAGTGAGCGGGATCGCTTGAAAGCTGAGTGGGACCAGCACAATGACTGCAAGATTTTGGACAGCCTTGTGCGA	22	1.0	0.779023819893853	0.9109484962498472	Y	Y	3.8668252384476296	3.44143830342756	3.44143830342756	0	0.0	0.0	Y	0.0	N	Y	4196	168	ENSG00000141644	ENSG00000172361	+	-	18	18	47808144	47792892	coding	coding	MBD1	CCDC11	47793252	47753563	-	-	0.0	47799047	47788589	-	+	N	-	-	N	SA568	1	0.0	1.0	1
337622	CATCTGTGTGGGACCCCACTGGAAATCGGACTGTTCAACTCACCTGGCAGCCACTCCCAGAGCCCCTGGAACTCTGGCCCAAGGCTCTCTGACTGACTCCTTCCCAGATCTTCTTGGCTTAGCGGCTGAAGACTGACACTGCCCGATTGCCTTGGAAGCCCCCTAAACCATCACGGATGCCGAGCTTCGGGTAACTCTCACAGTGGAAG|ACTAAGGAAAAGCTATATGAGGATACAGCAAGAGGGCAGCCAACTACATTCCTGGAAGACAGCCCTGAAACCAACACTGATGGCACCTAGATCTTAACTTCTGGCATCTGGAACTGTGAAAAAATAAATTTCCATTGTTTAAGCCA	202	0.433533796965044	0.240080400411182	0.847112465859037	N	Y	3.83489927696465	3.2216342342822997	3.2216342342822997	1	0.0	0.0	Y	0.0369593658611667	N	N	3069	4801	ENSG00000236673	ENSG00000152818	+	-	6	6	132241705	145174170	intron	downstream	RP11-69I8.2	UTRN	132223103	144606837	+	+	0.0	132225374	145250978	+	-	N	-	-	N	SA568	12	1.0	6.8617886178861776	1
191176	AAGGGTCTAAAGGTGCGGGAGTATGAGTTAAGAAAAAACAACTTCTCAGATACTGGAAACTTTGGTTTTGGGATCCAGGAACACATCGATCTGGGTATCAAATATGACCCAAGCATTGGTATCTACGGCCTGGACTTCTATGT|GCTATTGAAATATTTGAAGAAACTCTCCACCCTGCCTATTACAGTAGACATTCTTGCGGAGACTGGGGTTGGGAAAACAGTAAATAGCTTGCGAAAACACGAGCATGTTGGAAGCTTTGCCAGGGACCTAGTGGCCCAGTGGAAGAAGCTGGTT	19	1.0	0.631334964982584	0.4357890456907921	N	Y	3.8097595335967998	3.3551310813528503	3.3551310813528503	1	0.9930304594734121	0.0	Y	0.9930304594734121	N	Y	46930	8155	ENSG00000142676	ENSG00000011007	+	-	1	1	24022915	24088549	coding	intron	RPL11	TCEB3	24018269	24069645	+	+	0.0	24021281	24075511	+	-	N	-	-	N	SA568	4	0.0	2.23529411764706	1
191436	AACCGCGAGGGAGCTCCCGGGAAGAGTCCGGAGGAGATGTACATTCAGCAGAAGGTCCGAGTGCTGCTCATGCTGCGGAAGATGGGATCAAACCTGACAGCCAGCGAGGAGGAGTTCCTGCGCACCTATGCAGGGGTGGTCAACAGCCAGCTCAGCCAGCTGCCTCCGCACTCCATCGACCAG|GTTAACAAGCACAAGCCCTGGCTGGAGCCCACCTACCACGGCATAGTCACAGAGAACGACAACACCGTGCTCCTCGACCCCCCACTGATCGCGCTGGATAAAGATGCGCCTCTGCGATTTGCAGGTGAGATTTGTGGATTTA	9	1.0	0.9619443393316061	0.49553253598946506	Y	Y	3.17564132302907	3.48912663185998	3.17564132302907	0	0.9929793484835392	0.0	Y	0.00306748466257656	N	Y	1814	19013	ENSG00000178585	ENSG00000171603	+	-	1	1	9970394	9884584	coding	coding	CTNNBIP1	CLSTN1	9908334	9789084	-	-	0.0	9931245	9833452	-	+	N	-	-	N	SA568	1	0.0	1.0	1
90194	CTAGGCTGTTCTAGAACTCCTAATGTCAAGCTATCCTCCTGCCTCGGCCTCCCATGCTGTTGGGATTACAGCTATAAATTCATACAATTATCAGAGTTTGGTTTTGGTCAAGTCATAATTGTGAGTGAAGAACCATGGAAGGAGAACATTTCTTGCTCATCAACTACTTTCATAAAATCAACAATTTGCTTAA|GTGTTTGCTTCAGAATGTATACAGAAGATGAAGCTAGGAAAATAGGAGTGGTTGGCTGGGTGAAGAATACCAGCAAAGGCACCGTGACAGGCCAAGTGCAGGGGCCAGAAGACAAAGTCAATTCCATGAAGTCCTGGCTGAGCAAGGTTGGAAGCCCTAGTTCTCGCATTGACCGCACAAACTTTTCTAATGAAAAAACCATCTC…	25	1.0	0.7273969090041551	0.40908894391927003	Y	Y	3.09975389471248	3.5733677143949105	3.09975389471248	0	0.994831573914954	0.0	Y	0.994831573914954	N	N	79	447	ENSG00000239235	ENSG00000170634	+	-	2	2	54307601	54532437	intron	coding	AC008280.5	ACYP2	54197975	54342540	+	+	0.0	54284497	54362590	+	-	N	-	-	N	SA568	1	0.3641025641025639	1.0	1
115912	ATAAAGTGCCTGCCCTCTAGCCTCTACTCTTCCAGTTGCGGCTTATTGCATCACAGTAATTGCTGTACGAAGGTCAGAATCGCTACCTATTGTCCAAAGCAGTCGTAAGAAGAGGTCCCAATCCCCCACTCTTTCCGCCCTAATGGAGGTCTCCAGTTTCG|CCTCACAGCATGGAACCACAGGTTACTCTAAATGTGACTTTTAAAAATGAAATTCAAAGCTTTCTGGTTTCTGATCCAGAAAATACAACTTGGGCTGATATCGA	3	1.0	0.589246468560981	0.8888115009983709	Y	Y	3.39959640929622	3.714643996557141	3.39959640929622	0	0.9904207634470792	0.0	Y	0.9808415268941579	N	Y	167	9755	ENSG00000198496	ENSG00000188554	+	-	17	17	41305688	41363708	intron	utr5p	NBR2	NBR1	41277627	41322498	+	+	0.0	41277787	41327808	+	-	N	-	-	N	SA568	1	0.0	1.0	1
582791	GGAGGAGCAGGAGGTGGAGATTCCCAGTTAAAAGGCTCCAGAATCGTGTACCAGGCAGAGAACTGAAGTACTGGGGCCTCCTCCACTGGGTCCGAATCAGTAGGTGACCCCGCCCCTGGATTCTGGAAGACCTCACCATGGGACGCCCCCGACCTCGTGCGGCCAAGACGTGGATGTTCCTGCTCTTGCTGGGGGGAGCCTGGGC|AGCCCAGGGTGACAAGATTATTGATGGCGCCCCATGTGCAAGAGGCTCCCACCCATGGCAGGTGGCCCTGCTCAGTGGCAATCAGCTCCACTGCGGAGGCGTCCTGGTCAATGAGCGCTGGGTGCTCACTGCCGCCCACTGCAAGATGAATGAGTACACCGTGCACCTGGGCAGTGATACGCTGGGCGACAGG…	53	0.894130990817782	0.648768317460202	0.6186165413587971	Y	Y	3.30232144676095	3.44615838200292	3.30232144676095	0	0.9951332429990972	0.0	Y	0.0	N	Y	890	4365	ENSG00000129455	ENSG00000169035	+	-	19	19	51504958	51487320	coding	coding	KLK8	KLK7	51499264	51479729	-	-	0.0	51504354	51485170	-	+	N	-	-	N	SA568	1	0.085972850678733	1.0	1
582205	ATTCTTGAAGTCAGTGAGACCAAGAACCCACCAATTCCGGATACATTTTGGTGACCCAGATGGGACTATTACCTATCGCCAAGCGGTGAGACCACTGCCTATCGCTGAGCGGTGAGACTATCACCTATCGCCAAGCA|TTGGTGCAGATTATGTTGGCAGCCGGTGACTGCAGAAAAAATAAAAATATCAAAACAGAAAAAAAACAAGGCCCTCCCCAAACCAAATGACTTAAAAAACAAAACCCATATGGCGAGGAATGGAGAGAGGATCCTATTGTCTTGGAGGCCCATGGAATCTACTTCCGTCTATGAAACGT	18	1.0	0.604386370358781	0.170020071979395	Y	Y	3.79722016713641	3.5774559507845	3.5774559507845	4	0.992723756015566	0.0	Y	0.0104308181169264	N	N	2968	31100	ENSG00000104823	ENSG00000104824	-	+	19	19	39322497	39342979	intron	intron	ECH1	HNRNPL	39306068	39327029	-	-	0.0	39314037	39332779	+	-	N	1.82325782604334	0.986388006379482	N	SA568	1	0.392523364485981	1.0	1
378648	GAGAACTACAGCCACCTCGTCTCAGTGGGCTACTGCTTTACAAAACCAGAACTGATCTTCACATTGGAACAAGGAGAAGATCCATGGTTATTAGAGAAAGAGAAAGGATTTCTAAGCAGGAACTCCCC|AGGAAGGAGGGAGCCCCAGGAACAGGAGTCCCACCGAAGAACTGCTCTCTGACAGAACAGAGACCTCCTCACCAGGGCTTCCAAACAGATGCAGAAGAACCCAGAAAGGAGCAGGTCTTGATTTGCCCAACCAGCGGCACTTCTTCATCCCCTTGCCCAGAGAGCACCAGACTTGGTGATGTCGCCACATCCAGAAGCC	15	1.0	0.860218909335538	0.398551861951252	Y	Y	3.20699822305859	2.9616302550224103	2.9616302550224103	0	0.0	0.0	Y	0.0	N	Y	209	819	ENSG00000196597	ENSG00000081386	+	-	9	9	99637905	99540411	coding	utr5p	ZNF782	ZNF510	99578754	99518147	-	-	0.0	99589362	99538527	-	+	N	-	-	N	SA568	1	0.0	1.0	1
510815	GCCACAGGTCTTTTTCTTGTTGGATAATTCTCCACCAAAATTTTCTCCTTGCAAAAGGGAAACTTCACCTTCAGCTGTAAATGTCAGGAAATGGGGTACATTGCTGAGAAAGCCTGGGAATCACTGCTCTTGTAAG|CTGAGGTCCCCGCCTGGCGCTCCGGCTGGCAGAGCGGCTGGCCGGCGACCGGCGGTCCCGGGCGGGCGGCGGACTCGGCGGCACTGCGCGCGGCAGCCTCCGCATCAGCAGCCGCCGCGGCAGCAGCACCAGCAGCGCACCCGCCTCTCAGTCGGCCGTGGCCTCCATTGCTCTCCCCACTGCCGC	25	0.271586237944614	0.79079785212702	0.4607590126707751	N	Y	3.62361669590707	3.21075977977757	3.21075977977757	2	0.992669823347295	0.0	Y	0.0	N	N	2053	1168	ENSG00000109265	ENSG00000174799	-	+	4	4	57194791	56899270	utr5p	downstream	KIAA1211	CEP135	57036361	56815037	+	+	0.0	57045450	56915465	-	+	N	-	-	N	SA568	1	0.276470588235294	1.0	1
500146	TTTCTCTGGAAATTTATGTTGTTGATGCAGACGACCTGATGGGTTAATTTATATGGCCTTGGGCTTTCAAAGCCCTTGTCTCCTTTCTTCCTGTTCATTCTGGCGGGCTCTACACCAGTCAGCGGCATGAAGCGGTCCCGCGGAGCTTGGCTTCCCGGCTTC|TGAATATATGGAGCAATATCTTCTTCTGTCCACTTCTCCCTTAGAGAGAAAAGGCTATTAAAACGTTCCTGATTATCCTCAGGTAAATCATCTACTTTCAGCAAAAATATGATTTCTGGTCTCGAGTGTCTATCCACCAGCGCTAAACCCTACAAGAA	13	1.0	0.8666678043617829	0.705013330411932	Y	Y	3.45041445226185	3.5859375860788303	3.45041445226185	4	0.0	0.0	Y	0.0	N	N	14041	3331	ENSG00000064313	ENSG00000136982	-	+	8	8	120845103	120868250	utr5p	coding	TAF2	DSCC1	120743015	120846216	-	-	0.0	120844838	120850499	+	-	N	-	1.140851346453	N	SA568	1	0.0	1.0	1
90004	GCTCCTCGCCTAGCGTCACCACTGCCATGCCAGGTGGGGCCCGGCGGCCCCGTGCGCCCGTCAGGAACACCACACGCTCCAGCCGGTGCCCCAGCGTGCGGTTCACGGCCACGCCCAGCGTGGGCAGCGTGGTCTGAGAGGTCAGCACCGCCACCAGCAGCCTCTGCCTGATGCCCAGCTCCGTGCTGATGTAGCGGGTCC|CTCTACCAGCAGCCGTGTGTGGGTGCTGTCCTGGCCGGCCTGGCAGCAGTAAGTGCCTTGGTCCTCAGGTCGAACGTCATGGATGACCAGGCTGTGGGTGGGGCCGTGGCTGCGCATCTCATACTTATCTCCCGGGCACAGCTCGGCCCCCTCCCGCAGCCAGCACACGTGGCCCCCCGAGCGGGACACAGTC	31	0.9790720511403659	0.5465901874992399	0.354084816827639	Y	Y	3.36720643949681	3.3269666765888397	3.3269666765888397	0	0.994831770184298	0.0	Y	0.0	N	Y	39396	462	ENSG00000123989	ENSG00000124006	-	+	2	2	220408509	220436581	intron	coding	CHPF	OBSL1	220403669	220415451	-	-	0.0	220406911	220416251	+	-	N	2.62027524977057	1.87067573876792	N	SA568	1	0.0	1.0	1
582376	GGCCATGTGACTGGTCTTGGGCCAATGGAATGGGTGCAGAAGGGACACAGCCCATTTCTAGACTCAGCCTGAAATGTCCTCCATAATCCTTACTCTTTCTCCCTTCACTCACTGGCTGCAGGAAGCTGAGAATTATCCTTGGACTTACATAAAGCATTTTGGACTTTAT|GTCTCCTCAGGAAGATGAACCCTCCCTTGCAGAAGCGGGAGCTGCCCCAGAGAGTCTGTGTGAGATGAAGACAGAGGCCCAGCCTTCGACATCCTTGCTGGCAAACACCTCATGGACTGGCACAGTGATTTCTGACAGTGTC	9	0.880700584831489	0.40523793398551294	0.7596881290496691	Y	Y	3.40744620240479	3.5167965230840297	3.40744620240479	1	0.0	0.0	Y	0.0	N	N	197	80	ENSG00000197813	ENSG00000063127	+	-	19	19	49843559	49828474	utr3p	utr5p	AC011450.1	SLC6A16	49831424	49792897	-	-	0.0	49834874	49814668	-	+	N	-	5.03904409289801	N	SA568	1	0.8580645161290319	1.0	1
415621	AGATCTGCCTCTTCTCCAAGAAACTCAACCACTAGTGACAATGACCAGCCTCCTGACTACTCCTTCTCCAAG|AGGTCATCGTGATGTCAGGTCATGAGACCATCCGAGTGCTGGAAGTCGGAGTGGATGCCCAACTCCCTGCTGAGGAAGAGAGCAAAGGACTGGAGGGTGTGGCCGCCGAGGGCTCCCAGAGC	2	0.0199191602256798	0.273406599622489	0.474247761730143	Y	Y	3.5895313089284597	3.51054886119882	3.51054886119882	0	0.9861823361823359	0.00512820512820511	Y	0.00512820512820511	N	Y	1891	433	ENSG00000170545	ENSG00000184271	+	-	12	12	51664202	51611477	coding	utr5p	SMAGP	POU6F1	51639133	51580719	-	-	0.0	51663029	51598151	-	+	N	-	-	N	SA568	1	0.0	1.0	1
90035	ACAAACCATCGGAGGAGAGAGTAAGAGAAATAATTATCAATGCTGTTCGGATAGAACAGGAGTTCCTCACTGAGGCCTTGCCTGTGAAGCTCATTGGGATGAATTGCACTCTAATGAAGCAATACATTGAGTTTGTGGCAGACAGACTTATGCTGGAACTGGGTTTTAGCAAGG|TGCTGGGAGACCGTGAAGTGCAAAGCAGATGGAGTCCAGGCCCTCGGGGAGACAGCACGCCAGTGAGGGAGATGGAGACCAATCACCCACCCAGTGTGCGGGGATGAGAAGCTCGGGAA	9	0.8748336177471792	0.995771142189671	0.627282143504054	Y	Y	3.51360402781852	3.43105836246279	3.43105836246279	3	0.991625221517178	0.0	Y	0.665008860687132	N	Y	28138	53	ENSG00000171848	ENSG00000163009	+	-	2	2	10271545	10351851	coding	utr5p	RRM2	C2orf48	10262455	10281509	+	+	0.0	10269281	10281981	+	-	N	-	-	N	SA568	2	1.0	1.16666666666667	1
554032	AAGGGGACAACTACGGCTTCGTCACTTATCGCTATGCTGAGGAGGCATTTGCAGCCATTGAGAGTGGCCACAAGCTGCGGCAGGCAGATGAGCAGCCCTTTGATCTCTGCTTTGGGGGCCGAAGGCAGTTCTGCAAGAGGAGCTATTCTGATCTTGAC|ACAGCAGGATGCCAATGCCTCTTCCCTCTTAGACATCTATAGCTTCTGGCTCAAGTCTGCCAAGGTCCCAGAGCGAAAGTTACAGGCAAATGGACCAGTGGCTAAGAAAGCTAAGAAGAAGGCCTCATCCAGTGACAGTGAGGACAGCAGCGAGGAGGAGGAGGAAGTTCAAGG	2	1.0	0.491173693901731	0.78086817021098	Y	Y	3.7920988609769295	3.6146405470727796	3.6146405470727796	0	0.0	0.0	Y	0.0	N	Y	17347	41499	ENSG00000148840	ENSG00000166197	+	-	10	10	103910082	103923627	coding	coding	PPRC1	NOLC1	103892787	103911933	+	+	0.0	103909086	103916776	+	-	N	-	-	N	SA568	1	0.0	1.0	1
416054	CCTCATCTCCTTGAAGCACGGGTACATTCCAGGCAAAAACAGGGATCTCAAGGTGGTCAAGAAGAACATTCTGGATAGCAAGCCCACTGCAAACAAGAAGTGCGACCTGATCAGCATCCCCAAGAAAACCACAGACACGGCCAGT|GTGGTGCCATGCCTCTGCAACTCCTCCTGTTGCTGATCCTACTGGGCCCTGGCAACAGCTTGCAGCTGTGGGACACCTGGGCAGATGAAGCCGAGAAAGCCTTGGGTCCCCTGCTTGCCCGGGACCGGAGACAGGCCACCGAATATGAGTACCTAGATTATGATTTCCTGCCAGAAACGGAGCCTCCAGAAATGCTGAGGAACAGCACTGAC	8	0.976312173314735	0.616241519413691	0.713986706149019	Y	Y	3.4048456965317007	3.34520999103131	3.34520999103131	0	0.0	0.0	Y	0.0	N	Y	15217	123	ENSG00000110880	ENSG00000110876	+	-	12	12	109125372	109027735	coding	utr5p	CORO1C	SELPLG	109038885	109015686	-	-	0.0	109042381	109018088	-	+	N	-	-	N	SA568	1	0.0	1.0	1
191360	TGATTATACCTGCCTGAATCTGTCTGAGGATCATGTTTGTACCATTGCAAAAGTCCCTTTCCGGGGGGCTCCTTGTAGTGACGCTGCAGGACGTCAGGTGCCCTACAAAACGATCATGAAGCAAATAAATAGTTCTATTTCTGGAAACCTATGGGATAAAGATCAGCGGGCTCCTTATTATAACTAT|AAAGTTTCCCAGGCAGCTGCAGACTTGAAACAGTTCTGTCTGCAGAATGCTCAACATGACCCTCTGCTGACTGGAGTATCTTCAAGTACAAATCCCTTCAGACCCCAGAAAGTCTGTTCCTTTTTGTAGTAAAATGAATCTTTCAAAGGTTTCCCAAACCACTCCTTAT	36	1.0	0.672405122670407	0.3408293707816329	Y	Y	3.46807512488172	3.3551310813528503	3.3551310813528503	5	0.994099414913895	0.00870170553428473	Y	0.994099414913895	N	Y	2674	7586	ENSG00000117151	ENSG00000174021	+	-	1	1	85040163	84972248	coding	coding	CTBS	GNG5	85018804	84964008	-	-	0.0	85028940	84967653	-	+	N	-	-	N	SA568	4	0.0	2.81818181818182	1
583472	CGCGGCGGACCCGGAGCCGCCCCGGGGGGCGCCTCGCCCGCCTCCTCCTCCTCAGCCGCCTCGTCCCCGTCCTCGGGCCGCGCCCCCGGCGCCGCGCCCTCCGCCGCCGCCAAGAGCCACCGCTGTCCCTTCCCGGACTGCGCCAAAGCCTACTACAAGTCCTCGCACCTAAAGTCGCACCTGCGGACGCACACAGG|GCTGGGTTACGACCCCTACAACCCTGAGCTGCCCAAGCCCCCCGCGCAGAGGGAGAATGGCACCCTGGGCCTGGGGGAGGAGCCGCGCCCGGATGTGCTGGAGTTGGAGCTGGTCAACCAGGCCATCGAGGCCGTGCGCAGTGAGGTGGAGCTGGAGCAGCGGCGCTACCGGGAGCTGCTGGAGAC	11	0.844204113583685	0.9319422565878258	0.630520086747412	Y	Y	3.55401162459584	3.3163883965311802	3.3163883965311802	2	0.0	0.0	Y	0.0	N	Y	4730	4773	ENSG00000129911	ENSG00000079313	+	-	19	19	1863567	1848452	coding	coding	KLF16	REXO1	1852399	1815248	-	-	0.0	1863040	1828630	-	+	N	-	4.58508533343464	N	SA568	1	0.37878787878787895	1.0	1
304266	AGAGAACTGAAGTACTGGGGCCTCCTCCACTGGGTCCGAATCAGTAGGTGACCCCGCCCCTGGATTCTGGAAGACCTCACCATGGGACGCCCCCGACCTCGTGCGGCCAAGACGTGGATGTTCCTGCTCTTGCTGGGGGGAGCCTGGGC|AGCCCAGGGTGACAAGATTATTGATGGCGCCCCATGTGCAAGAGGCTCCCACCCATGGCAGGTGGCCCTGCTCAGTGGCAATCAGCTCCACTGCGGAGGCGTCCTGGTCAATGAGCGCTGGGTGCTCACTGCCGCCCACTGCAAGATGAATGAGTACACCGTGCACCTGGGCAGTGATACG	25	1.0	0.351851559393145	0.619327795833917	Y	Y	3.30232144676095	3.44615838200292	3.30232144676095	0	0.9933088667653441	0.0	Y	0.0	N	Y	416	1333	ENSG00000129455	ENSG00000169035	+	-	19	19	51504958	51487320	coding	coding	KLK8	KLK7	51499264	51479729	-	-	0.0	51504354	51485170	-	+	N	-	-	N	SA569	1	0.0	1.0	1
408	CCCAGCTACCGGCCCGCCATGGGCTTCACCACTCTGGCCACCGGCTACCCTTCCCCTCCACCCGGCCCCGCCCCTGCTGGGCCTGGGGACAGCTTGGACGTGTTTGGACAGACGCCTTCCCCTCGAAGGACGGGGGAGGAATTGCTCCGACCGGAGACCCCACCACCCACGTTACCTACTTCAGG|AACACTTCCACCTGCACCCGGGAACGCTGCTGCGCCTGAGAGGCTGGAGGCTCTGAAATACCAACGGATAAAGAAGCCCAAAAAGTCATCCAAGGGCTCTTCGAAGTCAAAGAAACGATCCGACGATTCTGCCTCCCAGACTCA	7	1.0	0.552409987576374	0.46212526704526496	Y	Y	3.2499266201222996	3.36464578641707	3.2499266201222996	0	0.0	0.0	Y	0.0	N	Y	646	98	ENSG00000080854	ENSG00000254918	+	-	11	11	133826880	133782257	coding	coding	IGSF9B	RP11-259P6.1	133785185	133778459	-	-	0.0	133789637	133781902	-	+	N	-	-	N	SA569	1	0.0	1.0	1
46478	CCGAGCTGTGCCCGGGAGATAAGTATGAGATGCGCAGCCACGGCCCCACCCACAGCCTGGTCATCCATGACGTTCGACCTGAGGACCAAGGCACTTACTGCTGCCAGGCCGGCCAGGACAGCACCCACACACGGCTGCTGGTAGAG|GGACCCGCTACATCAGCACGGAGCTGGGCATCAGGCAGAGGCTGCTGGTGGCGGTGCTGACCTCTCAGACCACGCTGCCCACGCTGGGCGTGGCCGTGAACCGCACGCTGGGGCACCGGCTGGAGCGTGTGGTGTTCCTGACGGGCGCACGGGGCCGCCGGGCCCCACCTGGCATGGCAGTGGTGACGCTAGGCGAGGA	14	0.439294582663159	0.6344081984152861	0.695766977345098	Y	Y	3.3269666765888397	3.36720643949681	3.3269666765888397	0	0.993170480639797	0.0	Y	0.453638451183783	N	Y	256	18930	ENSG00000124006	ENSG00000123989	+	-	2	2	220436581	220408509	coding	intron	OBSL1	CHPF	220415451	220403669	-	-	0.0	220416251	220406911	-	+	N	-	2.74190778339701	N	SA569	1	0.0	1.0	1
303568	GGAGGAGTGGGAACAGCTGGACCTGGCCCAGAGGACACTGTACCGAGAGGTGACACTGGAGACCTGGGAGCATATTGTCTCCCTGGGGCTTTTCCTTTCCAAATCTGATGTGATCTCTCAGCTGGAGCAAGAAGAGGACCTGTGCAGGGCAGAGCAGGAGGCCCCCCGAG|AAATTTGGAGACAGACAACTTGTCACGCATACAGGGAAAATGACATTTGAAGACAAAGTCAGACATCTACAAGCCAAGGAATGCCAGAGATTGCCAGCAAACCACCAAAAACTAAGGAAAGGGATGGAACATATACTTTCTTGTAGCCCTC	40	0.536096406789527	0.632624801002314	0.5912190324027911	Y	Y	3.07717480442437	3.4106386976703	3.07717480442437	0	0.993398050265312	0.0	Y	0.993398050265312	N	N	1516	651	ENSG00000198131	ENSG00000083842	+	-	19	19	58775010	58807254	coding	upstream	ZNF544	ZNF8	58740070	58790317	+	+	0.0	58758160	58785732	+	-	N	-	-	N	SA569	2	1.0	1.05555555555556	1
265135	ATCTTAATAGCCACAGGTCTTTTTCTTGTTGGATAATTCTCCACCAAAATTTTCTCCTTGCAAAAGGGAAACTTCACCTTCAGCTGTAAATGTCAGGAAATGGGGTACATTGCTGAGAAAGCCTGGGAATCACTGCTCTTGTAAG|CTGAGGTCCCCGCCTGGCGCTCCGGCTGGCAGAGCGGCTGGCCGGCGACCGGCGGTCCCGGGCGGGCGGCGGACTCGGCGGCACTGCGCGCGGCAGCCTCCGCATCAGCAGCCGCCGCGGCAGCAGCACCAGCAGCGCACCCGCCTCTCAGTCGGCCGTGGCCTCCATTGCTCTCCCCACTGCCGCCACCGCGC	25	0.872369608940893	0.67501610510093	0.331944773141145	N	Y	3.62361669590707	3.21075977977757	3.21075977977757	2	0.9931237322515212	0.0	Y	0.0	N	N	1345	962	ENSG00000109265	ENSG00000174799	-	+	4	4	57194791	56899270	utr5p	downstream	KIAA1211	CEP135	57036361	56815037	+	+	0.0	57045450	56915465	-	+	N	-	-	N	SA569	1	0.24102564102564106	1.0	1
139537	GGCTGCCCTAGCAAGGCAGTAGACCCAGGCCTGCCTTCTGTGAAGCAAGAGCCACCTGACCCAGAGGAGGACAAGGAGGAGAACAAGGATGATTCTGCCTCCAAATTGGCCCCAGAGGAAGAGGCAGGAGGGGCTGGCACACCCGTGATCACGGAGATTTTCAGCCTGGGTGGAACCCGCTTCCGAGATACAGCAGTCTGGTTGCCAAG|AGATCCAAGCCTCCTAAAGGCCAAGGAGCTGAGCACCATCTAGAAAGAATCCGACGCAGCCATCAGAAGCATAATGCTATTTTGGCTTCCATTAAGTCAAGTGAGCGGGATCGCTTGAAAGCTGAGTGGGACCAGCACAATGACTGCAAGATTTTGGACAGCCTTGTG	18	0.903725597977322	0.69849647137013	0.559647984730295	Y	Y	3.85425536676371	3.45400817511148	3.45400817511148	0	0.0	0.0	Y	0.0	N	Y	3328	113	ENSG00000141644	ENSG00000172361	+	-	18	18	47808144	47792892	coding	coding	MBD1	CCDC11	47793252	47753563	-	-	0.0	47799047	47788589	-	+	N	-	4.25153374233129	N	SA569	1	0.0	1.0	1
303876	GTCCGAGTCCCCATAGAATGCTAGCTACTGGAGGGCAGGGATCTTCTGTTGCTCACTGCTTTATTCTCAGGATCTGACACATAGTGCTTGACTCATAGTAGGCTCTTAGTAAACATTTGGTGAGTAAATGAATAAATGAAACGTCCATTCTCGGAGTCGGGTTG|CTGAGCTCTACGTATTTGTCATAAATTAGGTCACATTCTCCCTGGAGGAAATCCAAGGAGGCAAAGTAGTCGGGTGGCCGTGAGGGTGCAGTGTCACAGGTAAGGCTGGTCCGAGGACAGCTCCCACCTCTTTATGGGAGGAGCTGGAGTCACCGCCTTCTTCTCAGTGGCAGCTACAGC	9	0.818716197969652	0.46143387365016797	0.207594377653462	Y	Y	3.48639814491089	3.5816815158199002	3.48639814491089	0	0.993920113114175	0.0	Y	0.993920113114175	N	N	2574	1048	ENSG00000167775	ENSG00000167774	-	+	19	19	8373240	8386280	upstream	utr3p	CD320	NDUFA7	8367011	8376234	-	-	0.0	8373768	8376296	+	-	N	-	0.299047891683551	N	SA569	1	0.8109756097560981	1.0	1
179426	GCGAACCCTGAGCAGCCTGGATTCATTGACGAGCCAGCACCACTGAACCCACCCAAACCAAAGCCAAATCCAAACCCCAAGCAGCCTGATTCCACCGGGGATGACTTTGATTTCACAGATGTTTCTTCATGGTGAACGAAACA|ATGGTGGTTTCGATTTATCCGATGCCCTTCCTGACAATGAAAACAAGAAACCCACTGCAATCCCCAAGAAACCCAGTGCTGGGGATGACTTTGACTTAGGAGATGCTGTTGTTGATGGAGAAAATGACGACCCACGACCACCGAACCCACCCAAACCGATGCCAAATCCAAACCCCAACCAC	8	1.0	0.782703884152067	0.606220193130683	Y	Y	3.31998211938081	3.50744965188915	3.31998211938081	0	0.0	0.0	Y	0.0	N	Y	247	1562	ENSG00000223773	ENSG00000002586	+	-	X	X	2575270	2659350	intron	coding	CD99P1	CD99	2527389	2609220	+	+	0.0	2544683	2632463	+	-	N	-	-	N	SA569	1	0.0	1.0	1
59942	CTCTTGGCTATTTTAACCTAAAATAACAGTCTAGTTATATTCCCTCTTCTTGCAAAGCACAAGCTGGGACCGCGAGCACATTGCAGCCCCAACGGTGGCCCATCTTCAGCGGAGAGCGAGAACCATTTTGGAAACTGTAATGTAACTTATTTTTTCCTTTAACCTCGTCATCATTTT|CTTCTCTGGGCTCCAGCAGGGCTGAGGTGGGCTCTGGGGCCTGCTTCAGGTCTGGAGTTGCCCAATTTTGGAAGGATGAGCCTTGGGCTTGGGGGCGAAGGCTATGCATGATTAGGGCCCTTCAAAGCTTAGAGCTCCTGGGTATCAGGGT	4	1.0	0.425006886702326	0.403093242346259	Y	Y	3.1750722615756	2.96059718525252	2.96059718525252	0	0.0	0.0	Y	0.0	N	N	235	1689	ENSG00000006283	ENSG00000108846	+	-	17	17	48704835	48769613	utr3p	intron	CACNA1G	ABCC3	48638429	48712138	+	+	0.0	48704701	48716206	+	-	N	-	0.27096171511319	N	SA569	1	0.0827586206896552	1.0	1
215692	GGATGCGCATCTCCTTCTTCCCAATCAGGCTCTTGAGAAGGTTTCCAAAGATATTGCCCATGATCACAGCAGCTGCTTTCTGGGGACAGTGGGGCCCAAGTAGGGGCAGTGGCAGTCTGGTTTTGGCCTGGTCCCTGGTATGGAAGACTTGAT|CCGCGCTTGAGGATGGCGCTGTGGTGCGGCAGGCGGCCGCCGCCCTCAAGCGCGGAGCAGTTCCAGCGCTGGTCGCGCAGCTGGTGCTGACACTCGTGGACCGCGATGTGCAGACCCTGAAGCGCGGACGCC	4	0.7861314067135559	0.23525936671716	0.230853008771987	N	Y	3.45976132345673	3.2044146420399	3.2044146420399	1	0.992450731087095	0.0	Y	0.00349650349650343	N	Y	8618	370	ENSG00000134287	ENSG00000169884	-	+	12	12	49351334	49365546	utr5p	intron	ARF3	WNT10B	49297286	49359123	-	-	0.0	49334971	49363872	+	-	N	-	1.75443114404201	N	SA569	1	0.0	1.0	1
76694	TCGGCCTCCCATGCTGTTGGGATTACAGCTATAAATTCATACAATTATCAGAGTTTGGTTTTGGTCAAGTCATAATTGTGAGTGAAGAACCATGGAAGGAGAACATTTCTTGCTCATCAACTACTTTCATAAAATCAACAATTTGCTTAA|GTGTTTGCTTCAGAATGTATACAGAAGATGAAGCTAGGAAAATAGGAGTGGTTGGCTGGGTGAAGAATACCAGCAAAGGCACCGTGACAGGCCAAGTGCAGGGGCCAGAAGACAAAGTCAATTCCATGAAGTCCTGGCTGAGCAAGGTTGGAAGCCCTAGTTCTCGCATTGAC	11	0.9756829448902321	0.627536376883427	0.438412195379125	Y	Y	3.09975389471248	3.5733677143949105	3.09975389471248	0	0.993353909465021	0.0	Y	0.9800617283950619	N	N	127	332	ENSG00000239235	ENSG00000170634	+	-	2	2	54307601	54532437	intron	coding	AC008280.5	ACYP2	54197975	54342540	+	+	0.0	54284497	54362590	+	-	N	-	-	N	SA570	1	0.145038167938931	1.0	1
453554	CTGCCTGGCGGTAGATGCAGCGCACCGTGTAGCGCACTTCTGACCAGTAGTTCTGCAGCTGCTGAGGTTCCCGGTCCGCCTCTGCCGAAATTTCTCTGCGCTCACTGCAGGCCTCGCACGAGCATGCGGTGTCTGAAGGCAGCGTCTGTGCACCCAGAGCGAGCCTCCCACCACTGCCGGCCTCTGGCTGGGAGCCACCAAGCGAGGAGTGAAGAAGAAAATCTTGGCT|CACTGGCTGGTCAAGGCCGCCATGCCTCTCCTCCTTCTCCACGGTCCTGCGGCAGTCCGGGCACACCCACAGTGGCAGGTGCAGCACGCTGTTGCCCTTGGGAGCCATGGAAAGGGCCA	9	0.272878920434116	0.8789113194462042	0.6059780144727641	Y	Y	3.472331195140661	3.41525614272	3.41525614272	0	0.9916207170547299	0.0	Y	0.4553466085574629	N	N	1951	7472	ENSG00000125386	ENSG00000063978	-	+	4	4	2734292	2627047	utr5p	utr3p	FAM193A	RNF4	2626988	2463947	+	+	0.0	2626989	2598056	-	+	N	-	2.02869615872693	N	SA570	1	0.0	1.0	1
521484	CAGCAGGTCTTGTTGGGTACAGCCACTGAGGCAGCAGTAGCGTGCAGGGTTGGTGGCAGCTGCACGGTGGTGGCGGTGATGGTGAGAGGTCTGGGGCAGGGGCTGCAGGCCAGGTCCCAGCGTGAGATTACTGTCGGCCACCAGCCCATGGAGCAGATGTCGTCTCTCCAGCCACTGTAGCAACTCACC|TCAGCAGGGCAGGCAGGAGGCGCCGGCAGCCTCTGGCCCTCCTCCAGCAGTTCCAAGAGGCGGCAGAGGGCGGGGACATCCCGCTCACATCCCATCATCCGCAGGAACTCCTGGAGCCAAGGAGGAGCGCATGTGGT	12	1.0	0.868563050657524	0.393110491928415	Y	Y	3.6895347584128304	2.95951068232014	2.95951068232014	0	0.9927230518538359	0.0	Y	0.00305810397553508	N	Y	88	490	ENSG00000248099	ENSG00000105639	-	+	19	19	17932383	17958880	intron	coding	INSL3	JAK3	17927324	17935589	-	-	0.0	17927868	17940917	+	-	N	8.4550479401077	2.10368595221446	N	SA570	1	0.0	1.0	1
453106	CAAACAACTTTTTAAAAGGCTGGAATTTGCCTCCCTTCTTCTTGTCTATCTTAATAGCCACAGGTCTTTTTCTTGTTGGATAATTCTCCACCAAAATTTTCTCCTTGCAAAAGGGAAACTTCACCTTCAGCTGTAAATGTCAGGAAATGGGGTACATTGCTGAGAAAGCCTGGGAATCACTGCTCTTGTAAG|CTGAGGTCCCCGCCTGGCGCTCCGGCTGGCAGAGCGGCTGGCCGGCGACCGGCGGTCCCGGGCGGGCGGCGGACTCGGCGGCACTGCGCGCGGCAGCCTCCGCATCAGCAGCCGCCGCGGCAGCAGCACCAGCAGCGCACCCGCCTCTCAGTCGGCCGTGGCCTCCATTGCTCTCCCCACTGCCGCCACCGCG	36	0.480391276495038	0.62505607844298	0.700968148657163	N	Y	3.62361669590707	3.21075977977757	3.21075977977757	2	0.994805159758204	0.00259067357512954	Y	0.00259067357512954	N	N	1738	858	ENSG00000109265	ENSG00000174799	-	+	4	4	57194791	56899270	utr5p	downstream	KIAA1211	CEP135	57036361	56815037	+	+	0.0	57045450	56915465	-	+	N	-	-	N	SA570	1	0.255434782608696	1.0	1
439030	CTCAGGGCTGAGCTTACCAAGGTGGAAGAGGAAATTGTCACTCTGCGCCAGGTCCTGGCAGCCAAGGAGAGGCACTGTGGAGAGCTCAAGAGGAGGCTGGGCCTCTCCACCCTGGGGGAGCTGAAACAGAACCTGTCCAGGAGCTGGCATGACGTGCAGGTCTCTAGCGC|AATAGCCTAACATGGCAGACCAGAGACAGCGCTCACTGTCTACCTCTGGGGAGTCATTGTACCACGTCCTTGGGTTGGACAAGAACGCAACCTCAGATGACATTAAAAAGTCCTATCGGAAGCTTGCCTTGAAATATCACCCCGACAAGAACCCCGAC	2	0.814610932351682	0.40000709556846703	0.6716862597007801	Y	Y	3.67952553980864	3.72824693801095	3.67952553980864	0	0.99369012350429	0.0	Y	0.0	N	Y	9639	4976	ENSG00000101150	ENSG00000101152	+	-	20	20	62522898	62567384	coding	utr5p	TPD52L2	DNAJC5	62496596	62526518	+	+	0.0	62505169	62559688	+	-	N	-	-	N	SA570	2	0.0	1.2	1
521000	GATCCTCTGAGCTCTCCTGTCGCCCAGCGTATCACTGCCCAGGTGCACGGTGTACTCATTCATCTTGCAGTGGGCGGCAGTGAGCACCCAGCGCTCATTGACCAGGACGCCTCCGCAGTGGAGCTGATTGCCACTGAGCAGGGCCACCTGCCATGGGTGGGAGCCTCTTGCACATGGGGCGCCATCAATAATCTTGTCACCCTGGGCT|GCCCAGGCTCCCCCCAGCAAGAGCAGGAACATCCACGTCTTGGCCGCACGAGGTCGGGGGCGTCCCATGGTGAGGTCTGGGAAATGGAGAGGGCGGGGCCGGTAAACAGGAAGGAGGAGCCTGAGCTCCCAGT	43	1.0	0.6347857868239151	0.6069844233552499	Y	Y	3.44615838200292	3.30232144676095	3.30232144676095	0	0.992503187794047	0.0	Y	0.0	N	Y	2220	580	ENSG00000169035	ENSG00000129455	-	+	19	19	51487320	51504958	coding	coding	KLK7	KLK8	51479729	51499264	-	-	0.0	51485170	51504354	+	-	N	-	1.9505314451919	N	SA570	1	0.0	1.0	1
99064	ATCACAGGTATATGGAGGAGTGACCTACTATAACCCCGCCCAGCAGCAGGTGCAGCCAAAGCCCTCCCCACCCCGGAGGACTCCCCAGCCAGTCACCATCAAGCCCCCTCCACCTGAG|CTAGACCTGCCACAACCTGCTGCTCCCTGCCTGGCTCCTACCTGCCTGCCAGTACCTGCCCACAGACCAGGCCCACACCACCTATTGTGCCCTACCAGAGAGGACAGATGGGCACCGCCTCCAGTGGCAATGCTAATTCAC	5	0.0566841144433717	0.8615939593009899	0.7773632426634709	Y	Y	3.1091007659073595	3.14953886790822	3.1091007659073595	0	0.0	0.0	Y	0.0	N	N	9529	929	ENSG00000108349	ENSG00000108352	+	-	17	17	38328424	38351906	coding	upstream	CASC3	RAPGEFL1	38296571	38333263	+	+	0.0	38325699	38333180	+	-	N	-	-	N	SA570	1	0.0	1.0	1
401972	TAGCCCCGCCCCTACTAGCTCCGCCCACAGCTGTGTCCGGAAGCAGCAAGCGTGCCTGGGCAGAGACCCCCAGAGTGTAAAGAGGTCCTGGGACAGGCTTTGCACGTTCCACAAGAG|TGTCTCGCTGTGTCGTCTAGACTGGAGTGCAGTGGTGTGATCATGGCTCAACTCCTAGGCTCAAGCGATCCTCCTGCCTCAGCCTCCGGAGTAGCTGCTGGGACTGCAGGAACGTGCCACCATGCCTGGCTCAAACACAAAGTTTTTTCATAAAACTCACTTGGCGGCAAAATTCTAC	16	1.0	0.892110537562637	0.44732708602801396	Y	Y	3.6000045358490698	3.24669003926412	3.24669003926412	2	0.991481866481866	0.0	Y	0.8381554631554631	N	N	2164	981	ENSG00000100949	ENSG00000157379	-	+	14	14	24740945	24769039	utr5p	intron	RABGGTA	DHRS1	24734744	24759804	-	-	0.0	24740516	24767820	+	-	N	6.38144956636561	1.02697086408818	N	SA570	1	0.7417582417582421	1.0	1
99844	ATATTCCCTCTTCTTGCAAAGCACAAGCTGGGACCGCGAGCACATTGCAGCCCCAACGGTGGCCCATCTTCAGCGGAGAGCGAGAACCATTTTGGAAACTGTAATGTAACTTATTTTTTCCTTTAACCTCGTCATCATTTT|CTTCTCTGGGCTCCAGCAGGGCTGAGGTGGGCTCTGGGGCCTGCTTCAGGTCTGGAGTTGCCCAATTTTGGAAGGATGAGCCTTGGGCTTGGGGGCGAAGGCTATGCATGATTAGGGCCCTTCAAAGCTTAGAGCTCCTGGGTATCAGGGTCTCCTCTG	1	1.0	0.33079876768086103	0.3677572164702049	Y	Y	3.1750722615756	2.96059718525252	2.96059718525252	0	0.0	0.0	Y	0.0	N	N	442	2513	ENSG00000006283	ENSG00000108846	+	-	17	17	48704835	48769613	utr3p	intron	CACNA1G	ABCC3	48638429	48712138	+	+	0.0	48704701	48716206	+	-	N	5.82097134728714	0.183323966622284	N	SA570	1	0.0	1.0	1
167945	ATGTACATTCAGCAGAAGGTCCGAGTGCTGCTCATGCTGCGGAAGATGGGATCAAACCTGACAGCCAGCGAGGAGGAGTTCCTGCGCACCTATGCAGGGGTGGTCAACAGCCAGCTCAGCCAGCTGCCTCCGCACTCCATCGACCAG|GTTAACAAGCACAAGCCCTGGCTGGAGCCCACCTACCACGGCATAGTCACAGAGAACGACAACACCGTGCTCCTCGACCCCCCACTGATCGCGCTGGATAAAGATGCGCCTCTGCGATTTGCAGGTGAGATTTGTGGATTTAAAATTCACGGGCAGAATGTCCCCTTTGATGCAGT	16	0.6748694353147571	0.465499659348053	0.692587679706593	Y	Y	3.17564132302907	3.48912663185998	3.17564132302907	0	0.9932182749643068	0.0	Y	0.0	N	Y	1295	13804	ENSG00000178585	ENSG00000171603	+	-	1	1	9970394	9884584	coding	coding	CTNNBIP1	CLSTN1	9908334	9789084	-	-	0.0	9931245	9833452	-	+	N	-	-	N	SA570	1	0.0	1.0	1
623	GGCTTCACCACTCTGGCCACCGGCTACCCTTCCCCTCCACCCGGCCCCGCCCCTGCTGGGCCTGGGGACAGCTTGGACGTGTTTGGACAGACGCCTTCCCCTCGAAGGACGGGGGAGGAATTGCTCCGACCGGAGACCCCACCACCCACGTTACCTACTTCAGG|AACACTTCCACCTGCACCCGGGAACGCTGCTGCGCCTGAGAGGCTGGAGGCTCTGAAATACCAACGGATAAAGAAGCCCAAAAAGTCATCCAAGGGCTCTTCGAAGTCAAAGAAACGATCCGGTAAATGATGGGCAGTGG	10	0.736432776161578	0.469812964209465	0.034725083813745	Y	Y	3.2499266201222996	3.36464578641707	3.2499266201222996	0	0.0	0.0	Y	0.0	N	Y	962	118	ENSG00000080854	ENSG00000254918	+	-	11	11	133826880	133782257	coding	coding	IGSF9B	RP11-259P6.1	133785185	133778459	-	-	0.0	133789637	133781902	-	+	N	-	6.54965376424002	N	SA570	1	0.0	1.0	1
439110	TTCCTCATTCACACCTTGAGGGCCCCGAATACTGAGGACACGGGCCTTTGCCGAGTGCTGTACTCCTGCGTCTTCGGTGCTGAGAAGTCACCTGATGACCCACGGCCGCATGGTGCCGAGAGGGACAGGCTTCTCCGGAAGGAACAGATTTTAGCTGTGGCCAG|TCTCGTTTCCTCTCAGTCCATCCACCCTTCATGGGGCCAGAGCCCTCTCTCCAGAATCTGAGCAGCAATGCCGTTTGCTGAAGACAAGACCTATAAGTATATCTGCCGCAATTTCAGCAATTTTTGCAATGTGGATGTTGTAGAGATTCTGCCTTACCTGCCCTGCCTCACAGCAAGAGACCAGGATCGACTG	8	0.45004693669232704	0.9815641425700359	0.0651087152414003	Y	Y	3.78105657260285	3.20654356231198	3.20654356231198	0	0.9939194713176179	0.0	Y	0.5317992914566021	N	Y	550	9811	ENSG00000125843	ENSG00000088888	+	-	20	20	3805949	3849280	coding	utr5p	AP5S1	MAVS	3801178	3827487	+	+	0.0	3802940	3835205	+	-	N	-	-	N	SA570	1	0.0	1.0	1
238693	CTGTGAAGCAAGAGCCACCTGACCCAGAGGAGGACAAGGAGGAGAACAAGGATGATTCTGCCTCCAAATTGGCCCCAGAGGAAGAGGCAGGAGGGGCTGGCACACCCGTGATCACGGAGATTTTCAGCCTGGGTGGAACCCGCTTCCGAGATACAGCAGTCTGGTTGCCAAG|AGATCCAAGCCTCCTAAAGGCCAAGGAGCTGAGCACCATCTAGAAAGAATCCGACGCAGCCATCAGAAGCATAATGCTATTTTGGCTTCCATTAAGTCAAGTGAGCGGGATCGCTTGAAAGCTGAGTGGGACCAGCACAATGACTGCAAGATTTT	18	1.0	0.865919115747947	0.8716819184061779	Y	Y	3.85425536676371	3.45400817511148	3.45400817511148	0	0.0	0.0	Y	0.0	N	Y	3687	131	ENSG00000141644	ENSG00000172361	+	-	18	18	47808144	47792892	coding	coding	MBD1	CCDC11	47793252	47753563	-	-	0.0	47799047	47788589	-	+	N	-	1.26500229042602	N	SA570	1	0.0851063829787234	1.0	1
166834	CACACTCAGAGACAGACCTCAGGATATCATTGTGTTTGTAATTGGAGGAGCCACCTATGAAGAGGCTCTAACAGTTTATAACCTGAACCGCACCACTCCTGGAGTGAGGATTGTCCTGGGAGGCACCACAGTGCACAACACGAAA|AGGGACCTCAGGATGGAAACCAGCAGCCTGCACCGCCCGAGAAGGTCGGCTGGGTCCGGAAATTCTGCGGGAAAGGGATTTTCAGGGAGATTTGGAAAAACCGCTATGTGGTGCTGAAAGGGGACCAGCTCTACATCTCTGAGAAGGAGGTAAAAGATGAGAAAAATATTCAAGAGGTATTT	5	0.459010112227765	0.822630285020902	0.587264550722628	Y	Y	3.5429693362217702	3.36295036923788	3.36295036923788	0	0.0	0.0	Y	0.0	N	Y	2173	301	ENSG00000136631	ENSG00000023902	+	-	1	1	150117505	150132260	coding	intron	VPS45	PLEKHO1	150039369	150121373	+	+	0.0	150082742	150123102	+	-	N	-	-	N	SA570	1	0.0	1.0	1
76892	GAGAAATAATTATCAATGCTGTTCGGATAGAACAGGAGTTCCTCACTGAGGCCTTGCCTGTGAAGCTCATTGGGATGAATTGCACTCTAATGAAGCAATACATTGAGTTTGTGGCAGACAGACTTATGCTGGAACTGGGTTTTAGCAA|GGTGCTGGGAGACCGTGAAGTGCAAAGCAGATGGAGTCCAGGCCCTCGGGGAGACAGCACGCCAGTGAGGGAGATGGAGACCAATCACCCACCCAGTGTGCGGGGATGAGAAGCTCGGGAAGGTCTGACCAGCCTTACGTCTTGAAAGGGAATCCCCTGCTTCT	8	1.0	0.587067763800207	0.49056779542332896	Y	Y	3.5042571566236402	3.4478537991821097	3.4478537991821097	1	0.993264830325533	0.0	Y	0.414040238321389	N	Y	22478	73	ENSG00000171848	ENSG00000163009	+	-	2	2	10271545	10351851	coding	utr5p	RRM2	C2orf48	10262455	10281509	+	+	0.0	10269281	10281981	+	-	N	-	-	N	SA570	2	0.597402597402597	1.57142857142857	1
981	CTTCTTCCAGGGACTCAGCACCTGGCAGAAAACCCCTGCAGAGTCGAGGGAGCACAACCGGGACTGCATCCTCCTCGACTTCTTTGACGACCACGACATCTGGCACTTCCTCTCCTCCATCGCCATGTTCGGGTCCTTCCTG|CTTTCCCCAGACATGGCCAACAAGGGTCCTTCCTATGGCATGAGCCGCGAAGTGCAGTCCAAAATCGAGAAGAAGTATGACGAGGAGCTGGAGGAGCGGCTGGTGGAGTGGATCATAGTGCAGTGTGGCCCTGATGTGGGCCGCCCAGACCGTGGGCGCTTGGGCTTCCAGGTCTGGCTGAAGAATGGCGT	4	1.0	0.557852181021932	0.6099459319955071	Y	Y	3.23887075137909	3.5587317031712002	3.23887075137909	0	0.992978831070254	0.0	Y	0.0	N	Y	3326	140	ENSG00000149577	ENSG00000149591	+	-	11	11	117068160	117075498	coding	utr5p	SIDT2	TAGLN	117049449	117070037	+	+	0.0	117066631	117073718	+	-	N	-	-	N	SA570	1	0.0	1.0	1
77056	TCGGGGGGCCACGTGTGCTGGCTGCGGGAGGGGGCCGAGCTGTGCCCGGGAGATAAGTATGAGATGCGCAGCCACGGCCCCACCCACAGCCTGGTCATCCATGACGTTCGACCTGAGGACCAAGGCACTTACTGCTGCCAGGCCGGCCAGGACAGCACCCACACACGGCTGCTGGTAGAGGG|ACCCGCTACATCAGCACGGAGCTGGGCATCAGGCAGAGGCTGCTGGTGGCGGTGCTGACCTCTCAGACCACGCTGCCCACGCTGGGCGTGGCCGTGAACCGCACGCTGGGGCACCGGCTGGAGCGTGTGGTGTTCCTGACGGGCGCACGGGGCCGCCGGGCCCC	20	0.5297267749322889	0.928192615365942	0.687697891670876	Y	Y	3.28399842673177	3.33784113109357	3.28399842673177	2	0.9939200112462221	0.0	Y	0.312961270823083	N	Y	307	26811	ENSG00000124006	ENSG00000123989	+	-	2	2	220436581	220408509	coding	coding	OBSL1	CHPF	220415451	220403669	-	-	0.0	220416251	220406911	-	+	N	-	-	N	SA570	1	0.0	1.0	1
473799	TATGGCATTCACACAGGAGGAGTGGGAACAGCTGGACCTGGCCCAGAGGACACTGTACCGAGAGGTGACACTGGAGACCTGGGAGCATATTGTCTCCCTGGGGCTTTTCCTTTCCAAATCTGATGTGATCTCTCAGCTGGAGCAAGAAGAGGACCTGTGCAGGGCAGAGCAGGAGGCCCCCCG|AGGAACCAGTGACCTTCCGGGATGTGGCTGTGGACTTTACCCAGGAGGAATGGGGGCAGCTGGACCCTACCCAGAGGATCCTCTACCGTGACGTGATGCTGGAGACCTTTGGTCACCTGCTCTCCATAGGTCCTGAGCTTCCGAAGCCTGAAGTCATCTCCCAGC	6	0.494893596913926	0.35737263050780105	0.262896519362417	Y	Y	3.1258962026266803	3.63296356710195	3.1258962026266803	0	0.0	0.0	Y	0.0	N	Y	1565	670	ENSG00000198131	ENSG00000083842	+	-	19	19	58775010	58807254	coding	coding	ZNF544	ZNF8	58740070	58790317	+	+	0.0	58758160	58797083	+	-	N	-	-	N	SA571	1	0.0	1.0	1
474348	GCTGCAGCCCCTCGGCCGAGTTCCTGCGGATGATGGGATGTGAGCGGGATGTCCCCGCCCTCTGCCGCCTCTTGGAACTGCTGGAGGAGGGCCAGAGGCTGCCGGCGCCTCCTGCCTGCCCTGCTGAGGT|GAGTTGCTACAGTGGCTGGAGAGACGACATCTGCTCCATGGGCTGGTGGCCGACAGTAATCTCACGCTGGGACCTGGCCTGCAGCCCCTGCCCCAGACCTCTCACCATCACCGCCACCACCGTGCAGCTGCCACCAACCCTGCACGCTACTGCTGCCTCAGTGGCTGTACCCAACAAGACCTGCTGACCCTC	8	1.0	0.2465935191958889	0.322743709956596	Y	Y	3.09503381613712	3.70889084821189	3.09503381613712	0	0.9923315075017859	0.0	Y	0.0	N	Y	477	68	ENSG00000105639	ENSG00000248099	+	-	19	19	17958880	17932383	coding	coding	JAK3	INSL3	17935589	17927324	-	-	0.0	17940917	17927868	-	+	N	-	-	N	SA571	1	0.0	1.0	1
94309	GCTGCCTCAGTCCTTTCACAGCCAATTCCGGCCTCCGTGGGAGCGTCCTCACACCGCGTCGGCAAGCTCCAGAGATCTGGCCAATCACAGGACTTCCTCTCTCCCCAGAAAGCCAATCATCACCCGTGTCTCCGCCTCAGTAACAGC|CTGGTTCTGGGGGGGGTCCCAGGTGTTCAGGCTCCCCAAGGTATCCCAGGGGGTCGAGCGGCCCCCCCTTCTCCCAGGCCGGGGCTGGGGGGGCCGCTCCGCCCAGTGGCGCAGTTGGATTTTCCAACACAAACACCCGCACCCCCGCTCC	12	0.271290208477947	0.5881176091431639	0.6492710465181021	Y	Y	3.52105259334297	3.03276290964348	3.03276290964348	0	0.9932200304871108	0.0	Y	0.423702591404455	N	N	5468	109	ENSG00000132510	ENSG00000183914	-	+	17	17	7758114	7737062	utr5p	downstream	KDM6B	DNAH2	7743222	7620672	+	+	0.0	7748219	7737668	-	+	N	-	-	N	SA571	1	0.0551181102362205	1.0	1
218327	GACCCAGAGGAGGACAAGGAGGAGAACAAGGATGATTCTGCCTCCAAATTGGCCCCAGAGGAAGAGGCAGGAGGGGCTGGCACACCCGTGATCACGGAGATTTTCAGCCTGGGTGGAACCCGCTTCCGAGATACAGCAGTCTGGTTGCCAA|GAGATCCAAGCCTCCTAAAGGCCAAGGAGCTGAGCACCATCTAGAAAGAATCCGACGCAGCCATCAGAAGCATAATGCTATTTTGGCTTCCATTAAGTCAAGTGAGCGGGATCGCTTGAAAGCTGAGTGGGACCAGCACAATGACTG	7	1.0	0.32911710344560496	0.680883446940977	Y	Y	3.8668252384476296	3.44143830342756	3.44143830342756	0	0.0	0.0	Y	0.0033444816053512802	N	Y	3405	145	ENSG00000141644	ENSG00000172361	+	-	18	18	47808144	47792892	coding	coding	MBD1	CCDC11	47793252	47753563	-	-	0.0	47799047	47788589	-	+	N	-	-	N	SA571	1	0.0	1.0	1
474240	GAGGCCTTGATCCTCTGAGCTCTCCTGTCGCCCAGCGTATCACTGCCCAGGTGCACGGTGTACTCATTCATCTTGCAGTGGGCGGCAGTGAGCACCCAGCGCTCATTGACCAGGACGCCTCCGCAGTGGAGCTGATTGCCACTGAGCAGGGCCACCTGCCATGGGTGGGAGCCTCTTGCACATGGGGCGCCATCAATAATCTTGTCACCCTGGGCT|GCCCAGGCTCCCCCCAGCAAGAGCAGGAACATCCACGTCTTGGCCGCACGAGGTCGGGGGCGTCCCATGGTGAGGTCTGGGAAATGGAGAGGGCGGGGCCGGTAA	40	1.0	0.41186738996323297	0.7808842828867572	Y	Y	3.44615838200292	3.30232144676095	3.30232144676095	0	0.990505767524401	0.0	Y	0.0	N	Y	2217	574	ENSG00000169035	ENSG00000129455	-	+	19	19	51487320	51504958	coding	coding	KLK7	KLK8	51479729	51499264	-	-	0.0	51485170	51504354	+	-	N	-	1.73069555115981	N	SA571	1	0.0	1.0	1
474213	TCCACCTCACTGCGCACGGCCTCGATGGCCTGGTTGACCAGCTCCAACTCCAGCACATCCGGGCGCGGCTCCTCCCCCAGGCCCAGGGTGCCATTCTCCCTCTGCGCGGGGGGCTTGGGCAGCTCAGGGTTGTAGGGGTCGTAACCCAGC|CCTGTGTGCGTCCGCAGGTGCGACTTTAGGTGCGAGGACTTGTAGTAGGCTTTGGCGCAGTCCGGGAAGGGACAGCGGTGGCTCTTGGCGGCGGCGGAGGGCGCGGCGCCGGGGGCGCGGCCCGAGGACGGGGACGAGGCGGCTGAGGAGGAGGAGGC	8	0.936868810374472	0.280874025854712	0.226450601733887	Y	Y	3.3163883965311802	3.55401162459584	3.3163883965311802	1	0.0	0.0	Y	0.0	N	Y	4073	3966	ENSG00000079313	ENSG00000129911	-	+	19	19	1848452	1863567	coding	intron	REXO1	KLF16	1815248	1852399	-	-	0.0	1828630	1863040	+	-	N	5.21512024607824	1.38040122973353	N	SA571	1	0.45859872611465	1.0	1
251946	AGAGGAGAAAGCAAGTGTCTCTGCCAACGTGTGTTCTGCCTAGGGAGACAGGGAGCTGGCTTGGGGCTGTGTAGTCCCAACAGGCAGCTGCCAGCCCAGGATGCCTGACTCTGCTCTTGTCTCTGTCCAGCTGCTGTGATATTAACCGTGGAGT|CTTTGCCATCCTGGGCCATGCAACCTGTAGCTCTCGGCCTCTTCTGTCTCCTTTCAGGCTGAGTCTCTGAATCTGTCTCCATTTGTGACTCTGGTTTCCATGGGATACATAGATGTGGAGCCTCAGGAGGGCAGGGGTA	14	0.940259252855844	0.8573467788504079	0.749610511085538	Y	Y	3.72824693801095	3.46977054206091	3.46977054206091	0	0.0	0.0	Y	0.0	N	N	383	1947	ENSG00000135740	ENSG00000196155	+	-	16	16	67306093	67323402	coding	utr5p	SLC9A5	PLEKHG4	67271586	67311413	+	+	0.0	67300014	67311497	+	-	N	0.210356512527261	0.0580079697750831	N	SA571	1	0.0	1.0	1
399127	AATACTGAGGACACGGGCCTTTGCCGAGTGCTGTACTCCTGCGTCTTCGGTGCTGAGAAGTCACCTGATGACCCACGGCCGCATGGTGCCGAGAGGGACAGGCTTCTCCGGAAGGAACAGATTTTAGCTGTGGCC|AGTCTCGTTTCCTCTCAGTCCATCCACCCTTCATGGGGCCAGAGCCCTCTCTCCAGAATCTGAGCAGCAATGCCGTTTGCTGAAGACAAGACCTATAAGTATATCTGCCGCAATTTCAGCAATTTTTGCAATGTGGATGTTGTAGAGATTCTGCCTTACCTGCCCTGCCTCACAGCAAGAGACCAGGGACCTCGGACCGTCCCC	5	0.812299462583924	0.5690018003601071	0.35828535459605	Y	Y	3.7684867009189302	3.22846030519079	3.22846030519079	0	0.9926143790849672	0.0103267973856208	Y	0.36483660130719	N	Y	447	8864	ENSG00000125843	ENSG00000088888	+	-	20	20	3805949	3849280	coding	utr5p	AP5S1	MAVS	3801178	3827487	+	+	0.0	3802940	3835205	+	-	N	-	-	N	SA571	1	0.0	1.0	1
72628	GGGTCGCTCCTCGCCTAGCGTCACCACTGCCATGCCAGGTGGGGCCCGGCGGCCCCGTGCGCCCGTCAGGAACACCACACGCTCCAGCCGGTGCCCCAGCGTGCGGTTCACGGCCACGCCCAGCGTGGGCAGCGTGGTCTGAGAGGTCAGCACCGCCACCAGCAGCCTCTGCCTGATGCCCAGCTCCGTGCTGATGTAGCGGGT|CCCTCTACCAGCAGCCGTGTGTGGGTGCTGTCCTGGCCGGCCTGGCAGCAGTAAGTGCCTTGGTCCTCAGGTCGAACGTCATGGATGACCAGGCTGTGGGTGGGGCCGTGGCTGCGCATCTCATACTTATCTCCCGGGCACAGCTCGGCCCCCTCCCGCAGCCAGCACACGTGGCCCCCCGAGCGGGACACAG	18	0.9663492467676659	0.963194190114972	0.6975042738359749	Y	Y	3.33784113109357	3.28399842673177	3.28399842673177	0	0.994831671309918	0.0025125628140702	Y	0.0	N	Y	26255	275	ENSG00000123989	ENSG00000124006	-	+	2	2	220408509	220436581	coding	intron	CHPF	OBSL1	220403669	220415451	-	-	0.0	220406911	220416251	+	-	N	-	1.97785336140492	N	SA571	1	0.0	1.0	1
473266	GAACAAACTGCGGACATGCCGCCTTTAAGAACTGTAACACTCACCACGAGATTCTGCGGCTTCATTCTTGAAGTCAGTGAGACCAAGAACCCACCAATTCCGGATACATTTTGGTGACCCAGATGGGACTATTACCTATCGCCAAGCGGTGAGACCACTGCCTATCGCTGAGCGGTGAGACTATCACCTATCGCCAAGCA|TTGGTGCAGATTATGTTGGCAGCCGGTGACTGCAGAAAAAATAAAAATATCAAAACAGAAAAAAAACAAGGCCCTCCCCAAACCAAATGACTTAAAAAACAAAACCCATATGGCGAGGAATGGAGAGAGGATCCTATTGTCTTGGAGGCCCATGGAATCTACTTCCGTC	8	0.995103256291704	0.44896387462701204	0.331481193873268	Y	Y	3.79722016713641	3.5774559507845	3.5774559507845	0	0.994098832560371	0.0	Y	0.0	N	N	2235	26048	ENSG00000104823	ENSG00000104824	-	+	19	19	39322497	39342979	intron	intron	ECH1	HNRNPL	39306068	39327029	-	-	0.0	39314037	39332779	+	-	N	1.89075649013197	0.998529666934427	N	SA571	8	0.532019704433498	1.875	1
287015	TCTCAGCTGATGGGACTCAGCAATGCCCTCTCGCAAGCCTCTCAGAGCGTCATTCTCCACAGCCCCGAGTTTGAGGATGCTTTGTGTGCCCTGATGGTAATGGCTGCTCCACTGGCCCCTCATGTAACCTCAGAGATCTGGGCAGG|AGCCTGTGTGAAATGCAGCAAAGGGGTGTTTGGGGCTGGCCAGGCCTGTCAGGCCATGGGGAACCTCTACCATGACACATGCTTCACCTGTGCAGCTTGCAGCCGGAAGCTGAGAGGAAAAGCCTTTTATTTTGTCAACGGCAAAGTGTTTTGTGAAGAAGACTTCCTGTACTCTGGTT	4	1.0	0.285133020910425	0.31324000912146804	Y	Y	3.53039946453785	3.027641603484	3.027641603484	0	0.0	0.0	Y	0.0	N	Y	2769	3416	ENSG00000011376	ENSG00000144791	+	-	3	3	45590913	45727830	coding	coding	LARS2	LIMD1	45429998	45596886	+	+	0.0	45565600	45677642	+	-	N	-	-	N	SA571	1	0.0	1.0	1
365405	TCACGTAGCCCCGCCCCTACTAGCTCCGCCCACAGCTGTGTCCGGAAGCAGCAAGCGTGCCTGGGCAGAGACCCCCAGAGTGTAAAGAGGTCCTGGGACAGGCTTTGCACGTTCCACAAGAG|TGTCTCGCTGTGTCGTCTAGACTGGAGTGCAGTGGTGTGATCATGGCTCAACTCCTAGGCTCAAGCGATCCTCCTGCCTCAGCCTCCGGAGTAGCTGCTGGGACTGCAGGAACGTGCCACCATGCCTGGCTCAAACACAAAGT	15	0.3697990696037189	0.609137891736658	0.610756226365058	Y	Y	3.6000045358490698	3.24669003926412	3.24669003926412	3	0.9918340934302968	0.0	Y	0.763188709478615	N	N	2260	837	ENSG00000100949	ENSG00000157379	-	+	14	14	24740945	24769039	utr5p	intron	RABGGTA	DHRS1	24734744	24759804	-	-	0.0	24740516	24767820	+	-	N	5.67062411864658	0.90536973034982	N	SA571	5	0.9375	1.26666666666667	1
1192	CAGAGGAGCTACTACCCACTCTACCCGCCCCAAGAAGACATGGCCATTGACTATGAGTCGTTCTATGTTTACGCACAGCTGCCTGTCACCCCAGATGTCCTCATCATCCCGTCAGAGCTGAGGTACTTCGTGA|AGCTCCTCAGCCCTGGACCGGGGACAAGTAACCCTCGGTGACAAGACCAAAGTGCACTGCTGCCCACACAGTTCCTACCTTTCTGGCTTCAATTCTTCAGAAGAGTTTGCCGTCCTTTGGGGAGAACGTGATTTTTGTTATCTCAGCCCACTGACTTCATTGATCTCTAAT	10	1.0	0.509403842251403	0.258480287759146	Y	Y	3.6297710718364398	3.53871326596283	3.53871326596283	0	0.0	0.0	Y	0.0	N	Y	1994	1456	ENSG00000014138	ENSG00000149798	+	-	11	11	65073060	65089900	coding	intron	POLA2	CDC42EP2	65029233	65082289	+	+	0.0	65063461	65088015	+	-	N	-	0.128485925925926	N	SA571	1	0.0	1.0	1
72329	GCCTCGGCCTCCCATGCTGTTGGGATTACAGCTATAAATTCATACAATTATCAGAGTTTGGTTTTGGTCAAGTCATAATTGTGAGTGAAGAACCATGGAAGGAGAACATTTCTTGCTCATCAACTACTTTCATAAAATCAACAATTTGCTTAA|GTGTTTGCTTCAGAATGTATACAGAAGATGAAGCTAGGAAAATAGGAGTGGTTGGCTGGGTGAAGAATACCAGCAAAGGCACCGTGACAGGCCAAGTGCAGGGGCCAGAAGACAAAGTCAATTCCATGAAGTCCTGGCTGAGCAAGGTTGGAAGCCCTAGTTCTCGCATTGACCGCACAAACTTTTCTAATGAAAAAACC	16	1.0	0.6357477170492521	0.41359070411772103	Y	Y	3.09975389471248	3.5733677143949105	3.09975389471248	0	0.9934825154167132	0.0	Y	0.9804475462501392	N	N	80	313	ENSG00000239235	ENSG00000170634	+	-	2	2	54307601	54532437	intron	coding	AC008280.5	ACYP2	54197975	54342540	+	+	0.0	54284497	54362590	+	-	N	-	-	N	SA571	1	0.2	1.0	1
167939	CCTGATTATTGCTCATTCAGTTGGAGTGGAAAGTCTTTTTGCTGACTGCATGAAGTGGATTGTAAAGCATTTTGCAAGGTTTTGGTCTGAGAGAAGCTTTGCAAATATACCTCCTGAGATTCAGAAAAGTTGTCTTAATATGTTGATTCAGTCCTTA|AATGATAAGAATGCTGCTTTTCTTCTGATGGAAAGTGACAGGCTAATCATCAGTTTACCCAGAGTGAAGTGGACGGAAGCAGCACTGACCATGGCGTCTCAGCTTCAAGAAAAATGTATTGCATTTATTGTAGACAACTTCTCCAAGATTATTCA	6	0.9688026945135108	0.2775020536028869	0.12242851092989801	Y	Y	3.4246428667082407	3.4278353619737403	3.4246428667082407	4	0.0	0.0	Y	0.0	N	N	56	631	ENSG00000189195	ENSG00000069712	+	-	1	1	92613393	92650280	coding	upstream	BTBD8	KIAA1107	92545862	92632542	+	+	0.0	92613343	92632515	+	-	N	-	-	N	SA572	1	0.0	1.0	1
457685	ATTTGCCTCCCTTCTTCTTGTCTATCTTAATAGCCACAGGTCTTTTTCTTGTTGGATAATTCTCCACCAAAATTTTCTCCTTGCAAAAGGGAAACTTCACCTTCAGCTGTAAATGTCAGGAAATGGGGTACATTGCTGAGAAAGCCTGGGAATCACTGCTCTTGTAAG|CTGAGGTCCCCGCCTGGCGCTCCGGCTGGCAGAGCGGCTGGCCGGCGACCGGCGGTCCCGGGCGGGCGGCGGACTCGGCGGCACTGCGCGCGGCAGCCTCCGCATCAGCAGCCGCCGCGGCAGCAGCACCAGCAGCGCACCCGCCTCTCAGTCGGCCGTGGCCTCCATTGCTCTCCCCACTGCCGCCACCGCGCGGCACTGCGCGCC	7	0.656617254854168	0.6898344727058621	0.5474472691764529	N	Y	3.62361669590707	3.21075977977757	3.21075977977757	2	0.9940634498480241	0.0	Y	0.0	N	N	1486	1196	ENSG00000109265	ENSG00000174799	-	+	4	4	57194791	56899270	utr5p	downstream	KIAA1211	CEP135	57036361	56815037	+	+	0.0	57045450	56915465	-	+	N	-	-	N	SA572	1	0.237373737373737	1.0	1
244314	AGGCCTGCCTTCTGTGAAGCAAGAGCCACCTGACCCAGAGGAGGACAAGGAGGAGAACAAGGATGATTCTGCCTCCAAATTGGCCCCAGAGGAAGAGGCAGGAGGGGCTGGCACACCCGTGATCACGGAGATTTTCAGCCTGGGTGGAACCCGCTTCCGAGATACAGCAGTCTGGTTGCCAAG|AGATCCAAGCCTCCTAAAGGCCAAGGAGCTGAGCACCATCTAGAAAGAATCCGACGCAGCCATCAGAAGCATAATGCTATTTTGGCTTCCATTAAGTCAAGTGAGCGGGATCGCTTGAAAGCTGAGTGGGACCAGCACAATGACTGCAAGATTTTGGACAGCCTTGTGCGAGCAAGAATCAAGGATGCTGTG	24	1.0	0.760940025838159	0.34053245256694703	Y	Y	3.85425536676371	3.45400817511148	3.45400817511148	0	0.0	0.0	Y	0.0	N	Y	4364	139	ENSG00000141644	ENSG00000172361	+	-	18	18	47808144	47792892	coding	coding	MBD1	CCDC11	47793252	47753563	-	-	0.0	47799047	47788589	-	+	N	-	-	N	SA572	1	0.0	1.0	1
310893	CACCAGTTTCCCCACACTGAGCTGAATATTGGACATGCCCATCTTAGACATTCCAGCCCATTCTGAAATTCCACATCGATTCACCCGACAAAGTCTGAAGTTCCAGGGCAATTTATCTGGAAAAGCTCACCTGGAATCATGTGTCATTTCAACCAACAACTGTCGAAGAGGACGTGGCATCAAAACCAAG|AGACCAGAAGTCTGAAATCAAGGTGCGGTCCGAGCCACACTCCCTCTGAAGGCTCAGCCTGGCCAACATGGTGAAACCCCATCTCTACTAAACATACAAAATTTATCTGGGCATGGTGGTGCGCACCTGTAGTCCAAGCTACTTGGGAGACTGAGACAGGAGAATCACTTGAACCCAGGAGGCA	9	0.919873293474758	0.354322212212163	0.409848441739296	N	Y	3.49909599767081	3.6272104187567002	3.49909599767081	0	0.9945797101449272	0.0	Y	0.0	N	N	629	629	ENSG00000205663	ENSG00000205663	+	-	X	X	3838787	3838787	intron	downstream	RP11-706O15.5	RP11-706O15.5	3809479	3809479	-	-	0.0	3811157	3804956	-	+	N	-	-	N	SA572	244	0.7103825136612021	43.6666666666667	12
451	GAGCAGCTGCGCTGCACGCCCTGCTCCGGTGTGGACGGGGACTTGTCCGAGGAGTGATCTGAGCCCTTCTCCACCATGGTGTCTCCGTCCTGGTTCTGCGGGGTTGGCGAGCGAGACCGCTTCCGGAGGATGGGCGAGCAGGCCGGCGTGCTGCGGTTGGAGTTACTGGCAGTG|CTTTCTTCCCGCGCTCGAGGACTCAGGAACCTGCTAGAATCATCATCGTGGCTGCTCTGCTGACTGCTCTGTTGGCTGCTGAGGAAAGACATAGGATATCAACCGTTAACTTCAG	15	1.0	0.3456401634967181	0.0794267326518926	Y	Y	3.4718366816007	3.5842421688996398	3.4718366816007	0	0.9913343328335832	0.0	Y	0.9826686656671659	N	N	2100	135	ENSG00000023171	ENSG00000255414	-	+	11	11	123498482	123331118	coding	downstream	GRAMD1B	AP000783.2	123396344	123325106	+	+	0.0	123448075	123351601	-	+	N	-	-	N	SA572	1	0.0	1.0	1
371718	AGTTCCTGGTATTTCTGGGTCAAGCGTGCTTTCAACGTGTCCAGCTGGGGCTGGTACAAAAGGTTTCCTTCTGCCAGGCTCCGGTTGCTGGCAAGTGTCATTTCTTTGTTAAGCTGAACATTCTGTGT|CACTTCCTGTAGTGTAAAAACTCCTGCCATGGTTGATGCCAAATTACCAAGGAGCAGTCACAAAGGTGGAGTTTAGAAGACACGAGTGGACTGGGCATGGTGGCTTACACCTGTAATCACAGCACTTTGGGAGGCCGAGGCAGGAGG	6	0.5871520738797479	0.606976381183031	0.488104646088046	Y	Y	3.472331195140661	3.59102838701478	3.472331195140661	0	0.0	0.0	Y	0.0	N	N	6504	1209	ENSG00000139722	ENSG00000150967	-	+	12	12	123380991	123466196	coding	downstream	VPS37B	ABCB9	123349882	123405498	-	-	0.0	123355608	123397999	+	-	N	18.165128398127	-	N	SA572	1	0.343137254901961	1.0	1
169568	CGCCGGCCAGGAGCTAACCATGAAGGCTCAGCTTCCCGCCAGAAAGCCCTGAGCCTAGTAAGCTGTTTCGCGGGGGGCGTCTTTTTGGCCACTTGTCTCCTGGACCTGCTGCCTGACTACCTGGCTGCCATAGATGAGGCCCTGGCAGCCTTGCACGTGAC|GTTACAGGCCCAAAAACTGCGACTGGCATACACAAGGAGCTCTCATTATGGTGGGTCTCTGCCCAATGTTAACCAGATTGGCTCTGGCCTGGCCGAGTTCCAGAGCCCCCTCCACTCACCTTTGGATTCATCTCGGAGCACTCGGCACCATGGGCTGGTGGAACG	6	1.0	0.7424262644650991	0.844669429201937	Y	Y	3.5204207511572005	3.50744965188915	3.50744965188915	0	0.993807814310407	0.0	Y	0.7770813151746542	N	Y	3188	3533	ENSG00000143570	ENSG00000160741	+	-	1	1	153940188	153931101	coding	intron	SLC39A1	CRTC2	153931575	153920145	-	-	0.0	153934696	153927642	-	+	N	-	-	N	SA572	1	0.0	1.0	1
458099	AACAAATTACACCCTCTCAATGCAAGGAACGGAATTTACAAGATCCTGTGCCAAAGGAATCACCAAAATCTTGTTTTTTTGATAGCCGATCAAAGTCTTTACCATCACCTCATCCAGTTCGCTATTTTGATAACTCAAGTTTAGGCCTTTGTCC|AGATTAAACCACAGGTTCCATTATGGGTCGACTTGATGGGAAAGTCATCATCCTGACGGCCGCTGCTCAGGGGATTGGCCAAGCAGCTGCCTTAGCTTTTGCAAGAGAAGGTGCCAAAGTCATAGCCACAGACATTAATGAGTCCAAA	6	0.887684327557693	0.6372609532127541	0.14152944436492298	Y	Y	3.6638564588150495	3.6025651889288097	3.6025651889288097	0	0.0	0.0	Y	0.0	N	Y	4758	248	ENSG00000138778	ENSG00000164039	+	-	4	4	104119566	104021040	coding	utr5p	CENPE	BDH2	104026963	104000592	-	-	0.0	104029960	104017431	-	+	N	-	-	N	SA572	2	0.0	1.8	1
75526	GCCATGCCAGGTGGGGCCCGGCGGCCCCGTGCGCCCGTCAGGAACACCACACGCTCCAGCCGGTGCCCCAGCGTGCGGTTCACGGCCACGCCCAGCGTGGGCAGCGTGGTCTGAGAGGTCAGCACCGCCACCAGCAGCCTCTGCCTGATGCCCAGCTCCGTGCTGATGTAGCGGGT|CCCTCTACCAGCAGCCGTGTGTGGGTGCTGTCCTGGCCGGCCTGGCAGCAGTAAGTGCCTTGGTCCTCAGGTCGAACGTCATGGATGACCAGGCTGTGGGTGGGGCCGTGGCTGCGCATCTCATACTTATCTCCCGGGCACAGCTCGGCCCCCTCCCGCAGCCAGCACACGT	10	0.9024948542015532	0.8868428706050869	0.444539944085034	Y	Y	3.33784113109357	3.28399842673177	3.28399842673177	0	0.994202705404145	0.00286532951289398	Y	0.4028786566269071	N	Y	20281	287	ENSG00000123989	ENSG00000124006	-	+	2	2	220408509	220436581	coding	intron	CHPF	OBSL1	220403669	220415451	-	-	0.0	220406911	220416251	+	-	N	-	2.19805245279358	N	SA572	1	0.0	1.0	1
284950	AGGCCTGCCTTCTGTGAAGCAAGAGCCACCTGACCCAGAGGAGGACAAGGAGGAGAACAAGGATGATTCTGCCTCCAAATTGGCCCCAGAGGAAGAGGCAGGAGGGGCTGGCACACCCGTGATCACGGAGATTTTCAGCCTGGGTGGAACCCGCTTCCGAGATACAGCAGTCTGGTTGCCAA|GAGATCCAAGCCTCCTAAAGGCCAAGGAGCTGAGCACCATCTAGAAAGAATCCGACGCAGCCATCAGAAGCATAATGCTATTTTGGCTTCCATTAAGTCAAGTGAGCGGGATCGCTTGAAAGCTGAGTGGGACCAGCACAATGACTGCAAGATTTTGGACAGCCTTGT	22	1.0	0.581415312811116	0.223441731403433	Y	Y	3.8668252384476296	3.44143830342756	3.44143830342756	0	0.0	0.0	Y	0.0028490028490028	N	Y	4351	168	ENSG00000141644	ENSG00000172361	+	-	18	18	47808144	47792892	coding	coding	MBD1	CCDC11	47793252	47753563	-	-	0.0	47799047	47788589	-	+	N	-	-	N	SA573	1	0.0	1.0	1
433468	GCTGGTTACTCACGATGGCCCTCGGTGACATCCCAGGAATGGGTCTTCCAGATGCTATCGCGACAGAACAATTACACCGTCAACAACAAGAGAAATGGAGTGGCCAAAGTCAACATCTTCTTCAAGGAGCTGAACTACAAAACCAATTCTGAGTCTCCCTCTGTCACG|GTGCTCCTGGAGCTGTTGGTGGGAATATACCCCTCAGGGGTTATTGGACTGGTCCCTCACCTAGGGGACAGGGAGAAGAGAGATAGTGTGTGTCCCCAAGGAAAATATATCCACCCTCAAAATAATTCGATTTGCTGTACCAAGTGCCACAAAG	7	0.994219245478104	0.9341594544117141	0.32102947790201297	N	Y	3.5110433747387795	3.52680574168821	3.5110433747387795	0	0.9935265972417672	0.0	Y	0.0	N	Y	11108	10861	ENSG00000111319	ENSG00000067182	+	-	12	12	6486896	6451280	coding	coding	SCNN1A	TNFRSF1A	6456009	6437923	-	-	0.0	6457893	6443410	-	+	N	-	-	N	SA573	1	0.0	1.0	1
615548	GCCTCCTCCTCCTCAGCCGCCTCGTCCCCGTCCTCGGGCCGCGCCCCCGGCGCCGCGCCCTCCGCCGCCGCCAAGAGCCACCGCTGTCCCTTCCCGGACTGCGCCAAAGCCTACTACAAGTCCTCGCACCTAAAGTCGCACCTGCGGACGCACA|CAGGGCTGGGTTACGACCCCTACAACCCTGAGCTGCCCAAGCCCCCCGCGCAGAGGGAGAATGGCACCCTGGGCCTGGGGGAGGAGCCGCGCCCGGATGTGCTGGAGTTGGAGCTGGTCAACCAGGCCATCGAGGCCGTGCGCAGTGA	7	1.0	0.9038930648751808	0.4841084744408449	Y	Y	3.5733677143949105	3.37023110089298	3.37023110089298	2	0.0	0.0	Y	0.0	N	Y	4757	5077	ENSG00000129911	ENSG00000079313	+	-	19	19	1863567	1848452	coding	intron	KLF16	REXO1	1852399	1815248	-	-	0.0	1863040	1828630	-	+	N	-	6.69279669895425	N	SA573	1	0.45283018867924496	1.0	1
60515	GGGCGGTGCGCTCCGGATGGTGGGGCGGCCAGCGCCGAGGCCGGTCCTGGGACCAGGACAGGAAATGGTTCGAGACCTGGGATGAGGAAGTCGTGGGCACTTTTTCAAACTGGGGTTTCGAGGACGACGGAACAGACAAGGATACAAATTTCCATGTGGCCTTGGAGAACGTGGACACCACTATGAAGG|CTCAACAGTAAACACCAGTATTGGAGGTAATACAACTTCTGCATCCACACCCAGTTCAAGCGACCCTTTTACCACCTTTAGTGACTATGGGGTGTCAGTCACATTTATCACGGGCTCAACTGCAACAAAACACTTCCTTGACAGCTCCACAAACTCAGGCCACAGTGAGGAAT	7	0.8129077234368829	0.6336331540036361	0.232562848195861	Y	Y	3.82080182197087	3.5733677143949105	3.5733677143949105	0	0.0	0.0	Y	0.0	N	Y	4039	1611	ENSG00000169894	ENSG00000205277	+	-	7	7	100611118	100662230	coding	coding	MUC3A	MUC12	100547187	100612904	+	+	0.0	100610104	100633912	+	-	N	-	-	N	SA573	1	0.0	1.0	1
370803	GATGATGATTGATCCGCCGTGCGCACGCCAGCGCGTTCCTCTGTGGCAGGAGAGGGGGGCCTGCGTGTGACCGAGCGTGCGTGGGAGGACGCGCGTGTGTGTCTGTGCGCCCTGATCACGGTGGTCTGTGGGTGGGGCGGATCGTGCGCGCGCGCCCGATCTGTGCGCCCCAAGCCAG|ATGTGAAGGGGACACTGCGGCTGACCGCCTGGTGACAGCTAGCCAGTGGTTGAGAGACCGCAAGATGGTTCCTCGTCTTTCACTTCCCTCCGTCCCAGGTCTGAACTCGGACCAGCTGGA	6	0.4835663216470271	0.47363284624152296	0.694329872578606	Y	Y	3.26034641388042	3.4701412644215	3.26034641388042	0	0.0	0.0033444816053512802	Y	0.0033444816053512802	N	N	82	835	ENSG00000243224	ENSG00000164088	+	-	3	3	52275113	52284613	intron	upstream	RP5-1157M23.2	PPM1M	52273274	52279841	+	+	0.0	52273451	52278957	+	-	N	-	-	N	SA573	1	0.0	1.0	1
615321	GCGACAAAAGCTGCAGCCCCTCGGCCGAGTTCCTGCGGATGATGGGATGTGAGCGGGATGTCCCCGCCCTCTGCCGCCTCTTGGAACTGCTGGAGGAGGGCCAGAGGCTGCCGGCGCCTCCTGCCTGCCCTGCTGAGGT|GAGTTGCTACAGTGGCTGGAGAGACGACATCTGCTCCATGGGCTGGTGGCCGACAGTAATCTCACGCTGGGACCTGGCCTGCAGCCCCTGCCCCAGACCTCTCACCATCACCGCCACCACCGTGCAGCTGCCACCAACCCTGCACGCT	6	1.0	0.636251513514764	0.6060459102947321	Y	Y	3.09503381613712	3.70889084821189	3.09503381613712	0	0.992830735411671	0.0	Y	0.0	N	Y	821	59	ENSG00000105639	ENSG00000248099	+	-	19	19	17958880	17932383	coding	coding	JAK3	INSL3	17935589	17927324	-	-	0.0	17940917	17927868	-	+	N	-	-	N	SA573	1	0.0196078431372549	1.0	1
1162	TTGAAGCAACAAAGAGAGGAGGAGGCAACATGGCAAGAGCAGGAAGCCCCTCGGAGAGACACTCCCACCGAAAGTTCTTGCGCAGTGGCCGCCATTGGCACCCTGGAAGGCAGCCCCCCAG|ATGAGCCCACCTCCCCCAAGAGGCCGAAGAGCATCTCTGAGCCACAGCACAGTGATGCGGAAGGGGACGCTGCCTCTCCCCTGCCCTCCGAGTGGACCTCAGTGAGGATCAGCCCTGGGGAGGAAGCAGCTGGACAGGATGTG	9	0.505503840272251	0.578461863349523	0.822589229318567	Y	Y	3.25360004855864	3.34425662684812	3.25360004855864	0	0.0	0.0	Y	0.0	N	N	2654	284	ENSG00000133816	ENSG00000133808	+	-	11	11	12285334	12380691	coding	upstream	MICAL2	MICALCL	12115543	12297627	+	+	0.0	12281444	12297533	+	-	N	-	-	N	SA573	1	0.0	1.0	1
198118	GGGAGATTAAGGACCTGAAGCTGAAGGTGATGGACCTCCGTGGGAAGTTCAAGCGCCCGCCCCTGCGTCGAGTCCGTGTCTCGGCTGACGCCATGCTCCGGGCCCTGCTGGGCTCCAAGCACAAGGTGTCCATGGATCTGCGGGCCAACCTCAAGT|CCTTCAAGGCCCAACTTAGATGTTCTTTCTTGTGTGAAGACTTCCCCAATCCCTCCTGATGACACAATTTCCATTTTTAATCACAGTCTGACTTGAATGAGGCTCGGGGTATATGTGTGCTTGTGTATGTGTGTGTGTTCACCAG	4	0.891188822215845	0.9074327347033332	0.6852921503987759	Y	Y	3.63978029044062	3.59425138750382	3.59425138750382	0	0.0	0.0	Y	0.0	N	N	125	4274	ENSG00000159173	ENSG00000159166	+	-	1	1	201398994	201368736	coding	upstream	TNNI1	LAD1	201373625	201342372	-	-	0.0	201380511	201371123	-	+	N	-	-	N	SA573	1	1.0	1.0	1
116854	CCGCCTCATCTGTATCCTAATACACAGGCCCCATCACAGGTATATGGAGGAGTGACCTACTATAACCCCGCCCAGCAGCAGGTGCAGCCAAAGCCCTCCCCACCCCGGAGGACTCCCCAGCCAGTCACCATCAAGCCCCCTCCACCTGAGGTTGTAAGCAGGGGTTCCAGTTAATACAAGTTTCTGAATATTTTAAATCTTAACATCATATAAAA|CTAGACCTGCCACAACCTGCTGCTCCCTGCCTGGCTCCTACCTGCCTGCCAGTACCTGCCCACAGACCAGGCCCACACCACCTATTGTGCCCTACCAGAGAGGACAGATGGGCACCGCCTCCAGTGGCAATGCTA	2	0.614120121190749	0.33635689079454995	0.575943612719974	Y	Y	3.09872082494259	3.14953886790822	3.09872082494259	1	0.0	0.0	Y	0.0028490028490029107	N	N	12742	690	ENSG00000108349	ENSG00000108352	+	-	17	17	38328424	38351906	utr3p	upstream	CASC3	RAPGEFL1	38296571	38333263	+	+	0.0	38325915	38333180	+	-	N	-	-	N	SA573	1	0.0	1.0	1
200514	GAAAGGTTTCATGTAATACCACCAAGGTGGGTGCTGTCAATAGTCCCCAAGCAAAAAACTCCAAAAAGATGACGATAACTGCATGATAGACACTAGGAGAACCTATTCCTTGAGG|CTGGTTGGCACAAAATCTTGAAGCCAAAAATAGGAGATCAATGTTGATAATATTATCGATAAAGAGGTTGCAAATCCTTTTAAAATATTATCTGCATACTTAATAACAGCAGCTATTACAAGGCCTCCAAGTGCCTGAAGTTTTAAA	8	0.699742262938782	0.6891847146825529	0.7708165161490029	N	Y	3.6669556681247206	3.5612923562509398	3.5612923562509398	0	0.0	0.0	Y	0.0	N	Y	2246	2653	ENSG00000156875	ENSG00000117620	-	+	1	1	100548933	100492535	coding	coding	HIAT1	SLC35A3	100503653	100435345	+	+	0.0	100515465	100483371	-	+	N	-	0.659615477225637	N	SA573	1	0.0	1.0	1
615245	TTCACACAGGAGGAGTGGGAACAGCTGGACCTGGCCCAGAGGACACTGTACCGAGAGGTGACACTGGAGACCTGGGAGCATATTGTCTCCCTGGGGCTTTTCCTTTCCAAATCTGATGTGATCTCTCAGCTGGAGCAAGAAGAGGACCTGTGCAGGGCAGAGCAGGAGGCCCCCCGAGG|AACCAGTGACCTTCCGGGATGTGGCTGTGGACTTTACCCAGGAGGAATGGGGGCAGCTGGACCCTACCCAGAGGATCCTCTACCGTGACGTGATGCTGGAGACCTTTGGTCACCTGCTCTCCATAGGTCCTGAGCTTCCGAAGCCTGAAGT	13	0.5935741844877349	0.677572877050672	0.604487062687023	Y	Y	3.0846233699488197	3.58064844605001	3.0846233699488197	0	0.0	0.0	Y	0.0	N	Y	1822	1062	ENSG00000198131	ENSG00000083842	+	-	19	19	58775010	58807254	coding	coding	ZNF544	ZNF8	58740070	58790317	+	+	0.0	58758160	58797083	+	-	N	-	-	N	SA573	1	0.0	1.0	1
614970	CCTCCACTGGGTCCGAATCAGTAGGTGACCCCGCCCCTGGATTCTGGAAGACCTCACCATGGGACGCCCCCGACCTCGTGCGGCCAAGACGTGGATGTTCCTGCTCTTGCTGGGGGGAGCCTGGGC|AGCCCAGGGTGACAAGATTATTGATGGCGCCCCATGTGCAAGAGGCTCCCACCCATGGCAGGTGGCCCTGCTCAGTGGCAATCAGCTCCACTGCGGAGGCGTCCTGGTCAATGAGCGCTGGGTGCTCACTGCCGCCCACTGCAAGATGAATGAGTACACCGTGCACCTGGGCAGTGATACGCTGG	21	1.0	0.622373634379865	0.7845604706375741	Y	Y	3.30232144676095	3.44615838200292	3.30232144676095	0	0.99208892958893	0.0	Y	0.0	N	Y	665	2050	ENSG00000129455	ENSG00000169035	+	-	19	19	51504958	51487320	coding	coding	KLK8	KLK7	51499264	51479729	-	-	0.0	51504354	51485170	-	+	N	-	-	N	SA573	1	0.0	1.0	1
614002	ACTCACCACGAGATTCTGCGGCTTCATTCTTGAAGTCAGTGAGACCAAGAACCCACCAATTCCGGATACATTTTGGTGACCCAGATGGGACTATTACCTATCGCCAAGCGGTGAGACCACTGCCTATCGCTGAGCGGTGAGACTATCACCTATCGCCAAGCA|TTGGTGCAGATTATGTTGGCAGCCGGTGACTGCAGAAAAAATAAAAATATCAAAACAGAAAAAAAACAAGGCCCTCCCCAAACCAAATGACTTAAAAAACAAAACCCATATGGCGAGGAATGGAGAGAGGATCCTATTGTCTTGGAGGCCCATGGAATCTACTTCCGTCTATG	50	0.9278005845474988	0.678189690127437	0.3399243873240481	Y	Y	3.79722016713641	3.5774559507845	3.5774559507845	0	0.9938455320399759	0.0	Y	0.00913065843621408	N	N	3217	37918	ENSG00000104823	ENSG00000104824	-	+	19	19	39322497	39342979	intron	intron	ECH1	HNRNPL	39306068	39327029	-	-	0.0	39314037	39332779	+	-	N	1.72817775155076	0.988323552308713	N	SA573	96	0.424242424242424	6.571428571428571	1
361612	ATTCATTGACGAGCCAGCACCACTGAACCCACCCAAACCAAAGCCAAATCCAAACCCCAAGCAGCCTGATTCCACCGGGGATGACTTTGATTTCACAGATGTTTCTTCATGGTGAACGAAACA|ATGGTGGTTTCGATTTATCCGATGCCCTTCCTGACAATGAAAACAAGAAACCCACTGCAATCCCCAAGAAACCCAGTGCTGGGGATGACTTTGACTTAGGAGATGCTGTTGTTGATGGAGAAAATGACGACCCACGACCACCGAACCCACCCAAACCGATGCCAA	15	1.0	0.7539629330675072	0.7634851010212171	Y	Y	3.31998211938081	3.50744965188915	3.31998211938081	0	0.0	0.0	Y	0.0	N	Y	323	2766	ENSG00000223773	ENSG00000002586	+	-	X	X	2575270	2659350	intron	coding	CD99P1	CD99	2527389	2609220	+	+	0.0	2544683	2632463	+	-	N	-	-	N	SA573	1	0.0	1.0	1
1035	ACTGGGAGGAGCAGCTGCGCTGCACGCCCTGCTCCGGTGTGGACGGGGACTTGTCCGAGGAGTGATCTGAGCCCTTCTCCACCATGGTGTCTCCGTCCTGGTTCTGCGGGGTTGGCGAGCGAGACCGCTTCCGGAGGATGGGCGAGCAGGCCGGCGTGCTGCGGTTGGAGTTACTGGCAGTG|CTTTCTTCCCGCGCTCGAGGACTCAGGAACCTGCTAGAATCATCATCGTGGCTGCTCTGCTGACTGCTCTGTTGGCTGCTGAGGAAAGACATAGGATATCAACCGTTAACTTCAG	28	0.9119351555515941	0.938694855753671	0.13920257542244	Y	Y	3.4718366816007	3.5842421688996398	3.4718366816007	0	0.9913335278669392	0.0	Y	0.9826670557338779	N	N	2618	92	ENSG00000023171	ENSG00000255414	-	+	11	11	123498482	123331118	coding	downstream	GRAMD1B	AP000783.2	123396344	123325106	+	+	0.0	123448075	123351601	-	+	N	-	-	N	SA573	1	0.0	1.0	1
200526	AGATGTACATTCAGCAGAAGGTCCGAGTGCTGCTCATGCTGCGGAAGATGGGATCAAACCTGACAGCCAGCGAGGAGGAGTTCCTGCGCACCTATGCAGGGGTGGTCAACAGCCAGCTCAGCCAGCTGCCTCCGCACTCCATCGACCAGG|TTAACAAGCACAAGCCCTGGCTGGAGCCCACCTACCACGGCATAGTCACAGAGAACGACAACACCGTGCTCCTCGACCCCCCACTGATCGCGCTGGATAAAGATGCGCCTCTG	17	0.612274006042577	0.3731073453819	0.0562819017172061	Y	Y	3.2818390012361602	3.4184884907788597	3.2818390012361602	0	0.991183963529096	0.0	Y	0.0	N	Y	1752	19160	ENSG00000178585	ENSG00000171603	+	-	1	1	9970394	9884584	coding	coding	CTNNBIP1	CLSTN1	9908334	9789084	-	-	0.0	9931245	9833452	-	+	N	-	4.63750284007388	N	SA573	1	0.0	1.0	1
198712	GTTCCCAGAACATTGACGTCTATACTAGAATGCCTGATTATTGCTCATTCAGTTGGAGTGGAAAGTCTTTTTGCTGACTGCATGAAGTGGATTGTAAAGCATTTTGCAAGGTTTTGGTCTGAGAGAAGCTTTGCAAATATACCTCCTGAGATTCAGAAAAGTTGTCTTAATATGTTGATTCAGTCCTTA|AATGATAAGAATGCTGCTTTTCTTCTGATGGAAAGTGACAGGCTAATCATCAGTTTACCCAGAGTGAAGTGGACGGAAGCAGCACTGACCATGGCGTCTCAGCTTCAAGAAAAATGTATTGCATTTATTGTAGACAACTTCTCCAAGATTATTCAGAGTGAAAATTTTGCTCT	19	0.890338275677917	0.43570511715034	0.085420394699683	Y	Y	3.4246428667082407	3.4278353619737403	3.4246428667082407	4	0.0	0.0	Y	0.0	N	N	85	609	ENSG00000189195	ENSG00000069712	+	-	1	1	92613393	92650280	coding	upstream	BTBD8	KIAA1107	92545862	92632542	+	+	0.0	92613343	92632515	+	-	N	-	-	N	SA573	1	0.0	1.0	1
779	TACCACCGAGGAGCGAAGGAAATTGGTAATAGCCAGATTGCCATCAGTTTCCAAACTTAATGGCAGCGTTGTTACTGATGGTGAACGAGAAGATTCTGAGAGATTTTTTATTCGTTACTATGTGGATGTTCCACAGGAAGAAGTGCCATTCAGG|ATGAATTATTCATCATTCCTTAGAATTTGGGTCTCTTTCATCTTCGCACTTGTACAGCACCAAGCTCAGCCCAGGGAGCTCATGTATCCATTTTGGCAGAATGACACCAAAACCCCTAAAGTAGATGATGGAAGCTCATCTGAGATTAAGTT	5	1.0	0.9934330301926768	0.309763513967991	Y	Y	3.80400638525155	3.23680461183931	3.23680461183931	0	0.0	0.0	Y	0.009814846562660741	N	Y	2245	121	ENSG00000154114	ENSG00000109927	+	-	11	11	120961484	121062202	coding	coding	TBCEL	TECTA	120894781	120971882	+	+	0.0	120930794	120973374	+	-	N	-	-	N	SA573	1	0.0	1.0	1
[truncated: 15 more columns]
