# Supplementary material for: CLK-dependent exon recognition and conjoined gene formation revealed with a novel small molecule inhibitor
Source: Nat Commun. 2017 Feb 23;8:7. doi: 10.1038/s41467-016-0008-7 (PMC5431906; doi:10.1038/s41467-016-0008-7)
Supplement: Supplementary file 24 — CGs detected in the targeted sequencing dataset. Columns: cg (CG name as upstream-gene@splicesite:downstream-gene@splicesite; text), validation_input (‘Y’ if CG was selected for validation; text), other columns (‘Y’ if CG was detected in this sample/library). [file 41467_2016_8_MOESM24_ESM.txt]

cg	validation_input	sample:SA464,conc:0.0,dataset:HCT116-unstranded	sample:SA465,conc:0.05,dataset:HCT116-unstranded	sample:SA466,conc:0.10,dataset:HCT116-unstranded	sample:SA467,conc:0.50,dataset:HCT116-unstranded	sample:SA468,conc:1.0,dataset:HCT116-unstranded	sample:SA469,conc:5.0,dataset:HCT116-unstranded	sample:SA470,conc:10.0,dataset:HCT116-unstranded	sample:SA502,conc:0.0,dataset:hTERT	sample:SA503,conc:0.50,dataset:hTERT	sample:SA504,conc:1.0,dataset:hTERT	sample:SA505,conc:5.0,dataset:hTERT	sample:SA537,conc:0.0,dataset:HCT116-stranded	sample:SA538,conc:0.50,dataset:HCT116-stranded	sample:SA539,conc:1.0,dataset:HCT116-stranded	sample:SA540,conc:5.0,dataset:HCT116-stranded
ACTR8@53904009:CHDH@53875026	Y	Y	Y		Y	Y	Y	Y			Y	Y	Y	Y	Y	Y
ANKRD17@73942657:COX18@73931130	Y	Y	Y		Y	Y	Y	Y		Y	Y	Y	Y	Y	Y	Y
AP5S1@3802940:MAVS@3835205	Y	Y	Y	Y	Y	Y	Y	Y	Y	Y	Y	Y	Y	Y	Y	Y
ARHGAP11A@32917834:SCG5@32935787	Y				Y	Y	Y	Y			Y				Y	Y
ARHGAP11B@30927836:SCG5@32935787				Y						Y				Y
BZW2@16736686:TSPAN13@16815836	Y	Y	Y	Y	Y	Y	Y	Y	Y	Y	Y	Y	Y	Y	Y	Y
CARD10@37900642:MFNG@37875536	Y											Y			Y
CCDC124@18054184:KCNN1@18084617	Y	Y	Y		Y	Y	Y	Y	Y		Y	Y	Y	Y	Y	Y
CEP89@33369974:SLC7A9@33359551	Y			Y	Y	Y	Y	Y		Y	Y	Y	Y	Y	Y	Y
CIRH1A@69199429:SNTB2@69269651	Y
COMMD4@75633828:NEIL1@75646994	Y					Y	Y	Y			Y	Y		Y	Y	Y
CORO1C@109041025:SELPLG@109018088	Y
DAXX@33286979:ZBTB22@33284305	Y
DCTN3@34617882:RPP25L@34611329	Y
DDX52@35981443:SYNRG@35960450	Y
DDX56@44607717:NPC1L1@44579941	Y			Y	Y	Y	Y	Y		Y	Y	Y		Y	Y	Y
DUSP5@112258258:SMC3@112335094	Y		Y		Y	Y	Y	Y				Y		Y	Y	Y
EIF1AX@20148634:MAP7D2@20082923	Y	Y	Y	Y	Y	Y	Y	Y	Y	Y	Y	Y	Y	Y	Y	Y
EPRS@220146580:SLC30A10@220091836	Y				Y	Y	Y	Y				Y		Y	Y	Y
FDXR@72860270:GRIN2C@72848750	Y					Y	Y	Y			Y			Y	Y
HES2@6473111:ACOT7@6409926	Y		Y	Y	Y				Y						Y
LRRC8B@90050348:LRRC8C@90178268	Y
MED13@60023381:INTS2@60004023	Y	Y	Y	Y	Y	Y	Y	Y	Y	Y	Y	Y	Y	Y	Y	Y
METTL16@2323551:MNT@2298748	Y
MRPL50@104152859:BAAT@104133745	Y	Y	Y	Y	Y	Y	Y	Y		Y	Y	Y	Y	Y	Y	Y
PDCD7@65421370:UBAP1L@65398697				Y	Y	Y	Y	Y		Y	Y	Y	Y	Y	Y	Y
PDCD7@65421370:UBAP1L@65398726	Y
PFDN2@161071838:PVRL4@161047533	Y
PFN1@4851558:SLC25A11@4842270	Y
PITPNB@28254375:MN1@28147084	Y	Y	Y	Y	Y	Y	Y	Y	Y	Y	Y	Y	Y	Y	Y	Y
POLD3@74345740:RNF169@74500671	Y				Y	Y	Y	Y			Y	Y		Y	Y	Y
POLH@43572475:MAD2L1BP@43604118	Y					Y	Y	Y				Y		Y	Y	Y
POLR3C@145601530:NUDT17@145587818	Y				Y	Y	Y	Y		Y	Y	Y		Y	Y	Y
PPFIBP1@27846004:REP15@27849491	Y				Y	Y	Y	Y		Y	Y	Y		Y	Y	Y
PPRC1@103909086:NOLC1@103917806	Y	Y	Y	Y	Y		Y	Y		Y	Y	Y		Y	Y
PSME3@40991397:AOC2@41002099	Y		Y	Y	Y	Y	Y	Y		Y	Y	Y	Y	Y	Y	Y
RAB21@72163639:TBC1D15@72265850	Y				Y	Y	Y	Y		Y	Y	Y		Y	Y	Y
RPL34@109546409:OSTC@109576720	Y		Y	Y	Y	Y	Y		Y	Y	Y	Y		Y		Y
RXRB@33165539:COL11A2@33157246	Y	Y	Y	Y	Y	Y	Y	Y		Y	Y	Y		Y	Y	Y
SAR1A@71912019:AIFM2@71883853	Y
SFT2D2@168195380:TBX19@168260398	Y	Y	Y	Y	Y	Y	Y	Y		Y	Y	Y	Y	Y	Y	Y
SFXN2@104486554:WBP1L@104557750	Y		Y		Y	Y	Y	Y		Y	Y			Y	Y	Y
SLC9A5@67300014:PLEKHG4@67311497	Y
STAMBPL1@90674415:FAS@90762786	Y				Y	Y	Y	Y			Y	Y		Y	Y	Y
STT3A@125490021:CHEK1@125495337	Y
TAF1A@222734706:HHIPL2@222717531	Y			Y	Y	Y	Y	Y		Y	Y	Y		Y	Y	Y
TBCEL@120918376:TECTA@120979993	Y
TBCEL@120918389:TECTA@120979932			Y
TIMM10@57295998:SLC43A1@57283179	Y
TIMM10@57296002:SLC43A1@57283179			Y	Y	Y	Y	Y			Y	Y	Y			Y	Y
TP53RK@45317771:SLC13A3@45242364	Y		Y	Y	Y	Y	Y	Y		Y	Y	Y	Y	Y	Y	Y
TPD52L2@62505169:DNAJC5@62559688	Y	Y	Y	Y	Y	Y	Y	Y	Y	Y	Y	Y	Y	Y	Y	Y
TXLNA@32655850:CCDC28B@32667514	Y				Y	Y	Y	Y				Y		Y	Y	Y
VSIG10@118506182:WSB2@118490283	Y	Y	Y	Y	Y	Y	Y	Y	Y	Y	Y	Y	Y	Y	Y	Y
WDR77@111985275:OVGP1@111969263	Y	Y				Y	Y	Y				Y			Y	Y
WDR77@111985275:OVGP1@111969713			Y	Y	Y						Y		Y	Y
XPO4@21357728:N6AMT2@21331756	Y				Y	Y	Y	Y		Y	Y	Y		Y	Y	Y
