# Supplementary material for: CLK-dependent exon recognition and conjoined gene formation revealed with a novel small molecule inhibitor
Source: Nat Commun. 2017 Feb 23;8:7. doi: 10.1038/s41467-016-0008-7 (PMC5431906; doi:10.1038/s41467-016-0008-7)
Supplement: Supplementary file 25 — CG-supporting PacBio read counts in the HCT116 unstranded, stranded and 184hTERT datasets. Columns: chrom (chromosome name; text), strand (genomic strand; text), up_pos (upstream CG junction position; int), dn_pos (downstream CG junction position; int), pacbio_reads (the number of PacBio reads supporting the CG; int), dataset (cell and RNA-Seq library type; text). [file 41467_2016_8_MOESM25_ESM.txt]

chrom	strand	up_pos	dn_pos	pacbio_reads	dataset
1	-	16952270	16935274	5	HCT116-stranded
1	+	24021281	24075511	42	HCT116-stranded
1	-	26227982	26190352	33	HCT116-stranded
1	+	29064850	29185466	1	HCT116-stranded
1	-	85028940	84967653	21	HCT116-stranded
1	-	109618543	109566143	2	HCT116-stranded
1	-	111985275	111969713	9	HCT116-stranded
1	-	111991241	111969263	24	HCT116-stranded
1	-	153935005	153920805	2	HCT116-stranded
1	-	161047243	161024495	4	HCT116-stranded
1	-	173910403	173884057	1	HCT116-stranded
10	-	71912019	71899897	6	HCT116-stranded
10	-	81564241	81526080	8	HCT116-stranded
10	+	94410274	94443354	6	HCT116-stranded
10	+	101507147	101529388	4	HCT116-stranded
11	+	57480279	57563049	2	HCT116-stranded
11	+	57509189	57561482	1	HCT116-stranded
11	+	63721521	63743697	2	HCT116-stranded
11	+	63971094	63974342	1	HCT116-stranded
11	+	71701763	71710973	2	HCT116-stranded
11	+	85339732	85365107	23	HCT116-stranded
11	+	85346822	85365107	23	HCT116-stranded
11	+	117015134	117052523	9	HCT116-stranded
12	-	54062932	54020361	3	HCT116-stranded
12	-	109042381	109018088	102	HCT116-stranded
12	-	109052514	109018088	108	HCT116-stranded
12	-	109072048	109018088	72	HCT116-stranded
13	-	103441362	103421891	2	HCT116-stranded
14	+	73581041	73637505	1	HCT116-stranded
15	+	32917834	32935787	7	HCT116-stranded
15	-	35279758	35262232	1	HCT116-stranded
15	+	78838106	78882147	5	HCT116-stranded
15	+	78839040	78873153	5	HCT116-stranded
15	+	89169980	89195341	10	HCT116-stranded
15	-	101814625	101775782	2	HCT116-stranded
15	-	101835302	101814886	88	HCT116-stranded
16	+	3070492	3075709	16	HCT116-stranded
16	+	69199429	69279505	9	HCT116-stranded
16	-	81129736	81095743	11	HCT116-stranded
16	-	81129736	81097598	7	HCT116-stranded
17	-	30192385	30180049	25	HCT116-stranded
17	-	30207592	30180049	20	HCT116-stranded
17	+	38451708	38487109	2	HCT116-stranded
17	+	38457282	38487109	1	HCT116-stranded
17	+	38457860	38487109	1	HCT116-stranded
17	+	40991397	41001103	1	HCT116-stranded
17	+	40991397	41002099	1	HCT116-stranded
17	+	41154800	41164196	199	HCT116-stranded
17	-	56494378	56428869	6	HCT116-stranded
17	-	62496667	62489138	7	HCT116-stranded
17	-	73144532	73127279	4	HCT116-stranded
17	-	79813018	79792709	1	HCT116-stranded
18	-	47799047	47788589	3	HCT116-stranded
19	+	1407801	1438072	2	HCT116-stranded
19	-	6380296	6375627	5	HCT116-stranded
19	+	9938660	9949112	9	HCT116-stranded
19	+	39116742	39191240	1	HCT116-stranded
19	-	39327516	39314037	2	HCT116-stranded
19	-	40827935	40762961	1	HCT116-stranded
19	-	51504354	51483180	20	HCT116-stranded
19	-	51504354	51483743	20	HCT116-stranded
19	-	51504354	51485170	12	HCT116-stranded
19	+	58758160	58785732	15	HCT116-stranded
2	+	10269281	10281981	47	HCT116-stranded
2	-	74386218	74362785	6	HCT116-stranded
2	-	74394141	74362785	6	HCT116-stranded
2	-	175087761	174820960	2	HCT116-stranded
2	+	198365163	198400254	58	HCT116-stranded
2	+	198365163	198413060	58	HCT116-stranded
20	+	33095713	33114073	7	HCT116-stranded
22	-	28254375	28147084	1	HCT116-stranded
22	-	28306952	28147084	2	HCT116-stranded
22	-	43564780	43564165	106	HCT116-stranded
3	+	58292144	58368241	7	HCT116-stranded
3	+	58292144	58381385	17	HCT116-stranded
3	-	113464789	113393743	11	HCT116-stranded
3	-	120417270	120371498	1	HCT116-stranded
4	+	41946943	41980151	2	HCT116-stranded
4	-	47853112	47809064	6	HCT116-stranded
4	-	57262785	57253962	2	HCT116-stranded
4	+	109543774	109588403	2	HCT116-stranded
4	+	109546409	109576720	1	HCT116-stranded
4	+	110745189	110754295	3	HCT116-stranded
4	+	110757316	110772660	3	HCT116-stranded
5	+	115177803	115297135	1	HCT116-stranded
5	+	122163341	122272429	3	HCT116-stranded
5	+	132203400	132209642	48	HCT116-stranded
5	+	138980020	139059949	4	HCT116-stranded
5	+	139003046	139059949	4	HCT116-stranded
5	+	139006642	139059949	3	HCT116-stranded
5	-	140026841	140012565	4	HCT116-stranded
5	-	140026841	140012877	1	HCT116-stranded
5	+	170834778	170863097	11	HCT116-stranded
6	+	31529046	31539912	3	HCT116-stranded
6	-	42178226	42156469	7	HCT116-stranded
6	-	135287467	135265104	2	HCT116-stranded
6	+	167413002	167549526	21	HCT116-stranded
6	+	167447459	167549526	4	HCT116-stranded
7	+	16736686	16815836	41	HCT116-stranded
7	+	16744294	16815836	6	HCT116-stranded
7	-	56170560	56156668	33	HCT116-stranded
8	-	82606883	82602027	2	HCT116-stranded
8	-	104427012	104258912	10	HCT116-stranded
8	-	146015170	145999990	46	HCT116-stranded
8	-	146015170	146005665	41	HCT116-stranded
9	+	4849550	4905157	7	HCT116-stranded
9	-	104152859	104133745	10	HCT116-stranded
9	-	104160783	104133745	78	HCT116-stranded
9	-	113018692	112963754	10	HCT116-stranded
9	-	113018692	112969902	2	HCT116-stranded
9	-	114989691	114919893	1	HCT116-stranded
9	-	130674547	130658611	4	HCT116-stranded
9	-	136210980	136201437	1	HCT116-stranded
9	-	136279785	136234419	5	HCT116-stranded
X	-	20148634	20082923	1	HCT116-stranded
X	+	46405062	46457195	4	HCT116-stranded
1	-	16952270	16935274	5	HCT116-unstranded
1	+	24021281	24075511	42	HCT116-unstranded
1	-	26227982	26190352	82	HCT116-unstranded
1	+	29064194	29185466	1	HCT116-unstranded
1	+	29064850	29185466	2	HCT116-unstranded
1	+	32655850	32667514	4	HCT116-unstranded
1	+	32658031	32667514	2	HCT116-unstranded
1	-	36859367	36821034	1	HCT116-unstranded
1	-	38034452	38019843	1	HCT116-unstranded
1	-	43850717	43829808	11	HCT116-unstranded
1	-	43850717	43831294	10	HCT116-unstranded
1	+	46016827	46056895	15	HCT116-unstranded
1	+	46033849	46056895	1	HCT116-unstranded
1	+	46034671	46049780	1	HCT116-unstranded
1	-	46093932	46089615	1	HCT116-unstranded
1	-	46095248	46089615	1	HCT116-unstranded
1	+	46826500	46867763	1	HCT116-unstranded
1	+	46827368	46867763	1	HCT116-unstranded
1	-	53701249	53681728	3	HCT116-unstranded
1	-	109618543	109566143	2	HCT116-unstranded
1	-	111985275	111969263	15	HCT116-unstranded
1	-	111985275	111969713	11	HCT116-unstranded
1	-	111989717	111969263	20	HCT116-unstranded
1	-	111989717	111969713	15	HCT116-unstranded
1	-	111991241	111969263	34	HCT116-unstranded
1	-	145592633	145588470	11	HCT116-unstranded
1	-	145601530	145587818	10	HCT116-unstranded
1	-	145601530	145588635	8	HCT116-unstranded
1	-	145608108	145588635	30	HCT116-unstranded
1	+	145682094	145747042	2	HCT116-unstranded
1	-	153516285	153513947	15	HCT116-unstranded
1	-	153935005	153920805	2	HCT116-unstranded
1	+	154234173	154246250	1	HCT116-unstranded
1	-	161043510	161024495	12	HCT116-unstranded
1	-	161044401	161024495	12	HCT116-unstranded
1	-	161047243	161024495	14	HCT116-unstranded
1	-	161071838	161047533	3	HCT116-unstranded
1	-	161071838	161049739	3	HCT116-unstranded
1	-	161087742	161047533	42	HCT116-unstranded
1	+	168195380	168260398	25	HCT116-unstranded
1	+	168200838	168260398	5	HCT116-unstranded
1	+	168208398	168260398	19	HCT116-unstranded
1	+	168212307	168260398	11	HCT116-unstranded
1	-	173910403	173884057	1	HCT116-unstranded
1	+	201848062	201858573	1	HCT116-unstranded
1	-	205064001	205053546	7	HCT116-unstranded
1	-	222750787	222717531	2	HCT116-unstranded
1	+	225965714	226016426	2	HCT116-unstranded
10	-	71912019	71899897	6	HCT116-unstranded
10	-	71913594	71899897	7	HCT116-unstranded
10	-	74894361	74834673	1	HCT116-unstranded
10	+	76935974	76971988	15	HCT116-unstranded
10	-	81564241	81526080	8	HCT116-unstranded
10	+	90640395	90762786	6	HCT116-unstranded
10	+	90674415	90762786	5	HCT116-unstranded
10	+	94410274	94443354	6	HCT116-unstranded
10	+	101507147	101529388	4	HCT116-unstranded
10	+	101507147	101542586	1	HCT116-unstranded
10	+	101507147	101544365	1	HCT116-unstranded
10	-	101997779	101985774	2	HCT116-unstranded
10	-	102013178	101982737	6	HCT116-unstranded
10	-	102013178	101985774	4	HCT116-unstranded
10	-	103541484	103534636	16	HCT116-unstranded
10	-	103541484	103534669	25	HCT116-unstranded
10	-	103541484	103535533	52	HCT116-unstranded
10	-	103542235	103534669	29	HCT116-unstranded
10	-	103542235	103535533	30	HCT116-unstranded
10	-	103558599	103542354	1	HCT116-unstranded
10	+	104486554	104557750	1	HCT116-unstranded
10	+	104486554	104569650	1	HCT116-unstranded
11	+	47604020	47608133	3	HCT116-unstranded
11	-	57155227	57147280	3	HCT116-unstranded
11	-	57156050	57147280	3	HCT116-unstranded
11	+	61133688	61161356	4	HCT116-unstranded
11	+	61133688	61165733	1	HCT116-unstranded
11	+	61135470	61160703	3	HCT116-unstranded
11	+	63721521	63743697	2	HCT116-unstranded
11	+	63971094	63974342	1	HCT116-unstranded
11	+	63971094	63978083	1	HCT116-unstranded
11	+	65116402	65123264	1	HCT116-unstranded
11	-	68663983	68582955	2	HCT116-unstranded
11	+	71701763	71710973	2	HCT116-unstranded
11	+	85339732	85365107	46	HCT116-unstranded
11	+	85339732	85366638	23	HCT116-unstranded
11	+	85346822	85361293	21	HCT116-unstranded
11	+	85346822	85365107	24	HCT116-unstranded
11	+	117015134	117052523	9	HCT116-unstranded
11	+	117063582	117073718	3	HCT116-unstranded
12	+	4648122	4699496	4	HCT116-unstranded
12	+	4653070	4699496	4	HCT116-unstranded
12	-	6574056	6548842	3	HCT116-unstranded
12	-	6574056	6557923	9	HCT116-unstranded
12	+	6976845	6992868	3	HCT116-unstranded
12	+	6979300	6992868	3	HCT116-unstranded
12	+	16056077	16109870	7	HCT116-unstranded
12	+	27846004	27849491	1	HCT116-unstranded
12	-	54062932	54020361	3	HCT116-unstranded
12	-	56151167	56121123	7	HCT116-unstranded
12	-	76726584	76088755	13	HCT116-unstranded
12	-	76732511	76088755	13	HCT116-unstranded
12	+	104733051	104824217	4	HCT116-unstranded
12	+	104733051	104847460	4	HCT116-unstranded
12	+	104781762	104995684	1	HCT116-unstranded
12	-	109041025	109018088	3	HCT116-unstranded
12	-	109041177	109018088	1	HCT116-unstranded
12	-	109042381	109018088	102	HCT116-unstranded
12	-	109046048	109018088	50	HCT116-unstranded
12	-	109051080	109018088	31	HCT116-unstranded
12	-	109052514	109018088	108	HCT116-unstranded
12	-	109072048	109018088	78	HCT116-unstranded
12	-	109094900	109018088	80	HCT116-unstranded
12	-	118506182	118490283	2	HCT116-unstranded
12	+	124074996	124092147	1	HCT116-unstranded
13	-	48660418	48576736	8	HCT116-unstranded
13	-	103441362	103421891	6	HCT116-unstranded
14	-	23390197	23380612	2	HCT116-unstranded
14	-	54950389	54897122	5	HCT116-unstranded
14	-	54950389	54898938	6	HCT116-unstranded
14	+	64971664	65007563	16	HCT116-unstranded
14	+	73581041	73637505	1	HCT116-unstranded
14	+	74390225	74422508	2	HCT116-unstranded
15	+	32917834	32935787	7	HCT116-unstranded
15	+	78838106	78878987	5	HCT116-unstranded
15	+	78838106	78882147	5	HCT116-unstranded
15	+	78839040	78873153	5	HCT116-unstranded
15	+	78839040	78878987	5	HCT116-unstranded
15	+	89169980	89195341	10	HCT116-unstranded
15	+	90809630	90818679	1	HCT116-unstranded
15	-	101814625	101775782	4	HCT116-unstranded
16	-	2312279	2296987	27	HCT116-unstranded
16	+	2578719	2607704	1	HCT116-unstranded
16	+	3070492	3075709	16	HCT116-unstranded
16	+	3070492	3076252	7	HCT116-unstranded
16	+	31202431	31213781	9	HCT116-unstranded
16	+	58544826	58549669	8	HCT116-unstranded
16	+	67100701	67154015	1	HCT116-unstranded
16	+	67116242	67154015	1	HCT116-unstranded
16	+	69177292	69279505	12	HCT116-unstranded
16	+	69199429	69269651	2	HCT116-unstranded
16	+	69199429	69279505	12	HCT116-unstranded
16	+	69199429	69293953	12	HCT116-unstranded
16	-	81124206	81097598	2	HCT116-unstranded
16	-	81129736	81095743	7	HCT116-unstranded
16	+	89289691	89291963	1	HCT116-unstranded
16	+	89965280	89979640	2	HCT116-unstranded
16	+	89967202	89979640	2	HCT116-unstranded
16	+	90024068	90044047	3	HCT116-unstranded
17	-	3608720	3595088	1	HCT116-unstranded
17	+	26646391	26666434	4	HCT116-unstranded
17	-	30192385	30180049	25	HCT116-unstranded
17	-	30207592	30180049	20	HCT116-unstranded
17	-	36991466	36981771	3	HCT116-unstranded
17	-	38079365	38073574	1	HCT116-unstranded
17	+	38451708	38487109	2	HCT116-unstranded
17	+	38457282	38487109	1	HCT116-unstranded
17	+	38457860	38487109	1	HCT116-unstranded
17	+	40991397	41001103	1	HCT116-unstranded
17	+	40991397	41002099	1	HCT116-unstranded
17	+	41154800	41164196	402	HCT116-unstranded
17	-	47781462	47760098	10	HCT116-unstranded
17	-	47781462	47762546	4	HCT116-unstranded
17	-	56494378	56428869	6	HCT116-unstranded
17	+	61662690	61681894	2	HCT116-unstranded
17	-	62496667	62489138	7	HCT116-unstranded
17	-	79813018	79792709	1	HCT116-unstranded
18	-	47799047	47788589	3	HCT116-unstranded
18	-	55269587	55269015	582	HCT116-unstranded
19	+	1407801	1438072	2	HCT116-unstranded
19	-	8376296	8373768	7	HCT116-unstranded
19	+	9938660	9949112	9	HCT116-unstranded
19	-	10685093	10679344	4	HCT116-unstranded
19	-	10687874	10679344	16	HCT116-unstranded
19	+	17598005	17622152	3	HCT116-unstranded
19	+	17599904	17622152	3	HCT116-unstranded
19	+	17973836	17988773	1	HCT116-unstranded
19	-	33369974	33359551	4	HCT116-unstranded
19	+	34712643	34790584	1	HCT116-unstranded
19	+	39116742	39191240	1	HCT116-unstranded
19	-	39327516	39314037	2	HCT116-unstranded
19	+	39978857	39989832	5	HCT116-unstranded
19	+	39980603	39989832	5	HCT116-unstranded
19	-	40827935	40762961	1	HCT116-unstranded
19	-	47996704	47987781	10	HCT116-unstranded
19	-	48622394	48614161	2	HCT116-unstranded
19	-	48626191	48614161	2	HCT116-unstranded
19	-	49573612	49559809	3	HCT116-unstranded
19	+	50170056	50183744	3	HCT116-unstranded
19	+	50170056	50185167	3	HCT116-unstranded
19	+	50172194	50183744	3	HCT116-unstranded
19	+	50172372	50183744	3	HCT116-unstranded
19	+	50173745	50183744	3	HCT116-unstranded
19	+	50189983	50192945	1	HCT116-unstranded
19	-	51504354	51483180	20	HCT116-unstranded
19	-	51504354	51483743	40	HCT116-unstranded
19	-	51504354	51485170	12	HCT116-unstranded
19	+	52729061	52785364	4	HCT116-unstranded
19	+	58757793	58797083	3	HCT116-unstranded
19	+	58758160	58785732	15	HCT116-unstranded
19	+	58758160	58788549	4	HCT116-unstranded
2	+	3607319	3622641	4	HCT116-unstranded
2	+	10263657	10281981	35	HCT116-unstranded
2	+	10263979	10281981	35	HCT116-unstranded
2	+	10263979	10350437	36	HCT116-unstranded
2	+	10264977	10281981	35	HCT116-unstranded
2	+	10264977	10350437	36	HCT116-unstranded
2	+	10269281	10281981	50	HCT116-unstranded
2	+	10269281	10285655	5	HCT116-unstranded
2	-	74392345	74362785	1	HCT116-unstranded
2	-	74394141	74362785	1	HCT116-unstranded
2	+	85804772	85820071	7	HCT116-unstranded
2	+	85806290	85818848	7	HCT116-unstranded
2	+	85806290	85820071	7	HCT116-unstranded
2	-	175087761	174820960	2	HCT116-unstranded
2	-	175945388	175816930	2	HCT116-unstranded
2	-	175957789	175816930	2	HCT116-unstranded
2	-	176043785	176015886	2	HCT116-unstranded
2	-	176046384	176015886	1	HCT116-unstranded
2	+	198365163	198404835	60	HCT116-unstranded
2	+	198365163	198413060	59	HCT116-unstranded
2	+	198365962	198400254	37	HCT116-unstranded
2	+	198367852	198400254	14	HCT116-unstranded
2	-	201741642	201726585	1	HCT116-unstranded
2	-	201741642	201729609	1	HCT116-unstranded
2	-	224642408	224467211	2	HCT116-unstranded
20	+	3802940	3835205	6	HCT116-unstranded
20	+	33095713	33114073	7	HCT116-unstranded
20	+	56993419	57193796	4	HCT116-unstranded
20	+	62496737	62559688	12	HCT116-unstranded
20	+	62500794	62559688	8	HCT116-unstranded
20	+	62505169	62557895	6	HCT116-unstranded
20	+	62505169	62559688	13	HCT116-unstranded
20	+	62514173	62559688	5	HCT116-unstranded
21	-	44514581	44488725	1	HCT116-unstranded
22	-	28202379	28147084	5	HCT116-unstranded
22	-	28269726	28147084	1	HCT116-unstranded
22	-	28306952	28147084	5	HCT116-unstranded
22	+	29147276	29165397	1	HCT116-unstranded
22	-	32788227	32764554	3	HCT116-unstranded
22	-	32788227	32777242	3	HCT116-unstranded
22	-	42981563	42973968	2	HCT116-unstranded
22	-	43564780	43564165	106	HCT116-unstranded
3	-	15604865	15493220	3	HCT116-unstranded
3	-	15604865	15531144	3	HCT116-unstranded
3	+	40500227	40528297	4	HCT116-unstranded
3	+	40500227	40547795	9	HCT116-unstranded
3	+	40503739	40528297	3	HCT116-unstranded
3	-	49412867	49395180	1	HCT116-unstranded
3	+	58292144	58368241	7	HCT116-unstranded
3	+	58296318	58351601	11	HCT116-unstranded
3	+	58296318	58368241	13	HCT116-unstranded
3	+	58296318	58380725	9	HCT116-unstranded
3	+	58296318	58381385	13	HCT116-unstranded
3	-	113464789	113393743	11	HCT116-unstranded
3	+	141457358	141484271	5	HCT116-unstranded
3	-	167413384	167371287	1	HCT116-unstranded
3	-	183551280	183544520	8	HCT116-unstranded
3	-	183558358	183535224	10	HCT116-unstranded
3	-	183558358	183544520	10	HCT116-unstranded
4	-	1713857	1670632	4	HCT116-unstranded
4	-	39456153	39353096	8	HCT116-unstranded
4	-	39459814	39353096	6	HCT116-unstranded
4	+	41937546	41983676	8	HCT116-unstranded
4	+	41946943	41983676	16	HCT116-unstranded
4	-	47853112	47809064	6	HCT116-unstranded
4	+	79503444	79567156	5	HCT116-unstranded
4	+	79525553	79567156	3	HCT116-unstranded
4	+	109543774	109576720	19	HCT116-unstranded
4	+	109543774	109588403	18	HCT116-unstranded
4	+	109546409	109576720	2	HCT116-unstranded
4	+	109546409	109588403	2	HCT116-unstranded
4	-	110629611	110615856	1	HCT116-unstranded
4	-	110638704	110615856	1	HCT116-unstranded
4	-	110650758	110615856	1	HCT116-unstranded
4	+	110745189	110754295	3	HCT116-unstranded
4	+	110757316	110772660	3	HCT116-unstranded
5	+	32585731	32738970	1	HCT116-unstranded
5	-	40764854	40747121	1	HCT116-unstranded
5	-	68662330	68616407	6	HCT116-unstranded
5	+	115177803	115297135	1	HCT116-unstranded
5	+	122163341	122272429	3	HCT116-unstranded
5	+	132203400	132209642	18	HCT116-unstranded
5	+	138661973	138699448	9	HCT116-unstranded
5	+	138980020	139059949	4	HCT116-unstranded
5	+	138994202	139059949	2	HCT116-unstranded
5	+	138994551	139059949	1	HCT116-unstranded
5	+	139003046	139059949	4	HCT116-unstranded
5	+	139006642	139059949	3	HCT116-unstranded
5	-	140026841	140012565	4	HCT116-unstranded
5	-	140026841	140012877	1	HCT116-unstranded
5	+	170815010	170863097	20	HCT116-unstranded
5	+	170815010	170876151	19	HCT116-unstranded
5	+	170834778	170863097	11	HCT116-unstranded
5	+	172362313	172386868	2	HCT116-unstranded
5	+	172421825	172507588	2	HCT116-unstranded
5	-	176761285	176738485	4	HCT116-unstranded
6	-	13800573	13718751	5	HCT116-unstranded
6	+	31529046	31539912	3	HCT116-unstranded
6	-	34386146	34263462	43	HCT116-unstranded
6	-	34386146	34309749	37	HCT116-unstranded
6	-	34389507	34309749	36	HCT116-unstranded
6	-	100006373	99969039	1	HCT116-unstranded
6	-	100016372	99969039	1	HCT116-unstranded
6	-	135287467	135265104	2	HCT116-unstranded
6	+	167413002	167549526	34	HCT116-unstranded
6	+	167413601	167506113	2	HCT116-unstranded
6	+	167413601	167549526	17	HCT116-unstranded
6	+	167447459	167506113	2	HCT116-unstranded
6	+	167447459	167549526	4	HCT116-unstranded
7	+	16736686	16815836	41	HCT116-unstranded
7	+	16744294	16815836	6	HCT116-unstranded
7	-	44621048	44613788	2	HCT116-unstranded
7	-	56170560	56156668	33	HCT116-unstranded
7	+	75513166	75583307	2	HCT116-unstranded
7	+	100465228	100473194	2	HCT116-unstranded
7	+	127231142	127235361	5	HCT116-unstranded
8	-	82606883	82598867	2	HCT116-unstranded
8	-	82606883	82598948	2	HCT116-unstranded
8	-	82606883	82601803	4	HCT116-unstranded
8	-	82615004	82607158	1	HCT116-unstranded
8	-	82627039	82607158	1	HCT116-unstranded
8	+	96037433	96166259	11	HCT116-unstranded
8	+	96057875	96166259	7	HCT116-unstranded
8	+	96060786	96166259	7	HCT116-unstranded
8	+	96064458	96166259	7	HCT116-unstranded
8	-	104427012	104258912	13	HCT116-unstranded
8	-	104427012	104279748	4	HCT116-unstranded
8	+	125463498	125498072	2	HCT116-unstranded
8	-	146015170	146005665	82	HCT116-unstranded
9	+	4849550	4892405	2	HCT116-unstranded
9	+	4849550	4905157	7	HCT116-unstranded
9	-	104152859	104133745	10	HCT116-unstranded
9	-	104160783	104133745	39	HCT116-unstranded
9	-	113007058	112963754	10	HCT116-unstranded
9	-	113018692	112963754	20	HCT116-unstranded
9	-	113018692	112969902	2	HCT116-unstranded
9	-	114989691	114919893	2	HCT116-unstranded
9	+	117350200	117400824	1	HCT116-unstranded
9	-	130674547	130658611	4	HCT116-unstranded
9	-	136210980	136201437	1	HCT116-unstranded
X	-	20148634	20082923	1	HCT116-unstranded
X	-	20153856	20082923	1	HCT116-unstranded
X	+	46405062	46457195	4	HCT116-unstranded
X	-	71571583	71522784	5	HCT116-unstranded
X	-	99940987	99890743	16	HCT116-unstranded
1	+	24021281	24075511	50	hTERT
1	+	24022398	24075511	12	hTERT
1	-	53701249	53681728	3	hTERT
1	-	111984647	111969263	4	hTERT
1	-	111985275	111969263	15	hTERT
1	-	111991241	111969263	35	hTERT
1	-	111991241	111969713	15	hTERT
1	-	153935005	153920805	2	hTERT
1	-	167893735	167874436	4	hTERT
1	-	173910403	173884057	2	hTERT
11	+	63721521	63743697	2	hTERT
11	+	85339732	85365107	23	hTERT
11	+	85346822	85365107	23	hTERT
12	-	109042381	109018088	51	hTERT
12	-	109046048	109018088	100	hTERT
12	-	109052514	109018088	108	hTERT
12	-	109072048	109018088	74	hTERT
13	-	103441362	103421891	6	hTERT
14	+	73581041	73637505	1	hTERT
15	+	78839040	78873153	5	hTERT
15	+	89169980	89195341	10	hTERT
15	-	101814625	101775782	2	hTERT
16	+	3070492	3075709	16	hTERT
16	+	69199429	69279505	9	hTERT
17	-	30192385	30180049	22	hTERT
17	+	38451708	38487109	2	hTERT
17	+	38457282	38487109	1	hTERT
17	+	38457860	38487109	1	hTERT
17	+	40991397	41001103	1	hTERT
17	+	40991397	41002099	1	hTERT
17	+	41154800	41164196	199	hTERT
17	-	62496667	62489138	7	hTERT
19	+	1407801	1438072	2	hTERT
19	+	9938660	9949112	9	hTERT
19	+	39116742	39191240	1	hTERT
19	-	40827935	40762961	1	hTERT
19	+	48239790	48247796	10	hTERT
19	-	49573612	49559809	3	hTERT
2	+	10269281	10281981	47	hTERT
2	-	74386218	74362785	12	hTERT
2	-	74394141	74362785	6	hTERT
2	+	85804772	85818848	8	hTERT
2	+	85804772	85820071	7	hTERT
2	+	85806290	85818848	8	hTERT
2	+	198365163	198388348	3	hTERT
20	+	3802940	3835205	3	hTERT
3	-	113464789	113393743	11	hTERT
4	-	47853112	47809064	3	hTERT
5	+	132203400	132209642	18	hTERT
5	+	139003046	139059949	4	hTERT
5	+	139006642	139059949	3	hTERT
5	-	176761285	176738485	4	hTERT
6	-	34386146	34263462	11	hTERT
6	+	167447459	167506113	2	hTERT
7	+	16736686	16815836	35	hTERT
7	+	75513166	75583307	2	hTERT
8	-	104427012	104258912	10	hTERT
8	-	146015170	146005665	34	hTERT
9	-	104152859	104133745	5	hTERT
9	-	104160783	104133745	78	hTERT
9	-	113018692	112963754	8	hTERT
9	-	114989691	114919893	1	hTERT
X	-	20148634	20082923	1	hTERT
X	+	46405062	46457195	4	hTERT
