# Supplementary material for: CLK-dependent exon recognition and conjoined gene formation revealed with a novel small molecule inhibitor
Source: Nat Commun. 2017 Feb 23;8:7. doi: 10.1038/s41467-016-0008-7 (PMC5431906; doi:10.1038/s41467-016-0008-7)
Supplement: Supplementary file 26 — Normalized expression values for CGs detected in the CG validation targeted sequencing experiment. Columns: sample_id (sample id; text), chrom (chromosome; text), strand (genomic strand; text), gene* (CG partner name; text), breakpt* (CG splice junction position; int), *_norm (CG expression, normalized by expression of named gene; float). [file 41467_2016_8_MOESM26_ESM.txt]

sample_id	chrom	strand	gene1	gene2	breakpt1	breakpt2	ACTB_norm	GAPDH_norm	TUBA1B_norm
SA464	12	-	VSIG10	WSB2	118506182	118490283	0.2678053372783339	0.5344913531960581	0.3909628923232267
SA464	22	-	PITPNB	MN1	28254375	28147084	0.00034582796979769066	0.0006902105142068331	0.0005048663506577286
SA464	17	-	MED13	INTS2	60023381	60004023	0.18344252531268612	0.3661183327581579	0.26780355089333296
SA464	X	-	EIF1AX	MAP7D2	20148634	20082923	1.1337969989817287	2.2628551708271023	1.6552043306313635
SA464	9	-	MRPL50	BAAT	104152859	104133745	0.9765605487137121	1.9490394570343954	1.4256584298656494
SA464	7	+	BZW2	TSPAN13	16736686	16815836	0.7755000096063325	1.5477587330802562	1.1321347432193645
SA464	20	+	TPD52L2	DNAJC5	62505169	62559688	0.8365770716056025	1.6696575788948962	1.2212997503716376
SA464	1	+	SFT2D2	TBX19	168195380	168260398	0.6859305654287307	1.3689942099006864	1.0013743583990127
SA464	3	-	ACTR8	CHDH	53904009	53875026	0.3131664393167976	0.6250239656428545	0.4571845286511654
SA464	1	-	WDR77	OVGP1	111985275	111969263	0.4560702415031989	0.9102342881245447	0.6658065239951757
SA464	20	+	AP5S1	MAVS	3802940	3835205	1.6183404099982708	3.2299167912880096	2.3625781841640254
SA464	4	-	ANKRD17	COX18	73942657	73931130	0.2719360602509174	0.5427355343379731	0.3969932404005273
SA464	6	-	COL11A2	RXRB	33157246	33165539	0.3322061903206594	0.6630238889527973	0.48498022606793256
SA464	10	+	PPRC1	NOLC1	103909086	103917806	0.3187381121635382	0.6361440239272979	0.4653184865228733
SA464	19	+	CCDC124	KCNN1	18054184	18084617	0.12864800476474092	0.2567583112849419	0.18781028244467507
SA465	10	+	WBP1L	SFXN2	104557750	104486554	0.5382762745288203	1.2933934050568998	0.6941323606044815
SA465	20	-	TP53RK	SLC13A3	45317771	45242364	0.15190896453625577	0.3650133996193731	0.19589369463262116
SA465	11	+	TBCEL	TECTA	120918389	120979932	0.06459121326738435	0.1552025478696547	0.08329338196977593
SA465	19	+	CCDC124	KCNN1	18054184	18084617	6.465586913652086e-05	0.00015535790577543015	8.337675872850443e-05
SA465	1	-	WDR77	OVGP1	111985275	111969713	0.8083600038793521	1.9423622169573154	1.0424179260031265
SA465	20	-	SLC13A3	TP53RK	45242364	45317771	0.15187663660168751	0.36493572066648544	0.1958520062532569
SA465	12	-	VSIG10	WSB2	118506182	118490283	0.8342223515339605	2.0045053792674876	1.0757686294945283
SA465	10	+	DUSP5	SMC3	112258258	112335094	0.00014547570555717196	0.00034955528799471785	0.00018759770713913497
SA465	X	-	EIF1AX	MAP7D2	20148634	20082923	1.3724016422590761	3.2976657474657243	1.769775924960917
SA465	10	+	PPRC1	NOLC1	103909086	103917806	0.46151359389648594	1.1089447314250205	0.5951433038040647
SA465	20	+	AP5S1	MAVS	3802940	3835205	1.9639705169236736	4.719112906358022	2.5326315789473686
SA465	3	-	ACTR8	CHDH	53904009	53875026	0.11809394497785536	0.28376121489882317	0.15228764981761334
SA465	11	-	TIMM10	SLC43A1	57296002	57283179	0.06040474574079462	0.1451431234706956	0.07789473684210527
SA465	7	+	BZW2	TSPAN13	16736686	16815836	1.2242588821000226	2.94170194585777	1.5787389265242313
SA465	17	+	PSME3	AOC2	40991397	41002099	0.084036465910193	0.20192643803161534	0.10836894215737364
SA465	17	-	MED13	INTS2	60023381	60004023	1.0431416286813435	2.506505612304346	1.3451797811360084
SA465	1	+	SFT2D2	TBX19	168195380	168260398	0.37805903080852166	0.908416514545384	0.4875247524752475
SA465	4	+	RPL34	OSTC	109546409	109576720	0.1122264248537161	0.26966248494970285	0.14472120896300156
SA465	1	-	HES2	ACOT7	6473111	6409926	0.17764200045259107	0.4268458461179943	0.22907764460656593
SA465	22	-	PITPNB	MN1	28254375	28147084	0.34466427439950864	0.8281741562123742	0.444460656591975
SA465	9	-	MRPL50	BAAT	104152859	104133745	1.1998674554682702	2.883093175903989	1.547285044293903
SA465	6	-	COL11A2	RXRB	33157246	33165539	0.15011476416771732	0.36070221773410494	0.19357998957790515
SA465	20	+	TPD52L2	DNAJC5	62505169	62559688	0.9243041412084182	2.2209577814891057	1.191933298593017
SA465	4	-	ANKRD17	COX18	73942657	73931130	0.03360488798370672	0.08074727152677982	0.04333507034914018
SA466	10	+	PPRC1	NOLC1	103909086	103917806	0.41146900018618504	0.9395193288742772	0.554505461418798
SA466	7	-	DDX56	NPC1L1	44607717	44579941	0.9527834667659654	2.175518648679288	1.2839937774952745
SA466	4	+	RPL34	OSTC	109546409	109576720	0.44566499100105506	1.0176000453463325	0.6005887961460616
SA466	17	+	PSME3	AOC2	40991397	41002099	0.08261652082169677	0.1886407436798549	0.11133599852800964
SA466	15	+	ARHGAP11B	SCG5	30927836	32935787	0.577508843790728	1.3186430109964857	0.7782647240854423
SA466	12	-	VSIG10	WSB2	118506182	118490283	0.8727735368956743	1.9928296111551977	1.176170483247746
SA466	1	-	HES2	ACOT7	6473111	6409926	0.28579407931483897	0.6525620677927673	0.3851429336098891
SA466	20	+	TPD52L2	DNAJC5	62505169	62559688	1.3704586358840687	3.129208706495862	1.8468628205342656
SA466	17	-	MED13	INTS2	60023381	60004023	0.7144665797803016	1.6313626572950912	0.9628322432798622
SA466	19	-	CEP89	SLC7A9	33369974	33359551	0.13760317755849313	0.31419340210860447	0.1854373316829199
SA466	9	-	MRPL50	BAAT	104152859	104133745	1.5266927325761808	3.4859426368892414	2.057407624241005
SA466	1	-	TAF1A	HHIPL2	222734706	222717531	0.00019859740582138646	0.00045346332615349736	0.000267634611846177
SA466	11	-	TIMM10	SLC43A1	57296002	57283179	0.5056662322348414	1.154602652760458	0.6814479032500879
SA466	20	-	TP53RK	SLC13A3	45317771	45242364	0.14518711599329734	0.33151003287609115	0.19565762842279577
SA466	7	+	BZW2	TSPAN13	16736686	16815836	1.4107490845900825	3.2212050787892528	1.9011591924125588
SA466	1	+	SFT2D2	TBX19	168195380	168260398	0.6280270588965432	1.4339927445867815	0.8463442784738137
SA466	6	-	COL11A2	RXRB	33157246	33165539	0.24766337739713276	0.5654971091712958	0.3337570881354231
SA466	20	-	TP53RK	SLC13A3	45317771	45242364	0.14493886923602062	0.33094320371839925	0.19532308515798805
SA466	1	-	WDR77	OVGP1	111985275	111969713	0.900229628250481	2.0555209159959187	1.2131709683354799
SA466	20	+	AP5S1	MAVS	3802940	3835205	1.948017129026252	4.447965083323886	2.6251944532726696
SA466	22	-	PITPNB	MN1	28254375	28147084	0.36750449947247565	0.8391338850470468	0.4952578492213506
SA466	X	-	EIF1AX	MAP7D2	20148634	20082923	1.9165270278656985	4.376062804670672	2.58275764013181
SA466	15	-	UBAP1L	PDCD7	65398697	65421370	0.2907838391361013	0.6639553338623739	0.3918672532325243
SA467	20	-	TP53RK	SLC13A3	45317771	45242364	0.3893030794165316	1.0049608511146972	0.522612128182016
SA467	12	+	RAB21	TBC1D15	72163639	72265850	0.7139615651771243	1.843045843045843	0.9584434152861094
SA467	6	-	COL11A2	RXRB	33157246	33165539	1.1102570039360964	2.866057019903174	1.4904422963354365
SA467	10	+	SMC3	DUSP5	112335094	112258258	6.94605232692753e-05	0.00017930787161556393	9.324588941037516e-05
SA467	1	-	WDR77	OVGP1	111985275	111969713	1.421347534151424	3.669117207578746	1.90805955304137
SA467	19	-	CEP89	SLC7A9	33369974	33359551	0.9328316739986108	2.408044946506485	1.2522612128182016
SA467	3	-	ACTR8	CHDH	53904009	53875026	0.5272748321370687	1.3611260534337457	0.7078295465141579
SA467	12	+	PPFIBP1	REP15	27846004	27849491	1.038388515860153	2.6805331420716034	1.393963882758835
SA467	20	-	TP53RK	SLC13A3	45317771	45242364	0.38981245658717295	1.0062757755065448	0.5232959313710254
SA467	11	-	TIMM10	SLC43A1	57296002	57283179	1.229520722389442	3.173928635467097	1.6505454884530506
SA467	15	-	PDCD7	UBAP1L	65421370	65398697	0.7240101875434128	1.8689857151395612	0.9719329872874771
SA467	12	-	VSIG10	WSB2	118506182	118490283	1.4357953229914333	3.7064132448747835	1.9274546980387282
SA467	1	+	TXLNA	CCDC28B	32655850	32667514	0.8662421856911322	2.236148466917698	1.1628694868367886
SA467	1	-	POLR3C	NUDT17	145601530	145587818	0.24665431812919658	0.6367222521068675	0.33111615329624217
SA467	22	-	PITPNB	MN1	28254375	28147084	1.3722157906922898	3.542286773056004	1.8421036272650981
SA467	X	-	EIF1AX	MAP7D2	20148634	20082923	2.4852280620514007	6.415456338533262	3.336244677213813
SA467	11	+	POLD3	RNF169	74345740	74500671	0.5379949062282936	1.388799234953081	0.7222204954464924
SA467	7	-	DDX56	NPC1L1	44607717	44579941	2.2467469321602223	5.799832645986492	3.016100456904858
SA467	4	+	RPL34	OSTC	109546409	109576720	0.8	2.065148526686988	1.0739439903024275
SA467	1	-	HES2	ACOT7	6473111	6409926	0.1084047233155823	0.27983981830135674	0.14552575140645882
SA467	20	+	TPD52L2	DNAJC5	62505169	62559688	1.5359342440379717	3.964915426453888	2.0618841886053523
SA467	15	+	ARHGAP11A	SCG5	32917834	32935787	0.22188006482982173	0.5727691112306497	0.29785845273987505
SA467	10	+	SFXN2	WBP1L	104486554	104557750	1.5182912711275758	3.9193712270635346	2.038199732695117
SA467	4	-	ANKRD17	COX18	73942657	73931130	0.7417457744848345	1.9147689916920687	0.9957417710502595
SA467	7	+	BZW2	TSPAN13	16736686	16815836	1.8146561704098172	4.684418145956608	2.436048860846051
SA467	9	-	MRPL50	BAAT	104152859	104133745	2.0064598286640427	5.179546948777718	2.6935318434712334
SA467	1	-	EPRS	SLC30A10	220146580	220091836	4.6307015512850196e-05	0.00011953858107704261	6.216392627358344e-05
SA467	10	+	PPRC1	NOLC1	103909086	103917806	0.715628617735587	1.8473492319646165	0.9606813166319584
SA467	13	-	XPO4	N6AMT2	21357728	21331756	0.0004167631396156518	0.0010758472296933835	0.000559475336462251
SA467	19	+	CCDC124	KCNN1	18054184	18084617	0.06999305394767308	0.1806825652979499	0.09396077456252137
SA467	1	-	TAF1A	HHIPL2	222734706	222717531	1.8222505209539246	4.704022473253242	2.4462437447549186
SA467	1	+	SFT2D2	TBX19	168195380	168260398	0.7264413058578375	1.875261490646106	0.9751965934168402
SA467	20	+	AP5S1	MAVS	3802940	3835205	2.0221115999073858	5.219950989181759	2.7145432505517046
SA467	10	+	STAMBPL1	FAS	90674415	90762786	0.1491780504746469	0.3850935389396928	0.20026108849034904
SA467	17	-	MED13	INTS2	60023381	60004023	1.3991664737207687	3.6118582272428426	1.8782830323563235
SA467	17	+	PSME3	AOC2	40991397	41002099	0.3462144014818245	0.8937302014225091	0.4647685947844466
SA468	20	+	TPD52L2	DNAJC5	62505169	62559688	1.176400759734093	3.15957277219831	1.453931924882629
SA468	19	+	CCDC124	KCNN1	18054184	18084617	0.3548195631528965	0.9529730591423561	0.4385269953051643
SA468	11	+	POLD3	RNF169	74345740	74500671	0.8755638651471985	2.351586162920453	1.0821229460093897
SA468	9	-	MRPL50	BAAT	104152859	104133745	2.059710351377018	5.5319623784473135	2.5456279342723005
SA468	12	+	PPFIBP1	REP15	27846004	27849491	1.6815942545109213	4.516419575960465	2.0783083920187795
SA468	11	-	TIMM10	SLC43A1	57296002	57283179	1.0376899335232668	2.787023752590467	1.2824970657276995
SA468	20	-	TP53RK	SLC13A3	45317771	45242364	0.4544456315289649	1.2205483819544078	0.561656396713615
SA468	4	+	RPL34	OSTC	109546409	109576720	1.136692782526116	3.0529252351347043	1.404856220657277
SA468	4	-	ANKRD17	COX18	73942657	73931130	2.227653133903134	5.983022477283597	2.7531910211267605
SA468	15	+	NEIL1	COMMD4	75646994	75633828	0.5237713675213675	1.4067431850789096	0.647337147887324
SA468	13	-	XPO4	N6AMT2	21357728	21331756	0.7967414529914529	2.1398852223816354	0.9847051056338029
SA468	3	-	ACTR8	CHDH	53904009	53875026	0.975664767331434	2.62043679260322	1.2058392018779343
SA468	17	+	PSME3	AOC2	40991397	41002099	0.5986467236467237	1.607843137254902	0.7398767605633803
SA468	12	+	RAB21	TBC1D15	72163639	72265850	1.1078763057929724	2.975530049418141	1.3692414906103287
SA468	7	-	DDX56	NPC1L1	44607717	44579941	2.823599240265907	7.583612306711302	3.489730046948357
SA468	10	+	SFXN2	WBP1L	104486554	104557750	1.9832324311490979	5.326558265582656	2.451107687793427
SA468	17	-	MED13	INTS2	60023381	60004023	1.266292735042735	3.4010043041606886	1.565030809859155
SA468	22	-	PITPNB	MN1	28254375	28147084	1.7167022792022792	4.610712577714012	2.121698943661972
SA468	1	-	EPRS	SLC30A10	220146580	220091836	0.19429605887939222	0.5218396301610075	0.24013350938967137
SA468	1	-	NUDT17	POLR3C	145587818	145601530	0.67619301994302	1.8161166905786705	0.8357174295774648
SA468	15	-	PDCD7	UBAP1L	65421370	65398697	0.7229641500474834	1.9417344173441735	0.8935225938967136
SA468	12	-	VSIG10	WSB2	118506182	118490283	1.6358618233618234	4.393591582974653	2.021786971830986
SA468	7	+	BZW2	TSPAN13	16736686	16815836	2.1923670465337133	5.888251235453531	2.709580399061033
SA468	6	+	POLH	MAD2L1BP	43572475	43604118	0.30816714150047486	0.8276741590945321	0.38086854460093894
SA468	1	-	TAF1A	HHIPL2	222734706	222717531	1.6553596866096867	4.44595887135342	2.0458846830985915
SA468	6	-	COL11A2	RXRB	33157246	33165539	1.1447946343779678	3.074685158616292	1.414869424882629
SA468	10	+	FAS	STAMBPL1	90762786	90674415	1.4954890788224122	4.016578989319305	1.8482981220657277
SA468	1	+	TXLNA	CCDC28B	32655850	32667514	1.0639838556505223	2.8576438705563527	1.314994131455399
SA468	X	-	EIF1AX	MAP7D2	20148634	20082923	2.2074726970560303	5.928821935278176	2.72824970657277
SA468	15	+	ARHGAP11A	SCG5	32917834	32935787	1.9142924976258309	5.14139964929061	2.3659037558685445
SA468	20	+	AP5S1	MAVS	3802940	3835205	2.6211122981956314	7.039773633030448	3.2394732981220655
SA468	19	-	CEP89	SLC7A9	33369974	33359551	1.4088912630579298	3.783994898772517	1.7412705399061033
SA468	10	+	DUSP5	SMC3	112258258	112335094	0.29190408357075026	0.7839948987725172	0.360768779342723
SA468	1	-	WDR77	OVGP1	111985275	111969263	0.8681445868945868	2.331659493065519	1.0729533450704225
SA468	1	+	SFT2D2	TBX19	168195380	168260398	0.6896070750237417	1.8521441096763909	0.8522960680751174
SA468	17	-	FDXR	GRIN2C	72860270	72848750	0.3786502849002849	1.0169775227164037	0.46797975352112675
SA469	X	-	EIF1AX	MAP7D2	20148634	20082923	2.2546271673226252	6.3765794223826715	3.1399948150068515
SA469	11	-	SLC43A1	TIMM10	57283179	57296002	1.0591958302308264	2.9956377858002408	1.4751305507203436
SA469	11	+	POLD3	RNF169	74345740	74500671	1.2175300499946815	3.4434416365824307	1.695640902188808
SA469	4	+	RPL34	OSTC	109546409	109576720	0.8745346239761728	2.473375451263538	1.217954890559609
SA469	20	+	TPD52L2	DNAJC5	62505169	62559688	1.35653122008297	3.8365673886883274	1.8892263249509278
SA469	12	+	RAB21	TBC1D15	72163639	72265850	0.9517604510158494	2.6917870036101084	1.3255064627236028
SA469	1	-	TAF1A	HHIPL2	222734706	222717531	1.7431922135942985	4.9301293622142	2.4277248990778117
SA469	1	-	EPRS	SLC30A10	220146580	220091836	1.7807148175725986	5.036251504211793	2.479982222880634
SA469	4	-	ANKRD17	COX18	73942657	73931130	1.6475906818423571	4.659747292418772	2.29458168215992
SA469	20	+	AP5S1	MAVS	3802940	3835205	1.8755185618551218	5.304377256317689	2.612014369838154
SA469	15	-	PDCD7	UBAP1L	65421370	65398697	0.8802786937559834	2.4896209386281587	1.2259545942742862
SA469	13	-	XPO4	N6AMT2	21357728	21331756	1.2999680885012233	3.6765944645006017	1.8104514647605645
SA469	3	-	ACTR8	CHDH	53904009	53875026	0.2677640676523774	0.7572954271961492	0.3729121143661346
SA469	10	+	STAMBPL1	FAS	90674415	90762786	1.4748165088820337	4.171104091456077	2.0539609644087258
SA469	1	-	WDR77	OVGP1	111985275	111969263	1.2806882246569513	3.62206678700361	1.7836006073849118
SA469	12	+	PPFIBP1	REP15	27846004	27849491	1.565817466226997	4.428474729241877	2.1806970112218065
SA469	10	+	PPRC1	NOLC1	103909086	103917806	1.2385118604403786	3.5027827918170877	1.7248620421465872
SA469	17	+	PSME3	AOC2	40991397	41002099	0.5097330071269014	1.4416365824308062	0.7098996333469131
SA469	12	-	WSB2	VSIG10	118490283	118506182	1.557094989894692	4.403805655836342	2.1685493129884077
SA469	19	-	CEP89	SLC7A9	33369974	33359551	1.4494202744388895	4.09927797833935	2.0185919040035554
SA469	9	-	MRPL50	BAAT	104152859	104133745	2.0587703435804703	5.822653429602888	2.8672271397355655
SA469	15	+	NEIL1	COMMD4	75646994	75633828	1.160514838846931	3.282190132370638	1.6162364356875671
SA469	7	-	DDX56	NPC1L1	44607717	44579941	2.547654504839911	7.205324909747293	3.5480908114514276
SA469	6	+	POLH	MAD2L1BP	43572475	43604118	0.7566482289118179	2.1399669073405536	1.053775786081997
SA469	15	+	ARHGAP11A	SCG5	32917834	32935787	1.8683650675460057	5.284145607701564	2.6020517758601533
SA469	10	+	SMC3	DUSP5	112335094	112258258	0.832251888097011	2.3537906137184117	1.1590681826599014
SA469	17	-	MED13	INTS2	60023381	60004023	0.8333421976385491	2.3568742478941034	1.1605866449390763
SA469	1	+	TXLNA	CCDC28B	32655850	32667514	1.9480906286565258	5.509626955475331	2.713084700566646
SA469	10	+	SFXN2	WBP1L	104486554	104557750	2.134586746090841	6.037078820697954	2.9728158216362357
SA469	7	+	BZW2	TSPAN13	16736686	16815836	1.7848367194979258	5.047909145607702	2.485722751009222
SA469	6	-	COL11A2	RXRB	33157246	33165539	1.4277736411020103	4.038056558363418	1.9884448724121329
SA469	20	-	TP53RK	SLC13A3	45317771	45242364	0.4891500904159132	1.3834235860409145	0.6812340283693197
SA469	1	+	SFT2D2	TBX19	168195380	168260398	0.6445059036272737	1.8228038507821902	0.8975963853190623
SA469	22	-	PITPNB	MN1	28254375	28147084	0.8495638761833847	2.4027527075812274	1.1831784007999704
SA469	1	-	POLR3C	NUDT17	145601530	145587818	0.8367194979257526	2.3664259927797833	1.1652901744379838
SA469	19	+	CCDC124	KCNN1	18054184	18084617	0.4422933730454207	1.2509025270758123	0.6159771860301471
SA469	17	-	FDXR	GRIN2C	72860270	72848750	0.10855228167216253	0.30700962695547535	0.15117958594126144
SA470	1	+	SFT2D2	TBX19	168195380	168260398	0.8649340530914352	2.2223493243726318	1.170728032842454
SA470	11	+	POLD3	RNF169	74345740	74500671	1.3724469920418498	3.5263458926145708	1.8576701442506873
SA470	10	+	SFXN2	WBP1L	104486554	104557750	2.2893316266904113	5.882176306570387	3.098715679258785
SA470	9	-	MRPL50	BAAT	104152859	104133745	1.1290277700484168	2.9009079859869877	1.528191028586494
SA470	3	-	ACTR8	CHDH	53904009	53875026	0.22608381100784686	0.580896546793451	0.3060148393657489
SA470	6	+	POLH	MAD2L1BP	43572475	43604118	0.983638488507986	2.5273468220490454	1.3313999472712892
SA470	1	-	POLR3C	NUDT17	145601530	145587818	0.8775112694084256	2.254665046114249	1.187751873752401
SA470	10	+	STAMBPL1	FAS	90674415	90762786	1.6414936835661418	4.217630657038678	2.22183721893714
SA470	7	+	BZW2	TSPAN13	16736686	16815836	1.8935110468028271	4.865160506184314	2.562954314338443
SA470	4	-	ANKRD17	COX18	73942657	73931130	1.7883020757972063	4.594838063916494	2.4205491318594405
SA470	1	-	WDR77	OVGP1	111985275	111969263	1.4291279425677557	3.6719811253306642	1.9343904184399834
SA470	10	+	PPRC1	NOLC1	103909086	103917806	1.4685847849073403	3.7733609780510475	1.987797069790215
SA470	1	+	TXLNA	CCDC28B	32655850	32667514	1.5558183538315988	3.997497676413813	2.105871718579338
SA470	17	-	GRIN2C	FDXR	72848750	72860270	0.340614391451945	0.8751698005290627	0.4610372490678317
SA470	19	+	CCDC124	KCNN1	18054184	18084617	0.4863932327898047	1.2497318939014799	0.6583556174908667
SA470	1	-	SLC30A10	EPRS	220091836	220146580	1.7526295286326452	4.503181525702438	2.372264698128131
SA470	17	+	PSME3	AOC2	40991397	41002099	0.5785519505815572	1.486523200114392	0.7830966818575572
SA470	12	+	PPFIBP1	REP15	27846004	27849491	1.6586343146530136	4.2616715521555735	2.245037851681669
SA470	20	+	AP5S1	MAVS	3802940	3835205	1.7055484445433802	4.382212054050189	2.308538284810365
SA470	10	+	DUSP5	SMC3	112258258	112335094	0.8870276587456174	2.279116322299278	1.2006327445293963
SA470	19	-	CEP89	SLC7A9	33369974	33359551	1.3054148811842619	3.3541145349252877	1.7669390983390456
SA470	X	-	EIF1AX	MAP7D2	20148634	20082923	2.234208915354221	5.7405447915921926	3.02410455350081
SA470	15	+	ARHGAP11A	SCG5	32917834	32935787	2.173270632756414	5.583970830056481	2.941621784490226
SA470	7	-	DDX56	NPC1L1	44607717	44579941	2.6357059380043406	6.772145563737756	3.567549244849535
SA470	12	-	VSIG10	WSB2	118506182	118490283	1.6722689075630253	4.296704082362194	2.2634929004557267
SA470	17	-	MED13	INTS2	60023381	60004023	0.6101341198731148	1.5676699792664617	0.8258446009566495
SA470	13	-	XPO4	N6AMT2	21357728	21331756	1.260726807279203	3.239293629799099	1.706451734397951
SA470	20	-	TP53RK	SLC13A3	45317771	45242364	0.37333741443597307	0.9592478730249517	0.5053293661255697
SA470	15	+	NEIL1	COMMD4	75646994	75633828	1.3354666369859203	3.4313290912990633	1.807615532371662
SA470	22	-	PITPNB	MN1	28254375	28147084	1.045912404696978	2.687352541645814	1.4156905577944334
SA470	20	+	TPD52L2	DNAJC5	62505169	62559688	1.0199788524681395	2.6207192392936296	1.3805883017588791
SA470	15	-	PDCD7	UBAP1L	65421370	65398697	0.9061717402192665	2.328304854507757	1.2265451395427667
SA470	6	-	COL11A2	RXRB	33157246	33165539	1.3155712616172297	3.3802101951812396	1.780686226507476
SA470	1	-	TAF1A	HHIPL2	222734706	222717531	1.5792475930769658	4.0576964324015155	2.1375842717788407
SA470	12	+	RAB21	TBC1D15	72163639	72265850	0.8740052312315655	2.2456566812039753	1.1830062897819291
SA502	22	-	PITPNB	MN1	28254375	28147084	0.2896708238334892	0.5210242842294246	0.3838549788371575
SA502	19	+	CCDC124	KCNN1	18054184	18084617	0.11927251331729305	0.21453274118869886	0.15805301848964134
SA502	1	-	HES2	ACOT7	6473111	6409926	0.2854576210639125	0.5134460927903242	0.3782718868344843
SA502	20	+	AP5S1	MAVS	3802940	3835205	1.3742921083875306	2.471907776622886	1.8211322120739586
SA502	7	+	BZW2	TSPAN13	16736686	16815836	0.1403280204251027	0.2524048001511859	0.1859545555803074
SA502	X	-	EIF1AX	MAP7D2	20148634	20082923	0.44973050211710813	0.8089199659831806	0.5959567832479394
SA502	17	-	MED13	INTS2	60023381	60004023	0.17894029019616084	0.32185580648209394	0.2371212965025618
SA502	4	+	RPL34	OSTC	109546409	109576720	0.00025216176177017557	0.0004535575923651139	0.00033415014479839606
SA502	12	-	VSIG10	WSB2	118506182	118490283	0.19665465396051568	0.35371822734574315	0.26059534417464914
SA502	20	+	TPD52L2	DNAJC5	62505169	62559688	0.0981644725091146	0.17656619106113577	0.13008186678547562
SA503	7	-	DDX56	NPC1L1	44607717	44579941	1.6942788730959295	3.7196063080192374	2.1486626179092907
SA503	4	-	ANKRD17	COX18	73942657	73931130	0.35627557865063597	0.7821645602654438	0.45182409441357624
SA503	17	-	MED13	INTS2	60023381	60004023	1.737480258800754	3.8144502852029976	2.2034500581470473
SA503	15	+	ARHGAP11B	SCG5	30927836	32935787	0.40710173722553367	0.8937479029191365	0.5162811732782013
SA503	10	+	SFXN2	WBP1L	104486554	104557750	1.0106135479817278	2.2186929127987174	1.281647068958091
SA503	1	-	TAF1A	HHIPL2	222734706	222717531	0.8884303836160783	1.9504529694665027	1.1266959555498126
SA503	20	+	TPD52L2	DNAJC5	62505169	62559688	0.9240239781276003	2.0285948626179025	1.1718352931041909
SA503	20	+	AP5S1	MAVS	3802940	3835205	1.6780443901030788	3.683965253700183	2.1280742559331522
SA503	6	-	COL11A2	RXRB	33157246	33165539	0.597534260532885	1.311821943854155	0.7577852435715209
SA503	11	-	TIMM10	SLC43A1	57296002	57283179	0.5464194134528844	1.1996048167617344	0.6929620536675711
SA503	17	+	PSME3	AOC2	40991397	41002099	0.21789189464567732	0.4783581254893189	0.276327690916139
SA503	7	+	BZW2	TSPAN13	16736686	16815836	1.5837281573182536	3.476904149424002	2.008463625791446
SA503	9	-	MRPL50	BAAT	104152859	104133745	1.875473364239985	4.117399246914961	2.378451134944222
SA503	13	-	XPO4	N6AMT2	21357728	21331756	0.29089612308319324	0.6386310256123476	0.3689107119782918
SA503	22	-	PITPNB	MN1	28254375	28147084	0.5747278686297485	1.2617529731946464	0.7288624714648749
SA503	4	+	RPL34	OSTC	109546409	109576720	1.024572486287296	2.2493382544830927	1.2993496145066115
SA503	1	-	POLR3C	NUDT17	145601530	145587818	0.24864571127753154	0.5458748089326324	0.31532928457595727
SA503	12	+	PPFIBP1	REP15	27846004	27849491	0.9407848931003447	2.065391641501696	1.1930912693285092
SA503	12	+	RAB21	TBC1D15	72163639	72265850	0.4486049552532817	0.9848637363456735	0.5689150191669897
SA503	20	-	TP53RK	SLC13A3	45317771	45242364	0.5307962708237811	1.16530589419528	0.6731489856570616
SA503	12	-	VSIG10	WSB2	118506182	118490283	0.8126241785113862	1.7840286321440555	1.030559503811862
SA503	10	+	NOLC1	PPRC1	103917806	103909086	0.00011887173739535042	0.0002609700630056295	0.00015075160442778998
SA503	19	-	CEP89	SLC7A9	33369974	33359551	0.47214155925756107	1.036535808820788	0.5987638368436922
SA503	15	-	PDCD7	UBAP1L	65421370	65398697	0.17788306417375652	0.39052305856913844	0.22558900805444287
SA503	X	-	EIF1AX	MAP7D2	20148634	20082923	2.514952366396658	5.521306341572531	3.189430158935263
SA503	1	+	SFT2D2	TBX19	168195380	168260398	0.35004330327576544	0.7684822726764344	0.44392040315286213
SA504	11	+	POLD3	RNF169	74345740	74500671	0.5358813335072583	1.2765003551136365	0.6598820532825443
SA504	3	-	ACTR8	CHDH	53904009	53875026	0.17710526806179305	0.421875	0.21808669313201312
SA504	20	+	AP5S1	MAVS	3802940	3835205	1.8429644261409164	4.390047940340909	2.269418756740632
SA504	15	-	PDCD7	UBAP1L	65421370	65398697	0.1719620595195945	0.40962357954545453	0.21175336744762385
SA504	11	-	TIMM10	SLC43A1	57296002	57283179	0.8273857220058514	1.9708806818181819	1.0188393492278391
SA504	13	-	XPO4	N6AMT2	21357728	21331756	0.685984756722509	1.6340553977272727	0.8447187865715138
SA504	17	-	FDXR	GRIN2C	72860270	72848750	0.03231276671076906	0.07697088068181818	0.039789807017141285
SA504	10	+	PPRC1	NOLC1	103909086	103917806	0.48716993086484167	1.1604669744318181	0.5998990339383649
SA504	17	-	MED13	INTS2	60023381	60004023	1.6574734919777128	3.9481977982954546	2.0410059891232017
SA504	4	-	ANKRD17	COX18	73942657	73931130	1.136127313046233	2.706321022727273	1.3990224649487137
SA504	12	+	RAB21	TBC1D15	72163639	72265850	1.0187466224400425	2.4267134232954546	1.2544803689850617
SA504	12	+	PPFIBP1	REP15	27846004	27849491	1.459180440899689	3.475852272727273	1.7968287477913674
SA504	22	-	PITPNB	MN1	28254375	28147084	1.3983936790712408	3.3310546875	1.721976181188187
SA504	1	-	TAF1A	HHIPL2	222734706	222717531	1.3502785904627024	3.2164417613636362	1.6627274604740816
SA504	1	+	SFT2D2	TBX19	168195380	168260398	0.37016193652982504	0.8817471590909091	0.4558158746185089
SA504	7	-	DDX56	NPC1L1	44607717	44579941	2.2052997409760917	5.2531516335227275	2.715596961839418
SA504	20	+	TPD52L2	DNAJC5	62505169	62559688	1.5110970314742	3.599520596590909	1.8607586222721952
SA504	17	+	PSME3	AOC2	40991397	41002099	0.8581145295641317	2.0440784801136362	1.056678675508846
SA504	19	-	CEP89	SLC7A9	33369974	33359551	0.671356428078937	1.5992098721590908	0.8267055233025081
SA504	X	-	EIF1AX	MAP7D2	20148634	20082923	2.588729664759704	6.16650390625	3.1877509809770763
SA504	10	+	SFXN2	WBP1L	104486554	104557750	1.74501984607644	4.15673828125	2.1488102067509582
SA504	1	-	POLR3C	NUDT17	145601530	145587818	0.4461174365950469	1.0626775568181819	0.5493471626241997
SA504	6	-	COL11A2	RXRB	33157246	33165539	0.9750666194584723	2.322665127840909	1.2006929943321325
SA504	7	+	BZW2	TSPAN13	16736686	16815836	1.7256023703482846	4.110484730113637	2.1248996076091697
SA504	15	+	ARHGAP11A	SCG5	32917834	32935787	0.7327954083819391	1.7455610795454546	0.9023612290323321
SA504	20	-	TP53RK	SLC13A3	45317771	45242364	0.38613197174962266	0.9197887073863636	0.4754813098051814
SA504	9	-	MRPL50	BAAT	104152859	104133745	1.9234668207144587	4.5818093039772725	2.368549071800638
SA504	15	+	NEIL1	COMMD4	75646994	75633828	0.5140226972029145	1.2244318181818181	0.6329654191238899
SA504	10	+	STAMBPL1	FAS	90674415	90762786	0.6387268695376703	1.521484375	0.78652562013814
SA504	4	+	RPL34	OSTC	109546409	109576720	1.6303971078769357	3.883700284090909	2.0076642419513986
SA504	19	+	CCDC124	KCNN1	18054184	18084617	0.23567448707675678	0.5613902698863636	0.2902085867046054
SA504	12	-	VSIG10	WSB2	118506182	118490283	1.0554013007099865	2.5140269886363638	1.29961678790243
SA504	1	-	WDR77	OVGP1	111985275	111969713	1.3257924454465833	3.158114346590909	1.632575322976663
SA505	11	+	POLD3	RNF169	74345740	74500671	0.6353745621126381	1.6285072951739619	0.7136425544794189
SA505	20	-	TP53RK	SLC13A3	45317771	45242364	0.6091350040420371	1.5612535612535612	0.6841707021791767
SA505	12	-	VSIG10	WSB2	118506182	118490283	1.028967933171652	2.6373133039799708	1.1557203389830508
SA505	6	-	COL11A2	RXRB	33157246	33165539	0.9876044192939908	2.531295864629198	1.1092615012106537
SA505	22	-	PITPNB	MN1	28254375	28147084	0.998416868768526	2.559008892342226	1.1214058716707023
SA505	11	-	TIMM10	SLC43A1	57296002	57283179	0.7245014820803019	1.8569455236121903	0.8137484866828087
SA505	17	-	MED13	INTS2	60023381	60004023	1.4211465912153058	3.642493309159976	1.5962091404358354
SA505	10	+	PPRC1	NOLC1	103909086	103917806	0.6922662355160334	1.7743244409911076	0.777542372881356
SA505	4	-	ANKRD17	COX18	73942657	73931130	1.763338722716249	4.51955451955452	1.9805538740920097
SA505	12	+	PPFIBP1	REP15	27846004	27849491	1.9899622743195904	5.100405767072433	2.2350938256658597
SA505	17	+	PSME3	AOC2	40991397	41002099	0.786412018323902	2.015626348959682	0.883285411622276
SA505	19	-	CEP89	SLC7A9	33369974	33359551	0.9183508488278093	2.353794353794354	1.0314769975786926
SA505	4	+	RPL34	OSTC	109546409	109576720	1.443040959310159	3.6986100319433652	1.620800544794189
SA505	1	+	SFT2D2	TBX19	168195380	168260398	0.5098693074642954	1.3068289734956402	0.5726770581113801
SA505	22	-	CARD10	MFNG	37900642	37875536	0.8843977364591754	2.266770266770267	0.9933414043583535
SA505	1	+	CCDC28B	TXLNA	32667514	32655850	1.0020210185933711	2.5682465682465683	1.125453995157385
SA505	10	+	DUSP5	SMC3	112258258	112335094	0.8944691457828079	2.292583959250626	1.004653450363196
SA505	19	+	CCDC124	KCNN1	18054184	18084617	0.39076394502829426	1.0015540015540016	0.43889981840193704
SA505	20	+	TPD52L2	DNAJC5	62505169	62559688	1.083872271624899	2.778036778036778	1.217388014527845
SA505	X	-	EIF1AX	MAP7D2	20148634	20082923	2.5932363244408516	6.64663731330398	2.912681598062954
SA505	7	-	DDX56	NPC1L1	44607717	44579941	2.7530315278900566	7.056203056203056	3.0921610169491527
SA505	1	-	EPRS	SLC30A10	220146580	220091836	0.3839935327405012	0.9842009842009842	0.4312953995157385
SA505	1	-	TAF1A	HHIPL2	222734706	222717531	1.491882241983293	3.823793490460157	1.6756582929782082
SA505	20	+	AP5S1	MAVS	3802940	3835205	1.7396928051738076	4.458948458948459	1.9539951573849879
SA505	10	+	STAMBPL1	FAS	90674415	90762786	1.614120183239019	4.1370974704308034	1.812953995157385
SA505	3	-	ACTR8	CHDH	53904009	53875026	0.37035165723524655	0.9492359492359492	0.41597306295399517
SA505	7	+	BZW2	TSPAN13	16736686	16815836	1.6425154944758824	4.209876543209877	1.8448471549636805
SA505	13	-	XPO4	N6AMT2	21357728	21331756	1.572554567502021	4.030562030562031	1.7662681598062955
SA505	1	-	WDR77	OVGP1	111985275	111969263	1.0760239827539746	2.7579210912544245	1.2085729418886197
SA505	12	+	RAB21	TBC1D15	72163639	72265850	0.5603947722985718	1.4363291029957697	0.6294264527845036
SA505	15	-	PDCD7	UBAP1L	65421370	65398697	0.510644031258421	1.3088146421479754	0.573547215496368
SA505	22	-	CARD10	MFNG	37900642	37875536	0.8848019401778496	2.2678062678062676	0.9937953995157385
SA505	15	+	NEIL1	COMMD4	75646994	75633828	2.502492589598491	6.414055080721748	2.8107596852300243
SA505	6	+	POLH	MAD2L1BP	43572475	43604118	0.41269199676637025	1.0577570577570579	0.46352905569007263
SA505	1	-	POLR3C	NUDT17	145601530	145587818	1.2004176771759634	3.0767504100837435	1.3482899515738498
SA505	9	-	MRPL50	BAAT	104152859	104133745	1.599703583939639	4.100146766813434	1.7967615012106537
SA537	3	-	ACTR8	CHDH	53904009	53875026	0.00016202203499675956	0.0003282096165417647	0.0001765034663319638
SA537	15	-	PDCD7	UBAP1L	65421370	65398697	0.1686019298624613	0.34153857374687746	0.18367146821466743
SA537	22	-	PITPNB	MN1	28254375	28147084	0.2572729891265212	0.521160403333151	0.28026789303889943
SA537	1	-	WDR77	OVGP1	111985275	111969713	0.38776373586807805	0.7854967817223711	0.42242182367303716
SA537	X	-	EIF1AX	MAP7D2	20148634	20082923	0.5151130553755311	1.0434695403241983	0.5611535482099607
SA537	4	-	ANKRD17	COX18	73942657	73931130	0.29774249297904515	0.6031398719982496	0.32435453662937214
SA537	19	-	CEP89	SLC7A9	33369974	33359551	0.0256084827536545	0.05187535328118447	0.027897353428579835
SA537	7	+	BZW2	TSPAN13	16736686	16815836	1.1278083819399438	2.284612439144467	1.2286112118924113
SA537	12	-	VSIG10	WSB2	118506182	118490283	0.28326852451933465	0.5738198129205185	0.30858689363705005
SA537	19	+	CCDC124	KCNN1	18054184	18084617	1.8002448332973283e-05	3.646773517130719e-05	1.961149625910709e-05
SA537	1	+	SFT2D2	TBX19	168195380	168260398	0.16486642183336933	0.3339715186988312	0.17960208274090272
SA537	20	+	AP5S1	MAVS	3802940	3835205	1.5262565708936415	3.091752821691009	1.6626724585952286
SA537	9	-	MRPL50	BAAT	104152859	104133745	0.3617141931302657	0.7327279689294897	0.3940439885861092
SA537	17	-	MED13	INTS2	60023381	60004023	0.5538183192914237	1.1218751709425085	0.6033182651670409
SA537	20	+	TPD52L2	DNAJC5	62505169	62559688	0.6230557355800389	1.262130080411356	0.6787440797795667
SA537	20	-	TP53RK	SLC13A3	45317771	45242364	0.08017390365089652	0.16240905858541654	0.08733979858993342
SA537	17	+	PSME3	AOC2	40991397	41002099	0.03763411824008065	0.07623580037561767	0.04099783292966337
SA538	19	+	CCDC124	KCNN1	18054184	18084617	0.20755529578244686	0.5343311950582086	0.22335882411361604
SA538	4	-	ANKRD17	COX18	73942657	73931130	1.7599901559664073	4.530925793933634	1.8939980799152514
SA538	11	+	POLD3	RNF169	74345740	74500671	0.4752207216907128	1.2234101528470738	0.511404641308306
SA538	6	-	COL11A2	RXRB	33157246	33165539	1.0580182729873566	2.7237665320345292	1.1385771509914921
SA538	12	+	PPFIBP1	REP15	27846004	27849491	1.5564955240409757	4.007048388374119	1.675009103850101
SA538	19	-	CEP89	SLC7A9	33369974	33359551	1.0307010797674347	2.65344103904332	1.1091799913927236
SA538	20	-	TP53RK	SLC13A3	45317771	45242364	0.44396591503368504	1.1429476518571315	0.4777700532989042
SA538	1	+	TXLNA	CCDC28B	32655850	32667514	0.35333928077029564	0.9096380771362952	0.3802429900354223
SA538	15	+	NEIL1	COMMD4	75646994	75633828	0.7309502568677516	1.88176130513978	0.7866057536332638
SA538	17	+	PSME3	AOC2	40991397	41002099	0.7324576245116436	1.8856418785142948	0.7882278941967094
SA538	4	+	RPL34	OSTC	109546409	109576720	1.4294459654843572	3.6799714896650038	1.538285827788261
SA538	9	-	MRPL50	BAAT	104152859	104133745	1.8677207985972253	4.808267997148967	2.0099314728374216
SA538	1	-	TAF1A	HHIPL2	222734706	222717531	1.8047805088134863	4.646234259919221	1.9421988280862053
SA538	1	-	EPRS	SLC30A10	220146580	220091836	0.23579536715169042	0.607032549299121	0.2537491309961267
SA538	10	+	STAMBPL1	FAS	90674415	90762786	1.320115667394715	3.398511126950186	1.4206309795742709
SA538	6	+	POLH	MAD2L1BP	43572475	43604118	0.17651582736026086	0.45442306169319713	0.18995597047042076
SA538	15	+	ARHGAP11B	SCG5	30927836	32935787	1.2356415541268035	3.18104062722737	1.3297248982024035
SA538	17	-	FDXR	GRIN2C	72860270	72848750	0.16015012151228966	0.4122911221984636	0.17234415863872612
SA538	12	-	VSIG10	WSB2	118506182	118490283	1.1882056172516688	3.058921358992635	1.2786771278180553
SA538	20	+	AP5S1	MAVS	3802940	3835205	1.8560617713107945	4.778252950027718	1.9973847121528123
SA538	15	-	PDCD7	UBAP1L	65421370	65398697	0.30264250776755774	0.7791240991526095	0.32568609924851855
SA538	7	-	DDX56	NPC1L1	44607717	44579941	2.0960716153443872	5.396135265700483	2.255669215744695
SA538	1	-	POLR3C	NUDT17	145601530	145587818	0.7418709816347249	1.9098756632612655	0.7983579964908796
SA538	10	+	DUSP5	SMC3	112258258	112335094	0.9052819392746178	2.3305614952086797	0.9742112755321615
SA538	17	-	MED13	INTS2	60023381	60004023	1.7938290214415358	4.618040706422745	1.9304134803191313
SA538	22	-	PITPNB	MN1	28254375	28147084	1.223674900790599	3.1502336263562207	1.316847088423213
SA538	3	-	ACTR8	CHDH	53904009	53875026	0.4938628603070108	1.2714025500910746	0.531466216439898
SA538	12	+	RAB21	TBC1D15	72163639	72265850	1.185683083643523	3.0524273382434464	1.2759625252424935
SA538	20	+	TPD52L2	DNAJC5	62505169	62559688	1.463069492724644	3.7665320345291833	1.5744694938259345
SA538	10	+	SFXN2	WBP1L	104486554	104557750	1.9194635001691944	4.9414746178823155	2.0656139305459
SA538	7	+	BZW2	TSPAN13	16736686	16815836	1.7389177715568955	4.476676962065415	1.8713212169364717
SA538	1	-	WDR77	OVGP1	111985275	111969713	1.291598732580675	3.325097014334363	1.3899427285066375
SA538	X	-	EIF1AX	MAP7D2	20148634	20082923	2.43636755160427	6.272194503840976	2.6218757241698945
SA538	1	+	SFT2D2	TBX19	168195380	168260398	0.47159073430338083	1.214065098598242	0.5074982619922535
SA538	10	+	PPRC1	NOLC1	103909086	103917806	0.9682837542683115	2.4927536231884058	1.0420101301022942
SA538	13	-	XPO4	N6AMT2	21357728	21331756	0.4982311502138001	1.282648293339669	0.5361671135829443
SA539	15	+	ARHGAP11A	SCG5	32917834	32935787	1.6713848579849444	3.8386220574286454	2.0994882920272597
SA539	22	-	CARD10	MFNG	37900642	37875536	0.08186750267510184	0.18802276450806243	0.10283679581201217
SA539	1	+	TXLNA	CCDC28B	32655850	32667514	1.0402673224577146	2.389152366991463	1.306718230480817
SA539	1	-	WDR77	OVGP1	111985275	111969263	1.017289605586739	2.336380098301285	1.277855071096753
SA539	11	+	POLD3	RNF169	74345740	74500671	1.043646398468152	2.396912994740019	1.3109628127431792
SA539	6	+	POLH	MAD2L1BP	43572475	43604118	0.23856276633689388	0.5479003190480297	0.2996675077227816
SA539	X	-	EIF1AX	MAP7D2	20148634	20082923	2.153522686740881	4.945934293351729	2.7051194378286603
SA539	6	-	COL11A2	RXRB	33157246	33165539	1.097767932568661	2.5212123825127186	1.3789468719786828
SA539	15	+	NEIL1	COMMD4	75646994	75633828	1.3634947155005726	3.1314995257394154	1.7127361048883438
SA539	12	+	RAB21	TBC1D15	72163639	72265850	1.1572772156413673	2.6578856600845047	1.4536986818213975
SA539	10	+	DUSP5	SMC3	112258258	112335094	0.2267923182338696	0.5208674657238941	0.28488221284221943
SA539	17	-	FDXR	GRIN2C	72860270	72848750	0.052769903696333706	0.12119513667327757	0.06628622633055864
SA539	13	-	XPO4	N6AMT2	21357728	21331756	0.916949820721245	2.1059325687677846	1.15181455891716
SA539	10	+	SFXN2	WBP1L	104486554	104557750	1.9214552554018285	4.412951625420368	2.413610960454642
SA539	17	-	MED13	INTS2	60023381	60004023	1.6445775216354728	3.777054410623437	2.065814606079185
SA539	1	-	TAF1A	HHIPL2	222734706	222717531	1.7988698868009536	4.131413296542209	2.2596269483811633
SA539	22	-	PITPNB	MN1	28254375	28147084	1.2078882652199214	2.7741226179184273	1.5172730917065578
SA539	15	-	PDCD7	UBAP1L	65421370	65398697	0.5166231767069027	1.1865137535569543	0.6489494658900653
SA539	1	-	POLR3C	NUDT17	145601530	145587818	0.8244006833242599	1.893377597654566	1.035560166953569
SA539	20	+	AP5S1	MAVS	3802940	3835205	1.8118417841521335	4.161205484176942	2.275921428066121
SA539	7	-	DDX56	NPC1L1	44607717	44579941	2.253468246071824	5.175476416314564	2.830664748744311
SA539	9	-	MRPL50	BAAT	104152859	104133745	2.7293923294974562	6.268517720100026	3.4284905793854787
SA539	11	-	TIMM10	SLC43A1	57296002	57283179	1.097242298522593	2.5200051737518323	1.3782866036267598
SA539	12	+	PPFIBP1	REP15	27846004	27849491	1.4407066023390716	3.3088298697939122	1.8097248095833236
SA539	10	+	PPRC1	NOLC1	103909086	103917806	0.9892620473446094	2.272010002586876	1.242648619331714
SA539	4	-	ANKRD17	COX18	73942657	73931130	1.7616812780416378	4.046003276709494	2.212912962482609
SA539	3	-	ACTR8	CHDH	53904009	53875026	0.4022226811090878	0.9237733896697422	0.5052467752965313
SA539	1	-	SLC30A10	EPRS	220091836	220146580	0.7273085659576864	1.6703888936793998	0.9135991699483575
SA539	20	+	TPD52L2	DNAJC5	62505169	62559688	1.2677166832491693	2.9115288436664652	1.5924257787629401
SA539	20	-	SLC13A3	TP53RK	45242364	45317771	0.5108599748446564	1.1732775717858066	0.6417100950314807
SA539	19	-	CEP89	SLC7A9	33369974	33359551	1.0101372280313128	2.319953436233509	1.2688707053080859
SA539	17	+	PSME3	AOC2	40991397	41002099	0.799752201092568	1.8367681296887126	1.0045982974508925
SA539	1	-	HES2	ACOT7	6473111	6409926	0.10171018791417147	0.2335948952315254	0.1277619260971066
SA539	1	+	SFT2D2	TBX19	168195380	168260398	0.8158215847866489	1.873674226092955	1.0247836442096823
SA539	19	+	CCDC124	KCNN1	18054184	18084617	0.28641423717359066	0.6577994308872984	0.3597755087603462
SA539	10	+	STAMBPL1	FAS	90674415	90762786	1.2551953293660478	2.8827714063982066	1.5766972433796307
SA539	7	+	BZW2	TSPAN13	16736686	16815836	1.7966547147496668	4.126325773907045	2.256844388898059
SA539	12	-	VSIG10	WSB2	118506182	118490283	1.4709493326324878	3.3782874881434855	1.8477138208314665
SA540	19	-	CEP89	SLC7A9	33369974	33359551	1.2324797384730641	3.1631707743401503	1.7271772846575997
SA540	11	+	POLD3	RNF169	74345740	74500671	1.4323026629435403	3.676018178640098	2.0072059174421377
SA540	19	+	CCDC124	KCNN1	18054184	18084617	0.6497650343935163	1.6676280370564587	0.9105702696253878
SA540	1	+	SFT2D2	TBX19	168195380	168260398	0.825887080296942	2.119646914875022	1.1573848723455022
SA540	15	+	NEIL1	COMMD4	75646994	75633828	1.4295784240277873	3.6690263939870653	2.0033882128370317
SA540	10	+	STAMBPL1	FAS	90674415	90762786	1.6774841653613022	4.30527879741304	2.350799331901694
SA540	10	+	SMC3	DUSP5	112335094	112258258	0.7879520533950828	2.022286313581542	1.1042233357193987
SA540	1	-	WDR77	OVGP1	111985275	111969263	1.5525437580875843	3.984618073763328	2.175709854450012
SA540	4	+	RPL34	OSTC	109546409	109576720	1.7675543145133827	4.536444677503933	2.477022190408017
SA540	20	+	TPD52L2	DNAJC5	62505169	62559688	0.5278893959000205	1.354833071141409	0.73977570985445
SA540	17	+	PSME3	AOC2	40991397	41002099	0.6636586528638562	1.7032861387869254	0.9300405631114292
SA540	20	-	TP53RK	SLC13A3	45317771	45242364	0.5288769325069809	1.3573675930781333	0.741159627773801
SA540	15	+	ARHGAP11A	SCG5	32917834	32935787	2.235238030375264	5.736759307813319	3.1324266284896205
SA540	4	-	ANKRD17	COX18	73942657	73931130	2.095212150105564	5.377381576647439	2.936196611787163
SA540	12	+	PPFIBP1	REP15	27846004	27849491	1.6732275420554383	4.294354133892676	2.3448341684562157
SA540	20	+	AP5S1	MAVS	3802940	3835205	1.7665327249199754	4.533822758259046	2.4755905511811025
SA540	1	-	TAF1A	HHIPL2	222734706	222717531	1.4644827351358713	3.7586086348540464	2.052302553089955
SA540	15	-	PDCD7	UBAP1L	65421370	65398697	0.6532043860246544	1.6764551651809125	0.9153901216893343
SA540	7	-	DDX56	NPC1L1	44607717	44579941	2.701695838725056	6.933927635028841	3.7861130994989263
SA540	12	+	RAB21	TBC1D15	72163639	72265850	1.1069604304297487	2.8410242964516694	1.5512765449773325
SA540	1	+	TXLNA	CCDC28B	32655850	32667514	1.9926445549274672	5.114140884460759	2.7924600334049154
SA540	1	-	POLR3C	NUDT17	145601530	145587818	0.9113941292651365	2.339101555672085	1.2772130756382725
SA540	13	-	XPO4	N6AMT2	21357728	21331756	1.8215964040046313	4.675144205558468	2.552755905511811
SA540	7	+	BZW2	TSPAN13	16736686	16815836	1.9920997071443165	5.112742527530152	2.791696492483894
SA540	1	-	SLC30A10	EPRS	220091836	220146580	1.6424776952938773	4.2154343646215695	2.3017418277260795
SA540	X	-	EIF1AX	MAP7D2	20148634	20082923	2.392460668800654	6.140272679601468	3.352755905511811
SA540	9	-	MRPL50	BAAT	104152859	104133745	1.8169651978478512	4.663258171648313	2.5462658076831306
SA540	6	+	POLH	MAD2L1BP	43572475	43604118	1.0702513110399783	2.7468099982520537	1.4998329754235267
SA540	3	-	ACTR8	CHDH	53904009	53875026	0.302458625621467	0.776262891102954	0.4238606537819136
SA540	11	-	TIMM10	SLC43A1	57296002	57283179	1.0892869304638018	2.7956650935151197	1.526509186351706
SA540	17	-	MED13	INTS2	60023381	60004023	1.2665667779064225	3.250655479811222	1.7749463135289907
SA540	12	-	VSIG10	WSB2	118506182	118490283	1.4261050194102023	3.6601118685544485	1.9985206394655213
SA540	10	+	SFXN2	WBP1L	104486554	104557750	2.3841857930940544	6.119035133717881	3.341159627773801
SA540	6	-	COL11A2	RXRB	33157246	33165539	1.0806034189198392	2.773378779933578	1.5143402529229302
SA540	22	-	PITPNB	MN1	28254375	28147084	0.7869985697745693	2.01983918895298	1.1028871391076116
