# Supplementary material for: CLK-dependent exon recognition and conjoined gene formation revealed with a novel small molecule inhibitor
Source: Nat Commun. 2017 Feb 23;8:7. doi: 10.1038/s41467-016-0008-7 (PMC5431906; doi:10.1038/s41467-016-0008-7)
Supplement: Supplementary file 27 — Enriched GO BP terms for upstream and downstream CG participants in the HCT116 and 184hTERT datasets. Columns: topic (GO BP term; text), hit.num (# input genes topic; int), number.in.topic (# annotated genes in topic; int), ratio.of.topic (ratio of # genes in topic to total genes in Reactome FI network; float), p.value (P-value; float), fdr (Benjamini-Hochberg corrected P-values; float), hits (input genes found in gene set; text), dataset (cell and RNA-Seq library type; text), participant (upstream or downstream CG participant; text). [file 41467_2016_8_MOESM27_ESM.txt]

topic	hit.num	number.in.topic	ratio.of.topic	p.value	fdr	hits	dataset	participant
viral infectious cycle	12.0	90.0	0.00856001521780483	8.641923767704901e-07	7.692e-05	RPL14,RPL11,RPS10,RPS11,RPL18A,RPS4Y1,RPL34,RPL27,RPL23,RPL9,RPL8,RPL37A	HCT116-unstranded	upstream
translation	18.0	205.0	0.0194978124405554	7.366503920191999e-07	8.333e-05	RPL14,EIF1AX,RPL11,RPS10,RPS11,PABPC4,RPL18A,RPS4Y1,EEF1G,SRP9,RPL34,RPL27,RPL23,SEC61B,RPL9,RPL8,EIF3K,RPL37A	HCT116-unstranded	upstream
translational termination	12.0	82.0	0.00779912497622218	3.28952177386377e-07	9.091e-05	RPL14,RPL11,RPS10,RPS11,RPL18A,RPS4Y1,RPL34,RPL27,RPL23,RPL9,RPL8,RPL37A	HCT116-unstranded	upstream
viral transcription	12.0	80.0	0.007608902415826521	2.5401968661853397e-07	0.0001	RPL14,RPL11,RPS10,RPS11,RPL18A,RPS4Y1,RPL34,RPL27,RPL23,RPL9,RPL8,RPL37A	HCT116-unstranded	upstream
translational elongation	13.0	89.0	0.008464903937606998	1.07942306981634e-07	0.0001111	RPL14,RPL11,RPS10,RPS11,RPL18A,RPS4Y1,EEF1G,RPL34,RPL27,RPL23,RPL9,RPL8,RPL37A	HCT116-unstranded	upstream
SRP-dependent cotranslational protein targeting to membrane	14.0	104.0	0.00989157314057447	9.32510383355734e-08	0.000125	RPL14,RPL11,RPS10,RPS11,RPL18A,RPS4Y1,SRP9,RPL34,RPL27,RPL23,SEC61B,RPL9,RPL8,RPL37A	HCT116-unstranded	upstream
nuclear-transcribed mRNA catabolic process, nonsense-mediated decay	15.0	113.0	0.010747574662355	3.84863614311115e-08	0.0001429	RPL14,RPL11,RPS10,RPS11,RPL18A,RPS4Y1,RPL34,RPL27,RPL23,MAGOH,RPL9,RPL8,RNPS1,RPL37A,PPP2R2A	HCT116-unstranded	upstream
mitotic cell cycle	26.0	340.0	0.0323378352672627	3.53957579912745e-08	0.00016669999999999999	AURKB,RAE1,LIG1,DCTN3,CDC6,CEP135,CSNK2B,PSMD14,PSMD11,FGFR1OP,POLD3,PSMC4,POLD2,HDAC8,MCM8,PSMD8,PSME3,PSME4,PPP2R2A,CKS1B,ODF2,CENPM,CCP110,CENPE,CDC25C,CENPI	HCT116-unstranded	upstream
translational initiation	15.0	110.0	0.0104622408217615	2.72130843415042e-08	0.0002	RPL14,EIF1AX,RPL11,RPS10,RPS11,RPL18A,RPS4Y1,RPL34,RPL27,RPL23,RPL9,RPL8,EIF3K,EIF3L,RPL37A	HCT116-unstranded	upstream
protein polyubiquitination	11.0	90.0	0.00856001521780483	5.61483741057245e-06	0.00021430000000000003	UBR5,CDC34,UBE2L3,PRPF19,PSMD14,PSMD11,UBE2D2,PSMC4,PSMD8,PSME3,PSME4	HCT116-unstranded	upstream
viral reproduction	25.0	265.0	0.0252044892524253	1.1164816848818799e-09	0.00025	RPL14,RAE1,RPL11,RPS10,RPS11,RPL18A,AP1S3,TAF13,RPS4Y1,RPL34,SSRP1,RPL27,PSMD14,RPL23,PSMD11,RPL9,NPM1,RPL8,TAF9,PSMC4,RPL37A,PSMD8,PSME3,PSME4,AP1M2	HCT116-unstranded	upstream
mRNA metabolic process	24.0	201.0	0.0191173673197641	2.35329533637696e-11	0.0003333	RPL14,RPL11,RPS10,RPS11,RPL18A,RPS4Y1,RPL34,YWHAB,RPL27,PSMD14,RPL23,PSMD11,MAPK14,CNOT2,MAGOH,RPL9,RPL8,RNPS1,PSMC4,RPL37A,PSMD8,PSME3,PSME4,PPP2R2A	HCT116-unstranded	upstream
nuclear mRNA splicing, via spliceosome	14.0	155.0	0.0147422484306639	9.45522561579537e-06	0.0003333	U2AF1,FUS,DDX5,PRPF19,CD2BP2,HNRNPUL1,PHF5A,TXNL4A,SNRPA1,MAGOH,HNRNPL,RNPS1,CSTF1,NUDT21	HCT116-unstranded	upstream
RNA metabolic process	26.0	220.0	0.0209244816435229	4.1124881278165e-12	0.0005	RPL14,WDR77,RPL11,RPS10,RPS11,RPL18A,RPS4Y1,RPL34,YWHAB,RPL27,PSMD14,RPL23,PSMD11,MAPK14,CNOT2,MAGOH,RPL9,RPL8,RNPS1,PSMC4,RPL37A,PRMT5,PSMD8,PSME3,PSME4,PPP2R2A	HCT116-unstranded	upstream
gene expression	58.0	602.0	0.0572569906790945	1.11022302462516e-16	0.001	RPL14,EIF1AX,WDR77,U2AF1,RPL11,RXRB,MED12,MED13,RPS10,RPS11,FUS,EPRS,RPL18A,TAF1B,TAF1A,NARS,SNAPC4,MED4,TAF13,MED8,RPS4Y1,EEF1G,SRP9,CD2BP2,RPL34,SSRP1,AIMP2,YWHAB,RPL27,POLR3C,PSMD14,RPL23,PSMD11,HNRNPUL1,MAPK14,PHF5A,TXNL4A,CNOT2,SNRPA1,MAGOH,SEC61B,HNRNPL,RPL9,RPL8,EIF3K,TAF9,RNPS1,PSMC4,RPL37A,CSTF1,PRMT5,PSMD8,PSME3,PSME4,PPP2R2A,NUDT21,SLBP,LSM10	HCT116-unstranded	upstream
mRNA 3'-end processing	7.0	40.0	0.0038044512079132603	3.21132360454612e-05	0.001125	U2AF1,MAGOH,RNPS1,CSTF1,NUDT21,SLBP,LSM10	HCT116-unstranded	upstream
termination of RNA polymerase II transcription	7.0	44.0	0.00418489632870458	5.81824019636468e-05	0.002333	U2AF1,MAGOH,RNPS1,CSTF1,NUDT21,SLBP,LSM10	HCT116-unstranded	upstream
RNA splicing	15.0	207.0	0.0196880350009511	5.66957103023125e-05	0.002412	U2AF1,FUS,CD2BP2,USP39,RBM25,HNRNPUL1,PHF5A,TXNL4A,SNRPA1,MAGOH,HNRNPL,RNPS1,CSTF1,NUDT21,LSM10	HCT116-unstranded	upstream
regulation of cellular amino acid metabolic process	6.0	37.0	0.00351911736731976	0.000178210247892441	0.009053	PSMD14,PSMD11,PSMC4,PSMD8,PSME3,PSME4	HCT116-unstranded	upstream
antigen processing and presentation of exogenous peptide antigen via MHC class I, TAP-dependent	7.0	55.0	0.005231120410880729	0.00022715362307534903	0.0103	PSMD14,PSMD11,SEC61B,PSMC4,PSMD8,PSME3,PSME4	HCT116-unstranded	upstream
androgen receptor signaling pathway	6.0	41.0	0.00389956248811109	0.00030717177903183396	0.013430000000000001	MED12,MED13,RNF4,DAXX,MED4,RHOA	HCT116-unstranded	upstream
G1/S transition of mitotic cell cycle	10.0	121.0	0.0115084649039376	0.00036121210677597703	0.01348	CDC34,CDC6,PSMD14,PSMD11,PLK3,PSMC4,MCM8,PSMD8,PSME3,CKS1B	HCT116-unstranded	upstream
antigen processing and presentation of exogenous peptide antigen via MHC class I	7.0	59.0	0.00561156553167206	0.000345326704976778	0.013640000000000001	PSMD14,PSMD11,SEC61B,PSMC4,PSMD8,PSME3,PSME4	HCT116-unstranded	upstream
anaphase-promoting complex-dependent proteasomal ubiquitin-dependent protein catabolic process	7.0	63.0	0.00599201065246338	0.000508358893555827	0.01779	AURKB,PSMD14,PSMD11,PSMC4,PSMD8,PSME3,PSME4	HCT116-unstranded	upstream
DNA damage response, signal transduction by p53 class mediator resulting in cell cycle arrest	6.0	46.0	0.00437511888910025	0.0005603806030313191	0.018119999999999997	PSMD14,PSMD11,PSMC4,PSMD8,PSME3,PSME4	HCT116-unstranded	upstream
transcription from RNA polymerase II promoter	16.0	289.0	0.0274871599771733	0.0006520813186755571	0.02181	U2AF1,TAF1A,SNAPC4,MBD1,MED4,TAF13,SSRP1,MAGOH,ATF2,TAF9,RNPS1,CSTF1,NUDT21,ECD,SLBP,LSM10	HCT116-unstranded	upstream
antigen processing and presentation of peptide antigen via MHC class I	7.0	72.0	0.006848012174243871	0.00110006289408937	0.047869999999999996	PSMD14,PSMD11,SEC61B,PSMC4,PSMD8,PSME3,PSME4	HCT116-unstranded	upstream
G2/M transition of mitotic cell cycle	9.0	112.0	0.0106524633821571	0.000858897744609566	0.04822	DCTN3,CHEK2,CEP135,FGFR1OP,PLK3,KHDRBS1,ODF2,CCP110,CDC25C	HCT116-unstranded	upstream
spindle assembly involved in mitosis	3.0	9.0	0.000856001521780483	0.00105898964136741	0.048369999999999996	CHEK2,RHOA,KIF11	HCT116-unstranded	upstream
peptidyl-arginine methylation	2.0	2.0	0.000190222560395663	0.000909974544432091	0.048639999999999996	PRMT1,PRMT5	HCT116-unstranded	upstream
regulation of alternative nuclear mRNA splicing, via spliceosome	4.0	20.0	0.0019022256039566302	0.00102331520258914	0.04952	DDX5,RBM25,MAGOH,RNPS1	HCT116-unstranded	upstream
chondroitin sulfate biosynthetic process	5.0	22.0	0.00209244816435229	4.87101090007602e-06	0.002	CSPG5,CHPF,CHST11,CHST7,CHSY1	HCT116-unstranded	downstream
negative regulation of neuron apoptotic process	7.0	86.0	0.008179570097013509	4.6966517753488395e-05	0.0125	CITED1,APOE,DNAJC5,FGF8,AGAP2,PSEN1,NRAS	HCT116-unstranded	downstream
positive regulation of protein targeting to membrane	3.0	10.0	0.0009511128019783151	0.000191177584559776	0.03725	CDK5R1,PDZK1,AKT2	HCT116-unstranded	downstream
chondroitin sulfate metabolic process	5.0	47.0	0.004470230169298079	0.00017488846037916298	0.043	CSPG5,CHPF,CHST11,CHST7,CHSY1	HCT116-unstranded	downstream
epidermal growth factor receptor signaling pathway	8.0	148.0	0.0140764694692791	0.00022601812652778302	0.04933	FGF18,SRC,HGS,FGF8,PDPK1,CHUK,ADAM17,NRAS	HCT116-unstranded	downstream
translational termination	6.0	82.0	0.00779912497622218	1.41211900916982e-06	0.0001111	RPL34,RPL8,RPL11,RPL27,RPL23,RPS10	HCT116-stranded	upstream
viral transcription	6.0	80.0	0.007608902415826521	1.22544273040148e-06	0.000125	RPL34,RPL8,RPL11,RPL27,RPL23,RPS10	HCT116-stranded	upstream
SRP-dependent cotranslational protein targeting to membrane	7.0	104.0	0.00989157314057447	3.02437475840911e-07	0.0001429	RPL34,RPL8,RPL11,RPL27,RPL23,RPS10,SRP9	HCT116-stranded	upstream
translation	9.0	205.0	0.0194978124405554	1.91206735444815e-07	0.00016669999999999999	RPL34,EIF1AX,RPL8,EIF3K,RPL11,RPL27,RPL23,RPS10,SRP9	HCT116-stranded	upstream
mRNA metabolic process	9.0	201.0	0.0191173673197641	1.62141679749261e-07	0.0002	RPL34,RPL8,RPL11,YWHAB,RPL27,PSMD14,RPL23,PSME3,RPS10	HCT116-stranded	upstream
RNA metabolic process	10.0	220.0	0.0209244816435229	2.6258373475584997e-08	0.00025	RPL34,WDR77,RPL8,RPL11,YWHAB,RPL27,PSMD14,RPL23,PSME3,RPS10	HCT116-stranded	upstream
viral infectious cycle	6.0	90.0	0.00856001521780483	2.40648365734675e-06	0.00027269999999999996	RPL34,RPL8,RPL11,RPL27,RPL23,RPS10	HCT116-stranded	upstream
translational elongation	6.0	89.0	0.008464903937606998	2.2576182056033298e-06	0.0003	RPL34,RPL8,RPL11,RPL27,RPL23,RPS10	HCT116-stranded	upstream
translational initiation	8.0	110.0	0.0104622408217615	2.19149324243162e-08	0.0003333	RPL34,EIF1AX,RPL8,EIF3K,RPL11,RPL27,RPL23,RPS10	HCT116-stranded	upstream
viral reproduction	11.0	265.0	0.0252044892524253	1.19832607170522e-08	0.0005	RPL34,NPM1,RPL8,RPL11,RPL27,TAF13,PSMD14,RPL23,GTF2F1,PSME3,RPS10	HCT116-stranded	upstream
gene expression	18.0	602.0	0.0572569906790945	1.67069691414667e-11	0.001	HNRNPL,RPL34,EIF1AX,WDR77,RPL8,EIF3K,RPL11,SNRPA1,YWHAB,RPL27,TAF13,PSMD14,RPL23,GTF2F1,PSME3,RPS10,CSTF1,SRP9	HCT116-stranded	upstream
nuclear-transcribed mRNA catabolic process, nonsense-mediated decay	6.0	113.0	0.010747574662355	8.76182168796369e-06	0.001	RPL34,RPL8,RPL11,RPL27,RPL23,RPS10	HCT116-stranded	upstream
protein polyubiquitination	5.0	90.0	0.00856001521780483	4.22186153131721e-05	0.003786	PRPF19,UBE2D2,PSMD14,UBR5,PSME3	HCT116-stranded	upstream
nuclear mRNA splicing, via spliceosome	6.0	155.0	0.0147422484306639	5.10526109008813e-05	0.0038	PRPF19,HNRNPL,SNRPA1,DDX5,GTF2F1,CSTF1	HCT116-stranded	upstream
protein ubiquitination involved in ubiquitin-dependent protein catabolic process	4.0	43.0	0.00408978504850675	3.6457010496371296e-05	0.003846	ITCH,DDB1,RNF43,UBR5	HCT116-stranded	upstream
cellular protein metabolic process	9.0	445.0	0.04232451968803501	9.64460697722158e-05	0.008125	RPL34,EIF1AX,RPL8,EIF3K,RPL11,RPL27,RPL23,RPS10,SRP9	HCT116-stranded	upstream
G1/S transition of mitotic cell cycle	5.0	121.0	0.0115084649039376	0.000168111112808234	0.01258	PPAT,MCM8,CDC6,PSMD14,PSME3	HCT116-stranded	upstream
ubiquitin-dependent protein catabolic process	5.0	119.0	0.0113182423435419	0.000155651542899427	0.01272	UBE2D2,ITCH,PSMD14,UBR5,PSMA4	HCT116-stranded	upstream
positive regulation of endopeptidase activity	2.0	4.0	0.000380445120791326	0.000141737684015819	0.01294	PSMD14,PSME3	HCT116-stranded	upstream
regulation of circadian rhythm	2.0	8.0	0.000760890241582652	0.0005608110360041389	0.0309	CRY2,PRKAA1	HCT116-stranded	upstream
regulation of proteasomal protein catabolic process	2.0	9.0	0.000856001521780483	0.000707848322241023	0.03196	PSMD14,PSME3	HCT116-stranded	upstream
lipid biosynthetic process	2.0	9.0	0.000856001521780483	0.000707848322241023	0.03196	PRPF19,PRKAA1	HCT116-stranded	upstream
protein K48-linked ubiquitination	3.0	40.0	0.0038044512079132603	0.000693336335954142	0.03433	UBE2D2,ITCH,RNF4	HCT116-stranded	upstream
glycerol ether metabolic process	2.0	11.0	0.00104622408217615	0.00105166821178793	0.04383	P4HB,TXN	HCT116-stranded	upstream
translational termination	6.0	82.0	0.00779912497622218	1.41211900916982e-06	0.0001111	RPL34,RPL8,RPL11,RPL27,RPL23,RPS10	hTERT	upstream
viral transcription	6.0	80.0	0.007608902415826521	1.22544273040148e-06	0.000125	RPL34,RPL8,RPL11,RPL27,RPL23,RPS10	hTERT	upstream
SRP-dependent cotranslational protein targeting to membrane	7.0	104.0	0.00989157314057447	3.02437475840911e-07	0.0001429	RPL34,RPL8,RPL11,RPL27,RPL23,RPS10,SRP9	hTERT	upstream
translation	9.0	205.0	0.0194978124405554	1.91206735444815e-07	0.00016669999999999999	RPL34,EIF1AX,RPL8,EIF3K,RPL11,RPL27,RPL23,RPS10,SRP9	hTERT	upstream
mRNA metabolic process	9.0	201.0	0.0191173673197641	1.62141679749261e-07	0.0002	RPL34,RPL8,RPL11,YWHAB,RPL27,PSMD14,RPL23,PSME3,RPS10	hTERT	upstream
RNA metabolic process	10.0	220.0	0.0209244816435229	2.6258373475584997e-08	0.00025	RPL34,WDR77,RPL8,RPL11,YWHAB,RPL27,PSMD14,RPL23,PSME3,RPS10	hTERT	upstream
viral infectious cycle	6.0	90.0	0.00856001521780483	2.40648365734675e-06	0.00027269999999999996	RPL34,RPL8,RPL11,RPL27,RPL23,RPS10	hTERT	upstream
translational elongation	6.0	89.0	0.008464903937606998	2.2576182056033298e-06	0.0003	RPL34,RPL8,RPL11,RPL27,RPL23,RPS10	hTERT	upstream
translational initiation	8.0	110.0	0.0104622408217615	2.19149324243162e-08	0.0003333	RPL34,EIF1AX,RPL8,EIF3K,RPL11,RPL27,RPL23,RPS10	hTERT	upstream
viral reproduction	11.0	265.0	0.0252044892524253	1.19832607170522e-08	0.0005	RPL34,NPM1,RPL8,RPL11,RPL27,TAF13,PSMD14,RPL23,GTF2F1,PSME3,RPS10	hTERT	upstream
gene expression	18.0	602.0	0.0572569906790945	1.67069691414667e-11	0.001	HNRNPL,RPL34,EIF1AX,WDR77,RPL8,EIF3K,RPL11,SNRPA1,YWHAB,RPL27,TAF13,PSMD14,RPL23,GTF2F1,PSME3,RPS10,CSTF1,SRP9	hTERT	upstream
nuclear-transcribed mRNA catabolic process, nonsense-mediated decay	6.0	113.0	0.010747574662355	8.76182168796369e-06	0.001	RPL34,RPL8,RPL11,RPL27,RPL23,RPS10	hTERT	upstream
protein polyubiquitination	5.0	90.0	0.00856001521780483	4.22186153131721e-05	0.003786	PRPF19,UBE2D2,PSMD14,UBR5,PSME3	hTERT	upstream
nuclear mRNA splicing, via spliceosome	6.0	155.0	0.0147422484306639	5.10526109008813e-05	0.0038	PRPF19,HNRNPL,SNRPA1,DDX5,GTF2F1,CSTF1	hTERT	upstream
protein ubiquitination involved in ubiquitin-dependent protein catabolic process	4.0	43.0	0.00408978504850675	3.6457010496371296e-05	0.003846	ITCH,DDB1,RNF43,UBR5	hTERT	upstream
cellular protein metabolic process	9.0	445.0	0.04232451968803501	9.64460697722158e-05	0.008125	RPL34,EIF1AX,RPL8,EIF3K,RPL11,RPL27,RPL23,RPS10,SRP9	hTERT	upstream
G1/S transition of mitotic cell cycle	5.0	121.0	0.0115084649039376	0.000168111112808234	0.01258	PPAT,MCM8,CDC6,PSMD14,PSME3	hTERT	upstream
ubiquitin-dependent protein catabolic process	5.0	119.0	0.0113182423435419	0.000155651542899427	0.01272	UBE2D2,ITCH,PSMD14,UBR5,PSMA4	hTERT	upstream
positive regulation of endopeptidase activity	2.0	4.0	0.000380445120791326	0.000141737684015819	0.01294	PSMD14,PSME3	hTERT	upstream
regulation of circadian rhythm	2.0	8.0	0.000760890241582652	0.0005608110360041389	0.0309	CRY2,PRKAA1	hTERT	upstream
regulation of proteasomal protein catabolic process	2.0	9.0	0.000856001521780483	0.000707848322241023	0.03196	PSMD14,PSME3	hTERT	upstream
lipid biosynthetic process	2.0	9.0	0.000856001521780483	0.000707848322241023	0.03196	PRPF19,PRKAA1	hTERT	upstream
protein K48-linked ubiquitination	3.0	40.0	0.0038044512079132603	0.000693336335954142	0.03433	UBE2D2,ITCH,RNF4	hTERT	upstream
glycerol ether metabolic process	2.0	11.0	0.00104622408217615	0.00105166821178793	0.04383	P4HB,TXN	hTERT	upstream
