# Supplementary material for: CLK-dependent exon recognition and conjoined gene formation revealed with a novel small molecule inhibitor
Source: Nat Commun. 2017 Feb 23;8:7. doi: 10.1038/s41467-016-0008-7 (PMC5431906; doi:10.1038/s41467-016-0008-7)
Supplement: Supplementary file 28 — CG event counts with particular splicing patterns for the HCT116 and 184hTERT datasets. Splicing patterns are indicated by the number of upstream and downstream partner gene exons skipped in the CG event. Columns: up_skipped (# exons skipped in upstream CG partner; int), dn_skipped (# exons skipped in downstream CG partner; int), count (CG count; int), fraction (fraction of CGs in dataset; float), dataset (cell and RNA-Seq library type; text). [file 41467_2016_8_MOESM28_ESM.txt]

up_skipped	dn_skipped	count	fraction	dataset
1	1	105	0.11134676564156946	HCT116-unstranded
2	1	69	0.07317073170731707	HCT116-unstranded
1	2	65	0.0689289501590668	HCT116-unstranded
1	0	44	0.04665959703075292	HCT116-unstranded
3	1	42	0.04453870625662778	HCT116-unstranded
2	2	39	0.041357370095440084	HCT116-unstranded
0	1	35	0.03711558854718982	HCT116-unstranded
0	0	29	0.030752916224814426	HCT116-unstranded
4	1	29	0.030752916224814426	HCT116-unstranded
1	3	29	0.030752916224814426	HCT116-unstranded
4	2	21	0.02226935312831389	HCT116-unstranded
3	2	20	0.021208907741251327	HCT116-unstranded
6	1	20	0.021208907741251327	HCT116-unstranded
5	1	18	0.019088016967126198	HCT116-unstranded
2	3	16	0.016967126193001062	HCT116-unstranded
5	2	15	0.01590668080593849	HCT116-unstranded
7	1	15	0.01590668080593849	HCT116-unstranded
4	3	14	0.014846235418875928	HCT116-unstranded
3	0	14	0.014846235418875928	HCT116-unstranded
3	3	13	0.013785790031813362	HCT116-unstranded
2	0	13	0.013785790031813362	HCT116-unstranded
1	4	12	0.012725344644750796	HCT116-unstranded
8	1	12	0.012725344644750796	HCT116-unstranded
2	4	11	0.01166489925768823	HCT116-unstranded
4	0	11	0.01166489925768823	HCT116-unstranded
0	2	9	0.009544008483563095	HCT116-unstranded
3	4	9	0.009544008483563095	HCT116-unstranded
5	3	8	0.008483563096500531	HCT116-unstranded
3	5	8	0.008483563096500531	HCT116-unstranded
6	3	6	0.006362672322375398	HCT116-unstranded
7	2	6	0.006362672322375398	HCT116-unstranded
10	1	6	0.006362672322375398	HCT116-unstranded
9	1	5	0.005302226935312832	HCT116-unstranded
8	2	5	0.005302226935312832	HCT116-unstranded
8	0	5	0.005302226935312832	HCT116-unstranded
5	4	5	0.005302226935312832	HCT116-unstranded
1	6	5	0.005302226935312832	HCT116-unstranded
2	7	5	0.005302226935312832	HCT116-unstranded
1	26	4	0.0042417815482502655	HCT116-unstranded
13	1	4	0.0042417815482502655	HCT116-unstranded
6	0	4	0.0042417815482502655	HCT116-unstranded
5	5	4	0.0042417815482502655	HCT116-unstranded
11	2	4	0.0042417815482502655	HCT116-unstranded
5	0	4	0.0042417815482502655	HCT116-unstranded
10	2	4	0.0042417815482502655	HCT116-unstranded
0	4	4	0.0042417815482502655	HCT116-unstranded
9	2	4	0.0042417815482502655	HCT116-unstranded
1	5	3	0.003181336161187699	HCT116-unstranded
0	7	3	0.003181336161187699	HCT116-unstranded
4	7	3	0.003181336161187699	HCT116-unstranded
7	3	3	0.003181336161187699	HCT116-unstranded
4	4	3	0.003181336161187699	HCT116-unstranded
2	6	3	0.003181336161187699	HCT116-unstranded
12	2	3	0.003181336161187699	HCT116-unstranded
11	66	3	0.003181336161187699	HCT116-unstranded
7	8	2	0.0021208907741251328	HCT116-unstranded
12	3	2	0.0021208907741251328	HCT116-unstranded
6	4	2	0.0021208907741251328	HCT116-unstranded
6	9	2	0.0021208907741251328	HCT116-unstranded
7	0	2	0.0021208907741251328	HCT116-unstranded
10	0	2	0.0021208907741251328	HCT116-unstranded
6	2	2	0.0021208907741251328	HCT116-unstranded
0	5	2	0.0021208907741251328	HCT116-unstranded
10	3	2	0.0021208907741251328	HCT116-unstranded
8	5	2	0.0021208907741251328	HCT116-unstranded
8	8	2	0.0021208907741251328	HCT116-unstranded
0	3	2	0.0021208907741251328	HCT116-unstranded
9	0	2	0.0021208907741251328	HCT116-unstranded
11	0	2	0.0021208907741251328	HCT116-unstranded
2	13	2	0.0021208907741251328	HCT116-unstranded
1	11	2	0.0021208907741251328	HCT116-unstranded
3	9	2	0.0021208907741251328	HCT116-unstranded
1	8	2	0.0021208907741251328	HCT116-unstranded
2	9	2	0.0021208907741251328	HCT116-unstranded
1	13	2	0.0021208907741251328	HCT116-unstranded
2	5	2	0.0021208907741251328	HCT116-unstranded
1	7	1	0.0010604453870625664	HCT116-unstranded
3	13	1	0.0010604453870625664	HCT116-unstranded
10	4	1	0.0010604453870625664	HCT116-unstranded
10	5	1	0.0010604453870625664	HCT116-unstranded
10	18	1	0.0010604453870625664	HCT116-unstranded
3	8	1	0.0010604453870625664	HCT116-unstranded
11	1	1	0.0010604453870625664	HCT116-unstranded
3	7	1	0.0010604453870625664	HCT116-unstranded
11	5	1	0.0010604453870625664	HCT116-unstranded
3	6	1	0.0010604453870625664	HCT116-unstranded
11	8	1	0.0010604453870625664	HCT116-unstranded
12	0	1	0.0010604453870625664	HCT116-unstranded
12	1	1	0.0010604453870625664	HCT116-unstranded
2	8	1	0.0010604453870625664	HCT116-unstranded
2	11	1	0.0010604453870625664	HCT116-unstranded
13	2	1	0.0010604453870625664	HCT116-unstranded
13	3	1	0.0010604453870625664	HCT116-unstranded
13	10	1	0.0010604453870625664	HCT116-unstranded
15	2	1	0.0010604453870625664	HCT116-unstranded
15	6	1	0.0010604453870625664	HCT116-unstranded
17	5	1	0.0010604453870625664	HCT116-unstranded
3	18	1	0.0010604453870625664	HCT116-unstranded
9	4	1	0.0010604453870625664	HCT116-unstranded
9	18	1	0.0010604453870625664	HCT116-unstranded
7	9	1	0.0010604453870625664	HCT116-unstranded
6	5	1	0.0010604453870625664	HCT116-unstranded
6	6	1	0.0010604453870625664	HCT116-unstranded
5	9	1	0.0010604453870625664	HCT116-unstranded
6	10	1	0.0010604453870625664	HCT116-unstranded
6	11	1	0.0010604453870625664	HCT116-unstranded
5	6	1	0.0010604453870625664	HCT116-unstranded
0	9	1	0.0010604453870625664	HCT116-unstranded
2	12	1	0.0010604453870625664	HCT116-unstranded
7	4	1	0.0010604453870625664	HCT116-unstranded
1	10	1	0.0010604453870625664	HCT116-unstranded
7	16	1	0.0010604453870625664	HCT116-unstranded
5	10	1	0.0010604453870625664	HCT116-unstranded
0	8	1	0.0010604453870625664	HCT116-unstranded
8	3	1	0.0010604453870625664	HCT116-unstranded
8	4	1	0.0010604453870625664	HCT116-unstranded
4	12	1	0.0010604453870625664	HCT116-unstranded
8	6	1	0.0010604453870625664	HCT116-unstranded
4	8	1	0.0010604453870625664	HCT116-unstranded
4	6	1	0.0010604453870625664	HCT116-unstranded
4	5	1	0.0010604453870625664	HCT116-unstranded
1	17	1	0.0010604453870625664	HCT116-unstranded
9	3	1	0.0010604453870625664	HCT116-unstranded
21	2	1	0.0010604453870625664	HCT116-unstranded
1	1	36	0.18090452261306533	HCT116-stranded
1	2	17	0.08542713567839195	HCT116-stranded
2	1	13	0.06532663316582915	HCT116-stranded
3	1	13	0.06532663316582915	HCT116-stranded
1	0	11	0.055276381909547735	HCT116-stranded
0	1	9	0.04522613065326633	HCT116-stranded
2	2	8	0.04020100502512563	HCT116-stranded
0	0	7	0.035175879396984924	HCT116-stranded
1	3	6	0.03015075376884422	HCT116-stranded
4	3	5	0.02512562814070352	HCT116-stranded
4	2	5	0.02512562814070352	HCT116-stranded
5	2	4	0.02010050251256281	HCT116-stranded
4	1	4	0.02010050251256281	HCT116-stranded
3	0	4	0.02010050251256281	HCT116-stranded
6	1	3	0.01507537688442211	HCT116-stranded
3	3	3	0.01507537688442211	HCT116-stranded
3	2	3	0.01507537688442211	HCT116-stranded
6	4	2	0.010050251256281407	HCT116-stranded
1	4	2	0.010050251256281407	HCT116-stranded
5	5	2	0.010050251256281407	HCT116-stranded
3	5	2	0.010050251256281407	HCT116-stranded
1	5	2	0.010050251256281407	HCT116-stranded
2	13	2	0.010050251256281407	HCT116-stranded
5	8	2	0.010050251256281407	HCT116-stranded
2	4	2	0.010050251256281407	HCT116-stranded
9	2	2	0.010050251256281407	HCT116-stranded
6	3	2	0.010050251256281407	HCT116-stranded
5	1	2	0.010050251256281407	HCT116-stranded
7	1	1	0.005025125628140704	HCT116-stranded
7	3	1	0.005025125628140704	HCT116-stranded
7	4	1	0.005025125628140704	HCT116-stranded
1	10	1	0.005025125628140704	HCT116-stranded
8	0	1	0.005025125628140704	HCT116-stranded
8	1	1	0.005025125628140704	HCT116-stranded
7	0	1	0.005025125628140704	HCT116-stranded
9	1	1	0.005025125628140704	HCT116-stranded
10	3	1	0.005025125628140704	HCT116-stranded
12	0	1	0.005025125628140704	HCT116-stranded
12	1	1	0.005025125628140704	HCT116-stranded
8	3	1	0.005025125628140704	HCT116-stranded
5	3	1	0.005025125628140704	HCT116-stranded
6	6	1	0.005025125628140704	HCT116-stranded
6	2	1	0.005025125628140704	HCT116-stranded
5	4	1	0.005025125628140704	HCT116-stranded
1	13	1	0.005025125628140704	HCT116-stranded
4	4	1	0.005025125628140704	HCT116-stranded
0	5	1	0.005025125628140704	HCT116-stranded
4	0	1	0.005025125628140704	HCT116-stranded
2	7	1	0.005025125628140704	HCT116-stranded
2	3	1	0.005025125628140704	HCT116-stranded
1	6	1	0.005025125628140704	HCT116-stranded
1	8	1	0.005025125628140704	HCT116-stranded
2	0	1	0.005025125628140704	HCT116-stranded
12	2	1	0.005025125628140704	HCT116-stranded
1	1	23	0.15862068965517245	hTERT
1	2	13	0.0896551724137931	hTERT
3	1	12	0.08275862068965517	hTERT
2	1	10	0.06896551724137931	hTERT
0	1	9	0.06206896551724138	hTERT
2	2	7	0.04827586206896552	hTERT
3	2	6	0.04137931034482759	hTERT
4	1	5	0.03448275862068965	hTERT
1	3	5	0.03448275862068965	hTERT
6	1	4	0.027586206896551724	hTERT
0	0	4	0.027586206896551724	hTERT
1	0	4	0.027586206896551724	hTERT
2	0	3	0.020689655172413796	hTERT
3	3	2	0.013793103448275862	hTERT
7	1	2	0.013793103448275862	hTERT
5	2	2	0.013793103448275862	hTERT
5	1	2	0.013793103448275862	hTERT
4	3	2	0.013793103448275862	hTERT
9	1	2	0.013793103448275862	hTERT
0	2	2	0.013793103448275862	hTERT
1	4	2	0.013793103448275862	hTERT
11	2	2	0.013793103448275862	hTERT
6	4	1	0.006896551724137931	hTERT
9	2	1	0.006896551724137931	hTERT
8	2	1	0.006896551724137931	hTERT
11	5	1	0.006896551724137931	hTERT
12	0	1	0.006896551724137931	hTERT
8	1	1	0.006896551724137931	hTERT
12	4	1	0.006896551724137931	hTERT
7	0	1	0.006896551724137931	hTERT
8	5	1	0.006896551724137931	hTERT
5	4	1	0.006896551724137931	hTERT
6	0	1	0.006896551724137931	hTERT
5	5	1	0.006896551724137931	hTERT
1	11	1	0.006896551724137931	hTERT
4	2	1	0.006896551724137931	hTERT
3	6	1	0.006896551724137931	hTERT
3	5	1	0.006896551724137931	hTERT
1	6	1	0.006896551724137931	hTERT
3	0	1	0.006896551724137931	hTERT
2	13	1	0.006896551724137931	hTERT
2	7	1	0.006896551724137931	hTERT
1	8	1	0.006896551724137931	hTERT
21	2	1	0.006896551724137931	hTERT
