# Supplementary material for: CLK-dependent exon recognition and conjoined gene formation revealed with a novel small molecule inhibitor
Source: Nat Commun. 2017 Feb 23;8:7. doi: 10.1038/s41467-016-0008-7 (PMC5431906; doi:10.1038/s41467-016-0008-7)
Supplement: Supplementary file 29 — CG candidate events from PacBio libraries. T3 concentration is included in the “Note” field of the attribute column. [file 41467_2016_8_MOESM29_ESM.txt]

chr1	CG	gene	148582333	148739909	.	+	.	ID=e1275d49-48d2-4c56-906d-fbcfea0a9d81;Name=chr1:148582333:148582538:+@chr1:148739700:148739909:+;Genes=NBPF15,NBPF16;gid=e1275d49-48d2-4c56-906d-fbcfea0a9d81;Note=0uM
chr1	CG	mRNA	148582333	148739909	.	+	.	ID=e1275d49-48d2-4c56-906d-fbcfea0a9d81.CG;Parent=e1275d49-48d2-4c56-906d-fbcfea0a9d81;gid=e1275d49-48d2-4c56-906d-fbcfea0a9d81;Note=0uM
chr1	CG	exon	148582333	148582538	.	+	.	ID=e1275d49-48d2-4c56-906d-fbcfea0a9d81.CG.0;Parent=e1275d49-48d2-4c56-906d-fbcfea0a9d81.CG;gid=e1275d49-48d2-4c56-906d-fbcfea0a9d81;Note=0uM
chr1	CG	exon	148739700	148739909	.	+	.	ID=e1275d49-48d2-4c56-906d-fbcfea0a9d81.CG.1;Parent=e1275d49-48d2-4c56-906d-fbcfea0a9d81.CG;gid=e1275d49-48d2-4c56-906d-fbcfea0a9d81;Note=0uM
chr1	CG	mRNA	148582333	148583877	.	+	.	ID=e1275d49-48d2-4c56-906d-fbcfea0a9d81.WT;Parent=e1275d49-48d2-4c56-906d-fbcfea0a9d81;gid=e1275d49-48d2-4c56-906d-fbcfea0a9d81;Note=0uM
chr1	CG	exon	148582333	148582538	.	+	.	ID=e1275d49-48d2-4c56-906d-fbcfea0a9d81.WT.0;Parent=e1275d49-48d2-4c56-906d-fbcfea0a9d81.WT;gid=e1275d49-48d2-4c56-906d-fbcfea0a9d81;Note=0uM
chr1	CG	exon	148583826	148583877	.	+	.	ID=e1275d49-48d2-4c56-906d-fbcfea0a9d81.WT.1;Parent=e1275d49-48d2-4c56-906d-fbcfea0a9d81.WT;gid=e1275d49-48d2-4c56-906d-fbcfea0a9d81;Note=0uM
chr19	CG	gene	55668947	55670975	.	-	.	ID=072842e4-52bc-4be7-9a4b-981f6b8c8a57;Name=chr19:55670901:55670975:-@chr19:55668947:55670817:-;Genes=DNAAF3,TNNI3;gid=072842e4-52bc-4be7-9a4b-981f6b8c8a57;Note=0uM
chr19	CG	mRNA	55668947	55670975	.	-	.	ID=072842e4-52bc-4be7-9a4b-981f6b8c8a57.CG;Parent=072842e4-52bc-4be7-9a4b-981f6b8c8a57;gid=072842e4-52bc-4be7-9a4b-981f6b8c8a57;Note=0uM
chr19	CG	exon	55670901	55670975	.	-	.	ID=072842e4-52bc-4be7-9a4b-981f6b8c8a57.CG.0;Parent=072842e4-52bc-4be7-9a4b-981f6b8c8a57.CG;gid=072842e4-52bc-4be7-9a4b-981f6b8c8a57;Note=0uM
chr19	CG	exon	55668947	55670817	.	-	.	ID=072842e4-52bc-4be7-9a4b-981f6b8c8a57.CG.1;Parent=072842e4-52bc-4be7-9a4b-981f6b8c8a57.CG;gid=072842e4-52bc-4be7-9a4b-981f6b8c8a57;Note=0uM
chr19	CG	mRNA	55670031	55670975	.	-	.	ID=072842e4-52bc-4be7-9a4b-981f6b8c8a57.WT;Parent=072842e4-52bc-4be7-9a4b-981f6b8c8a57;gid=072842e4-52bc-4be7-9a4b-981f6b8c8a57;Note=0uM
chr19	CG	exon	55670901	55670975	.	-	.	ID=072842e4-52bc-4be7-9a4b-981f6b8c8a57.WT.0;Parent=072842e4-52bc-4be7-9a4b-981f6b8c8a57.WT;gid=072842e4-52bc-4be7-9a4b-981f6b8c8a57;Note=0uM
chr19	CG	exon	55670031	55670817	.	-	.	ID=072842e4-52bc-4be7-9a4b-981f6b8c8a57.WT.1;Parent=072842e4-52bc-4be7-9a4b-981f6b8c8a57.WT;gid=072842e4-52bc-4be7-9a4b-981f6b8c8a57;Note=0uM
chr18	CG	gene	47009954	47015920	.	-	.	ID=62ed1d30-1449-4ca0-861a-dca4d2922225;Name=chr18:47015729:47015920:-@chr18:47009954:47010141:-;Genes=RPL17,C18orf32;gid=62ed1d30-1449-4ca0-861a-dca4d2922225;Note=0uM
chr18	CG	mRNA	47009954	47015920	.	-	.	ID=62ed1d30-1449-4ca0-861a-dca4d2922225.CG;Parent=62ed1d30-1449-4ca0-861a-dca4d2922225;gid=62ed1d30-1449-4ca0-861a-dca4d2922225;Note=0uM
chr18	CG	exon	47015729	47015920	.	-	.	ID=62ed1d30-1449-4ca0-861a-dca4d2922225.CG.0;Parent=62ed1d30-1449-4ca0-861a-dca4d2922225.CG;gid=62ed1d30-1449-4ca0-861a-dca4d2922225;Note=0uM
chr18	CG	exon	47009954	47010141	.	-	.	ID=62ed1d30-1449-4ca0-861a-dca4d2922225.CG.1;Parent=62ed1d30-1449-4ca0-861a-dca4d2922225.CG;gid=62ed1d30-1449-4ca0-861a-dca4d2922225;Note=0uM
chr18	CG	mRNA	47014851	47015920	.	-	.	ID=62ed1d30-1449-4ca0-861a-dca4d2922225.WT;Parent=62ed1d30-1449-4ca0-861a-dca4d2922225;gid=62ed1d30-1449-4ca0-861a-dca4d2922225;Note=0uM
chr18	CG	exon	47015729	47015920	.	-	.	ID=62ed1d30-1449-4ca0-861a-dca4d2922225.WT.0;Parent=62ed1d30-1449-4ca0-861a-dca4d2922225.WT;gid=62ed1d30-1449-4ca0-861a-dca4d2922225;Note=0uM
chr18	CG	exon	47014851	47014936	.	-	.	ID=62ed1d30-1449-4ca0-861a-dca4d2922225.WT.1;Parent=62ed1d30-1449-4ca0-861a-dca4d2922225.WT;gid=62ed1d30-1449-4ca0-861a-dca4d2922225;Note=0uM
chr18	CG	gene	47009954	47015920	.	-	.	ID=8d02fb65-d22b-4369-88c0-99315a45f66d;Name=chr18:47015729:47015920:-@chr18:47009954:47010141:-;Genes=RPL17,C18orf32;gid=8d02fb65-d22b-4369-88c0-99315a45f66d;Note=0uM
chr18	CG	mRNA	47009954	47015920	.	-	.	ID=8d02fb65-d22b-4369-88c0-99315a45f66d.CG;Parent=8d02fb65-d22b-4369-88c0-99315a45f66d;gid=8d02fb65-d22b-4369-88c0-99315a45f66d;Note=0uM
chr18	CG	exon	47015729	47015920	.	-	.	ID=8d02fb65-d22b-4369-88c0-99315a45f66d.CG.0;Parent=8d02fb65-d22b-4369-88c0-99315a45f66d.CG;gid=8d02fb65-d22b-4369-88c0-99315a45f66d;Note=0uM
chr18	CG	exon	47009954	47010141	.	-	.	ID=8d02fb65-d22b-4369-88c0-99315a45f66d.CG.1;Parent=8d02fb65-d22b-4369-88c0-99315a45f66d.CG;gid=8d02fb65-d22b-4369-88c0-99315a45f66d;Note=0uM
chr18	CG	mRNA	47014851	47015920	.	-	.	ID=8d02fb65-d22b-4369-88c0-99315a45f66d.WT;Parent=8d02fb65-d22b-4369-88c0-99315a45f66d;gid=8d02fb65-d22b-4369-88c0-99315a45f66d;Note=0uM
chr18	CG	exon	47015729	47015920	.	-	.	ID=8d02fb65-d22b-4369-88c0-99315a45f66d.WT.0;Parent=8d02fb65-d22b-4369-88c0-99315a45f66d.WT;gid=8d02fb65-d22b-4369-88c0-99315a45f66d;Note=0uM
chr18	CG	exon	47014851	47014936	.	-	.	ID=8d02fb65-d22b-4369-88c0-99315a45f66d.WT.1;Parent=8d02fb65-d22b-4369-88c0-99315a45f66d.WT;gid=8d02fb65-d22b-4369-88c0-99315a45f66d;Note=0uM
chrX	CG	gene	102139071	102152692	.	+	.	ID=d66d62ac-e198-486c-96b7-6b82e60529fa;Name=chrX:102139071:102139736:+@chrX:102152502:102152692:+;Genes=LINC00630,LL0XNC01-237H1.2;gid=d66d62ac-e198-486c-96b7-6b82e60529fa;Note=0uM
chrX	CG	mRNA	102139071	102152692	.	+	.	ID=d66d62ac-e198-486c-96b7-6b82e60529fa.CG;Parent=d66d62ac-e198-486c-96b7-6b82e60529fa;gid=d66d62ac-e198-486c-96b7-6b82e60529fa;Note=0uM
chrX	CG	exon	102139071	102139736	.	+	.	ID=d66d62ac-e198-486c-96b7-6b82e60529fa.CG.0;Parent=d66d62ac-e198-486c-96b7-6b82e60529fa.CG;gid=d66d62ac-e198-486c-96b7-6b82e60529fa;Note=0uM
chrX	CG	exon	102152502	102152692	.	+	.	ID=d66d62ac-e198-486c-96b7-6b82e60529fa.CG.1;Parent=d66d62ac-e198-486c-96b7-6b82e60529fa.CG;gid=d66d62ac-e198-486c-96b7-6b82e60529fa;Note=0uM
chrX	CG	mRNA	102139071	102139736	.	+	.	ID=d66d62ac-e198-486c-96b7-6b82e60529fa.WT;Parent=d66d62ac-e198-486c-96b7-6b82e60529fa;gid=d66d62ac-e198-486c-96b7-6b82e60529fa;Note=0uM
chrX	CG	exon	102139071	102139736	.	+	.	ID=d66d62ac-e198-486c-96b7-6b82e60529fa.WT.0;Parent=d66d62ac-e198-486c-96b7-6b82e60529fa.WT;gid=d66d62ac-e198-486c-96b7-6b82e60529fa;Note=0uM
chr10	CG	gene	46918169	47405877	.	+	.	ID=7a3ed71d-c913-48c7-80e9-200b22c3739a;Name=chr10:46918169:46918426:+@chr10:47218828:47218885:+@chr10:47219327:47219392:+@chr10:47219727:47219743:+@chr10:47235023:47235053:+@chr10:47246691:47246719:+@chr10:47286654:47286695:+@chr10:47310051:47310059:+@chr10:47319612:47319627:+@chr10:47349287:47349328:+@chr10:47405795:47405877:+;Genes=FAM35BP,FAM35BP,FAM35DP,FAM35DP;gid=7a3ed71d-c913-48c7-80e9-20…
chr10	CG	mRNA	46918169	47405877	.	+	.	ID=7a3ed71d-c913-48c7-80e9-200b22c3739a.CG;Parent=7a3ed71d-c913-48c7-80e9-200b22c3739a;gid=7a3ed71d-c913-48c7-80e9-200b22c3739a;Note=0uM
chr10	CG	exon	46918169	46918426	.	+	.	ID=7a3ed71d-c913-48c7-80e9-200b22c3739a.CG.0;Parent=7a3ed71d-c913-48c7-80e9-200b22c3739a.CG;gid=7a3ed71d-c913-48c7-80e9-200b22c3739a;Note=0uM
chr10	CG	exon	47218828	47218885	.	+	.	ID=7a3ed71d-c913-48c7-80e9-200b22c3739a.CG.1;Parent=7a3ed71d-c913-48c7-80e9-200b22c3739a.CG;gid=7a3ed71d-c913-48c7-80e9-200b22c3739a;Note=0uM
chr10	CG	exon	47219327	47219392	.	+	.	ID=7a3ed71d-c913-48c7-80e9-200b22c3739a.CG.2;Parent=7a3ed71d-c913-48c7-80e9-200b22c3739a.CG;gid=7a3ed71d-c913-48c7-80e9-200b22c3739a;Note=0uM
chr10	CG	exon	47219727	47219743	.	+	.	ID=7a3ed71d-c913-48c7-80e9-200b22c3739a.CG.3;Parent=7a3ed71d-c913-48c7-80e9-200b22c3739a.CG;gid=7a3ed71d-c913-48c7-80e9-200b22c3739a;Note=0uM
chr10	CG	exon	47235023	47235053	.	+	.	ID=7a3ed71d-c913-48c7-80e9-200b22c3739a.CG.4;Parent=7a3ed71d-c913-48c7-80e9-200b22c3739a.CG;gid=7a3ed71d-c913-48c7-80e9-200b22c3739a;Note=0uM
chr10	CG	exon	47246691	47246719	.	+	.	ID=7a3ed71d-c913-48c7-80e9-200b22c3739a.CG.5;Parent=7a3ed71d-c913-48c7-80e9-200b22c3739a.CG;gid=7a3ed71d-c913-48c7-80e9-200b22c3739a;Note=0uM
chr10	CG	exon	47286654	47286695	.	+	.	ID=7a3ed71d-c913-48c7-80e9-200b22c3739a.CG.6;Parent=7a3ed71d-c913-48c7-80e9-200b22c3739a.CG;gid=7a3ed71d-c913-48c7-80e9-200b22c3739a;Note=0uM
chr10	CG	exon	47310051	47310059	.	+	.	ID=7a3ed71d-c913-48c7-80e9-200b22c3739a.CG.7;Parent=7a3ed71d-c913-48c7-80e9-200b22c3739a.CG;gid=7a3ed71d-c913-48c7-80e9-200b22c3739a;Note=0uM
chr10	CG	exon	47319612	47319627	.	+	.	ID=7a3ed71d-c913-48c7-80e9-200b22c3739a.CG.8;Parent=7a3ed71d-c913-48c7-80e9-200b22c3739a.CG;gid=7a3ed71d-c913-48c7-80e9-200b22c3739a;Note=0uM
chr10	CG	exon	47349287	47349328	.	+	.	ID=7a3ed71d-c913-48c7-80e9-200b22c3739a.CG.9;Parent=7a3ed71d-c913-48c7-80e9-200b22c3739a.CG;gid=7a3ed71d-c913-48c7-80e9-200b22c3739a;Note=0uM
chr10	CG	exon	47405795	47405877	.	+	.	ID=7a3ed71d-c913-48c7-80e9-200b22c3739a.CG.10;Parent=7a3ed71d-c913-48c7-80e9-200b22c3739a.CG;gid=7a3ed71d-c913-48c7-80e9-200b22c3739a;Note=0uM
chr10	CG	mRNA	46918169	46918664	.	+	.	ID=7a3ed71d-c913-48c7-80e9-200b22c3739a.WT;Parent=7a3ed71d-c913-48c7-80e9-200b22c3739a;gid=7a3ed71d-c913-48c7-80e9-200b22c3739a;Note=0uM
chr10	CG	exon	46918169	46918426	.	+	.	ID=7a3ed71d-c913-48c7-80e9-200b22c3739a.WT.0;Parent=7a3ed71d-c913-48c7-80e9-200b22c3739a.WT;gid=7a3ed71d-c913-48c7-80e9-200b22c3739a;Note=0uM
chr10	CG	exon	46918530	46918664	.	+	.	ID=7a3ed71d-c913-48c7-80e9-200b22c3739a.WT.1;Parent=7a3ed71d-c913-48c7-80e9-200b22c3739a.WT;gid=7a3ed71d-c913-48c7-80e9-200b22c3739a;Note=0uM
chr12	CG	gene	76086683	76088131	.	-	.	ID=91c7ee4d-3498-4dc7-81ef-a32aae8b1316;Name=chr12:76087452:76088131:-@chr12:76086683:76086772:-;Genes=RP11-114H23.2,RP11-114H23.1;gid=91c7ee4d-3498-4dc7-81ef-a32aae8b1316;Note=0uM
chr12	CG	mRNA	76086683	76088131	.	-	.	ID=91c7ee4d-3498-4dc7-81ef-a32aae8b1316.CG;Parent=91c7ee4d-3498-4dc7-81ef-a32aae8b1316;gid=91c7ee4d-3498-4dc7-81ef-a32aae8b1316;Note=0uM
chr12	CG	exon	76087452	76088131	.	-	.	ID=91c7ee4d-3498-4dc7-81ef-a32aae8b1316.CG.0;Parent=91c7ee4d-3498-4dc7-81ef-a32aae8b1316.CG;gid=91c7ee4d-3498-4dc7-81ef-a32aae8b1316;Note=0uM
chr12	CG	exon	76086683	76086772	.	-	.	ID=91c7ee4d-3498-4dc7-81ef-a32aae8b1316.CG.1;Parent=91c7ee4d-3498-4dc7-81ef-a32aae8b1316.CG;gid=91c7ee4d-3498-4dc7-81ef-a32aae8b1316;Note=0uM
chr12	CG	mRNA	76087452	76088131	.	-	.	ID=91c7ee4d-3498-4dc7-81ef-a32aae8b1316.WT;Parent=91c7ee4d-3498-4dc7-81ef-a32aae8b1316;gid=91c7ee4d-3498-4dc7-81ef-a32aae8b1316;Note=0uM
chr12	CG	exon	76087452	76088131	.	-	.	ID=91c7ee4d-3498-4dc7-81ef-a32aae8b1316.WT.0;Parent=91c7ee4d-3498-4dc7-81ef-a32aae8b1316.WT;gid=91c7ee4d-3498-4dc7-81ef-a32aae8b1316;Note=0uM
chr12	CG	gene	76086683	76088131	.	-	.	ID=d2c2cf8b-5d42-4cc0-87fa-e9ceb0d3b868;Name=chr12:76087452:76088131:-@chr12:76086683:76086772:-;Genes=RP11-114H23.2,RP11-114H23.1;gid=d2c2cf8b-5d42-4cc0-87fa-e9ceb0d3b868;Note=0uM
chr12	CG	mRNA	76086683	76088131	.	-	.	ID=d2c2cf8b-5d42-4cc0-87fa-e9ceb0d3b868.CG;Parent=d2c2cf8b-5d42-4cc0-87fa-e9ceb0d3b868;gid=d2c2cf8b-5d42-4cc0-87fa-e9ceb0d3b868;Note=0uM
chr12	CG	exon	76087452	76088131	.	-	.	ID=d2c2cf8b-5d42-4cc0-87fa-e9ceb0d3b868.CG.0;Parent=d2c2cf8b-5d42-4cc0-87fa-e9ceb0d3b868.CG;gid=d2c2cf8b-5d42-4cc0-87fa-e9ceb0d3b868;Note=0uM
chr12	CG	exon	76086683	76086772	.	-	.	ID=d2c2cf8b-5d42-4cc0-87fa-e9ceb0d3b868.CG.1;Parent=d2c2cf8b-5d42-4cc0-87fa-e9ceb0d3b868.CG;gid=d2c2cf8b-5d42-4cc0-87fa-e9ceb0d3b868;Note=0uM
chr12	CG	mRNA	76087452	76088131	.	-	.	ID=d2c2cf8b-5d42-4cc0-87fa-e9ceb0d3b868.WT;Parent=d2c2cf8b-5d42-4cc0-87fa-e9ceb0d3b868;gid=d2c2cf8b-5d42-4cc0-87fa-e9ceb0d3b868;Note=0uM
chr12	CG	exon	76087452	76088131	.	-	.	ID=d2c2cf8b-5d42-4cc0-87fa-e9ceb0d3b868.WT.0;Parent=d2c2cf8b-5d42-4cc0-87fa-e9ceb0d3b868.WT;gid=d2c2cf8b-5d42-4cc0-87fa-e9ceb0d3b868;Note=0uM
chr12	CG	gene	76086683	76088131	.	-	.	ID=3a12a1b4-b08e-4a44-9869-0736b6739c32;Name=chr12:76087452:76088131:-@chr12:76086683:76086772:-;Genes=RP11-114H23.2,RP11-114H23.1;gid=3a12a1b4-b08e-4a44-9869-0736b6739c32;Note=0uM
chr12	CG	mRNA	76086683	76088131	.	-	.	ID=3a12a1b4-b08e-4a44-9869-0736b6739c32.CG;Parent=3a12a1b4-b08e-4a44-9869-0736b6739c32;gid=3a12a1b4-b08e-4a44-9869-0736b6739c32;Note=0uM
chr12	CG	exon	76087452	76088131	.	-	.	ID=3a12a1b4-b08e-4a44-9869-0736b6739c32.CG.0;Parent=3a12a1b4-b08e-4a44-9869-0736b6739c32.CG;gid=3a12a1b4-b08e-4a44-9869-0736b6739c32;Note=0uM
chr12	CG	exon	76086683	76086772	.	-	.	ID=3a12a1b4-b08e-4a44-9869-0736b6739c32.CG.1;Parent=3a12a1b4-b08e-4a44-9869-0736b6739c32.CG;gid=3a12a1b4-b08e-4a44-9869-0736b6739c32;Note=0uM
chr12	CG	mRNA	76087452	76088131	.	-	.	ID=3a12a1b4-b08e-4a44-9869-0736b6739c32.WT;Parent=3a12a1b4-b08e-4a44-9869-0736b6739c32;gid=3a12a1b4-b08e-4a44-9869-0736b6739c32;Note=0uM
chr12	CG	exon	76087452	76088131	.	-	.	ID=3a12a1b4-b08e-4a44-9869-0736b6739c32.WT.0;Parent=3a12a1b4-b08e-4a44-9869-0736b6739c32.WT;gid=3a12a1b4-b08e-4a44-9869-0736b6739c32;Note=0uM
chr17	CG	gene	56429426	56432347	.	-	.	ID=6aaf794d-9a7c-4c3f-8ce8-02499583b7ed;Name=chr17:56432145:56432347:-@chr17:56429426:56429539:-;Genes=RNF43,SUPT4H1;gid=6aaf794d-9a7c-4c3f-8ce8-02499583b7ed;Note=0uM
chr17	CG	mRNA	56429426	56432347	.	-	.	ID=6aaf794d-9a7c-4c3f-8ce8-02499583b7ed.CG;Parent=6aaf794d-9a7c-4c3f-8ce8-02499583b7ed;gid=6aaf794d-9a7c-4c3f-8ce8-02499583b7ed;Note=0uM
chr17	CG	exon	56432145	56432347	.	-	.	ID=6aaf794d-9a7c-4c3f-8ce8-02499583b7ed.CG.0;Parent=6aaf794d-9a7c-4c3f-8ce8-02499583b7ed.CG;gid=6aaf794d-9a7c-4c3f-8ce8-02499583b7ed;Note=0uM
chr17	CG	exon	56429426	56429539	.	-	.	ID=6aaf794d-9a7c-4c3f-8ce8-02499583b7ed.CG.1;Parent=6aaf794d-9a7c-4c3f-8ce8-02499583b7ed.CG;gid=6aaf794d-9a7c-4c3f-8ce8-02499583b7ed;Note=0uM
chr17	CG	mRNA	56432145	56432347	.	-	.	ID=6aaf794d-9a7c-4c3f-8ce8-02499583b7ed.WT;Parent=6aaf794d-9a7c-4c3f-8ce8-02499583b7ed;gid=6aaf794d-9a7c-4c3f-8ce8-02499583b7ed;Note=0uM
chr17	CG	exon	56432145	56432347	.	-	.	ID=6aaf794d-9a7c-4c3f-8ce8-02499583b7ed.WT.0;Parent=6aaf794d-9a7c-4c3f-8ce8-02499583b7ed.WT;gid=6aaf794d-9a7c-4c3f-8ce8-02499583b7ed;Note=0uM
chr17	CG	gene	56429428	56432347	.	-	.	ID=a7fb4e1e-6cdd-4aa7-a5b8-b5e51903654a;Name=chr17:56432145:56432347:-@chr17:56429428:56429539:-;Genes=RNF43,SUPT4H1;gid=a7fb4e1e-6cdd-4aa7-a5b8-b5e51903654a;Note=0uM
chr17	CG	mRNA	56429428	56432347	.	-	.	ID=a7fb4e1e-6cdd-4aa7-a5b8-b5e51903654a.CG;Parent=a7fb4e1e-6cdd-4aa7-a5b8-b5e51903654a;gid=a7fb4e1e-6cdd-4aa7-a5b8-b5e51903654a;Note=0uM
chr17	CG	exon	56432145	56432347	.	-	.	ID=a7fb4e1e-6cdd-4aa7-a5b8-b5e51903654a.CG.0;Parent=a7fb4e1e-6cdd-4aa7-a5b8-b5e51903654a.CG;gid=a7fb4e1e-6cdd-4aa7-a5b8-b5e51903654a;Note=0uM
chr17	CG	exon	56429428	56429539	.	-	.	ID=a7fb4e1e-6cdd-4aa7-a5b8-b5e51903654a.CG.1;Parent=a7fb4e1e-6cdd-4aa7-a5b8-b5e51903654a.CG;gid=a7fb4e1e-6cdd-4aa7-a5b8-b5e51903654a;Note=0uM
chr17	CG	mRNA	56432145	56432347	.	-	.	ID=a7fb4e1e-6cdd-4aa7-a5b8-b5e51903654a.WT;Parent=a7fb4e1e-6cdd-4aa7-a5b8-b5e51903654a;gid=a7fb4e1e-6cdd-4aa7-a5b8-b5e51903654a;Note=0uM
chr17	CG	exon	56432145	56432347	.	-	.	ID=a7fb4e1e-6cdd-4aa7-a5b8-b5e51903654a.WT.0;Parent=a7fb4e1e-6cdd-4aa7-a5b8-b5e51903654a.WT;gid=a7fb4e1e-6cdd-4aa7-a5b8-b5e51903654a;Note=0uM
chr17	CG	gene	56429428	56432347	.	-	.	ID=448a554b-b179-4ffa-bf31-9f359bbd864c;Name=chr17:56432145:56432347:-@chr17:56429428:56429539:-;Genes=RNF43,SUPT4H1;gid=448a554b-b179-4ffa-bf31-9f359bbd864c;Note=0uM
chr17	CG	mRNA	56429428	56432347	.	-	.	ID=448a554b-b179-4ffa-bf31-9f359bbd864c.CG;Parent=448a554b-b179-4ffa-bf31-9f359bbd864c;gid=448a554b-b179-4ffa-bf31-9f359bbd864c;Note=0uM
chr17	CG	exon	56432145	56432347	.	-	.	ID=448a554b-b179-4ffa-bf31-9f359bbd864c.CG.0;Parent=448a554b-b179-4ffa-bf31-9f359bbd864c.CG;gid=448a554b-b179-4ffa-bf31-9f359bbd864c;Note=0uM
chr17	CG	exon	56429428	56429539	.	-	.	ID=448a554b-b179-4ffa-bf31-9f359bbd864c.CG.1;Parent=448a554b-b179-4ffa-bf31-9f359bbd864c.CG;gid=448a554b-b179-4ffa-bf31-9f359bbd864c;Note=0uM
chr17	CG	mRNA	56432145	56432347	.	-	.	ID=448a554b-b179-4ffa-bf31-9f359bbd864c.WT;Parent=448a554b-b179-4ffa-bf31-9f359bbd864c;gid=448a554b-b179-4ffa-bf31-9f359bbd864c;Note=0uM
chr17	CG	exon	56432145	56432347	.	-	.	ID=448a554b-b179-4ffa-bf31-9f359bbd864c.WT.0;Parent=448a554b-b179-4ffa-bf31-9f359bbd864c.WT;gid=448a554b-b179-4ffa-bf31-9f359bbd864c;Note=0uM
chr20	CG	gene	37576519	37597857	.	+	.	ID=0f245627-0c5c-491d-9852-ef8aea64bb7a;Name=chr20:37576519:37576643:+@chr20:37597724:37597857:+;Genes=FAM83D,DHX35;gid=0f245627-0c5c-491d-9852-ef8aea64bb7a;Note=0uM
chr20	CG	mRNA	37576519	37597857	.	+	.	ID=0f245627-0c5c-491d-9852-ef8aea64bb7a.CG;Parent=0f245627-0c5c-491d-9852-ef8aea64bb7a;gid=0f245627-0c5c-491d-9852-ef8aea64bb7a;Note=0uM
chr20	CG	exon	37576519	37576643	.	+	.	ID=0f245627-0c5c-491d-9852-ef8aea64bb7a.CG.0;Parent=0f245627-0c5c-491d-9852-ef8aea64bb7a.CG;gid=0f245627-0c5c-491d-9852-ef8aea64bb7a;Note=0uM
chr20	CG	exon	37597724	37597857	.	+	.	ID=0f245627-0c5c-491d-9852-ef8aea64bb7a.CG.1;Parent=0f245627-0c5c-491d-9852-ef8aea64bb7a.CG;gid=0f245627-0c5c-491d-9852-ef8aea64bb7a;Note=0uM
chr20	CG	mRNA	37576519	37581703	.	+	.	ID=0f245627-0c5c-491d-9852-ef8aea64bb7a.WT;Parent=0f245627-0c5c-491d-9852-ef8aea64bb7a;gid=0f245627-0c5c-491d-9852-ef8aea64bb7a;Note=0uM
chr20	CG	exon	37576519	37576643	.	+	.	ID=0f245627-0c5c-491d-9852-ef8aea64bb7a.WT.0;Parent=0f245627-0c5c-491d-9852-ef8aea64bb7a.WT;gid=0f245627-0c5c-491d-9852-ef8aea64bb7a;Note=0uM
chr20	CG	exon	37580182	37581703	.	+	.	ID=0f245627-0c5c-491d-9852-ef8aea64bb7a.WT.1;Parent=0f245627-0c5c-491d-9852-ef8aea64bb7a.WT;gid=0f245627-0c5c-491d-9852-ef8aea64bb7a;Note=0uM
chr20	CG	gene	37576519	37597857	.	+	.	ID=97c8a035-a91d-40cd-af01-d4c34ba84079;Name=chr20:37576519:37576643:+@chr20:37597724:37597857:+;Genes=FAM83D,DHX35;gid=97c8a035-a91d-40cd-af01-d4c34ba84079;Note=0uM
chr20	CG	mRNA	37576519	37597857	.	+	.	ID=97c8a035-a91d-40cd-af01-d4c34ba84079.CG;Parent=97c8a035-a91d-40cd-af01-d4c34ba84079;gid=97c8a035-a91d-40cd-af01-d4c34ba84079;Note=0uM
chr20	CG	exon	37576519	37576643	.	+	.	ID=97c8a035-a91d-40cd-af01-d4c34ba84079.CG.0;Parent=97c8a035-a91d-40cd-af01-d4c34ba84079.CG;gid=97c8a035-a91d-40cd-af01-d4c34ba84079;Note=0uM
chr20	CG	exon	37597724	37597857	.	+	.	ID=97c8a035-a91d-40cd-af01-d4c34ba84079.CG.1;Parent=97c8a035-a91d-40cd-af01-d4c34ba84079.CG;gid=97c8a035-a91d-40cd-af01-d4c34ba84079;Note=0uM
chr20	CG	mRNA	37576519	37581703	.	+	.	ID=97c8a035-a91d-40cd-af01-d4c34ba84079.WT;Parent=97c8a035-a91d-40cd-af01-d4c34ba84079;gid=97c8a035-a91d-40cd-af01-d4c34ba84079;Note=0uM
chr20	CG	exon	37576519	37576643	.	+	.	ID=97c8a035-a91d-40cd-af01-d4c34ba84079.WT.0;Parent=97c8a035-a91d-40cd-af01-d4c34ba84079.WT;gid=97c8a035-a91d-40cd-af01-d4c34ba84079;Note=0uM
chr20	CG	exon	37580182	37581703	.	+	.	ID=97c8a035-a91d-40cd-af01-d4c34ba84079.WT.1;Parent=97c8a035-a91d-40cd-af01-d4c34ba84079.WT;gid=97c8a035-a91d-40cd-af01-d4c34ba84079;Note=0uM
chr7	CG	gene	102208457	102309070	.	-	.	ID=64a84d32-61f5-4c86-ae24-843d5275a9dc;Name=chr7:102308472:102309070:-@chr7:102208457:102209408:-;Genes=POLR2J2,POLR2J3;gid=64a84d32-61f5-4c86-ae24-843d5275a9dc;Note=0uM
chr7	CG	mRNA	102208457	102309070	.	-	.	ID=64a84d32-61f5-4c86-ae24-843d5275a9dc.CG;Parent=64a84d32-61f5-4c86-ae24-843d5275a9dc;gid=64a84d32-61f5-4c86-ae24-843d5275a9dc;Note=0uM
chr7	CG	exon	102308472	102309070	.	-	.	ID=64a84d32-61f5-4c86-ae24-843d5275a9dc.CG.0;Parent=64a84d32-61f5-4c86-ae24-843d5275a9dc.CG;gid=64a84d32-61f5-4c86-ae24-843d5275a9dc;Note=0uM
chr7	CG	exon	102208457	102209408	.	-	.	ID=64a84d32-61f5-4c86-ae24-843d5275a9dc.CG.1;Parent=64a84d32-61f5-4c86-ae24-843d5275a9dc.CG;gid=64a84d32-61f5-4c86-ae24-843d5275a9dc;Note=0uM
chr7	CG	mRNA	102308472	102309070	.	-	.	ID=64a84d32-61f5-4c86-ae24-843d5275a9dc.WT;Parent=64a84d32-61f5-4c86-ae24-843d5275a9dc;gid=64a84d32-61f5-4c86-ae24-843d5275a9dc;Note=0uM
chr7	CG	exon	102308472	102309070	.	-	.	ID=64a84d32-61f5-4c86-ae24-843d5275a9dc.WT.0;Parent=64a84d32-61f5-4c86-ae24-843d5275a9dc.WT;gid=64a84d32-61f5-4c86-ae24-843d5275a9dc;Note=0uM
chr18	CG	gene	48500767	48573665	.	+	.	ID=fa9b9817-2aa6-4abb-9f9c-47b81a9d4e80;Name=chr18:48500767:48500931:+@chr18:48573290:48573665:+;Genes=ELAC1,SMAD4;gid=fa9b9817-2aa6-4abb-9f9c-47b81a9d4e80;Note=0uM
chr18	CG	mRNA	48500767	48573665	.	+	.	ID=fa9b9817-2aa6-4abb-9f9c-47b81a9d4e80.CG;Parent=fa9b9817-2aa6-4abb-9f9c-47b81a9d4e80;gid=fa9b9817-2aa6-4abb-9f9c-47b81a9d4e80;Note=0uM
chr18	CG	exon	48500767	48500931	.	+	.	ID=fa9b9817-2aa6-4abb-9f9c-47b81a9d4e80.CG.0;Parent=fa9b9817-2aa6-4abb-9f9c-47b81a9d4e80.CG;gid=fa9b9817-2aa6-4abb-9f9c-47b81a9d4e80;Note=0uM
chr18	CG	exon	48573290	48573665	.	+	.	ID=fa9b9817-2aa6-4abb-9f9c-47b81a9d4e80.CG.1;Parent=fa9b9817-2aa6-4abb-9f9c-47b81a9d4e80.CG;gid=fa9b9817-2aa6-4abb-9f9c-47b81a9d4e80;Note=0uM
chr18	CG	mRNA	48500767	48510933	.	+	.	ID=fa9b9817-2aa6-4abb-9f9c-47b81a9d4e80.WT;Parent=fa9b9817-2aa6-4abb-9f9c-47b81a9d4e80;gid=fa9b9817-2aa6-4abb-9f9c-47b81a9d4e80;Note=0uM
chr18	CG	exon	48500767	48500931	.	+	.	ID=fa9b9817-2aa6-4abb-9f9c-47b81a9d4e80.WT.0;Parent=fa9b9817-2aa6-4abb-9f9c-47b81a9d4e80.WT;gid=fa9b9817-2aa6-4abb-9f9c-47b81a9d4e80;Note=0uM
chr18	CG	exon	48510857	48510933	.	+	.	ID=fa9b9817-2aa6-4abb-9f9c-47b81a9d4e80.WT.1;Parent=fa9b9817-2aa6-4abb-9f9c-47b81a9d4e80.WT;gid=fa9b9817-2aa6-4abb-9f9c-47b81a9d4e80;Note=0uM
chr2	CG	gene	87906112	88000572	.	+	.	ID=0159358e-274e-4782-afb9-b82a85061e94;Name=chr2:87906112:87906288:+@chr2:88000503:88000572:+;Genes=LINC00152,AC093616.4;gid=0159358e-274e-4782-afb9-b82a85061e94;Note=0uM
chr2	CG	mRNA	87906112	88000572	.	+	.	ID=0159358e-274e-4782-afb9-b82a85061e94.CG;Parent=0159358e-274e-4782-afb9-b82a85061e94;gid=0159358e-274e-4782-afb9-b82a85061e94;Note=0uM
chr2	CG	exon	87906112	87906288	.	+	.	ID=0159358e-274e-4782-afb9-b82a85061e94.CG.0;Parent=0159358e-274e-4782-afb9-b82a85061e94.CG;gid=0159358e-274e-4782-afb9-b82a85061e94;Note=0uM
chr2	CG	exon	88000503	88000572	.	+	.	ID=0159358e-274e-4782-afb9-b82a85061e94.CG.1;Parent=0159358e-274e-4782-afb9-b82a85061e94.CG;gid=0159358e-274e-4782-afb9-b82a85061e94;Note=0uM
chr2	CG	mRNA	87906112	87906288	.	+	.	ID=0159358e-274e-4782-afb9-b82a85061e94.WT;Parent=0159358e-274e-4782-afb9-b82a85061e94;gid=0159358e-274e-4782-afb9-b82a85061e94;Note=0uM
chr2	CG	exon	87906112	87906288	.	+	.	ID=0159358e-274e-4782-afb9-b82a85061e94.WT.0;Parent=0159358e-274e-4782-afb9-b82a85061e94.WT;gid=0159358e-274e-4782-afb9-b82a85061e94;Note=0uM
chr2	CG	gene	87906112	88000572	.	+	.	ID=b3ee1cde-1f6e-4444-a751-e2f1b718b94c;Name=chr2:87906112:87906288:+@chr2:88000503:88000572:+;Genes=LINC00152,AC093616.4;gid=b3ee1cde-1f6e-4444-a751-e2f1b718b94c;Note=0uM
chr2	CG	mRNA	87906112	88000572	.	+	.	ID=b3ee1cde-1f6e-4444-a751-e2f1b718b94c.CG;Parent=b3ee1cde-1f6e-4444-a751-e2f1b718b94c;gid=b3ee1cde-1f6e-4444-a751-e2f1b718b94c;Note=0uM
chr2	CG	exon	87906112	87906288	.	+	.	ID=b3ee1cde-1f6e-4444-a751-e2f1b718b94c.CG.0;Parent=b3ee1cde-1f6e-4444-a751-e2f1b718b94c.CG;gid=b3ee1cde-1f6e-4444-a751-e2f1b718b94c;Note=0uM
chr2	CG	exon	88000503	88000572	.	+	.	ID=b3ee1cde-1f6e-4444-a751-e2f1b718b94c.CG.1;Parent=b3ee1cde-1f6e-4444-a751-e2f1b718b94c.CG;gid=b3ee1cde-1f6e-4444-a751-e2f1b718b94c;Note=0uM
chr2	CG	mRNA	87906112	87906288	.	+	.	ID=b3ee1cde-1f6e-4444-a751-e2f1b718b94c.WT;Parent=b3ee1cde-1f6e-4444-a751-e2f1b718b94c;gid=b3ee1cde-1f6e-4444-a751-e2f1b718b94c;Note=0uM
chr2	CG	exon	87906112	87906288	.	+	.	ID=b3ee1cde-1f6e-4444-a751-e2f1b718b94c.WT.0;Parent=b3ee1cde-1f6e-4444-a751-e2f1b718b94c.WT;gid=b3ee1cde-1f6e-4444-a751-e2f1b718b94c;Note=0uM
chr2	CG	gene	87906112	88000572	.	+	.	ID=516e4959-87ea-4991-ba31-524289e84d37;Name=chr2:87906112:87906288:+@chr2:88000503:88000572:+;Genes=LINC00152,AC093616.4;gid=516e4959-87ea-4991-ba31-524289e84d37;Note=0uM
chr2	CG	mRNA	87906112	88000572	.	+	.	ID=516e4959-87ea-4991-ba31-524289e84d37.CG;Parent=516e4959-87ea-4991-ba31-524289e84d37;gid=516e4959-87ea-4991-ba31-524289e84d37;Note=0uM
chr2	CG	exon	87906112	87906288	.	+	.	ID=516e4959-87ea-4991-ba31-524289e84d37.CG.0;Parent=516e4959-87ea-4991-ba31-524289e84d37.CG;gid=516e4959-87ea-4991-ba31-524289e84d37;Note=0uM
chr2	CG	exon	88000503	88000572	.	+	.	ID=516e4959-87ea-4991-ba31-524289e84d37.CG.1;Parent=516e4959-87ea-4991-ba31-524289e84d37.CG;gid=516e4959-87ea-4991-ba31-524289e84d37;Note=0uM
chr2	CG	mRNA	87906112	87906288	.	+	.	ID=516e4959-87ea-4991-ba31-524289e84d37.WT;Parent=516e4959-87ea-4991-ba31-524289e84d37;gid=516e4959-87ea-4991-ba31-524289e84d37;Note=0uM
chr2	CG	exon	87906112	87906288	.	+	.	ID=516e4959-87ea-4991-ba31-524289e84d37.WT.0;Parent=516e4959-87ea-4991-ba31-524289e84d37.WT;gid=516e4959-87ea-4991-ba31-524289e84d37;Note=0uM
chr1	CG	gene	148025761	148340447	.	-	.	ID=50a03e6b-0502-48aa-a83b-531240006545;Name=chr1:148340238:148340447:-@chr1:148025761:148025863:-;Genes=NBPF20,NBPF14;gid=50a03e6b-0502-48aa-a83b-531240006545;Note=0uM
chr1	CG	mRNA	148025761	148340447	.	-	.	ID=50a03e6b-0502-48aa-a83b-531240006545.CG;Parent=50a03e6b-0502-48aa-a83b-531240006545;gid=50a03e6b-0502-48aa-a83b-531240006545;Note=0uM
chr1	CG	exon	148340238	148340447	.	-	.	ID=50a03e6b-0502-48aa-a83b-531240006545.CG.0;Parent=50a03e6b-0502-48aa-a83b-531240006545.CG;gid=50a03e6b-0502-48aa-a83b-531240006545;Note=0uM
chr1	CG	exon	148025761	148025863	.	-	.	ID=50a03e6b-0502-48aa-a83b-531240006545.CG.1;Parent=50a03e6b-0502-48aa-a83b-531240006545.CG;gid=50a03e6b-0502-48aa-a83b-531240006545;Note=0uM
chr1	CG	mRNA	148338367	148340447	.	-	.	ID=50a03e6b-0502-48aa-a83b-531240006545.WT;Parent=50a03e6b-0502-48aa-a83b-531240006545;gid=50a03e6b-0502-48aa-a83b-531240006545;Note=0uM
chr1	CG	exon	148340238	148340447	.	-	.	ID=50a03e6b-0502-48aa-a83b-531240006545.WT.0;Parent=50a03e6b-0502-48aa-a83b-531240006545.WT;gid=50a03e6b-0502-48aa-a83b-531240006545;Note=0uM
chr1	CG	exon	148338367	148338469	.	-	.	ID=50a03e6b-0502-48aa-a83b-531240006545.WT.1;Parent=50a03e6b-0502-48aa-a83b-531240006545.WT;gid=50a03e6b-0502-48aa-a83b-531240006545;Note=0uM
chr10	CG	gene	102268764	102286831	.	-	.	ID=b2c53b93-f6fa-4dfd-b1d0-6eb8d700d147;Name=chr10:102286732:102286831:-@chr10:102268764:102268859:-;Genes=NDUFB8,SEC31B;gid=b2c53b93-f6fa-4dfd-b1d0-6eb8d700d147;Note=0uM
chr10	CG	mRNA	102268764	102286831	.	-	.	ID=b2c53b93-f6fa-4dfd-b1d0-6eb8d700d147.CG;Parent=b2c53b93-f6fa-4dfd-b1d0-6eb8d700d147;gid=b2c53b93-f6fa-4dfd-b1d0-6eb8d700d147;Note=0uM
chr10	CG	exon	102286732	102286831	.	-	.	ID=b2c53b93-f6fa-4dfd-b1d0-6eb8d700d147.CG.0;Parent=b2c53b93-f6fa-4dfd-b1d0-6eb8d700d147.CG;gid=b2c53b93-f6fa-4dfd-b1d0-6eb8d700d147;Note=0uM
chr10	CG	exon	102268764	102268859	.	-	.	ID=b2c53b93-f6fa-4dfd-b1d0-6eb8d700d147.CG.1;Parent=b2c53b93-f6fa-4dfd-b1d0-6eb8d700d147.CG;gid=b2c53b93-f6fa-4dfd-b1d0-6eb8d700d147;Note=0uM
chr10	CG	mRNA	102286156	102286831	.	-	.	ID=b2c53b93-f6fa-4dfd-b1d0-6eb8d700d147.WT;Parent=b2c53b93-f6fa-4dfd-b1d0-6eb8d700d147;gid=b2c53b93-f6fa-4dfd-b1d0-6eb8d700d147;Note=0uM
chr10	CG	exon	102286732	102286831	.	-	.	ID=b2c53b93-f6fa-4dfd-b1d0-6eb8d700d147.WT.0;Parent=b2c53b93-f6fa-4dfd-b1d0-6eb8d700d147.WT;gid=b2c53b93-f6fa-4dfd-b1d0-6eb8d700d147;Note=0uM
chr10	CG	exon	102286156	102286311	.	-	.	ID=b2c53b93-f6fa-4dfd-b1d0-6eb8d700d147.WT.1;Parent=b2c53b93-f6fa-4dfd-b1d0-6eb8d700d147.WT;gid=b2c53b93-f6fa-4dfd-b1d0-6eb8d700d147;Note=0uM
chr12	CG	gene	56211450	56215971	.	-	.	ID=bd6875c8-83d4-47e4-81f4-03fd795d7325;Name=chr12:56215785:56215971:-@chr12:56211450:56212035:-;Genes=DNAJC14,SARNP;gid=bd6875c8-83d4-47e4-81f4-03fd795d7325;Note=0uM
chr12	CG	mRNA	56211450	56215971	.	-	.	ID=bd6875c8-83d4-47e4-81f4-03fd795d7325.CG;Parent=bd6875c8-83d4-47e4-81f4-03fd795d7325;gid=bd6875c8-83d4-47e4-81f4-03fd795d7325;Note=0uM
chr12	CG	exon	56215785	56215971	.	-	.	ID=bd6875c8-83d4-47e4-81f4-03fd795d7325.CG.0;Parent=bd6875c8-83d4-47e4-81f4-03fd795d7325.CG;gid=bd6875c8-83d4-47e4-81f4-03fd795d7325;Note=0uM
chr12	CG	exon	56211450	56212035	.	-	.	ID=bd6875c8-83d4-47e4-81f4-03fd795d7325.CG.1;Parent=bd6875c8-83d4-47e4-81f4-03fd795d7325.CG;gid=bd6875c8-83d4-47e4-81f4-03fd795d7325;Note=0uM
chr12	CG	mRNA	56215785	56215971	.	-	.	ID=bd6875c8-83d4-47e4-81f4-03fd795d7325.WT;Parent=bd6875c8-83d4-47e4-81f4-03fd795d7325;gid=bd6875c8-83d4-47e4-81f4-03fd795d7325;Note=0uM
chr12	CG	exon	56215785	56215971	.	-	.	ID=bd6875c8-83d4-47e4-81f4-03fd795d7325.WT.0;Parent=bd6875c8-83d4-47e4-81f4-03fd795d7325.WT;gid=bd6875c8-83d4-47e4-81f4-03fd795d7325;Note=0uM
chr12	CG	gene	56211450	56215971	.	-	.	ID=24f8e36a-7a69-4134-9bc0-3ac9e32eb23b;Name=chr12:56215785:56215971:-@chr12:56213239:56213283:-@chr12:56211450:56211912:-;Genes=DNAJC14,DNAJC14,SARNP,SARNP;gid=24f8e36a-7a69-4134-9bc0-3ac9e32eb23b;Note=0uM
chr12	CG	mRNA	56211450	56215971	.	-	.	ID=24f8e36a-7a69-4134-9bc0-3ac9e32eb23b.CG;Parent=24f8e36a-7a69-4134-9bc0-3ac9e32eb23b;gid=24f8e36a-7a69-4134-9bc0-3ac9e32eb23b;Note=0uM
chr12	CG	exon	56215785	56215971	.	-	.	ID=24f8e36a-7a69-4134-9bc0-3ac9e32eb23b.CG.0;Parent=24f8e36a-7a69-4134-9bc0-3ac9e32eb23b.CG;gid=24f8e36a-7a69-4134-9bc0-3ac9e32eb23b;Note=0uM
chr12	CG	exon	56213239	56213283	.	-	.	ID=24f8e36a-7a69-4134-9bc0-3ac9e32eb23b.CG.1;Parent=24f8e36a-7a69-4134-9bc0-3ac9e32eb23b.CG;gid=24f8e36a-7a69-4134-9bc0-3ac9e32eb23b;Note=0uM
chr12	CG	exon	56211450	56211912	.	-	.	ID=24f8e36a-7a69-4134-9bc0-3ac9e32eb23b.CG.2;Parent=24f8e36a-7a69-4134-9bc0-3ac9e32eb23b.CG;gid=24f8e36a-7a69-4134-9bc0-3ac9e32eb23b;Note=0uM
chr12	CG	mRNA	56215785	56215971	.	-	.	ID=24f8e36a-7a69-4134-9bc0-3ac9e32eb23b.WT;Parent=24f8e36a-7a69-4134-9bc0-3ac9e32eb23b;gid=24f8e36a-7a69-4134-9bc0-3ac9e32eb23b;Note=0uM
chr12	CG	exon	56215785	56215971	.	-	.	ID=24f8e36a-7a69-4134-9bc0-3ac9e32eb23b.WT.0;Parent=24f8e36a-7a69-4134-9bc0-3ac9e32eb23b.WT;gid=24f8e36a-7a69-4134-9bc0-3ac9e32eb23b;Note=0uM
chr12	CG	gene	56211450	56215971	.	-	.	ID=7b6ba235-68f4-4a70-a9ab-a224e5bfe50a;Name=chr12:56215785:56215971:-@chr12:56213239:56213283:-@chr12:56211450:56211912:-;Genes=DNAJC14,DNAJC14,SARNP,SARNP;gid=7b6ba235-68f4-4a70-a9ab-a224e5bfe50a;Note=0uM
chr12	CG	mRNA	56211450	56215971	.	-	.	ID=7b6ba235-68f4-4a70-a9ab-a224e5bfe50a.CG;Parent=7b6ba235-68f4-4a70-a9ab-a224e5bfe50a;gid=7b6ba235-68f4-4a70-a9ab-a224e5bfe50a;Note=0uM
chr12	CG	exon	56215785	56215971	.	-	.	ID=7b6ba235-68f4-4a70-a9ab-a224e5bfe50a.CG.0;Parent=7b6ba235-68f4-4a70-a9ab-a224e5bfe50a.CG;gid=7b6ba235-68f4-4a70-a9ab-a224e5bfe50a;Note=0uM
chr12	CG	exon	56213239	56213283	.	-	.	ID=7b6ba235-68f4-4a70-a9ab-a224e5bfe50a.CG.1;Parent=7b6ba235-68f4-4a70-a9ab-a224e5bfe50a.CG;gid=7b6ba235-68f4-4a70-a9ab-a224e5bfe50a;Note=0uM
chr12	CG	exon	56211450	56211912	.	-	.	ID=7b6ba235-68f4-4a70-a9ab-a224e5bfe50a.CG.2;Parent=7b6ba235-68f4-4a70-a9ab-a224e5bfe50a.CG;gid=7b6ba235-68f4-4a70-a9ab-a224e5bfe50a;Note=0uM
chr12	CG	mRNA	56215785	56215971	.	-	.	ID=7b6ba235-68f4-4a70-a9ab-a224e5bfe50a.WT;Parent=7b6ba235-68f4-4a70-a9ab-a224e5bfe50a;gid=7b6ba235-68f4-4a70-a9ab-a224e5bfe50a;Note=0uM
chr12	CG	exon	56215785	56215971	.	-	.	ID=7b6ba235-68f4-4a70-a9ab-a224e5bfe50a.WT.0;Parent=7b6ba235-68f4-4a70-a9ab-a224e5bfe50a.WT;gid=7b6ba235-68f4-4a70-a9ab-a224e5bfe50a;Note=0uM
chr14	CG	gene	74349102	74358911	.	+	.	ID=48145902-c5ac-46e3-bb4a-2930f3f73de6;Name=chr14:74349102:74349141:+@chr14:74358730:74358911:+;Genes=PTGR2,ZNF410;gid=48145902-c5ac-46e3-bb4a-2930f3f73de6;Note=0uM
chr14	CG	mRNA	74349102	74358911	.	+	.	ID=48145902-c5ac-46e3-bb4a-2930f3f73de6.CG;Parent=48145902-c5ac-46e3-bb4a-2930f3f73de6;gid=48145902-c5ac-46e3-bb4a-2930f3f73de6;Note=0uM
chr14	CG	exon	74349102	74349141	.	+	.	ID=48145902-c5ac-46e3-bb4a-2930f3f73de6.CG.0;Parent=48145902-c5ac-46e3-bb4a-2930f3f73de6.CG;gid=48145902-c5ac-46e3-bb4a-2930f3f73de6;Note=0uM
chr14	CG	exon	74358730	74358911	.	+	.	ID=48145902-c5ac-46e3-bb4a-2930f3f73de6.CG.1;Parent=48145902-c5ac-46e3-bb4a-2930f3f73de6.CG;gid=48145902-c5ac-46e3-bb4a-2930f3f73de6;Note=0uM
chr14	CG	mRNA	74349102	74352159	.	+	.	ID=48145902-c5ac-46e3-bb4a-2930f3f73de6.WT;Parent=48145902-c5ac-46e3-bb4a-2930f3f73de6;gid=48145902-c5ac-46e3-bb4a-2930f3f73de6;Note=0uM
chr14	CG	exon	74349102	74349141	.	+	.	ID=48145902-c5ac-46e3-bb4a-2930f3f73de6.WT.0;Parent=48145902-c5ac-46e3-bb4a-2930f3f73de6.WT;gid=48145902-c5ac-46e3-bb4a-2930f3f73de6;Note=0uM
chr14	CG	exon	74350804	74352159	.	+	.	ID=48145902-c5ac-46e3-bb4a-2930f3f73de6.WT.1;Parent=48145902-c5ac-46e3-bb4a-2930f3f73de6.WT;gid=48145902-c5ac-46e3-bb4a-2930f3f73de6;Note=0uM
chr15	CG	gene	64592518	64669104	.	-	.	ID=0b79eb15-a550-41ea-99ff-c018c2270bb3;Name=chr15:64668942:64669104:-@chr15:64592518:64592922:-;Genes=KIAA0101,CSNK1G1;gid=0b79eb15-a550-41ea-99ff-c018c2270bb3;Note=0uM
chr15	CG	mRNA	64592518	64669104	.	-	.	ID=0b79eb15-a550-41ea-99ff-c018c2270bb3.CG;Parent=0b79eb15-a550-41ea-99ff-c018c2270bb3;gid=0b79eb15-a550-41ea-99ff-c018c2270bb3;Note=0uM
chr15	CG	exon	64668942	64669104	.	-	.	ID=0b79eb15-a550-41ea-99ff-c018c2270bb3.CG.0;Parent=0b79eb15-a550-41ea-99ff-c018c2270bb3.CG;gid=0b79eb15-a550-41ea-99ff-c018c2270bb3;Note=0uM
chr15	CG	exon	64592518	64592922	.	-	.	ID=0b79eb15-a550-41ea-99ff-c018c2270bb3.CG.1;Parent=0b79eb15-a550-41ea-99ff-c018c2270bb3.CG;gid=0b79eb15-a550-41ea-99ff-c018c2270bb3;Note=0uM
chr15	CG	mRNA	64657193	64669104	.	-	.	ID=0b79eb15-a550-41ea-99ff-c018c2270bb3.WT;Parent=0b79eb15-a550-41ea-99ff-c018c2270bb3;gid=0b79eb15-a550-41ea-99ff-c018c2270bb3;Note=0uM
chr15	CG	exon	64668942	64669104	.	-	.	ID=0b79eb15-a550-41ea-99ff-c018c2270bb3.WT.0;Parent=0b79eb15-a550-41ea-99ff-c018c2270bb3.WT;gid=0b79eb15-a550-41ea-99ff-c018c2270bb3;Note=0uM
chr15	CG	exon	64657193	64658274	.	-	.	ID=0b79eb15-a550-41ea-99ff-c018c2270bb3.WT.1;Parent=0b79eb15-a550-41ea-99ff-c018c2270bb3.WT;gid=0b79eb15-a550-41ea-99ff-c018c2270bb3;Note=0uM
chr6	CG	gene	44200080	44216513	.	+	.	ID=4e5284c8-3ce2-45f9-912d-4b4866d9c14f;Name=chr6:44200080:44200165:+@chr6:44216367:44216513:+;Genes=SLC29A1,HSP90AB1;gid=4e5284c8-3ce2-45f9-912d-4b4866d9c14f;Note=0uM
chr6	CG	mRNA	44200080	44216513	.	+	.	ID=4e5284c8-3ce2-45f9-912d-4b4866d9c14f.CG;Parent=4e5284c8-3ce2-45f9-912d-4b4866d9c14f;gid=4e5284c8-3ce2-45f9-912d-4b4866d9c14f;Note=0uM
chr6	CG	exon	44200080	44200165	.	+	.	ID=4e5284c8-3ce2-45f9-912d-4b4866d9c14f.CG.0;Parent=4e5284c8-3ce2-45f9-912d-4b4866d9c14f.CG;gid=4e5284c8-3ce2-45f9-912d-4b4866d9c14f;Note=0uM
chr6	CG	exon	44216367	44216513	.	+	.	ID=4e5284c8-3ce2-45f9-912d-4b4866d9c14f.CG.1;Parent=4e5284c8-3ce2-45f9-912d-4b4866d9c14f.CG;gid=4e5284c8-3ce2-45f9-912d-4b4866d9c14f;Note=0uM
chr6	CG	mRNA	44200080	44200743	.	+	.	ID=4e5284c8-3ce2-45f9-912d-4b4866d9c14f.WT;Parent=4e5284c8-3ce2-45f9-912d-4b4866d9c14f;gid=4e5284c8-3ce2-45f9-912d-4b4866d9c14f;Note=0uM
chr6	CG	exon	44200080	44200165	.	+	.	ID=4e5284c8-3ce2-45f9-912d-4b4866d9c14f.WT.0;Parent=4e5284c8-3ce2-45f9-912d-4b4866d9c14f.WT;gid=4e5284c8-3ce2-45f9-912d-4b4866d9c14f;Note=0uM
chr6	CG	exon	44200544	44200743	.	+	.	ID=4e5284c8-3ce2-45f9-912d-4b4866d9c14f.WT.1;Parent=4e5284c8-3ce2-45f9-912d-4b4866d9c14f.WT;gid=4e5284c8-3ce2-45f9-912d-4b4866d9c14f;Note=0uM
chr6	CG	gene	44200080	44216513	.	+	.	ID=3721e5fa-6acf-4b0e-8144-ebea347bfae2;Name=chr6:44200080:44200165:+@chr6:44216367:44216513:+;Genes=SLC29A1,HSP90AB1;gid=3721e5fa-6acf-4b0e-8144-ebea347bfae2;Note=0uM
chr6	CG	mRNA	44200080	44216513	.	+	.	ID=3721e5fa-6acf-4b0e-8144-ebea347bfae2.CG;Parent=3721e5fa-6acf-4b0e-8144-ebea347bfae2;gid=3721e5fa-6acf-4b0e-8144-ebea347bfae2;Note=0uM
chr6	CG	exon	44200080	44200165	.	+	.	ID=3721e5fa-6acf-4b0e-8144-ebea347bfae2.CG.0;Parent=3721e5fa-6acf-4b0e-8144-ebea347bfae2.CG;gid=3721e5fa-6acf-4b0e-8144-ebea347bfae2;Note=0uM
chr6	CG	exon	44216367	44216513	.	+	.	ID=3721e5fa-6acf-4b0e-8144-ebea347bfae2.CG.1;Parent=3721e5fa-6acf-4b0e-8144-ebea347bfae2.CG;gid=3721e5fa-6acf-4b0e-8144-ebea347bfae2;Note=0uM
chr6	CG	mRNA	44200080	44200743	.	+	.	ID=3721e5fa-6acf-4b0e-8144-ebea347bfae2.WT;Parent=3721e5fa-6acf-4b0e-8144-ebea347bfae2;gid=3721e5fa-6acf-4b0e-8144-ebea347bfae2;Note=0uM
chr6	CG	exon	44200080	44200165	.	+	.	ID=3721e5fa-6acf-4b0e-8144-ebea347bfae2.WT.0;Parent=3721e5fa-6acf-4b0e-8144-ebea347bfae2.WT;gid=3721e5fa-6acf-4b0e-8144-ebea347bfae2;Note=0uM
chr6	CG	exon	44200544	44200743	.	+	.	ID=3721e5fa-6acf-4b0e-8144-ebea347bfae2.WT.1;Parent=3721e5fa-6acf-4b0e-8144-ebea347bfae2.WT;gid=3721e5fa-6acf-4b0e-8144-ebea347bfae2;Note=0uM
chr22	CG	gene	35467343	35531842	.	-	.	ID=e6e33386-9fca-4282-a0bc-5415af0efa2b;Name=chr22:35531678:35531842:-@chr22:35472143:35472250:-@chr22:35471790:35471899:-@chr22:35469429:35470631:-@chr22:35467343:35468259:-;Genes=CTA-714B7.5,CTA-714B7.5,RP1-272J12.1,RP1-272J12.1;gid=e6e33386-9fca-4282-a0bc-5415af0efa2b;Note=0uM
chr22	CG	mRNA	35467343	35531842	.	-	.	ID=e6e33386-9fca-4282-a0bc-5415af0efa2b.CG;Parent=e6e33386-9fca-4282-a0bc-5415af0efa2b;gid=e6e33386-9fca-4282-a0bc-5415af0efa2b;Note=0uM
chr22	CG	exon	35531678	35531842	.	-	.	ID=e6e33386-9fca-4282-a0bc-5415af0efa2b.CG.0;Parent=e6e33386-9fca-4282-a0bc-5415af0efa2b.CG;gid=e6e33386-9fca-4282-a0bc-5415af0efa2b;Note=0uM
chr22	CG	exon	35472143	35472250	.	-	.	ID=e6e33386-9fca-4282-a0bc-5415af0efa2b.CG.1;Parent=e6e33386-9fca-4282-a0bc-5415af0efa2b.CG;gid=e6e33386-9fca-4282-a0bc-5415af0efa2b;Note=0uM
chr22	CG	exon	35471790	35471899	.	-	.	ID=e6e33386-9fca-4282-a0bc-5415af0efa2b.CG.2;Parent=e6e33386-9fca-4282-a0bc-5415af0efa2b.CG;gid=e6e33386-9fca-4282-a0bc-5415af0efa2b;Note=0uM
chr22	CG	exon	35469429	35470631	.	-	.	ID=e6e33386-9fca-4282-a0bc-5415af0efa2b.CG.3;Parent=e6e33386-9fca-4282-a0bc-5415af0efa2b.CG;gid=e6e33386-9fca-4282-a0bc-5415af0efa2b;Note=0uM
chr22	CG	exon	35467343	35468259	.	-	.	ID=e6e33386-9fca-4282-a0bc-5415af0efa2b.CG.4;Parent=e6e33386-9fca-4282-a0bc-5415af0efa2b.CG;gid=e6e33386-9fca-4282-a0bc-5415af0efa2b;Note=0uM
chr22	CG	mRNA	35531678	35531842	.	-	.	ID=e6e33386-9fca-4282-a0bc-5415af0efa2b.WT;Parent=e6e33386-9fca-4282-a0bc-5415af0efa2b;gid=e6e33386-9fca-4282-a0bc-5415af0efa2b;Note=0uM
chr22	CG	exon	35531678	35531842	.	-	.	ID=e6e33386-9fca-4282-a0bc-5415af0efa2b.WT.0;Parent=e6e33386-9fca-4282-a0bc-5415af0efa2b.WT;gid=e6e33386-9fca-4282-a0bc-5415af0efa2b;Note=0uM
chr12	CG	gene	76086683	76088131	.	-	.	ID=73500b7f-0938-4e6c-a97b-5de27f6cd6f8;Name=chr12:76087452:76088131:-@chr12:76086683:76086772:-;Genes=RP11-114H23.2,RP11-114H23.1;gid=73500b7f-0938-4e6c-a97b-5de27f6cd6f8;Note=0uM
chr12	CG	mRNA	76086683	76088131	.	-	.	ID=73500b7f-0938-4e6c-a97b-5de27f6cd6f8.CG;Parent=73500b7f-0938-4e6c-a97b-5de27f6cd6f8;gid=73500b7f-0938-4e6c-a97b-5de27f6cd6f8;Note=0uM
chr12	CG	exon	76087452	76088131	.	-	.	ID=73500b7f-0938-4e6c-a97b-5de27f6cd6f8.CG.0;Parent=73500b7f-0938-4e6c-a97b-5de27f6cd6f8.CG;gid=73500b7f-0938-4e6c-a97b-5de27f6cd6f8;Note=0uM
chr12	CG	exon	76086683	76086772	.	-	.	ID=73500b7f-0938-4e6c-a97b-5de27f6cd6f8.CG.1;Parent=73500b7f-0938-4e6c-a97b-5de27f6cd6f8.CG;gid=73500b7f-0938-4e6c-a97b-5de27f6cd6f8;Note=0uM
chr12	CG	mRNA	76087452	76088131	.	-	.	ID=73500b7f-0938-4e6c-a97b-5de27f6cd6f8.WT;Parent=73500b7f-0938-4e6c-a97b-5de27f6cd6f8;gid=73500b7f-0938-4e6c-a97b-5de27f6cd6f8;Note=0uM
chr12	CG	exon	76087452	76088131	.	-	.	ID=73500b7f-0938-4e6c-a97b-5de27f6cd6f8.WT.0;Parent=73500b7f-0938-4e6c-a97b-5de27f6cd6f8.WT;gid=73500b7f-0938-4e6c-a97b-5de27f6cd6f8;Note=0uM
chr12	CG	gene	76086683	76088131	.	-	.	ID=02f04a66-1f77-4ca7-8514-364b476c420d;Name=chr12:76087452:76088131:-@chr12:76086683:76086772:-;Genes=RP11-114H23.2,RP11-114H23.1;gid=02f04a66-1f77-4ca7-8514-364b476c420d;Note=0uM
chr12	CG	mRNA	76086683	76088131	.	-	.	ID=02f04a66-1f77-4ca7-8514-364b476c420d.CG;Parent=02f04a66-1f77-4ca7-8514-364b476c420d;gid=02f04a66-1f77-4ca7-8514-364b476c420d;Note=0uM
chr12	CG	exon	76087452	76088131	.	-	.	ID=02f04a66-1f77-4ca7-8514-364b476c420d.CG.0;Parent=02f04a66-1f77-4ca7-8514-364b476c420d.CG;gid=02f04a66-1f77-4ca7-8514-364b476c420d;Note=0uM
chr12	CG	exon	76086683	76086772	.	-	.	ID=02f04a66-1f77-4ca7-8514-364b476c420d.CG.1;Parent=02f04a66-1f77-4ca7-8514-364b476c420d.CG;gid=02f04a66-1f77-4ca7-8514-364b476c420d;Note=0uM
chr12	CG	mRNA	76087452	76088131	.	-	.	ID=02f04a66-1f77-4ca7-8514-364b476c420d.WT;Parent=02f04a66-1f77-4ca7-8514-364b476c420d;gid=02f04a66-1f77-4ca7-8514-364b476c420d;Note=0uM
chr12	CG	exon	76087452	76088131	.	-	.	ID=02f04a66-1f77-4ca7-8514-364b476c420d.WT.0;Parent=02f04a66-1f77-4ca7-8514-364b476c420d.WT;gid=02f04a66-1f77-4ca7-8514-364b476c420d;Note=0uM
chr17	CG	gene	44534073	44668096	.	+	.	ID=573ea2b6-4bd1-4963-a962-08bae2a926c7;Name=chr17:44534073:44534120:+@chr17:44668057:44668096:+;Genes=NSFP1,NSF;gid=573ea2b6-4bd1-4963-a962-08bae2a926c7;Note=0uM
chr17	CG	mRNA	44534073	44668096	.	+	.	ID=573ea2b6-4bd1-4963-a962-08bae2a926c7.CG;Parent=573ea2b6-4bd1-4963-a962-08bae2a926c7;gid=573ea2b6-4bd1-4963-a962-08bae2a926c7;Note=0uM
chr17	CG	exon	44534073	44534120	.	+	.	ID=573ea2b6-4bd1-4963-a962-08bae2a926c7.CG.0;Parent=573ea2b6-4bd1-4963-a962-08bae2a926c7.CG;gid=573ea2b6-4bd1-4963-a962-08bae2a926c7;Note=0uM
chr17	CG	exon	44668057	44668096	.	+	.	ID=573ea2b6-4bd1-4963-a962-08bae2a926c7.CG.1;Parent=573ea2b6-4bd1-4963-a962-08bae2a926c7.CG;gid=573ea2b6-4bd1-4963-a962-08bae2a926c7;Note=0uM
chr17	CG	mRNA	44534073	44552731	.	+	.	ID=573ea2b6-4bd1-4963-a962-08bae2a926c7.WT;Parent=573ea2b6-4bd1-4963-a962-08bae2a926c7;gid=573ea2b6-4bd1-4963-a962-08bae2a926c7;Note=0uM
chr17	CG	exon	44534073	44534120	.	+	.	ID=573ea2b6-4bd1-4963-a962-08bae2a926c7.WT.0;Parent=573ea2b6-4bd1-4963-a962-08bae2a926c7.WT;gid=573ea2b6-4bd1-4963-a962-08bae2a926c7;Note=0uM
chr17	CG	exon	44552566	44552731	.	+	.	ID=573ea2b6-4bd1-4963-a962-08bae2a926c7.WT.1;Parent=573ea2b6-4bd1-4963-a962-08bae2a926c7.WT;gid=573ea2b6-4bd1-4963-a962-08bae2a926c7;Note=0uM
chr19	CG	gene	55668947	55671378	.	-	.	ID=5e820d75-343c-460e-8019-38b67993a72a;Name=chr19:55671267:55671378:-@chr19:55668947:55669098:-;Genes=DNAAF3,TNNI3;gid=5e820d75-343c-460e-8019-38b67993a72a;Note=0uM
chr19	CG	mRNA	55668947	55671378	.	-	.	ID=5e820d75-343c-460e-8019-38b67993a72a.CG;Parent=5e820d75-343c-460e-8019-38b67993a72a;gid=5e820d75-343c-460e-8019-38b67993a72a;Note=0uM
chr19	CG	exon	55671267	55671378	.	-	.	ID=5e820d75-343c-460e-8019-38b67993a72a.CG.0;Parent=5e820d75-343c-460e-8019-38b67993a72a.CG;gid=5e820d75-343c-460e-8019-38b67993a72a;Note=0uM
chr19	CG	exon	55668947	55669098	.	-	.	ID=5e820d75-343c-460e-8019-38b67993a72a.CG.1;Parent=5e820d75-343c-460e-8019-38b67993a72a.CG;gid=5e820d75-343c-460e-8019-38b67993a72a;Note=0uM
chr19	CG	mRNA	55670901	55671378	.	-	.	ID=5e820d75-343c-460e-8019-38b67993a72a.WT;Parent=5e820d75-343c-460e-8019-38b67993a72a;gid=5e820d75-343c-460e-8019-38b67993a72a;Note=0uM
chr19	CG	exon	55671267	55671378	.	-	.	ID=5e820d75-343c-460e-8019-38b67993a72a.WT.0;Parent=5e820d75-343c-460e-8019-38b67993a72a.WT;gid=5e820d75-343c-460e-8019-38b67993a72a;Note=0uM
chr19	CG	exon	55670901	55670975	.	-	.	ID=5e820d75-343c-460e-8019-38b67993a72a.WT.1;Parent=5e820d75-343c-460e-8019-38b67993a72a.WT;gid=5e820d75-343c-460e-8019-38b67993a72a;Note=0uM
chr1	CG	gene	84967509	85029101	.	-	.	ID=62b8e552-567b-42a0-b9cc-88a5a517d083;Name=chr1:85028940:85029101:-@chr1:84967509:84967653:-;Genes=CTBS,GNG5;gid=62b8e552-567b-42a0-b9cc-88a5a517d083;Note=0uM
chr1	CG	mRNA	84967509	85029101	.	-	.	ID=62b8e552-567b-42a0-b9cc-88a5a517d083.CG;Parent=62b8e552-567b-42a0-b9cc-88a5a517d083;gid=62b8e552-567b-42a0-b9cc-88a5a517d083;Note=0uM
chr1	CG	exon	85028940	85029101	.	-	.	ID=62b8e552-567b-42a0-b9cc-88a5a517d083.CG.0;Parent=62b8e552-567b-42a0-b9cc-88a5a517d083.CG;gid=62b8e552-567b-42a0-b9cc-88a5a517d083;Note=0uM
chr1	CG	exon	84967509	84967653	.	-	.	ID=62b8e552-567b-42a0-b9cc-88a5a517d083.CG.1;Parent=62b8e552-567b-42a0-b9cc-88a5a517d083.CG;gid=62b8e552-567b-42a0-b9cc-88a5a517d083;Note=0uM
chr1	CG	mRNA	85015289	85029101	.	-	.	ID=62b8e552-567b-42a0-b9cc-88a5a517d083.WT;Parent=62b8e552-567b-42a0-b9cc-88a5a517d083;gid=62b8e552-567b-42a0-b9cc-88a5a517d083;Note=0uM
chr1	CG	exon	85028940	85029101	.	-	.	ID=62b8e552-567b-42a0-b9cc-88a5a517d083.WT.0;Parent=62b8e552-567b-42a0-b9cc-88a5a517d083.WT;gid=62b8e552-567b-42a0-b9cc-88a5a517d083;Note=0uM
chr1	CG	exon	85015289	85020882	.	-	.	ID=62b8e552-567b-42a0-b9cc-88a5a517d083.WT.1;Parent=62b8e552-567b-42a0-b9cc-88a5a517d083.WT;gid=62b8e552-567b-42a0-b9cc-88a5a517d083;Note=0uM
chr17	CG	gene	49238521	49244317	.	+	.	ID=ae97e68f-cc14-4eab-a30b-e3d54cf23094;Name=chr17:49238521:49238633:+@chr17:49244188:49244317:+;Genes=NME1,NME1-NME2;gid=ae97e68f-cc14-4eab-a30b-e3d54cf23094;Note=0uM
chr17	CG	mRNA	49238521	49244317	.	+	.	ID=ae97e68f-cc14-4eab-a30b-e3d54cf23094.CG;Parent=ae97e68f-cc14-4eab-a30b-e3d54cf23094;gid=ae97e68f-cc14-4eab-a30b-e3d54cf23094;Note=0uM
chr17	CG	exon	49238521	49238633	.	+	.	ID=ae97e68f-cc14-4eab-a30b-e3d54cf23094.CG.0;Parent=ae97e68f-cc14-4eab-a30b-e3d54cf23094.CG;gid=ae97e68f-cc14-4eab-a30b-e3d54cf23094;Note=0uM
chr17	CG	exon	49244188	49244317	.	+	.	ID=ae97e68f-cc14-4eab-a30b-e3d54cf23094.CG.1;Parent=ae97e68f-cc14-4eab-a30b-e3d54cf23094.CG;gid=ae97e68f-cc14-4eab-a30b-e3d54cf23094;Note=0uM
chr17	CG	mRNA	49238521	49239556	.	+	.	ID=ae97e68f-cc14-4eab-a30b-e3d54cf23094.WT;Parent=ae97e68f-cc14-4eab-a30b-e3d54cf23094;gid=ae97e68f-cc14-4eab-a30b-e3d54cf23094;Note=0uM
chr17	CG	exon	49238521	49238633	.	+	.	ID=ae97e68f-cc14-4eab-a30b-e3d54cf23094.WT.0;Parent=ae97e68f-cc14-4eab-a30b-e3d54cf23094.WT;gid=ae97e68f-cc14-4eab-a30b-e3d54cf23094;Note=0uM
chr17	CG	exon	49239089	49239556	.	+	.	ID=ae97e68f-cc14-4eab-a30b-e3d54cf23094.WT.1;Parent=ae97e68f-cc14-4eab-a30b-e3d54cf23094.WT;gid=ae97e68f-cc14-4eab-a30b-e3d54cf23094;Note=0uM
chr17	CG	gene	49238521	49244317	.	+	.	ID=df0dc6ad-903d-4b9c-94e9-3329f3a806b0;Name=chr17:49238521:49238633:+@chr17:49244188:49244317:+;Genes=NME1,NME1-NME2;gid=df0dc6ad-903d-4b9c-94e9-3329f3a806b0;Note=0uM
chr17	CG	mRNA	49238521	49244317	.	+	.	ID=df0dc6ad-903d-4b9c-94e9-3329f3a806b0.CG;Parent=df0dc6ad-903d-4b9c-94e9-3329f3a806b0;gid=df0dc6ad-903d-4b9c-94e9-3329f3a806b0;Note=0uM
chr17	CG	exon	49238521	49238633	.	+	.	ID=df0dc6ad-903d-4b9c-94e9-3329f3a806b0.CG.0;Parent=df0dc6ad-903d-4b9c-94e9-3329f3a806b0.CG;gid=df0dc6ad-903d-4b9c-94e9-3329f3a806b0;Note=0uM
chr17	CG	exon	49244188	49244317	.	+	.	ID=df0dc6ad-903d-4b9c-94e9-3329f3a806b0.CG.1;Parent=df0dc6ad-903d-4b9c-94e9-3329f3a806b0.CG;gid=df0dc6ad-903d-4b9c-94e9-3329f3a806b0;Note=0uM
chr17	CG	mRNA	49238521	49239556	.	+	.	ID=df0dc6ad-903d-4b9c-94e9-3329f3a806b0.WT;Parent=df0dc6ad-903d-4b9c-94e9-3329f3a806b0;gid=df0dc6ad-903d-4b9c-94e9-3329f3a806b0;Note=0uM
chr17	CG	exon	49238521	49238633	.	+	.	ID=df0dc6ad-903d-4b9c-94e9-3329f3a806b0.WT.0;Parent=df0dc6ad-903d-4b9c-94e9-3329f3a806b0.WT;gid=df0dc6ad-903d-4b9c-94e9-3329f3a806b0;Note=0uM
chr17	CG	exon	49239089	49239556	.	+	.	ID=df0dc6ad-903d-4b9c-94e9-3329f3a806b0.WT.1;Parent=df0dc6ad-903d-4b9c-94e9-3329f3a806b0.WT;gid=df0dc6ad-903d-4b9c-94e9-3329f3a806b0;Note=0uM
chr17	CG	gene	49238521	49244317	.	+	.	ID=b81f6559-37f6-4983-a9e1-cfc8e131dc55;Name=chr17:49238521:49238633:+@chr17:49244188:49244317:+;Genes=NME1,NME1-NME2;gid=b81f6559-37f6-4983-a9e1-cfc8e131dc55;Note=0uM
chr17	CG	mRNA	49238521	49244317	.	+	.	ID=b81f6559-37f6-4983-a9e1-cfc8e131dc55.CG;Parent=b81f6559-37f6-4983-a9e1-cfc8e131dc55;gid=b81f6559-37f6-4983-a9e1-cfc8e131dc55;Note=0uM
chr17	CG	exon	49238521	49238633	.	+	.	ID=b81f6559-37f6-4983-a9e1-cfc8e131dc55.CG.0;Parent=b81f6559-37f6-4983-a9e1-cfc8e131dc55.CG;gid=b81f6559-37f6-4983-a9e1-cfc8e131dc55;Note=0uM
chr17	CG	exon	49244188	49244317	.	+	.	ID=b81f6559-37f6-4983-a9e1-cfc8e131dc55.CG.1;Parent=b81f6559-37f6-4983-a9e1-cfc8e131dc55.CG;gid=b81f6559-37f6-4983-a9e1-cfc8e131dc55;Note=0uM
chr17	CG	mRNA	49238521	49239556	.	+	.	ID=b81f6559-37f6-4983-a9e1-cfc8e131dc55.WT;Parent=b81f6559-37f6-4983-a9e1-cfc8e131dc55;gid=b81f6559-37f6-4983-a9e1-cfc8e131dc55;Note=0uM
chr17	CG	exon	49238521	49238633	.	+	.	ID=b81f6559-37f6-4983-a9e1-cfc8e131dc55.WT.0;Parent=b81f6559-37f6-4983-a9e1-cfc8e131dc55.WT;gid=b81f6559-37f6-4983-a9e1-cfc8e131dc55;Note=0uM
chr17	CG	exon	49239089	49239556	.	+	.	ID=b81f6559-37f6-4983-a9e1-cfc8e131dc55.WT.1;Parent=b81f6559-37f6-4983-a9e1-cfc8e131dc55.WT;gid=b81f6559-37f6-4983-a9e1-cfc8e131dc55;Note=0uM
chr17	CG	gene	49238521	49244317	.	+	.	ID=7df23608-a041-4044-a272-bfa45568cfd4;Name=chr17:49238521:49238633:+@chr17:49244188:49244317:+;Genes=NME1,NME1-NME2;gid=7df23608-a041-4044-a272-bfa45568cfd4;Note=0uM
chr17	CG	mRNA	49238521	49244317	.	+	.	ID=7df23608-a041-4044-a272-bfa45568cfd4.CG;Parent=7df23608-a041-4044-a272-bfa45568cfd4;gid=7df23608-a041-4044-a272-bfa45568cfd4;Note=0uM
chr17	CG	exon	49238521	49238633	.	+	.	ID=7df23608-a041-4044-a272-bfa45568cfd4.CG.0;Parent=7df23608-a041-4044-a272-bfa45568cfd4.CG;gid=7df23608-a041-4044-a272-bfa45568cfd4;Note=0uM
chr17	CG	exon	49244188	49244317	.	+	.	ID=7df23608-a041-4044-a272-bfa45568cfd4.CG.1;Parent=7df23608-a041-4044-a272-bfa45568cfd4.CG;gid=7df23608-a041-4044-a272-bfa45568cfd4;Note=0uM
chr17	CG	mRNA	49238521	49239556	.	+	.	ID=7df23608-a041-4044-a272-bfa45568cfd4.WT;Parent=7df23608-a041-4044-a272-bfa45568cfd4;gid=7df23608-a041-4044-a272-bfa45568cfd4;Note=0uM
chr17	CG	exon	49238521	49238633	.	+	.	ID=7df23608-a041-4044-a272-bfa45568cfd4.WT.0;Parent=7df23608-a041-4044-a272-bfa45568cfd4.WT;gid=7df23608-a041-4044-a272-bfa45568cfd4;Note=0uM
chr17	CG	exon	49239089	49239556	.	+	.	ID=7df23608-a041-4044-a272-bfa45568cfd4.WT.1;Parent=7df23608-a041-4044-a272-bfa45568cfd4.WT;gid=7df23608-a041-4044-a272-bfa45568cfd4;Note=0uM
chr11	CG	gene	57157360	57182204	.	-	.	ID=c5c9b893-5509-4751-8763-afbfc79435e4;Name=chr11:57182088:57182204:-@chr11:57166969:57167039:-@chr11:57157360:57157429:-;Genes=SLC43A3,SLC43A3,PRG2,PRG2;gid=c5c9b893-5509-4751-8763-afbfc79435e4;Note=0uM
chr11	CG	mRNA	57157360	57182204	.	-	.	ID=c5c9b893-5509-4751-8763-afbfc79435e4.CG;Parent=c5c9b893-5509-4751-8763-afbfc79435e4;gid=c5c9b893-5509-4751-8763-afbfc79435e4;Note=0uM
chr11	CG	exon	57182088	57182204	.	-	.	ID=c5c9b893-5509-4751-8763-afbfc79435e4.CG.0;Parent=c5c9b893-5509-4751-8763-afbfc79435e4.CG;gid=c5c9b893-5509-4751-8763-afbfc79435e4;Note=0uM
chr11	CG	exon	57166969	57167039	.	-	.	ID=c5c9b893-5509-4751-8763-afbfc79435e4.CG.1;Parent=c5c9b893-5509-4751-8763-afbfc79435e4.CG;gid=c5c9b893-5509-4751-8763-afbfc79435e4;Note=0uM
chr11	CG	exon	57157360	57157429	.	-	.	ID=c5c9b893-5509-4751-8763-afbfc79435e4.CG.2;Parent=c5c9b893-5509-4751-8763-afbfc79435e4.CG;gid=c5c9b893-5509-4751-8763-afbfc79435e4;Note=0uM
chr11	CG	mRNA	57177408	57182204	.	-	.	ID=c5c9b893-5509-4751-8763-afbfc79435e4.WT;Parent=c5c9b893-5509-4751-8763-afbfc79435e4;gid=c5c9b893-5509-4751-8763-afbfc79435e4;Note=0uM
chr11	CG	exon	57182088	57182204	.	-	.	ID=c5c9b893-5509-4751-8763-afbfc79435e4.WT.0;Parent=c5c9b893-5509-4751-8763-afbfc79435e4.WT;gid=c5c9b893-5509-4751-8763-afbfc79435e4;Note=0uM
chr11	CG	exon	57177408	57177594	.	-	.	ID=c5c9b893-5509-4751-8763-afbfc79435e4.WT.1;Parent=c5c9b893-5509-4751-8763-afbfc79435e4.WT;gid=c5c9b893-5509-4751-8763-afbfc79435e4;Note=0uM
chr1	CG	gene	155182485	155203809	.	+	.	ID=0dc987a8-877a-40fd-981f-4ce2aa2db515;Name=chr1:155182485:155182561:+@chr1:155203655:155203809:+;Genes=MTX1,MTX1P1;gid=0dc987a8-877a-40fd-981f-4ce2aa2db515;Note=0uM
chr1	CG	mRNA	155182485	155203809	.	+	.	ID=0dc987a8-877a-40fd-981f-4ce2aa2db515.CG;Parent=0dc987a8-877a-40fd-981f-4ce2aa2db515;gid=0dc987a8-877a-40fd-981f-4ce2aa2db515;Note=0uM
chr1	CG	exon	155182485	155182561	.	+	.	ID=0dc987a8-877a-40fd-981f-4ce2aa2db515.CG.0;Parent=0dc987a8-877a-40fd-981f-4ce2aa2db515.CG;gid=0dc987a8-877a-40fd-981f-4ce2aa2db515;Note=0uM
chr1	CG	exon	155203655	155203809	.	+	.	ID=0dc987a8-877a-40fd-981f-4ce2aa2db515.CG.1;Parent=0dc987a8-877a-40fd-981f-4ce2aa2db515.CG;gid=0dc987a8-877a-40fd-981f-4ce2aa2db515;Note=0uM
chr1	CG	mRNA	155182485	155183182	.	+	.	ID=0dc987a8-877a-40fd-981f-4ce2aa2db515.WT;Parent=0dc987a8-877a-40fd-981f-4ce2aa2db515;gid=0dc987a8-877a-40fd-981f-4ce2aa2db515;Note=0uM
chr1	CG	exon	155182485	155182561	.	+	.	ID=0dc987a8-877a-40fd-981f-4ce2aa2db515.WT.0;Parent=0dc987a8-877a-40fd-981f-4ce2aa2db515.WT;gid=0dc987a8-877a-40fd-981f-4ce2aa2db515;Note=0uM
chr1	CG	exon	155183028	155183182	.	+	.	ID=0dc987a8-877a-40fd-981f-4ce2aa2db515.WT.1;Parent=0dc987a8-877a-40fd-981f-4ce2aa2db515.WT;gid=0dc987a8-877a-40fd-981f-4ce2aa2db515;Note=0uM
chr6	CG	gene	31634598	31639061	.	+	.	ID=ec319b32-fdc3-498b-9eb0-d52d8647a1c2;Name=chr6:31634598:31634680:+@chr6:31638933:31639061:+;Genes=CSNK2B,LY6G5B;gid=ec319b32-fdc3-498b-9eb0-d52d8647a1c2;Note=0uM
chr6	CG	mRNA	31634598	31639061	.	+	.	ID=ec319b32-fdc3-498b-9eb0-d52d8647a1c2.CG;Parent=ec319b32-fdc3-498b-9eb0-d52d8647a1c2;gid=ec319b32-fdc3-498b-9eb0-d52d8647a1c2;Note=0uM
chr6	CG	exon	31634598	31634680	.	+	.	ID=ec319b32-fdc3-498b-9eb0-d52d8647a1c2.CG.0;Parent=ec319b32-fdc3-498b-9eb0-d52d8647a1c2.CG;gid=ec319b32-fdc3-498b-9eb0-d52d8647a1c2;Note=0uM
chr6	CG	exon	31638933	31639061	.	+	.	ID=ec319b32-fdc3-498b-9eb0-d52d8647a1c2.CG.1;Parent=ec319b32-fdc3-498b-9eb0-d52d8647a1c2.CG;gid=ec319b32-fdc3-498b-9eb0-d52d8647a1c2;Note=0uM
chr6	CG	mRNA	31634598	31635747	.	+	.	ID=ec319b32-fdc3-498b-9eb0-d52d8647a1c2.WT;Parent=ec319b32-fdc3-498b-9eb0-d52d8647a1c2;gid=ec319b32-fdc3-498b-9eb0-d52d8647a1c2;Note=0uM
chr6	CG	exon	31634598	31634680	.	+	.	ID=ec319b32-fdc3-498b-9eb0-d52d8647a1c2.WT.0;Parent=ec319b32-fdc3-498b-9eb0-d52d8647a1c2.WT;gid=ec319b32-fdc3-498b-9eb0-d52d8647a1c2;Note=0uM
chr6	CG	exon	31635645	31635747	.	+	.	ID=ec319b32-fdc3-498b-9eb0-d52d8647a1c2.WT.1;Parent=ec319b32-fdc3-498b-9eb0-d52d8647a1c2.WT;gid=ec319b32-fdc3-498b-9eb0-d52d8647a1c2;Note=0uM
chr17	CG	gene	49238521	49244317	.	+	.	ID=904b0778-99bb-495c-85c7-c854b07174b4;Name=chr17:49238521:49238633:+@chr17:49244188:49244317:+;Genes=NME1,NME1-NME2;gid=904b0778-99bb-495c-85c7-c854b07174b4;Note=0uM
chr17	CG	mRNA	49238521	49244317	.	+	.	ID=904b0778-99bb-495c-85c7-c854b07174b4.CG;Parent=904b0778-99bb-495c-85c7-c854b07174b4;gid=904b0778-99bb-495c-85c7-c854b07174b4;Note=0uM
chr17	CG	exon	49238521	49238633	.	+	.	ID=904b0778-99bb-495c-85c7-c854b07174b4.CG.0;Parent=904b0778-99bb-495c-85c7-c854b07174b4.CG;gid=904b0778-99bb-495c-85c7-c854b07174b4;Note=0uM
chr17	CG	exon	49244188	49244317	.	+	.	ID=904b0778-99bb-495c-85c7-c854b07174b4.CG.1;Parent=904b0778-99bb-495c-85c7-c854b07174b4.CG;gid=904b0778-99bb-495c-85c7-c854b07174b4;Note=0uM
chr17	CG	mRNA	49238521	49239556	.	+	.	ID=904b0778-99bb-495c-85c7-c854b07174b4.WT;Parent=904b0778-99bb-495c-85c7-c854b07174b4;gid=904b0778-99bb-495c-85c7-c854b07174b4;Note=0uM
chr17	CG	exon	49238521	49238633	.	+	.	ID=904b0778-99bb-495c-85c7-c854b07174b4.WT.0;Parent=904b0778-99bb-495c-85c7-c854b07174b4.WT;gid=904b0778-99bb-495c-85c7-c854b07174b4;Note=0uM
chr17	CG	exon	49239089	49239556	.	+	.	ID=904b0778-99bb-495c-85c7-c854b07174b4.WT.1;Parent=904b0778-99bb-495c-85c7-c854b07174b4.WT;gid=904b0778-99bb-495c-85c7-c854b07174b4;Note=0uM
chr17	CG	gene	49238521	49244317	.	+	.	ID=de51b51d-464a-4363-b097-780aafa5a789;Name=chr17:49238521:49238633:+@chr17:49244188:49244317:+;Genes=NME1,NME1-NME2;gid=de51b51d-464a-4363-b097-780aafa5a789;Note=0uM
chr17	CG	mRNA	49238521	49244317	.	+	.	ID=de51b51d-464a-4363-b097-780aafa5a789.CG;Parent=de51b51d-464a-4363-b097-780aafa5a789;gid=de51b51d-464a-4363-b097-780aafa5a789;Note=0uM
chr17	CG	exon	49238521	49238633	.	+	.	ID=de51b51d-464a-4363-b097-780aafa5a789.CG.0;Parent=de51b51d-464a-4363-b097-780aafa5a789.CG;gid=de51b51d-464a-4363-b097-780aafa5a789;Note=0uM
chr17	CG	exon	49244188	49244317	.	+	.	ID=de51b51d-464a-4363-b097-780aafa5a789.CG.1;Parent=de51b51d-464a-4363-b097-780aafa5a789.CG;gid=de51b51d-464a-4363-b097-780aafa5a789;Note=0uM
chr17	CG	mRNA	49238521	49239556	.	+	.	ID=de51b51d-464a-4363-b097-780aafa5a789.WT;Parent=de51b51d-464a-4363-b097-780aafa5a789;gid=de51b51d-464a-4363-b097-780aafa5a789;Note=0uM
chr17	CG	exon	49238521	49238633	.	+	.	ID=de51b51d-464a-4363-b097-780aafa5a789.WT.0;Parent=de51b51d-464a-4363-b097-780aafa5a789.WT;gid=de51b51d-464a-4363-b097-780aafa5a789;Note=0uM
chr17	CG	exon	49239089	49239556	.	+	.	ID=de51b51d-464a-4363-b097-780aafa5a789.WT.1;Parent=de51b51d-464a-4363-b097-780aafa5a789.WT;gid=de51b51d-464a-4363-b097-780aafa5a789;Note=0uM
chr14	CG	gene	105945923	105954597	.	+	.	ID=eae3ff7a-9be7-4b61-be38-717128998466;Name=chr14:105945923:105946108:+@chr14:105954503:105954597:+;Genes=CRIP2,CRIP1;gid=eae3ff7a-9be7-4b61-be38-717128998466;Note=0uM
chr14	CG	mRNA	105945923	105954597	.	+	.	ID=eae3ff7a-9be7-4b61-be38-717128998466.CG;Parent=eae3ff7a-9be7-4b61-be38-717128998466;gid=eae3ff7a-9be7-4b61-be38-717128998466;Note=0uM
chr14	CG	exon	105945923	105946108	.	+	.	ID=eae3ff7a-9be7-4b61-be38-717128998466.CG.0;Parent=eae3ff7a-9be7-4b61-be38-717128998466.CG;gid=eae3ff7a-9be7-4b61-be38-717128998466;Note=0uM
chr14	CG	exon	105954503	105954597	.	+	.	ID=eae3ff7a-9be7-4b61-be38-717128998466.CG.1;Parent=eae3ff7a-9be7-4b61-be38-717128998466.CG;gid=eae3ff7a-9be7-4b61-be38-717128998466;Note=0uM
chr14	CG	mRNA	105945923	105946108	.	+	.	ID=eae3ff7a-9be7-4b61-be38-717128998466.WT;Parent=eae3ff7a-9be7-4b61-be38-717128998466;gid=eae3ff7a-9be7-4b61-be38-717128998466;Note=0uM
chr14	CG	exon	105945923	105946108	.	+	.	ID=eae3ff7a-9be7-4b61-be38-717128998466.WT.0;Parent=eae3ff7a-9be7-4b61-be38-717128998466.WT;gid=eae3ff7a-9be7-4b61-be38-717128998466;Note=0uM
chr19	CG	gene	36237320	36243152	.	+	.	ID=23f2bc97-e78e-4f1a-a0ed-9b586ee44d3c;Name=chr19:36237320:36237424:+@chr19:36243077:36243152:+;Genes=PSENEN,LIN37;gid=23f2bc97-e78e-4f1a-a0ed-9b586ee44d3c;Note=0uM
chr19	CG	mRNA	36237320	36243152	.	+	.	ID=23f2bc97-e78e-4f1a-a0ed-9b586ee44d3c.CG;Parent=23f2bc97-e78e-4f1a-a0ed-9b586ee44d3c;gid=23f2bc97-e78e-4f1a-a0ed-9b586ee44d3c;Note=0uM
chr19	CG	exon	36237320	36237424	.	+	.	ID=23f2bc97-e78e-4f1a-a0ed-9b586ee44d3c.CG.0;Parent=23f2bc97-e78e-4f1a-a0ed-9b586ee44d3c.CG;gid=23f2bc97-e78e-4f1a-a0ed-9b586ee44d3c;Note=0uM
chr19	CG	exon	36243077	36243152	.	+	.	ID=23f2bc97-e78e-4f1a-a0ed-9b586ee44d3c.CG.1;Parent=23f2bc97-e78e-4f1a-a0ed-9b586ee44d3c.CG;gid=23f2bc97-e78e-4f1a-a0ed-9b586ee44d3c;Note=0uM
chr19	CG	mRNA	36237320	36237911	.	+	.	ID=23f2bc97-e78e-4f1a-a0ed-9b586ee44d3c.WT;Parent=23f2bc97-e78e-4f1a-a0ed-9b586ee44d3c;gid=23f2bc97-e78e-4f1a-a0ed-9b586ee44d3c;Note=0uM
chr19	CG	exon	36237320	36237424	.	+	.	ID=23f2bc97-e78e-4f1a-a0ed-9b586ee44d3c.WT.0;Parent=23f2bc97-e78e-4f1a-a0ed-9b586ee44d3c.WT;gid=23f2bc97-e78e-4f1a-a0ed-9b586ee44d3c;Note=0uM
chr19	CG	exon	36237609	36237911	.	+	.	ID=23f2bc97-e78e-4f1a-a0ed-9b586ee44d3c.WT.1;Parent=23f2bc97-e78e-4f1a-a0ed-9b586ee44d3c.WT;gid=23f2bc97-e78e-4f1a-a0ed-9b586ee44d3c;Note=0uM
chr19	CG	gene	36237320	36243152	.	+	.	ID=9c0d8e4b-3b08-4b33-be5c-4ed402e71e34;Name=chr19:36237320:36237424:+@chr19:36243077:36243152:+;Genes=PSENEN,LIN37;gid=9c0d8e4b-3b08-4b33-be5c-4ed402e71e34;Note=0uM
chr19	CG	mRNA	36237320	36243152	.	+	.	ID=9c0d8e4b-3b08-4b33-be5c-4ed402e71e34.CG;Parent=9c0d8e4b-3b08-4b33-be5c-4ed402e71e34;gid=9c0d8e4b-3b08-4b33-be5c-4ed402e71e34;Note=0uM
chr19	CG	exon	36237320	36237424	.	+	.	ID=9c0d8e4b-3b08-4b33-be5c-4ed402e71e34.CG.0;Parent=9c0d8e4b-3b08-4b33-be5c-4ed402e71e34.CG;gid=9c0d8e4b-3b08-4b33-be5c-4ed402e71e34;Note=0uM
chr19	CG	exon	36243077	36243152	.	+	.	ID=9c0d8e4b-3b08-4b33-be5c-4ed402e71e34.CG.1;Parent=9c0d8e4b-3b08-4b33-be5c-4ed402e71e34.CG;gid=9c0d8e4b-3b08-4b33-be5c-4ed402e71e34;Note=0uM
chr19	CG	mRNA	36237320	36237911	.	+	.	ID=9c0d8e4b-3b08-4b33-be5c-4ed402e71e34.WT;Parent=9c0d8e4b-3b08-4b33-be5c-4ed402e71e34;gid=9c0d8e4b-3b08-4b33-be5c-4ed402e71e34;Note=0uM
chr19	CG	exon	36237320	36237424	.	+	.	ID=9c0d8e4b-3b08-4b33-be5c-4ed402e71e34.WT.0;Parent=9c0d8e4b-3b08-4b33-be5c-4ed402e71e34.WT;gid=9c0d8e4b-3b08-4b33-be5c-4ed402e71e34;Note=0uM
chr19	CG	exon	36237609	36237911	.	+	.	ID=9c0d8e4b-3b08-4b33-be5c-4ed402e71e34.WT.1;Parent=9c0d8e4b-3b08-4b33-be5c-4ed402e71e34.WT;gid=9c0d8e4b-3b08-4b33-be5c-4ed402e71e34;Note=0uM
chr19	CG	gene	36237320	36243152	.	+	.	ID=e7cd5ec6-ca9b-4e01-901f-cbeb300472c0;Name=chr19:36237320:36237424:+@chr19:36243077:36243152:+;Genes=PSENEN,LIN37;gid=e7cd5ec6-ca9b-4e01-901f-cbeb300472c0;Note=0uM
chr19	CG	mRNA	36237320	36243152	.	+	.	ID=e7cd5ec6-ca9b-4e01-901f-cbeb300472c0.CG;Parent=e7cd5ec6-ca9b-4e01-901f-cbeb300472c0;gid=e7cd5ec6-ca9b-4e01-901f-cbeb300472c0;Note=0uM
chr19	CG	exon	36237320	36237424	.	+	.	ID=e7cd5ec6-ca9b-4e01-901f-cbeb300472c0.CG.0;Parent=e7cd5ec6-ca9b-4e01-901f-cbeb300472c0.CG;gid=e7cd5ec6-ca9b-4e01-901f-cbeb300472c0;Note=0uM
chr19	CG	exon	36243077	36243152	.	+	.	ID=e7cd5ec6-ca9b-4e01-901f-cbeb300472c0.CG.1;Parent=e7cd5ec6-ca9b-4e01-901f-cbeb300472c0.CG;gid=e7cd5ec6-ca9b-4e01-901f-cbeb300472c0;Note=0uM
chr19	CG	mRNA	36237320	36237911	.	+	.	ID=e7cd5ec6-ca9b-4e01-901f-cbeb300472c0.WT;Parent=e7cd5ec6-ca9b-4e01-901f-cbeb300472c0;gid=e7cd5ec6-ca9b-4e01-901f-cbeb300472c0;Note=0uM
chr19	CG	exon	36237320	36237424	.	+	.	ID=e7cd5ec6-ca9b-4e01-901f-cbeb300472c0.WT.0;Parent=e7cd5ec6-ca9b-4e01-901f-cbeb300472c0.WT;gid=e7cd5ec6-ca9b-4e01-901f-cbeb300472c0;Note=0uM
chr19	CG	exon	36237609	36237911	.	+	.	ID=e7cd5ec6-ca9b-4e01-901f-cbeb300472c0.WT.1;Parent=e7cd5ec6-ca9b-4e01-901f-cbeb300472c0.WT;gid=e7cd5ec6-ca9b-4e01-901f-cbeb300472c0;Note=0uM
chr1	CG	gene	155182176	155202984	.	+	.	ID=ec7f53b7-f5c1-4fcd-b472-7b25b4df8d5b;Name=chr1:155182176:155182321:+@chr1:155193730:155193755:+@chr1:155202934:155202984:+;Genes=MTX1,MTX1,MTX1P1,MTX1P1;gid=ec7f53b7-f5c1-4fcd-b472-7b25b4df8d5b;Note=0uM
chr1	CG	mRNA	155182176	155202984	.	+	.	ID=ec7f53b7-f5c1-4fcd-b472-7b25b4df8d5b.CG;Parent=ec7f53b7-f5c1-4fcd-b472-7b25b4df8d5b;gid=ec7f53b7-f5c1-4fcd-b472-7b25b4df8d5b;Note=0uM
chr1	CG	exon	155182176	155182321	.	+	.	ID=ec7f53b7-f5c1-4fcd-b472-7b25b4df8d5b.CG.0;Parent=ec7f53b7-f5c1-4fcd-b472-7b25b4df8d5b.CG;gid=ec7f53b7-f5c1-4fcd-b472-7b25b4df8d5b;Note=0uM
chr1	CG	exon	155193730	155193755	.	+	.	ID=ec7f53b7-f5c1-4fcd-b472-7b25b4df8d5b.CG.1;Parent=ec7f53b7-f5c1-4fcd-b472-7b25b4df8d5b.CG;gid=ec7f53b7-f5c1-4fcd-b472-7b25b4df8d5b;Note=0uM
chr1	CG	exon	155202934	155202984	.	+	.	ID=ec7f53b7-f5c1-4fcd-b472-7b25b4df8d5b.CG.2;Parent=ec7f53b7-f5c1-4fcd-b472-7b25b4df8d5b.CG;gid=ec7f53b7-f5c1-4fcd-b472-7b25b4df8d5b;Note=0uM
chr1	CG	mRNA	155182176	155182561	.	+	.	ID=ec7f53b7-f5c1-4fcd-b472-7b25b4df8d5b.WT;Parent=ec7f53b7-f5c1-4fcd-b472-7b25b4df8d5b;gid=ec7f53b7-f5c1-4fcd-b472-7b25b4df8d5b;Note=0uM
chr1	CG	exon	155182176	155182321	.	+	.	ID=ec7f53b7-f5c1-4fcd-b472-7b25b4df8d5b.WT.0;Parent=ec7f53b7-f5c1-4fcd-b472-7b25b4df8d5b.WT;gid=ec7f53b7-f5c1-4fcd-b472-7b25b4df8d5b;Note=0uM
chr1	CG	exon	155182485	155182561	.	+	.	ID=ec7f53b7-f5c1-4fcd-b472-7b25b4df8d5b.WT.1;Parent=ec7f53b7-f5c1-4fcd-b472-7b25b4df8d5b.WT;gid=ec7f53b7-f5c1-4fcd-b472-7b25b4df8d5b;Note=0uM
chr16	CG	gene	29458123	29465434	.	-	.	ID=5a73a5e8-c9b1-4a71-91ed-2e43889f8fe6;Name=chr16:29465337:29465434:-@chr16:29463430:29463527:-@chr16:29458123:29458347:-;Genes=BOLA2,BOLA2,RP11-231C14.3,RP11-231C14.3;gid=5a73a5e8-c9b1-4a71-91ed-2e43889f8fe6;Note=0uM
chr16	CG	mRNA	29458123	29465434	.	-	.	ID=5a73a5e8-c9b1-4a71-91ed-2e43889f8fe6.CG;Parent=5a73a5e8-c9b1-4a71-91ed-2e43889f8fe6;gid=5a73a5e8-c9b1-4a71-91ed-2e43889f8fe6;Note=0uM
chr16	CG	exon	29465337	29465434	.	-	.	ID=5a73a5e8-c9b1-4a71-91ed-2e43889f8fe6.CG.0;Parent=5a73a5e8-c9b1-4a71-91ed-2e43889f8fe6.CG;gid=5a73a5e8-c9b1-4a71-91ed-2e43889f8fe6;Note=0uM
chr16	CG	exon	29463430	29463527	.	-	.	ID=5a73a5e8-c9b1-4a71-91ed-2e43889f8fe6.CG.1;Parent=5a73a5e8-c9b1-4a71-91ed-2e43889f8fe6.CG;gid=5a73a5e8-c9b1-4a71-91ed-2e43889f8fe6;Note=0uM
chr16	CG	exon	29458123	29458347	.	-	.	ID=5a73a5e8-c9b1-4a71-91ed-2e43889f8fe6.CG.2;Parent=5a73a5e8-c9b1-4a71-91ed-2e43889f8fe6.CG;gid=5a73a5e8-c9b1-4a71-91ed-2e43889f8fe6;Note=0uM
chr16	CG	mRNA	29464914	29465434	.	-	.	ID=5a73a5e8-c9b1-4a71-91ed-2e43889f8fe6.WT;Parent=5a73a5e8-c9b1-4a71-91ed-2e43889f8fe6;gid=5a73a5e8-c9b1-4a71-91ed-2e43889f8fe6;Note=0uM
chr16	CG	exon	29465337	29465434	.	-	.	ID=5a73a5e8-c9b1-4a71-91ed-2e43889f8fe6.WT.0;Parent=5a73a5e8-c9b1-4a71-91ed-2e43889f8fe6.WT;gid=5a73a5e8-c9b1-4a71-91ed-2e43889f8fe6;Note=0uM
chr16	CG	exon	29464914	29465053	.	-	.	ID=5a73a5e8-c9b1-4a71-91ed-2e43889f8fe6.WT.1;Parent=5a73a5e8-c9b1-4a71-91ed-2e43889f8fe6.WT;gid=5a73a5e8-c9b1-4a71-91ed-2e43889f8fe6;Note=0uM
chr16	CG	gene	29458123	29465434	.	-	.	ID=c2ee6d9b-6e01-4b5c-987e-18aa288b4df8;Name=chr16:29465337:29465434:-@chr16:29463430:29463527:-@chr16:29458123:29458347:-;Genes=BOLA2,BOLA2,RP11-231C14.3,RP11-231C14.3;gid=c2ee6d9b-6e01-4b5c-987e-18aa288b4df8;Note=0uM
chr16	CG	mRNA	29458123	29465434	.	-	.	ID=c2ee6d9b-6e01-4b5c-987e-18aa288b4df8.CG;Parent=c2ee6d9b-6e01-4b5c-987e-18aa288b4df8;gid=c2ee6d9b-6e01-4b5c-987e-18aa288b4df8;Note=0uM
chr16	CG	exon	29465337	29465434	.	-	.	ID=c2ee6d9b-6e01-4b5c-987e-18aa288b4df8.CG.0;Parent=c2ee6d9b-6e01-4b5c-987e-18aa288b4df8.CG;gid=c2ee6d9b-6e01-4b5c-987e-18aa288b4df8;Note=0uM
chr16	CG	exon	29463430	29463527	.	-	.	ID=c2ee6d9b-6e01-4b5c-987e-18aa288b4df8.CG.1;Parent=c2ee6d9b-6e01-4b5c-987e-18aa288b4df8.CG;gid=c2ee6d9b-6e01-4b5c-987e-18aa288b4df8;Note=0uM
chr16	CG	exon	29458123	29458347	.	-	.	ID=c2ee6d9b-6e01-4b5c-987e-18aa288b4df8.CG.2;Parent=c2ee6d9b-6e01-4b5c-987e-18aa288b4df8.CG;gid=c2ee6d9b-6e01-4b5c-987e-18aa288b4df8;Note=0uM
chr16	CG	mRNA	29464914	29465434	.	-	.	ID=c2ee6d9b-6e01-4b5c-987e-18aa288b4df8.WT;Parent=c2ee6d9b-6e01-4b5c-987e-18aa288b4df8;gid=c2ee6d9b-6e01-4b5c-987e-18aa288b4df8;Note=0uM
chr16	CG	exon	29465337	29465434	.	-	.	ID=c2ee6d9b-6e01-4b5c-987e-18aa288b4df8.WT.0;Parent=c2ee6d9b-6e01-4b5c-987e-18aa288b4df8.WT;gid=c2ee6d9b-6e01-4b5c-987e-18aa288b4df8;Note=0uM
chr16	CG	exon	29464914	29465053	.	-	.	ID=c2ee6d9b-6e01-4b5c-987e-18aa288b4df8.WT.1;Parent=c2ee6d9b-6e01-4b5c-987e-18aa288b4df8.WT;gid=c2ee6d9b-6e01-4b5c-987e-18aa288b4df8;Note=0uM
chr3	CG	gene	6165663	6319277	.	+	.	ID=b0ec2a81-099d-4d1f-b8a8-d68cdeeecdaf;Name=chr3:6165663:6165841:+@chr3:6319248:6319277:+;Genes=AC027119.1,AC026167.1;gid=b0ec2a81-099d-4d1f-b8a8-d68cdeeecdaf;Note=0uM
chr3	CG	mRNA	6165663	6319277	.	+	.	ID=b0ec2a81-099d-4d1f-b8a8-d68cdeeecdaf.CG;Parent=b0ec2a81-099d-4d1f-b8a8-d68cdeeecdaf;gid=b0ec2a81-099d-4d1f-b8a8-d68cdeeecdaf;Note=0uM
chr3	CG	exon	6165663	6165841	.	+	.	ID=b0ec2a81-099d-4d1f-b8a8-d68cdeeecdaf.CG.0;Parent=b0ec2a81-099d-4d1f-b8a8-d68cdeeecdaf.CG;gid=b0ec2a81-099d-4d1f-b8a8-d68cdeeecdaf;Note=0uM
chr3	CG	exon	6319248	6319277	.	+	.	ID=b0ec2a81-099d-4d1f-b8a8-d68cdeeecdaf.CG.1;Parent=b0ec2a81-099d-4d1f-b8a8-d68cdeeecdaf.CG;gid=b0ec2a81-099d-4d1f-b8a8-d68cdeeecdaf;Note=0uM
chr3	CG	mRNA	6165663	6165841	.	+	.	ID=b0ec2a81-099d-4d1f-b8a8-d68cdeeecdaf.WT;Parent=b0ec2a81-099d-4d1f-b8a8-d68cdeeecdaf;gid=b0ec2a81-099d-4d1f-b8a8-d68cdeeecdaf;Note=0uM
chr3	CG	exon	6165663	6165841	.	+	.	ID=b0ec2a81-099d-4d1f-b8a8-d68cdeeecdaf.WT.0;Parent=b0ec2a81-099d-4d1f-b8a8-d68cdeeecdaf.WT;gid=b0ec2a81-099d-4d1f-b8a8-d68cdeeecdaf;Note=0uM
chr6	CG	gene	29795824	29856519	.	+	.	ID=ba99fbb3-a3ea-435e-a6ef-05aeebb94aed;Name=chr6:29795824:29796093:+@chr6:29856244:29856519:+;Genes=HLA-G,HLA-H;gid=ba99fbb3-a3ea-435e-a6ef-05aeebb94aed;Note=0uM
chr6	CG	mRNA	29795824	29856519	.	+	.	ID=ba99fbb3-a3ea-435e-a6ef-05aeebb94aed.CG;Parent=ba99fbb3-a3ea-435e-a6ef-05aeebb94aed;gid=ba99fbb3-a3ea-435e-a6ef-05aeebb94aed;Note=0uM
chr6	CG	exon	29795824	29796093	.	+	.	ID=ba99fbb3-a3ea-435e-a6ef-05aeebb94aed.CG.0;Parent=ba99fbb3-a3ea-435e-a6ef-05aeebb94aed.CG;gid=ba99fbb3-a3ea-435e-a6ef-05aeebb94aed;Note=0uM
chr6	CG	exon	29856244	29856519	.	+	.	ID=ba99fbb3-a3ea-435e-a6ef-05aeebb94aed.CG.1;Parent=ba99fbb3-a3ea-435e-a6ef-05aeebb94aed.CG;gid=ba99fbb3-a3ea-435e-a6ef-05aeebb94aed;Note=0uM
chr6	CG	mRNA	29795824	29796595	.	+	.	ID=ba99fbb3-a3ea-435e-a6ef-05aeebb94aed.WT;Parent=ba99fbb3-a3ea-435e-a6ef-05aeebb94aed;gid=ba99fbb3-a3ea-435e-a6ef-05aeebb94aed;Note=0uM
chr6	CG	exon	29795824	29796093	.	+	.	ID=ba99fbb3-a3ea-435e-a6ef-05aeebb94aed.WT.0;Parent=ba99fbb3-a3ea-435e-a6ef-05aeebb94aed.WT;gid=ba99fbb3-a3ea-435e-a6ef-05aeebb94aed;Note=0uM
chr6	CG	exon	29796320	29796595	.	+	.	ID=ba99fbb3-a3ea-435e-a6ef-05aeebb94aed.WT.1;Parent=ba99fbb3-a3ea-435e-a6ef-05aeebb94aed.WT;gid=ba99fbb3-a3ea-435e-a6ef-05aeebb94aed;Note=0uM
chr17	CG	gene	49238521	49244317	.	+	.	ID=8d64c5ff-363f-4210-be85-7ef7434d8a61;Name=chr17:49238521:49238633:+@chr17:49244188:49244317:+;Genes=NME1,NME1-NME2;gid=8d64c5ff-363f-4210-be85-7ef7434d8a61;Note=0uM
chr17	CG	mRNA	49238521	49244317	.	+	.	ID=8d64c5ff-363f-4210-be85-7ef7434d8a61.CG;Parent=8d64c5ff-363f-4210-be85-7ef7434d8a61;gid=8d64c5ff-363f-4210-be85-7ef7434d8a61;Note=0uM
chr17	CG	exon	49238521	49238633	.	+	.	ID=8d64c5ff-363f-4210-be85-7ef7434d8a61.CG.0;Parent=8d64c5ff-363f-4210-be85-7ef7434d8a61.CG;gid=8d64c5ff-363f-4210-be85-7ef7434d8a61;Note=0uM
chr17	CG	exon	49244188	49244317	.	+	.	ID=8d64c5ff-363f-4210-be85-7ef7434d8a61.CG.1;Parent=8d64c5ff-363f-4210-be85-7ef7434d8a61.CG;gid=8d64c5ff-363f-4210-be85-7ef7434d8a61;Note=0uM
chr17	CG	mRNA	49238521	49239556	.	+	.	ID=8d64c5ff-363f-4210-be85-7ef7434d8a61.WT;Parent=8d64c5ff-363f-4210-be85-7ef7434d8a61;gid=8d64c5ff-363f-4210-be85-7ef7434d8a61;Note=0uM
chr17	CG	exon	49238521	49238633	.	+	.	ID=8d64c5ff-363f-4210-be85-7ef7434d8a61.WT.0;Parent=8d64c5ff-363f-4210-be85-7ef7434d8a61.WT;gid=8d64c5ff-363f-4210-be85-7ef7434d8a61;Note=0uM
chr17	CG	exon	49239089	49239556	.	+	.	ID=8d64c5ff-363f-4210-be85-7ef7434d8a61.WT.1;Parent=8d64c5ff-363f-4210-be85-7ef7434d8a61.WT;gid=8d64c5ff-363f-4210-be85-7ef7434d8a61;Note=0uM
chr16	CG	gene	29458123	29465434	.	-	.	ID=d288dfdc-098a-4d50-884a-52a056fa9163;Name=chr16:29465337:29465434:-@chr16:29458123:29458243:-;Genes=BOLA2,RP11-231C14.3;gid=d288dfdc-098a-4d50-884a-52a056fa9163;Note=0uM
chr16	CG	mRNA	29458123	29465434	.	-	.	ID=d288dfdc-098a-4d50-884a-52a056fa9163.CG;Parent=d288dfdc-098a-4d50-884a-52a056fa9163;gid=d288dfdc-098a-4d50-884a-52a056fa9163;Note=0uM
chr16	CG	exon	29465337	29465434	.	-	.	ID=d288dfdc-098a-4d50-884a-52a056fa9163.CG.0;Parent=d288dfdc-098a-4d50-884a-52a056fa9163.CG;gid=d288dfdc-098a-4d50-884a-52a056fa9163;Note=0uM
chr16	CG	exon	29458123	29458243	.	-	.	ID=d288dfdc-098a-4d50-884a-52a056fa9163.CG.1;Parent=d288dfdc-098a-4d50-884a-52a056fa9163.CG;gid=d288dfdc-098a-4d50-884a-52a056fa9163;Note=0uM
chr16	CG	mRNA	29464914	29465434	.	-	.	ID=d288dfdc-098a-4d50-884a-52a056fa9163.WT;Parent=d288dfdc-098a-4d50-884a-52a056fa9163;gid=d288dfdc-098a-4d50-884a-52a056fa9163;Note=0uM
chr16	CG	exon	29465337	29465434	.	-	.	ID=d288dfdc-098a-4d50-884a-52a056fa9163.WT.0;Parent=d288dfdc-098a-4d50-884a-52a056fa9163.WT;gid=d288dfdc-098a-4d50-884a-52a056fa9163;Note=0uM
chr16	CG	exon	29464914	29465053	.	-	.	ID=d288dfdc-098a-4d50-884a-52a056fa9163.WT.1;Parent=d288dfdc-098a-4d50-884a-52a056fa9163.WT;gid=d288dfdc-098a-4d50-884a-52a056fa9163;Note=0uM
chr16	CG	gene	29458123	29465434	.	-	.	ID=683da726-802f-441c-aa8b-f4d0f75bf511;Name=chr16:29465337:29465434:-@chr16:29458123:29458243:-;Genes=BOLA2,RP11-231C14.3;gid=683da726-802f-441c-aa8b-f4d0f75bf511;Note=0uM
chr16	CG	mRNA	29458123	29465434	.	-	.	ID=683da726-802f-441c-aa8b-f4d0f75bf511.CG;Parent=683da726-802f-441c-aa8b-f4d0f75bf511;gid=683da726-802f-441c-aa8b-f4d0f75bf511;Note=0uM
chr16	CG	exon	29465337	29465434	.	-	.	ID=683da726-802f-441c-aa8b-f4d0f75bf511.CG.0;Parent=683da726-802f-441c-aa8b-f4d0f75bf511.CG;gid=683da726-802f-441c-aa8b-f4d0f75bf511;Note=0uM
chr16	CG	exon	29458123	29458243	.	-	.	ID=683da726-802f-441c-aa8b-f4d0f75bf511.CG.1;Parent=683da726-802f-441c-aa8b-f4d0f75bf511.CG;gid=683da726-802f-441c-aa8b-f4d0f75bf511;Note=0uM
chr16	CG	mRNA	29464914	29465434	.	-	.	ID=683da726-802f-441c-aa8b-f4d0f75bf511.WT;Parent=683da726-802f-441c-aa8b-f4d0f75bf511;gid=683da726-802f-441c-aa8b-f4d0f75bf511;Note=0uM
chr16	CG	exon	29465337	29465434	.	-	.	ID=683da726-802f-441c-aa8b-f4d0f75bf511.WT.0;Parent=683da726-802f-441c-aa8b-f4d0f75bf511.WT;gid=683da726-802f-441c-aa8b-f4d0f75bf511;Note=0uM
chr16	CG	exon	29464914	29465053	.	-	.	ID=683da726-802f-441c-aa8b-f4d0f75bf511.WT.1;Parent=683da726-802f-441c-aa8b-f4d0f75bf511.WT;gid=683da726-802f-441c-aa8b-f4d0f75bf511;Note=0uM
chr16	CG	gene	29458123	29465434	.	-	.	ID=352721cb-f202-45f1-aa84-754d22f9905f;Name=chr16:29465337:29465434:-@chr16:29458123:29458243:-;Genes=BOLA2,RP11-231C14.3;gid=352721cb-f202-45f1-aa84-754d22f9905f;Note=0uM
chr16	CG	mRNA	29458123	29465434	.	-	.	ID=352721cb-f202-45f1-aa84-754d22f9905f.CG;Parent=352721cb-f202-45f1-aa84-754d22f9905f;gid=352721cb-f202-45f1-aa84-754d22f9905f;Note=0uM
chr16	CG	exon	29465337	29465434	.	-	.	ID=352721cb-f202-45f1-aa84-754d22f9905f.CG.0;Parent=352721cb-f202-45f1-aa84-754d22f9905f.CG;gid=352721cb-f202-45f1-aa84-754d22f9905f;Note=0uM
chr16	CG	exon	29458123	29458243	.	-	.	ID=352721cb-f202-45f1-aa84-754d22f9905f.CG.1;Parent=352721cb-f202-45f1-aa84-754d22f9905f.CG;gid=352721cb-f202-45f1-aa84-754d22f9905f;Note=0uM
chr16	CG	mRNA	29464914	29465434	.	-	.	ID=352721cb-f202-45f1-aa84-754d22f9905f.WT;Parent=352721cb-f202-45f1-aa84-754d22f9905f;gid=352721cb-f202-45f1-aa84-754d22f9905f;Note=0uM
chr16	CG	exon	29465337	29465434	.	-	.	ID=352721cb-f202-45f1-aa84-754d22f9905f.WT.0;Parent=352721cb-f202-45f1-aa84-754d22f9905f.WT;gid=352721cb-f202-45f1-aa84-754d22f9905f;Note=0uM
chr16	CG	exon	29464914	29465053	.	-	.	ID=352721cb-f202-45f1-aa84-754d22f9905f.WT.1;Parent=352721cb-f202-45f1-aa84-754d22f9905f.WT;gid=352721cb-f202-45f1-aa84-754d22f9905f;Note=0uM
chr16	CG	gene	29458123	29465434	.	-	.	ID=390041af-b5d1-4d83-b3b8-a6dd30aa4838;Name=chr16:29465337:29465434:-@chr16:29458123:29458243:-;Genes=BOLA2,RP11-231C14.3;gid=390041af-b5d1-4d83-b3b8-a6dd30aa4838;Note=0uM
chr16	CG	mRNA	29458123	29465434	.	-	.	ID=390041af-b5d1-4d83-b3b8-a6dd30aa4838.CG;Parent=390041af-b5d1-4d83-b3b8-a6dd30aa4838;gid=390041af-b5d1-4d83-b3b8-a6dd30aa4838;Note=0uM
chr16	CG	exon	29465337	29465434	.	-	.	ID=390041af-b5d1-4d83-b3b8-a6dd30aa4838.CG.0;Parent=390041af-b5d1-4d83-b3b8-a6dd30aa4838.CG;gid=390041af-b5d1-4d83-b3b8-a6dd30aa4838;Note=0uM
chr16	CG	exon	29458123	29458243	.	-	.	ID=390041af-b5d1-4d83-b3b8-a6dd30aa4838.CG.1;Parent=390041af-b5d1-4d83-b3b8-a6dd30aa4838.CG;gid=390041af-b5d1-4d83-b3b8-a6dd30aa4838;Note=0uM
chr16	CG	mRNA	29464914	29465434	.	-	.	ID=390041af-b5d1-4d83-b3b8-a6dd30aa4838.WT;Parent=390041af-b5d1-4d83-b3b8-a6dd30aa4838;gid=390041af-b5d1-4d83-b3b8-a6dd30aa4838;Note=0uM
chr16	CG	exon	29465337	29465434	.	-	.	ID=390041af-b5d1-4d83-b3b8-a6dd30aa4838.WT.0;Parent=390041af-b5d1-4d83-b3b8-a6dd30aa4838.WT;gid=390041af-b5d1-4d83-b3b8-a6dd30aa4838;Note=0uM
chr16	CG	exon	29464914	29465053	.	-	.	ID=390041af-b5d1-4d83-b3b8-a6dd30aa4838.WT.1;Parent=390041af-b5d1-4d83-b3b8-a6dd30aa4838.WT;gid=390041af-b5d1-4d83-b3b8-a6dd30aa4838;Note=0uM
chr16	CG	gene	29458123	29465434	.	-	.	ID=b9e9d108-188a-49f6-a1ae-6f2ddb7a4611;Name=chr16:29465337:29465434:-@chr16:29458123:29458243:-;Genes=BOLA2,RP11-231C14.3;gid=b9e9d108-188a-49f6-a1ae-6f2ddb7a4611;Note=0uM
chr16	CG	mRNA	29458123	29465434	.	-	.	ID=b9e9d108-188a-49f6-a1ae-6f2ddb7a4611.CG;Parent=b9e9d108-188a-49f6-a1ae-6f2ddb7a4611;gid=b9e9d108-188a-49f6-a1ae-6f2ddb7a4611;Note=0uM
chr16	CG	exon	29465337	29465434	.	-	.	ID=b9e9d108-188a-49f6-a1ae-6f2ddb7a4611.CG.0;Parent=b9e9d108-188a-49f6-a1ae-6f2ddb7a4611.CG;gid=b9e9d108-188a-49f6-a1ae-6f2ddb7a4611;Note=0uM
chr16	CG	exon	29458123	29458243	.	-	.	ID=b9e9d108-188a-49f6-a1ae-6f2ddb7a4611.CG.1;Parent=b9e9d108-188a-49f6-a1ae-6f2ddb7a4611.CG;gid=b9e9d108-188a-49f6-a1ae-6f2ddb7a4611;Note=0uM
chr16	CG	mRNA	29464914	29465434	.	-	.	ID=b9e9d108-188a-49f6-a1ae-6f2ddb7a4611.WT;Parent=b9e9d108-188a-49f6-a1ae-6f2ddb7a4611;gid=b9e9d108-188a-49f6-a1ae-6f2ddb7a4611;Note=0uM
chr16	CG	exon	29465337	29465434	.	-	.	ID=b9e9d108-188a-49f6-a1ae-6f2ddb7a4611.WT.0;Parent=b9e9d108-188a-49f6-a1ae-6f2ddb7a4611.WT;gid=b9e9d108-188a-49f6-a1ae-6f2ddb7a4611;Note=0uM
chr16	CG	exon	29464914	29465053	.	-	.	ID=b9e9d108-188a-49f6-a1ae-6f2ddb7a4611.WT.1;Parent=b9e9d108-188a-49f6-a1ae-6f2ddb7a4611.WT;gid=b9e9d108-188a-49f6-a1ae-6f2ddb7a4611;Note=0uM
chr16	CG	gene	29458123	29465434	.	-	.	ID=7788f395-fd6f-45c2-a798-8862be50face;Name=chr16:29465337:29465434:-@chr16:29458123:29458243:-;Genes=BOLA2,RP11-231C14.3;gid=7788f395-fd6f-45c2-a798-8862be50face;Note=0uM
chr16	CG	mRNA	29458123	29465434	.	-	.	ID=7788f395-fd6f-45c2-a798-8862be50face.CG;Parent=7788f395-fd6f-45c2-a798-8862be50face;gid=7788f395-fd6f-45c2-a798-8862be50face;Note=0uM
chr16	CG	exon	29465337	29465434	.	-	.	ID=7788f395-fd6f-45c2-a798-8862be50face.CG.0;Parent=7788f395-fd6f-45c2-a798-8862be50face.CG;gid=7788f395-fd6f-45c2-a798-8862be50face;Note=0uM
chr16	CG	exon	29458123	29458243	.	-	.	ID=7788f395-fd6f-45c2-a798-8862be50face.CG.1;Parent=7788f395-fd6f-45c2-a798-8862be50face.CG;gid=7788f395-fd6f-45c2-a798-8862be50face;Note=0uM
chr16	CG	mRNA	29464914	29465434	.	-	.	ID=7788f395-fd6f-45c2-a798-8862be50face.WT;Parent=7788f395-fd6f-45c2-a798-8862be50face;gid=7788f395-fd6f-45c2-a798-8862be50face;Note=0uM
chr16	CG	exon	29465337	29465434	.	-	.	ID=7788f395-fd6f-45c2-a798-8862be50face.WT.0;Parent=7788f395-fd6f-45c2-a798-8862be50face.WT;gid=7788f395-fd6f-45c2-a798-8862be50face;Note=0uM
chr16	CG	exon	29464914	29465053	.	-	.	ID=7788f395-fd6f-45c2-a798-8862be50face.WT.1;Parent=7788f395-fd6f-45c2-a798-8862be50face.WT;gid=7788f395-fd6f-45c2-a798-8862be50face;Note=0uM
chr17	CG	gene	49239089	49244317	.	+	.	ID=a71c267c-5a4d-4bb0-84a5-055df37e3496;Name=chr17:49239089:49239164:+@chr17:49244188:49244317:+;Genes=NME1,NME1-NME2;gid=a71c267c-5a4d-4bb0-84a5-055df37e3496;Note=0uM
chr17	CG	mRNA	49239089	49244317	.	+	.	ID=a71c267c-5a4d-4bb0-84a5-055df37e3496.CG;Parent=a71c267c-5a4d-4bb0-84a5-055df37e3496;gid=a71c267c-5a4d-4bb0-84a5-055df37e3496;Note=0uM
chr17	CG	exon	49239089	49239164	.	+	.	ID=a71c267c-5a4d-4bb0-84a5-055df37e3496.CG.0;Parent=a71c267c-5a4d-4bb0-84a5-055df37e3496.CG;gid=a71c267c-5a4d-4bb0-84a5-055df37e3496;Note=0uM
chr17	CG	exon	49244188	49244317	.	+	.	ID=a71c267c-5a4d-4bb0-84a5-055df37e3496.CG.1;Parent=a71c267c-5a4d-4bb0-84a5-055df37e3496.CG;gid=a71c267c-5a4d-4bb0-84a5-055df37e3496;Note=0uM
chr17	CG	mRNA	49239089	49239164	.	+	.	ID=a71c267c-5a4d-4bb0-84a5-055df37e3496.WT;Parent=a71c267c-5a4d-4bb0-84a5-055df37e3496;gid=a71c267c-5a4d-4bb0-84a5-055df37e3496;Note=0uM
chr17	CG	exon	49239089	49239164	.	+	.	ID=a71c267c-5a4d-4bb0-84a5-055df37e3496.WT.0;Parent=a71c267c-5a4d-4bb0-84a5-055df37e3496.WT;gid=a71c267c-5a4d-4bb0-84a5-055df37e3496;Note=0uM
chr1	CG	gene	155182176	155203187	.	+	.	ID=c8a08de3-67de-4e01-b48e-34dc231fc126;Name=chr1:155182176:155182358:+@chr1:155203111:155203187:+;Genes=MTX1,MTX1P1;gid=c8a08de3-67de-4e01-b48e-34dc231fc126;Note=0uM
chr1	CG	mRNA	155182176	155203187	.	+	.	ID=c8a08de3-67de-4e01-b48e-34dc231fc126.CG;Parent=c8a08de3-67de-4e01-b48e-34dc231fc126;gid=c8a08de3-67de-4e01-b48e-34dc231fc126;Note=0uM
chr1	CG	exon	155182176	155182358	.	+	.	ID=c8a08de3-67de-4e01-b48e-34dc231fc126.CG.0;Parent=c8a08de3-67de-4e01-b48e-34dc231fc126.CG;gid=c8a08de3-67de-4e01-b48e-34dc231fc126;Note=0uM
chr1	CG	exon	155203111	155203187	.	+	.	ID=c8a08de3-67de-4e01-b48e-34dc231fc126.CG.1;Parent=c8a08de3-67de-4e01-b48e-34dc231fc126.CG;gid=c8a08de3-67de-4e01-b48e-34dc231fc126;Note=0uM
chr1	CG	mRNA	155182176	155182561	.	+	.	ID=c8a08de3-67de-4e01-b48e-34dc231fc126.WT;Parent=c8a08de3-67de-4e01-b48e-34dc231fc126;gid=c8a08de3-67de-4e01-b48e-34dc231fc126;Note=0uM
chr1	CG	exon	155182176	155182358	.	+	.	ID=c8a08de3-67de-4e01-b48e-34dc231fc126.WT.0;Parent=c8a08de3-67de-4e01-b48e-34dc231fc126.WT;gid=c8a08de3-67de-4e01-b48e-34dc231fc126;Note=0uM
chr1	CG	exon	155182485	155182561	.	+	.	ID=c8a08de3-67de-4e01-b48e-34dc231fc126.WT.1;Parent=c8a08de3-67de-4e01-b48e-34dc231fc126.WT;gid=c8a08de3-67de-4e01-b48e-34dc231fc126;Note=0uM
chr11	CG	gene	5291029	5367129	.	-	.	ID=09304120-b2c6-4149-a599-18d92551f574;Name=chr11:5367003:5367129:-@chr11:5291029:5291386:-;Genes=AC104389.28,HBE1;gid=09304120-b2c6-4149-a599-18d92551f574;Note=0uM
chr11	CG	mRNA	5291029	5367129	.	-	.	ID=09304120-b2c6-4149-a599-18d92551f574.CG;Parent=09304120-b2c6-4149-a599-18d92551f574;gid=09304120-b2c6-4149-a599-18d92551f574;Note=0uM
chr11	CG	exon	5367003	5367129	.	-	.	ID=09304120-b2c6-4149-a599-18d92551f574.CG.0;Parent=09304120-b2c6-4149-a599-18d92551f574.CG;gid=09304120-b2c6-4149-a599-18d92551f574;Note=0uM
chr11	CG	exon	5291029	5291386	.	-	.	ID=09304120-b2c6-4149-a599-18d92551f574.CG.1;Parent=09304120-b2c6-4149-a599-18d92551f574.CG;gid=09304120-b2c6-4149-a599-18d92551f574;Note=0uM
chr11	CG	mRNA	5326206	5367129	.	-	.	ID=09304120-b2c6-4149-a599-18d92551f574.WT;Parent=09304120-b2c6-4149-a599-18d92551f574;gid=09304120-b2c6-4149-a599-18d92551f574;Note=0uM
chr11	CG	exon	5367003	5367129	.	-	.	ID=09304120-b2c6-4149-a599-18d92551f574.WT.0;Parent=09304120-b2c6-4149-a599-18d92551f574.WT;gid=09304120-b2c6-4149-a599-18d92551f574;Note=0uM
chr11	CG	exon	5326206	5326907	.	-	.	ID=09304120-b2c6-4149-a599-18d92551f574.WT.1;Parent=09304120-b2c6-4149-a599-18d92551f574.WT;gid=09304120-b2c6-4149-a599-18d92551f574;Note=0uM
chr11	CG	gene	5291029	5367129	.	-	.	ID=649155bd-91a6-450b-9630-d8c5f58934ee;Name=chr11:5367003:5367129:-@chr11:5291029:5291386:-;Genes=AC104389.28,HBE1;gid=649155bd-91a6-450b-9630-d8c5f58934ee;Note=0uM
chr11	CG	mRNA	5291029	5367129	.	-	.	ID=649155bd-91a6-450b-9630-d8c5f58934ee.CG;Parent=649155bd-91a6-450b-9630-d8c5f58934ee;gid=649155bd-91a6-450b-9630-d8c5f58934ee;Note=0uM
chr11	CG	exon	5367003	5367129	.	-	.	ID=649155bd-91a6-450b-9630-d8c5f58934ee.CG.0;Parent=649155bd-91a6-450b-9630-d8c5f58934ee.CG;gid=649155bd-91a6-450b-9630-d8c5f58934ee;Note=0uM
chr11	CG	exon	5291029	5291386	.	-	.	ID=649155bd-91a6-450b-9630-d8c5f58934ee.CG.1;Parent=649155bd-91a6-450b-9630-d8c5f58934ee.CG;gid=649155bd-91a6-450b-9630-d8c5f58934ee;Note=0uM
chr11	CG	mRNA	5326206	5367129	.	-	.	ID=649155bd-91a6-450b-9630-d8c5f58934ee.WT;Parent=649155bd-91a6-450b-9630-d8c5f58934ee;gid=649155bd-91a6-450b-9630-d8c5f58934ee;Note=0uM
chr11	CG	exon	5367003	5367129	.	-	.	ID=649155bd-91a6-450b-9630-d8c5f58934ee.WT.0;Parent=649155bd-91a6-450b-9630-d8c5f58934ee.WT;gid=649155bd-91a6-450b-9630-d8c5f58934ee;Note=0uM
chr11	CG	exon	5326206	5326907	.	-	.	ID=649155bd-91a6-450b-9630-d8c5f58934ee.WT.1;Parent=649155bd-91a6-450b-9630-d8c5f58934ee.WT;gid=649155bd-91a6-450b-9630-d8c5f58934ee;Note=0uM
chr1	CG	gene	155182176	155203187	.	+	.	ID=b96be0dd-83a3-443f-b15e-a33fae07d391;Name=chr1:155182176:155182358:+@chr1:155203111:155203187:+;Genes=MTX1,MTX1P1;gid=b96be0dd-83a3-443f-b15e-a33fae07d391;Note=0uM
chr1	CG	mRNA	155182176	155203187	.	+	.	ID=b96be0dd-83a3-443f-b15e-a33fae07d391.CG;Parent=b96be0dd-83a3-443f-b15e-a33fae07d391;gid=b96be0dd-83a3-443f-b15e-a33fae07d391;Note=0uM
chr1	CG	exon	155182176	155182358	.	+	.	ID=b96be0dd-83a3-443f-b15e-a33fae07d391.CG.0;Parent=b96be0dd-83a3-443f-b15e-a33fae07d391.CG;gid=b96be0dd-83a3-443f-b15e-a33fae07d391;Note=0uM
chr1	CG	exon	155203111	155203187	.	+	.	ID=b96be0dd-83a3-443f-b15e-a33fae07d391.CG.1;Parent=b96be0dd-83a3-443f-b15e-a33fae07d391.CG;gid=b96be0dd-83a3-443f-b15e-a33fae07d391;Note=0uM
chr1	CG	mRNA	155182176	155182561	.	+	.	ID=b96be0dd-83a3-443f-b15e-a33fae07d391.WT;Parent=b96be0dd-83a3-443f-b15e-a33fae07d391;gid=b96be0dd-83a3-443f-b15e-a33fae07d391;Note=0uM
chr1	CG	exon	155182176	155182358	.	+	.	ID=b96be0dd-83a3-443f-b15e-a33fae07d391.WT.0;Parent=b96be0dd-83a3-443f-b15e-a33fae07d391.WT;gid=b96be0dd-83a3-443f-b15e-a33fae07d391;Note=0uM
chr1	CG	exon	155182485	155182561	.	+	.	ID=b96be0dd-83a3-443f-b15e-a33fae07d391.WT.1;Parent=b96be0dd-83a3-443f-b15e-a33fae07d391.WT;gid=b96be0dd-83a3-443f-b15e-a33fae07d391;Note=0uM
chr1	CG	gene	155182176	155203187	.	+	.	ID=3c807048-2ba0-408b-beef-db913f98c169;Name=chr1:155182176:155182358:+@chr1:155203111:155203187:+;Genes=MTX1,MTX1P1;gid=3c807048-2ba0-408b-beef-db913f98c169;Note=0uM
chr1	CG	mRNA	155182176	155203187	.	+	.	ID=3c807048-2ba0-408b-beef-db913f98c169.CG;Parent=3c807048-2ba0-408b-beef-db913f98c169;gid=3c807048-2ba0-408b-beef-db913f98c169;Note=0uM
chr1	CG	exon	155182176	155182358	.	+	.	ID=3c807048-2ba0-408b-beef-db913f98c169.CG.0;Parent=3c807048-2ba0-408b-beef-db913f98c169.CG;gid=3c807048-2ba0-408b-beef-db913f98c169;Note=0uM
chr1	CG	exon	155203111	155203187	.	+	.	ID=3c807048-2ba0-408b-beef-db913f98c169.CG.1;Parent=3c807048-2ba0-408b-beef-db913f98c169.CG;gid=3c807048-2ba0-408b-beef-db913f98c169;Note=0uM
chr1	CG	mRNA	155182176	155182561	.	+	.	ID=3c807048-2ba0-408b-beef-db913f98c169.WT;Parent=3c807048-2ba0-408b-beef-db913f98c169;gid=3c807048-2ba0-408b-beef-db913f98c169;Note=0uM
chr1	CG	exon	155182176	155182358	.	+	.	ID=3c807048-2ba0-408b-beef-db913f98c169.WT.0;Parent=3c807048-2ba0-408b-beef-db913f98c169.WT;gid=3c807048-2ba0-408b-beef-db913f98c169;Note=0uM
chr1	CG	exon	155182485	155182561	.	+	.	ID=3c807048-2ba0-408b-beef-db913f98c169.WT.1;Parent=3c807048-2ba0-408b-beef-db913f98c169.WT;gid=3c807048-2ba0-408b-beef-db913f98c169;Note=0uM
chr11	CG	gene	5291029	5367129	.	-	.	ID=c5369d0a-2acc-452f-98f1-ff5b216d2f51;Name=chr11:5367003:5367129:-@chr11:5291029:5291386:-;Genes=AC104389.28,HBE1;gid=c5369d0a-2acc-452f-98f1-ff5b216d2f51;Note=0uM
chr11	CG	mRNA	5291029	5367129	.	-	.	ID=c5369d0a-2acc-452f-98f1-ff5b216d2f51.CG;Parent=c5369d0a-2acc-452f-98f1-ff5b216d2f51;gid=c5369d0a-2acc-452f-98f1-ff5b216d2f51;Note=0uM
chr11	CG	exon	5367003	5367129	.	-	.	ID=c5369d0a-2acc-452f-98f1-ff5b216d2f51.CG.0;Parent=c5369d0a-2acc-452f-98f1-ff5b216d2f51.CG;gid=c5369d0a-2acc-452f-98f1-ff5b216d2f51;Note=0uM
chr11	CG	exon	5291029	5291386	.	-	.	ID=c5369d0a-2acc-452f-98f1-ff5b216d2f51.CG.1;Parent=c5369d0a-2acc-452f-98f1-ff5b216d2f51.CG;gid=c5369d0a-2acc-452f-98f1-ff5b216d2f51;Note=0uM
chr11	CG	mRNA	5326206	5367129	.	-	.	ID=c5369d0a-2acc-452f-98f1-ff5b216d2f51.WT;Parent=c5369d0a-2acc-452f-98f1-ff5b216d2f51;gid=c5369d0a-2acc-452f-98f1-ff5b216d2f51;Note=0uM
chr11	CG	exon	5367003	5367129	.	-	.	ID=c5369d0a-2acc-452f-98f1-ff5b216d2f51.WT.0;Parent=c5369d0a-2acc-452f-98f1-ff5b216d2f51.WT;gid=c5369d0a-2acc-452f-98f1-ff5b216d2f51;Note=0uM
chr11	CG	exon	5326206	5326907	.	-	.	ID=c5369d0a-2acc-452f-98f1-ff5b216d2f51.WT.1;Parent=c5369d0a-2acc-452f-98f1-ff5b216d2f51.WT;gid=c5369d0a-2acc-452f-98f1-ff5b216d2f51;Note=0uM
chr17	CG	gene	28937907	28958945	.	+	.	ID=d4c78308-a800-43a5-a10a-9a9a351063e7;Name=chr17:28937907:28937960:+@chr17:28958773:28958945:+;Genes=SMURF2P1,LRRC37BP1;gid=d4c78308-a800-43a5-a10a-9a9a351063e7;Note=0uM
chr17	CG	mRNA	28937907	28958945	.	+	.	ID=d4c78308-a800-43a5-a10a-9a9a351063e7.CG;Parent=d4c78308-a800-43a5-a10a-9a9a351063e7;gid=d4c78308-a800-43a5-a10a-9a9a351063e7;Note=0uM
chr17	CG	exon	28937907	28937960	.	+	.	ID=d4c78308-a800-43a5-a10a-9a9a351063e7.CG.0;Parent=d4c78308-a800-43a5-a10a-9a9a351063e7.CG;gid=d4c78308-a800-43a5-a10a-9a9a351063e7;Note=0uM
chr17	CG	exon	28958773	28958945	.	+	.	ID=d4c78308-a800-43a5-a10a-9a9a351063e7.CG.1;Parent=d4c78308-a800-43a5-a10a-9a9a351063e7.CG;gid=d4c78308-a800-43a5-a10a-9a9a351063e7;Note=0uM
chr17	CG	mRNA	28937907	28942998	.	+	.	ID=d4c78308-a800-43a5-a10a-9a9a351063e7.WT;Parent=d4c78308-a800-43a5-a10a-9a9a351063e7;gid=d4c78308-a800-43a5-a10a-9a9a351063e7;Note=0uM
chr17	CG	exon	28937907	28937960	.	+	.	ID=d4c78308-a800-43a5-a10a-9a9a351063e7.WT.0;Parent=d4c78308-a800-43a5-a10a-9a9a351063e7.WT;gid=d4c78308-a800-43a5-a10a-9a9a351063e7;Note=0uM
chr17	CG	exon	28942914	28942998	.	+	.	ID=d4c78308-a800-43a5-a10a-9a9a351063e7.WT.1;Parent=d4c78308-a800-43a5-a10a-9a9a351063e7.WT;gid=d4c78308-a800-43a5-a10a-9a9a351063e7;Note=0uM
chr17	CG	gene	49238521	49244317	.	+	.	ID=3b2a1026-7c15-402d-a61a-05f4c8b0f2a9;Name=chr17:49238521:49238633:+@chr17:49244188:49244317:+;Genes=NME1,NME1-NME2;gid=3b2a1026-7c15-402d-a61a-05f4c8b0f2a9;Note=0uM
chr17	CG	mRNA	49238521	49244317	.	+	.	ID=3b2a1026-7c15-402d-a61a-05f4c8b0f2a9.CG;Parent=3b2a1026-7c15-402d-a61a-05f4c8b0f2a9;gid=3b2a1026-7c15-402d-a61a-05f4c8b0f2a9;Note=0uM
chr17	CG	exon	49238521	49238633	.	+	.	ID=3b2a1026-7c15-402d-a61a-05f4c8b0f2a9.CG.0;Parent=3b2a1026-7c15-402d-a61a-05f4c8b0f2a9.CG;gid=3b2a1026-7c15-402d-a61a-05f4c8b0f2a9;Note=0uM
chr17	CG	exon	49244188	49244317	.	+	.	ID=3b2a1026-7c15-402d-a61a-05f4c8b0f2a9.CG.1;Parent=3b2a1026-7c15-402d-a61a-05f4c8b0f2a9.CG;gid=3b2a1026-7c15-402d-a61a-05f4c8b0f2a9;Note=0uM
chr17	CG	mRNA	49238521	49239556	.	+	.	ID=3b2a1026-7c15-402d-a61a-05f4c8b0f2a9.WT;Parent=3b2a1026-7c15-402d-a61a-05f4c8b0f2a9;gid=3b2a1026-7c15-402d-a61a-05f4c8b0f2a9;Note=0uM
chr17	CG	exon	49238521	49238633	.	+	.	ID=3b2a1026-7c15-402d-a61a-05f4c8b0f2a9.WT.0;Parent=3b2a1026-7c15-402d-a61a-05f4c8b0f2a9.WT;gid=3b2a1026-7c15-402d-a61a-05f4c8b0f2a9;Note=0uM
chr17	CG	exon	49239089	49239556	.	+	.	ID=3b2a1026-7c15-402d-a61a-05f4c8b0f2a9.WT.1;Parent=3b2a1026-7c15-402d-a61a-05f4c8b0f2a9.WT;gid=3b2a1026-7c15-402d-a61a-05f4c8b0f2a9;Note=0uM
chr17	CG	gene	49238521	49244317	.	+	.	ID=4ce3a2f1-90c3-45dc-ad6e-78344456e329;Name=chr17:49238521:49238633:+@chr17:49244188:49244317:+;Genes=NME1,NME1-NME2;gid=4ce3a2f1-90c3-45dc-ad6e-78344456e329;Note=0uM
chr17	CG	mRNA	49238521	49244317	.	+	.	ID=4ce3a2f1-90c3-45dc-ad6e-78344456e329.CG;Parent=4ce3a2f1-90c3-45dc-ad6e-78344456e329;gid=4ce3a2f1-90c3-45dc-ad6e-78344456e329;Note=0uM
chr17	CG	exon	49238521	49238633	.	+	.	ID=4ce3a2f1-90c3-45dc-ad6e-78344456e329.CG.0;Parent=4ce3a2f1-90c3-45dc-ad6e-78344456e329.CG;gid=4ce3a2f1-90c3-45dc-ad6e-78344456e329;Note=0uM
chr17	CG	exon	49244188	49244317	.	+	.	ID=4ce3a2f1-90c3-45dc-ad6e-78344456e329.CG.1;Parent=4ce3a2f1-90c3-45dc-ad6e-78344456e329.CG;gid=4ce3a2f1-90c3-45dc-ad6e-78344456e329;Note=0uM
chr17	CG	mRNA	49238521	49239556	.	+	.	ID=4ce3a2f1-90c3-45dc-ad6e-78344456e329.WT;Parent=4ce3a2f1-90c3-45dc-ad6e-78344456e329;gid=4ce3a2f1-90c3-45dc-ad6e-78344456e329;Note=0uM
chr17	CG	exon	49238521	49238633	.	+	.	ID=4ce3a2f1-90c3-45dc-ad6e-78344456e329.WT.0;Parent=4ce3a2f1-90c3-45dc-ad6e-78344456e329.WT;gid=4ce3a2f1-90c3-45dc-ad6e-78344456e329;Note=0uM
chr17	CG	exon	49239089	49239556	.	+	.	ID=4ce3a2f1-90c3-45dc-ad6e-78344456e329.WT.1;Parent=4ce3a2f1-90c3-45dc-ad6e-78344456e329.WT;gid=4ce3a2f1-90c3-45dc-ad6e-78344456e329;Note=0uM
chr17	CG	gene	49238521	49244317	.	+	.	ID=4cbed83f-9188-4d1c-add4-e0afeae358aa;Name=chr17:49238521:49238633:+@chr17:49244188:49244317:+;Genes=NME1,NME1-NME2;gid=4cbed83f-9188-4d1c-add4-e0afeae358aa;Note=0uM
chr17	CG	mRNA	49238521	49244317	.	+	.	ID=4cbed83f-9188-4d1c-add4-e0afeae358aa.CG;Parent=4cbed83f-9188-4d1c-add4-e0afeae358aa;gid=4cbed83f-9188-4d1c-add4-e0afeae358aa;Note=0uM
chr17	CG	exon	49238521	49238633	.	+	.	ID=4cbed83f-9188-4d1c-add4-e0afeae358aa.CG.0;Parent=4cbed83f-9188-4d1c-add4-e0afeae358aa.CG;gid=4cbed83f-9188-4d1c-add4-e0afeae358aa;Note=0uM
chr17	CG	exon	49244188	49244317	.	+	.	ID=4cbed83f-9188-4d1c-add4-e0afeae358aa.CG.1;Parent=4cbed83f-9188-4d1c-add4-e0afeae358aa.CG;gid=4cbed83f-9188-4d1c-add4-e0afeae358aa;Note=0uM
chr17	CG	mRNA	49238521	49239556	.	+	.	ID=4cbed83f-9188-4d1c-add4-e0afeae358aa.WT;Parent=4cbed83f-9188-4d1c-add4-e0afeae358aa;gid=4cbed83f-9188-4d1c-add4-e0afeae358aa;Note=0uM
chr17	CG	exon	49238521	49238633	.	+	.	ID=4cbed83f-9188-4d1c-add4-e0afeae358aa.WT.0;Parent=4cbed83f-9188-4d1c-add4-e0afeae358aa.WT;gid=4cbed83f-9188-4d1c-add4-e0afeae358aa;Note=0uM
chr17	CG	exon	49239089	49239556	.	+	.	ID=4cbed83f-9188-4d1c-add4-e0afeae358aa.WT.1;Parent=4cbed83f-9188-4d1c-add4-e0afeae358aa.WT;gid=4cbed83f-9188-4d1c-add4-e0afeae358aa;Note=0uM
chr17	CG	gene	49238521	49244317	.	+	.	ID=ff480586-e080-400a-9791-d83b28216ad7;Name=chr17:49238521:49238633:+@chr17:49244188:49244317:+;Genes=NME1,NME1-NME2;gid=ff480586-e080-400a-9791-d83b28216ad7;Note=0uM
chr17	CG	mRNA	49238521	49244317	.	+	.	ID=ff480586-e080-400a-9791-d83b28216ad7.CG;Parent=ff480586-e080-400a-9791-d83b28216ad7;gid=ff480586-e080-400a-9791-d83b28216ad7;Note=0uM
chr17	CG	exon	49238521	49238633	.	+	.	ID=ff480586-e080-400a-9791-d83b28216ad7.CG.0;Parent=ff480586-e080-400a-9791-d83b28216ad7.CG;gid=ff480586-e080-400a-9791-d83b28216ad7;Note=0uM
chr17	CG	exon	49244188	49244317	.	+	.	ID=ff480586-e080-400a-9791-d83b28216ad7.CG.1;Parent=ff480586-e080-400a-9791-d83b28216ad7.CG;gid=ff480586-e080-400a-9791-d83b28216ad7;Note=0uM
chr17	CG	mRNA	49238521	49239556	.	+	.	ID=ff480586-e080-400a-9791-d83b28216ad7.WT;Parent=ff480586-e080-400a-9791-d83b28216ad7;gid=ff480586-e080-400a-9791-d83b28216ad7;Note=0uM
chr17	CG	exon	49238521	49238633	.	+	.	ID=ff480586-e080-400a-9791-d83b28216ad7.WT.0;Parent=ff480586-e080-400a-9791-d83b28216ad7.WT;gid=ff480586-e080-400a-9791-d83b28216ad7;Note=0uM
chr17	CG	exon	49239089	49239556	.	+	.	ID=ff480586-e080-400a-9791-d83b28216ad7.WT.1;Parent=ff480586-e080-400a-9791-d83b28216ad7.WT;gid=ff480586-e080-400a-9791-d83b28216ad7;Note=0uM
chr22	CG	gene	42910688	42973104	.	-	.	ID=d8b045d8-e7df-4751-aae6-9cd194efdb02;Name=chr22:42972987:42973104:-@chr22:42910688:42910785:-;Genes=RRP7B,RRP7A;gid=d8b045d8-e7df-4751-aae6-9cd194efdb02;Note=0uM
chr22	CG	mRNA	42910688	42973104	.	-	.	ID=d8b045d8-e7df-4751-aae6-9cd194efdb02.CG;Parent=d8b045d8-e7df-4751-aae6-9cd194efdb02;gid=d8b045d8-e7df-4751-aae6-9cd194efdb02;Note=0uM
chr22	CG	exon	42972987	42973104	.	-	.	ID=d8b045d8-e7df-4751-aae6-9cd194efdb02.CG.0;Parent=d8b045d8-e7df-4751-aae6-9cd194efdb02.CG;gid=d8b045d8-e7df-4751-aae6-9cd194efdb02;Note=0uM
chr22	CG	exon	42910688	42910785	.	-	.	ID=d8b045d8-e7df-4751-aae6-9cd194efdb02.CG.1;Parent=d8b045d8-e7df-4751-aae6-9cd194efdb02.CG;gid=d8b045d8-e7df-4751-aae6-9cd194efdb02;Note=0uM
chr22	CG	mRNA	42972518	42973104	.	-	.	ID=d8b045d8-e7df-4751-aae6-9cd194efdb02.WT;Parent=d8b045d8-e7df-4751-aae6-9cd194efdb02;gid=d8b045d8-e7df-4751-aae6-9cd194efdb02;Note=0uM
chr22	CG	exon	42972987	42973104	.	-	.	ID=d8b045d8-e7df-4751-aae6-9cd194efdb02.WT.0;Parent=d8b045d8-e7df-4751-aae6-9cd194efdb02.WT;gid=d8b045d8-e7df-4751-aae6-9cd194efdb02;Note=0uM
chr22	CG	exon	42972518	42972615	.	-	.	ID=d8b045d8-e7df-4751-aae6-9cd194efdb02.WT.1;Parent=d8b045d8-e7df-4751-aae6-9cd194efdb02.WT;gid=d8b045d8-e7df-4751-aae6-9cd194efdb02;Note=0uM
chr10	CG	gene	51387653	51748698	.	+	.	ID=6f913698-56f4-41b2-b1d6-fb39421d627a;Name=chr10:51387653:51387763:+@chr10:51732772:51732902:+@chr10:51746925:51746994:+@chr10:51748511:51748698:+;Genes=TIMM23B,TIMM23B,AGAP6,AGAP6;gid=6f913698-56f4-41b2-b1d6-fb39421d627a;Note=0uM
chr10	CG	mRNA	51387653	51748698	.	+	.	ID=6f913698-56f4-41b2-b1d6-fb39421d627a.CG;Parent=6f913698-56f4-41b2-b1d6-fb39421d627a;gid=6f913698-56f4-41b2-b1d6-fb39421d627a;Note=0uM
chr10	CG	exon	51387653	51387763	.	+	.	ID=6f913698-56f4-41b2-b1d6-fb39421d627a.CG.0;Parent=6f913698-56f4-41b2-b1d6-fb39421d627a.CG;gid=6f913698-56f4-41b2-b1d6-fb39421d627a;Note=0uM
chr10	CG	exon	51732772	51732902	.	+	.	ID=6f913698-56f4-41b2-b1d6-fb39421d627a.CG.1;Parent=6f913698-56f4-41b2-b1d6-fb39421d627a.CG;gid=6f913698-56f4-41b2-b1d6-fb39421d627a;Note=0uM
chr10	CG	exon	51746925	51746994	.	+	.	ID=6f913698-56f4-41b2-b1d6-fb39421d627a.CG.2;Parent=6f913698-56f4-41b2-b1d6-fb39421d627a.CG;gid=6f913698-56f4-41b2-b1d6-fb39421d627a;Note=0uM
chr10	CG	exon	51748511	51748698	.	+	.	ID=6f913698-56f4-41b2-b1d6-fb39421d627a.CG.3;Parent=6f913698-56f4-41b2-b1d6-fb39421d627a.CG;gid=6f913698-56f4-41b2-b1d6-fb39421d627a;Note=0uM
chr10	CG	mRNA	51387653	51387763	.	+	.	ID=6f913698-56f4-41b2-b1d6-fb39421d627a.WT;Parent=6f913698-56f4-41b2-b1d6-fb39421d627a;gid=6f913698-56f4-41b2-b1d6-fb39421d627a;Note=0uM
chr10	CG	exon	51387653	51387763	.	+	.	ID=6f913698-56f4-41b2-b1d6-fb39421d627a.WT.0;Parent=6f913698-56f4-41b2-b1d6-fb39421d627a.WT;gid=6f913698-56f4-41b2-b1d6-fb39421d627a;Note=0uM
chr10	CG	gene	51387653	51748698	.	+	.	ID=f1b8bd25-4f98-4bce-b11a-613ac4c6b72f;Name=chr10:51387653:51387763:+@chr10:51732772:51732902:+@chr10:51746925:51746994:+@chr10:51748511:51748698:+;Genes=TIMM23B,TIMM23B,AGAP6,AGAP6;gid=f1b8bd25-4f98-4bce-b11a-613ac4c6b72f;Note=0uM
chr10	CG	mRNA	51387653	51748698	.	+	.	ID=f1b8bd25-4f98-4bce-b11a-613ac4c6b72f.CG;Parent=f1b8bd25-4f98-4bce-b11a-613ac4c6b72f;gid=f1b8bd25-4f98-4bce-b11a-613ac4c6b72f;Note=0uM
chr10	CG	exon	51387653	51387763	.	+	.	ID=f1b8bd25-4f98-4bce-b11a-613ac4c6b72f.CG.0;Parent=f1b8bd25-4f98-4bce-b11a-613ac4c6b72f.CG;gid=f1b8bd25-4f98-4bce-b11a-613ac4c6b72f;Note=0uM
chr10	CG	exon	51732772	51732902	.	+	.	ID=f1b8bd25-4f98-4bce-b11a-613ac4c6b72f.CG.1;Parent=f1b8bd25-4f98-4bce-b11a-613ac4c6b72f.CG;gid=f1b8bd25-4f98-4bce-b11a-613ac4c6b72f;Note=0uM
chr10	CG	exon	51746925	51746994	.	+	.	ID=f1b8bd25-4f98-4bce-b11a-613ac4c6b72f.CG.2;Parent=f1b8bd25-4f98-4bce-b11a-613ac4c6b72f.CG;gid=f1b8bd25-4f98-4bce-b11a-613ac4c6b72f;Note=0uM
chr10	CG	exon	51748511	51748698	.	+	.	ID=f1b8bd25-4f98-4bce-b11a-613ac4c6b72f.CG.3;Parent=f1b8bd25-4f98-4bce-b11a-613ac4c6b72f.CG;gid=f1b8bd25-4f98-4bce-b11a-613ac4c6b72f;Note=0uM
chr10	CG	mRNA	51387653	51387763	.	+	.	ID=f1b8bd25-4f98-4bce-b11a-613ac4c6b72f.WT;Parent=f1b8bd25-4f98-4bce-b11a-613ac4c6b72f;gid=f1b8bd25-4f98-4bce-b11a-613ac4c6b72f;Note=0uM
chr10	CG	exon	51387653	51387763	.	+	.	ID=f1b8bd25-4f98-4bce-b11a-613ac4c6b72f.WT.0;Parent=f1b8bd25-4f98-4bce-b11a-613ac4c6b72f.WT;gid=f1b8bd25-4f98-4bce-b11a-613ac4c6b72f;Note=0uM
chr10	CG	gene	51387653	51748698	.	+	.	ID=06bbfb3e-f436-44b6-8971-d458ecf8fd62;Name=chr10:51387653:51387763:+@chr10:51732772:51732902:+@chr10:51746925:51746994:+@chr10:51748511:51748698:+;Genes=TIMM23B,TIMM23B,AGAP6,AGAP6;gid=06bbfb3e-f436-44b6-8971-d458ecf8fd62;Note=0uM
chr10	CG	mRNA	51387653	51748698	.	+	.	ID=06bbfb3e-f436-44b6-8971-d458ecf8fd62.CG;Parent=06bbfb3e-f436-44b6-8971-d458ecf8fd62;gid=06bbfb3e-f436-44b6-8971-d458ecf8fd62;Note=0uM
chr10	CG	exon	51387653	51387763	.	+	.	ID=06bbfb3e-f436-44b6-8971-d458ecf8fd62.CG.0;Parent=06bbfb3e-f436-44b6-8971-d458ecf8fd62.CG;gid=06bbfb3e-f436-44b6-8971-d458ecf8fd62;Note=0uM
chr10	CG	exon	51732772	51732902	.	+	.	ID=06bbfb3e-f436-44b6-8971-d458ecf8fd62.CG.1;Parent=06bbfb3e-f436-44b6-8971-d458ecf8fd62.CG;gid=06bbfb3e-f436-44b6-8971-d458ecf8fd62;Note=0uM
chr10	CG	exon	51746925	51746994	.	+	.	ID=06bbfb3e-f436-44b6-8971-d458ecf8fd62.CG.2;Parent=06bbfb3e-f436-44b6-8971-d458ecf8fd62.CG;gid=06bbfb3e-f436-44b6-8971-d458ecf8fd62;Note=0uM
chr10	CG	exon	51748511	51748698	.	+	.	ID=06bbfb3e-f436-44b6-8971-d458ecf8fd62.CG.3;Parent=06bbfb3e-f436-44b6-8971-d458ecf8fd62.CG;gid=06bbfb3e-f436-44b6-8971-d458ecf8fd62;Note=0uM
chr10	CG	mRNA	51387653	51387763	.	+	.	ID=06bbfb3e-f436-44b6-8971-d458ecf8fd62.WT;Parent=06bbfb3e-f436-44b6-8971-d458ecf8fd62;gid=06bbfb3e-f436-44b6-8971-d458ecf8fd62;Note=0uM
chr10	CG	exon	51387653	51387763	.	+	.	ID=06bbfb3e-f436-44b6-8971-d458ecf8fd62.WT.0;Parent=06bbfb3e-f436-44b6-8971-d458ecf8fd62.WT;gid=06bbfb3e-f436-44b6-8971-d458ecf8fd62;Note=0uM
chr10	CG	gene	51387653	51748698	.	+	.	ID=5aadfda7-b59e-469d-ae97-5318769578d1;Name=chr10:51387653:51387763:+@chr10:51732772:51732902:+@chr10:51746925:51746994:+@chr10:51748511:51748698:+;Genes=TIMM23B,TIMM23B,AGAP6,AGAP6;gid=5aadfda7-b59e-469d-ae97-5318769578d1;Note=0uM
chr10	CG	mRNA	51387653	51748698	.	+	.	ID=5aadfda7-b59e-469d-ae97-5318769578d1.CG;Parent=5aadfda7-b59e-469d-ae97-5318769578d1;gid=5aadfda7-b59e-469d-ae97-5318769578d1;Note=0uM
chr10	CG	exon	51387653	51387763	.	+	.	ID=5aadfda7-b59e-469d-ae97-5318769578d1.CG.0;Parent=5aadfda7-b59e-469d-ae97-5318769578d1.CG;gid=5aadfda7-b59e-469d-ae97-5318769578d1;Note=0uM
chr10	CG	exon	51732772	51732902	.	+	.	ID=5aadfda7-b59e-469d-ae97-5318769578d1.CG.1;Parent=5aadfda7-b59e-469d-ae97-5318769578d1.CG;gid=5aadfda7-b59e-469d-ae97-5318769578d1;Note=0uM
chr10	CG	exon	51746925	51746994	.	+	.	ID=5aadfda7-b59e-469d-ae97-5318769578d1.CG.2;Parent=5aadfda7-b59e-469d-ae97-5318769578d1.CG;gid=5aadfda7-b59e-469d-ae97-5318769578d1;Note=0uM
chr10	CG	exon	51748511	51748698	.	+	.	ID=5aadfda7-b59e-469d-ae97-5318769578d1.CG.3;Parent=5aadfda7-b59e-469d-ae97-5318769578d1.CG;gid=5aadfda7-b59e-469d-ae97-5318769578d1;Note=0uM
chr10	CG	mRNA	51387653	51387763	.	+	.	ID=5aadfda7-b59e-469d-ae97-5318769578d1.WT;Parent=5aadfda7-b59e-469d-ae97-5318769578d1;gid=5aadfda7-b59e-469d-ae97-5318769578d1;Note=0uM
chr10	CG	exon	51387653	51387763	.	+	.	ID=5aadfda7-b59e-469d-ae97-5318769578d1.WT.0;Parent=5aadfda7-b59e-469d-ae97-5318769578d1.WT;gid=5aadfda7-b59e-469d-ae97-5318769578d1;Note=0uM
chr1	CG	gene	155182176	155203187	.	+	.	ID=7ec7bec7-da3f-42ab-999d-096fa070187b;Name=chr1:155182176:155182358:+@chr1:155203111:155203187:+;Genes=MTX1,MTX1P1;gid=7ec7bec7-da3f-42ab-999d-096fa070187b;Note=0uM
chr1	CG	mRNA	155182176	155203187	.	+	.	ID=7ec7bec7-da3f-42ab-999d-096fa070187b.CG;Parent=7ec7bec7-da3f-42ab-999d-096fa070187b;gid=7ec7bec7-da3f-42ab-999d-096fa070187b;Note=0uM
chr1	CG	exon	155182176	155182358	.	+	.	ID=7ec7bec7-da3f-42ab-999d-096fa070187b.CG.0;Parent=7ec7bec7-da3f-42ab-999d-096fa070187b.CG;gid=7ec7bec7-da3f-42ab-999d-096fa070187b;Note=0uM
chr1	CG	exon	155203111	155203187	.	+	.	ID=7ec7bec7-da3f-42ab-999d-096fa070187b.CG.1;Parent=7ec7bec7-da3f-42ab-999d-096fa070187b.CG;gid=7ec7bec7-da3f-42ab-999d-096fa070187b;Note=0uM
chr1	CG	mRNA	155182176	155182561	.	+	.	ID=7ec7bec7-da3f-42ab-999d-096fa070187b.WT;Parent=7ec7bec7-da3f-42ab-999d-096fa070187b;gid=7ec7bec7-da3f-42ab-999d-096fa070187b;Note=0uM
chr1	CG	exon	155182176	155182358	.	+	.	ID=7ec7bec7-da3f-42ab-999d-096fa070187b.WT.0;Parent=7ec7bec7-da3f-42ab-999d-096fa070187b.WT;gid=7ec7bec7-da3f-42ab-999d-096fa070187b;Note=0uM
chr1	CG	exon	155182485	155182561	.	+	.	ID=7ec7bec7-da3f-42ab-999d-096fa070187b.WT.1;Parent=7ec7bec7-da3f-42ab-999d-096fa070187b.WT;gid=7ec7bec7-da3f-42ab-999d-096fa070187b;Note=0uM
chr1	CG	gene	155182176	155202984	.	+	.	ID=71a34825-ded2-4c92-ac1c-4cc9b52cc73e;Name=chr1:155182176:155182214:+@chr1:155202839:155202984:+;Genes=MTX1,MTX1P1;gid=71a34825-ded2-4c92-ac1c-4cc9b52cc73e;Note=0uM
chr1	CG	mRNA	155182176	155202984	.	+	.	ID=71a34825-ded2-4c92-ac1c-4cc9b52cc73e.CG;Parent=71a34825-ded2-4c92-ac1c-4cc9b52cc73e;gid=71a34825-ded2-4c92-ac1c-4cc9b52cc73e;Note=0uM
chr1	CG	exon	155182176	155182214	.	+	.	ID=71a34825-ded2-4c92-ac1c-4cc9b52cc73e.CG.0;Parent=71a34825-ded2-4c92-ac1c-4cc9b52cc73e.CG;gid=71a34825-ded2-4c92-ac1c-4cc9b52cc73e;Note=0uM
chr1	CG	exon	155202839	155202984	.	+	.	ID=71a34825-ded2-4c92-ac1c-4cc9b52cc73e.CG.1;Parent=71a34825-ded2-4c92-ac1c-4cc9b52cc73e.CG;gid=71a34825-ded2-4c92-ac1c-4cc9b52cc73e;Note=0uM
chr1	CG	mRNA	155182176	155182561	.	+	.	ID=71a34825-ded2-4c92-ac1c-4cc9b52cc73e.WT;Parent=71a34825-ded2-4c92-ac1c-4cc9b52cc73e;gid=71a34825-ded2-4c92-ac1c-4cc9b52cc73e;Note=0uM
chr1	CG	exon	155182176	155182214	.	+	.	ID=71a34825-ded2-4c92-ac1c-4cc9b52cc73e.WT.0;Parent=71a34825-ded2-4c92-ac1c-4cc9b52cc73e.WT;gid=71a34825-ded2-4c92-ac1c-4cc9b52cc73e;Note=0uM
chr1	CG	exon	155182485	155182561	.	+	.	ID=71a34825-ded2-4c92-ac1c-4cc9b52cc73e.WT.1;Parent=71a34825-ded2-4c92-ac1c-4cc9b52cc73e.WT;gid=71a34825-ded2-4c92-ac1c-4cc9b52cc73e;Note=0uM
chr1	CG	gene	153599009	153604510	.	-	.	ID=1e5f57e2-4373-42b0-bda4-010538eb834c;Name=chr1:153603587:153604510:-@chr1:153599009:153603487:-;Genes=RP1-178F15.4,S100A13;gid=1e5f57e2-4373-42b0-bda4-010538eb834c;Note=0uM
chr1	CG	mRNA	153599009	153604510	.	-	.	ID=1e5f57e2-4373-42b0-bda4-010538eb834c.CG;Parent=1e5f57e2-4373-42b0-bda4-010538eb834c;gid=1e5f57e2-4373-42b0-bda4-010538eb834c;Note=0uM
chr1	CG	exon	153603587	153604510	.	-	.	ID=1e5f57e2-4373-42b0-bda4-010538eb834c.CG.0;Parent=1e5f57e2-4373-42b0-bda4-010538eb834c.CG;gid=1e5f57e2-4373-42b0-bda4-010538eb834c;Note=0uM
chr1	CG	exon	153599009	153603487	.	-	.	ID=1e5f57e2-4373-42b0-bda4-010538eb834c.CG.1;Parent=1e5f57e2-4373-42b0-bda4-010538eb834c.CG;gid=1e5f57e2-4373-42b0-bda4-010538eb834c;Note=0uM
chr1	CG	mRNA	153603587	153604510	.	-	.	ID=1e5f57e2-4373-42b0-bda4-010538eb834c.WT;Parent=1e5f57e2-4373-42b0-bda4-010538eb834c;gid=1e5f57e2-4373-42b0-bda4-010538eb834c;Note=0uM
chr1	CG	exon	153603587	153604510	.	-	.	ID=1e5f57e2-4373-42b0-bda4-010538eb834c.WT.0;Parent=1e5f57e2-4373-42b0-bda4-010538eb834c.WT;gid=1e5f57e2-4373-42b0-bda4-010538eb834c;Note=0uM
chr12	CG	gene	6557806	6574107	.	-	.	ID=a0d57d9b-ff9a-49ab-8244-255b00760a32;Name=chr12:6574056:6574107:-@chr12:6557806:6557923:-;Genes=VAMP1,CD27-AS1;gid=a0d57d9b-ff9a-49ab-8244-255b00760a32;Note=0uM
chr12	CG	mRNA	6557806	6574107	.	-	.	ID=a0d57d9b-ff9a-49ab-8244-255b00760a32.CG;Parent=a0d57d9b-ff9a-49ab-8244-255b00760a32;gid=a0d57d9b-ff9a-49ab-8244-255b00760a32;Note=0uM
chr12	CG	exon	6574056	6574107	.	-	.	ID=a0d57d9b-ff9a-49ab-8244-255b00760a32.CG.0;Parent=a0d57d9b-ff9a-49ab-8244-255b00760a32.CG;gid=a0d57d9b-ff9a-49ab-8244-255b00760a32;Note=0uM
chr12	CG	exon	6557806	6557923	.	-	.	ID=a0d57d9b-ff9a-49ab-8244-255b00760a32.CG.1;Parent=a0d57d9b-ff9a-49ab-8244-255b00760a32.CG;gid=a0d57d9b-ff9a-49ab-8244-255b00760a32;Note=0uM
chr12	CG	mRNA	6571403	6574107	.	-	.	ID=a0d57d9b-ff9a-49ab-8244-255b00760a32.WT;Parent=a0d57d9b-ff9a-49ab-8244-255b00760a32;gid=a0d57d9b-ff9a-49ab-8244-255b00760a32;Note=0uM
chr12	CG	exon	6574056	6574107	.	-	.	ID=a0d57d9b-ff9a-49ab-8244-255b00760a32.WT.0;Parent=a0d57d9b-ff9a-49ab-8244-255b00760a32.WT;gid=a0d57d9b-ff9a-49ab-8244-255b00760a32;Note=0uM
chr12	CG	exon	6571403	6572008	.	-	.	ID=a0d57d9b-ff9a-49ab-8244-255b00760a32.WT.1;Parent=a0d57d9b-ff9a-49ab-8244-255b00760a32.WT;gid=a0d57d9b-ff9a-49ab-8244-255b00760a32;Note=0uM
chr12	CG	gene	6557806	6574107	.	-	.	ID=0e6d5b8f-4e6b-4868-aa5c-192125e3297e;Name=chr12:6574056:6574107:-@chr12:6557806:6557923:-;Genes=VAMP1,CD27-AS1;gid=0e6d5b8f-4e6b-4868-aa5c-192125e3297e;Note=0uM
chr12	CG	mRNA	6557806	6574107	.	-	.	ID=0e6d5b8f-4e6b-4868-aa5c-192125e3297e.CG;Parent=0e6d5b8f-4e6b-4868-aa5c-192125e3297e;gid=0e6d5b8f-4e6b-4868-aa5c-192125e3297e;Note=0uM
chr12	CG	exon	6574056	6574107	.	-	.	ID=0e6d5b8f-4e6b-4868-aa5c-192125e3297e.CG.0;Parent=0e6d5b8f-4e6b-4868-aa5c-192125e3297e.CG;gid=0e6d5b8f-4e6b-4868-aa5c-192125e3297e;Note=0uM
chr12	CG	exon	6557806	6557923	.	-	.	ID=0e6d5b8f-4e6b-4868-aa5c-192125e3297e.CG.1;Parent=0e6d5b8f-4e6b-4868-aa5c-192125e3297e.CG;gid=0e6d5b8f-4e6b-4868-aa5c-192125e3297e;Note=0uM
chr12	CG	mRNA	6571403	6574107	.	-	.	ID=0e6d5b8f-4e6b-4868-aa5c-192125e3297e.WT;Parent=0e6d5b8f-4e6b-4868-aa5c-192125e3297e;gid=0e6d5b8f-4e6b-4868-aa5c-192125e3297e;Note=0uM
chr12	CG	exon	6574056	6574107	.	-	.	ID=0e6d5b8f-4e6b-4868-aa5c-192125e3297e.WT.0;Parent=0e6d5b8f-4e6b-4868-aa5c-192125e3297e.WT;gid=0e6d5b8f-4e6b-4868-aa5c-192125e3297e;Note=0uM
chr12	CG	exon	6571403	6572008	.	-	.	ID=0e6d5b8f-4e6b-4868-aa5c-192125e3297e.WT.1;Parent=0e6d5b8f-4e6b-4868-aa5c-192125e3297e.WT;gid=0e6d5b8f-4e6b-4868-aa5c-192125e3297e;Note=0uM
chr11	CG	gene	104777704	104820504	.	-	.	ID=a2ee2fc9-e682-4fe6-96ff-dda52491754e;Name=chr11:104820270:104820504:-@chr11:104777704:104777843:-;Genes=CASP4,RP11-693N9.2;gid=a2ee2fc9-e682-4fe6-96ff-dda52491754e;Note=0uM
chr11	CG	mRNA	104777704	104820504	.	-	.	ID=a2ee2fc9-e682-4fe6-96ff-dda52491754e.CG;Parent=a2ee2fc9-e682-4fe6-96ff-dda52491754e;gid=a2ee2fc9-e682-4fe6-96ff-dda52491754e;Note=0uM
chr11	CG	exon	104820270	104820504	.	-	.	ID=a2ee2fc9-e682-4fe6-96ff-dda52491754e.CG.0;Parent=a2ee2fc9-e682-4fe6-96ff-dda52491754e.CG;gid=a2ee2fc9-e682-4fe6-96ff-dda52491754e;Note=0uM
chr11	CG	exon	104777704	104777843	.	-	.	ID=a2ee2fc9-e682-4fe6-96ff-dda52491754e.CG.1;Parent=a2ee2fc9-e682-4fe6-96ff-dda52491754e.CG;gid=a2ee2fc9-e682-4fe6-96ff-dda52491754e;Note=0uM
chr11	CG	mRNA	104819260	104820504	.	-	.	ID=a2ee2fc9-e682-4fe6-96ff-dda52491754e.WT;Parent=a2ee2fc9-e682-4fe6-96ff-dda52491754e;gid=a2ee2fc9-e682-4fe6-96ff-dda52491754e;Note=0uM
chr11	CG	exon	104820270	104820504	.	-	.	ID=a2ee2fc9-e682-4fe6-96ff-dda52491754e.WT.0;Parent=a2ee2fc9-e682-4fe6-96ff-dda52491754e.WT;gid=a2ee2fc9-e682-4fe6-96ff-dda52491754e;Note=0uM
chr11	CG	exon	104819260	104819403	.	-	.	ID=a2ee2fc9-e682-4fe6-96ff-dda52491754e.WT.1;Parent=a2ee2fc9-e682-4fe6-96ff-dda52491754e.WT;gid=a2ee2fc9-e682-4fe6-96ff-dda52491754e;Note=0uM
chr17	CG	gene	49238521	49244317	.	+	.	ID=1d3fc04f-25c0-4e08-9d0c-cee70e56eabe;Name=chr17:49238521:49238633:+@chr17:49244188:49244317:+;Genes=NME1,NME1-NME2;gid=1d3fc04f-25c0-4e08-9d0c-cee70e56eabe;Note=0uM
chr17	CG	mRNA	49238521	49244317	.	+	.	ID=1d3fc04f-25c0-4e08-9d0c-cee70e56eabe.CG;Parent=1d3fc04f-25c0-4e08-9d0c-cee70e56eabe;gid=1d3fc04f-25c0-4e08-9d0c-cee70e56eabe;Note=0uM
chr17	CG	exon	49238521	49238633	.	+	.	ID=1d3fc04f-25c0-4e08-9d0c-cee70e56eabe.CG.0;Parent=1d3fc04f-25c0-4e08-9d0c-cee70e56eabe.CG;gid=1d3fc04f-25c0-4e08-9d0c-cee70e56eabe;Note=0uM
chr17	CG	exon	49244188	49244317	.	+	.	ID=1d3fc04f-25c0-4e08-9d0c-cee70e56eabe.CG.1;Parent=1d3fc04f-25c0-4e08-9d0c-cee70e56eabe.CG;gid=1d3fc04f-25c0-4e08-9d0c-cee70e56eabe;Note=0uM
chr17	CG	mRNA	49238521	49239556	.	+	.	ID=1d3fc04f-25c0-4e08-9d0c-cee70e56eabe.WT;Parent=1d3fc04f-25c0-4e08-9d0c-cee70e56eabe;gid=1d3fc04f-25c0-4e08-9d0c-cee70e56eabe;Note=0uM
chr17	CG	exon	49238521	49238633	.	+	.	ID=1d3fc04f-25c0-4e08-9d0c-cee70e56eabe.WT.0;Parent=1d3fc04f-25c0-4e08-9d0c-cee70e56eabe.WT;gid=1d3fc04f-25c0-4e08-9d0c-cee70e56eabe;Note=0uM
chr17	CG	exon	49239089	49239556	.	+	.	ID=1d3fc04f-25c0-4e08-9d0c-cee70e56eabe.WT.1;Parent=1d3fc04f-25c0-4e08-9d0c-cee70e56eabe.WT;gid=1d3fc04f-25c0-4e08-9d0c-cee70e56eabe;Note=0uM
chr17	CG	gene	49238521	49244317	.	+	.	ID=d9c7335a-f58b-4e60-8622-42dac45dfa45;Name=chr17:49238521:49238633:+@chr17:49244188:49244317:+;Genes=NME1,NME1-NME2;gid=d9c7335a-f58b-4e60-8622-42dac45dfa45;Note=0uM
chr17	CG	mRNA	49238521	49244317	.	+	.	ID=d9c7335a-f58b-4e60-8622-42dac45dfa45.CG;Parent=d9c7335a-f58b-4e60-8622-42dac45dfa45;gid=d9c7335a-f58b-4e60-8622-42dac45dfa45;Note=0uM
chr17	CG	exon	49238521	49238633	.	+	.	ID=d9c7335a-f58b-4e60-8622-42dac45dfa45.CG.0;Parent=d9c7335a-f58b-4e60-8622-42dac45dfa45.CG;gid=d9c7335a-f58b-4e60-8622-42dac45dfa45;Note=0uM
chr17	CG	exon	49244188	49244317	.	+	.	ID=d9c7335a-f58b-4e60-8622-42dac45dfa45.CG.1;Parent=d9c7335a-f58b-4e60-8622-42dac45dfa45.CG;gid=d9c7335a-f58b-4e60-8622-42dac45dfa45;Note=0uM
chr17	CG	mRNA	49238521	49239556	.	+	.	ID=d9c7335a-f58b-4e60-8622-42dac45dfa45.WT;Parent=d9c7335a-f58b-4e60-8622-42dac45dfa45;gid=d9c7335a-f58b-4e60-8622-42dac45dfa45;Note=0uM
chr17	CG	exon	49238521	49238633	.	+	.	ID=d9c7335a-f58b-4e60-8622-42dac45dfa45.WT.0;Parent=d9c7335a-f58b-4e60-8622-42dac45dfa45.WT;gid=d9c7335a-f58b-4e60-8622-42dac45dfa45;Note=0uM
chr17	CG	exon	49239089	49239556	.	+	.	ID=d9c7335a-f58b-4e60-8622-42dac45dfa45.WT.1;Parent=d9c7335a-f58b-4e60-8622-42dac45dfa45.WT;gid=d9c7335a-f58b-4e60-8622-42dac45dfa45;Note=0uM
chr6	CG	gene	32130345	32132458	.	+	.	ID=2e9b356f-8210-4cff-8081-591db35dfdb0;Name=chr6:32130345:32130399:+@chr6:32132356:32132458:+;Genes=PPT2,EGFL8;gid=2e9b356f-8210-4cff-8081-591db35dfdb0;Note=0uM
chr6	CG	mRNA	32130345	32132458	.	+	.	ID=2e9b356f-8210-4cff-8081-591db35dfdb0.CG;Parent=2e9b356f-8210-4cff-8081-591db35dfdb0;gid=2e9b356f-8210-4cff-8081-591db35dfdb0;Note=0uM
chr6	CG	exon	32130345	32130399	.	+	.	ID=2e9b356f-8210-4cff-8081-591db35dfdb0.CG.0;Parent=2e9b356f-8210-4cff-8081-591db35dfdb0.CG;gid=2e9b356f-8210-4cff-8081-591db35dfdb0;Note=0uM
chr6	CG	exon	32132356	32132458	.	+	.	ID=2e9b356f-8210-4cff-8081-591db35dfdb0.CG.1;Parent=2e9b356f-8210-4cff-8081-591db35dfdb0.CG;gid=2e9b356f-8210-4cff-8081-591db35dfdb0;Note=0uM
chr6	CG	mRNA	32130345	32131455	.	+	.	ID=2e9b356f-8210-4cff-8081-591db35dfdb0.WT;Parent=2e9b356f-8210-4cff-8081-591db35dfdb0;gid=2e9b356f-8210-4cff-8081-591db35dfdb0;Note=0uM
chr6	CG	exon	32130345	32130399	.	+	.	ID=2e9b356f-8210-4cff-8081-591db35dfdb0.WT.0;Parent=2e9b356f-8210-4cff-8081-591db35dfdb0.WT;gid=2e9b356f-8210-4cff-8081-591db35dfdb0;Note=0uM
chr6	CG	exon	32130584	32131455	.	+	.	ID=2e9b356f-8210-4cff-8081-591db35dfdb0.WT.1;Parent=2e9b356f-8210-4cff-8081-591db35dfdb0.WT;gid=2e9b356f-8210-4cff-8081-591db35dfdb0;Note=0uM
chr6	CG	gene	32130345	32132458	.	+	.	ID=044e83a8-9cbf-421b-8245-a3609b30bf4a;Name=chr6:32130345:32130399:+@chr6:32132356:32132458:+;Genes=PPT2,EGFL8;gid=044e83a8-9cbf-421b-8245-a3609b30bf4a;Note=0uM
chr6	CG	mRNA	32130345	32132458	.	+	.	ID=044e83a8-9cbf-421b-8245-a3609b30bf4a.CG;Parent=044e83a8-9cbf-421b-8245-a3609b30bf4a;gid=044e83a8-9cbf-421b-8245-a3609b30bf4a;Note=0uM
chr6	CG	exon	32130345	32130399	.	+	.	ID=044e83a8-9cbf-421b-8245-a3609b30bf4a.CG.0;Parent=044e83a8-9cbf-421b-8245-a3609b30bf4a.CG;gid=044e83a8-9cbf-421b-8245-a3609b30bf4a;Note=0uM
chr6	CG	exon	32132356	32132458	.	+	.	ID=044e83a8-9cbf-421b-8245-a3609b30bf4a.CG.1;Parent=044e83a8-9cbf-421b-8245-a3609b30bf4a.CG;gid=044e83a8-9cbf-421b-8245-a3609b30bf4a;Note=0uM
chr6	CG	mRNA	32130345	32131455	.	+	.	ID=044e83a8-9cbf-421b-8245-a3609b30bf4a.WT;Parent=044e83a8-9cbf-421b-8245-a3609b30bf4a;gid=044e83a8-9cbf-421b-8245-a3609b30bf4a;Note=0uM
chr6	CG	exon	32130345	32130399	.	+	.	ID=044e83a8-9cbf-421b-8245-a3609b30bf4a.WT.0;Parent=044e83a8-9cbf-421b-8245-a3609b30bf4a.WT;gid=044e83a8-9cbf-421b-8245-a3609b30bf4a;Note=0uM
chr6	CG	exon	32130584	32131455	.	+	.	ID=044e83a8-9cbf-421b-8245-a3609b30bf4a.WT.1;Parent=044e83a8-9cbf-421b-8245-a3609b30bf4a.WT;gid=044e83a8-9cbf-421b-8245-a3609b30bf4a;Note=0uM
chr7	CG	gene	72419207	72718033	.	-	.	ID=502aae0a-125b-4ef7-b67a-a8ed263c1a8e;Name=chr7:72717823:72718033:-@chr7:72419207:72419347:-;Genes=NSUN5,NSUN5P2;gid=502aae0a-125b-4ef7-b67a-a8ed263c1a8e;Note=0uM
chr7	CG	mRNA	72419207	72718033	.	-	.	ID=502aae0a-125b-4ef7-b67a-a8ed263c1a8e.CG;Parent=502aae0a-125b-4ef7-b67a-a8ed263c1a8e;gid=502aae0a-125b-4ef7-b67a-a8ed263c1a8e;Note=0uM
chr7	CG	exon	72717823	72718033	.	-	.	ID=502aae0a-125b-4ef7-b67a-a8ed263c1a8e.CG.0;Parent=502aae0a-125b-4ef7-b67a-a8ed263c1a8e.CG;gid=502aae0a-125b-4ef7-b67a-a8ed263c1a8e;Note=0uM
chr7	CG	exon	72419207	72419347	.	-	.	ID=502aae0a-125b-4ef7-b67a-a8ed263c1a8e.CG.1;Parent=502aae0a-125b-4ef7-b67a-a8ed263c1a8e.CG;gid=502aae0a-125b-4ef7-b67a-a8ed263c1a8e;Note=0uM
chr7	CG	mRNA	72716514	72718033	.	-	.	ID=502aae0a-125b-4ef7-b67a-a8ed263c1a8e.WT;Parent=502aae0a-125b-4ef7-b67a-a8ed263c1a8e;gid=502aae0a-125b-4ef7-b67a-a8ed263c1a8e;Note=0uM
chr7	CG	exon	72717823	72718033	.	-	.	ID=502aae0a-125b-4ef7-b67a-a8ed263c1a8e.WT.0;Parent=502aae0a-125b-4ef7-b67a-a8ed263c1a8e.WT;gid=502aae0a-125b-4ef7-b67a-a8ed263c1a8e;Note=0uM
chr7	CG	exon	72716514	72717737	.	-	.	ID=502aae0a-125b-4ef7-b67a-a8ed263c1a8e.WT.1;Parent=502aae0a-125b-4ef7-b67a-a8ed263c1a8e.WT;gid=502aae0a-125b-4ef7-b67a-a8ed263c1a8e;Note=0uM
chr1	CG	gene	46810473	46867876	.	+	.	ID=d099d50d-9082-4741-b8c6-7968cabc2add;Name=chr1:46810473:46810634:+@chr1:46867763:46867876:+;Genes=NSUN4,FAAH;gid=d099d50d-9082-4741-b8c6-7968cabc2add;Note=0uM
chr1	CG	mRNA	46810473	46867876	.	+	.	ID=d099d50d-9082-4741-b8c6-7968cabc2add.CG;Parent=d099d50d-9082-4741-b8c6-7968cabc2add;gid=d099d50d-9082-4741-b8c6-7968cabc2add;Note=0uM
chr1	CG	exon	46810473	46810634	.	+	.	ID=d099d50d-9082-4741-b8c6-7968cabc2add.CG.0;Parent=d099d50d-9082-4741-b8c6-7968cabc2add.CG;gid=d099d50d-9082-4741-b8c6-7968cabc2add;Note=0uM
chr1	CG	exon	46867763	46867876	.	+	.	ID=d099d50d-9082-4741-b8c6-7968cabc2add.CG.1;Parent=d099d50d-9082-4741-b8c6-7968cabc2add.CG;gid=d099d50d-9082-4741-b8c6-7968cabc2add;Note=0uM
chr1	CG	mRNA	46810473	46812747	.	+	.	ID=d099d50d-9082-4741-b8c6-7968cabc2add.WT;Parent=d099d50d-9082-4741-b8c6-7968cabc2add;gid=d099d50d-9082-4741-b8c6-7968cabc2add;Note=0uM
chr1	CG	exon	46810473	46810634	.	+	.	ID=d099d50d-9082-4741-b8c6-7968cabc2add.WT.0;Parent=d099d50d-9082-4741-b8c6-7968cabc2add.WT;gid=d099d50d-9082-4741-b8c6-7968cabc2add;Note=0uM
chr1	CG	exon	46812593	46812747	.	+	.	ID=d099d50d-9082-4741-b8c6-7968cabc2add.WT.1;Parent=d099d50d-9082-4741-b8c6-7968cabc2add.WT;gid=d099d50d-9082-4741-b8c6-7968cabc2add;Note=0uM
chr7	CG	gene	102281059	102306610	.	-	.	ID=6c12340f-738f-4ccc-8a5c-cbf605eed470;Name=chr7:102306524:102306610:-@chr7:102281059:102281220:-;Genes=POLR2J2,UPK3BL;gid=6c12340f-738f-4ccc-8a5c-cbf605eed470;Note=0uM
chr7	CG	mRNA	102281059	102306610	.	-	.	ID=6c12340f-738f-4ccc-8a5c-cbf605eed470.CG;Parent=6c12340f-738f-4ccc-8a5c-cbf605eed470;gid=6c12340f-738f-4ccc-8a5c-cbf605eed470;Note=0uM
chr7	CG	exon	102306524	102306610	.	-	.	ID=6c12340f-738f-4ccc-8a5c-cbf605eed470.CG.0;Parent=6c12340f-738f-4ccc-8a5c-cbf605eed470.CG;gid=6c12340f-738f-4ccc-8a5c-cbf605eed470;Note=0uM
chr7	CG	exon	102281059	102281220	.	-	.	ID=6c12340f-738f-4ccc-8a5c-cbf605eed470.CG.1;Parent=6c12340f-738f-4ccc-8a5c-cbf605eed470.CG;gid=6c12340f-738f-4ccc-8a5c-cbf605eed470;Note=0uM
chr7	CG	mRNA	102281059	102306610	.	-	.	ID=6c12340f-738f-4ccc-8a5c-cbf605eed470.WT;Parent=6c12340f-738f-4ccc-8a5c-cbf605eed470;gid=6c12340f-738f-4ccc-8a5c-cbf605eed470;Note=0uM
chr7	CG	exon	102306524	102306610	.	-	.	ID=6c12340f-738f-4ccc-8a5c-cbf605eed470.WT.0;Parent=6c12340f-738f-4ccc-8a5c-cbf605eed470.WT;gid=6c12340f-738f-4ccc-8a5c-cbf605eed470;Note=0uM
chr7	CG	exon	102281059	102281220	.	-	.	ID=6c12340f-738f-4ccc-8a5c-cbf605eed470.WT.1;Parent=6c12340f-738f-4ccc-8a5c-cbf605eed470.WT;gid=6c12340f-738f-4ccc-8a5c-cbf605eed470;Note=0uM
chr7	CG	gene	102281059	102306610	.	-	.	ID=7defdb12-d456-4912-a45a-4a8db3a56e4e;Name=chr7:102306524:102306610:-@chr7:102281059:102281220:-;Genes=POLR2J2,UPK3BL;gid=7defdb12-d456-4912-a45a-4a8db3a56e4e;Note=0uM
chr7	CG	mRNA	102281059	102306610	.	-	.	ID=7defdb12-d456-4912-a45a-4a8db3a56e4e.CG;Parent=7defdb12-d456-4912-a45a-4a8db3a56e4e;gid=7defdb12-d456-4912-a45a-4a8db3a56e4e;Note=0uM
chr7	CG	exon	102306524	102306610	.	-	.	ID=7defdb12-d456-4912-a45a-4a8db3a56e4e.CG.0;Parent=7defdb12-d456-4912-a45a-4a8db3a56e4e.CG;gid=7defdb12-d456-4912-a45a-4a8db3a56e4e;Note=0uM
chr7	CG	exon	102281059	102281220	.	-	.	ID=7defdb12-d456-4912-a45a-4a8db3a56e4e.CG.1;Parent=7defdb12-d456-4912-a45a-4a8db3a56e4e.CG;gid=7defdb12-d456-4912-a45a-4a8db3a56e4e;Note=0uM
chr7	CG	mRNA	102281059	102306610	.	-	.	ID=7defdb12-d456-4912-a45a-4a8db3a56e4e.WT;Parent=7defdb12-d456-4912-a45a-4a8db3a56e4e;gid=7defdb12-d456-4912-a45a-4a8db3a56e4e;Note=0uM
chr7	CG	exon	102306524	102306610	.	-	.	ID=7defdb12-d456-4912-a45a-4a8db3a56e4e.WT.0;Parent=7defdb12-d456-4912-a45a-4a8db3a56e4e.WT;gid=7defdb12-d456-4912-a45a-4a8db3a56e4e;Note=0uM
chr7	CG	exon	102281059	102281220	.	-	.	ID=7defdb12-d456-4912-a45a-4a8db3a56e4e.WT.1;Parent=7defdb12-d456-4912-a45a-4a8db3a56e4e.WT;gid=7defdb12-d456-4912-a45a-4a8db3a56e4e;Note=0uM
chr7	CG	gene	102208457	102307548	.	-	.	ID=933bb922-ee23-4bb3-b414-30ce54ec080b;Name=chr7:102307547:102307548:-@chr7:102302612:102302644:-@chr7:102208457:102208529:-;Genes=POLR2J2,POLR2J2,POLR2J3,POLR2J3;gid=933bb922-ee23-4bb3-b414-30ce54ec080b;Note=0uM
chr7	CG	mRNA	102208457	102307548	.	-	.	ID=933bb922-ee23-4bb3-b414-30ce54ec080b.CG;Parent=933bb922-ee23-4bb3-b414-30ce54ec080b;gid=933bb922-ee23-4bb3-b414-30ce54ec080b;Note=0uM
chr7	CG	exon	102307547	102307548	.	-	.	ID=933bb922-ee23-4bb3-b414-30ce54ec080b.CG.0;Parent=933bb922-ee23-4bb3-b414-30ce54ec080b.CG;gid=933bb922-ee23-4bb3-b414-30ce54ec080b;Note=0uM
chr7	CG	exon	102302612	102302644	.	-	.	ID=933bb922-ee23-4bb3-b414-30ce54ec080b.CG.1;Parent=933bb922-ee23-4bb3-b414-30ce54ec080b.CG;gid=933bb922-ee23-4bb3-b414-30ce54ec080b;Note=0uM
chr7	CG	exon	102208457	102208529	.	-	.	ID=933bb922-ee23-4bb3-b414-30ce54ec080b.CG.2;Parent=933bb922-ee23-4bb3-b414-30ce54ec080b.CG;gid=933bb922-ee23-4bb3-b414-30ce54ec080b;Note=0uM
chr7	CG	mRNA	102306524	102307548	.	-	.	ID=933bb922-ee23-4bb3-b414-30ce54ec080b.WT;Parent=933bb922-ee23-4bb3-b414-30ce54ec080b;gid=933bb922-ee23-4bb3-b414-30ce54ec080b;Note=0uM
chr7	CG	exon	102307547	102307548	.	-	.	ID=933bb922-ee23-4bb3-b414-30ce54ec080b.WT.0;Parent=933bb922-ee23-4bb3-b414-30ce54ec080b.WT;gid=933bb922-ee23-4bb3-b414-30ce54ec080b;Note=0uM
chr7	CG	exon	102306524	102306610	.	-	.	ID=933bb922-ee23-4bb3-b414-30ce54ec080b.WT.1;Parent=933bb922-ee23-4bb3-b414-30ce54ec080b.WT;gid=933bb922-ee23-4bb3-b414-30ce54ec080b;Note=0uM
chr11	CG	gene	77749710	77784187	.	-	.	ID=685882a6-cc0d-410c-8a68-9b7868fed1d2;Name=chr11:77784044:77784187:-@chr11:77749710:77749804:-;Genes=NDUFC2,KCTD14;gid=685882a6-cc0d-410c-8a68-9b7868fed1d2;Note=0uM
chr11	CG	mRNA	77749710	77784187	.	-	.	ID=685882a6-cc0d-410c-8a68-9b7868fed1d2.CG;Parent=685882a6-cc0d-410c-8a68-9b7868fed1d2;gid=685882a6-cc0d-410c-8a68-9b7868fed1d2;Note=0uM
chr11	CG	exon	77784044	77784187	.	-	.	ID=685882a6-cc0d-410c-8a68-9b7868fed1d2.CG.0;Parent=685882a6-cc0d-410c-8a68-9b7868fed1d2.CG;gid=685882a6-cc0d-410c-8a68-9b7868fed1d2;Note=0uM
chr11	CG	exon	77749710	77749804	.	-	.	ID=685882a6-cc0d-410c-8a68-9b7868fed1d2.CG.1;Parent=685882a6-cc0d-410c-8a68-9b7868fed1d2.CG;gid=685882a6-cc0d-410c-8a68-9b7868fed1d2;Note=0uM
chr11	CG	mRNA	77779350	77784187	.	-	.	ID=685882a6-cc0d-410c-8a68-9b7868fed1d2.WT;Parent=685882a6-cc0d-410c-8a68-9b7868fed1d2;gid=685882a6-cc0d-410c-8a68-9b7868fed1d2;Note=0uM
chr11	CG	exon	77784044	77784187	.	-	.	ID=685882a6-cc0d-410c-8a68-9b7868fed1d2.WT.0;Parent=685882a6-cc0d-410c-8a68-9b7868fed1d2.WT;gid=685882a6-cc0d-410c-8a68-9b7868fed1d2;Note=0uM
chr11	CG	exon	77779350	77781082	.	-	.	ID=685882a6-cc0d-410c-8a68-9b7868fed1d2.WT.1;Parent=685882a6-cc0d-410c-8a68-9b7868fed1d2.WT;gid=685882a6-cc0d-410c-8a68-9b7868fed1d2;Note=0uM
chr6	CG	gene	31238850	31324219	.	-	.	ID=32b9cd8e-c7d7-4024-b85f-797553b49db1;Name=chr6:31324082:31324219:-@chr6:31238850:31238992:-;Genes=HLA-B,HLA-C;gid=32b9cd8e-c7d7-4024-b85f-797553b49db1;Note=0uM
chr6	CG	mRNA	31238850	31324219	.	-	.	ID=32b9cd8e-c7d7-4024-b85f-797553b49db1.CG;Parent=32b9cd8e-c7d7-4024-b85f-797553b49db1;gid=32b9cd8e-c7d7-4024-b85f-797553b49db1;Note=0uM
chr6	CG	exon	31324082	31324219	.	-	.	ID=32b9cd8e-c7d7-4024-b85f-797553b49db1.CG.0;Parent=32b9cd8e-c7d7-4024-b85f-797553b49db1.CG;gid=32b9cd8e-c7d7-4024-b85f-797553b49db1;Note=0uM
chr6	CG	exon	31238850	31238992	.	-	.	ID=32b9cd8e-c7d7-4024-b85f-797553b49db1.CG.1;Parent=32b9cd8e-c7d7-4024-b85f-797553b49db1.CG;gid=32b9cd8e-c7d7-4024-b85f-797553b49db1;Note=0uM
chr6	CG	mRNA	31323094	31324219	.	-	.	ID=32b9cd8e-c7d7-4024-b85f-797553b49db1.WT;Parent=32b9cd8e-c7d7-4024-b85f-797553b49db1;gid=32b9cd8e-c7d7-4024-b85f-797553b49db1;Note=0uM
chr6	CG	exon	31324082	31324219	.	-	.	ID=32b9cd8e-c7d7-4024-b85f-797553b49db1.WT.0;Parent=32b9cd8e-c7d7-4024-b85f-797553b49db1.WT;gid=32b9cd8e-c7d7-4024-b85f-797553b49db1;Note=0uM
chr6	CG	exon	31323094	31323369	.	-	.	ID=32b9cd8e-c7d7-4024-b85f-797553b49db1.WT.1;Parent=32b9cd8e-c7d7-4024-b85f-797553b49db1.WT;gid=32b9cd8e-c7d7-4024-b85f-797553b49db1;Note=0uM
chr6	CG	gene	31238850	31324219	.	-	.	ID=e4a49071-c1e6-4857-b66d-1d6f7135b989;Name=chr6:31324082:31324219:-@chr6:31238850:31238988:-;Genes=HLA-B,HLA-C;gid=e4a49071-c1e6-4857-b66d-1d6f7135b989;Note=0uM
chr6	CG	mRNA	31238850	31324219	.	-	.	ID=e4a49071-c1e6-4857-b66d-1d6f7135b989.CG;Parent=e4a49071-c1e6-4857-b66d-1d6f7135b989;gid=e4a49071-c1e6-4857-b66d-1d6f7135b989;Note=0uM
chr6	CG	exon	31324082	31324219	.	-	.	ID=e4a49071-c1e6-4857-b66d-1d6f7135b989.CG.0;Parent=e4a49071-c1e6-4857-b66d-1d6f7135b989.CG;gid=e4a49071-c1e6-4857-b66d-1d6f7135b989;Note=0uM
chr6	CG	exon	31238850	31238988	.	-	.	ID=e4a49071-c1e6-4857-b66d-1d6f7135b989.CG.1;Parent=e4a49071-c1e6-4857-b66d-1d6f7135b989.CG;gid=e4a49071-c1e6-4857-b66d-1d6f7135b989;Note=0uM
chr6	CG	mRNA	31323094	31324219	.	-	.	ID=e4a49071-c1e6-4857-b66d-1d6f7135b989.WT;Parent=e4a49071-c1e6-4857-b66d-1d6f7135b989;gid=e4a49071-c1e6-4857-b66d-1d6f7135b989;Note=0uM
chr6	CG	exon	31324082	31324219	.	-	.	ID=e4a49071-c1e6-4857-b66d-1d6f7135b989.WT.0;Parent=e4a49071-c1e6-4857-b66d-1d6f7135b989.WT;gid=e4a49071-c1e6-4857-b66d-1d6f7135b989;Note=0uM
chr6	CG	exon	31323094	31323369	.	-	.	ID=e4a49071-c1e6-4857-b66d-1d6f7135b989.WT.1;Parent=e4a49071-c1e6-4857-b66d-1d6f7135b989.WT;gid=e4a49071-c1e6-4857-b66d-1d6f7135b989;Note=0uM
chrX	CG	gene	71522660	71571688	.	-	.	ID=de7ab7c3-5b94-490d-8c6b-c07dad61e2f9;Name=chrX:71571583:71571688:-@chrX:71522660:71522784:-;Genes=HDAC8,CITED1;gid=de7ab7c3-5b94-490d-8c6b-c07dad61e2f9;Note=0uM
chrX	CG	mRNA	71522660	71571688	.	-	.	ID=de7ab7c3-5b94-490d-8c6b-c07dad61e2f9.CG;Parent=de7ab7c3-5b94-490d-8c6b-c07dad61e2f9;gid=de7ab7c3-5b94-490d-8c6b-c07dad61e2f9;Note=0uM
chrX	CG	exon	71571583	71571688	.	-	.	ID=de7ab7c3-5b94-490d-8c6b-c07dad61e2f9.CG.0;Parent=de7ab7c3-5b94-490d-8c6b-c07dad61e2f9.CG;gid=de7ab7c3-5b94-490d-8c6b-c07dad61e2f9;Note=0uM
chrX	CG	exon	71522660	71522784	.	-	.	ID=de7ab7c3-5b94-490d-8c6b-c07dad61e2f9.CG.1;Parent=de7ab7c3-5b94-490d-8c6b-c07dad61e2f9.CG;gid=de7ab7c3-5b94-490d-8c6b-c07dad61e2f9;Note=0uM
chrX	CG	mRNA	71549366	71571688	.	-	.	ID=de7ab7c3-5b94-490d-8c6b-c07dad61e2f9.WT;Parent=de7ab7c3-5b94-490d-8c6b-c07dad61e2f9;gid=de7ab7c3-5b94-490d-8c6b-c07dad61e2f9;Note=0uM
chrX	CG	exon	71571583	71571688	.	-	.	ID=de7ab7c3-5b94-490d-8c6b-c07dad61e2f9.WT.0;Parent=de7ab7c3-5b94-490d-8c6b-c07dad61e2f9.WT;gid=de7ab7c3-5b94-490d-8c6b-c07dad61e2f9;Note=0uM
chrX	CG	exon	71549366	71549926	.	-	.	ID=de7ab7c3-5b94-490d-8c6b-c07dad61e2f9.WT.1;Parent=de7ab7c3-5b94-490d-8c6b-c07dad61e2f9.WT;gid=de7ab7c3-5b94-490d-8c6b-c07dad61e2f9;Note=0uM
chrX	CG	gene	71522660	71571688	.	-	.	ID=07dd62d3-ef24-4918-aad5-772a849f21d9;Name=chrX:71571583:71571688:-@chrX:71522660:71522784:-;Genes=HDAC8,CITED1;gid=07dd62d3-ef24-4918-aad5-772a849f21d9;Note=0uM
chrX	CG	mRNA	71522660	71571688	.	-	.	ID=07dd62d3-ef24-4918-aad5-772a849f21d9.CG;Parent=07dd62d3-ef24-4918-aad5-772a849f21d9;gid=07dd62d3-ef24-4918-aad5-772a849f21d9;Note=0uM
chrX	CG	exon	71571583	71571688	.	-	.	ID=07dd62d3-ef24-4918-aad5-772a849f21d9.CG.0;Parent=07dd62d3-ef24-4918-aad5-772a849f21d9.CG;gid=07dd62d3-ef24-4918-aad5-772a849f21d9;Note=0uM
chrX	CG	exon	71522660	71522784	.	-	.	ID=07dd62d3-ef24-4918-aad5-772a849f21d9.CG.1;Parent=07dd62d3-ef24-4918-aad5-772a849f21d9.CG;gid=07dd62d3-ef24-4918-aad5-772a849f21d9;Note=0uM
chrX	CG	mRNA	71549366	71571688	.	-	.	ID=07dd62d3-ef24-4918-aad5-772a849f21d9.WT;Parent=07dd62d3-ef24-4918-aad5-772a849f21d9;gid=07dd62d3-ef24-4918-aad5-772a849f21d9;Note=0uM
chrX	CG	exon	71571583	71571688	.	-	.	ID=07dd62d3-ef24-4918-aad5-772a849f21d9.WT.0;Parent=07dd62d3-ef24-4918-aad5-772a849f21d9.WT;gid=07dd62d3-ef24-4918-aad5-772a849f21d9;Note=0uM
chrX	CG	exon	71549366	71549926	.	-	.	ID=07dd62d3-ef24-4918-aad5-772a849f21d9.WT.1;Parent=07dd62d3-ef24-4918-aad5-772a849f21d9.WT;gid=07dd62d3-ef24-4918-aad5-772a849f21d9;Note=0uM
chrX	CG	gene	71522660	71571688	.	-	.	ID=86c256a9-ab86-45eb-ad30-247502c36d4b;Name=chrX:71571583:71571688:-@chrX:71522660:71522784:-;Genes=HDAC8,CITED1;gid=86c256a9-ab86-45eb-ad30-247502c36d4b;Note=0uM
chrX	CG	mRNA	71522660	71571688	.	-	.	ID=86c256a9-ab86-45eb-ad30-247502c36d4b.CG;Parent=86c256a9-ab86-45eb-ad30-247502c36d4b;gid=86c256a9-ab86-45eb-ad30-247502c36d4b;Note=0uM
chrX	CG	exon	71571583	71571688	.	-	.	ID=86c256a9-ab86-45eb-ad30-247502c36d4b.CG.0;Parent=86c256a9-ab86-45eb-ad30-247502c36d4b.CG;gid=86c256a9-ab86-45eb-ad30-247502c36d4b;Note=0uM
chrX	CG	exon	71522660	71522784	.	-	.	ID=86c256a9-ab86-45eb-ad30-247502c36d4b.CG.1;Parent=86c256a9-ab86-45eb-ad30-247502c36d4b.CG;gid=86c256a9-ab86-45eb-ad30-247502c36d4b;Note=0uM
chrX	CG	mRNA	71549366	71571688	.	-	.	ID=86c256a9-ab86-45eb-ad30-247502c36d4b.WT;Parent=86c256a9-ab86-45eb-ad30-247502c36d4b;gid=86c256a9-ab86-45eb-ad30-247502c36d4b;Note=0uM
chrX	CG	exon	71571583	71571688	.	-	.	ID=86c256a9-ab86-45eb-ad30-247502c36d4b.WT.0;Parent=86c256a9-ab86-45eb-ad30-247502c36d4b.WT;gid=86c256a9-ab86-45eb-ad30-247502c36d4b;Note=0uM
chrX	CG	exon	71549366	71549926	.	-	.	ID=86c256a9-ab86-45eb-ad30-247502c36d4b.WT.1;Parent=86c256a9-ab86-45eb-ad30-247502c36d4b.WT;gid=86c256a9-ab86-45eb-ad30-247502c36d4b;Note=0uM
chr16	CG	gene	29469249	29472854	.	+	.	ID=0aa9e1a3-6681-469e-89d5-e1feefdc2ff4;Name=chr16:29469249:29469336:+@chr16:29472703:29472854:+;Genes=SLX1B,SULT1A4;gid=0aa9e1a3-6681-469e-89d5-e1feefdc2ff4;Note=0uM
chr16	CG	mRNA	29469249	29472854	.	+	.	ID=0aa9e1a3-6681-469e-89d5-e1feefdc2ff4.CG;Parent=0aa9e1a3-6681-469e-89d5-e1feefdc2ff4;gid=0aa9e1a3-6681-469e-89d5-e1feefdc2ff4;Note=0uM
chr16	CG	exon	29469249	29469336	.	+	.	ID=0aa9e1a3-6681-469e-89d5-e1feefdc2ff4.CG.0;Parent=0aa9e1a3-6681-469e-89d5-e1feefdc2ff4.CG;gid=0aa9e1a3-6681-469e-89d5-e1feefdc2ff4;Note=0uM
chr16	CG	exon	29472703	29472854	.	+	.	ID=0aa9e1a3-6681-469e-89d5-e1feefdc2ff4.CG.1;Parent=0aa9e1a3-6681-469e-89d5-e1feefdc2ff4.CG;gid=0aa9e1a3-6681-469e-89d5-e1feefdc2ff4;Note=0uM
chr16	CG	mRNA	29469249	29469540	.	+	.	ID=0aa9e1a3-6681-469e-89d5-e1feefdc2ff4.WT;Parent=0aa9e1a3-6681-469e-89d5-e1feefdc2ff4;gid=0aa9e1a3-6681-469e-89d5-e1feefdc2ff4;Note=0uM
chr16	CG	exon	29469249	29469336	.	+	.	ID=0aa9e1a3-6681-469e-89d5-e1feefdc2ff4.WT.0;Parent=0aa9e1a3-6681-469e-89d5-e1feefdc2ff4.WT;gid=0aa9e1a3-6681-469e-89d5-e1feefdc2ff4;Note=0uM
chr16	CG	exon	29469416	29469540	.	+	.	ID=0aa9e1a3-6681-469e-89d5-e1feefdc2ff4.WT.1;Parent=0aa9e1a3-6681-469e-89d5-e1feefdc2ff4.WT;gid=0aa9e1a3-6681-469e-89d5-e1feefdc2ff4;Note=0uM
chr16	CG	gene	30208591	30212197	.	+	.	ID=8e8dea7d-4cf5-4cd5-bf92-b2827bfc3724;Name=chr16:30208591:30208678:+@chr16:30212046:30212197:+;Genes=SLX1A,SULT1A3;gid=8e8dea7d-4cf5-4cd5-bf92-b2827bfc3724;Note=0uM
chr16	CG	mRNA	30208591	30212197	.	+	.	ID=8e8dea7d-4cf5-4cd5-bf92-b2827bfc3724.CG;Parent=8e8dea7d-4cf5-4cd5-bf92-b2827bfc3724;gid=8e8dea7d-4cf5-4cd5-bf92-b2827bfc3724;Note=0uM
chr16	CG	exon	30208591	30208678	.	+	.	ID=8e8dea7d-4cf5-4cd5-bf92-b2827bfc3724.CG.0;Parent=8e8dea7d-4cf5-4cd5-bf92-b2827bfc3724.CG;gid=8e8dea7d-4cf5-4cd5-bf92-b2827bfc3724;Note=0uM
chr16	CG	exon	30212046	30212197	.	+	.	ID=8e8dea7d-4cf5-4cd5-bf92-b2827bfc3724.CG.1;Parent=8e8dea7d-4cf5-4cd5-bf92-b2827bfc3724.CG;gid=8e8dea7d-4cf5-4cd5-bf92-b2827bfc3724;Note=0uM
chr16	CG	mRNA	30208591	30208852	.	+	.	ID=8e8dea7d-4cf5-4cd5-bf92-b2827bfc3724.WT;Parent=8e8dea7d-4cf5-4cd5-bf92-b2827bfc3724;gid=8e8dea7d-4cf5-4cd5-bf92-b2827bfc3724;Note=0uM
chr16	CG	exon	30208591	30208678	.	+	.	ID=8e8dea7d-4cf5-4cd5-bf92-b2827bfc3724.WT.0;Parent=8e8dea7d-4cf5-4cd5-bf92-b2827bfc3724.WT;gid=8e8dea7d-4cf5-4cd5-bf92-b2827bfc3724;Note=0uM
chr16	CG	exon	30208758	30208852	.	+	.	ID=8e8dea7d-4cf5-4cd5-bf92-b2827bfc3724.WT.1;Parent=8e8dea7d-4cf5-4cd5-bf92-b2827bfc3724.WT;gid=8e8dea7d-4cf5-4cd5-bf92-b2827bfc3724;Note=0uM
chr16	CG	gene	29469249	29472854	.	+	.	ID=2ffddecb-6821-48b6-9ce4-ca3ddddfaca1;Name=chr16:29469249:29469336:+@chr16:29472703:29472854:+;Genes=SLX1B,SULT1A4;gid=2ffddecb-6821-48b6-9ce4-ca3ddddfaca1;Note=0uM
chr16	CG	mRNA	29469249	29472854	.	+	.	ID=2ffddecb-6821-48b6-9ce4-ca3ddddfaca1.CG;Parent=2ffddecb-6821-48b6-9ce4-ca3ddddfaca1;gid=2ffddecb-6821-48b6-9ce4-ca3ddddfaca1;Note=0uM
chr16	CG	exon	29469249	29469336	.	+	.	ID=2ffddecb-6821-48b6-9ce4-ca3ddddfaca1.CG.0;Parent=2ffddecb-6821-48b6-9ce4-ca3ddddfaca1.CG;gid=2ffddecb-6821-48b6-9ce4-ca3ddddfaca1;Note=0uM
chr16	CG	exon	29472703	29472854	.	+	.	ID=2ffddecb-6821-48b6-9ce4-ca3ddddfaca1.CG.1;Parent=2ffddecb-6821-48b6-9ce4-ca3ddddfaca1.CG;gid=2ffddecb-6821-48b6-9ce4-ca3ddddfaca1;Note=0uM
chr16	CG	mRNA	29469249	29469540	.	+	.	ID=2ffddecb-6821-48b6-9ce4-ca3ddddfaca1.WT;Parent=2ffddecb-6821-48b6-9ce4-ca3ddddfaca1;gid=2ffddecb-6821-48b6-9ce4-ca3ddddfaca1;Note=0uM
chr16	CG	exon	29469249	29469336	.	+	.	ID=2ffddecb-6821-48b6-9ce4-ca3ddddfaca1.WT.0;Parent=2ffddecb-6821-48b6-9ce4-ca3ddddfaca1.WT;gid=2ffddecb-6821-48b6-9ce4-ca3ddddfaca1;Note=0uM
chr16	CG	exon	29469416	29469540	.	+	.	ID=2ffddecb-6821-48b6-9ce4-ca3ddddfaca1.WT.1;Parent=2ffddecb-6821-48b6-9ce4-ca3ddddfaca1.WT;gid=2ffddecb-6821-48b6-9ce4-ca3ddddfaca1;Note=0uM
chr6	CG	gene	31637096	31638785	.	+	.	ID=42290bb0-cfb8-4687-9aac-bfa507e645da;Name=chr6:31637096:31637285:+@chr6:31638750:31638785:+;Genes=CSNK2B,LY6G5B;gid=42290bb0-cfb8-4687-9aac-bfa507e645da;Note=0uM
chr6	CG	mRNA	31637096	31638785	.	+	.	ID=42290bb0-cfb8-4687-9aac-bfa507e645da.CG;Parent=42290bb0-cfb8-4687-9aac-bfa507e645da;gid=42290bb0-cfb8-4687-9aac-bfa507e645da;Note=0uM
chr6	CG	exon	31637096	31637285	.	+	.	ID=42290bb0-cfb8-4687-9aac-bfa507e645da.CG.0;Parent=42290bb0-cfb8-4687-9aac-bfa507e645da.CG;gid=42290bb0-cfb8-4687-9aac-bfa507e645da;Note=0uM
chr6	CG	exon	31638750	31638785	.	+	.	ID=42290bb0-cfb8-4687-9aac-bfa507e645da.CG.1;Parent=42290bb0-cfb8-4687-9aac-bfa507e645da.CG;gid=42290bb0-cfb8-4687-9aac-bfa507e645da;Note=0uM
chr6	CG	mRNA	31637096	31637847	.	+	.	ID=42290bb0-cfb8-4687-9aac-bfa507e645da.WT;Parent=42290bb0-cfb8-4687-9aac-bfa507e645da;gid=42290bb0-cfb8-4687-9aac-bfa507e645da;Note=0uM
chr6	CG	exon	31637096	31637285	.	+	.	ID=42290bb0-cfb8-4687-9aac-bfa507e645da.WT.0;Parent=42290bb0-cfb8-4687-9aac-bfa507e645da.WT;gid=42290bb0-cfb8-4687-9aac-bfa507e645da;Note=0uM
chr6	CG	exon	31637613	31637847	.	+	.	ID=42290bb0-cfb8-4687-9aac-bfa507e645da.WT.1;Parent=42290bb0-cfb8-4687-9aac-bfa507e645da.WT;gid=42290bb0-cfb8-4687-9aac-bfa507e645da;Note=0uM
chr6	CG	gene	31637096	31638785	.	+	.	ID=a3ffacad-906d-4660-9358-49feaf9cd643;Name=chr6:31637096:31637285:+@chr6:31638750:31638785:+;Genes=CSNK2B,LY6G5B;gid=a3ffacad-906d-4660-9358-49feaf9cd643;Note=0uM
chr6	CG	mRNA	31637096	31638785	.	+	.	ID=a3ffacad-906d-4660-9358-49feaf9cd643.CG;Parent=a3ffacad-906d-4660-9358-49feaf9cd643;gid=a3ffacad-906d-4660-9358-49feaf9cd643;Note=0uM
chr6	CG	exon	31637096	31637285	.	+	.	ID=a3ffacad-906d-4660-9358-49feaf9cd643.CG.0;Parent=a3ffacad-906d-4660-9358-49feaf9cd643.CG;gid=a3ffacad-906d-4660-9358-49feaf9cd643;Note=0uM
chr6	CG	exon	31638750	31638785	.	+	.	ID=a3ffacad-906d-4660-9358-49feaf9cd643.CG.1;Parent=a3ffacad-906d-4660-9358-49feaf9cd643.CG;gid=a3ffacad-906d-4660-9358-49feaf9cd643;Note=0uM
chr6	CG	mRNA	31637096	31637847	.	+	.	ID=a3ffacad-906d-4660-9358-49feaf9cd643.WT;Parent=a3ffacad-906d-4660-9358-49feaf9cd643;gid=a3ffacad-906d-4660-9358-49feaf9cd643;Note=0uM
chr6	CG	exon	31637096	31637285	.	+	.	ID=a3ffacad-906d-4660-9358-49feaf9cd643.WT.0;Parent=a3ffacad-906d-4660-9358-49feaf9cd643.WT;gid=a3ffacad-906d-4660-9358-49feaf9cd643;Note=0uM
chr6	CG	exon	31637613	31637847	.	+	.	ID=a3ffacad-906d-4660-9358-49feaf9cd643.WT.1;Parent=a3ffacad-906d-4660-9358-49feaf9cd643.WT;gid=a3ffacad-906d-4660-9358-49feaf9cd643;Note=0uM
chr6	CG	gene	31637096	31638785	.	+	.	ID=83151314-f8bf-4b8c-88f3-eca300739193;Name=chr6:31637096:31637285:+@chr6:31638750:31638785:+;Genes=CSNK2B,LY6G5B;gid=83151314-f8bf-4b8c-88f3-eca300739193;Note=0uM
chr6	CG	mRNA	31637096	31638785	.	+	.	ID=83151314-f8bf-4b8c-88f3-eca300739193.CG;Parent=83151314-f8bf-4b8c-88f3-eca300739193;gid=83151314-f8bf-4b8c-88f3-eca300739193;Note=0uM
chr6	CG	exon	31637096	31637285	.	+	.	ID=83151314-f8bf-4b8c-88f3-eca300739193.CG.0;Parent=83151314-f8bf-4b8c-88f3-eca300739193.CG;gid=83151314-f8bf-4b8c-88f3-eca300739193;Note=0uM
chr6	CG	exon	31638750	31638785	.	+	.	ID=83151314-f8bf-4b8c-88f3-eca300739193.CG.1;Parent=83151314-f8bf-4b8c-88f3-eca300739193.CG;gid=83151314-f8bf-4b8c-88f3-eca300739193;Note=0uM
chr6	CG	mRNA	31637096	31637847	.	+	.	ID=83151314-f8bf-4b8c-88f3-eca300739193.WT;Parent=83151314-f8bf-4b8c-88f3-eca300739193;gid=83151314-f8bf-4b8c-88f3-eca300739193;Note=0uM
chr6	CG	exon	31637096	31637285	.	+	.	ID=83151314-f8bf-4b8c-88f3-eca300739193.WT.0;Parent=83151314-f8bf-4b8c-88f3-eca300739193.WT;gid=83151314-f8bf-4b8c-88f3-eca300739193;Note=0uM
chr6	CG	exon	31637613	31637847	.	+	.	ID=83151314-f8bf-4b8c-88f3-eca300739193.WT.1;Parent=83151314-f8bf-4b8c-88f3-eca300739193.WT;gid=83151314-f8bf-4b8c-88f3-eca300739193;Note=0uM
chr7	CG	gene	99948875	99956702	.	+	.	ID=70437def-2e07-46e7-9f06-d8b378744dfb;Name=chr7:99948875:99949033:+@chr7:99956313:99956702:+;Genes=STAG3L5P,PILRB;gid=70437def-2e07-46e7-9f06-d8b378744dfb;Note=0uM
chr7	CG	mRNA	99948875	99956702	.	+	.	ID=70437def-2e07-46e7-9f06-d8b378744dfb.CG;Parent=70437def-2e07-46e7-9f06-d8b378744dfb;gid=70437def-2e07-46e7-9f06-d8b378744dfb;Note=0uM
chr7	CG	exon	99948875	99949033	.	+	.	ID=70437def-2e07-46e7-9f06-d8b378744dfb.CG.0;Parent=70437def-2e07-46e7-9f06-d8b378744dfb.CG;gid=70437def-2e07-46e7-9f06-d8b378744dfb;Note=0uM
chr7	CG	exon	99956313	99956702	.	+	.	ID=70437def-2e07-46e7-9f06-d8b378744dfb.CG.1;Parent=70437def-2e07-46e7-9f06-d8b378744dfb.CG;gid=70437def-2e07-46e7-9f06-d8b378744dfb;Note=0uM
chr7	CG	mRNA	99948875	99949033	.	+	.	ID=70437def-2e07-46e7-9f06-d8b378744dfb.WT;Parent=70437def-2e07-46e7-9f06-d8b378744dfb;gid=70437def-2e07-46e7-9f06-d8b378744dfb;Note=0uM
chr7	CG	exon	99948875	99949033	.	+	.	ID=70437def-2e07-46e7-9f06-d8b378744dfb.WT.0;Parent=70437def-2e07-46e7-9f06-d8b378744dfb.WT;gid=70437def-2e07-46e7-9f06-d8b378744dfb;Note=0uM
chr7	CG	gene	99948875	99956702	.	+	.	ID=181c28f2-917f-4415-8442-126b58a7328f;Name=chr7:99948875:99949033:+@chr7:99956313:99956702:+;Genes=STAG3L5P,PILRB;gid=181c28f2-917f-4415-8442-126b58a7328f;Note=0uM
chr7	CG	mRNA	99948875	99956702	.	+	.	ID=181c28f2-917f-4415-8442-126b58a7328f.CG;Parent=181c28f2-917f-4415-8442-126b58a7328f;gid=181c28f2-917f-4415-8442-126b58a7328f;Note=0uM
chr7	CG	exon	99948875	99949033	.	+	.	ID=181c28f2-917f-4415-8442-126b58a7328f.CG.0;Parent=181c28f2-917f-4415-8442-126b58a7328f.CG;gid=181c28f2-917f-4415-8442-126b58a7328f;Note=0uM
chr7	CG	exon	99956313	99956702	.	+	.	ID=181c28f2-917f-4415-8442-126b58a7328f.CG.1;Parent=181c28f2-917f-4415-8442-126b58a7328f.CG;gid=181c28f2-917f-4415-8442-126b58a7328f;Note=0uM
chr7	CG	mRNA	99948875	99949033	.	+	.	ID=181c28f2-917f-4415-8442-126b58a7328f.WT;Parent=181c28f2-917f-4415-8442-126b58a7328f;gid=181c28f2-917f-4415-8442-126b58a7328f;Note=0uM
chr7	CG	exon	99948875	99949033	.	+	.	ID=181c28f2-917f-4415-8442-126b58a7328f.WT.0;Parent=181c28f2-917f-4415-8442-126b58a7328f.WT;gid=181c28f2-917f-4415-8442-126b58a7328f;Note=0uM
chr7	CG	gene	99948875	99956702	.	+	.	ID=02251041-cbf9-4017-a73b-f99018b2ecf5;Name=chr7:99948875:99949033:+@chr7:99956313:99956702:+;Genes=STAG3L5P,PILRB;gid=02251041-cbf9-4017-a73b-f99018b2ecf5;Note=0uM
chr7	CG	mRNA	99948875	99956702	.	+	.	ID=02251041-cbf9-4017-a73b-f99018b2ecf5.CG;Parent=02251041-cbf9-4017-a73b-f99018b2ecf5;gid=02251041-cbf9-4017-a73b-f99018b2ecf5;Note=0uM
chr7	CG	exon	99948875	99949033	.	+	.	ID=02251041-cbf9-4017-a73b-f99018b2ecf5.CG.0;Parent=02251041-cbf9-4017-a73b-f99018b2ecf5.CG;gid=02251041-cbf9-4017-a73b-f99018b2ecf5;Note=0uM
chr7	CG	exon	99956313	99956702	.	+	.	ID=02251041-cbf9-4017-a73b-f99018b2ecf5.CG.1;Parent=02251041-cbf9-4017-a73b-f99018b2ecf5.CG;gid=02251041-cbf9-4017-a73b-f99018b2ecf5;Note=0uM
chr7	CG	mRNA	99948875	99949033	.	+	.	ID=02251041-cbf9-4017-a73b-f99018b2ecf5.WT;Parent=02251041-cbf9-4017-a73b-f99018b2ecf5;gid=02251041-cbf9-4017-a73b-f99018b2ecf5;Note=0uM
chr7	CG	exon	99948875	99949033	.	+	.	ID=02251041-cbf9-4017-a73b-f99018b2ecf5.WT.0;Parent=02251041-cbf9-4017-a73b-f99018b2ecf5.WT;gid=02251041-cbf9-4017-a73b-f99018b2ecf5;Note=0uM
chr7	CG	gene	99948875	99956702	.	+	.	ID=7ec2878c-3fb5-4e9f-ace4-f4dd3e7c2f99;Name=chr7:99948875:99949033:+@chr7:99956313:99956702:+;Genes=STAG3L5P,PILRB;gid=7ec2878c-3fb5-4e9f-ace4-f4dd3e7c2f99;Note=0uM
chr7	CG	mRNA	99948875	99956702	.	+	.	ID=7ec2878c-3fb5-4e9f-ace4-f4dd3e7c2f99.CG;Parent=7ec2878c-3fb5-4e9f-ace4-f4dd3e7c2f99;gid=7ec2878c-3fb5-4e9f-ace4-f4dd3e7c2f99;Note=0uM
chr7	CG	exon	99948875	99949033	.	+	.	ID=7ec2878c-3fb5-4e9f-ace4-f4dd3e7c2f99.CG.0;Parent=7ec2878c-3fb5-4e9f-ace4-f4dd3e7c2f99.CG;gid=7ec2878c-3fb5-4e9f-ace4-f4dd3e7c2f99;Note=0uM
chr7	CG	exon	99956313	99956702	.	+	.	ID=7ec2878c-3fb5-4e9f-ace4-f4dd3e7c2f99.CG.1;Parent=7ec2878c-3fb5-4e9f-ace4-f4dd3e7c2f99.CG;gid=7ec2878c-3fb5-4e9f-ace4-f4dd3e7c2f99;Note=0uM
chr7	CG	mRNA	99948875	99949033	.	+	.	ID=7ec2878c-3fb5-4e9f-ace4-f4dd3e7c2f99.WT;Parent=7ec2878c-3fb5-4e9f-ace4-f4dd3e7c2f99;gid=7ec2878c-3fb5-4e9f-ace4-f4dd3e7c2f99;Note=0uM
chr7	CG	exon	99948875	99949033	.	+	.	ID=7ec2878c-3fb5-4e9f-ace4-f4dd3e7c2f99.WT.0;Parent=7ec2878c-3fb5-4e9f-ace4-f4dd3e7c2f99.WT;gid=7ec2878c-3fb5-4e9f-ace4-f4dd3e7c2f99;Note=0uM
chr7	CG	gene	102281059	102306610	.	-	.	ID=a37c0bcf-66a7-4d1d-99f5-398a9eeb5033;Name=chr7:102306524:102306610:-@chr7:102306109:102306263:-@chr7:102281059:102281220:-;Genes=POLR2J2,POLR2J2,UPK3BL,UPK3BL;gid=a37c0bcf-66a7-4d1d-99f5-398a9eeb5033;Note=0uM
chr7	CG	mRNA	102281059	102306610	.	-	.	ID=a37c0bcf-66a7-4d1d-99f5-398a9eeb5033.CG;Parent=a37c0bcf-66a7-4d1d-99f5-398a9eeb5033;gid=a37c0bcf-66a7-4d1d-99f5-398a9eeb5033;Note=0uM
chr7	CG	exon	102306524	102306610	.	-	.	ID=a37c0bcf-66a7-4d1d-99f5-398a9eeb5033.CG.0;Parent=a37c0bcf-66a7-4d1d-99f5-398a9eeb5033.CG;gid=a37c0bcf-66a7-4d1d-99f5-398a9eeb5033;Note=0uM
chr7	CG	exon	102306109	102306263	.	-	.	ID=a37c0bcf-66a7-4d1d-99f5-398a9eeb5033.CG.1;Parent=a37c0bcf-66a7-4d1d-99f5-398a9eeb5033.CG;gid=a37c0bcf-66a7-4d1d-99f5-398a9eeb5033;Note=0uM
chr7	CG	exon	102281059	102281220	.	-	.	ID=a37c0bcf-66a7-4d1d-99f5-398a9eeb5033.CG.2;Parent=a37c0bcf-66a7-4d1d-99f5-398a9eeb5033.CG;gid=a37c0bcf-66a7-4d1d-99f5-398a9eeb5033;Note=0uM
chr7	CG	mRNA	102281059	102306610	.	-	.	ID=a37c0bcf-66a7-4d1d-99f5-398a9eeb5033.WT;Parent=a37c0bcf-66a7-4d1d-99f5-398a9eeb5033;gid=a37c0bcf-66a7-4d1d-99f5-398a9eeb5033;Note=0uM
chr7	CG	exon	102306524	102306610	.	-	.	ID=a37c0bcf-66a7-4d1d-99f5-398a9eeb5033.WT.0;Parent=a37c0bcf-66a7-4d1d-99f5-398a9eeb5033.WT;gid=a37c0bcf-66a7-4d1d-99f5-398a9eeb5033;Note=0uM
chr7	CG	exon	102281059	102281220	.	-	.	ID=a37c0bcf-66a7-4d1d-99f5-398a9eeb5033.WT.1;Parent=a37c0bcf-66a7-4d1d-99f5-398a9eeb5033.WT;gid=a37c0bcf-66a7-4d1d-99f5-398a9eeb5033;Note=0uM
chr7	CG	gene	102281059	102306610	.	-	.	ID=444c0423-f5a2-4362-bcc0-8ff71550164d;Name=chr7:102306524:102306610:-@chr7:102306109:102306263:-@chr7:102281059:102281220:-;Genes=POLR2J2,POLR2J2,UPK3BL,UPK3BL;gid=444c0423-f5a2-4362-bcc0-8ff71550164d;Note=0uM
chr7	CG	mRNA	102281059	102306610	.	-	.	ID=444c0423-f5a2-4362-bcc0-8ff71550164d.CG;Parent=444c0423-f5a2-4362-bcc0-8ff71550164d;gid=444c0423-f5a2-4362-bcc0-8ff71550164d;Note=0uM
chr7	CG	exon	102306524	102306610	.	-	.	ID=444c0423-f5a2-4362-bcc0-8ff71550164d.CG.0;Parent=444c0423-f5a2-4362-bcc0-8ff71550164d.CG;gid=444c0423-f5a2-4362-bcc0-8ff71550164d;Note=0uM
chr7	CG	exon	102306109	102306263	.	-	.	ID=444c0423-f5a2-4362-bcc0-8ff71550164d.CG.1;Parent=444c0423-f5a2-4362-bcc0-8ff71550164d.CG;gid=444c0423-f5a2-4362-bcc0-8ff71550164d;Note=0uM
chr7	CG	exon	102281059	102281220	.	-	.	ID=444c0423-f5a2-4362-bcc0-8ff71550164d.CG.2;Parent=444c0423-f5a2-4362-bcc0-8ff71550164d.CG;gid=444c0423-f5a2-4362-bcc0-8ff71550164d;Note=0uM
chr7	CG	mRNA	102281059	102306610	.	-	.	ID=444c0423-f5a2-4362-bcc0-8ff71550164d.WT;Parent=444c0423-f5a2-4362-bcc0-8ff71550164d;gid=444c0423-f5a2-4362-bcc0-8ff71550164d;Note=0uM
chr7	CG	exon	102306524	102306610	.	-	.	ID=444c0423-f5a2-4362-bcc0-8ff71550164d.WT.0;Parent=444c0423-f5a2-4362-bcc0-8ff71550164d.WT;gid=444c0423-f5a2-4362-bcc0-8ff71550164d;Note=0uM
chr7	CG	exon	102281059	102281220	.	-	.	ID=444c0423-f5a2-4362-bcc0-8ff71550164d.WT.1;Parent=444c0423-f5a2-4362-bcc0-8ff71550164d.WT;gid=444c0423-f5a2-4362-bcc0-8ff71550164d;Note=0uM
chr21	CG	gene	34624967	34640822	.	+	.	ID=5fe67149-d4b4-421a-a745-e27fabe1825e;Name=chr21:34624967:34625135:+@chr21:34640699:34640822:+;Genes=IFNAR2,IL10RB;gid=5fe67149-d4b4-421a-a745-e27fabe1825e;Note=0uM
chr21	CG	mRNA	34624967	34640822	.	+	.	ID=5fe67149-d4b4-421a-a745-e27fabe1825e.CG;Parent=5fe67149-d4b4-421a-a745-e27fabe1825e;gid=5fe67149-d4b4-421a-a745-e27fabe1825e;Note=0uM
chr21	CG	exon	34624967	34625135	.	+	.	ID=5fe67149-d4b4-421a-a745-e27fabe1825e.CG.0;Parent=5fe67149-d4b4-421a-a745-e27fabe1825e.CG;gid=5fe67149-d4b4-421a-a745-e27fabe1825e;Note=0uM
chr21	CG	exon	34640699	34640822	.	+	.	ID=5fe67149-d4b4-421a-a745-e27fabe1825e.CG.1;Parent=5fe67149-d4b4-421a-a745-e27fabe1825e.CG;gid=5fe67149-d4b4-421a-a745-e27fabe1825e;Note=0uM
chr21	CG	mRNA	34624967	34633032	.	+	.	ID=5fe67149-d4b4-421a-a745-e27fabe1825e.WT;Parent=5fe67149-d4b4-421a-a745-e27fabe1825e;gid=5fe67149-d4b4-421a-a745-e27fabe1825e;Note=0uM
chr21	CG	exon	34624967	34625135	.	+	.	ID=5fe67149-d4b4-421a-a745-e27fabe1825e.WT.0;Parent=5fe67149-d4b4-421a-a745-e27fabe1825e.WT;gid=5fe67149-d4b4-421a-a745-e27fabe1825e;Note=0uM
chr21	CG	exon	34632902	34633032	.	+	.	ID=5fe67149-d4b4-421a-a745-e27fabe1825e.WT.1;Parent=5fe67149-d4b4-421a-a745-e27fabe1825e.WT;gid=5fe67149-d4b4-421a-a745-e27fabe1825e;Note=0uM
chr11	CG	gene	71810157	71821271	.	-	.	ID=987da215-01e5-4baf-b3f0-426975338343;Name=chr11:71821134:71821271:-@chr11:71810157:71810302:-;Genes=ANAPC15,LAMTOR1;gid=987da215-01e5-4baf-b3f0-426975338343;Note=0uM
chr11	CG	mRNA	71810157	71821271	.	-	.	ID=987da215-01e5-4baf-b3f0-426975338343.CG;Parent=987da215-01e5-4baf-b3f0-426975338343;gid=987da215-01e5-4baf-b3f0-426975338343;Note=0uM
chr11	CG	exon	71821134	71821271	.	-	.	ID=987da215-01e5-4baf-b3f0-426975338343.CG.0;Parent=987da215-01e5-4baf-b3f0-426975338343.CG;gid=987da215-01e5-4baf-b3f0-426975338343;Note=0uM
chr11	CG	exon	71810157	71810302	.	-	.	ID=987da215-01e5-4baf-b3f0-426975338343.CG.1;Parent=987da215-01e5-4baf-b3f0-426975338343.CG;gid=987da215-01e5-4baf-b3f0-426975338343;Note=0uM
chr11	CG	mRNA	71817424	71821271	.	-	.	ID=987da215-01e5-4baf-b3f0-426975338343.WT;Parent=987da215-01e5-4baf-b3f0-426975338343;gid=987da215-01e5-4baf-b3f0-426975338343;Note=0uM
chr11	CG	exon	71821134	71821271	.	-	.	ID=987da215-01e5-4baf-b3f0-426975338343.WT.0;Parent=987da215-01e5-4baf-b3f0-426975338343.WT;gid=987da215-01e5-4baf-b3f0-426975338343;Note=0uM
chr11	CG	exon	71817424	71818651	.	-	.	ID=987da215-01e5-4baf-b3f0-426975338343.WT.1;Parent=987da215-01e5-4baf-b3f0-426975338343.WT;gid=987da215-01e5-4baf-b3f0-426975338343;Note=0uM
chr22	CG	gene	20388507	21067678	.	-	.	ID=7a215b3f-8d42-4c6d-b4b4-2978bb27dd57;Name=chr22:21067569:21067678:-@chr22:20388507:20388611:-;Genes=PI4KA,PI4KAP1;gid=7a215b3f-8d42-4c6d-b4b4-2978bb27dd57;Note=0uM
chr22	CG	mRNA	20388507	21067678	.	-	.	ID=7a215b3f-8d42-4c6d-b4b4-2978bb27dd57.CG;Parent=7a215b3f-8d42-4c6d-b4b4-2978bb27dd57;gid=7a215b3f-8d42-4c6d-b4b4-2978bb27dd57;Note=0uM
chr22	CG	exon	21067569	21067678	.	-	.	ID=7a215b3f-8d42-4c6d-b4b4-2978bb27dd57.CG.0;Parent=7a215b3f-8d42-4c6d-b4b4-2978bb27dd57.CG;gid=7a215b3f-8d42-4c6d-b4b4-2978bb27dd57;Note=0uM
chr22	CG	exon	20388507	20388611	.	-	.	ID=7a215b3f-8d42-4c6d-b4b4-2978bb27dd57.CG.1;Parent=7a215b3f-8d42-4c6d-b4b4-2978bb27dd57.CG;gid=7a215b3f-8d42-4c6d-b4b4-2978bb27dd57;Note=0uM
chr22	CG	mRNA	21066981	21067678	.	-	.	ID=7a215b3f-8d42-4c6d-b4b4-2978bb27dd57.WT;Parent=7a215b3f-8d42-4c6d-b4b4-2978bb27dd57;gid=7a215b3f-8d42-4c6d-b4b4-2978bb27dd57;Note=0uM
chr22	CG	exon	21067569	21067678	.	-	.	ID=7a215b3f-8d42-4c6d-b4b4-2978bb27dd57.WT.0;Parent=7a215b3f-8d42-4c6d-b4b4-2978bb27dd57.WT;gid=7a215b3f-8d42-4c6d-b4b4-2978bb27dd57;Note=0uM
chr22	CG	exon	21066981	21067085	.	-	.	ID=7a215b3f-8d42-4c6d-b4b4-2978bb27dd57.WT.1;Parent=7a215b3f-8d42-4c6d-b4b4-2978bb27dd57.WT;gid=7a215b3f-8d42-4c6d-b4b4-2978bb27dd57;Note=0uM
chr15	CG	gene	43888606	43990346	.	+	.	ID=19f842b8-7249-4494-8185-4061ba3f32c4;Name=chr15:43888606:43888729:+@chr15:43990212:43990346:+;Genes=CKMT1B,CKMT1A;gid=19f842b8-7249-4494-8185-4061ba3f32c4;Note=0uM
chr15	CG	mRNA	43888606	43990346	.	+	.	ID=19f842b8-7249-4494-8185-4061ba3f32c4.CG;Parent=19f842b8-7249-4494-8185-4061ba3f32c4;gid=19f842b8-7249-4494-8185-4061ba3f32c4;Note=0uM
chr15	CG	exon	43888606	43888729	.	+	.	ID=19f842b8-7249-4494-8185-4061ba3f32c4.CG.0;Parent=19f842b8-7249-4494-8185-4061ba3f32c4.CG;gid=19f842b8-7249-4494-8185-4061ba3f32c4;Note=0uM
chr15	CG	exon	43990212	43990346	.	+	.	ID=19f842b8-7249-4494-8185-4061ba3f32c4.CG.1;Parent=19f842b8-7249-4494-8185-4061ba3f32c4.CG;gid=19f842b8-7249-4494-8185-4061ba3f32c4;Note=0uM
chr15	CG	mRNA	43888606	43890525	.	+	.	ID=19f842b8-7249-4494-8185-4061ba3f32c4.WT;Parent=19f842b8-7249-4494-8185-4061ba3f32c4;gid=19f842b8-7249-4494-8185-4061ba3f32c4;Note=0uM
chr15	CG	exon	43888606	43888729	.	+	.	ID=19f842b8-7249-4494-8185-4061ba3f32c4.WT.0;Parent=19f842b8-7249-4494-8185-4061ba3f32c4.WT;gid=19f842b8-7249-4494-8185-4061ba3f32c4;Note=0uM
chr15	CG	exon	43890391	43890525	.	+	.	ID=19f842b8-7249-4494-8185-4061ba3f32c4.WT.1;Parent=19f842b8-7249-4494-8185-4061ba3f32c4.WT;gid=19f842b8-7249-4494-8185-4061ba3f32c4;Note=0uM
chr15	CG	gene	43888054	43988107	.	+	.	ID=d624c23d-adf2-4793-ba0e-8ab4f282e74e;Name=chr15:43888054:43888079:+@chr15:43987886:43988107:+;Genes=CKMT1B,CKMT1A;gid=d624c23d-adf2-4793-ba0e-8ab4f282e74e;Note=0uM
chr15	CG	mRNA	43888054	43988107	.	+	.	ID=d624c23d-adf2-4793-ba0e-8ab4f282e74e.CG;Parent=d624c23d-adf2-4793-ba0e-8ab4f282e74e;gid=d624c23d-adf2-4793-ba0e-8ab4f282e74e;Note=0uM
chr15	CG	exon	43888054	43888079	.	+	.	ID=d624c23d-adf2-4793-ba0e-8ab4f282e74e.CG.0;Parent=d624c23d-adf2-4793-ba0e-8ab4f282e74e.CG;gid=d624c23d-adf2-4793-ba0e-8ab4f282e74e;Note=0uM
chr15	CG	exon	43987886	43988107	.	+	.	ID=d624c23d-adf2-4793-ba0e-8ab4f282e74e.CG.1;Parent=d624c23d-adf2-4793-ba0e-8ab4f282e74e.CG;gid=d624c23d-adf2-4793-ba0e-8ab4f282e74e;Note=0uM
chr15	CG	mRNA	43888054	43888462	.	+	.	ID=d624c23d-adf2-4793-ba0e-8ab4f282e74e.WT;Parent=d624c23d-adf2-4793-ba0e-8ab4f282e74e;gid=d624c23d-adf2-4793-ba0e-8ab4f282e74e;Note=0uM
chr15	CG	exon	43888054	43888079	.	+	.	ID=d624c23d-adf2-4793-ba0e-8ab4f282e74e.WT.0;Parent=d624c23d-adf2-4793-ba0e-8ab4f282e74e.WT;gid=d624c23d-adf2-4793-ba0e-8ab4f282e74e;Note=0uM
chr15	CG	exon	43888405	43888462	.	+	.	ID=d624c23d-adf2-4793-ba0e-8ab4f282e74e.WT.1;Parent=d624c23d-adf2-4793-ba0e-8ab4f282e74e.WT;gid=d624c23d-adf2-4793-ba0e-8ab4f282e74e;Note=0uM
chr6	CG	gene	31238850	31324734	.	-	.	ID=e276360d-733b-4e99-a083-bffb5510d88f;Name=chr6:31324465:31324734:-@chr6:31238850:31239125:-;Genes=HLA-B,HLA-C;gid=e276360d-733b-4e99-a083-bffb5510d88f;Note=0uM
chr6	CG	mRNA	31238850	31324734	.	-	.	ID=e276360d-733b-4e99-a083-bffb5510d88f.CG;Parent=e276360d-733b-4e99-a083-bffb5510d88f;gid=e276360d-733b-4e99-a083-bffb5510d88f;Note=0uM
chr6	CG	exon	31324465	31324734	.	-	.	ID=e276360d-733b-4e99-a083-bffb5510d88f.CG.0;Parent=e276360d-733b-4e99-a083-bffb5510d88f.CG;gid=e276360d-733b-4e99-a083-bffb5510d88f;Note=0uM
chr6	CG	exon	31238850	31239125	.	-	.	ID=e276360d-733b-4e99-a083-bffb5510d88f.CG.1;Parent=e276360d-733b-4e99-a083-bffb5510d88f.CG;gid=e276360d-733b-4e99-a083-bffb5510d88f;Note=0uM
chr6	CG	mRNA	31323944	31324734	.	-	.	ID=e276360d-733b-4e99-a083-bffb5510d88f.WT;Parent=e276360d-733b-4e99-a083-bffb5510d88f;gid=e276360d-733b-4e99-a083-bffb5510d88f;Note=0uM
chr6	CG	exon	31324465	31324734	.	-	.	ID=e276360d-733b-4e99-a083-bffb5510d88f.WT.0;Parent=e276360d-733b-4e99-a083-bffb5510d88f.WT;gid=e276360d-733b-4e99-a083-bffb5510d88f;Note=0uM
chr6	CG	exon	31323944	31324219	.	-	.	ID=e276360d-733b-4e99-a083-bffb5510d88f.WT.1;Parent=e276360d-733b-4e99-a083-bffb5510d88f.WT;gid=e276360d-733b-4e99-a083-bffb5510d88f;Note=0uM
chr12	CG	gene	76086683	76088550	.	-	.	ID=2d807b3a-ef67-418f-a772-637f31dcc3e5;Name=chr12:76088380:76088550:-@chr12:76086683:76086772:-;Genes=RP11-114H23.2,RP11-114H23.1;gid=2d807b3a-ef67-418f-a772-637f31dcc3e5;Note=0uM
chr12	CG	mRNA	76086683	76088550	.	-	.	ID=2d807b3a-ef67-418f-a772-637f31dcc3e5.CG;Parent=2d807b3a-ef67-418f-a772-637f31dcc3e5;gid=2d807b3a-ef67-418f-a772-637f31dcc3e5;Note=0uM
chr12	CG	exon	76088380	76088550	.	-	.	ID=2d807b3a-ef67-418f-a772-637f31dcc3e5.CG.0;Parent=2d807b3a-ef67-418f-a772-637f31dcc3e5.CG;gid=2d807b3a-ef67-418f-a772-637f31dcc3e5;Note=0uM
chr12	CG	exon	76086683	76086772	.	-	.	ID=2d807b3a-ef67-418f-a772-637f31dcc3e5.CG.1;Parent=2d807b3a-ef67-418f-a772-637f31dcc3e5.CG;gid=2d807b3a-ef67-418f-a772-637f31dcc3e5;Note=0uM
chr12	CG	mRNA	76087790	76088550	.	-	.	ID=2d807b3a-ef67-418f-a772-637f31dcc3e5.WT;Parent=2d807b3a-ef67-418f-a772-637f31dcc3e5;gid=2d807b3a-ef67-418f-a772-637f31dcc3e5;Note=0uM
chr12	CG	exon	76088380	76088550	.	-	.	ID=2d807b3a-ef67-418f-a772-637f31dcc3e5.WT.0;Parent=2d807b3a-ef67-418f-a772-637f31dcc3e5.WT;gid=2d807b3a-ef67-418f-a772-637f31dcc3e5;Note=0uM
chr12	CG	exon	76087790	76088131	.	-	.	ID=2d807b3a-ef67-418f-a772-637f31dcc3e5.WT.1;Parent=2d807b3a-ef67-418f-a772-637f31dcc3e5.WT;gid=2d807b3a-ef67-418f-a772-637f31dcc3e5;Note=0uM
chr12	CG	gene	76086683	76088550	.	-	.	ID=8c18253a-ee7c-43a3-a466-f36320010dd8;Name=chr12:76088380:76088550:-@chr12:76086683:76086772:-;Genes=RP11-114H23.2,RP11-114H23.1;gid=8c18253a-ee7c-43a3-a466-f36320010dd8;Note=0uM
chr12	CG	mRNA	76086683	76088550	.	-	.	ID=8c18253a-ee7c-43a3-a466-f36320010dd8.CG;Parent=8c18253a-ee7c-43a3-a466-f36320010dd8;gid=8c18253a-ee7c-43a3-a466-f36320010dd8;Note=0uM
chr12	CG	exon	76088380	76088550	.	-	.	ID=8c18253a-ee7c-43a3-a466-f36320010dd8.CG.0;Parent=8c18253a-ee7c-43a3-a466-f36320010dd8.CG;gid=8c18253a-ee7c-43a3-a466-f36320010dd8;Note=0uM
chr12	CG	exon	76086683	76086772	.	-	.	ID=8c18253a-ee7c-43a3-a466-f36320010dd8.CG.1;Parent=8c18253a-ee7c-43a3-a466-f36320010dd8.CG;gid=8c18253a-ee7c-43a3-a466-f36320010dd8;Note=0uM
chr12	CG	mRNA	76087790	76088550	.	-	.	ID=8c18253a-ee7c-43a3-a466-f36320010dd8.WT;Parent=8c18253a-ee7c-43a3-a466-f36320010dd8;gid=8c18253a-ee7c-43a3-a466-f36320010dd8;Note=0uM
chr12	CG	exon	76088380	76088550	.	-	.	ID=8c18253a-ee7c-43a3-a466-f36320010dd8.WT.0;Parent=8c18253a-ee7c-43a3-a466-f36320010dd8.WT;gid=8c18253a-ee7c-43a3-a466-f36320010dd8;Note=0uM
chr12	CG	exon	76087790	76088131	.	-	.	ID=8c18253a-ee7c-43a3-a466-f36320010dd8.WT.1;Parent=8c18253a-ee7c-43a3-a466-f36320010dd8.WT;gid=8c18253a-ee7c-43a3-a466-f36320010dd8;Note=0uM
chr1	CG	gene	111969684	111983392	.	-	.	ID=18c31dc7-fbac-4df0-b3c9-75b96672472b;Name=chr1:111983314:111983392:-@chr1:111969684:111969713:-;Genes=WDR77,OVGP1;gid=18c31dc7-fbac-4df0-b3c9-75b96672472b;Note=0uM
chr1	CG	mRNA	111969684	111983392	.	-	.	ID=18c31dc7-fbac-4df0-b3c9-75b96672472b.CG;Parent=18c31dc7-fbac-4df0-b3c9-75b96672472b;gid=18c31dc7-fbac-4df0-b3c9-75b96672472b;Note=0uM
chr1	CG	exon	111983314	111983392	.	-	.	ID=18c31dc7-fbac-4df0-b3c9-75b96672472b.CG.0;Parent=18c31dc7-fbac-4df0-b3c9-75b96672472b.CG;gid=18c31dc7-fbac-4df0-b3c9-75b96672472b;Note=0uM
chr1	CG	exon	111969684	111969713	.	-	.	ID=18c31dc7-fbac-4df0-b3c9-75b96672472b.CG.1;Parent=18c31dc7-fbac-4df0-b3c9-75b96672472b.CG;gid=18c31dc7-fbac-4df0-b3c9-75b96672472b;Note=0uM
chr1	CG	mRNA	111983314	111983392	.	-	.	ID=18c31dc7-fbac-4df0-b3c9-75b96672472b.WT;Parent=18c31dc7-fbac-4df0-b3c9-75b96672472b;gid=18c31dc7-fbac-4df0-b3c9-75b96672472b;Note=0uM
chr1	CG	exon	111983314	111983392	.	-	.	ID=18c31dc7-fbac-4df0-b3c9-75b96672472b.WT.0;Parent=18c31dc7-fbac-4df0-b3c9-75b96672472b.WT;gid=18c31dc7-fbac-4df0-b3c9-75b96672472b;Note=0uM
chr1	CG	gene	111969684	111983392	.	-	.	ID=f5075bae-191d-481e-974d-fad365946721;Name=chr1:111983314:111983392:-@chr1:111969684:111969713:-;Genes=WDR77,OVGP1;gid=f5075bae-191d-481e-974d-fad365946721;Note=0uM
chr1	CG	mRNA	111969684	111983392	.	-	.	ID=f5075bae-191d-481e-974d-fad365946721.CG;Parent=f5075bae-191d-481e-974d-fad365946721;gid=f5075bae-191d-481e-974d-fad365946721;Note=0uM
chr1	CG	exon	111983314	111983392	.	-	.	ID=f5075bae-191d-481e-974d-fad365946721.CG.0;Parent=f5075bae-191d-481e-974d-fad365946721.CG;gid=f5075bae-191d-481e-974d-fad365946721;Note=0uM
chr1	CG	exon	111969684	111969713	.	-	.	ID=f5075bae-191d-481e-974d-fad365946721.CG.1;Parent=f5075bae-191d-481e-974d-fad365946721.CG;gid=f5075bae-191d-481e-974d-fad365946721;Note=0uM
chr1	CG	mRNA	111983314	111983392	.	-	.	ID=f5075bae-191d-481e-974d-fad365946721.WT;Parent=f5075bae-191d-481e-974d-fad365946721;gid=f5075bae-191d-481e-974d-fad365946721;Note=0uM
chr1	CG	exon	111983314	111983392	.	-	.	ID=f5075bae-191d-481e-974d-fad365946721.WT.0;Parent=f5075bae-191d-481e-974d-fad365946721.WT;gid=f5075bae-191d-481e-974d-fad365946721;Note=0uM
chr12	CG	gene	76086683	76088131	.	-	.	ID=ffc76ba6-7cce-43ed-862f-c76768279c1a;Name=chr12:76087452:76088131:-@chr12:76086683:76086772:-;Genes=RP11-114H23.2,RP11-114H23.1;gid=ffc76ba6-7cce-43ed-862f-c76768279c1a;Note=0uM
chr12	CG	mRNA	76086683	76088131	.	-	.	ID=ffc76ba6-7cce-43ed-862f-c76768279c1a.CG;Parent=ffc76ba6-7cce-43ed-862f-c76768279c1a;gid=ffc76ba6-7cce-43ed-862f-c76768279c1a;Note=0uM
chr12	CG	exon	76087452	76088131	.	-	.	ID=ffc76ba6-7cce-43ed-862f-c76768279c1a.CG.0;Parent=ffc76ba6-7cce-43ed-862f-c76768279c1a.CG;gid=ffc76ba6-7cce-43ed-862f-c76768279c1a;Note=0uM
chr12	CG	exon	76086683	76086772	.	-	.	ID=ffc76ba6-7cce-43ed-862f-c76768279c1a.CG.1;Parent=ffc76ba6-7cce-43ed-862f-c76768279c1a.CG;gid=ffc76ba6-7cce-43ed-862f-c76768279c1a;Note=0uM
chr12	CG	mRNA	76087452	76088131	.	-	.	ID=ffc76ba6-7cce-43ed-862f-c76768279c1a.WT;Parent=ffc76ba6-7cce-43ed-862f-c76768279c1a;gid=ffc76ba6-7cce-43ed-862f-c76768279c1a;Note=0uM
chr12	CG	exon	76087452	76088131	.	-	.	ID=ffc76ba6-7cce-43ed-862f-c76768279c1a.WT.0;Parent=ffc76ba6-7cce-43ed-862f-c76768279c1a.WT;gid=ffc76ba6-7cce-43ed-862f-c76768279c1a;Note=0uM
chr2	CG	gene	109116009	109276220	.	+	.	ID=da3d0370-3aba-48d7-8571-6b60ccacdb26;Name=chr2:109116009:109116210:+@chr2:109276061:109276220:+;Genes=GCC2,LIMS1;gid=da3d0370-3aba-48d7-8571-6b60ccacdb26;Note=0uM
chr2	CG	mRNA	109116009	109276220	.	+	.	ID=da3d0370-3aba-48d7-8571-6b60ccacdb26.CG;Parent=da3d0370-3aba-48d7-8571-6b60ccacdb26;gid=da3d0370-3aba-48d7-8571-6b60ccacdb26;Note=0uM
chr2	CG	exon	109116009	109116210	.	+	.	ID=da3d0370-3aba-48d7-8571-6b60ccacdb26.CG.0;Parent=da3d0370-3aba-48d7-8571-6b60ccacdb26.CG;gid=da3d0370-3aba-48d7-8571-6b60ccacdb26;Note=0uM
chr2	CG	exon	109276061	109276220	.	+	.	ID=da3d0370-3aba-48d7-8571-6b60ccacdb26.CG.1;Parent=da3d0370-3aba-48d7-8571-6b60ccacdb26.CG;gid=da3d0370-3aba-48d7-8571-6b60ccacdb26;Note=0uM
chr2	CG	mRNA	109116009	109125854	.	+	.	ID=da3d0370-3aba-48d7-8571-6b60ccacdb26.WT;Parent=da3d0370-3aba-48d7-8571-6b60ccacdb26;gid=da3d0370-3aba-48d7-8571-6b60ccacdb26;Note=0uM
chr2	CG	exon	109116009	109116210	.	+	.	ID=da3d0370-3aba-48d7-8571-6b60ccacdb26.WT.0;Parent=da3d0370-3aba-48d7-8571-6b60ccacdb26.WT;gid=da3d0370-3aba-48d7-8571-6b60ccacdb26;Note=0uM
chr2	CG	exon	109124016	109125854	.	+	.	ID=da3d0370-3aba-48d7-8571-6b60ccacdb26.WT.1;Parent=da3d0370-3aba-48d7-8571-6b60ccacdb26.WT;gid=da3d0370-3aba-48d7-8571-6b60ccacdb26;Note=0uM
chr2	CG	gene	109116009	109276220	.	+	.	ID=b4f03324-a76f-4180-8099-eb2990328866;Name=chr2:109116009:109116214:+@chr2:109276061:109276220:+;Genes=GCC2,LIMS1;gid=b4f03324-a76f-4180-8099-eb2990328866;Note=0uM
chr2	CG	mRNA	109116009	109276220	.	+	.	ID=b4f03324-a76f-4180-8099-eb2990328866.CG;Parent=b4f03324-a76f-4180-8099-eb2990328866;gid=b4f03324-a76f-4180-8099-eb2990328866;Note=0uM
chr2	CG	exon	109116009	109116214	.	+	.	ID=b4f03324-a76f-4180-8099-eb2990328866.CG.0;Parent=b4f03324-a76f-4180-8099-eb2990328866.CG;gid=b4f03324-a76f-4180-8099-eb2990328866;Note=0uM
chr2	CG	exon	109276061	109276220	.	+	.	ID=b4f03324-a76f-4180-8099-eb2990328866.CG.1;Parent=b4f03324-a76f-4180-8099-eb2990328866.CG;gid=b4f03324-a76f-4180-8099-eb2990328866;Note=0uM
chr2	CG	mRNA	109116009	109125854	.	+	.	ID=b4f03324-a76f-4180-8099-eb2990328866.WT;Parent=b4f03324-a76f-4180-8099-eb2990328866;gid=b4f03324-a76f-4180-8099-eb2990328866;Note=0uM
chr2	CG	exon	109116009	109116214	.	+	.	ID=b4f03324-a76f-4180-8099-eb2990328866.WT.0;Parent=b4f03324-a76f-4180-8099-eb2990328866.WT;gid=b4f03324-a76f-4180-8099-eb2990328866;Note=0uM
chr2	CG	exon	109124016	109125854	.	+	.	ID=b4f03324-a76f-4180-8099-eb2990328866.WT.1;Parent=b4f03324-a76f-4180-8099-eb2990328866.WT;gid=b4f03324-a76f-4180-8099-eb2990328866;Note=0uM
chr1	CG	gene	64036692	64095258	.	+	.	ID=7f258696-f946-42e3-ae97-e47c0492c559;Name=chr1:64036692:64036799:+@chr1:64095096:64095258:+;Genes=EFCAB7,PGM1;gid=7f258696-f946-42e3-ae97-e47c0492c559;Note=0uM
chr1	CG	mRNA	64036692	64095258	.	+	.	ID=7f258696-f946-42e3-ae97-e47c0492c559.CG;Parent=7f258696-f946-42e3-ae97-e47c0492c559;gid=7f258696-f946-42e3-ae97-e47c0492c559;Note=0uM
chr1	CG	exon	64036692	64036799	.	+	.	ID=7f258696-f946-42e3-ae97-e47c0492c559.CG.0;Parent=7f258696-f946-42e3-ae97-e47c0492c559.CG;gid=7f258696-f946-42e3-ae97-e47c0492c559;Note=0uM
chr1	CG	exon	64095096	64095258	.	+	.	ID=7f258696-f946-42e3-ae97-e47c0492c559.CG.1;Parent=7f258696-f946-42e3-ae97-e47c0492c559.CG;gid=7f258696-f946-42e3-ae97-e47c0492c559;Note=0uM
chr1	CG	mRNA	64036692	64038364	.	+	.	ID=7f258696-f946-42e3-ae97-e47c0492c559.WT;Parent=7f258696-f946-42e3-ae97-e47c0492c559;gid=7f258696-f946-42e3-ae97-e47c0492c559;Note=0uM
chr1	CG	exon	64036692	64036799	.	+	.	ID=7f258696-f946-42e3-ae97-e47c0492c559.WT.0;Parent=7f258696-f946-42e3-ae97-e47c0492c559.WT;gid=7f258696-f946-42e3-ae97-e47c0492c559;Note=0uM
chr1	CG	exon	64038113	64038364	.	+	.	ID=7f258696-f946-42e3-ae97-e47c0492c559.WT.1;Parent=7f258696-f946-42e3-ae97-e47c0492c559.WT;gid=7f258696-f946-42e3-ae97-e47c0492c559;Note=0uM
chr3	CG	gene	40519409	40547867	.	+	.	ID=c3add021-b83f-430c-8235-c7e91eba2aaa;Name=chr3:40519409:40519494:+@chr3:40547795:40547867:+;Genes=ZNF619,ZNF620;gid=c3add021-b83f-430c-8235-c7e91eba2aaa;Note=0uM
chr3	CG	mRNA	40519409	40547867	.	+	.	ID=c3add021-b83f-430c-8235-c7e91eba2aaa.CG;Parent=c3add021-b83f-430c-8235-c7e91eba2aaa;gid=c3add021-b83f-430c-8235-c7e91eba2aaa;Note=0uM
chr3	CG	exon	40519409	40519494	.	+	.	ID=c3add021-b83f-430c-8235-c7e91eba2aaa.CG.0;Parent=c3add021-b83f-430c-8235-c7e91eba2aaa.CG;gid=c3add021-b83f-430c-8235-c7e91eba2aaa;Note=0uM
chr3	CG	exon	40547795	40547867	.	+	.	ID=c3add021-b83f-430c-8235-c7e91eba2aaa.CG.1;Parent=c3add021-b83f-430c-8235-c7e91eba2aaa.CG;gid=c3add021-b83f-430c-8235-c7e91eba2aaa;Note=0uM
chr3	CG	mRNA	40519409	40523507	.	+	.	ID=c3add021-b83f-430c-8235-c7e91eba2aaa.WT;Parent=c3add021-b83f-430c-8235-c7e91eba2aaa;gid=c3add021-b83f-430c-8235-c7e91eba2aaa;Note=0uM
chr3	CG	exon	40519409	40519494	.	+	.	ID=c3add021-b83f-430c-8235-c7e91eba2aaa.WT.0;Parent=c3add021-b83f-430c-8235-c7e91eba2aaa.WT;gid=c3add021-b83f-430c-8235-c7e91eba2aaa;Note=0uM
chr3	CG	exon	40523354	40523507	.	+	.	ID=c3add021-b83f-430c-8235-c7e91eba2aaa.WT.1;Parent=c3add021-b83f-430c-8235-c7e91eba2aaa.WT;gid=c3add021-b83f-430c-8235-c7e91eba2aaa;Note=0uM
chr3	CG	gene	40519409	40547867	.	+	.	ID=46feabf0-d9dd-4c52-9198-989e64a4375d;Name=chr3:40519409:40519494:+@chr3:40547795:40547867:+;Genes=ZNF619,ZNF620;gid=46feabf0-d9dd-4c52-9198-989e64a4375d;Note=0uM
chr3	CG	mRNA	40519409	40547867	.	+	.	ID=46feabf0-d9dd-4c52-9198-989e64a4375d.CG;Parent=46feabf0-d9dd-4c52-9198-989e64a4375d;gid=46feabf0-d9dd-4c52-9198-989e64a4375d;Note=0uM
chr3	CG	exon	40519409	40519494	.	+	.	ID=46feabf0-d9dd-4c52-9198-989e64a4375d.CG.0;Parent=46feabf0-d9dd-4c52-9198-989e64a4375d.CG;gid=46feabf0-d9dd-4c52-9198-989e64a4375d;Note=0uM
chr3	CG	exon	40547795	40547867	.	+	.	ID=46feabf0-d9dd-4c52-9198-989e64a4375d.CG.1;Parent=46feabf0-d9dd-4c52-9198-989e64a4375d.CG;gid=46feabf0-d9dd-4c52-9198-989e64a4375d;Note=0uM
chr3	CG	mRNA	40519409	40523507	.	+	.	ID=46feabf0-d9dd-4c52-9198-989e64a4375d.WT;Parent=46feabf0-d9dd-4c52-9198-989e64a4375d;gid=46feabf0-d9dd-4c52-9198-989e64a4375d;Note=0uM
chr3	CG	exon	40519409	40519494	.	+	.	ID=46feabf0-d9dd-4c52-9198-989e64a4375d.WT.0;Parent=46feabf0-d9dd-4c52-9198-989e64a4375d.WT;gid=46feabf0-d9dd-4c52-9198-989e64a4375d;Note=0uM
chr3	CG	exon	40523354	40523507	.	+	.	ID=46feabf0-d9dd-4c52-9198-989e64a4375d.WT.1;Parent=46feabf0-d9dd-4c52-9198-989e64a4375d.WT;gid=46feabf0-d9dd-4c52-9198-989e64a4375d;Note=0uM
chr3	CG	gene	40519409	40547867	.	+	.	ID=0e4e3f97-ae72-4563-88b7-5a111e166788;Name=chr3:40519409:40519494:+@chr3:40547795:40547867:+;Genes=ZNF619,ZNF620;gid=0e4e3f97-ae72-4563-88b7-5a111e166788;Note=0uM
chr3	CG	mRNA	40519409	40547867	.	+	.	ID=0e4e3f97-ae72-4563-88b7-5a111e166788.CG;Parent=0e4e3f97-ae72-4563-88b7-5a111e166788;gid=0e4e3f97-ae72-4563-88b7-5a111e166788;Note=0uM
chr3	CG	exon	40519409	40519494	.	+	.	ID=0e4e3f97-ae72-4563-88b7-5a111e166788.CG.0;Parent=0e4e3f97-ae72-4563-88b7-5a111e166788.CG;gid=0e4e3f97-ae72-4563-88b7-5a111e166788;Note=0uM
chr3	CG	exon	40547795	40547867	.	+	.	ID=0e4e3f97-ae72-4563-88b7-5a111e166788.CG.1;Parent=0e4e3f97-ae72-4563-88b7-5a111e166788.CG;gid=0e4e3f97-ae72-4563-88b7-5a111e166788;Note=0uM
chr3	CG	mRNA	40519409	40523507	.	+	.	ID=0e4e3f97-ae72-4563-88b7-5a111e166788.WT;Parent=0e4e3f97-ae72-4563-88b7-5a111e166788;gid=0e4e3f97-ae72-4563-88b7-5a111e166788;Note=0uM
chr3	CG	exon	40519409	40519494	.	+	.	ID=0e4e3f97-ae72-4563-88b7-5a111e166788.WT.0;Parent=0e4e3f97-ae72-4563-88b7-5a111e166788.WT;gid=0e4e3f97-ae72-4563-88b7-5a111e166788;Note=0uM
chr3	CG	exon	40523354	40523507	.	+	.	ID=0e4e3f97-ae72-4563-88b7-5a111e166788.WT.1;Parent=0e4e3f97-ae72-4563-88b7-5a111e166788.WT;gid=0e4e3f97-ae72-4563-88b7-5a111e166788;Note=0uM
chr3	CG	gene	40519409	40547867	.	+	.	ID=8e64ea43-1001-4ff1-9c71-58d95c4000bc;Name=chr3:40519409:40519494:+@chr3:40547795:40547867:+;Genes=ZNF619,ZNF620;gid=8e64ea43-1001-4ff1-9c71-58d95c4000bc;Note=0uM
chr3	CG	mRNA	40519409	40547867	.	+	.	ID=8e64ea43-1001-4ff1-9c71-58d95c4000bc.CG;Parent=8e64ea43-1001-4ff1-9c71-58d95c4000bc;gid=8e64ea43-1001-4ff1-9c71-58d95c4000bc;Note=0uM
chr3	CG	exon	40519409	40519494	.	+	.	ID=8e64ea43-1001-4ff1-9c71-58d95c4000bc.CG.0;Parent=8e64ea43-1001-4ff1-9c71-58d95c4000bc.CG;gid=8e64ea43-1001-4ff1-9c71-58d95c4000bc;Note=0uM
chr3	CG	exon	40547795	40547867	.	+	.	ID=8e64ea43-1001-4ff1-9c71-58d95c4000bc.CG.1;Parent=8e64ea43-1001-4ff1-9c71-58d95c4000bc.CG;gid=8e64ea43-1001-4ff1-9c71-58d95c4000bc;Note=0uM
chr3	CG	mRNA	40519409	40523507	.	+	.	ID=8e64ea43-1001-4ff1-9c71-58d95c4000bc.WT;Parent=8e64ea43-1001-4ff1-9c71-58d95c4000bc;gid=8e64ea43-1001-4ff1-9c71-58d95c4000bc;Note=0uM
chr3	CG	exon	40519409	40519494	.	+	.	ID=8e64ea43-1001-4ff1-9c71-58d95c4000bc.WT.0;Parent=8e64ea43-1001-4ff1-9c71-58d95c4000bc.WT;gid=8e64ea43-1001-4ff1-9c71-58d95c4000bc;Note=0uM
chr3	CG	exon	40523354	40523507	.	+	.	ID=8e64ea43-1001-4ff1-9c71-58d95c4000bc.WT.1;Parent=8e64ea43-1001-4ff1-9c71-58d95c4000bc.WT;gid=8e64ea43-1001-4ff1-9c71-58d95c4000bc;Note=0uM
chr3	CG	gene	40519409	40547867	.	+	.	ID=d4077597-ad22-4235-9f7c-0874c96adba3;Name=chr3:40519409:40519494:+@chr3:40547795:40547867:+;Genes=ZNF619,ZNF620;gid=d4077597-ad22-4235-9f7c-0874c96adba3;Note=0uM
chr3	CG	mRNA	40519409	40547867	.	+	.	ID=d4077597-ad22-4235-9f7c-0874c96adba3.CG;Parent=d4077597-ad22-4235-9f7c-0874c96adba3;gid=d4077597-ad22-4235-9f7c-0874c96adba3;Note=0uM
chr3	CG	exon	40519409	40519494	.	+	.	ID=d4077597-ad22-4235-9f7c-0874c96adba3.CG.0;Parent=d4077597-ad22-4235-9f7c-0874c96adba3.CG;gid=d4077597-ad22-4235-9f7c-0874c96adba3;Note=0uM
chr3	CG	exon	40547795	40547867	.	+	.	ID=d4077597-ad22-4235-9f7c-0874c96adba3.CG.1;Parent=d4077597-ad22-4235-9f7c-0874c96adba3.CG;gid=d4077597-ad22-4235-9f7c-0874c96adba3;Note=0uM
chr3	CG	mRNA	40519409	40523507	.	+	.	ID=d4077597-ad22-4235-9f7c-0874c96adba3.WT;Parent=d4077597-ad22-4235-9f7c-0874c96adba3;gid=d4077597-ad22-4235-9f7c-0874c96adba3;Note=0uM
chr3	CG	exon	40519409	40519494	.	+	.	ID=d4077597-ad22-4235-9f7c-0874c96adba3.WT.0;Parent=d4077597-ad22-4235-9f7c-0874c96adba3.WT;gid=d4077597-ad22-4235-9f7c-0874c96adba3;Note=0uM
chr3	CG	exon	40523354	40523507	.	+	.	ID=d4077597-ad22-4235-9f7c-0874c96adba3.WT.1;Parent=d4077597-ad22-4235-9f7c-0874c96adba3.WT;gid=d4077597-ad22-4235-9f7c-0874c96adba3;Note=0uM
chr3	CG	gene	40519409	40547867	.	+	.	ID=031b827f-3433-4cbd-bf5a-9c5bfe72c304;Name=chr3:40519409:40519494:+@chr3:40547795:40547867:+;Genes=ZNF619,ZNF620;gid=031b827f-3433-4cbd-bf5a-9c5bfe72c304;Note=0uM
chr3	CG	mRNA	40519409	40547867	.	+	.	ID=031b827f-3433-4cbd-bf5a-9c5bfe72c304.CG;Parent=031b827f-3433-4cbd-bf5a-9c5bfe72c304;gid=031b827f-3433-4cbd-bf5a-9c5bfe72c304;Note=0uM
chr3	CG	exon	40519409	40519494	.	+	.	ID=031b827f-3433-4cbd-bf5a-9c5bfe72c304.CG.0;Parent=031b827f-3433-4cbd-bf5a-9c5bfe72c304.CG;gid=031b827f-3433-4cbd-bf5a-9c5bfe72c304;Note=0uM
chr3	CG	exon	40547795	40547867	.	+	.	ID=031b827f-3433-4cbd-bf5a-9c5bfe72c304.CG.1;Parent=031b827f-3433-4cbd-bf5a-9c5bfe72c304.CG;gid=031b827f-3433-4cbd-bf5a-9c5bfe72c304;Note=0uM
chr3	CG	mRNA	40519409	40523507	.	+	.	ID=031b827f-3433-4cbd-bf5a-9c5bfe72c304.WT;Parent=031b827f-3433-4cbd-bf5a-9c5bfe72c304;gid=031b827f-3433-4cbd-bf5a-9c5bfe72c304;Note=0uM
chr3	CG	exon	40519409	40519494	.	+	.	ID=031b827f-3433-4cbd-bf5a-9c5bfe72c304.WT.0;Parent=031b827f-3433-4cbd-bf5a-9c5bfe72c304.WT;gid=031b827f-3433-4cbd-bf5a-9c5bfe72c304;Note=0uM
chr3	CG	exon	40523354	40523507	.	+	.	ID=031b827f-3433-4cbd-bf5a-9c5bfe72c304.WT.1;Parent=031b827f-3433-4cbd-bf5a-9c5bfe72c304.WT;gid=031b827f-3433-4cbd-bf5a-9c5bfe72c304;Note=0uM
chr17	CG	gene	10559407	10584570	.	-	.	ID=ee35769d-477a-419b-952d-724107efad3a;Name=chr17:10584531:10584570:-@chr17:10581587:10581727:-@chr17:10559407:10559465:-;Genes=SCO1,SCO1,MYH3,MYH3;gid=ee35769d-477a-419b-952d-724107efad3a;Note=0uM
chr17	CG	mRNA	10559407	10584570	.	-	.	ID=ee35769d-477a-419b-952d-724107efad3a.CG;Parent=ee35769d-477a-419b-952d-724107efad3a;gid=ee35769d-477a-419b-952d-724107efad3a;Note=0uM
chr17	CG	exon	10584531	10584570	.	-	.	ID=ee35769d-477a-419b-952d-724107efad3a.CG.0;Parent=ee35769d-477a-419b-952d-724107efad3a.CG;gid=ee35769d-477a-419b-952d-724107efad3a;Note=0uM
chr17	CG	exon	10581587	10581727	.	-	.	ID=ee35769d-477a-419b-952d-724107efad3a.CG.1;Parent=ee35769d-477a-419b-952d-724107efad3a.CG;gid=ee35769d-477a-419b-952d-724107efad3a;Note=0uM
chr17	CG	exon	10559407	10559465	.	-	.	ID=ee35769d-477a-419b-952d-724107efad3a.CG.2;Parent=ee35769d-477a-419b-952d-724107efad3a.CG;gid=ee35769d-477a-419b-952d-724107efad3a;Note=0uM
chr17	CG	mRNA	10584531	10584570	.	-	.	ID=ee35769d-477a-419b-952d-724107efad3a.WT;Parent=ee35769d-477a-419b-952d-724107efad3a;gid=ee35769d-477a-419b-952d-724107efad3a;Note=0uM
chr17	CG	exon	10584531	10584570	.	-	.	ID=ee35769d-477a-419b-952d-724107efad3a.WT.0;Parent=ee35769d-477a-419b-952d-724107efad3a.WT;gid=ee35769d-477a-419b-952d-724107efad3a;Note=0uM
chr7	CG	gene	99948875	99950101	.	+	.	ID=be4f9097-d9dc-4158-a16f-48b569db99b4;Name=chr7:99948875:99949033:+@chr7:99949786:99950101:+;Genes=STAG3L5P,PILRB;gid=be4f9097-d9dc-4158-a16f-48b569db99b4;Note=0uM
chr7	CG	mRNA	99948875	99950101	.	+	.	ID=be4f9097-d9dc-4158-a16f-48b569db99b4.CG;Parent=be4f9097-d9dc-4158-a16f-48b569db99b4;gid=be4f9097-d9dc-4158-a16f-48b569db99b4;Note=0uM
chr7	CG	exon	99948875	99949033	.	+	.	ID=be4f9097-d9dc-4158-a16f-48b569db99b4.CG.0;Parent=be4f9097-d9dc-4158-a16f-48b569db99b4.CG;gid=be4f9097-d9dc-4158-a16f-48b569db99b4;Note=0uM
chr7	CG	exon	99949786	99950101	.	+	.	ID=be4f9097-d9dc-4158-a16f-48b569db99b4.CG.1;Parent=be4f9097-d9dc-4158-a16f-48b569db99b4.CG;gid=be4f9097-d9dc-4158-a16f-48b569db99b4;Note=0uM
chr7	CG	mRNA	99948875	99949033	.	+	.	ID=be4f9097-d9dc-4158-a16f-48b569db99b4.WT;Parent=be4f9097-d9dc-4158-a16f-48b569db99b4;gid=be4f9097-d9dc-4158-a16f-48b569db99b4;Note=0uM
chr7	CG	exon	99948875	99949033	.	+	.	ID=be4f9097-d9dc-4158-a16f-48b569db99b4.WT.0;Parent=be4f9097-d9dc-4158-a16f-48b569db99b4.WT;gid=be4f9097-d9dc-4158-a16f-48b569db99b4;Note=0uM
chr7	CG	gene	99948875	99950101	.	+	.	ID=720bf65b-ae35-4191-9454-54ed0385ce5a;Name=chr7:99948875:99949033:+@chr7:99949786:99950101:+;Genes=STAG3L5P,PILRB;gid=720bf65b-ae35-4191-9454-54ed0385ce5a;Note=0uM
chr7	CG	mRNA	99948875	99950101	.	+	.	ID=720bf65b-ae35-4191-9454-54ed0385ce5a.CG;Parent=720bf65b-ae35-4191-9454-54ed0385ce5a;gid=720bf65b-ae35-4191-9454-54ed0385ce5a;Note=0uM
chr7	CG	exon	99948875	99949033	.	+	.	ID=720bf65b-ae35-4191-9454-54ed0385ce5a.CG.0;Parent=720bf65b-ae35-4191-9454-54ed0385ce5a.CG;gid=720bf65b-ae35-4191-9454-54ed0385ce5a;Note=0uM
chr7	CG	exon	99949786	99950101	.	+	.	ID=720bf65b-ae35-4191-9454-54ed0385ce5a.CG.1;Parent=720bf65b-ae35-4191-9454-54ed0385ce5a.CG;gid=720bf65b-ae35-4191-9454-54ed0385ce5a;Note=0uM
chr7	CG	mRNA	99948875	99949033	.	+	.	ID=720bf65b-ae35-4191-9454-54ed0385ce5a.WT;Parent=720bf65b-ae35-4191-9454-54ed0385ce5a;gid=720bf65b-ae35-4191-9454-54ed0385ce5a;Note=0uM
chr7	CG	exon	99948875	99949033	.	+	.	ID=720bf65b-ae35-4191-9454-54ed0385ce5a.WT.0;Parent=720bf65b-ae35-4191-9454-54ed0385ce5a.WT;gid=720bf65b-ae35-4191-9454-54ed0385ce5a;Note=0uM
chr17	CG	gene	26902439	26905108	.	-	.	ID=c2fba3d2-7414-40ea-a6c1-d983bf225112;Name=chr17:26905028:26905108:-@chr17:26902439:26902562:-;Genes=SPAG5,ALDOC;gid=c2fba3d2-7414-40ea-a6c1-d983bf225112;Note=0uM
chr17	CG	mRNA	26902439	26905108	.	-	.	ID=c2fba3d2-7414-40ea-a6c1-d983bf225112.CG;Parent=c2fba3d2-7414-40ea-a6c1-d983bf225112;gid=c2fba3d2-7414-40ea-a6c1-d983bf225112;Note=0uM
chr17	CG	exon	26905028	26905108	.	-	.	ID=c2fba3d2-7414-40ea-a6c1-d983bf225112.CG.0;Parent=c2fba3d2-7414-40ea-a6c1-d983bf225112.CG;gid=c2fba3d2-7414-40ea-a6c1-d983bf225112;Note=0uM
chr17	CG	exon	26902439	26902562	.	-	.	ID=c2fba3d2-7414-40ea-a6c1-d983bf225112.CG.1;Parent=c2fba3d2-7414-40ea-a6c1-d983bf225112.CG;gid=c2fba3d2-7414-40ea-a6c1-d983bf225112;Note=0uM
chr17	CG	mRNA	26904588	26905108	.	-	.	ID=c2fba3d2-7414-40ea-a6c1-d983bf225112.WT;Parent=c2fba3d2-7414-40ea-a6c1-d983bf225112;gid=c2fba3d2-7414-40ea-a6c1-d983bf225112;Note=0uM
chr17	CG	exon	26905028	26905108	.	-	.	ID=c2fba3d2-7414-40ea-a6c1-d983bf225112.WT.0;Parent=c2fba3d2-7414-40ea-a6c1-d983bf225112.WT;gid=c2fba3d2-7414-40ea-a6c1-d983bf225112;Note=0uM
chr17	CG	exon	26904588	26904788	.	-	.	ID=c2fba3d2-7414-40ea-a6c1-d983bf225112.WT.1;Parent=c2fba3d2-7414-40ea-a6c1-d983bf225112.WT;gid=c2fba3d2-7414-40ea-a6c1-d983bf225112;Note=0uM
chr17	CG	gene	26902439	26905108	.	-	.	ID=4e7dd5b3-3a13-4782-84ca-ae7cd231c623;Name=chr17:26905028:26905108:-@chr17:26902439:26902562:-;Genes=SPAG5,ALDOC;gid=4e7dd5b3-3a13-4782-84ca-ae7cd231c623;Note=0uM
chr17	CG	mRNA	26902439	26905108	.	-	.	ID=4e7dd5b3-3a13-4782-84ca-ae7cd231c623.CG;Parent=4e7dd5b3-3a13-4782-84ca-ae7cd231c623;gid=4e7dd5b3-3a13-4782-84ca-ae7cd231c623;Note=0uM
chr17	CG	exon	26905028	26905108	.	-	.	ID=4e7dd5b3-3a13-4782-84ca-ae7cd231c623.CG.0;Parent=4e7dd5b3-3a13-4782-84ca-ae7cd231c623.CG;gid=4e7dd5b3-3a13-4782-84ca-ae7cd231c623;Note=0uM
chr17	CG	exon	26902439	26902562	.	-	.	ID=4e7dd5b3-3a13-4782-84ca-ae7cd231c623.CG.1;Parent=4e7dd5b3-3a13-4782-84ca-ae7cd231c623.CG;gid=4e7dd5b3-3a13-4782-84ca-ae7cd231c623;Note=0uM
chr17	CG	mRNA	26904588	26905108	.	-	.	ID=4e7dd5b3-3a13-4782-84ca-ae7cd231c623.WT;Parent=4e7dd5b3-3a13-4782-84ca-ae7cd231c623;gid=4e7dd5b3-3a13-4782-84ca-ae7cd231c623;Note=0uM
chr17	CG	exon	26905028	26905108	.	-	.	ID=4e7dd5b3-3a13-4782-84ca-ae7cd231c623.WT.0;Parent=4e7dd5b3-3a13-4782-84ca-ae7cd231c623.WT;gid=4e7dd5b3-3a13-4782-84ca-ae7cd231c623;Note=0uM
chr17	CG	exon	26904588	26904788	.	-	.	ID=4e7dd5b3-3a13-4782-84ca-ae7cd231c623.WT.1;Parent=4e7dd5b3-3a13-4782-84ca-ae7cd231c623.WT;gid=4e7dd5b3-3a13-4782-84ca-ae7cd231c623;Note=0uM
chr17	CG	gene	15343525	15420242	.	-	.	ID=361021bd-5163-43c9-a73e-004dfb495831;Name=chr17:15419733:15420242:-@chr17:15343525:15343599:-;Genes=TVP23C,CDRT4;gid=361021bd-5163-43c9-a73e-004dfb495831;Note=0uM
chr17	CG	mRNA	15343525	15420242	.	-	.	ID=361021bd-5163-43c9-a73e-004dfb495831.CG;Parent=361021bd-5163-43c9-a73e-004dfb495831;gid=361021bd-5163-43c9-a73e-004dfb495831;Note=0uM
chr17	CG	exon	15419733	15420242	.	-	.	ID=361021bd-5163-43c9-a73e-004dfb495831.CG.0;Parent=361021bd-5163-43c9-a73e-004dfb495831.CG;gid=361021bd-5163-43c9-a73e-004dfb495831;Note=0uM
chr17	CG	exon	15343525	15343599	.	-	.	ID=361021bd-5163-43c9-a73e-004dfb495831.CG.1;Parent=361021bd-5163-43c9-a73e-004dfb495831.CG;gid=361021bd-5163-43c9-a73e-004dfb495831;Note=0uM
chr17	CG	mRNA	15410186	15420242	.	-	.	ID=361021bd-5163-43c9-a73e-004dfb495831.WT;Parent=361021bd-5163-43c9-a73e-004dfb495831;gid=361021bd-5163-43c9-a73e-004dfb495831;Note=0uM
chr17	CG	exon	15419733	15420242	.	-	.	ID=361021bd-5163-43c9-a73e-004dfb495831.WT.0;Parent=361021bd-5163-43c9-a73e-004dfb495831.WT;gid=361021bd-5163-43c9-a73e-004dfb495831;Note=0uM
chr17	CG	exon	15410186	15410300	.	-	.	ID=361021bd-5163-43c9-a73e-004dfb495831.WT.1;Parent=361021bd-5163-43c9-a73e-004dfb495831.WT;gid=361021bd-5163-43c9-a73e-004dfb495831;Note=0uM
chr17	CG	gene	15343525	15420242	.	-	.	ID=1f5a038b-1a96-4cf9-9eaa-c93808ce42c8;Name=chr17:15419733:15420242:-@chr17:15343525:15343599:-;Genes=TVP23C,CDRT4;gid=1f5a038b-1a96-4cf9-9eaa-c93808ce42c8;Note=0uM
chr17	CG	mRNA	15343525	15420242	.	-	.	ID=1f5a038b-1a96-4cf9-9eaa-c93808ce42c8.CG;Parent=1f5a038b-1a96-4cf9-9eaa-c93808ce42c8;gid=1f5a038b-1a96-4cf9-9eaa-c93808ce42c8;Note=0uM
chr17	CG	exon	15419733	15420242	.	-	.	ID=1f5a038b-1a96-4cf9-9eaa-c93808ce42c8.CG.0;Parent=1f5a038b-1a96-4cf9-9eaa-c93808ce42c8.CG;gid=1f5a038b-1a96-4cf9-9eaa-c93808ce42c8;Note=0uM
chr17	CG	exon	15343525	15343599	.	-	.	ID=1f5a038b-1a96-4cf9-9eaa-c93808ce42c8.CG.1;Parent=1f5a038b-1a96-4cf9-9eaa-c93808ce42c8.CG;gid=1f5a038b-1a96-4cf9-9eaa-c93808ce42c8;Note=0uM
chr17	CG	mRNA	15410186	15420242	.	-	.	ID=1f5a038b-1a96-4cf9-9eaa-c93808ce42c8.WT;Parent=1f5a038b-1a96-4cf9-9eaa-c93808ce42c8;gid=1f5a038b-1a96-4cf9-9eaa-c93808ce42c8;Note=0uM
chr17	CG	exon	15419733	15420242	.	-	.	ID=1f5a038b-1a96-4cf9-9eaa-c93808ce42c8.WT.0;Parent=1f5a038b-1a96-4cf9-9eaa-c93808ce42c8.WT;gid=1f5a038b-1a96-4cf9-9eaa-c93808ce42c8;Note=0uM
chr17	CG	exon	15410186	15410300	.	-	.	ID=1f5a038b-1a96-4cf9-9eaa-c93808ce42c8.WT.1;Parent=1f5a038b-1a96-4cf9-9eaa-c93808ce42c8.WT;gid=1f5a038b-1a96-4cf9-9eaa-c93808ce42c8;Note=0uM
chr2	CG	gene	277227	290751	.	+	.	ID=79504a04-8500-461f-ba22-0f1ca068c502;Name=chr2:277227:277372:+@chr2:290678:290751:+;Genes=ACP1,AC079779.4;gid=79504a04-8500-461f-ba22-0f1ca068c502;Note=0uM
chr2	CG	mRNA	277227	290751	.	+	.	ID=79504a04-8500-461f-ba22-0f1ca068c502.CG;Parent=79504a04-8500-461f-ba22-0f1ca068c502;gid=79504a04-8500-461f-ba22-0f1ca068c502;Note=0uM
chr2	CG	exon	277227	277372	.	+	.	ID=79504a04-8500-461f-ba22-0f1ca068c502.CG.0;Parent=79504a04-8500-461f-ba22-0f1ca068c502.CG;gid=79504a04-8500-461f-ba22-0f1ca068c502;Note=0uM
chr2	CG	exon	290678	290751	.	+	.	ID=79504a04-8500-461f-ba22-0f1ca068c502.CG.1;Parent=79504a04-8500-461f-ba22-0f1ca068c502.CG;gid=79504a04-8500-461f-ba22-0f1ca068c502;Note=0uM
chr2	CG	mRNA	277227	277372	.	+	.	ID=79504a04-8500-461f-ba22-0f1ca068c502.WT;Parent=79504a04-8500-461f-ba22-0f1ca068c502;gid=79504a04-8500-461f-ba22-0f1ca068c502;Note=0uM
chr2	CG	exon	277227	277372	.	+	.	ID=79504a04-8500-461f-ba22-0f1ca068c502.WT.0;Parent=79504a04-8500-461f-ba22-0f1ca068c502.WT;gid=79504a04-8500-461f-ba22-0f1ca068c502;Note=0uM
chr1	CG	gene	168211739	168260662	.	+	.	ID=1e4c64f9-03c3-499b-8b73-ca0897c62cf2;Name=chr1:168211739:168212307:+@chr1:168260398:168260662:+;Genes=SFT2D2,TBX19;gid=1e4c64f9-03c3-499b-8b73-ca0897c62cf2;Note=0uM
chr1	CG	mRNA	168211739	168260662	.	+	.	ID=1e4c64f9-03c3-499b-8b73-ca0897c62cf2.CG;Parent=1e4c64f9-03c3-499b-8b73-ca0897c62cf2;gid=1e4c64f9-03c3-499b-8b73-ca0897c62cf2;Note=0uM
chr1	CG	exon	168211739	168212307	.	+	.	ID=1e4c64f9-03c3-499b-8b73-ca0897c62cf2.CG.0;Parent=1e4c64f9-03c3-499b-8b73-ca0897c62cf2.CG;gid=1e4c64f9-03c3-499b-8b73-ca0897c62cf2;Note=0uM
chr1	CG	exon	168260398	168260662	.	+	.	ID=1e4c64f9-03c3-499b-8b73-ca0897c62cf2.CG.1;Parent=1e4c64f9-03c3-499b-8b73-ca0897c62cf2.CG;gid=1e4c64f9-03c3-499b-8b73-ca0897c62cf2;Note=0uM
chr1	CG	mRNA	168211739	168212307	.	+	.	ID=1e4c64f9-03c3-499b-8b73-ca0897c62cf2.WT;Parent=1e4c64f9-03c3-499b-8b73-ca0897c62cf2;gid=1e4c64f9-03c3-499b-8b73-ca0897c62cf2;Note=0uM
chr1	CG	exon	168211739	168212307	.	+	.	ID=1e4c64f9-03c3-499b-8b73-ca0897c62cf2.WT.0;Parent=1e4c64f9-03c3-499b-8b73-ca0897c62cf2.WT;gid=1e4c64f9-03c3-499b-8b73-ca0897c62cf2;Note=0uM
chr10	CG	gene	51130593	51361910	.	-	.	ID=7607fcf8-a00b-4ae5-9d69-5080c245ceba;Name=chr10:51361727:51361910:-@chr10:51130593:51130715:-;Genes=RP11-592B15.4,PARG;gid=7607fcf8-a00b-4ae5-9d69-5080c245ceba;Note=0uM
chr10	CG	mRNA	51130593	51361910	.	-	.	ID=7607fcf8-a00b-4ae5-9d69-5080c245ceba.CG;Parent=7607fcf8-a00b-4ae5-9d69-5080c245ceba;gid=7607fcf8-a00b-4ae5-9d69-5080c245ceba;Note=0uM
chr10	CG	exon	51361727	51361910	.	-	.	ID=7607fcf8-a00b-4ae5-9d69-5080c245ceba.CG.0;Parent=7607fcf8-a00b-4ae5-9d69-5080c245ceba.CG;gid=7607fcf8-a00b-4ae5-9d69-5080c245ceba;Note=0uM
chr10	CG	exon	51130593	51130715	.	-	.	ID=7607fcf8-a00b-4ae5-9d69-5080c245ceba.CG.1;Parent=7607fcf8-a00b-4ae5-9d69-5080c245ceba.CG;gid=7607fcf8-a00b-4ae5-9d69-5080c245ceba;Note=0uM
chr10	CG	mRNA	51352250	51361910	.	-	.	ID=7607fcf8-a00b-4ae5-9d69-5080c245ceba.WT;Parent=7607fcf8-a00b-4ae5-9d69-5080c245ceba;gid=7607fcf8-a00b-4ae5-9d69-5080c245ceba;Note=0uM
chr10	CG	exon	51361727	51361910	.	-	.	ID=7607fcf8-a00b-4ae5-9d69-5080c245ceba.WT.0;Parent=7607fcf8-a00b-4ae5-9d69-5080c245ceba.WT;gid=7607fcf8-a00b-4ae5-9d69-5080c245ceba;Note=0uM
chr10	CG	exon	51352250	51352368	.	-	.	ID=7607fcf8-a00b-4ae5-9d69-5080c245ceba.WT.1;Parent=7607fcf8-a00b-4ae5-9d69-5080c245ceba.WT;gid=7607fcf8-a00b-4ae5-9d69-5080c245ceba;Note=0uM
chr11	CG	gene	121986841	122026340	.	-	.	ID=a242d4e4-d5d7-43fc-8473-4a7b7ba93c05;Name=chr11:122026259:122026340:-@chr11:121987135:121987193:-@chr11:121986841:121987031:-;Genes=RP11-820L6.1,RP11-820L6.1,RP11-166D19.1,RP11-166D19.1;gid=a242d4e4-d5d7-43fc-8473-4a7b7ba93c05;Note=0uM
chr11	CG	mRNA	121986841	122026340	.	-	.	ID=a242d4e4-d5d7-43fc-8473-4a7b7ba93c05.CG;Parent=a242d4e4-d5d7-43fc-8473-4a7b7ba93c05;gid=a242d4e4-d5d7-43fc-8473-4a7b7ba93c05;Note=0uM
chr11	CG	exon	122026259	122026340	.	-	.	ID=a242d4e4-d5d7-43fc-8473-4a7b7ba93c05.CG.0;Parent=a242d4e4-d5d7-43fc-8473-4a7b7ba93c05.CG;gid=a242d4e4-d5d7-43fc-8473-4a7b7ba93c05;Note=0uM
chr11	CG	exon	121987135	121987193	.	-	.	ID=a242d4e4-d5d7-43fc-8473-4a7b7ba93c05.CG.1;Parent=a242d4e4-d5d7-43fc-8473-4a7b7ba93c05.CG;gid=a242d4e4-d5d7-43fc-8473-4a7b7ba93c05;Note=0uM
chr11	CG	exon	121986841	121987031	.	-	.	ID=a242d4e4-d5d7-43fc-8473-4a7b7ba93c05.CG.2;Parent=a242d4e4-d5d7-43fc-8473-4a7b7ba93c05.CG;gid=a242d4e4-d5d7-43fc-8473-4a7b7ba93c05;Note=0uM
chr11	CG	mRNA	122026259	122026340	.	-	.	ID=a242d4e4-d5d7-43fc-8473-4a7b7ba93c05.WT;Parent=a242d4e4-d5d7-43fc-8473-4a7b7ba93c05;gid=a242d4e4-d5d7-43fc-8473-4a7b7ba93c05;Note=0uM
chr11	CG	exon	122026259	122026340	.	-	.	ID=a242d4e4-d5d7-43fc-8473-4a7b7ba93c05.WT.0;Parent=a242d4e4-d5d7-43fc-8473-4a7b7ba93c05.WT;gid=a242d4e4-d5d7-43fc-8473-4a7b7ba93c05;Note=0uM
chr10	CG	gene	101515382	101542634	.	+	.	ID=fc11417f-c277-4e47-90f6-dab9e304365c;Name=chr10:101515382:101515535:+@chr10:101542586:101542634:+;Genes=CUTC,ABCC2;gid=fc11417f-c277-4e47-90f6-dab9e304365c;Note=0uM
chr10	CG	mRNA	101515382	101542634	.	+	.	ID=fc11417f-c277-4e47-90f6-dab9e304365c.CG;Parent=fc11417f-c277-4e47-90f6-dab9e304365c;gid=fc11417f-c277-4e47-90f6-dab9e304365c;Note=0uM
chr10	CG	exon	101515382	101515535	.	+	.	ID=fc11417f-c277-4e47-90f6-dab9e304365c.CG.0;Parent=fc11417f-c277-4e47-90f6-dab9e304365c.CG;gid=fc11417f-c277-4e47-90f6-dab9e304365c;Note=0uM
chr10	CG	exon	101542586	101542634	.	+	.	ID=fc11417f-c277-4e47-90f6-dab9e304365c.CG.1;Parent=fc11417f-c277-4e47-90f6-dab9e304365c.CG;gid=fc11417f-c277-4e47-90f6-dab9e304365c;Note=0uM
chr10	CG	mRNA	101515382	101515535	.	+	.	ID=fc11417f-c277-4e47-90f6-dab9e304365c.WT;Parent=fc11417f-c277-4e47-90f6-dab9e304365c;gid=fc11417f-c277-4e47-90f6-dab9e304365c;Note=0uM
chr10	CG	exon	101515382	101515535	.	+	.	ID=fc11417f-c277-4e47-90f6-dab9e304365c.WT.0;Parent=fc11417f-c277-4e47-90f6-dab9e304365c.WT;gid=fc11417f-c277-4e47-90f6-dab9e304365c;Note=0uM
chr17	CG	gene	44503327	44717527	.	+	.	ID=2c33ebb1-3ae6-47b8-806d-33a65129ac69;Name=chr17:44503327:44503383:+@chr17:44717465:44717527:+;Genes=NSFP1,NSF;gid=2c33ebb1-3ae6-47b8-806d-33a65129ac69;Note=0uM
chr17	CG	mRNA	44503327	44717527	.	+	.	ID=2c33ebb1-3ae6-47b8-806d-33a65129ac69.CG;Parent=2c33ebb1-3ae6-47b8-806d-33a65129ac69;gid=2c33ebb1-3ae6-47b8-806d-33a65129ac69;Note=0uM
chr17	CG	exon	44503327	44503383	.	+	.	ID=2c33ebb1-3ae6-47b8-806d-33a65129ac69.CG.0;Parent=2c33ebb1-3ae6-47b8-806d-33a65129ac69.CG;gid=2c33ebb1-3ae6-47b8-806d-33a65129ac69;Note=0uM
chr17	CG	exon	44717465	44717527	.	+	.	ID=2c33ebb1-3ae6-47b8-806d-33a65129ac69.CG.1;Parent=2c33ebb1-3ae6-47b8-806d-33a65129ac69.CG;gid=2c33ebb1-3ae6-47b8-806d-33a65129ac69;Note=0uM
chr17	CG	mRNA	44503327	44503383	.	+	.	ID=2c33ebb1-3ae6-47b8-806d-33a65129ac69.WT;Parent=2c33ebb1-3ae6-47b8-806d-33a65129ac69;gid=2c33ebb1-3ae6-47b8-806d-33a65129ac69;Note=0uM
chr17	CG	exon	44503327	44503383	.	+	.	ID=2c33ebb1-3ae6-47b8-806d-33a65129ac69.WT.0;Parent=2c33ebb1-3ae6-47b8-806d-33a65129ac69.WT;gid=2c33ebb1-3ae6-47b8-806d-33a65129ac69;Note=0uM
chrX	CG	gene	99890555	99941148	.	-	.	ID=5e04b3e9-9ad1-4ff1-8a5c-78992fb20fc3;Name=chrX:99940987:99941148:-@chrX:99890555:99890743:-;Genes=SYTL4,TSPAN6;gid=5e04b3e9-9ad1-4ff1-8a5c-78992fb20fc3;Note=0uM
chrX	CG	mRNA	99890555	99941148	.	-	.	ID=5e04b3e9-9ad1-4ff1-8a5c-78992fb20fc3.CG;Parent=5e04b3e9-9ad1-4ff1-8a5c-78992fb20fc3;gid=5e04b3e9-9ad1-4ff1-8a5c-78992fb20fc3;Note=0uM
chrX	CG	exon	99940987	99941148	.	-	.	ID=5e04b3e9-9ad1-4ff1-8a5c-78992fb20fc3.CG.0;Parent=5e04b3e9-9ad1-4ff1-8a5c-78992fb20fc3.CG;gid=5e04b3e9-9ad1-4ff1-8a5c-78992fb20fc3;Note=0uM
chrX	CG	exon	99890555	99890743	.	-	.	ID=5e04b3e9-9ad1-4ff1-8a5c-78992fb20fc3.CG.1;Parent=5e04b3e9-9ad1-4ff1-8a5c-78992fb20fc3.CG;gid=5e04b3e9-9ad1-4ff1-8a5c-78992fb20fc3;Note=0uM
chrX	CG	mRNA	99936224	99941148	.	-	.	ID=5e04b3e9-9ad1-4ff1-8a5c-78992fb20fc3.WT;Parent=5e04b3e9-9ad1-4ff1-8a5c-78992fb20fc3;gid=5e04b3e9-9ad1-4ff1-8a5c-78992fb20fc3;Note=0uM
chrX	CG	exon	99940987	99941148	.	-	.	ID=5e04b3e9-9ad1-4ff1-8a5c-78992fb20fc3.WT.0;Parent=5e04b3e9-9ad1-4ff1-8a5c-78992fb20fc3.WT;gid=5e04b3e9-9ad1-4ff1-8a5c-78992fb20fc3;Note=0uM
chrX	CG	exon	99936224	99936332	.	-	.	ID=5e04b3e9-9ad1-4ff1-8a5c-78992fb20fc3.WT.1;Parent=5e04b3e9-9ad1-4ff1-8a5c-78992fb20fc3.WT;gid=5e04b3e9-9ad1-4ff1-8a5c-78992fb20fc3;Note=0uM
chr7	CG	gene	20085126	20194004	.	-	.	ID=0861fed1-9617-4b1d-bb27-c025198e46c3;Name=chr7:20193816:20194004:-@chr7:20085126:20085184:-;Genes=MACC1,AC005062.2;gid=0861fed1-9617-4b1d-bb27-c025198e46c3;Note=0uM
chr7	CG	mRNA	20085126	20194004	.	-	.	ID=0861fed1-9617-4b1d-bb27-c025198e46c3.CG;Parent=0861fed1-9617-4b1d-bb27-c025198e46c3;gid=0861fed1-9617-4b1d-bb27-c025198e46c3;Note=0uM
chr7	CG	exon	20193816	20194004	.	-	.	ID=0861fed1-9617-4b1d-bb27-c025198e46c3.CG.0;Parent=0861fed1-9617-4b1d-bb27-c025198e46c3.CG;gid=0861fed1-9617-4b1d-bb27-c025198e46c3;Note=0uM
chr7	CG	exon	20085126	20085184	.	-	.	ID=0861fed1-9617-4b1d-bb27-c025198e46c3.CG.1;Parent=0861fed1-9617-4b1d-bb27-c025198e46c3.CG;gid=0861fed1-9617-4b1d-bb27-c025198e46c3;Note=0uM
chr7	CG	mRNA	20174278	20194004	.	-	.	ID=0861fed1-9617-4b1d-bb27-c025198e46c3.WT;Parent=0861fed1-9617-4b1d-bb27-c025198e46c3;gid=0861fed1-9617-4b1d-bb27-c025198e46c3;Note=0uM
chr7	CG	exon	20193816	20194004	.	-	.	ID=0861fed1-9617-4b1d-bb27-c025198e46c3.WT.0;Parent=0861fed1-9617-4b1d-bb27-c025198e46c3.WT;gid=0861fed1-9617-4b1d-bb27-c025198e46c3;Note=0uM
chr7	CG	exon	20174278	20180781	.	-	.	ID=0861fed1-9617-4b1d-bb27-c025198e46c3.WT.1;Parent=0861fed1-9617-4b1d-bb27-c025198e46c3.WT;gid=0861fed1-9617-4b1d-bb27-c025198e46c3;Note=0uM
chr17	CG	gene	15406412	15410300	.	-	.	ID=7fdb9d90-2ac6-4727-af58-6c733da15de2;Name=chr17:15410112:15410300:-@chr17:15406412:15406546:-;Genes=TVP23C,CDRT4;gid=7fdb9d90-2ac6-4727-af58-6c733da15de2;Note=0uM
chr17	CG	mRNA	15406412	15410300	.	-	.	ID=7fdb9d90-2ac6-4727-af58-6c733da15de2.CG;Parent=7fdb9d90-2ac6-4727-af58-6c733da15de2;gid=7fdb9d90-2ac6-4727-af58-6c733da15de2;Note=0uM
chr17	CG	exon	15410112	15410300	.	-	.	ID=7fdb9d90-2ac6-4727-af58-6c733da15de2.CG.0;Parent=7fdb9d90-2ac6-4727-af58-6c733da15de2.CG;gid=7fdb9d90-2ac6-4727-af58-6c733da15de2;Note=0uM
chr17	CG	exon	15406412	15406546	.	-	.	ID=7fdb9d90-2ac6-4727-af58-6c733da15de2.CG.1;Parent=7fdb9d90-2ac6-4727-af58-6c733da15de2.CG;gid=7fdb9d90-2ac6-4727-af58-6c733da15de2;Note=0uM
chr17	CG	mRNA	15410112	15410300	.	-	.	ID=7fdb9d90-2ac6-4727-af58-6c733da15de2.WT;Parent=7fdb9d90-2ac6-4727-af58-6c733da15de2;gid=7fdb9d90-2ac6-4727-af58-6c733da15de2;Note=0uM
chr17	CG	exon	15410112	15410300	.	-	.	ID=7fdb9d90-2ac6-4727-af58-6c733da15de2.WT.0;Parent=7fdb9d90-2ac6-4727-af58-6c733da15de2.WT;gid=7fdb9d90-2ac6-4727-af58-6c733da15de2;Note=0uM
chr12	CG	gene	53837175	53848653	.	+	.	ID=c1c329d3-129f-4279-b4be-92131036e7a3;Name=chr12:53837175:53837557:+@chr12:53848510:53848653:+;Genes=PRR13,PCBP2;gid=c1c329d3-129f-4279-b4be-92131036e7a3;Note=0uM
chr12	CG	mRNA	53837175	53848653	.	+	.	ID=c1c329d3-129f-4279-b4be-92131036e7a3.CG;Parent=c1c329d3-129f-4279-b4be-92131036e7a3;gid=c1c329d3-129f-4279-b4be-92131036e7a3;Note=0uM
chr12	CG	exon	53837175	53837557	.	+	.	ID=c1c329d3-129f-4279-b4be-92131036e7a3.CG.0;Parent=c1c329d3-129f-4279-b4be-92131036e7a3.CG;gid=c1c329d3-129f-4279-b4be-92131036e7a3;Note=0uM
chr12	CG	exon	53848510	53848653	.	+	.	ID=c1c329d3-129f-4279-b4be-92131036e7a3.CG.1;Parent=c1c329d3-129f-4279-b4be-92131036e7a3.CG;gid=c1c329d3-129f-4279-b4be-92131036e7a3;Note=0uM
chr12	CG	mRNA	53837175	53840417	.	+	.	ID=c1c329d3-129f-4279-b4be-92131036e7a3.WT;Parent=c1c329d3-129f-4279-b4be-92131036e7a3;gid=c1c329d3-129f-4279-b4be-92131036e7a3;Note=0uM
chr12	CG	exon	53837175	53837557	.	+	.	ID=c1c329d3-129f-4279-b4be-92131036e7a3.WT.0;Parent=c1c329d3-129f-4279-b4be-92131036e7a3.WT;gid=c1c329d3-129f-4279-b4be-92131036e7a3;Note=0uM
chr12	CG	exon	53839799	53840417	.	+	.	ID=c1c329d3-129f-4279-b4be-92131036e7a3.WT.1;Parent=c1c329d3-129f-4279-b4be-92131036e7a3.WT;gid=c1c329d3-129f-4279-b4be-92131036e7a3;Note=0uM
chr16	CG	gene	8906848	8943512	.	+	.	ID=bc19e346-e335-4684-8766-a5db7b3c3c96;Name=chr16:8906848:8906963:+@chr16:8941581:8943512:+;Genes=PMM2,RP11-77H9.2;gid=bc19e346-e335-4684-8766-a5db7b3c3c96;Note=0uM
chr16	CG	mRNA	8906848	8943512	.	+	.	ID=bc19e346-e335-4684-8766-a5db7b3c3c96.CG;Parent=bc19e346-e335-4684-8766-a5db7b3c3c96;gid=bc19e346-e335-4684-8766-a5db7b3c3c96;Note=0uM
chr16	CG	exon	8906848	8906963	.	+	.	ID=bc19e346-e335-4684-8766-a5db7b3c3c96.CG.0;Parent=bc19e346-e335-4684-8766-a5db7b3c3c96.CG;gid=bc19e346-e335-4684-8766-a5db7b3c3c96;Note=0uM
chr16	CG	exon	8941581	8943512	.	+	.	ID=bc19e346-e335-4684-8766-a5db7b3c3c96.CG.1;Parent=bc19e346-e335-4684-8766-a5db7b3c3c96.CG;gid=bc19e346-e335-4684-8766-a5db7b3c3c96;Note=0uM
chr16	CG	mRNA	8906848	8941725	.	+	.	ID=bc19e346-e335-4684-8766-a5db7b3c3c96.WT;Parent=bc19e346-e335-4684-8766-a5db7b3c3c96;gid=bc19e346-e335-4684-8766-a5db7b3c3c96;Note=0uM
chr16	CG	exon	8906848	8906963	.	+	.	ID=bc19e346-e335-4684-8766-a5db7b3c3c96.WT.0;Parent=bc19e346-e335-4684-8766-a5db7b3c3c96.WT;gid=bc19e346-e335-4684-8766-a5db7b3c3c96;Note=0uM
chr16	CG	exon	8941581	8941725	.	+	.	ID=bc19e346-e335-4684-8766-a5db7b3c3c96.WT.1;Parent=bc19e346-e335-4684-8766-a5db7b3c3c96.WT;gid=bc19e346-e335-4684-8766-a5db7b3c3c96;Note=0uM
chr7	CG	gene	115895140	116073412	.	-	.	ID=33a2938f-c0ca-43e9-af3b-e66e6fb4bf95;Name=chr7:116073230:116073412:-@chr7:115895140:115895289:-;Genes=AC002066.1,AC073130.3;gid=33a2938f-c0ca-43e9-af3b-e66e6fb4bf95;Note=0uM
chr7	CG	mRNA	115895140	116073412	.	-	.	ID=33a2938f-c0ca-43e9-af3b-e66e6fb4bf95.CG;Parent=33a2938f-c0ca-43e9-af3b-e66e6fb4bf95;gid=33a2938f-c0ca-43e9-af3b-e66e6fb4bf95;Note=0uM
chr7	CG	exon	116073230	116073412	.	-	.	ID=33a2938f-c0ca-43e9-af3b-e66e6fb4bf95.CG.0;Parent=33a2938f-c0ca-43e9-af3b-e66e6fb4bf95.CG;gid=33a2938f-c0ca-43e9-af3b-e66e6fb4bf95;Note=0uM
chr7	CG	exon	115895140	115895289	.	-	.	ID=33a2938f-c0ca-43e9-af3b-e66e6fb4bf95.CG.1;Parent=33a2938f-c0ca-43e9-af3b-e66e6fb4bf95.CG;gid=33a2938f-c0ca-43e9-af3b-e66e6fb4bf95;Note=0uM
chr7	CG	mRNA	116073230	116073412	.	-	.	ID=33a2938f-c0ca-43e9-af3b-e66e6fb4bf95.WT;Parent=33a2938f-c0ca-43e9-af3b-e66e6fb4bf95;gid=33a2938f-c0ca-43e9-af3b-e66e6fb4bf95;Note=0uM
chr7	CG	exon	116073230	116073412	.	-	.	ID=33a2938f-c0ca-43e9-af3b-e66e6fb4bf95.WT.0;Parent=33a2938f-c0ca-43e9-af3b-e66e6fb4bf95.WT;gid=33a2938f-c0ca-43e9-af3b-e66e6fb4bf95;Note=0uM
chr12	CG	gene	56693944	56708750	.	-	.	ID=9ca31b96-62d6-46f8-80d7-5839b656e91d;Name=chr12:56708635:56708750:-@chr12:56693944:56694004:-;Genes=CNPY2,CS;gid=9ca31b96-62d6-46f8-80d7-5839b656e91d;Note=0uM
chr12	CG	mRNA	56693944	56708750	.	-	.	ID=9ca31b96-62d6-46f8-80d7-5839b656e91d.CG;Parent=9ca31b96-62d6-46f8-80d7-5839b656e91d;gid=9ca31b96-62d6-46f8-80d7-5839b656e91d;Note=0uM
chr12	CG	exon	56708635	56708750	.	-	.	ID=9ca31b96-62d6-46f8-80d7-5839b656e91d.CG.0;Parent=9ca31b96-62d6-46f8-80d7-5839b656e91d.CG;gid=9ca31b96-62d6-46f8-80d7-5839b656e91d;Note=0uM
chr12	CG	exon	56693944	56694004	.	-	.	ID=9ca31b96-62d6-46f8-80d7-5839b656e91d.CG.1;Parent=9ca31b96-62d6-46f8-80d7-5839b656e91d.CG;gid=9ca31b96-62d6-46f8-80d7-5839b656e91d;Note=0uM
chr12	CG	mRNA	56704995	56708750	.	-	.	ID=9ca31b96-62d6-46f8-80d7-5839b656e91d.WT;Parent=9ca31b96-62d6-46f8-80d7-5839b656e91d;gid=9ca31b96-62d6-46f8-80d7-5839b656e91d;Note=0uM
chr12	CG	exon	56708635	56708750	.	-	.	ID=9ca31b96-62d6-46f8-80d7-5839b656e91d.WT.0;Parent=9ca31b96-62d6-46f8-80d7-5839b656e91d.WT;gid=9ca31b96-62d6-46f8-80d7-5839b656e91d;Note=0uM
chr12	CG	exon	56704995	56705198	.	-	.	ID=9ca31b96-62d6-46f8-80d7-5839b656e91d.WT.1;Parent=9ca31b96-62d6-46f8-80d7-5839b656e91d.WT;gid=9ca31b96-62d6-46f8-80d7-5839b656e91d;Note=0uM
chr12	CG	gene	56693944	56708750	.	-	.	ID=8465feb6-47c1-428c-8ff6-eaa7bca9f125;Name=chr12:56708635:56708750:-@chr12:56693944:56694004:-;Genes=CNPY2,CS;gid=8465feb6-47c1-428c-8ff6-eaa7bca9f125;Note=0uM
chr12	CG	mRNA	56693944	56708750	.	-	.	ID=8465feb6-47c1-428c-8ff6-eaa7bca9f125.CG;Parent=8465feb6-47c1-428c-8ff6-eaa7bca9f125;gid=8465feb6-47c1-428c-8ff6-eaa7bca9f125;Note=0uM
chr12	CG	exon	56708635	56708750	.	-	.	ID=8465feb6-47c1-428c-8ff6-eaa7bca9f125.CG.0;Parent=8465feb6-47c1-428c-8ff6-eaa7bca9f125.CG;gid=8465feb6-47c1-428c-8ff6-eaa7bca9f125;Note=0uM
chr12	CG	exon	56693944	56694004	.	-	.	ID=8465feb6-47c1-428c-8ff6-eaa7bca9f125.CG.1;Parent=8465feb6-47c1-428c-8ff6-eaa7bca9f125.CG;gid=8465feb6-47c1-428c-8ff6-eaa7bca9f125;Note=0uM
chr12	CG	mRNA	56704995	56708750	.	-	.	ID=8465feb6-47c1-428c-8ff6-eaa7bca9f125.WT;Parent=8465feb6-47c1-428c-8ff6-eaa7bca9f125;gid=8465feb6-47c1-428c-8ff6-eaa7bca9f125;Note=0uM
chr12	CG	exon	56708635	56708750	.	-	.	ID=8465feb6-47c1-428c-8ff6-eaa7bca9f125.WT.0;Parent=8465feb6-47c1-428c-8ff6-eaa7bca9f125.WT;gid=8465feb6-47c1-428c-8ff6-eaa7bca9f125;Note=0uM
chr12	CG	exon	56704995	56705198	.	-	.	ID=8465feb6-47c1-428c-8ff6-eaa7bca9f125.WT.1;Parent=8465feb6-47c1-428c-8ff6-eaa7bca9f125.WT;gid=8465feb6-47c1-428c-8ff6-eaa7bca9f125;Note=0uM
chr12	CG	gene	56693944	56708750	.	-	.	ID=432ccee0-abdd-4428-b828-75161e1d42b9;Name=chr12:56708635:56708750:-@chr12:56693944:56694004:-;Genes=CNPY2,CS;gid=432ccee0-abdd-4428-b828-75161e1d42b9;Note=0uM
chr12	CG	mRNA	56693944	56708750	.	-	.	ID=432ccee0-abdd-4428-b828-75161e1d42b9.CG;Parent=432ccee0-abdd-4428-b828-75161e1d42b9;gid=432ccee0-abdd-4428-b828-75161e1d42b9;Note=0uM
chr12	CG	exon	56708635	56708750	.	-	.	ID=432ccee0-abdd-4428-b828-75161e1d42b9.CG.0;Parent=432ccee0-abdd-4428-b828-75161e1d42b9.CG;gid=432ccee0-abdd-4428-b828-75161e1d42b9;Note=0uM
chr12	CG	exon	56693944	56694004	.	-	.	ID=432ccee0-abdd-4428-b828-75161e1d42b9.CG.1;Parent=432ccee0-abdd-4428-b828-75161e1d42b9.CG;gid=432ccee0-abdd-4428-b828-75161e1d42b9;Note=0uM
chr12	CG	mRNA	56704995	56708750	.	-	.	ID=432ccee0-abdd-4428-b828-75161e1d42b9.WT;Parent=432ccee0-abdd-4428-b828-75161e1d42b9;gid=432ccee0-abdd-4428-b828-75161e1d42b9;Note=0uM
chr12	CG	exon	56708635	56708750	.	-	.	ID=432ccee0-abdd-4428-b828-75161e1d42b9.WT.0;Parent=432ccee0-abdd-4428-b828-75161e1d42b9.WT;gid=432ccee0-abdd-4428-b828-75161e1d42b9;Note=0uM
chr12	CG	exon	56704995	56705198	.	-	.	ID=432ccee0-abdd-4428-b828-75161e1d42b9.WT.1;Parent=432ccee0-abdd-4428-b828-75161e1d42b9.WT;gid=432ccee0-abdd-4428-b828-75161e1d42b9;Note=0uM
chr12	CG	gene	56693944	56708750	.	-	.	ID=89bb0305-9d9b-46c2-a274-c174bb7adbac;Name=chr12:56708635:56708750:-@chr12:56693944:56694004:-;Genes=CNPY2,CS;gid=89bb0305-9d9b-46c2-a274-c174bb7adbac;Note=0uM
chr12	CG	mRNA	56693944	56708750	.	-	.	ID=89bb0305-9d9b-46c2-a274-c174bb7adbac.CG;Parent=89bb0305-9d9b-46c2-a274-c174bb7adbac;gid=89bb0305-9d9b-46c2-a274-c174bb7adbac;Note=0uM
chr12	CG	exon	56708635	56708750	.	-	.	ID=89bb0305-9d9b-46c2-a274-c174bb7adbac.CG.0;Parent=89bb0305-9d9b-46c2-a274-c174bb7adbac.CG;gid=89bb0305-9d9b-46c2-a274-c174bb7adbac;Note=0uM
chr12	CG	exon	56693944	56694004	.	-	.	ID=89bb0305-9d9b-46c2-a274-c174bb7adbac.CG.1;Parent=89bb0305-9d9b-46c2-a274-c174bb7adbac.CG;gid=89bb0305-9d9b-46c2-a274-c174bb7adbac;Note=0uM
chr12	CG	mRNA	56704995	56708750	.	-	.	ID=89bb0305-9d9b-46c2-a274-c174bb7adbac.WT;Parent=89bb0305-9d9b-46c2-a274-c174bb7adbac;gid=89bb0305-9d9b-46c2-a274-c174bb7adbac;Note=0uM
chr12	CG	exon	56708635	56708750	.	-	.	ID=89bb0305-9d9b-46c2-a274-c174bb7adbac.WT.0;Parent=89bb0305-9d9b-46c2-a274-c174bb7adbac.WT;gid=89bb0305-9d9b-46c2-a274-c174bb7adbac;Note=0uM
chr12	CG	exon	56704995	56705198	.	-	.	ID=89bb0305-9d9b-46c2-a274-c174bb7adbac.WT.1;Parent=89bb0305-9d9b-46c2-a274-c174bb7adbac.WT;gid=89bb0305-9d9b-46c2-a274-c174bb7adbac;Note=0uM
chr17	CG	gene	18638190	18651418	.	+	.	ID=6176d8a3-baf9-4de6-9549-c246cdaa0d0b;Name=chr17:18638190:18638755:+@chr17:18639526:18639585:+@chr17:18643536:18643593:+@chr17:18651254:18651418:+;Genes=TRIM16L,TRIM16L,FBXW10,FBXW10;gid=6176d8a3-baf9-4de6-9549-c246cdaa0d0b;Note=0uM
chr17	CG	mRNA	18638190	18651418	.	+	.	ID=6176d8a3-baf9-4de6-9549-c246cdaa0d0b.CG;Parent=6176d8a3-baf9-4de6-9549-c246cdaa0d0b;gid=6176d8a3-baf9-4de6-9549-c246cdaa0d0b;Note=0uM
chr17	CG	exon	18638190	18638755	.	+	.	ID=6176d8a3-baf9-4de6-9549-c246cdaa0d0b.CG.0;Parent=6176d8a3-baf9-4de6-9549-c246cdaa0d0b.CG;gid=6176d8a3-baf9-4de6-9549-c246cdaa0d0b;Note=0uM
chr17	CG	exon	18639526	18639585	.	+	.	ID=6176d8a3-baf9-4de6-9549-c246cdaa0d0b.CG.1;Parent=6176d8a3-baf9-4de6-9549-c246cdaa0d0b.CG;gid=6176d8a3-baf9-4de6-9549-c246cdaa0d0b;Note=0uM
chr17	CG	exon	18643536	18643593	.	+	.	ID=6176d8a3-baf9-4de6-9549-c246cdaa0d0b.CG.2;Parent=6176d8a3-baf9-4de6-9549-c246cdaa0d0b.CG;gid=6176d8a3-baf9-4de6-9549-c246cdaa0d0b;Note=0uM
chr17	CG	exon	18651254	18651418	.	+	.	ID=6176d8a3-baf9-4de6-9549-c246cdaa0d0b.CG.3;Parent=6176d8a3-baf9-4de6-9549-c246cdaa0d0b.CG;gid=6176d8a3-baf9-4de6-9549-c246cdaa0d0b;Note=0uM
chr17	CG	mRNA	18638190	18639425	.	+	.	ID=6176d8a3-baf9-4de6-9549-c246cdaa0d0b.WT;Parent=6176d8a3-baf9-4de6-9549-c246cdaa0d0b;gid=6176d8a3-baf9-4de6-9549-c246cdaa0d0b;Note=0uM
chr17	CG	exon	18638190	18638755	.	+	.	ID=6176d8a3-baf9-4de6-9549-c246cdaa0d0b.WT.0;Parent=6176d8a3-baf9-4de6-9549-c246cdaa0d0b.WT;gid=6176d8a3-baf9-4de6-9549-c246cdaa0d0b;Note=0uM
chr17	CG	exon	18639330	18639425	.	+	.	ID=6176d8a3-baf9-4de6-9549-c246cdaa0d0b.WT.1;Parent=6176d8a3-baf9-4de6-9549-c246cdaa0d0b.WT;gid=6176d8a3-baf9-4de6-9549-c246cdaa0d0b;Note=0uM
chr17	CG	gene	18638190	18651418	.	+	.	ID=896487f0-e834-4a49-b5d6-88246238be78;Name=chr17:18638190:18638755:+@chr17:18639526:18639585:+@chr17:18643536:18643593:+@chr17:18651254:18651418:+;Genes=TRIM16L,TRIM16L,FBXW10,FBXW10;gid=896487f0-e834-4a49-b5d6-88246238be78;Note=0uM
chr17	CG	mRNA	18638190	18651418	.	+	.	ID=896487f0-e834-4a49-b5d6-88246238be78.CG;Parent=896487f0-e834-4a49-b5d6-88246238be78;gid=896487f0-e834-4a49-b5d6-88246238be78;Note=0uM
chr17	CG	exon	18638190	18638755	.	+	.	ID=896487f0-e834-4a49-b5d6-88246238be78.CG.0;Parent=896487f0-e834-4a49-b5d6-88246238be78.CG;gid=896487f0-e834-4a49-b5d6-88246238be78;Note=0uM
chr17	CG	exon	18639526	18639585	.	+	.	ID=896487f0-e834-4a49-b5d6-88246238be78.CG.1;Parent=896487f0-e834-4a49-b5d6-88246238be78.CG;gid=896487f0-e834-4a49-b5d6-88246238be78;Note=0uM
chr17	CG	exon	18643536	18643593	.	+	.	ID=896487f0-e834-4a49-b5d6-88246238be78.CG.2;Parent=896487f0-e834-4a49-b5d6-88246238be78.CG;gid=896487f0-e834-4a49-b5d6-88246238be78;Note=0uM
chr17	CG	exon	18651254	18651418	.	+	.	ID=896487f0-e834-4a49-b5d6-88246238be78.CG.3;Parent=896487f0-e834-4a49-b5d6-88246238be78.CG;gid=896487f0-e834-4a49-b5d6-88246238be78;Note=0uM
chr17	CG	mRNA	18638190	18639425	.	+	.	ID=896487f0-e834-4a49-b5d6-88246238be78.WT;Parent=896487f0-e834-4a49-b5d6-88246238be78;gid=896487f0-e834-4a49-b5d6-88246238be78;Note=0uM
chr17	CG	exon	18638190	18638755	.	+	.	ID=896487f0-e834-4a49-b5d6-88246238be78.WT.0;Parent=896487f0-e834-4a49-b5d6-88246238be78.WT;gid=896487f0-e834-4a49-b5d6-88246238be78;Note=0uM
chr17	CG	exon	18639330	18639425	.	+	.	ID=896487f0-e834-4a49-b5d6-88246238be78.WT.1;Parent=896487f0-e834-4a49-b5d6-88246238be78.WT;gid=896487f0-e834-4a49-b5d6-88246238be78;Note=0uM
chr3	CG	gene	138291701	138515409	.	-	.	ID=8a613d26-9681-4fbe-b64d-01ffde0e1bde;Name=chr3:138515305:138515409:-@chr3:138291701:138291774:-;Genes=PIK3CB,CEP70;gid=8a613d26-9681-4fbe-b64d-01ffde0e1bde;Note=0uM
chr3	CG	mRNA	138291701	138515409	.	-	.	ID=8a613d26-9681-4fbe-b64d-01ffde0e1bde.CG;Parent=8a613d26-9681-4fbe-b64d-01ffde0e1bde;gid=8a613d26-9681-4fbe-b64d-01ffde0e1bde;Note=0uM
chr3	CG	exon	138515305	138515409	.	-	.	ID=8a613d26-9681-4fbe-b64d-01ffde0e1bde.CG.0;Parent=8a613d26-9681-4fbe-b64d-01ffde0e1bde.CG;gid=8a613d26-9681-4fbe-b64d-01ffde0e1bde;Note=0uM
chr3	CG	exon	138291701	138291774	.	-	.	ID=8a613d26-9681-4fbe-b64d-01ffde0e1bde.CG.1;Parent=8a613d26-9681-4fbe-b64d-01ffde0e1bde.CG;gid=8a613d26-9681-4fbe-b64d-01ffde0e1bde;Note=0uM
chr3	CG	mRNA	138488893	138515409	.	-	.	ID=8a613d26-9681-4fbe-b64d-01ffde0e1bde.WT;Parent=8a613d26-9681-4fbe-b64d-01ffde0e1bde;gid=8a613d26-9681-4fbe-b64d-01ffde0e1bde;Note=0uM
chr3	CG	exon	138515305	138515409	.	-	.	ID=8a613d26-9681-4fbe-b64d-01ffde0e1bde.WT.0;Parent=8a613d26-9681-4fbe-b64d-01ffde0e1bde.WT;gid=8a613d26-9681-4fbe-b64d-01ffde0e1bde;Note=0uM
chr3	CG	exon	138488893	138488959	.	-	.	ID=8a613d26-9681-4fbe-b64d-01ffde0e1bde.WT.1;Parent=8a613d26-9681-4fbe-b64d-01ffde0e1bde.WT;gid=8a613d26-9681-4fbe-b64d-01ffde0e1bde;Note=0uM
chr3	CG	gene	138291701	138515409	.	-	.	ID=fe11ff8f-2a31-4c0a-9f90-5aa19da38e5e;Name=chr3:138515305:138515409:-@chr3:138291701:138291774:-;Genes=PIK3CB,CEP70;gid=fe11ff8f-2a31-4c0a-9f90-5aa19da38e5e;Note=0uM
chr3	CG	mRNA	138291701	138515409	.	-	.	ID=fe11ff8f-2a31-4c0a-9f90-5aa19da38e5e.CG;Parent=fe11ff8f-2a31-4c0a-9f90-5aa19da38e5e;gid=fe11ff8f-2a31-4c0a-9f90-5aa19da38e5e;Note=0uM
chr3	CG	exon	138515305	138515409	.	-	.	ID=fe11ff8f-2a31-4c0a-9f90-5aa19da38e5e.CG.0;Parent=fe11ff8f-2a31-4c0a-9f90-5aa19da38e5e.CG;gid=fe11ff8f-2a31-4c0a-9f90-5aa19da38e5e;Note=0uM
chr3	CG	exon	138291701	138291774	.	-	.	ID=fe11ff8f-2a31-4c0a-9f90-5aa19da38e5e.CG.1;Parent=fe11ff8f-2a31-4c0a-9f90-5aa19da38e5e.CG;gid=fe11ff8f-2a31-4c0a-9f90-5aa19da38e5e;Note=0uM
chr3	CG	mRNA	138488893	138515409	.	-	.	ID=fe11ff8f-2a31-4c0a-9f90-5aa19da38e5e.WT;Parent=fe11ff8f-2a31-4c0a-9f90-5aa19da38e5e;gid=fe11ff8f-2a31-4c0a-9f90-5aa19da38e5e;Note=0uM
chr3	CG	exon	138515305	138515409	.	-	.	ID=fe11ff8f-2a31-4c0a-9f90-5aa19da38e5e.WT.0;Parent=fe11ff8f-2a31-4c0a-9f90-5aa19da38e5e.WT;gid=fe11ff8f-2a31-4c0a-9f90-5aa19da38e5e;Note=0uM
chr3	CG	exon	138488893	138488959	.	-	.	ID=fe11ff8f-2a31-4c0a-9f90-5aa19da38e5e.WT.1;Parent=fe11ff8f-2a31-4c0a-9f90-5aa19da38e5e.WT;gid=fe11ff8f-2a31-4c0a-9f90-5aa19da38e5e;Note=0uM
chr3	CG	gene	138291701	138515409	.	-	.	ID=c513ed3f-28cd-4c5c-a504-ff02a942c7b6;Name=chr3:138515305:138515409:-@chr3:138291701:138291774:-;Genes=PIK3CB,CEP70;gid=c513ed3f-28cd-4c5c-a504-ff02a942c7b6;Note=0uM
chr3	CG	mRNA	138291701	138515409	.	-	.	ID=c513ed3f-28cd-4c5c-a504-ff02a942c7b6.CG;Parent=c513ed3f-28cd-4c5c-a504-ff02a942c7b6;gid=c513ed3f-28cd-4c5c-a504-ff02a942c7b6;Note=0uM
chr3	CG	exon	138515305	138515409	.	-	.	ID=c513ed3f-28cd-4c5c-a504-ff02a942c7b6.CG.0;Parent=c513ed3f-28cd-4c5c-a504-ff02a942c7b6.CG;gid=c513ed3f-28cd-4c5c-a504-ff02a942c7b6;Note=0uM
chr3	CG	exon	138291701	138291774	.	-	.	ID=c513ed3f-28cd-4c5c-a504-ff02a942c7b6.CG.1;Parent=c513ed3f-28cd-4c5c-a504-ff02a942c7b6.CG;gid=c513ed3f-28cd-4c5c-a504-ff02a942c7b6;Note=0uM
chr3	CG	mRNA	138488893	138515409	.	-	.	ID=c513ed3f-28cd-4c5c-a504-ff02a942c7b6.WT;Parent=c513ed3f-28cd-4c5c-a504-ff02a942c7b6;gid=c513ed3f-28cd-4c5c-a504-ff02a942c7b6;Note=0uM
chr3	CG	exon	138515305	138515409	.	-	.	ID=c513ed3f-28cd-4c5c-a504-ff02a942c7b6.WT.0;Parent=c513ed3f-28cd-4c5c-a504-ff02a942c7b6.WT;gid=c513ed3f-28cd-4c5c-a504-ff02a942c7b6;Note=0uM
chr3	CG	exon	138488893	138488959	.	-	.	ID=c513ed3f-28cd-4c5c-a504-ff02a942c7b6.WT.1;Parent=c513ed3f-28cd-4c5c-a504-ff02a942c7b6.WT;gid=c513ed3f-28cd-4c5c-a504-ff02a942c7b6;Note=0uM
chr15	CG	gene	42128673	42132428	.	+	.	ID=dc2c466e-929e-4d03-b556-a06b5b057003;Name=chr15:42128673:42128749:+@chr15:42132356:42132428:+;Genes=JMJD7,PLA2G4B;gid=dc2c466e-929e-4d03-b556-a06b5b057003;Note=0uM
chr15	CG	mRNA	42128673	42132428	.	+	.	ID=dc2c466e-929e-4d03-b556-a06b5b057003.CG;Parent=dc2c466e-929e-4d03-b556-a06b5b057003;gid=dc2c466e-929e-4d03-b556-a06b5b057003;Note=0uM
chr15	CG	exon	42128673	42128749	.	+	.	ID=dc2c466e-929e-4d03-b556-a06b5b057003.CG.0;Parent=dc2c466e-929e-4d03-b556-a06b5b057003.CG;gid=dc2c466e-929e-4d03-b556-a06b5b057003;Note=0uM
chr15	CG	exon	42132356	42132428	.	+	.	ID=dc2c466e-929e-4d03-b556-a06b5b057003.CG.1;Parent=dc2c466e-929e-4d03-b556-a06b5b057003.CG;gid=dc2c466e-929e-4d03-b556-a06b5b057003;Note=0uM
chr15	CG	mRNA	42128673	42129138	.	+	.	ID=dc2c466e-929e-4d03-b556-a06b5b057003.WT;Parent=dc2c466e-929e-4d03-b556-a06b5b057003;gid=dc2c466e-929e-4d03-b556-a06b5b057003;Note=0uM
chr15	CG	exon	42128673	42128749	.	+	.	ID=dc2c466e-929e-4d03-b556-a06b5b057003.WT.0;Parent=dc2c466e-929e-4d03-b556-a06b5b057003.WT;gid=dc2c466e-929e-4d03-b556-a06b5b057003;Note=0uM
chr15	CG	exon	42128979	42129138	.	+	.	ID=dc2c466e-929e-4d03-b556-a06b5b057003.WT.1;Parent=dc2c466e-929e-4d03-b556-a06b5b057003.WT;gid=dc2c466e-929e-4d03-b556-a06b5b057003;Note=0uM
chr15	CG	gene	42128673	42132428	.	+	.	ID=480516ea-85ae-4042-9a51-feb24bb488db;Name=chr15:42128673:42128749:+@chr15:42132356:42132428:+;Genes=JMJD7,PLA2G4B;gid=480516ea-85ae-4042-9a51-feb24bb488db;Note=0uM
chr15	CG	mRNA	42128673	42132428	.	+	.	ID=480516ea-85ae-4042-9a51-feb24bb488db.CG;Parent=480516ea-85ae-4042-9a51-feb24bb488db;gid=480516ea-85ae-4042-9a51-feb24bb488db;Note=0uM
chr15	CG	exon	42128673	42128749	.	+	.	ID=480516ea-85ae-4042-9a51-feb24bb488db.CG.0;Parent=480516ea-85ae-4042-9a51-feb24bb488db.CG;gid=480516ea-85ae-4042-9a51-feb24bb488db;Note=0uM
chr15	CG	exon	42132356	42132428	.	+	.	ID=480516ea-85ae-4042-9a51-feb24bb488db.CG.1;Parent=480516ea-85ae-4042-9a51-feb24bb488db.CG;gid=480516ea-85ae-4042-9a51-feb24bb488db;Note=0uM
chr15	CG	mRNA	42128673	42129138	.	+	.	ID=480516ea-85ae-4042-9a51-feb24bb488db.WT;Parent=480516ea-85ae-4042-9a51-feb24bb488db;gid=480516ea-85ae-4042-9a51-feb24bb488db;Note=0uM
chr15	CG	exon	42128673	42128749	.	+	.	ID=480516ea-85ae-4042-9a51-feb24bb488db.WT.0;Parent=480516ea-85ae-4042-9a51-feb24bb488db.WT;gid=480516ea-85ae-4042-9a51-feb24bb488db;Note=0uM
chr15	CG	exon	42128979	42129138	.	+	.	ID=480516ea-85ae-4042-9a51-feb24bb488db.WT.1;Parent=480516ea-85ae-4042-9a51-feb24bb488db.WT;gid=480516ea-85ae-4042-9a51-feb24bb488db;Note=0uM
chr11	CG	gene	5303139	5367129	.	-	.	ID=5ce5835b-72a3-4d28-bab1-5c2f6abb15c3;Name=chr11:5367003:5367129:-@chr11:5303139:5303181:-;Genes=AC104389.28,HBE1;gid=5ce5835b-72a3-4d28-bab1-5c2f6abb15c3;Note=0uM
chr11	CG	mRNA	5303139	5367129	.	-	.	ID=5ce5835b-72a3-4d28-bab1-5c2f6abb15c3.CG;Parent=5ce5835b-72a3-4d28-bab1-5c2f6abb15c3;gid=5ce5835b-72a3-4d28-bab1-5c2f6abb15c3;Note=0uM
chr11	CG	exon	5367003	5367129	.	-	.	ID=5ce5835b-72a3-4d28-bab1-5c2f6abb15c3.CG.0;Parent=5ce5835b-72a3-4d28-bab1-5c2f6abb15c3.CG;gid=5ce5835b-72a3-4d28-bab1-5c2f6abb15c3;Note=0uM
chr11	CG	exon	5303139	5303181	.	-	.	ID=5ce5835b-72a3-4d28-bab1-5c2f6abb15c3.CG.1;Parent=5ce5835b-72a3-4d28-bab1-5c2f6abb15c3.CG;gid=5ce5835b-72a3-4d28-bab1-5c2f6abb15c3;Note=0uM
chr11	CG	mRNA	5326206	5367129	.	-	.	ID=5ce5835b-72a3-4d28-bab1-5c2f6abb15c3.WT;Parent=5ce5835b-72a3-4d28-bab1-5c2f6abb15c3;gid=5ce5835b-72a3-4d28-bab1-5c2f6abb15c3;Note=0uM
chr11	CG	exon	5367003	5367129	.	-	.	ID=5ce5835b-72a3-4d28-bab1-5c2f6abb15c3.WT.0;Parent=5ce5835b-72a3-4d28-bab1-5c2f6abb15c3.WT;gid=5ce5835b-72a3-4d28-bab1-5c2f6abb15c3;Note=0uM
chr11	CG	exon	5326206	5326907	.	-	.	ID=5ce5835b-72a3-4d28-bab1-5c2f6abb15c3.WT.1;Parent=5ce5835b-72a3-4d28-bab1-5c2f6abb15c3.WT;gid=5ce5835b-72a3-4d28-bab1-5c2f6abb15c3;Note=0uM
chr11	CG	gene	5303139	5367129	.	-	.	ID=a55c2423-3d03-42b6-8d31-ae6d35be969d;Name=chr11:5367003:5367129:-@chr11:5303139:5303181:-;Genes=AC104389.28,HBE1;gid=a55c2423-3d03-42b6-8d31-ae6d35be969d;Note=0uM
chr11	CG	mRNA	5303139	5367129	.	-	.	ID=a55c2423-3d03-42b6-8d31-ae6d35be969d.CG;Parent=a55c2423-3d03-42b6-8d31-ae6d35be969d;gid=a55c2423-3d03-42b6-8d31-ae6d35be969d;Note=0uM
chr11	CG	exon	5367003	5367129	.	-	.	ID=a55c2423-3d03-42b6-8d31-ae6d35be969d.CG.0;Parent=a55c2423-3d03-42b6-8d31-ae6d35be969d.CG;gid=a55c2423-3d03-42b6-8d31-ae6d35be969d;Note=0uM
chr11	CG	exon	5303139	5303181	.	-	.	ID=a55c2423-3d03-42b6-8d31-ae6d35be969d.CG.1;Parent=a55c2423-3d03-42b6-8d31-ae6d35be969d.CG;gid=a55c2423-3d03-42b6-8d31-ae6d35be969d;Note=0uM
chr11	CG	mRNA	5326206	5367129	.	-	.	ID=a55c2423-3d03-42b6-8d31-ae6d35be969d.WT;Parent=a55c2423-3d03-42b6-8d31-ae6d35be969d;gid=a55c2423-3d03-42b6-8d31-ae6d35be969d;Note=0uM
chr11	CG	exon	5367003	5367129	.	-	.	ID=a55c2423-3d03-42b6-8d31-ae6d35be969d.WT.0;Parent=a55c2423-3d03-42b6-8d31-ae6d35be969d.WT;gid=a55c2423-3d03-42b6-8d31-ae6d35be969d;Note=0uM
chr11	CG	exon	5326206	5326907	.	-	.	ID=a55c2423-3d03-42b6-8d31-ae6d35be969d.WT.1;Parent=a55c2423-3d03-42b6-8d31-ae6d35be969d.WT;gid=a55c2423-3d03-42b6-8d31-ae6d35be969d;Note=0uM
chr6	CG	gene	64289162	64356700	.	+	.	ID=5683b62b-3fee-4b18-b145-5d81b170c614;Name=chr6:64289162:64289236:+@chr6:64356432:64356700:+;Genes=PTP4A1,PHF3;gid=5683b62b-3fee-4b18-b145-5d81b170c614;Note=0uM
chr6	CG	mRNA	64289162	64356700	.	+	.	ID=5683b62b-3fee-4b18-b145-5d81b170c614.CG;Parent=5683b62b-3fee-4b18-b145-5d81b170c614;gid=5683b62b-3fee-4b18-b145-5d81b170c614;Note=0uM
chr6	CG	exon	64289162	64289236	.	+	.	ID=5683b62b-3fee-4b18-b145-5d81b170c614.CG.0;Parent=5683b62b-3fee-4b18-b145-5d81b170c614.CG;gid=5683b62b-3fee-4b18-b145-5d81b170c614;Note=0uM
chr6	CG	exon	64356432	64356700	.	+	.	ID=5683b62b-3fee-4b18-b145-5d81b170c614.CG.1;Parent=5683b62b-3fee-4b18-b145-5d81b170c614.CG;gid=5683b62b-3fee-4b18-b145-5d81b170c614;Note=0uM
chr6	CG	mRNA	64289162	64293492	.	+	.	ID=5683b62b-3fee-4b18-b145-5d81b170c614.WT;Parent=5683b62b-3fee-4b18-b145-5d81b170c614;gid=5683b62b-3fee-4b18-b145-5d81b170c614;Note=0uM
chr6	CG	exon	64289162	64289236	.	+	.	ID=5683b62b-3fee-4b18-b145-5d81b170c614.WT.0;Parent=5683b62b-3fee-4b18-b145-5d81b170c614.WT;gid=5683b62b-3fee-4b18-b145-5d81b170c614;Note=0uM
chr6	CG	exon	64289962	64293492	.	+	.	ID=5683b62b-3fee-4b18-b145-5d81b170c614.WT.1;Parent=5683b62b-3fee-4b18-b145-5d81b170c614.WT;gid=5683b62b-3fee-4b18-b145-5d81b170c614;Note=0uM
chr6	CG	gene	64289162	64356700	.	+	.	ID=96cf46cf-9c38-4a68-9ed7-04267f29d99d;Name=chr6:64289162:64289236:+@chr6:64356432:64356700:+;Genes=PTP4A1,PHF3;gid=96cf46cf-9c38-4a68-9ed7-04267f29d99d;Note=0uM
chr6	CG	mRNA	64289162	64356700	.	+	.	ID=96cf46cf-9c38-4a68-9ed7-04267f29d99d.CG;Parent=96cf46cf-9c38-4a68-9ed7-04267f29d99d;gid=96cf46cf-9c38-4a68-9ed7-04267f29d99d;Note=0uM
chr6	CG	exon	64289162	64289236	.	+	.	ID=96cf46cf-9c38-4a68-9ed7-04267f29d99d.CG.0;Parent=96cf46cf-9c38-4a68-9ed7-04267f29d99d.CG;gid=96cf46cf-9c38-4a68-9ed7-04267f29d99d;Note=0uM
chr6	CG	exon	64356432	64356700	.	+	.	ID=96cf46cf-9c38-4a68-9ed7-04267f29d99d.CG.1;Parent=96cf46cf-9c38-4a68-9ed7-04267f29d99d.CG;gid=96cf46cf-9c38-4a68-9ed7-04267f29d99d;Note=0uM
chr6	CG	mRNA	64289162	64293492	.	+	.	ID=96cf46cf-9c38-4a68-9ed7-04267f29d99d.WT;Parent=96cf46cf-9c38-4a68-9ed7-04267f29d99d;gid=96cf46cf-9c38-4a68-9ed7-04267f29d99d;Note=0uM
chr6	CG	exon	64289162	64289236	.	+	.	ID=96cf46cf-9c38-4a68-9ed7-04267f29d99d.WT.0;Parent=96cf46cf-9c38-4a68-9ed7-04267f29d99d.WT;gid=96cf46cf-9c38-4a68-9ed7-04267f29d99d;Note=0uM
chr6	CG	exon	64289962	64293492	.	+	.	ID=96cf46cf-9c38-4a68-9ed7-04267f29d99d.WT.1;Parent=96cf46cf-9c38-4a68-9ed7-04267f29d99d.WT;gid=96cf46cf-9c38-4a68-9ed7-04267f29d99d;Note=0uM
chr6	CG	gene	64289162	64356700	.	+	.	ID=06ba4068-1aaa-449c-bee4-4911744aa2f7;Name=chr6:64289162:64289236:+@chr6:64356432:64356700:+;Genes=PTP4A1,PHF3;gid=06ba4068-1aaa-449c-bee4-4911744aa2f7;Note=0uM
chr6	CG	mRNA	64289162	64356700	.	+	.	ID=06ba4068-1aaa-449c-bee4-4911744aa2f7.CG;Parent=06ba4068-1aaa-449c-bee4-4911744aa2f7;gid=06ba4068-1aaa-449c-bee4-4911744aa2f7;Note=0uM
chr6	CG	exon	64289162	64289236	.	+	.	ID=06ba4068-1aaa-449c-bee4-4911744aa2f7.CG.0;Parent=06ba4068-1aaa-449c-bee4-4911744aa2f7.CG;gid=06ba4068-1aaa-449c-bee4-4911744aa2f7;Note=0uM
chr6	CG	exon	64356432	64356700	.	+	.	ID=06ba4068-1aaa-449c-bee4-4911744aa2f7.CG.1;Parent=06ba4068-1aaa-449c-bee4-4911744aa2f7.CG;gid=06ba4068-1aaa-449c-bee4-4911744aa2f7;Note=0uM
chr6	CG	mRNA	64289162	64293492	.	+	.	ID=06ba4068-1aaa-449c-bee4-4911744aa2f7.WT;Parent=06ba4068-1aaa-449c-bee4-4911744aa2f7;gid=06ba4068-1aaa-449c-bee4-4911744aa2f7;Note=0uM
chr6	CG	exon	64289162	64289236	.	+	.	ID=06ba4068-1aaa-449c-bee4-4911744aa2f7.WT.0;Parent=06ba4068-1aaa-449c-bee4-4911744aa2f7.WT;gid=06ba4068-1aaa-449c-bee4-4911744aa2f7;Note=0uM
chr6	CG	exon	64289962	64293492	.	+	.	ID=06ba4068-1aaa-449c-bee4-4911744aa2f7.WT.1;Parent=06ba4068-1aaa-449c-bee4-4911744aa2f7.WT;gid=06ba4068-1aaa-449c-bee4-4911744aa2f7;Note=0uM
chr6	CG	gene	64289162	64356700	.	+	.	ID=7d1e1495-279e-494b-bf21-91a3864d48e9;Name=chr6:64289162:64289236:+@chr6:64356432:64356700:+;Genes=PTP4A1,PHF3;gid=7d1e1495-279e-494b-bf21-91a3864d48e9;Note=0uM
chr6	CG	mRNA	64289162	64356700	.	+	.	ID=7d1e1495-279e-494b-bf21-91a3864d48e9.CG;Parent=7d1e1495-279e-494b-bf21-91a3864d48e9;gid=7d1e1495-279e-494b-bf21-91a3864d48e9;Note=0uM
chr6	CG	exon	64289162	64289236	.	+	.	ID=7d1e1495-279e-494b-bf21-91a3864d48e9.CG.0;Parent=7d1e1495-279e-494b-bf21-91a3864d48e9.CG;gid=7d1e1495-279e-494b-bf21-91a3864d48e9;Note=0uM
chr6	CG	exon	64356432	64356700	.	+	.	ID=7d1e1495-279e-494b-bf21-91a3864d48e9.CG.1;Parent=7d1e1495-279e-494b-bf21-91a3864d48e9.CG;gid=7d1e1495-279e-494b-bf21-91a3864d48e9;Note=0uM
chr6	CG	mRNA	64289162	64293492	.	+	.	ID=7d1e1495-279e-494b-bf21-91a3864d48e9.WT;Parent=7d1e1495-279e-494b-bf21-91a3864d48e9;gid=7d1e1495-279e-494b-bf21-91a3864d48e9;Note=0uM
chr6	CG	exon	64289162	64289236	.	+	.	ID=7d1e1495-279e-494b-bf21-91a3864d48e9.WT.0;Parent=7d1e1495-279e-494b-bf21-91a3864d48e9.WT;gid=7d1e1495-279e-494b-bf21-91a3864d48e9;Note=0uM
chr6	CG	exon	64289962	64293492	.	+	.	ID=7d1e1495-279e-494b-bf21-91a3864d48e9.WT.1;Parent=7d1e1495-279e-494b-bf21-91a3864d48e9.WT;gid=7d1e1495-279e-494b-bf21-91a3864d48e9;Note=0uM
chr1	CG	gene	168211739	168260662	.	+	.	ID=4b95f6e2-c8af-4d59-9c6a-33caf3a7cf62;Name=chr1:168211739:168212307:+@chr1:168260398:168260662:+;Genes=SFT2D2,TBX19;gid=4b95f6e2-c8af-4d59-9c6a-33caf3a7cf62;Note=0uM
chr1	CG	mRNA	168211739	168260662	.	+	.	ID=4b95f6e2-c8af-4d59-9c6a-33caf3a7cf62.CG;Parent=4b95f6e2-c8af-4d59-9c6a-33caf3a7cf62;gid=4b95f6e2-c8af-4d59-9c6a-33caf3a7cf62;Note=0uM
chr1	CG	exon	168211739	168212307	.	+	.	ID=4b95f6e2-c8af-4d59-9c6a-33caf3a7cf62.CG.0;Parent=4b95f6e2-c8af-4d59-9c6a-33caf3a7cf62.CG;gid=4b95f6e2-c8af-4d59-9c6a-33caf3a7cf62;Note=0uM
chr1	CG	exon	168260398	168260662	.	+	.	ID=4b95f6e2-c8af-4d59-9c6a-33caf3a7cf62.CG.1;Parent=4b95f6e2-c8af-4d59-9c6a-33caf3a7cf62.CG;gid=4b95f6e2-c8af-4d59-9c6a-33caf3a7cf62;Note=0uM
chr1	CG	mRNA	168211739	168212307	.	+	.	ID=4b95f6e2-c8af-4d59-9c6a-33caf3a7cf62.WT;Parent=4b95f6e2-c8af-4d59-9c6a-33caf3a7cf62;gid=4b95f6e2-c8af-4d59-9c6a-33caf3a7cf62;Note=0uM
chr1	CG	exon	168211739	168212307	.	+	.	ID=4b95f6e2-c8af-4d59-9c6a-33caf3a7cf62.WT.0;Parent=4b95f6e2-c8af-4d59-9c6a-33caf3a7cf62.WT;gid=4b95f6e2-c8af-4d59-9c6a-33caf3a7cf62;Note=0uM
chr1	CG	gene	168211739	168260662	.	+	.	ID=4cc603d7-4465-47ec-ab0e-b29577119fe3;Name=chr1:168211739:168212307:+@chr1:168260398:168260662:+;Genes=SFT2D2,TBX19;gid=4cc603d7-4465-47ec-ab0e-b29577119fe3;Note=0uM
chr1	CG	mRNA	168211739	168260662	.	+	.	ID=4cc603d7-4465-47ec-ab0e-b29577119fe3.CG;Parent=4cc603d7-4465-47ec-ab0e-b29577119fe3;gid=4cc603d7-4465-47ec-ab0e-b29577119fe3;Note=0uM
chr1	CG	exon	168211739	168212307	.	+	.	ID=4cc603d7-4465-47ec-ab0e-b29577119fe3.CG.0;Parent=4cc603d7-4465-47ec-ab0e-b29577119fe3.CG;gid=4cc603d7-4465-47ec-ab0e-b29577119fe3;Note=0uM
chr1	CG	exon	168260398	168260662	.	+	.	ID=4cc603d7-4465-47ec-ab0e-b29577119fe3.CG.1;Parent=4cc603d7-4465-47ec-ab0e-b29577119fe3.CG;gid=4cc603d7-4465-47ec-ab0e-b29577119fe3;Note=0uM
chr1	CG	mRNA	168211739	168212307	.	+	.	ID=4cc603d7-4465-47ec-ab0e-b29577119fe3.WT;Parent=4cc603d7-4465-47ec-ab0e-b29577119fe3;gid=4cc603d7-4465-47ec-ab0e-b29577119fe3;Note=0uM
chr1	CG	exon	168211739	168212307	.	+	.	ID=4cc603d7-4465-47ec-ab0e-b29577119fe3.WT.0;Parent=4cc603d7-4465-47ec-ab0e-b29577119fe3.WT;gid=4cc603d7-4465-47ec-ab0e-b29577119fe3;Note=0uM
chr1	CG	gene	168211739	168260662	.	+	.	ID=47a6b779-4512-4ff5-bfd8-057d468f31fb;Name=chr1:168211739:168212307:+@chr1:168260398:168260662:+;Genes=SFT2D2,TBX19;gid=47a6b779-4512-4ff5-bfd8-057d468f31fb;Note=0uM
chr1	CG	mRNA	168211739	168260662	.	+	.	ID=47a6b779-4512-4ff5-bfd8-057d468f31fb.CG;Parent=47a6b779-4512-4ff5-bfd8-057d468f31fb;gid=47a6b779-4512-4ff5-bfd8-057d468f31fb;Note=0uM
chr1	CG	exon	168211739	168212307	.	+	.	ID=47a6b779-4512-4ff5-bfd8-057d468f31fb.CG.0;Parent=47a6b779-4512-4ff5-bfd8-057d468f31fb.CG;gid=47a6b779-4512-4ff5-bfd8-057d468f31fb;Note=0uM
chr1	CG	exon	168260398	168260662	.	+	.	ID=47a6b779-4512-4ff5-bfd8-057d468f31fb.CG.1;Parent=47a6b779-4512-4ff5-bfd8-057d468f31fb.CG;gid=47a6b779-4512-4ff5-bfd8-057d468f31fb;Note=0uM
chr1	CG	mRNA	168211739	168212307	.	+	.	ID=47a6b779-4512-4ff5-bfd8-057d468f31fb.WT;Parent=47a6b779-4512-4ff5-bfd8-057d468f31fb;gid=47a6b779-4512-4ff5-bfd8-057d468f31fb;Note=0uM
chr1	CG	exon	168211739	168212307	.	+	.	ID=47a6b779-4512-4ff5-bfd8-057d468f31fb.WT.0;Parent=47a6b779-4512-4ff5-bfd8-057d468f31fb.WT;gid=47a6b779-4512-4ff5-bfd8-057d468f31fb;Note=0uM
chr1	CG	gene	168211739	168260662	.	+	.	ID=4b360af8-1e26-43bc-a0a1-d46d9deb6053;Name=chr1:168211739:168212307:+@chr1:168260398:168260662:+;Genes=SFT2D2,TBX19;gid=4b360af8-1e26-43bc-a0a1-d46d9deb6053;Note=0uM
chr1	CG	mRNA	168211739	168260662	.	+	.	ID=4b360af8-1e26-43bc-a0a1-d46d9deb6053.CG;Parent=4b360af8-1e26-43bc-a0a1-d46d9deb6053;gid=4b360af8-1e26-43bc-a0a1-d46d9deb6053;Note=0uM
chr1	CG	exon	168211739	168212307	.	+	.	ID=4b360af8-1e26-43bc-a0a1-d46d9deb6053.CG.0;Parent=4b360af8-1e26-43bc-a0a1-d46d9deb6053.CG;gid=4b360af8-1e26-43bc-a0a1-d46d9deb6053;Note=0uM
chr1	CG	exon	168260398	168260662	.	+	.	ID=4b360af8-1e26-43bc-a0a1-d46d9deb6053.CG.1;Parent=4b360af8-1e26-43bc-a0a1-d46d9deb6053.CG;gid=4b360af8-1e26-43bc-a0a1-d46d9deb6053;Note=0uM
chr1	CG	mRNA	168211739	168212307	.	+	.	ID=4b360af8-1e26-43bc-a0a1-d46d9deb6053.WT;Parent=4b360af8-1e26-43bc-a0a1-d46d9deb6053;gid=4b360af8-1e26-43bc-a0a1-d46d9deb6053;Note=0uM
chr1	CG	exon	168211739	168212307	.	+	.	ID=4b360af8-1e26-43bc-a0a1-d46d9deb6053.WT.0;Parent=4b360af8-1e26-43bc-a0a1-d46d9deb6053.WT;gid=4b360af8-1e26-43bc-a0a1-d46d9deb6053;Note=0uM
chr1	CG	gene	168211739	168260662	.	+	.	ID=4c4b1601-c5cb-420e-a460-738fba098f2a;Name=chr1:168211739:168212307:+@chr1:168260398:168260662:+;Genes=SFT2D2,TBX19;gid=4c4b1601-c5cb-420e-a460-738fba098f2a;Note=0uM
chr1	CG	mRNA	168211739	168260662	.	+	.	ID=4c4b1601-c5cb-420e-a460-738fba098f2a.CG;Parent=4c4b1601-c5cb-420e-a460-738fba098f2a;gid=4c4b1601-c5cb-420e-a460-738fba098f2a;Note=0uM
chr1	CG	exon	168211739	168212307	.	+	.	ID=4c4b1601-c5cb-420e-a460-738fba098f2a.CG.0;Parent=4c4b1601-c5cb-420e-a460-738fba098f2a.CG;gid=4c4b1601-c5cb-420e-a460-738fba098f2a;Note=0uM
chr1	CG	exon	168260398	168260662	.	+	.	ID=4c4b1601-c5cb-420e-a460-738fba098f2a.CG.1;Parent=4c4b1601-c5cb-420e-a460-738fba098f2a.CG;gid=4c4b1601-c5cb-420e-a460-738fba098f2a;Note=0uM
chr1	CG	mRNA	168211739	168212307	.	+	.	ID=4c4b1601-c5cb-420e-a460-738fba098f2a.WT;Parent=4c4b1601-c5cb-420e-a460-738fba098f2a;gid=4c4b1601-c5cb-420e-a460-738fba098f2a;Note=0uM
chr1	CG	exon	168211739	168212307	.	+	.	ID=4c4b1601-c5cb-420e-a460-738fba098f2a.WT.0;Parent=4c4b1601-c5cb-420e-a460-738fba098f2a.WT;gid=4c4b1601-c5cb-420e-a460-738fba098f2a;Note=0uM
chr1	CG	gene	168211739	168260662	.	+	.	ID=7e3633df-3323-4659-ad50-3955c3e6587d;Name=chr1:168211739:168212307:+@chr1:168260398:168260662:+;Genes=SFT2D2,TBX19;gid=7e3633df-3323-4659-ad50-3955c3e6587d;Note=0uM
chr1	CG	mRNA	168211739	168260662	.	+	.	ID=7e3633df-3323-4659-ad50-3955c3e6587d.CG;Parent=7e3633df-3323-4659-ad50-3955c3e6587d;gid=7e3633df-3323-4659-ad50-3955c3e6587d;Note=0uM
chr1	CG	exon	168211739	168212307	.	+	.	ID=7e3633df-3323-4659-ad50-3955c3e6587d.CG.0;Parent=7e3633df-3323-4659-ad50-3955c3e6587d.CG;gid=7e3633df-3323-4659-ad50-3955c3e6587d;Note=0uM
chr1	CG	exon	168260398	168260662	.	+	.	ID=7e3633df-3323-4659-ad50-3955c3e6587d.CG.1;Parent=7e3633df-3323-4659-ad50-3955c3e6587d.CG;gid=7e3633df-3323-4659-ad50-3955c3e6587d;Note=0uM
chr1	CG	mRNA	168211739	168212307	.	+	.	ID=7e3633df-3323-4659-ad50-3955c3e6587d.WT;Parent=7e3633df-3323-4659-ad50-3955c3e6587d;gid=7e3633df-3323-4659-ad50-3955c3e6587d;Note=0uM
chr1	CG	exon	168211739	168212307	.	+	.	ID=7e3633df-3323-4659-ad50-3955c3e6587d.WT.0;Parent=7e3633df-3323-4659-ad50-3955c3e6587d.WT;gid=7e3633df-3323-4659-ad50-3955c3e6587d;Note=0uM
chr1	CG	gene	153600713	153604510	.	-	.	ID=5a3f4a4c-0d32-4cb6-8e7a-cd5708328c8f;Name=chr1:153603587:153604510:-@chr1:153600713:153603487:-;Genes=RP1-178F15.4,S100A13;gid=5a3f4a4c-0d32-4cb6-8e7a-cd5708328c8f;Note=0uM
chr1	CG	mRNA	153600713	153604510	.	-	.	ID=5a3f4a4c-0d32-4cb6-8e7a-cd5708328c8f.CG;Parent=5a3f4a4c-0d32-4cb6-8e7a-cd5708328c8f;gid=5a3f4a4c-0d32-4cb6-8e7a-cd5708328c8f;Note=0uM
chr1	CG	exon	153603587	153604510	.	-	.	ID=5a3f4a4c-0d32-4cb6-8e7a-cd5708328c8f.CG.0;Parent=5a3f4a4c-0d32-4cb6-8e7a-cd5708328c8f.CG;gid=5a3f4a4c-0d32-4cb6-8e7a-cd5708328c8f;Note=0uM
chr1	CG	exon	153600713	153603487	.	-	.	ID=5a3f4a4c-0d32-4cb6-8e7a-cd5708328c8f.CG.1;Parent=5a3f4a4c-0d32-4cb6-8e7a-cd5708328c8f.CG;gid=5a3f4a4c-0d32-4cb6-8e7a-cd5708328c8f;Note=0uM
chr1	CG	mRNA	153603587	153604510	.	-	.	ID=5a3f4a4c-0d32-4cb6-8e7a-cd5708328c8f.WT;Parent=5a3f4a4c-0d32-4cb6-8e7a-cd5708328c8f;gid=5a3f4a4c-0d32-4cb6-8e7a-cd5708328c8f;Note=0uM
chr1	CG	exon	153603587	153604510	.	-	.	ID=5a3f4a4c-0d32-4cb6-8e7a-cd5708328c8f.WT.0;Parent=5a3f4a4c-0d32-4cb6-8e7a-cd5708328c8f.WT;gid=5a3f4a4c-0d32-4cb6-8e7a-cd5708328c8f;Note=0uM
chr1	CG	gene	153600713	153604510	.	-	.	ID=020075ac-c2c5-4945-903d-7dbd8d1d96e4;Name=chr1:153603587:153604510:-@chr1:153600713:153603487:-;Genes=RP1-178F15.4,S100A13;gid=020075ac-c2c5-4945-903d-7dbd8d1d96e4;Note=0uM
chr1	CG	mRNA	153600713	153604510	.	-	.	ID=020075ac-c2c5-4945-903d-7dbd8d1d96e4.CG;Parent=020075ac-c2c5-4945-903d-7dbd8d1d96e4;gid=020075ac-c2c5-4945-903d-7dbd8d1d96e4;Note=0uM
chr1	CG	exon	153603587	153604510	.	-	.	ID=020075ac-c2c5-4945-903d-7dbd8d1d96e4.CG.0;Parent=020075ac-c2c5-4945-903d-7dbd8d1d96e4.CG;gid=020075ac-c2c5-4945-903d-7dbd8d1d96e4;Note=0uM
chr1	CG	exon	153600713	153603487	.	-	.	ID=020075ac-c2c5-4945-903d-7dbd8d1d96e4.CG.1;Parent=020075ac-c2c5-4945-903d-7dbd8d1d96e4.CG;gid=020075ac-c2c5-4945-903d-7dbd8d1d96e4;Note=0uM
chr1	CG	mRNA	153603587	153604510	.	-	.	ID=020075ac-c2c5-4945-903d-7dbd8d1d96e4.WT;Parent=020075ac-c2c5-4945-903d-7dbd8d1d96e4;gid=020075ac-c2c5-4945-903d-7dbd8d1d96e4;Note=0uM
chr1	CG	exon	153603587	153604510	.	-	.	ID=020075ac-c2c5-4945-903d-7dbd8d1d96e4.WT.0;Parent=020075ac-c2c5-4945-903d-7dbd8d1d96e4.WT;gid=020075ac-c2c5-4945-903d-7dbd8d1d96e4;Note=0uM
chr1	CG	gene	153600713	153604510	.	-	.	ID=747f203f-9317-4420-8d24-aae9a9362eb4;Name=chr1:153603587:153604510:-@chr1:153600713:153603487:-;Genes=RP1-178F15.4,S100A13;gid=747f203f-9317-4420-8d24-aae9a9362eb4;Note=0uM
chr1	CG	mRNA	153600713	153604510	.	-	.	ID=747f203f-9317-4420-8d24-aae9a9362eb4.CG;Parent=747f203f-9317-4420-8d24-aae9a9362eb4;gid=747f203f-9317-4420-8d24-aae9a9362eb4;Note=0uM
chr1	CG	exon	153603587	153604510	.	-	.	ID=747f203f-9317-4420-8d24-aae9a9362eb4.CG.0;Parent=747f203f-9317-4420-8d24-aae9a9362eb4.CG;gid=747f203f-9317-4420-8d24-aae9a9362eb4;Note=0uM
chr1	CG	exon	153600713	153603487	.	-	.	ID=747f203f-9317-4420-8d24-aae9a9362eb4.CG.1;Parent=747f203f-9317-4420-8d24-aae9a9362eb4.CG;gid=747f203f-9317-4420-8d24-aae9a9362eb4;Note=0uM
chr1	CG	mRNA	153603587	153604510	.	-	.	ID=747f203f-9317-4420-8d24-aae9a9362eb4.WT;Parent=747f203f-9317-4420-8d24-aae9a9362eb4;gid=747f203f-9317-4420-8d24-aae9a9362eb4;Note=0uM
chr1	CG	exon	153603587	153604510	.	-	.	ID=747f203f-9317-4420-8d24-aae9a9362eb4.WT.0;Parent=747f203f-9317-4420-8d24-aae9a9362eb4.WT;gid=747f203f-9317-4420-8d24-aae9a9362eb4;Note=0uM
chr17	CG	gene	44564411	44788485	.	+	.	ID=e2ea7e32-83ba-4a8e-bd80-a768e8547da7;Name=chr17:44564411:44564506:+@chr17:44788329:44788485:+;Genes=NSFP1,NSF;gid=e2ea7e32-83ba-4a8e-bd80-a768e8547da7;Note=0uM
chr17	CG	mRNA	44564411	44788485	.	+	.	ID=e2ea7e32-83ba-4a8e-bd80-a768e8547da7.CG;Parent=e2ea7e32-83ba-4a8e-bd80-a768e8547da7;gid=e2ea7e32-83ba-4a8e-bd80-a768e8547da7;Note=0uM
chr17	CG	exon	44564411	44564506	.	+	.	ID=e2ea7e32-83ba-4a8e-bd80-a768e8547da7.CG.0;Parent=e2ea7e32-83ba-4a8e-bd80-a768e8547da7.CG;gid=e2ea7e32-83ba-4a8e-bd80-a768e8547da7;Note=0uM
chr17	CG	exon	44788329	44788485	.	+	.	ID=e2ea7e32-83ba-4a8e-bd80-a768e8547da7.CG.1;Parent=e2ea7e32-83ba-4a8e-bd80-a768e8547da7.CG;gid=e2ea7e32-83ba-4a8e-bd80-a768e8547da7;Note=0uM
chr17	CG	mRNA	44564411	44564506	.	+	.	ID=e2ea7e32-83ba-4a8e-bd80-a768e8547da7.WT;Parent=e2ea7e32-83ba-4a8e-bd80-a768e8547da7;gid=e2ea7e32-83ba-4a8e-bd80-a768e8547da7;Note=0uM
chr17	CG	exon	44564411	44564506	.	+	.	ID=e2ea7e32-83ba-4a8e-bd80-a768e8547da7.WT.0;Parent=e2ea7e32-83ba-4a8e-bd80-a768e8547da7.WT;gid=e2ea7e32-83ba-4a8e-bd80-a768e8547da7;Note=0uM
chr18	CG	gene	47788360	47799325	.	-	.	ID=0c3cd047-cc46-4990-a4c6-2f76cec7c2b0;Name=chr18:47799047:47799325:-@chr18:47788360:47788589:-;Genes=MBD1,CCDC11;gid=0c3cd047-cc46-4990-a4c6-2f76cec7c2b0;Note=0uM
chr18	CG	mRNA	47788360	47799325	.	-	.	ID=0c3cd047-cc46-4990-a4c6-2f76cec7c2b0.CG;Parent=0c3cd047-cc46-4990-a4c6-2f76cec7c2b0;gid=0c3cd047-cc46-4990-a4c6-2f76cec7c2b0;Note=0uM
chr18	CG	exon	47799047	47799325	.	-	.	ID=0c3cd047-cc46-4990-a4c6-2f76cec7c2b0.CG.0;Parent=0c3cd047-cc46-4990-a4c6-2f76cec7c2b0.CG;gid=0c3cd047-cc46-4990-a4c6-2f76cec7c2b0;Note=0uM
chr18	CG	exon	47788360	47788589	.	-	.	ID=0c3cd047-cc46-4990-a4c6-2f76cec7c2b0.CG.1;Parent=0c3cd047-cc46-4990-a4c6-2f76cec7c2b0.CG;gid=0c3cd047-cc46-4990-a4c6-2f76cec7c2b0;Note=0uM
chr18	CG	mRNA	47793252	47799325	.	-	.	ID=0c3cd047-cc46-4990-a4c6-2f76cec7c2b0.WT;Parent=0c3cd047-cc46-4990-a4c6-2f76cec7c2b0;gid=0c3cd047-cc46-4990-a4c6-2f76cec7c2b0;Note=0uM
chr18	CG	exon	47799047	47799325	.	-	.	ID=0c3cd047-cc46-4990-a4c6-2f76cec7c2b0.WT.0;Parent=0c3cd047-cc46-4990-a4c6-2f76cec7c2b0.WT;gid=0c3cd047-cc46-4990-a4c6-2f76cec7c2b0;Note=0uM
chr18	CG	exon	47793252	47794033	.	-	.	ID=0c3cd047-cc46-4990-a4c6-2f76cec7c2b0.WT.1;Parent=0c3cd047-cc46-4990-a4c6-2f76cec7c2b0.WT;gid=0c3cd047-cc46-4990-a4c6-2f76cec7c2b0;Note=0uM
chr17	CG	gene	15343525	15443875	.	-	.	ID=0c6c3a68-670b-428f-acc2-5e90111b35a9;Name=chr17:15443747:15443875:-@chr17:15343525:15343599:-;Genes=TVP23C,CDRT4;gid=0c6c3a68-670b-428f-acc2-5e90111b35a9;Note=0uM
chr17	CG	mRNA	15343525	15443875	.	-	.	ID=0c6c3a68-670b-428f-acc2-5e90111b35a9.CG;Parent=0c6c3a68-670b-428f-acc2-5e90111b35a9;gid=0c6c3a68-670b-428f-acc2-5e90111b35a9;Note=0uM
chr17	CG	exon	15443747	15443875	.	-	.	ID=0c6c3a68-670b-428f-acc2-5e90111b35a9.CG.0;Parent=0c6c3a68-670b-428f-acc2-5e90111b35a9.CG;gid=0c6c3a68-670b-428f-acc2-5e90111b35a9;Note=0uM
chr17	CG	exon	15343525	15343599	.	-	.	ID=0c6c3a68-670b-428f-acc2-5e90111b35a9.CG.1;Parent=0c6c3a68-670b-428f-acc2-5e90111b35a9.CG;gid=0c6c3a68-670b-428f-acc2-5e90111b35a9;Note=0uM
chr17	CG	mRNA	15440294	15443875	.	-	.	ID=0c6c3a68-670b-428f-acc2-5e90111b35a9.WT;Parent=0c6c3a68-670b-428f-acc2-5e90111b35a9;gid=0c6c3a68-670b-428f-acc2-5e90111b35a9;Note=0uM
chr17	CG	exon	15443747	15443875	.	-	.	ID=0c6c3a68-670b-428f-acc2-5e90111b35a9.WT.0;Parent=0c6c3a68-670b-428f-acc2-5e90111b35a9.WT;gid=0c6c3a68-670b-428f-acc2-5e90111b35a9;Note=0uM
chr17	CG	exon	15440294	15441467	.	-	.	ID=0c6c3a68-670b-428f-acc2-5e90111b35a9.WT.1;Parent=0c6c3a68-670b-428f-acc2-5e90111b35a9.WT;gid=0c6c3a68-670b-428f-acc2-5e90111b35a9;Note=0uM
chr22	CG	gene	42910688	42972615	.	-	.	ID=d98a94af-6383-4dcc-b1c7-ff2f66a0ef31;Name=chr22:42972560:42972615:-@chr22:42910688:42910744:-;Genes=RRP7B,RRP7A;gid=d98a94af-6383-4dcc-b1c7-ff2f66a0ef31;Note=0uM
chr22	CG	mRNA	42910688	42972615	.	-	.	ID=d98a94af-6383-4dcc-b1c7-ff2f66a0ef31.CG;Parent=d98a94af-6383-4dcc-b1c7-ff2f66a0ef31;gid=d98a94af-6383-4dcc-b1c7-ff2f66a0ef31;Note=0uM
chr22	CG	exon	42972560	42972615	.	-	.	ID=d98a94af-6383-4dcc-b1c7-ff2f66a0ef31.CG.0;Parent=d98a94af-6383-4dcc-b1c7-ff2f66a0ef31.CG;gid=d98a94af-6383-4dcc-b1c7-ff2f66a0ef31;Note=0uM
chr22	CG	exon	42910688	42910744	.	-	.	ID=d98a94af-6383-4dcc-b1c7-ff2f66a0ef31.CG.1;Parent=d98a94af-6383-4dcc-b1c7-ff2f66a0ef31.CG;gid=d98a94af-6383-4dcc-b1c7-ff2f66a0ef31;Note=0uM
chr22	CG	mRNA	42971937	42972615	.	-	.	ID=d98a94af-6383-4dcc-b1c7-ff2f66a0ef31.WT;Parent=d98a94af-6383-4dcc-b1c7-ff2f66a0ef31;gid=d98a94af-6383-4dcc-b1c7-ff2f66a0ef31;Note=0uM
chr22	CG	exon	42972560	42972615	.	-	.	ID=d98a94af-6383-4dcc-b1c7-ff2f66a0ef31.WT.0;Parent=d98a94af-6383-4dcc-b1c7-ff2f66a0ef31.WT;gid=d98a94af-6383-4dcc-b1c7-ff2f66a0ef31;Note=0uM
chr22	CG	exon	42971937	42972132	.	-	.	ID=d98a94af-6383-4dcc-b1c7-ff2f66a0ef31.WT.1;Parent=d98a94af-6383-4dcc-b1c7-ff2f66a0ef31.WT;gid=d98a94af-6383-4dcc-b1c7-ff2f66a0ef31;Note=0uM
chr16	CG	gene	29458123	29465434	.	-	.	ID=f037d722-1e67-4885-ae25-6fede93be5a1;Name=chr16:29465337:29465434:-@chr16:29458123:29458347:-;Genes=BOLA2,RP11-231C14.3;gid=f037d722-1e67-4885-ae25-6fede93be5a1;Note=0uM
chr16	CG	mRNA	29458123	29465434	.	-	.	ID=f037d722-1e67-4885-ae25-6fede93be5a1.CG;Parent=f037d722-1e67-4885-ae25-6fede93be5a1;gid=f037d722-1e67-4885-ae25-6fede93be5a1;Note=0uM
chr16	CG	exon	29465337	29465434	.	-	.	ID=f037d722-1e67-4885-ae25-6fede93be5a1.CG.0;Parent=f037d722-1e67-4885-ae25-6fede93be5a1.CG;gid=f037d722-1e67-4885-ae25-6fede93be5a1;Note=0uM
chr16	CG	exon	29458123	29458347	.	-	.	ID=f037d722-1e67-4885-ae25-6fede93be5a1.CG.1;Parent=f037d722-1e67-4885-ae25-6fede93be5a1.CG;gid=f037d722-1e67-4885-ae25-6fede93be5a1;Note=0uM
chr16	CG	mRNA	29464914	29465434	.	-	.	ID=f037d722-1e67-4885-ae25-6fede93be5a1.WT;Parent=f037d722-1e67-4885-ae25-6fede93be5a1;gid=f037d722-1e67-4885-ae25-6fede93be5a1;Note=0uM
chr16	CG	exon	29465337	29465434	.	-	.	ID=f037d722-1e67-4885-ae25-6fede93be5a1.WT.0;Parent=f037d722-1e67-4885-ae25-6fede93be5a1.WT;gid=f037d722-1e67-4885-ae25-6fede93be5a1;Note=0uM
chr16	CG	exon	29464914	29465053	.	-	.	ID=f037d722-1e67-4885-ae25-6fede93be5a1.WT.1;Parent=f037d722-1e67-4885-ae25-6fede93be5a1.WT;gid=f037d722-1e67-4885-ae25-6fede93be5a1;Note=0uM
chr17	CG	gene	49239089	49244317	.	+	.	ID=19e31d61-aa05-49e6-9181-73da5d6269dc;Name=chr17:49239089:49239164:+@chr17:49244188:49244317:+;Genes=NME1,NME1-NME2;gid=19e31d61-aa05-49e6-9181-73da5d6269dc;Note=0uM
chr17	CG	mRNA	49239089	49244317	.	+	.	ID=19e31d61-aa05-49e6-9181-73da5d6269dc.CG;Parent=19e31d61-aa05-49e6-9181-73da5d6269dc;gid=19e31d61-aa05-49e6-9181-73da5d6269dc;Note=0uM
chr17	CG	exon	49239089	49239164	.	+	.	ID=19e31d61-aa05-49e6-9181-73da5d6269dc.CG.0;Parent=19e31d61-aa05-49e6-9181-73da5d6269dc.CG;gid=19e31d61-aa05-49e6-9181-73da5d6269dc;Note=0uM
chr17	CG	exon	49244188	49244317	.	+	.	ID=19e31d61-aa05-49e6-9181-73da5d6269dc.CG.1;Parent=19e31d61-aa05-49e6-9181-73da5d6269dc.CG;gid=19e31d61-aa05-49e6-9181-73da5d6269dc;Note=0uM
chr17	CG	mRNA	49239089	49239164	.	+	.	ID=19e31d61-aa05-49e6-9181-73da5d6269dc.WT;Parent=19e31d61-aa05-49e6-9181-73da5d6269dc;gid=19e31d61-aa05-49e6-9181-73da5d6269dc;Note=0uM
chr17	CG	exon	49239089	49239164	.	+	.	ID=19e31d61-aa05-49e6-9181-73da5d6269dc.WT.0;Parent=19e31d61-aa05-49e6-9181-73da5d6269dc.WT;gid=19e31d61-aa05-49e6-9181-73da5d6269dc;Note=0uM
chr17	CG	gene	49239089	49244317	.	+	.	ID=674f9ddc-6e43-45dc-bbaf-ac366beb64da;Name=chr17:49239089:49239164:+@chr17:49244188:49244317:+;Genes=NME1,NME1-NME2;gid=674f9ddc-6e43-45dc-bbaf-ac366beb64da;Note=0uM
chr17	CG	mRNA	49239089	49244317	.	+	.	ID=674f9ddc-6e43-45dc-bbaf-ac366beb64da.CG;Parent=674f9ddc-6e43-45dc-bbaf-ac366beb64da;gid=674f9ddc-6e43-45dc-bbaf-ac366beb64da;Note=0uM
chr17	CG	exon	49239089	49239164	.	+	.	ID=674f9ddc-6e43-45dc-bbaf-ac366beb64da.CG.0;Parent=674f9ddc-6e43-45dc-bbaf-ac366beb64da.CG;gid=674f9ddc-6e43-45dc-bbaf-ac366beb64da;Note=0uM
chr17	CG	exon	49244188	49244317	.	+	.	ID=674f9ddc-6e43-45dc-bbaf-ac366beb64da.CG.1;Parent=674f9ddc-6e43-45dc-bbaf-ac366beb64da.CG;gid=674f9ddc-6e43-45dc-bbaf-ac366beb64da;Note=0uM
chr17	CG	mRNA	49239089	49239164	.	+	.	ID=674f9ddc-6e43-45dc-bbaf-ac366beb64da.WT;Parent=674f9ddc-6e43-45dc-bbaf-ac366beb64da;gid=674f9ddc-6e43-45dc-bbaf-ac366beb64da;Note=0uM
chr17	CG	exon	49239089	49239164	.	+	.	ID=674f9ddc-6e43-45dc-bbaf-ac366beb64da.WT.0;Parent=674f9ddc-6e43-45dc-bbaf-ac366beb64da.WT;gid=674f9ddc-6e43-45dc-bbaf-ac366beb64da;Note=0uM
chr14	CG	gene	24429111	24473601	.	+	.	ID=5d47ab7b-5852-43b5-8310-8219cf99ed4a;Name=chr14:24429111:24429212:+@chr14:24473546:24473601:+;Genes=DHRS4,DHRS4L2;gid=5d47ab7b-5852-43b5-8310-8219cf99ed4a;Note=0uM
chr14	CG	mRNA	24429111	24473601	.	+	.	ID=5d47ab7b-5852-43b5-8310-8219cf99ed4a.CG;Parent=5d47ab7b-5852-43b5-8310-8219cf99ed4a;gid=5d47ab7b-5852-43b5-8310-8219cf99ed4a;Note=0uM
chr14	CG	exon	24429111	24429212	.	+	.	ID=5d47ab7b-5852-43b5-8310-8219cf99ed4a.CG.0;Parent=5d47ab7b-5852-43b5-8310-8219cf99ed4a.CG;gid=5d47ab7b-5852-43b5-8310-8219cf99ed4a;Note=0uM
chr14	CG	exon	24473546	24473601	.	+	.	ID=5d47ab7b-5852-43b5-8310-8219cf99ed4a.CG.1;Parent=5d47ab7b-5852-43b5-8310-8219cf99ed4a.CG;gid=5d47ab7b-5852-43b5-8310-8219cf99ed4a;Note=0uM
chr14	CG	mRNA	24429111	24435041	.	+	.	ID=5d47ab7b-5852-43b5-8310-8219cf99ed4a.WT;Parent=5d47ab7b-5852-43b5-8310-8219cf99ed4a;gid=5d47ab7b-5852-43b5-8310-8219cf99ed4a;Note=0uM
chr14	CG	exon	24429111	24429212	.	+	.	ID=5d47ab7b-5852-43b5-8310-8219cf99ed4a.WT.0;Parent=5d47ab7b-5852-43b5-8310-8219cf99ed4a.WT;gid=5d47ab7b-5852-43b5-8310-8219cf99ed4a;Note=0uM
chr14	CG	exon	24434971	24435041	.	+	.	ID=5d47ab7b-5852-43b5-8310-8219cf99ed4a.WT.1;Parent=5d47ab7b-5852-43b5-8310-8219cf99ed4a.WT;gid=5d47ab7b-5852-43b5-8310-8219cf99ed4a;Note=0uM
chr14	CG	gene	24429111	24473601	.	+	.	ID=d6256aa6-35ad-45d4-b828-d7cb1470a383;Name=chr14:24429111:24429212:+@chr14:24473546:24473601:+;Genes=DHRS4,DHRS4L2;gid=d6256aa6-35ad-45d4-b828-d7cb1470a383;Note=0uM
chr14	CG	mRNA	24429111	24473601	.	+	.	ID=d6256aa6-35ad-45d4-b828-d7cb1470a383.CG;Parent=d6256aa6-35ad-45d4-b828-d7cb1470a383;gid=d6256aa6-35ad-45d4-b828-d7cb1470a383;Note=0uM
chr14	CG	exon	24429111	24429212	.	+	.	ID=d6256aa6-35ad-45d4-b828-d7cb1470a383.CG.0;Parent=d6256aa6-35ad-45d4-b828-d7cb1470a383.CG;gid=d6256aa6-35ad-45d4-b828-d7cb1470a383;Note=0uM
chr14	CG	exon	24473546	24473601	.	+	.	ID=d6256aa6-35ad-45d4-b828-d7cb1470a383.CG.1;Parent=d6256aa6-35ad-45d4-b828-d7cb1470a383.CG;gid=d6256aa6-35ad-45d4-b828-d7cb1470a383;Note=0uM
chr14	CG	mRNA	24429111	24435041	.	+	.	ID=d6256aa6-35ad-45d4-b828-d7cb1470a383.WT;Parent=d6256aa6-35ad-45d4-b828-d7cb1470a383;gid=d6256aa6-35ad-45d4-b828-d7cb1470a383;Note=0uM
chr14	CG	exon	24429111	24429212	.	+	.	ID=d6256aa6-35ad-45d4-b828-d7cb1470a383.WT.0;Parent=d6256aa6-35ad-45d4-b828-d7cb1470a383.WT;gid=d6256aa6-35ad-45d4-b828-d7cb1470a383;Note=0uM
chr14	CG	exon	24434971	24435041	.	+	.	ID=d6256aa6-35ad-45d4-b828-d7cb1470a383.WT.1;Parent=d6256aa6-35ad-45d4-b828-d7cb1470a383.WT;gid=d6256aa6-35ad-45d4-b828-d7cb1470a383;Note=0uM
chr6	CG	gene	31237743	31323369	.	-	.	ID=e18f2ec9-6ad2-448b-8865-15c060b1ffe6;Name=chr6:31323094:31323369:-@chr6:31237743:31237862:-;Genes=HLA-B,HLA-C;gid=e18f2ec9-6ad2-448b-8865-15c060b1ffe6;Note=0uM
chr6	CG	mRNA	31237743	31323369	.	-	.	ID=e18f2ec9-6ad2-448b-8865-15c060b1ffe6.CG;Parent=e18f2ec9-6ad2-448b-8865-15c060b1ffe6;gid=e18f2ec9-6ad2-448b-8865-15c060b1ffe6;Note=0uM
chr6	CG	exon	31323094	31323369	.	-	.	ID=e18f2ec9-6ad2-448b-8865-15c060b1ffe6.CG.0;Parent=e18f2ec9-6ad2-448b-8865-15c060b1ffe6.CG;gid=e18f2ec9-6ad2-448b-8865-15c060b1ffe6;Note=0uM
chr6	CG	exon	31237743	31237862	.	-	.	ID=e18f2ec9-6ad2-448b-8865-15c060b1ffe6.CG.1;Parent=e18f2ec9-6ad2-448b-8865-15c060b1ffe6.CG;gid=e18f2ec9-6ad2-448b-8865-15c060b1ffe6;Note=0uM
chr6	CG	mRNA	31322884	31323369	.	-	.	ID=e18f2ec9-6ad2-448b-8865-15c060b1ffe6.WT;Parent=e18f2ec9-6ad2-448b-8865-15c060b1ffe6;gid=e18f2ec9-6ad2-448b-8865-15c060b1ffe6;Note=0uM
chr6	CG	exon	31323094	31323369	.	-	.	ID=e18f2ec9-6ad2-448b-8865-15c060b1ffe6.WT.0;Parent=e18f2ec9-6ad2-448b-8865-15c060b1ffe6.WT;gid=e18f2ec9-6ad2-448b-8865-15c060b1ffe6;Note=0uM
chr6	CG	exon	31322884	31323000	.	-	.	ID=e18f2ec9-6ad2-448b-8865-15c060b1ffe6.WT.1;Parent=e18f2ec9-6ad2-448b-8865-15c060b1ffe6.WT;gid=e18f2ec9-6ad2-448b-8865-15c060b1ffe6;Note=0uM
chr14	CG	gene	24429111	24473601	.	+	.	ID=13bde917-b568-4616-8fdc-ec6d13c0596c;Name=chr14:24429111:24429212:+@chr14:24473546:24473601:+;Genes=DHRS4,DHRS4L2;gid=13bde917-b568-4616-8fdc-ec6d13c0596c;Note=0uM
chr14	CG	mRNA	24429111	24473601	.	+	.	ID=13bde917-b568-4616-8fdc-ec6d13c0596c.CG;Parent=13bde917-b568-4616-8fdc-ec6d13c0596c;gid=13bde917-b568-4616-8fdc-ec6d13c0596c;Note=0uM
chr14	CG	exon	24429111	24429212	.	+	.	ID=13bde917-b568-4616-8fdc-ec6d13c0596c.CG.0;Parent=13bde917-b568-4616-8fdc-ec6d13c0596c.CG;gid=13bde917-b568-4616-8fdc-ec6d13c0596c;Note=0uM
chr14	CG	exon	24473546	24473601	.	+	.	ID=13bde917-b568-4616-8fdc-ec6d13c0596c.CG.1;Parent=13bde917-b568-4616-8fdc-ec6d13c0596c.CG;gid=13bde917-b568-4616-8fdc-ec6d13c0596c;Note=0uM
chr14	CG	mRNA	24429111	24435041	.	+	.	ID=13bde917-b568-4616-8fdc-ec6d13c0596c.WT;Parent=13bde917-b568-4616-8fdc-ec6d13c0596c;gid=13bde917-b568-4616-8fdc-ec6d13c0596c;Note=0uM
chr14	CG	exon	24429111	24429212	.	+	.	ID=13bde917-b568-4616-8fdc-ec6d13c0596c.WT.0;Parent=13bde917-b568-4616-8fdc-ec6d13c0596c.WT;gid=13bde917-b568-4616-8fdc-ec6d13c0596c;Note=0uM
chr14	CG	exon	24434971	24435041	.	+	.	ID=13bde917-b568-4616-8fdc-ec6d13c0596c.WT.1;Parent=13bde917-b568-4616-8fdc-ec6d13c0596c.WT;gid=13bde917-b568-4616-8fdc-ec6d13c0596c;Note=0uM
chr16	CG	gene	29458123	29465434	.	-	.	ID=87ed5e39-cb71-4d4c-bfd1-d7270a1127f2;Name=chr16:29465337:29465434:-@chr16:29458123:29458347:-;Genes=BOLA2,RP11-231C14.3;gid=87ed5e39-cb71-4d4c-bfd1-d7270a1127f2;Note=0uM
chr16	CG	mRNA	29458123	29465434	.	-	.	ID=87ed5e39-cb71-4d4c-bfd1-d7270a1127f2.CG;Parent=87ed5e39-cb71-4d4c-bfd1-d7270a1127f2;gid=87ed5e39-cb71-4d4c-bfd1-d7270a1127f2;Note=0uM
chr16	CG	exon	29465337	29465434	.	-	.	ID=87ed5e39-cb71-4d4c-bfd1-d7270a1127f2.CG.0;Parent=87ed5e39-cb71-4d4c-bfd1-d7270a1127f2.CG;gid=87ed5e39-cb71-4d4c-bfd1-d7270a1127f2;Note=0uM
chr16	CG	exon	29458123	29458347	.	-	.	ID=87ed5e39-cb71-4d4c-bfd1-d7270a1127f2.CG.1;Parent=87ed5e39-cb71-4d4c-bfd1-d7270a1127f2.CG;gid=87ed5e39-cb71-4d4c-bfd1-d7270a1127f2;Note=0uM
chr16	CG	mRNA	29464914	29465434	.	-	.	ID=87ed5e39-cb71-4d4c-bfd1-d7270a1127f2.WT;Parent=87ed5e39-cb71-4d4c-bfd1-d7270a1127f2;gid=87ed5e39-cb71-4d4c-bfd1-d7270a1127f2;Note=0uM
chr16	CG	exon	29465337	29465434	.	-	.	ID=87ed5e39-cb71-4d4c-bfd1-d7270a1127f2.WT.0;Parent=87ed5e39-cb71-4d4c-bfd1-d7270a1127f2.WT;gid=87ed5e39-cb71-4d4c-bfd1-d7270a1127f2;Note=0uM
chr16	CG	exon	29464914	29465053	.	-	.	ID=87ed5e39-cb71-4d4c-bfd1-d7270a1127f2.WT.1;Parent=87ed5e39-cb71-4d4c-bfd1-d7270a1127f2.WT;gid=87ed5e39-cb71-4d4c-bfd1-d7270a1127f2;Note=0uM
chr16	CG	gene	29458123	29465434	.	-	.	ID=0373b162-4dec-487e-9739-5b50e22015b1;Name=chr16:29465337:29465434:-@chr16:29458123:29458347:-;Genes=BOLA2,RP11-231C14.3;gid=0373b162-4dec-487e-9739-5b50e22015b1;Note=0uM
chr16	CG	mRNA	29458123	29465434	.	-	.	ID=0373b162-4dec-487e-9739-5b50e22015b1.CG;Parent=0373b162-4dec-487e-9739-5b50e22015b1;gid=0373b162-4dec-487e-9739-5b50e22015b1;Note=0uM
chr16	CG	exon	29465337	29465434	.	-	.	ID=0373b162-4dec-487e-9739-5b50e22015b1.CG.0;Parent=0373b162-4dec-487e-9739-5b50e22015b1.CG;gid=0373b162-4dec-487e-9739-5b50e22015b1;Note=0uM
chr16	CG	exon	29458123	29458347	.	-	.	ID=0373b162-4dec-487e-9739-5b50e22015b1.CG.1;Parent=0373b162-4dec-487e-9739-5b50e22015b1.CG;gid=0373b162-4dec-487e-9739-5b50e22015b1;Note=0uM
chr16	CG	mRNA	29464914	29465434	.	-	.	ID=0373b162-4dec-487e-9739-5b50e22015b1.WT;Parent=0373b162-4dec-487e-9739-5b50e22015b1;gid=0373b162-4dec-487e-9739-5b50e22015b1;Note=0uM
chr16	CG	exon	29465337	29465434	.	-	.	ID=0373b162-4dec-487e-9739-5b50e22015b1.WT.0;Parent=0373b162-4dec-487e-9739-5b50e22015b1.WT;gid=0373b162-4dec-487e-9739-5b50e22015b1;Note=0uM
chr16	CG	exon	29464914	29465053	.	-	.	ID=0373b162-4dec-487e-9739-5b50e22015b1.WT.1;Parent=0373b162-4dec-487e-9739-5b50e22015b1.WT;gid=0373b162-4dec-487e-9739-5b50e22015b1;Note=0uM
chr16	CG	gene	29458123	29465434	.	-	.	ID=9dffbef6-e922-41b7-9d8d-e7df20a200b4;Name=chr16:29465337:29465434:-@chr16:29458123:29458347:-;Genes=BOLA2,RP11-231C14.3;gid=9dffbef6-e922-41b7-9d8d-e7df20a200b4;Note=0uM
chr16	CG	mRNA	29458123	29465434	.	-	.	ID=9dffbef6-e922-41b7-9d8d-e7df20a200b4.CG;Parent=9dffbef6-e922-41b7-9d8d-e7df20a200b4;gid=9dffbef6-e922-41b7-9d8d-e7df20a200b4;Note=0uM
chr16	CG	exon	29465337	29465434	.	-	.	ID=9dffbef6-e922-41b7-9d8d-e7df20a200b4.CG.0;Parent=9dffbef6-e922-41b7-9d8d-e7df20a200b4.CG;gid=9dffbef6-e922-41b7-9d8d-e7df20a200b4;Note=0uM
chr16	CG	exon	29458123	29458347	.	-	.	ID=9dffbef6-e922-41b7-9d8d-e7df20a200b4.CG.1;Parent=9dffbef6-e922-41b7-9d8d-e7df20a200b4.CG;gid=9dffbef6-e922-41b7-9d8d-e7df20a200b4;Note=0uM
chr16	CG	mRNA	29464914	29465434	.	-	.	ID=9dffbef6-e922-41b7-9d8d-e7df20a200b4.WT;Parent=9dffbef6-e922-41b7-9d8d-e7df20a200b4;gid=9dffbef6-e922-41b7-9d8d-e7df20a200b4;Note=0uM
chr16	CG	exon	29465337	29465434	.	-	.	ID=9dffbef6-e922-41b7-9d8d-e7df20a200b4.WT.0;Parent=9dffbef6-e922-41b7-9d8d-e7df20a200b4.WT;gid=9dffbef6-e922-41b7-9d8d-e7df20a200b4;Note=0uM
chr16	CG	exon	29464914	29465053	.	-	.	ID=9dffbef6-e922-41b7-9d8d-e7df20a200b4.WT.1;Parent=9dffbef6-e922-41b7-9d8d-e7df20a200b4.WT;gid=9dffbef6-e922-41b7-9d8d-e7df20a200b4;Note=0uM
chr16	CG	gene	29458123	29465434	.	-	.	ID=960d803b-0c40-4d53-b63e-d7f54b0b4a4c;Name=chr16:29465337:29465434:-@chr16:29458123:29458347:-;Genes=BOLA2,RP11-231C14.3;gid=960d803b-0c40-4d53-b63e-d7f54b0b4a4c;Note=0uM
chr16	CG	mRNA	29458123	29465434	.	-	.	ID=960d803b-0c40-4d53-b63e-d7f54b0b4a4c.CG;Parent=960d803b-0c40-4d53-b63e-d7f54b0b4a4c;gid=960d803b-0c40-4d53-b63e-d7f54b0b4a4c;Note=0uM
chr16	CG	exon	29465337	29465434	.	-	.	ID=960d803b-0c40-4d53-b63e-d7f54b0b4a4c.CG.0;Parent=960d803b-0c40-4d53-b63e-d7f54b0b4a4c.CG;gid=960d803b-0c40-4d53-b63e-d7f54b0b4a4c;Note=0uM
chr16	CG	exon	29458123	29458347	.	-	.	ID=960d803b-0c40-4d53-b63e-d7f54b0b4a4c.CG.1;Parent=960d803b-0c40-4d53-b63e-d7f54b0b4a4c.CG;gid=960d803b-0c40-4d53-b63e-d7f54b0b4a4c;Note=0uM
chr16	CG	mRNA	29464914	29465434	.	-	.	ID=960d803b-0c40-4d53-b63e-d7f54b0b4a4c.WT;Parent=960d803b-0c40-4d53-b63e-d7f54b0b4a4c;gid=960d803b-0c40-4d53-b63e-d7f54b0b4a4c;Note=0uM
chr16	CG	exon	29465337	29465434	.	-	.	ID=960d803b-0c40-4d53-b63e-d7f54b0b4a4c.WT.0;Parent=960d803b-0c40-4d53-b63e-d7f54b0b4a4c.WT;gid=960d803b-0c40-4d53-b63e-d7f54b0b4a4c;Note=0uM
chr16	CG	exon	29464914	29465053	.	-	.	ID=960d803b-0c40-4d53-b63e-d7f54b0b4a4c.WT.1;Parent=960d803b-0c40-4d53-b63e-d7f54b0b4a4c.WT;gid=960d803b-0c40-4d53-b63e-d7f54b0b4a4c;Note=0uM
chr16	CG	gene	29458123	29465434	.	-	.	ID=6219d336-d353-4966-b00a-281e5f13b342;Name=chr16:29465337:29465434:-@chr16:29458123:29458347:-;Genes=BOLA2,RP11-231C14.3;gid=6219d336-d353-4966-b00a-281e5f13b342;Note=0uM
chr16	CG	mRNA	29458123	29465434	.	-	.	ID=6219d336-d353-4966-b00a-281e5f13b342.CG;Parent=6219d336-d353-4966-b00a-281e5f13b342;gid=6219d336-d353-4966-b00a-281e5f13b342;Note=0uM
chr16	CG	exon	29465337	29465434	.	-	.	ID=6219d336-d353-4966-b00a-281e5f13b342.CG.0;Parent=6219d336-d353-4966-b00a-281e5f13b342.CG;gid=6219d336-d353-4966-b00a-281e5f13b342;Note=0uM
chr16	CG	exon	29458123	29458347	.	-	.	ID=6219d336-d353-4966-b00a-281e5f13b342.CG.1;Parent=6219d336-d353-4966-b00a-281e5f13b342.CG;gid=6219d336-d353-4966-b00a-281e5f13b342;Note=0uM
chr16	CG	mRNA	29464914	29465434	.	-	.	ID=6219d336-d353-4966-b00a-281e5f13b342.WT;Parent=6219d336-d353-4966-b00a-281e5f13b342;gid=6219d336-d353-4966-b00a-281e5f13b342;Note=0uM
chr16	CG	exon	29465337	29465434	.	-	.	ID=6219d336-d353-4966-b00a-281e5f13b342.WT.0;Parent=6219d336-d353-4966-b00a-281e5f13b342.WT;gid=6219d336-d353-4966-b00a-281e5f13b342;Note=0uM
chr16	CG	exon	29464914	29465053	.	-	.	ID=6219d336-d353-4966-b00a-281e5f13b342.WT.1;Parent=6219d336-d353-4966-b00a-281e5f13b342.WT;gid=6219d336-d353-4966-b00a-281e5f13b342;Note=0uM
chr16	CG	gene	29458123	29465434	.	-	.	ID=67d0bb89-2f6e-4e3a-a8e4-9a282ba109ea;Name=chr16:29465337:29465434:-@chr16:29458123:29458347:-;Genes=BOLA2,RP11-231C14.3;gid=67d0bb89-2f6e-4e3a-a8e4-9a282ba109ea;Note=0uM
chr16	CG	mRNA	29458123	29465434	.	-	.	ID=67d0bb89-2f6e-4e3a-a8e4-9a282ba109ea.CG;Parent=67d0bb89-2f6e-4e3a-a8e4-9a282ba109ea;gid=67d0bb89-2f6e-4e3a-a8e4-9a282ba109ea;Note=0uM
chr16	CG	exon	29465337	29465434	.	-	.	ID=67d0bb89-2f6e-4e3a-a8e4-9a282ba109ea.CG.0;Parent=67d0bb89-2f6e-4e3a-a8e4-9a282ba109ea.CG;gid=67d0bb89-2f6e-4e3a-a8e4-9a282ba109ea;Note=0uM
chr16	CG	exon	29458123	29458347	.	-	.	ID=67d0bb89-2f6e-4e3a-a8e4-9a282ba109ea.CG.1;Parent=67d0bb89-2f6e-4e3a-a8e4-9a282ba109ea.CG;gid=67d0bb89-2f6e-4e3a-a8e4-9a282ba109ea;Note=0uM
chr16	CG	mRNA	29464914	29465434	.	-	.	ID=67d0bb89-2f6e-4e3a-a8e4-9a282ba109ea.WT;Parent=67d0bb89-2f6e-4e3a-a8e4-9a282ba109ea;gid=67d0bb89-2f6e-4e3a-a8e4-9a282ba109ea;Note=0uM
chr16	CG	exon	29465337	29465434	.	-	.	ID=67d0bb89-2f6e-4e3a-a8e4-9a282ba109ea.WT.0;Parent=67d0bb89-2f6e-4e3a-a8e4-9a282ba109ea.WT;gid=67d0bb89-2f6e-4e3a-a8e4-9a282ba109ea;Note=0uM
chr16	CG	exon	29464914	29465053	.	-	.	ID=67d0bb89-2f6e-4e3a-a8e4-9a282ba109ea.WT.1;Parent=67d0bb89-2f6e-4e3a-a8e4-9a282ba109ea.WT;gid=67d0bb89-2f6e-4e3a-a8e4-9a282ba109ea;Note=0uM
chr1	CG	gene	155181918	155202984	.	+	.	ID=c0ec693c-cf22-47db-979a-e0fe76a212a4;Name=chr1:155181918:155182010:+@chr1:155202802:155202984:+;Genes=MTX1,MTX1P1;gid=c0ec693c-cf22-47db-979a-e0fe76a212a4;Note=0uM
chr1	CG	mRNA	155181918	155202984	.	+	.	ID=c0ec693c-cf22-47db-979a-e0fe76a212a4.CG;Parent=c0ec693c-cf22-47db-979a-e0fe76a212a4;gid=c0ec693c-cf22-47db-979a-e0fe76a212a4;Note=0uM
chr1	CG	exon	155181918	155182010	.	+	.	ID=c0ec693c-cf22-47db-979a-e0fe76a212a4.CG.0;Parent=c0ec693c-cf22-47db-979a-e0fe76a212a4.CG;gid=c0ec693c-cf22-47db-979a-e0fe76a212a4;Note=0uM
chr1	CG	exon	155202802	155202984	.	+	.	ID=c0ec693c-cf22-47db-979a-e0fe76a212a4.CG.1;Parent=c0ec693c-cf22-47db-979a-e0fe76a212a4.CG;gid=c0ec693c-cf22-47db-979a-e0fe76a212a4;Note=0uM
chr1	CG	mRNA	155181918	155182358	.	+	.	ID=c0ec693c-cf22-47db-979a-e0fe76a212a4.WT;Parent=c0ec693c-cf22-47db-979a-e0fe76a212a4;gid=c0ec693c-cf22-47db-979a-e0fe76a212a4;Note=0uM
chr1	CG	exon	155181918	155182010	.	+	.	ID=c0ec693c-cf22-47db-979a-e0fe76a212a4.WT.0;Parent=c0ec693c-cf22-47db-979a-e0fe76a212a4.WT;gid=c0ec693c-cf22-47db-979a-e0fe76a212a4;Note=0uM
chr1	CG	exon	155182176	155182358	.	+	.	ID=c0ec693c-cf22-47db-979a-e0fe76a212a4.WT.1;Parent=c0ec693c-cf22-47db-979a-e0fe76a212a4.WT;gid=c0ec693c-cf22-47db-979a-e0fe76a212a4;Note=0uM
chr1	CG	gene	155182176	155202984	.	+	.	ID=518eeac1-144f-4ce9-b8a6-3ba1d75cccd7;Name=chr1:155182176:155182327:+@chr1:155202949:155202984:+;Genes=MTX1,MTX1P1;gid=518eeac1-144f-4ce9-b8a6-3ba1d75cccd7;Note=0uM
chr1	CG	mRNA	155182176	155202984	.	+	.	ID=518eeac1-144f-4ce9-b8a6-3ba1d75cccd7.CG;Parent=518eeac1-144f-4ce9-b8a6-3ba1d75cccd7;gid=518eeac1-144f-4ce9-b8a6-3ba1d75cccd7;Note=0uM
chr1	CG	exon	155182176	155182327	.	+	.	ID=518eeac1-144f-4ce9-b8a6-3ba1d75cccd7.CG.0;Parent=518eeac1-144f-4ce9-b8a6-3ba1d75cccd7.CG;gid=518eeac1-144f-4ce9-b8a6-3ba1d75cccd7;Note=0uM
chr1	CG	exon	155202949	155202984	.	+	.	ID=518eeac1-144f-4ce9-b8a6-3ba1d75cccd7.CG.1;Parent=518eeac1-144f-4ce9-b8a6-3ba1d75cccd7.CG;gid=518eeac1-144f-4ce9-b8a6-3ba1d75cccd7;Note=0uM
chr1	CG	mRNA	155182176	155182561	.	+	.	ID=518eeac1-144f-4ce9-b8a6-3ba1d75cccd7.WT;Parent=518eeac1-144f-4ce9-b8a6-3ba1d75cccd7;gid=518eeac1-144f-4ce9-b8a6-3ba1d75cccd7;Note=0uM
chr1	CG	exon	155182176	155182327	.	+	.	ID=518eeac1-144f-4ce9-b8a6-3ba1d75cccd7.WT.0;Parent=518eeac1-144f-4ce9-b8a6-3ba1d75cccd7.WT;gid=518eeac1-144f-4ce9-b8a6-3ba1d75cccd7;Note=0uM
chr1	CG	exon	155182485	155182561	.	+	.	ID=518eeac1-144f-4ce9-b8a6-3ba1d75cccd7.WT.1;Parent=518eeac1-144f-4ce9-b8a6-3ba1d75cccd7.WT;gid=518eeac1-144f-4ce9-b8a6-3ba1d75cccd7;Note=0uM
chr17	CG	gene	49238521	49244317	.	+	.	ID=b186f92e-4636-4125-95b9-547bde7aaa84;Name=chr17:49238521:49238633:+@chr17:49244188:49244317:+;Genes=NME1,NME1-NME2;gid=b186f92e-4636-4125-95b9-547bde7aaa84;Note=0uM
chr17	CG	mRNA	49238521	49244317	.	+	.	ID=b186f92e-4636-4125-95b9-547bde7aaa84.CG;Parent=b186f92e-4636-4125-95b9-547bde7aaa84;gid=b186f92e-4636-4125-95b9-547bde7aaa84;Note=0uM
chr17	CG	exon	49238521	49238633	.	+	.	ID=b186f92e-4636-4125-95b9-547bde7aaa84.CG.0;Parent=b186f92e-4636-4125-95b9-547bde7aaa84.CG;gid=b186f92e-4636-4125-95b9-547bde7aaa84;Note=0uM
chr17	CG	exon	49244188	49244317	.	+	.	ID=b186f92e-4636-4125-95b9-547bde7aaa84.CG.1;Parent=b186f92e-4636-4125-95b9-547bde7aaa84.CG;gid=b186f92e-4636-4125-95b9-547bde7aaa84;Note=0uM
chr17	CG	mRNA	49238521	49239556	.	+	.	ID=b186f92e-4636-4125-95b9-547bde7aaa84.WT;Parent=b186f92e-4636-4125-95b9-547bde7aaa84;gid=b186f92e-4636-4125-95b9-547bde7aaa84;Note=0uM
chr17	CG	exon	49238521	49238633	.	+	.	ID=b186f92e-4636-4125-95b9-547bde7aaa84.WT.0;Parent=b186f92e-4636-4125-95b9-547bde7aaa84.WT;gid=b186f92e-4636-4125-95b9-547bde7aaa84;Note=0uM
chr17	CG	exon	49239089	49239556	.	+	.	ID=b186f92e-4636-4125-95b9-547bde7aaa84.WT.1;Parent=b186f92e-4636-4125-95b9-547bde7aaa84.WT;gid=b186f92e-4636-4125-95b9-547bde7aaa84;Note=0uM
chr17	CG	gene	49238521	49244317	.	+	.	ID=6b4f3711-322f-4ada-afec-40ea46be5080;Name=chr17:49238521:49238633:+@chr17:49244188:49244317:+;Genes=NME1,NME1-NME2;gid=6b4f3711-322f-4ada-afec-40ea46be5080;Note=0uM
chr17	CG	mRNA	49238521	49244317	.	+	.	ID=6b4f3711-322f-4ada-afec-40ea46be5080.CG;Parent=6b4f3711-322f-4ada-afec-40ea46be5080;gid=6b4f3711-322f-4ada-afec-40ea46be5080;Note=0uM
chr17	CG	exon	49238521	49238633	.	+	.	ID=6b4f3711-322f-4ada-afec-40ea46be5080.CG.0;Parent=6b4f3711-322f-4ada-afec-40ea46be5080.CG;gid=6b4f3711-322f-4ada-afec-40ea46be5080;Note=0uM
chr17	CG	exon	49244188	49244317	.	+	.	ID=6b4f3711-322f-4ada-afec-40ea46be5080.CG.1;Parent=6b4f3711-322f-4ada-afec-40ea46be5080.CG;gid=6b4f3711-322f-4ada-afec-40ea46be5080;Note=0uM
chr17	CG	mRNA	49238521	49239556	.	+	.	ID=6b4f3711-322f-4ada-afec-40ea46be5080.WT;Parent=6b4f3711-322f-4ada-afec-40ea46be5080;gid=6b4f3711-322f-4ada-afec-40ea46be5080;Note=0uM
chr17	CG	exon	49238521	49238633	.	+	.	ID=6b4f3711-322f-4ada-afec-40ea46be5080.WT.0;Parent=6b4f3711-322f-4ada-afec-40ea46be5080.WT;gid=6b4f3711-322f-4ada-afec-40ea46be5080;Note=0uM
chr17	CG	exon	49239089	49239556	.	+	.	ID=6b4f3711-322f-4ada-afec-40ea46be5080.WT.1;Parent=6b4f3711-322f-4ada-afec-40ea46be5080.WT;gid=6b4f3711-322f-4ada-afec-40ea46be5080;Note=0uM
chr17	CG	gene	49238521	49244317	.	+	.	ID=dcc11ace-237c-4e5a-ac10-4e759ecc969c;Name=chr17:49238521:49238633:+@chr17:49244188:49244317:+;Genes=NME1,NME1-NME2;gid=dcc11ace-237c-4e5a-ac10-4e759ecc969c;Note=0uM
chr17	CG	mRNA	49238521	49244317	.	+	.	ID=dcc11ace-237c-4e5a-ac10-4e759ecc969c.CG;Parent=dcc11ace-237c-4e5a-ac10-4e759ecc969c;gid=dcc11ace-237c-4e5a-ac10-4e759ecc969c;Note=0uM
chr17	CG	exon	49238521	49238633	.	+	.	ID=dcc11ace-237c-4e5a-ac10-4e759ecc969c.CG.0;Parent=dcc11ace-237c-4e5a-ac10-4e759ecc969c.CG;gid=dcc11ace-237c-4e5a-ac10-4e759ecc969c;Note=0uM
chr17	CG	exon	49244188	49244317	.	+	.	ID=dcc11ace-237c-4e5a-ac10-4e759ecc969c.CG.1;Parent=dcc11ace-237c-4e5a-ac10-4e759ecc969c.CG;gid=dcc11ace-237c-4e5a-ac10-4e759ecc969c;Note=0uM
chr17	CG	mRNA	49238521	49239556	.	+	.	ID=dcc11ace-237c-4e5a-ac10-4e759ecc969c.WT;Parent=dcc11ace-237c-4e5a-ac10-4e759ecc969c;gid=dcc11ace-237c-4e5a-ac10-4e759ecc969c;Note=0uM
chr17	CG	exon	49238521	49238633	.	+	.	ID=dcc11ace-237c-4e5a-ac10-4e759ecc969c.WT.0;Parent=dcc11ace-237c-4e5a-ac10-4e759ecc969c.WT;gid=dcc11ace-237c-4e5a-ac10-4e759ecc969c;Note=0uM
chr17	CG	exon	49239089	49239556	.	+	.	ID=dcc11ace-237c-4e5a-ac10-4e759ecc969c.WT.1;Parent=dcc11ace-237c-4e5a-ac10-4e759ecc969c.WT;gid=dcc11ace-237c-4e5a-ac10-4e759ecc969c;Note=0uM
chr17	CG	gene	49238521	49244317	.	+	.	ID=c9c64085-ea9f-4eb8-9c90-10beaab8fdd5;Name=chr17:49238521:49238633:+@chr17:49244188:49244317:+;Genes=NME1,NME1-NME2;gid=c9c64085-ea9f-4eb8-9c90-10beaab8fdd5;Note=0uM
chr17	CG	mRNA	49238521	49244317	.	+	.	ID=c9c64085-ea9f-4eb8-9c90-10beaab8fdd5.CG;Parent=c9c64085-ea9f-4eb8-9c90-10beaab8fdd5;gid=c9c64085-ea9f-4eb8-9c90-10beaab8fdd5;Note=0uM
chr17	CG	exon	49238521	49238633	.	+	.	ID=c9c64085-ea9f-4eb8-9c90-10beaab8fdd5.CG.0;Parent=c9c64085-ea9f-4eb8-9c90-10beaab8fdd5.CG;gid=c9c64085-ea9f-4eb8-9c90-10beaab8fdd5;Note=0uM
chr17	CG	exon	49244188	49244317	.	+	.	ID=c9c64085-ea9f-4eb8-9c90-10beaab8fdd5.CG.1;Parent=c9c64085-ea9f-4eb8-9c90-10beaab8fdd5.CG;gid=c9c64085-ea9f-4eb8-9c90-10beaab8fdd5;Note=0uM
chr17	CG	mRNA	49238521	49239556	.	+	.	ID=c9c64085-ea9f-4eb8-9c90-10beaab8fdd5.WT;Parent=c9c64085-ea9f-4eb8-9c90-10beaab8fdd5;gid=c9c64085-ea9f-4eb8-9c90-10beaab8fdd5;Note=0uM
chr17	CG	exon	49238521	49238633	.	+	.	ID=c9c64085-ea9f-4eb8-9c90-10beaab8fdd5.WT.0;Parent=c9c64085-ea9f-4eb8-9c90-10beaab8fdd5.WT;gid=c9c64085-ea9f-4eb8-9c90-10beaab8fdd5;Note=0uM
chr17	CG	exon	49239089	49239556	.	+	.	ID=c9c64085-ea9f-4eb8-9c90-10beaab8fdd5.WT.1;Parent=c9c64085-ea9f-4eb8-9c90-10beaab8fdd5.WT;gid=c9c64085-ea9f-4eb8-9c90-10beaab8fdd5;Note=0uM
chr17	CG	gene	49238521	49244317	.	+	.	ID=a333f69b-a161-4bd8-9889-9e07f34a5317;Name=chr17:49238521:49238633:+@chr17:49244188:49244317:+;Genes=NME1,NME1-NME2;gid=a333f69b-a161-4bd8-9889-9e07f34a5317;Note=0uM
chr17	CG	mRNA	49238521	49244317	.	+	.	ID=a333f69b-a161-4bd8-9889-9e07f34a5317.CG;Parent=a333f69b-a161-4bd8-9889-9e07f34a5317;gid=a333f69b-a161-4bd8-9889-9e07f34a5317;Note=0uM
chr17	CG	exon	49238521	49238633	.	+	.	ID=a333f69b-a161-4bd8-9889-9e07f34a5317.CG.0;Parent=a333f69b-a161-4bd8-9889-9e07f34a5317.CG;gid=a333f69b-a161-4bd8-9889-9e07f34a5317;Note=0uM
chr17	CG	exon	49244188	49244317	.	+	.	ID=a333f69b-a161-4bd8-9889-9e07f34a5317.CG.1;Parent=a333f69b-a161-4bd8-9889-9e07f34a5317.CG;gid=a333f69b-a161-4bd8-9889-9e07f34a5317;Note=0uM
chr17	CG	mRNA	49238521	49239556	.	+	.	ID=a333f69b-a161-4bd8-9889-9e07f34a5317.WT;Parent=a333f69b-a161-4bd8-9889-9e07f34a5317;gid=a333f69b-a161-4bd8-9889-9e07f34a5317;Note=0uM
chr17	CG	exon	49238521	49238633	.	+	.	ID=a333f69b-a161-4bd8-9889-9e07f34a5317.WT.0;Parent=a333f69b-a161-4bd8-9889-9e07f34a5317.WT;gid=a333f69b-a161-4bd8-9889-9e07f34a5317;Note=0uM
chr17	CG	exon	49239089	49239556	.	+	.	ID=a333f69b-a161-4bd8-9889-9e07f34a5317.WT.1;Parent=a333f69b-a161-4bd8-9889-9e07f34a5317.WT;gid=a333f69b-a161-4bd8-9889-9e07f34a5317;Note=0uM
chr17	CG	gene	49238530	49244317	.	+	.	ID=d4e1863e-0391-4efc-ae9d-341d51628c6f;Name=chr17:49238530:49238633:+@chr17:49244188:49244317:+;Genes=NME1,NME1-NME2;gid=d4e1863e-0391-4efc-ae9d-341d51628c6f;Note=0uM
chr17	CG	mRNA	49238530	49244317	.	+	.	ID=d4e1863e-0391-4efc-ae9d-341d51628c6f.CG;Parent=d4e1863e-0391-4efc-ae9d-341d51628c6f;gid=d4e1863e-0391-4efc-ae9d-341d51628c6f;Note=0uM
chr17	CG	exon	49238530	49238633	.	+	.	ID=d4e1863e-0391-4efc-ae9d-341d51628c6f.CG.0;Parent=d4e1863e-0391-4efc-ae9d-341d51628c6f.CG;gid=d4e1863e-0391-4efc-ae9d-341d51628c6f;Note=0uM
chr17	CG	exon	49244188	49244317	.	+	.	ID=d4e1863e-0391-4efc-ae9d-341d51628c6f.CG.1;Parent=d4e1863e-0391-4efc-ae9d-341d51628c6f.CG;gid=d4e1863e-0391-4efc-ae9d-341d51628c6f;Note=0uM
chr17	CG	mRNA	49238530	49239556	.	+	.	ID=d4e1863e-0391-4efc-ae9d-341d51628c6f.WT;Parent=d4e1863e-0391-4efc-ae9d-341d51628c6f;gid=d4e1863e-0391-4efc-ae9d-341d51628c6f;Note=0uM
chr17	CG	exon	49238530	49238633	.	+	.	ID=d4e1863e-0391-4efc-ae9d-341d51628c6f.WT.0;Parent=d4e1863e-0391-4efc-ae9d-341d51628c6f.WT;gid=d4e1863e-0391-4efc-ae9d-341d51628c6f;Note=0uM
chr17	CG	exon	49239089	49239556	.	+	.	ID=d4e1863e-0391-4efc-ae9d-341d51628c6f.WT.1;Parent=d4e1863e-0391-4efc-ae9d-341d51628c6f.WT;gid=d4e1863e-0391-4efc-ae9d-341d51628c6f;Note=0uM
chr17	CG	gene	49238521	49244317	.	+	.	ID=c1d91d7b-61c3-40d5-97a4-aa5adad9c048;Name=chr17:49238521:49238633:+@chr17:49244188:49244317:+;Genes=NME1,NME1-NME2;gid=c1d91d7b-61c3-40d5-97a4-aa5adad9c048;Note=0uM
chr17	CG	mRNA	49238521	49244317	.	+	.	ID=c1d91d7b-61c3-40d5-97a4-aa5adad9c048.CG;Parent=c1d91d7b-61c3-40d5-97a4-aa5adad9c048;gid=c1d91d7b-61c3-40d5-97a4-aa5adad9c048;Note=0uM
chr17	CG	exon	49238521	49238633	.	+	.	ID=c1d91d7b-61c3-40d5-97a4-aa5adad9c048.CG.0;Parent=c1d91d7b-61c3-40d5-97a4-aa5adad9c048.CG;gid=c1d91d7b-61c3-40d5-97a4-aa5adad9c048;Note=0uM
chr17	CG	exon	49244188	49244317	.	+	.	ID=c1d91d7b-61c3-40d5-97a4-aa5adad9c048.CG.1;Parent=c1d91d7b-61c3-40d5-97a4-aa5adad9c048.CG;gid=c1d91d7b-61c3-40d5-97a4-aa5adad9c048;Note=0uM
chr17	CG	mRNA	49238521	49239556	.	+	.	ID=c1d91d7b-61c3-40d5-97a4-aa5adad9c048.WT;Parent=c1d91d7b-61c3-40d5-97a4-aa5adad9c048;gid=c1d91d7b-61c3-40d5-97a4-aa5adad9c048;Note=0uM
chr17	CG	exon	49238521	49238633	.	+	.	ID=c1d91d7b-61c3-40d5-97a4-aa5adad9c048.WT.0;Parent=c1d91d7b-61c3-40d5-97a4-aa5adad9c048.WT;gid=c1d91d7b-61c3-40d5-97a4-aa5adad9c048;Note=0uM
chr17	CG	exon	49239089	49239556	.	+	.	ID=c1d91d7b-61c3-40d5-97a4-aa5adad9c048.WT.1;Parent=c1d91d7b-61c3-40d5-97a4-aa5adad9c048.WT;gid=c1d91d7b-61c3-40d5-97a4-aa5adad9c048;Note=0uM
chr17	CG	gene	49238521	49244317	.	+	.	ID=67b0fa67-3106-4bdf-ada6-d16848670f21;Name=chr17:49238521:49238633:+@chr17:49244188:49244317:+;Genes=NME1,NME1-NME2;gid=67b0fa67-3106-4bdf-ada6-d16848670f21;Note=0uM
chr17	CG	mRNA	49238521	49244317	.	+	.	ID=67b0fa67-3106-4bdf-ada6-d16848670f21.CG;Parent=67b0fa67-3106-4bdf-ada6-d16848670f21;gid=67b0fa67-3106-4bdf-ada6-d16848670f21;Note=0uM
chr17	CG	exon	49238521	49238633	.	+	.	ID=67b0fa67-3106-4bdf-ada6-d16848670f21.CG.0;Parent=67b0fa67-3106-4bdf-ada6-d16848670f21.CG;gid=67b0fa67-3106-4bdf-ada6-d16848670f21;Note=0uM
chr17	CG	exon	49244188	49244317	.	+	.	ID=67b0fa67-3106-4bdf-ada6-d16848670f21.CG.1;Parent=67b0fa67-3106-4bdf-ada6-d16848670f21.CG;gid=67b0fa67-3106-4bdf-ada6-d16848670f21;Note=0uM
chr17	CG	mRNA	49238521	49239556	.	+	.	ID=67b0fa67-3106-4bdf-ada6-d16848670f21.WT;Parent=67b0fa67-3106-4bdf-ada6-d16848670f21;gid=67b0fa67-3106-4bdf-ada6-d16848670f21;Note=0uM
chr17	CG	exon	49238521	49238633	.	+	.	ID=67b0fa67-3106-4bdf-ada6-d16848670f21.WT.0;Parent=67b0fa67-3106-4bdf-ada6-d16848670f21.WT;gid=67b0fa67-3106-4bdf-ada6-d16848670f21;Note=0uM
chr17	CG	exon	49239089	49239556	.	+	.	ID=67b0fa67-3106-4bdf-ada6-d16848670f21.WT.1;Parent=67b0fa67-3106-4bdf-ada6-d16848670f21.WT;gid=67b0fa67-3106-4bdf-ada6-d16848670f21;Note=0uM
chr1	CG	gene	155182485	155203187	.	+	.	ID=b2f61ea7-f645-4b3c-bdd5-058615ee182a;Name=chr1:155182485:155182506:+@chr1:155203132:155203187:+;Genes=MTX1,MTX1P1;gid=b2f61ea7-f645-4b3c-bdd5-058615ee182a;Note=0uM
chr1	CG	mRNA	155182485	155203187	.	+	.	ID=b2f61ea7-f645-4b3c-bdd5-058615ee182a.CG;Parent=b2f61ea7-f645-4b3c-bdd5-058615ee182a;gid=b2f61ea7-f645-4b3c-bdd5-058615ee182a;Note=0uM
chr1	CG	exon	155182485	155182506	.	+	.	ID=b2f61ea7-f645-4b3c-bdd5-058615ee182a.CG.0;Parent=b2f61ea7-f645-4b3c-bdd5-058615ee182a.CG;gid=b2f61ea7-f645-4b3c-bdd5-058615ee182a;Note=0uM
chr1	CG	exon	155203132	155203187	.	+	.	ID=b2f61ea7-f645-4b3c-bdd5-058615ee182a.CG.1;Parent=b2f61ea7-f645-4b3c-bdd5-058615ee182a.CG;gid=b2f61ea7-f645-4b3c-bdd5-058615ee182a;Note=0uM
chr1	CG	mRNA	155182485	155183182	.	+	.	ID=b2f61ea7-f645-4b3c-bdd5-058615ee182a.WT;Parent=b2f61ea7-f645-4b3c-bdd5-058615ee182a;gid=b2f61ea7-f645-4b3c-bdd5-058615ee182a;Note=0uM
chr1	CG	exon	155182485	155182506	.	+	.	ID=b2f61ea7-f645-4b3c-bdd5-058615ee182a.WT.0;Parent=b2f61ea7-f645-4b3c-bdd5-058615ee182a.WT;gid=b2f61ea7-f645-4b3c-bdd5-058615ee182a;Note=0uM
chr1	CG	exon	155183028	155183182	.	+	.	ID=b2f61ea7-f645-4b3c-bdd5-058615ee182a.WT.1;Parent=b2f61ea7-f645-4b3c-bdd5-058615ee182a.WT;gid=b2f61ea7-f645-4b3c-bdd5-058615ee182a;Note=0uM
chr1	CG	gene	155182176	155202984	.	+	.	ID=a4b3e403-b6ed-47bb-aacb-586c476ad08d;Name=chr1:155182176:155182228:+@chr1:155202853:155202984:+;Genes=MTX1,MTX1P1;gid=a4b3e403-b6ed-47bb-aacb-586c476ad08d;Note=0uM
chr1	CG	mRNA	155182176	155202984	.	+	.	ID=a4b3e403-b6ed-47bb-aacb-586c476ad08d.CG;Parent=a4b3e403-b6ed-47bb-aacb-586c476ad08d;gid=a4b3e403-b6ed-47bb-aacb-586c476ad08d;Note=0uM
chr1	CG	exon	155182176	155182228	.	+	.	ID=a4b3e403-b6ed-47bb-aacb-586c476ad08d.CG.0;Parent=a4b3e403-b6ed-47bb-aacb-586c476ad08d.CG;gid=a4b3e403-b6ed-47bb-aacb-586c476ad08d;Note=0uM
chr1	CG	exon	155202853	155202984	.	+	.	ID=a4b3e403-b6ed-47bb-aacb-586c476ad08d.CG.1;Parent=a4b3e403-b6ed-47bb-aacb-586c476ad08d.CG;gid=a4b3e403-b6ed-47bb-aacb-586c476ad08d;Note=0uM
chr1	CG	mRNA	155182176	155182561	.	+	.	ID=a4b3e403-b6ed-47bb-aacb-586c476ad08d.WT;Parent=a4b3e403-b6ed-47bb-aacb-586c476ad08d;gid=a4b3e403-b6ed-47bb-aacb-586c476ad08d;Note=0uM
chr1	CG	exon	155182176	155182228	.	+	.	ID=a4b3e403-b6ed-47bb-aacb-586c476ad08d.WT.0;Parent=a4b3e403-b6ed-47bb-aacb-586c476ad08d.WT;gid=a4b3e403-b6ed-47bb-aacb-586c476ad08d;Note=0uM
chr1	CG	exon	155182485	155182561	.	+	.	ID=a4b3e403-b6ed-47bb-aacb-586c476ad08d.WT.1;Parent=a4b3e403-b6ed-47bb-aacb-586c476ad08d.WT;gid=a4b3e403-b6ed-47bb-aacb-586c476ad08d;Note=0uM
chr20	CG	gene	57605358	57610181	.	-	.	ID=c054444b-df07-4ab2-9b69-af7c7e1dd775;Name=chr20:57610036:57610181:-@chr20:57605358:57605484:-;Genes=SLMO2,ATP5E;gid=c054444b-df07-4ab2-9b69-af7c7e1dd775;Note=0uM
chr20	CG	mRNA	57605358	57610181	.	-	.	ID=c054444b-df07-4ab2-9b69-af7c7e1dd775.CG;Parent=c054444b-df07-4ab2-9b69-af7c7e1dd775;gid=c054444b-df07-4ab2-9b69-af7c7e1dd775;Note=0uM
chr20	CG	exon	57610036	57610181	.	-	.	ID=c054444b-df07-4ab2-9b69-af7c7e1dd775.CG.0;Parent=c054444b-df07-4ab2-9b69-af7c7e1dd775.CG;gid=c054444b-df07-4ab2-9b69-af7c7e1dd775;Note=0uM
chr20	CG	exon	57605358	57605484	.	-	.	ID=c054444b-df07-4ab2-9b69-af7c7e1dd775.CG.1;Parent=c054444b-df07-4ab2-9b69-af7c7e1dd775.CG;gid=c054444b-df07-4ab2-9b69-af7c7e1dd775;Note=0uM
chr20	CG	mRNA	57610036	57610181	.	-	.	ID=c054444b-df07-4ab2-9b69-af7c7e1dd775.WT;Parent=c054444b-df07-4ab2-9b69-af7c7e1dd775;gid=c054444b-df07-4ab2-9b69-af7c7e1dd775;Note=0uM
chr20	CG	exon	57610036	57610181	.	-	.	ID=c054444b-df07-4ab2-9b69-af7c7e1dd775.WT.0;Parent=c054444b-df07-4ab2-9b69-af7c7e1dd775.WT;gid=c054444b-df07-4ab2-9b69-af7c7e1dd775;Note=0uM
chr20	CG	gene	57605358	57610181	.	-	.	ID=88177263-63fb-4d9b-a0b1-4f53a31d0f7c;Name=chr20:57610036:57610181:-@chr20:57605358:57605484:-;Genes=SLMO2,ATP5E;gid=88177263-63fb-4d9b-a0b1-4f53a31d0f7c;Note=0uM
chr20	CG	mRNA	57605358	57610181	.	-	.	ID=88177263-63fb-4d9b-a0b1-4f53a31d0f7c.CG;Parent=88177263-63fb-4d9b-a0b1-4f53a31d0f7c;gid=88177263-63fb-4d9b-a0b1-4f53a31d0f7c;Note=0uM
chr20	CG	exon	57610036	57610181	.	-	.	ID=88177263-63fb-4d9b-a0b1-4f53a31d0f7c.CG.0;Parent=88177263-63fb-4d9b-a0b1-4f53a31d0f7c.CG;gid=88177263-63fb-4d9b-a0b1-4f53a31d0f7c;Note=0uM
chr20	CG	exon	57605358	57605484	.	-	.	ID=88177263-63fb-4d9b-a0b1-4f53a31d0f7c.CG.1;Parent=88177263-63fb-4d9b-a0b1-4f53a31d0f7c.CG;gid=88177263-63fb-4d9b-a0b1-4f53a31d0f7c;Note=0uM
chr20	CG	mRNA	57610036	57610181	.	-	.	ID=88177263-63fb-4d9b-a0b1-4f53a31d0f7c.WT;Parent=88177263-63fb-4d9b-a0b1-4f53a31d0f7c;gid=88177263-63fb-4d9b-a0b1-4f53a31d0f7c;Note=0uM
chr20	CG	exon	57610036	57610181	.	-	.	ID=88177263-63fb-4d9b-a0b1-4f53a31d0f7c.WT.0;Parent=88177263-63fb-4d9b-a0b1-4f53a31d0f7c.WT;gid=88177263-63fb-4d9b-a0b1-4f53a31d0f7c;Note=0uM
chr20	CG	gene	57605358	57610181	.	-	.	ID=8c51dec1-b19c-46c4-981a-df7358e5f4da;Name=chr20:57610036:57610181:-@chr20:57605358:57605484:-;Genes=SLMO2,ATP5E;gid=8c51dec1-b19c-46c4-981a-df7358e5f4da;Note=0uM
chr20	CG	mRNA	57605358	57610181	.	-	.	ID=8c51dec1-b19c-46c4-981a-df7358e5f4da.CG;Parent=8c51dec1-b19c-46c4-981a-df7358e5f4da;gid=8c51dec1-b19c-46c4-981a-df7358e5f4da;Note=0uM
chr20	CG	exon	57610036	57610181	.	-	.	ID=8c51dec1-b19c-46c4-981a-df7358e5f4da.CG.0;Parent=8c51dec1-b19c-46c4-981a-df7358e5f4da.CG;gid=8c51dec1-b19c-46c4-981a-df7358e5f4da;Note=0uM
chr20	CG	exon	57605358	57605484	.	-	.	ID=8c51dec1-b19c-46c4-981a-df7358e5f4da.CG.1;Parent=8c51dec1-b19c-46c4-981a-df7358e5f4da.CG;gid=8c51dec1-b19c-46c4-981a-df7358e5f4da;Note=0uM
chr20	CG	mRNA	57610036	57610181	.	-	.	ID=8c51dec1-b19c-46c4-981a-df7358e5f4da.WT;Parent=8c51dec1-b19c-46c4-981a-df7358e5f4da;gid=8c51dec1-b19c-46c4-981a-df7358e5f4da;Note=0uM
chr20	CG	exon	57610036	57610181	.	-	.	ID=8c51dec1-b19c-46c4-981a-df7358e5f4da.WT.0;Parent=8c51dec1-b19c-46c4-981a-df7358e5f4da.WT;gid=8c51dec1-b19c-46c4-981a-df7358e5f4da;Note=0uM
chr20	CG	gene	57605358	57610181	.	-	.	ID=50ac31f7-84bb-4637-8c52-20688b9fcae4;Name=chr20:57610036:57610181:-@chr20:57605358:57605484:-;Genes=SLMO2,ATP5E;gid=50ac31f7-84bb-4637-8c52-20688b9fcae4;Note=0uM
chr20	CG	mRNA	57605358	57610181	.	-	.	ID=50ac31f7-84bb-4637-8c52-20688b9fcae4.CG;Parent=50ac31f7-84bb-4637-8c52-20688b9fcae4;gid=50ac31f7-84bb-4637-8c52-20688b9fcae4;Note=0uM
chr20	CG	exon	57610036	57610181	.	-	.	ID=50ac31f7-84bb-4637-8c52-20688b9fcae4.CG.0;Parent=50ac31f7-84bb-4637-8c52-20688b9fcae4.CG;gid=50ac31f7-84bb-4637-8c52-20688b9fcae4;Note=0uM
chr20	CG	exon	57605358	57605484	.	-	.	ID=50ac31f7-84bb-4637-8c52-20688b9fcae4.CG.1;Parent=50ac31f7-84bb-4637-8c52-20688b9fcae4.CG;gid=50ac31f7-84bb-4637-8c52-20688b9fcae4;Note=0uM
chr20	CG	mRNA	57610036	57610181	.	-	.	ID=50ac31f7-84bb-4637-8c52-20688b9fcae4.WT;Parent=50ac31f7-84bb-4637-8c52-20688b9fcae4;gid=50ac31f7-84bb-4637-8c52-20688b9fcae4;Note=0uM
chr20	CG	exon	57610036	57610181	.	-	.	ID=50ac31f7-84bb-4637-8c52-20688b9fcae4.WT.0;Parent=50ac31f7-84bb-4637-8c52-20688b9fcae4.WT;gid=50ac31f7-84bb-4637-8c52-20688b9fcae4;Note=0uM
chr20	CG	gene	57605358	57610181	.	-	.	ID=65156d44-a2a8-4991-9fc5-b629d45a6993;Name=chr20:57610036:57610181:-@chr20:57605358:57605484:-;Genes=SLMO2,ATP5E;gid=65156d44-a2a8-4991-9fc5-b629d45a6993;Note=0uM
chr20	CG	mRNA	57605358	57610181	.	-	.	ID=65156d44-a2a8-4991-9fc5-b629d45a6993.CG;Parent=65156d44-a2a8-4991-9fc5-b629d45a6993;gid=65156d44-a2a8-4991-9fc5-b629d45a6993;Note=0uM
chr20	CG	exon	57610036	57610181	.	-	.	ID=65156d44-a2a8-4991-9fc5-b629d45a6993.CG.0;Parent=65156d44-a2a8-4991-9fc5-b629d45a6993.CG;gid=65156d44-a2a8-4991-9fc5-b629d45a6993;Note=0uM
chr20	CG	exon	57605358	57605484	.	-	.	ID=65156d44-a2a8-4991-9fc5-b629d45a6993.CG.1;Parent=65156d44-a2a8-4991-9fc5-b629d45a6993.CG;gid=65156d44-a2a8-4991-9fc5-b629d45a6993;Note=0uM
chr20	CG	mRNA	57610036	57610181	.	-	.	ID=65156d44-a2a8-4991-9fc5-b629d45a6993.WT;Parent=65156d44-a2a8-4991-9fc5-b629d45a6993;gid=65156d44-a2a8-4991-9fc5-b629d45a6993;Note=0uM
chr20	CG	exon	57610036	57610181	.	-	.	ID=65156d44-a2a8-4991-9fc5-b629d45a6993.WT.0;Parent=65156d44-a2a8-4991-9fc5-b629d45a6993.WT;gid=65156d44-a2a8-4991-9fc5-b629d45a6993;Note=0uM
chr20	CG	gene	57605358	57610181	.	-	.	ID=dce914ba-eb4d-4497-a298-a8d2cc59acf9;Name=chr20:57610036:57610181:-@chr20:57605358:57605484:-;Genes=SLMO2,ATP5E;gid=dce914ba-eb4d-4497-a298-a8d2cc59acf9;Note=0uM
chr20	CG	mRNA	57605358	57610181	.	-	.	ID=dce914ba-eb4d-4497-a298-a8d2cc59acf9.CG;Parent=dce914ba-eb4d-4497-a298-a8d2cc59acf9;gid=dce914ba-eb4d-4497-a298-a8d2cc59acf9;Note=0uM
chr20	CG	exon	57610036	57610181	.	-	.	ID=dce914ba-eb4d-4497-a298-a8d2cc59acf9.CG.0;Parent=dce914ba-eb4d-4497-a298-a8d2cc59acf9.CG;gid=dce914ba-eb4d-4497-a298-a8d2cc59acf9;Note=0uM
chr20	CG	exon	57605358	57605484	.	-	.	ID=dce914ba-eb4d-4497-a298-a8d2cc59acf9.CG.1;Parent=dce914ba-eb4d-4497-a298-a8d2cc59acf9.CG;gid=dce914ba-eb4d-4497-a298-a8d2cc59acf9;Note=0uM
chr20	CG	mRNA	57610036	57610181	.	-	.	ID=dce914ba-eb4d-4497-a298-a8d2cc59acf9.WT;Parent=dce914ba-eb4d-4497-a298-a8d2cc59acf9;gid=dce914ba-eb4d-4497-a298-a8d2cc59acf9;Note=0uM
chr20	CG	exon	57610036	57610181	.	-	.	ID=dce914ba-eb4d-4497-a298-a8d2cc59acf9.WT.0;Parent=dce914ba-eb4d-4497-a298-a8d2cc59acf9.WT;gid=dce914ba-eb4d-4497-a298-a8d2cc59acf9;Note=0uM
chr20	CG	gene	57605358	57610181	.	-	.	ID=3e5d11c5-b9d9-4f38-ae7d-601d69c5bb95;Name=chr20:57610036:57610181:-@chr20:57607487:57607534:-@chr20:57605358:57605484:-;Genes=SLMO2,SLMO2,ATP5E,ATP5E;gid=3e5d11c5-b9d9-4f38-ae7d-601d69c5bb95;Note=0uM
chr20	CG	mRNA	57605358	57610181	.	-	.	ID=3e5d11c5-b9d9-4f38-ae7d-601d69c5bb95.CG;Parent=3e5d11c5-b9d9-4f38-ae7d-601d69c5bb95;gid=3e5d11c5-b9d9-4f38-ae7d-601d69c5bb95;Note=0uM
chr20	CG	exon	57610036	57610181	.	-	.	ID=3e5d11c5-b9d9-4f38-ae7d-601d69c5bb95.CG.0;Parent=3e5d11c5-b9d9-4f38-ae7d-601d69c5bb95.CG;gid=3e5d11c5-b9d9-4f38-ae7d-601d69c5bb95;Note=0uM
chr20	CG	exon	57607487	57607534	.	-	.	ID=3e5d11c5-b9d9-4f38-ae7d-601d69c5bb95.CG.1;Parent=3e5d11c5-b9d9-4f38-ae7d-601d69c5bb95.CG;gid=3e5d11c5-b9d9-4f38-ae7d-601d69c5bb95;Note=0uM
chr20	CG	exon	57605358	57605484	.	-	.	ID=3e5d11c5-b9d9-4f38-ae7d-601d69c5bb95.CG.2;Parent=3e5d11c5-b9d9-4f38-ae7d-601d69c5bb95.CG;gid=3e5d11c5-b9d9-4f38-ae7d-601d69c5bb95;Note=0uM
chr20	CG	mRNA	57610036	57610181	.	-	.	ID=3e5d11c5-b9d9-4f38-ae7d-601d69c5bb95.WT;Parent=3e5d11c5-b9d9-4f38-ae7d-601d69c5bb95;gid=3e5d11c5-b9d9-4f38-ae7d-601d69c5bb95;Note=0uM
chr20	CG	exon	57610036	57610181	.	-	.	ID=3e5d11c5-b9d9-4f38-ae7d-601d69c5bb95.WT.0;Parent=3e5d11c5-b9d9-4f38-ae7d-601d69c5bb95.WT;gid=3e5d11c5-b9d9-4f38-ae7d-601d69c5bb95;Note=0uM
chr2	CG	gene	3517628	3581845	.	-	.	ID=5f7979a5-b773-48c3-baf7-65c3002ddd28;Name=chr2:3581703:3581845:-@chr2:3517628:3517747:-;Genes=AC108488.4,ADI1;gid=5f7979a5-b773-48c3-baf7-65c3002ddd28;Note=0uM
chr2	CG	mRNA	3517628	3581845	.	-	.	ID=5f7979a5-b773-48c3-baf7-65c3002ddd28.CG;Parent=5f7979a5-b773-48c3-baf7-65c3002ddd28;gid=5f7979a5-b773-48c3-baf7-65c3002ddd28;Note=0uM
chr2	CG	exon	3581703	3581845	.	-	.	ID=5f7979a5-b773-48c3-baf7-65c3002ddd28.CG.0;Parent=5f7979a5-b773-48c3-baf7-65c3002ddd28.CG;gid=5f7979a5-b773-48c3-baf7-65c3002ddd28;Note=0uM
chr2	CG	exon	3517628	3517747	.	-	.	ID=5f7979a5-b773-48c3-baf7-65c3002ddd28.CG.1;Parent=5f7979a5-b773-48c3-baf7-65c3002ddd28.CG;gid=5f7979a5-b773-48c3-baf7-65c3002ddd28;Note=0uM
chr2	CG	mRNA	3579403	3581845	.	-	.	ID=5f7979a5-b773-48c3-baf7-65c3002ddd28.WT;Parent=5f7979a5-b773-48c3-baf7-65c3002ddd28;gid=5f7979a5-b773-48c3-baf7-65c3002ddd28;Note=0uM
chr2	CG	exon	3581703	3581845	.	-	.	ID=5f7979a5-b773-48c3-baf7-65c3002ddd28.WT.0;Parent=5f7979a5-b773-48c3-baf7-65c3002ddd28.WT;gid=5f7979a5-b773-48c3-baf7-65c3002ddd28;Note=0uM
chr2	CG	exon	3579403	3579900	.	-	.	ID=5f7979a5-b773-48c3-baf7-65c3002ddd28.WT.1;Parent=5f7979a5-b773-48c3-baf7-65c3002ddd28.WT;gid=5f7979a5-b773-48c3-baf7-65c3002ddd28;Note=0uM
chr2	CG	gene	3517628	3581845	.	-	.	ID=0bc62647-75a7-4357-98a7-e65289f259e5;Name=chr2:3581703:3581845:-@chr2:3517628:3517747:-;Genes=AC108488.4,ADI1;gid=0bc62647-75a7-4357-98a7-e65289f259e5;Note=0uM
chr2	CG	mRNA	3517628	3581845	.	-	.	ID=0bc62647-75a7-4357-98a7-e65289f259e5.CG;Parent=0bc62647-75a7-4357-98a7-e65289f259e5;gid=0bc62647-75a7-4357-98a7-e65289f259e5;Note=0uM
chr2	CG	exon	3581703	3581845	.	-	.	ID=0bc62647-75a7-4357-98a7-e65289f259e5.CG.0;Parent=0bc62647-75a7-4357-98a7-e65289f259e5.CG;gid=0bc62647-75a7-4357-98a7-e65289f259e5;Note=0uM
chr2	CG	exon	3517628	3517747	.	-	.	ID=0bc62647-75a7-4357-98a7-e65289f259e5.CG.1;Parent=0bc62647-75a7-4357-98a7-e65289f259e5.CG;gid=0bc62647-75a7-4357-98a7-e65289f259e5;Note=0uM
chr2	CG	mRNA	3579403	3581845	.	-	.	ID=0bc62647-75a7-4357-98a7-e65289f259e5.WT;Parent=0bc62647-75a7-4357-98a7-e65289f259e5;gid=0bc62647-75a7-4357-98a7-e65289f259e5;Note=0uM
chr2	CG	exon	3581703	3581845	.	-	.	ID=0bc62647-75a7-4357-98a7-e65289f259e5.WT.0;Parent=0bc62647-75a7-4357-98a7-e65289f259e5.WT;gid=0bc62647-75a7-4357-98a7-e65289f259e5;Note=0uM
chr2	CG	exon	3579403	3579900	.	-	.	ID=0bc62647-75a7-4357-98a7-e65289f259e5.WT.1;Parent=0bc62647-75a7-4357-98a7-e65289f259e5.WT;gid=0bc62647-75a7-4357-98a7-e65289f259e5;Note=0uM
chr2	CG	gene	3517628	3581845	.	-	.	ID=e275afa6-b3d3-42c2-b5f3-6868ad1a958a;Name=chr2:3581703:3581845:-@chr2:3517628:3517747:-;Genes=AC108488.4,ADI1;gid=e275afa6-b3d3-42c2-b5f3-6868ad1a958a;Note=0uM
chr2	CG	mRNA	3517628	3581845	.	-	.	ID=e275afa6-b3d3-42c2-b5f3-6868ad1a958a.CG;Parent=e275afa6-b3d3-42c2-b5f3-6868ad1a958a;gid=e275afa6-b3d3-42c2-b5f3-6868ad1a958a;Note=0uM
chr2	CG	exon	3581703	3581845	.	-	.	ID=e275afa6-b3d3-42c2-b5f3-6868ad1a958a.CG.0;Parent=e275afa6-b3d3-42c2-b5f3-6868ad1a958a.CG;gid=e275afa6-b3d3-42c2-b5f3-6868ad1a958a;Note=0uM
chr2	CG	exon	3517628	3517747	.	-	.	ID=e275afa6-b3d3-42c2-b5f3-6868ad1a958a.CG.1;Parent=e275afa6-b3d3-42c2-b5f3-6868ad1a958a.CG;gid=e275afa6-b3d3-42c2-b5f3-6868ad1a958a;Note=0uM
chr2	CG	mRNA	3579403	3581845	.	-	.	ID=e275afa6-b3d3-42c2-b5f3-6868ad1a958a.WT;Parent=e275afa6-b3d3-42c2-b5f3-6868ad1a958a;gid=e275afa6-b3d3-42c2-b5f3-6868ad1a958a;Note=0uM
chr2	CG	exon	3581703	3581845	.	-	.	ID=e275afa6-b3d3-42c2-b5f3-6868ad1a958a.WT.0;Parent=e275afa6-b3d3-42c2-b5f3-6868ad1a958a.WT;gid=e275afa6-b3d3-42c2-b5f3-6868ad1a958a;Note=0uM
chr2	CG	exon	3579403	3579900	.	-	.	ID=e275afa6-b3d3-42c2-b5f3-6868ad1a958a.WT.1;Parent=e275afa6-b3d3-42c2-b5f3-6868ad1a958a.WT;gid=e275afa6-b3d3-42c2-b5f3-6868ad1a958a;Note=0uM
chr2	CG	gene	3517628	3581845	.	-	.	ID=177128c8-8477-4e12-a33f-c36168aea308;Name=chr2:3581703:3581845:-@chr2:3517628:3517747:-;Genes=AC108488.4,ADI1;gid=177128c8-8477-4e12-a33f-c36168aea308;Note=0uM
chr2	CG	mRNA	3517628	3581845	.	-	.	ID=177128c8-8477-4e12-a33f-c36168aea308.CG;Parent=177128c8-8477-4e12-a33f-c36168aea308;gid=177128c8-8477-4e12-a33f-c36168aea308;Note=0uM
chr2	CG	exon	3581703	3581845	.	-	.	ID=177128c8-8477-4e12-a33f-c36168aea308.CG.0;Parent=177128c8-8477-4e12-a33f-c36168aea308.CG;gid=177128c8-8477-4e12-a33f-c36168aea308;Note=0uM
chr2	CG	exon	3517628	3517747	.	-	.	ID=177128c8-8477-4e12-a33f-c36168aea308.CG.1;Parent=177128c8-8477-4e12-a33f-c36168aea308.CG;gid=177128c8-8477-4e12-a33f-c36168aea308;Note=0uM
chr2	CG	mRNA	3579403	3581845	.	-	.	ID=177128c8-8477-4e12-a33f-c36168aea308.WT;Parent=177128c8-8477-4e12-a33f-c36168aea308;gid=177128c8-8477-4e12-a33f-c36168aea308;Note=0uM
chr2	CG	exon	3581703	3581845	.	-	.	ID=177128c8-8477-4e12-a33f-c36168aea308.WT.0;Parent=177128c8-8477-4e12-a33f-c36168aea308.WT;gid=177128c8-8477-4e12-a33f-c36168aea308;Note=0uM
chr2	CG	exon	3579403	3579900	.	-	.	ID=177128c8-8477-4e12-a33f-c36168aea308.WT.1;Parent=177128c8-8477-4e12-a33f-c36168aea308.WT;gid=177128c8-8477-4e12-a33f-c36168aea308;Note=0uM
chr17	CG	gene	49238521	49244317	.	+	.	ID=8359222c-8942-4089-bb13-baf25906c689;Name=chr17:49238521:49238633:+@chr17:49244188:49244317:+;Genes=NME1,NME1-NME2;gid=8359222c-8942-4089-bb13-baf25906c689;Note=0uM
chr17	CG	mRNA	49238521	49244317	.	+	.	ID=8359222c-8942-4089-bb13-baf25906c689.CG;Parent=8359222c-8942-4089-bb13-baf25906c689;gid=8359222c-8942-4089-bb13-baf25906c689;Note=0uM
chr17	CG	exon	49238521	49238633	.	+	.	ID=8359222c-8942-4089-bb13-baf25906c689.CG.0;Parent=8359222c-8942-4089-bb13-baf25906c689.CG;gid=8359222c-8942-4089-bb13-baf25906c689;Note=0uM
chr17	CG	exon	49244188	49244317	.	+	.	ID=8359222c-8942-4089-bb13-baf25906c689.CG.1;Parent=8359222c-8942-4089-bb13-baf25906c689.CG;gid=8359222c-8942-4089-bb13-baf25906c689;Note=0uM
chr17	CG	mRNA	49238521	49239556	.	+	.	ID=8359222c-8942-4089-bb13-baf25906c689.WT;Parent=8359222c-8942-4089-bb13-baf25906c689;gid=8359222c-8942-4089-bb13-baf25906c689;Note=0uM
chr17	CG	exon	49238521	49238633	.	+	.	ID=8359222c-8942-4089-bb13-baf25906c689.WT.0;Parent=8359222c-8942-4089-bb13-baf25906c689.WT;gid=8359222c-8942-4089-bb13-baf25906c689;Note=0uM
chr17	CG	exon	49239089	49239556	.	+	.	ID=8359222c-8942-4089-bb13-baf25906c689.WT.1;Parent=8359222c-8942-4089-bb13-baf25906c689.WT;gid=8359222c-8942-4089-bb13-baf25906c689;Note=0uM
chr17	CG	gene	49238521	49244317	.	+	.	ID=8e9c2af3-32c1-4f76-b6fb-50bd9172f435;Name=chr17:49238521:49238633:+@chr17:49244188:49244317:+;Genes=NME1,NME1-NME2;gid=8e9c2af3-32c1-4f76-b6fb-50bd9172f435;Note=0uM
chr17	CG	mRNA	49238521	49244317	.	+	.	ID=8e9c2af3-32c1-4f76-b6fb-50bd9172f435.CG;Parent=8e9c2af3-32c1-4f76-b6fb-50bd9172f435;gid=8e9c2af3-32c1-4f76-b6fb-50bd9172f435;Note=0uM
chr17	CG	exon	49238521	49238633	.	+	.	ID=8e9c2af3-32c1-4f76-b6fb-50bd9172f435.CG.0;Parent=8e9c2af3-32c1-4f76-b6fb-50bd9172f435.CG;gid=8e9c2af3-32c1-4f76-b6fb-50bd9172f435;Note=0uM
chr17	CG	exon	49244188	49244317	.	+	.	ID=8e9c2af3-32c1-4f76-b6fb-50bd9172f435.CG.1;Parent=8e9c2af3-32c1-4f76-b6fb-50bd9172f435.CG;gid=8e9c2af3-32c1-4f76-b6fb-50bd9172f435;Note=0uM
chr17	CG	mRNA	49238521	49239556	.	+	.	ID=8e9c2af3-32c1-4f76-b6fb-50bd9172f435.WT;Parent=8e9c2af3-32c1-4f76-b6fb-50bd9172f435;gid=8e9c2af3-32c1-4f76-b6fb-50bd9172f435;Note=0uM
chr17	CG	exon	49238521	49238633	.	+	.	ID=8e9c2af3-32c1-4f76-b6fb-50bd9172f435.WT.0;Parent=8e9c2af3-32c1-4f76-b6fb-50bd9172f435.WT;gid=8e9c2af3-32c1-4f76-b6fb-50bd9172f435;Note=0uM
chr17	CG	exon	49239089	49239556	.	+	.	ID=8e9c2af3-32c1-4f76-b6fb-50bd9172f435.WT.1;Parent=8e9c2af3-32c1-4f76-b6fb-50bd9172f435.WT;gid=8e9c2af3-32c1-4f76-b6fb-50bd9172f435;Note=0uM
chr17	CG	gene	49238530	49244317	.	+	.	ID=19abffb6-3c3f-491f-a246-ec2898119fab;Name=chr17:49238530:49238633:+@chr17:49244188:49244317:+;Genes=NME1,NME1-NME2;gid=19abffb6-3c3f-491f-a246-ec2898119fab;Note=0uM
chr17	CG	mRNA	49238530	49244317	.	+	.	ID=19abffb6-3c3f-491f-a246-ec2898119fab.CG;Parent=19abffb6-3c3f-491f-a246-ec2898119fab;gid=19abffb6-3c3f-491f-a246-ec2898119fab;Note=0uM
chr17	CG	exon	49238530	49238633	.	+	.	ID=19abffb6-3c3f-491f-a246-ec2898119fab.CG.0;Parent=19abffb6-3c3f-491f-a246-ec2898119fab.CG;gid=19abffb6-3c3f-491f-a246-ec2898119fab;Note=0uM
chr17	CG	exon	49244188	49244317	.	+	.	ID=19abffb6-3c3f-491f-a246-ec2898119fab.CG.1;Parent=19abffb6-3c3f-491f-a246-ec2898119fab.CG;gid=19abffb6-3c3f-491f-a246-ec2898119fab;Note=0uM
chr17	CG	mRNA	49238530	49239556	.	+	.	ID=19abffb6-3c3f-491f-a246-ec2898119fab.WT;Parent=19abffb6-3c3f-491f-a246-ec2898119fab;gid=19abffb6-3c3f-491f-a246-ec2898119fab;Note=0uM
chr17	CG	exon	49238530	49238633	.	+	.	ID=19abffb6-3c3f-491f-a246-ec2898119fab.WT.0;Parent=19abffb6-3c3f-491f-a246-ec2898119fab.WT;gid=19abffb6-3c3f-491f-a246-ec2898119fab;Note=0uM
chr17	CG	exon	49239089	49239556	.	+	.	ID=19abffb6-3c3f-491f-a246-ec2898119fab.WT.1;Parent=19abffb6-3c3f-491f-a246-ec2898119fab.WT;gid=19abffb6-3c3f-491f-a246-ec2898119fab;Note=0uM
chr17	CG	gene	49238521	49244317	.	+	.	ID=d4191852-5e56-44c2-bedc-678b5b6ac7b0;Name=chr17:49238521:49238633:+@chr17:49244188:49244317:+;Genes=NME1,NME1-NME2;gid=d4191852-5e56-44c2-bedc-678b5b6ac7b0;Note=0uM
chr17	CG	mRNA	49238521	49244317	.	+	.	ID=d4191852-5e56-44c2-bedc-678b5b6ac7b0.CG;Parent=d4191852-5e56-44c2-bedc-678b5b6ac7b0;gid=d4191852-5e56-44c2-bedc-678b5b6ac7b0;Note=0uM
chr17	CG	exon	49238521	49238633	.	+	.	ID=d4191852-5e56-44c2-bedc-678b5b6ac7b0.CG.0;Parent=d4191852-5e56-44c2-bedc-678b5b6ac7b0.CG;gid=d4191852-5e56-44c2-bedc-678b5b6ac7b0;Note=0uM
chr17	CG	exon	49244188	49244317	.	+	.	ID=d4191852-5e56-44c2-bedc-678b5b6ac7b0.CG.1;Parent=d4191852-5e56-44c2-bedc-678b5b6ac7b0.CG;gid=d4191852-5e56-44c2-bedc-678b5b6ac7b0;Note=0uM
chr17	CG	mRNA	49238521	49239556	.	+	.	ID=d4191852-5e56-44c2-bedc-678b5b6ac7b0.WT;Parent=d4191852-5e56-44c2-bedc-678b5b6ac7b0;gid=d4191852-5e56-44c2-bedc-678b5b6ac7b0;Note=0uM
chr17	CG	exon	49238521	49238633	.	+	.	ID=d4191852-5e56-44c2-bedc-678b5b6ac7b0.WT.0;Parent=d4191852-5e56-44c2-bedc-678b5b6ac7b0.WT;gid=d4191852-5e56-44c2-bedc-678b5b6ac7b0;Note=0uM
chr17	CG	exon	49239089	49239556	.	+	.	ID=d4191852-5e56-44c2-bedc-678b5b6ac7b0.WT.1;Parent=d4191852-5e56-44c2-bedc-678b5b6ac7b0.WT;gid=d4191852-5e56-44c2-bedc-678b5b6ac7b0;Note=0uM
chr14	CG	gene	24429111	24473601	.	+	.	ID=54969a24-9149-4b07-83ac-09dfb72789e0;Name=chr14:24429111:24429212:+@chr14:24473546:24473601:+;Genes=DHRS4,DHRS4L2;gid=54969a24-9149-4b07-83ac-09dfb72789e0;Note=0uM
chr14	CG	mRNA	24429111	24473601	.	+	.	ID=54969a24-9149-4b07-83ac-09dfb72789e0.CG;Parent=54969a24-9149-4b07-83ac-09dfb72789e0;gid=54969a24-9149-4b07-83ac-09dfb72789e0;Note=0uM
chr14	CG	exon	24429111	24429212	.	+	.	ID=54969a24-9149-4b07-83ac-09dfb72789e0.CG.0;Parent=54969a24-9149-4b07-83ac-09dfb72789e0.CG;gid=54969a24-9149-4b07-83ac-09dfb72789e0;Note=0uM
chr14	CG	exon	24473546	24473601	.	+	.	ID=54969a24-9149-4b07-83ac-09dfb72789e0.CG.1;Parent=54969a24-9149-4b07-83ac-09dfb72789e0.CG;gid=54969a24-9149-4b07-83ac-09dfb72789e0;Note=0uM
chr14	CG	mRNA	24429111	24435041	.	+	.	ID=54969a24-9149-4b07-83ac-09dfb72789e0.WT;Parent=54969a24-9149-4b07-83ac-09dfb72789e0;gid=54969a24-9149-4b07-83ac-09dfb72789e0;Note=0uM
chr14	CG	exon	24429111	24429212	.	+	.	ID=54969a24-9149-4b07-83ac-09dfb72789e0.WT.0;Parent=54969a24-9149-4b07-83ac-09dfb72789e0.WT;gid=54969a24-9149-4b07-83ac-09dfb72789e0;Note=0uM
chr14	CG	exon	24434971	24435041	.	+	.	ID=54969a24-9149-4b07-83ac-09dfb72789e0.WT.1;Parent=54969a24-9149-4b07-83ac-09dfb72789e0.WT;gid=54969a24-9149-4b07-83ac-09dfb72789e0;Note=0uM
chr17	CG	gene	56068243	56081362	.	-	.	ID=08f3c5f5-e380-4e11-9aab-f0006d317e1b;Name=chr17:56081012:56081362:-@chr17:56078850:56078993:-@chr17:56068243:56068306:-;Genes=SRSF1,SRSF1,RP11-159D12.2,RP11-159D12.2;gid=08f3c5f5-e380-4e11-9aab-f0006d317e1b;Note=0uM
chr17	CG	mRNA	56068243	56081362	.	-	.	ID=08f3c5f5-e380-4e11-9aab-f0006d317e1b.CG;Parent=08f3c5f5-e380-4e11-9aab-f0006d317e1b;gid=08f3c5f5-e380-4e11-9aab-f0006d317e1b;Note=0uM
chr17	CG	exon	56081012	56081362	.	-	.	ID=08f3c5f5-e380-4e11-9aab-f0006d317e1b.CG.0;Parent=08f3c5f5-e380-4e11-9aab-f0006d317e1b.CG;gid=08f3c5f5-e380-4e11-9aab-f0006d317e1b;Note=0uM
chr17	CG	exon	56078850	56078993	.	-	.	ID=08f3c5f5-e380-4e11-9aab-f0006d317e1b.CG.1;Parent=08f3c5f5-e380-4e11-9aab-f0006d317e1b.CG;gid=08f3c5f5-e380-4e11-9aab-f0006d317e1b;Note=0uM
chr17	CG	exon	56068243	56068306	.	-	.	ID=08f3c5f5-e380-4e11-9aab-f0006d317e1b.CG.2;Parent=08f3c5f5-e380-4e11-9aab-f0006d317e1b.CG;gid=08f3c5f5-e380-4e11-9aab-f0006d317e1b;Note=0uM
chr17	CG	mRNA	56081012	56081362	.	-	.	ID=08f3c5f5-e380-4e11-9aab-f0006d317e1b.WT;Parent=08f3c5f5-e380-4e11-9aab-f0006d317e1b;gid=08f3c5f5-e380-4e11-9aab-f0006d317e1b;Note=0uM
chr17	CG	exon	56081012	56081362	.	-	.	ID=08f3c5f5-e380-4e11-9aab-f0006d317e1b.WT.0;Parent=08f3c5f5-e380-4e11-9aab-f0006d317e1b.WT;gid=08f3c5f5-e380-4e11-9aab-f0006d317e1b;Note=0uM
chr16	CG	gene	29458123	29465434	.	-	.	ID=4e21c232-6a18-4e55-a91d-67bf4f3b98cd;Name=chr16:29465337:29465434:-@chr16:29458123:29458243:-;Genes=BOLA2,RP11-231C14.3;gid=4e21c232-6a18-4e55-a91d-67bf4f3b98cd;Note=0uM
chr16	CG	mRNA	29458123	29465434	.	-	.	ID=4e21c232-6a18-4e55-a91d-67bf4f3b98cd.CG;Parent=4e21c232-6a18-4e55-a91d-67bf4f3b98cd;gid=4e21c232-6a18-4e55-a91d-67bf4f3b98cd;Note=0uM
chr16	CG	exon	29465337	29465434	.	-	.	ID=4e21c232-6a18-4e55-a91d-67bf4f3b98cd.CG.0;Parent=4e21c232-6a18-4e55-a91d-67bf4f3b98cd.CG;gid=4e21c232-6a18-4e55-a91d-67bf4f3b98cd;Note=0uM
chr16	CG	exon	29458123	29458243	.	-	.	ID=4e21c232-6a18-4e55-a91d-67bf4f3b98cd.CG.1;Parent=4e21c232-6a18-4e55-a91d-67bf4f3b98cd.CG;gid=4e21c232-6a18-4e55-a91d-67bf4f3b98cd;Note=0uM
chr16	CG	mRNA	29464914	29465434	.	-	.	ID=4e21c232-6a18-4e55-a91d-67bf4f3b98cd.WT;Parent=4e21c232-6a18-4e55-a91d-67bf4f3b98cd;gid=4e21c232-6a18-4e55-a91d-67bf4f3b98cd;Note=0uM
chr16	CG	exon	29465337	29465434	.	-	.	ID=4e21c232-6a18-4e55-a91d-67bf4f3b98cd.WT.0;Parent=4e21c232-6a18-4e55-a91d-67bf4f3b98cd.WT;gid=4e21c232-6a18-4e55-a91d-67bf4f3b98cd;Note=0uM
chr16	CG	exon	29464914	29465053	.	-	.	ID=4e21c232-6a18-4e55-a91d-67bf4f3b98cd.WT.1;Parent=4e21c232-6a18-4e55-a91d-67bf4f3b98cd.WT;gid=4e21c232-6a18-4e55-a91d-67bf4f3b98cd;Note=0uM
chr16	CG	gene	29458123	29465434	.	-	.	ID=bdf4921e-5f0f-476a-9df8-e7b61e844ac8;Name=chr16:29465337:29465434:-@chr16:29458123:29458243:-;Genes=BOLA2,RP11-231C14.3;gid=bdf4921e-5f0f-476a-9df8-e7b61e844ac8;Note=0uM
chr16	CG	mRNA	29458123	29465434	.	-	.	ID=bdf4921e-5f0f-476a-9df8-e7b61e844ac8.CG;Parent=bdf4921e-5f0f-476a-9df8-e7b61e844ac8;gid=bdf4921e-5f0f-476a-9df8-e7b61e844ac8;Note=0uM
chr16	CG	exon	29465337	29465434	.	-	.	ID=bdf4921e-5f0f-476a-9df8-e7b61e844ac8.CG.0;Parent=bdf4921e-5f0f-476a-9df8-e7b61e844ac8.CG;gid=bdf4921e-5f0f-476a-9df8-e7b61e844ac8;Note=0uM
chr16	CG	exon	29458123	29458243	.	-	.	ID=bdf4921e-5f0f-476a-9df8-e7b61e844ac8.CG.1;Parent=bdf4921e-5f0f-476a-9df8-e7b61e844ac8.CG;gid=bdf4921e-5f0f-476a-9df8-e7b61e844ac8;Note=0uM
chr16	CG	mRNA	29464914	29465434	.	-	.	ID=bdf4921e-5f0f-476a-9df8-e7b61e844ac8.WT;Parent=bdf4921e-5f0f-476a-9df8-e7b61e844ac8;gid=bdf4921e-5f0f-476a-9df8-e7b61e844ac8;Note=0uM
chr16	CG	exon	29465337	29465434	.	-	.	ID=bdf4921e-5f0f-476a-9df8-e7b61e844ac8.WT.0;Parent=bdf4921e-5f0f-476a-9df8-e7b61e844ac8.WT;gid=bdf4921e-5f0f-476a-9df8-e7b61e844ac8;Note=0uM
chr16	CG	exon	29464914	29465053	.	-	.	ID=bdf4921e-5f0f-476a-9df8-e7b61e844ac8.WT.1;Parent=bdf4921e-5f0f-476a-9df8-e7b61e844ac8.WT;gid=bdf4921e-5f0f-476a-9df8-e7b61e844ac8;Note=0uM
chr16	CG	gene	29458123	29465434	.	-	.	ID=ef157ae2-7c33-4c2d-8410-fa35b6388714;Name=chr16:29465337:29465434:-@chr16:29458123:29458243:-;Genes=BOLA2,RP11-231C14.3;gid=ef157ae2-7c33-4c2d-8410-fa35b6388714;Note=0uM
chr16	CG	mRNA	29458123	29465434	.	-	.	ID=ef157ae2-7c33-4c2d-8410-fa35b6388714.CG;Parent=ef157ae2-7c33-4c2d-8410-fa35b6388714;gid=ef157ae2-7c33-4c2d-8410-fa35b6388714;Note=0uM
chr16	CG	exon	29465337	29465434	.	-	.	ID=ef157ae2-7c33-4c2d-8410-fa35b6388714.CG.0;Parent=ef157ae2-7c33-4c2d-8410-fa35b6388714.CG;gid=ef157ae2-7c33-4c2d-8410-fa35b6388714;Note=0uM
chr16	CG	exon	29458123	29458243	.	-	.	ID=ef157ae2-7c33-4c2d-8410-fa35b6388714.CG.1;Parent=ef157ae2-7c33-4c2d-8410-fa35b6388714.CG;gid=ef157ae2-7c33-4c2d-8410-fa35b6388714;Note=0uM
chr16	CG	mRNA	29464914	29465434	.	-	.	ID=ef157ae2-7c33-4c2d-8410-fa35b6388714.WT;Parent=ef157ae2-7c33-4c2d-8410-fa35b6388714;gid=ef157ae2-7c33-4c2d-8410-fa35b6388714;Note=0uM
chr16	CG	exon	29465337	29465434	.	-	.	ID=ef157ae2-7c33-4c2d-8410-fa35b6388714.WT.0;Parent=ef157ae2-7c33-4c2d-8410-fa35b6388714.WT;gid=ef157ae2-7c33-4c2d-8410-fa35b6388714;Note=0uM
chr16	CG	exon	29464914	29465053	.	-	.	ID=ef157ae2-7c33-4c2d-8410-fa35b6388714.WT.1;Parent=ef157ae2-7c33-4c2d-8410-fa35b6388714.WT;gid=ef157ae2-7c33-4c2d-8410-fa35b6388714;Note=0uM
chr16	CG	gene	29458123	29465434	.	-	.	ID=83b9e829-260a-4fe6-b0cc-59699a9a9f35;Name=chr16:29465337:29465434:-@chr16:29458123:29458243:-;Genes=BOLA2,RP11-231C14.3;gid=83b9e829-260a-4fe6-b0cc-59699a9a9f35;Note=0uM
chr16	CG	mRNA	29458123	29465434	.	-	.	ID=83b9e829-260a-4fe6-b0cc-59699a9a9f35.CG;Parent=83b9e829-260a-4fe6-b0cc-59699a9a9f35;gid=83b9e829-260a-4fe6-b0cc-59699a9a9f35;Note=0uM
chr16	CG	exon	29465337	29465434	.	-	.	ID=83b9e829-260a-4fe6-b0cc-59699a9a9f35.CG.0;Parent=83b9e829-260a-4fe6-b0cc-59699a9a9f35.CG;gid=83b9e829-260a-4fe6-b0cc-59699a9a9f35;Note=0uM
chr16	CG	exon	29458123	29458243	.	-	.	ID=83b9e829-260a-4fe6-b0cc-59699a9a9f35.CG.1;Parent=83b9e829-260a-4fe6-b0cc-59699a9a9f35.CG;gid=83b9e829-260a-4fe6-b0cc-59699a9a9f35;Note=0uM
chr16	CG	mRNA	29464914	29465434	.	-	.	ID=83b9e829-260a-4fe6-b0cc-59699a9a9f35.WT;Parent=83b9e829-260a-4fe6-b0cc-59699a9a9f35;gid=83b9e829-260a-4fe6-b0cc-59699a9a9f35;Note=0uM
chr16	CG	exon	29465337	29465434	.	-	.	ID=83b9e829-260a-4fe6-b0cc-59699a9a9f35.WT.0;Parent=83b9e829-260a-4fe6-b0cc-59699a9a9f35.WT;gid=83b9e829-260a-4fe6-b0cc-59699a9a9f35;Note=0uM
chr16	CG	exon	29464914	29465053	.	-	.	ID=83b9e829-260a-4fe6-b0cc-59699a9a9f35.WT.1;Parent=83b9e829-260a-4fe6-b0cc-59699a9a9f35.WT;gid=83b9e829-260a-4fe6-b0cc-59699a9a9f35;Note=0uM
chr16	CG	gene	29458123	29465434	.	-	.	ID=7baf0b89-b81b-4023-aff5-b4af6f12e8a5;Name=chr16:29465337:29465434:-@chr16:29458123:29458243:-;Genes=BOLA2,RP11-231C14.3;gid=7baf0b89-b81b-4023-aff5-b4af6f12e8a5;Note=0uM
chr16	CG	mRNA	29458123	29465434	.	-	.	ID=7baf0b89-b81b-4023-aff5-b4af6f12e8a5.CG;Parent=7baf0b89-b81b-4023-aff5-b4af6f12e8a5;gid=7baf0b89-b81b-4023-aff5-b4af6f12e8a5;Note=0uM
chr16	CG	exon	29465337	29465434	.	-	.	ID=7baf0b89-b81b-4023-aff5-b4af6f12e8a5.CG.0;Parent=7baf0b89-b81b-4023-aff5-b4af6f12e8a5.CG;gid=7baf0b89-b81b-4023-aff5-b4af6f12e8a5;Note=0uM
chr16	CG	exon	29458123	29458243	.	-	.	ID=7baf0b89-b81b-4023-aff5-b4af6f12e8a5.CG.1;Parent=7baf0b89-b81b-4023-aff5-b4af6f12e8a5.CG;gid=7baf0b89-b81b-4023-aff5-b4af6f12e8a5;Note=0uM
chr16	CG	mRNA	29464914	29465434	.	-	.	ID=7baf0b89-b81b-4023-aff5-b4af6f12e8a5.WT;Parent=7baf0b89-b81b-4023-aff5-b4af6f12e8a5;gid=7baf0b89-b81b-4023-aff5-b4af6f12e8a5;Note=0uM
chr16	CG	exon	29465337	29465434	.	-	.	ID=7baf0b89-b81b-4023-aff5-b4af6f12e8a5.WT.0;Parent=7baf0b89-b81b-4023-aff5-b4af6f12e8a5.WT;gid=7baf0b89-b81b-4023-aff5-b4af6f12e8a5;Note=0uM
chr16	CG	exon	29464914	29465053	.	-	.	ID=7baf0b89-b81b-4023-aff5-b4af6f12e8a5.WT.1;Parent=7baf0b89-b81b-4023-aff5-b4af6f12e8a5.WT;gid=7baf0b89-b81b-4023-aff5-b4af6f12e8a5;Note=0uM
chr16	CG	gene	29458123	29465434	.	-	.	ID=a2404307-4d82-4c20-879a-d30e0ba3c0fb;Name=chr16:29465337:29465434:-@chr16:29458123:29458243:-;Genes=BOLA2,RP11-231C14.3;gid=a2404307-4d82-4c20-879a-d30e0ba3c0fb;Note=0uM
chr16	CG	mRNA	29458123	29465434	.	-	.	ID=a2404307-4d82-4c20-879a-d30e0ba3c0fb.CG;Parent=a2404307-4d82-4c20-879a-d30e0ba3c0fb;gid=a2404307-4d82-4c20-879a-d30e0ba3c0fb;Note=0uM
chr16	CG	exon	29465337	29465434	.	-	.	ID=a2404307-4d82-4c20-879a-d30e0ba3c0fb.CG.0;Parent=a2404307-4d82-4c20-879a-d30e0ba3c0fb.CG;gid=a2404307-4d82-4c20-879a-d30e0ba3c0fb;Note=0uM
chr16	CG	exon	29458123	29458243	.	-	.	ID=a2404307-4d82-4c20-879a-d30e0ba3c0fb.CG.1;Parent=a2404307-4d82-4c20-879a-d30e0ba3c0fb.CG;gid=a2404307-4d82-4c20-879a-d30e0ba3c0fb;Note=0uM
chr16	CG	mRNA	29464914	29465434	.	-	.	ID=a2404307-4d82-4c20-879a-d30e0ba3c0fb.WT;Parent=a2404307-4d82-4c20-879a-d30e0ba3c0fb;gid=a2404307-4d82-4c20-879a-d30e0ba3c0fb;Note=0uM
chr16	CG	exon	29465337	29465434	.	-	.	ID=a2404307-4d82-4c20-879a-d30e0ba3c0fb.WT.0;Parent=a2404307-4d82-4c20-879a-d30e0ba3c0fb.WT;gid=a2404307-4d82-4c20-879a-d30e0ba3c0fb;Note=0uM
chr16	CG	exon	29464914	29465053	.	-	.	ID=a2404307-4d82-4c20-879a-d30e0ba3c0fb.WT.1;Parent=a2404307-4d82-4c20-879a-d30e0ba3c0fb.WT;gid=a2404307-4d82-4c20-879a-d30e0ba3c0fb;Note=0uM
chr16	CG	gene	29458123	29465434	.	-	.	ID=08bc2091-0d35-4337-9f3b-1e1476491977;Name=chr16:29465337:29465434:-@chr16:29458123:29458243:-;Genes=BOLA2,RP11-231C14.3;gid=08bc2091-0d35-4337-9f3b-1e1476491977;Note=0uM
chr16	CG	mRNA	29458123	29465434	.	-	.	ID=08bc2091-0d35-4337-9f3b-1e1476491977.CG;Parent=08bc2091-0d35-4337-9f3b-1e1476491977;gid=08bc2091-0d35-4337-9f3b-1e1476491977;Note=0uM
chr16	CG	exon	29465337	29465434	.	-	.	ID=08bc2091-0d35-4337-9f3b-1e1476491977.CG.0;Parent=08bc2091-0d35-4337-9f3b-1e1476491977.CG;gid=08bc2091-0d35-4337-9f3b-1e1476491977;Note=0uM
chr16	CG	exon	29458123	29458243	.	-	.	ID=08bc2091-0d35-4337-9f3b-1e1476491977.CG.1;Parent=08bc2091-0d35-4337-9f3b-1e1476491977.CG;gid=08bc2091-0d35-4337-9f3b-1e1476491977;Note=0uM
chr16	CG	mRNA	29464914	29465434	.	-	.	ID=08bc2091-0d35-4337-9f3b-1e1476491977.WT;Parent=08bc2091-0d35-4337-9f3b-1e1476491977;gid=08bc2091-0d35-4337-9f3b-1e1476491977;Note=0uM
chr16	CG	exon	29465337	29465434	.	-	.	ID=08bc2091-0d35-4337-9f3b-1e1476491977.WT.0;Parent=08bc2091-0d35-4337-9f3b-1e1476491977.WT;gid=08bc2091-0d35-4337-9f3b-1e1476491977;Note=0uM
chr16	CG	exon	29464914	29465053	.	-	.	ID=08bc2091-0d35-4337-9f3b-1e1476491977.WT.1;Parent=08bc2091-0d35-4337-9f3b-1e1476491977.WT;gid=08bc2091-0d35-4337-9f3b-1e1476491977;Note=0uM
chr1	CG	gene	155182176	155202984	.	+	.	ID=ccd18d76-4d62-4175-a44e-121188ed1c97;Name=chr1:155182176:155182358:+@chr1:155202954:155202984:+;Genes=MTX1,MTX1P1;gid=ccd18d76-4d62-4175-a44e-121188ed1c97;Note=0uM
chr1	CG	mRNA	155182176	155202984	.	+	.	ID=ccd18d76-4d62-4175-a44e-121188ed1c97.CG;Parent=ccd18d76-4d62-4175-a44e-121188ed1c97;gid=ccd18d76-4d62-4175-a44e-121188ed1c97;Note=0uM
chr1	CG	exon	155182176	155182358	.	+	.	ID=ccd18d76-4d62-4175-a44e-121188ed1c97.CG.0;Parent=ccd18d76-4d62-4175-a44e-121188ed1c97.CG;gid=ccd18d76-4d62-4175-a44e-121188ed1c97;Note=0uM
chr1	CG	exon	155202954	155202984	.	+	.	ID=ccd18d76-4d62-4175-a44e-121188ed1c97.CG.1;Parent=ccd18d76-4d62-4175-a44e-121188ed1c97.CG;gid=ccd18d76-4d62-4175-a44e-121188ed1c97;Note=0uM
chr1	CG	mRNA	155182176	155182561	.	+	.	ID=ccd18d76-4d62-4175-a44e-121188ed1c97.WT;Parent=ccd18d76-4d62-4175-a44e-121188ed1c97;gid=ccd18d76-4d62-4175-a44e-121188ed1c97;Note=0uM
chr1	CG	exon	155182176	155182358	.	+	.	ID=ccd18d76-4d62-4175-a44e-121188ed1c97.WT.0;Parent=ccd18d76-4d62-4175-a44e-121188ed1c97.WT;gid=ccd18d76-4d62-4175-a44e-121188ed1c97;Note=0uM
chr1	CG	exon	155182485	155182561	.	+	.	ID=ccd18d76-4d62-4175-a44e-121188ed1c97.WT.1;Parent=ccd18d76-4d62-4175-a44e-121188ed1c97.WT;gid=ccd18d76-4d62-4175-a44e-121188ed1c97;Note=0uM
chr11	CG	gene	5291029	5367129	.	-	.	ID=fdb9042a-55d0-494a-85dc-1dc183f87190;Name=chr11:5367003:5367129:-@chr11:5291029:5291386:-;Genes=AC104389.28,HBE1;gid=fdb9042a-55d0-494a-85dc-1dc183f87190;Note=0uM
chr11	CG	mRNA	5291029	5367129	.	-	.	ID=fdb9042a-55d0-494a-85dc-1dc183f87190.CG;Parent=fdb9042a-55d0-494a-85dc-1dc183f87190;gid=fdb9042a-55d0-494a-85dc-1dc183f87190;Note=0uM
chr11	CG	exon	5367003	5367129	.	-	.	ID=fdb9042a-55d0-494a-85dc-1dc183f87190.CG.0;Parent=fdb9042a-55d0-494a-85dc-1dc183f87190.CG;gid=fdb9042a-55d0-494a-85dc-1dc183f87190;Note=0uM
chr11	CG	exon	5291029	5291386	.	-	.	ID=fdb9042a-55d0-494a-85dc-1dc183f87190.CG.1;Parent=fdb9042a-55d0-494a-85dc-1dc183f87190.CG;gid=fdb9042a-55d0-494a-85dc-1dc183f87190;Note=0uM
chr11	CG	mRNA	5326206	5367129	.	-	.	ID=fdb9042a-55d0-494a-85dc-1dc183f87190.WT;Parent=fdb9042a-55d0-494a-85dc-1dc183f87190;gid=fdb9042a-55d0-494a-85dc-1dc183f87190;Note=0uM
chr11	CG	exon	5367003	5367129	.	-	.	ID=fdb9042a-55d0-494a-85dc-1dc183f87190.WT.0;Parent=fdb9042a-55d0-494a-85dc-1dc183f87190.WT;gid=fdb9042a-55d0-494a-85dc-1dc183f87190;Note=0uM
chr11	CG	exon	5326206	5326907	.	-	.	ID=fdb9042a-55d0-494a-85dc-1dc183f87190.WT.1;Parent=fdb9042a-55d0-494a-85dc-1dc183f87190.WT;gid=fdb9042a-55d0-494a-85dc-1dc183f87190;Note=0uM
chr11	CG	gene	5291029	5367129	.	-	.	ID=1155b70c-c4ec-4e2f-9d4d-b1006f29dfd3;Name=chr11:5367003:5367129:-@chr11:5291029:5291386:-;Genes=AC104389.28,HBE1;gid=1155b70c-c4ec-4e2f-9d4d-b1006f29dfd3;Note=0uM
chr11	CG	mRNA	5291029	5367129	.	-	.	ID=1155b70c-c4ec-4e2f-9d4d-b1006f29dfd3.CG;Parent=1155b70c-c4ec-4e2f-9d4d-b1006f29dfd3;gid=1155b70c-c4ec-4e2f-9d4d-b1006f29dfd3;Note=0uM
chr11	CG	exon	5367003	5367129	.	-	.	ID=1155b70c-c4ec-4e2f-9d4d-b1006f29dfd3.CG.0;Parent=1155b70c-c4ec-4e2f-9d4d-b1006f29dfd3.CG;gid=1155b70c-c4ec-4e2f-9d4d-b1006f29dfd3;Note=0uM
chr11	CG	exon	5291029	5291386	.	-	.	ID=1155b70c-c4ec-4e2f-9d4d-b1006f29dfd3.CG.1;Parent=1155b70c-c4ec-4e2f-9d4d-b1006f29dfd3.CG;gid=1155b70c-c4ec-4e2f-9d4d-b1006f29dfd3;Note=0uM
chr11	CG	mRNA	5326206	5367129	.	-	.	ID=1155b70c-c4ec-4e2f-9d4d-b1006f29dfd3.WT;Parent=1155b70c-c4ec-4e2f-9d4d-b1006f29dfd3;gid=1155b70c-c4ec-4e2f-9d4d-b1006f29dfd3;Note=0uM
chr11	CG	exon	5367003	5367129	.	-	.	ID=1155b70c-c4ec-4e2f-9d4d-b1006f29dfd3.WT.0;Parent=1155b70c-c4ec-4e2f-9d4d-b1006f29dfd3.WT;gid=1155b70c-c4ec-4e2f-9d4d-b1006f29dfd3;Note=0uM
chr11	CG	exon	5326206	5326907	.	-	.	ID=1155b70c-c4ec-4e2f-9d4d-b1006f29dfd3.WT.1;Parent=1155b70c-c4ec-4e2f-9d4d-b1006f29dfd3.WT;gid=1155b70c-c4ec-4e2f-9d4d-b1006f29dfd3;Note=0uM
chr14	CG	gene	24424244	24473601	.	+	.	ID=65ec22c1-8727-43bd-8448-5aac32f88a0d;Name=chr14:24424244:24424421:+@chr14:24473546:24473601:+;Genes=DHRS4,DHRS4L2;gid=65ec22c1-8727-43bd-8448-5aac32f88a0d;Note=0uM
chr14	CG	mRNA	24424244	24473601	.	+	.	ID=65ec22c1-8727-43bd-8448-5aac32f88a0d.CG;Parent=65ec22c1-8727-43bd-8448-5aac32f88a0d;gid=65ec22c1-8727-43bd-8448-5aac32f88a0d;Note=0uM
chr14	CG	exon	24424244	24424421	.	+	.	ID=65ec22c1-8727-43bd-8448-5aac32f88a0d.CG.0;Parent=65ec22c1-8727-43bd-8448-5aac32f88a0d.CG;gid=65ec22c1-8727-43bd-8448-5aac32f88a0d;Note=0uM
chr14	CG	exon	24473546	24473601	.	+	.	ID=65ec22c1-8727-43bd-8448-5aac32f88a0d.CG.1;Parent=65ec22c1-8727-43bd-8448-5aac32f88a0d.CG;gid=65ec22c1-8727-43bd-8448-5aac32f88a0d;Note=0uM
chr14	CG	mRNA	24424244	24429212	.	+	.	ID=65ec22c1-8727-43bd-8448-5aac32f88a0d.WT;Parent=65ec22c1-8727-43bd-8448-5aac32f88a0d;gid=65ec22c1-8727-43bd-8448-5aac32f88a0d;Note=0uM
chr14	CG	exon	24424244	24424421	.	+	.	ID=65ec22c1-8727-43bd-8448-5aac32f88a0d.WT.0;Parent=65ec22c1-8727-43bd-8448-5aac32f88a0d.WT;gid=65ec22c1-8727-43bd-8448-5aac32f88a0d;Note=0uM
chr14	CG	exon	24429111	24429212	.	+	.	ID=65ec22c1-8727-43bd-8448-5aac32f88a0d.WT.1;Parent=65ec22c1-8727-43bd-8448-5aac32f88a0d.WT;gid=65ec22c1-8727-43bd-8448-5aac32f88a0d;Note=0uM
chr14	CG	gene	24435492	24470726	.	+	.	ID=2b78d545-8786-4522-b3b6-4342f47023b0;Name=chr14:24435492:24435578:+@chr14:24452975:24453010:+@chr14:24470679:24470726:+;Genes=DHRS4,DHRS4,DHRS4L2,DHRS4L2;gid=2b78d545-8786-4522-b3b6-4342f47023b0;Note=0uM
chr14	CG	mRNA	24435492	24470726	.	+	.	ID=2b78d545-8786-4522-b3b6-4342f47023b0.CG;Parent=2b78d545-8786-4522-b3b6-4342f47023b0;gid=2b78d545-8786-4522-b3b6-4342f47023b0;Note=0uM
chr14	CG	exon	24435492	24435578	.	+	.	ID=2b78d545-8786-4522-b3b6-4342f47023b0.CG.0;Parent=2b78d545-8786-4522-b3b6-4342f47023b0.CG;gid=2b78d545-8786-4522-b3b6-4342f47023b0;Note=0uM
chr14	CG	exon	24452975	24453010	.	+	.	ID=2b78d545-8786-4522-b3b6-4342f47023b0.CG.1;Parent=2b78d545-8786-4522-b3b6-4342f47023b0.CG;gid=2b78d545-8786-4522-b3b6-4342f47023b0;Note=0uM
chr14	CG	exon	24470679	24470726	.	+	.	ID=2b78d545-8786-4522-b3b6-4342f47023b0.CG.2;Parent=2b78d545-8786-4522-b3b6-4342f47023b0.CG;gid=2b78d545-8786-4522-b3b6-4342f47023b0;Note=0uM
chr14	CG	mRNA	24435492	24436475	.	+	.	ID=2b78d545-8786-4522-b3b6-4342f47023b0.WT;Parent=2b78d545-8786-4522-b3b6-4342f47023b0;gid=2b78d545-8786-4522-b3b6-4342f47023b0;Note=0uM
chr14	CG	exon	24435492	24435578	.	+	.	ID=2b78d545-8786-4522-b3b6-4342f47023b0.WT.0;Parent=2b78d545-8786-4522-b3b6-4342f47023b0.WT;gid=2b78d545-8786-4522-b3b6-4342f47023b0;Note=0uM
chr14	CG	exon	24436420	24436475	.	+	.	ID=2b78d545-8786-4522-b3b6-4342f47023b0.WT.1;Parent=2b78d545-8786-4522-b3b6-4342f47023b0.WT;gid=2b78d545-8786-4522-b3b6-4342f47023b0;Note=0uM
chr14	CG	gene	24435492	24473601	.	+	.	ID=b223939f-d804-42ba-8b00-b5c8cbd7dd58;Name=chr14:24435492:24435626:+@chr14:24473546:24473601:+;Genes=DHRS4,DHRS4L2;gid=b223939f-d804-42ba-8b00-b5c8cbd7dd58;Note=0uM
chr14	CG	mRNA	24435492	24473601	.	+	.	ID=b223939f-d804-42ba-8b00-b5c8cbd7dd58.CG;Parent=b223939f-d804-42ba-8b00-b5c8cbd7dd58;gid=b223939f-d804-42ba-8b00-b5c8cbd7dd58;Note=0uM
chr14	CG	exon	24435492	24435626	.	+	.	ID=b223939f-d804-42ba-8b00-b5c8cbd7dd58.CG.0;Parent=b223939f-d804-42ba-8b00-b5c8cbd7dd58.CG;gid=b223939f-d804-42ba-8b00-b5c8cbd7dd58;Note=0uM
chr14	CG	exon	24473546	24473601	.	+	.	ID=b223939f-d804-42ba-8b00-b5c8cbd7dd58.CG.1;Parent=b223939f-d804-42ba-8b00-b5c8cbd7dd58.CG;gid=b223939f-d804-42ba-8b00-b5c8cbd7dd58;Note=0uM
chr14	CG	mRNA	24435492	24436475	.	+	.	ID=b223939f-d804-42ba-8b00-b5c8cbd7dd58.WT;Parent=b223939f-d804-42ba-8b00-b5c8cbd7dd58;gid=b223939f-d804-42ba-8b00-b5c8cbd7dd58;Note=0uM
chr14	CG	exon	24435492	24435626	.	+	.	ID=b223939f-d804-42ba-8b00-b5c8cbd7dd58.WT.0;Parent=b223939f-d804-42ba-8b00-b5c8cbd7dd58.WT;gid=b223939f-d804-42ba-8b00-b5c8cbd7dd58;Note=0uM
chr14	CG	exon	24436420	24436475	.	+	.	ID=b223939f-d804-42ba-8b00-b5c8cbd7dd58.WT.1;Parent=b223939f-d804-42ba-8b00-b5c8cbd7dd58.WT;gid=b223939f-d804-42ba-8b00-b5c8cbd7dd58;Note=0uM
chr14	CG	gene	24435492	24473601	.	+	.	ID=bce998a4-0a2d-4ec4-8d38-d47c09607fb3;Name=chr14:24435492:24435626:+@chr14:24473546:24473601:+;Genes=DHRS4,DHRS4L2;gid=bce998a4-0a2d-4ec4-8d38-d47c09607fb3;Note=0uM
chr14	CG	mRNA	24435492	24473601	.	+	.	ID=bce998a4-0a2d-4ec4-8d38-d47c09607fb3.CG;Parent=bce998a4-0a2d-4ec4-8d38-d47c09607fb3;gid=bce998a4-0a2d-4ec4-8d38-d47c09607fb3;Note=0uM
chr14	CG	exon	24435492	24435626	.	+	.	ID=bce998a4-0a2d-4ec4-8d38-d47c09607fb3.CG.0;Parent=bce998a4-0a2d-4ec4-8d38-d47c09607fb3.CG;gid=bce998a4-0a2d-4ec4-8d38-d47c09607fb3;Note=0uM
chr14	CG	exon	24473546	24473601	.	+	.	ID=bce998a4-0a2d-4ec4-8d38-d47c09607fb3.CG.1;Parent=bce998a4-0a2d-4ec4-8d38-d47c09607fb3.CG;gid=bce998a4-0a2d-4ec4-8d38-d47c09607fb3;Note=0uM
chr14	CG	mRNA	24435492	24436475	.	+	.	ID=bce998a4-0a2d-4ec4-8d38-d47c09607fb3.WT;Parent=bce998a4-0a2d-4ec4-8d38-d47c09607fb3;gid=bce998a4-0a2d-4ec4-8d38-d47c09607fb3;Note=0uM
chr14	CG	exon	24435492	24435626	.	+	.	ID=bce998a4-0a2d-4ec4-8d38-d47c09607fb3.WT.0;Parent=bce998a4-0a2d-4ec4-8d38-d47c09607fb3.WT;gid=bce998a4-0a2d-4ec4-8d38-d47c09607fb3;Note=0uM
chr14	CG	exon	24436420	24436475	.	+	.	ID=bce998a4-0a2d-4ec4-8d38-d47c09607fb3.WT.1;Parent=bce998a4-0a2d-4ec4-8d38-d47c09607fb3.WT;gid=bce998a4-0a2d-4ec4-8d38-d47c09607fb3;Note=0uM
chr17	CG	gene	6917464	6918475	.	+	.	ID=a5b56210-9a77-474c-876f-dc70183dd2f0;Name=chr17:6917464:6917596:+@chr17:6918381:6918475:+;Genes=RNASEK,C17orf49;gid=a5b56210-9a77-474c-876f-dc70183dd2f0;Note=0uM
chr17	CG	mRNA	6917464	6918475	.	+	.	ID=a5b56210-9a77-474c-876f-dc70183dd2f0.CG;Parent=a5b56210-9a77-474c-876f-dc70183dd2f0;gid=a5b56210-9a77-474c-876f-dc70183dd2f0;Note=0uM
chr17	CG	exon	6917464	6917596	.	+	.	ID=a5b56210-9a77-474c-876f-dc70183dd2f0.CG.0;Parent=a5b56210-9a77-474c-876f-dc70183dd2f0.CG;gid=a5b56210-9a77-474c-876f-dc70183dd2f0;Note=0uM
chr17	CG	exon	6918381	6918475	.	+	.	ID=a5b56210-9a77-474c-876f-dc70183dd2f0.CG.1;Parent=a5b56210-9a77-474c-876f-dc70183dd2f0.CG;gid=a5b56210-9a77-474c-876f-dc70183dd2f0;Note=0uM
chr17	CG	mRNA	6917464	6917596	.	+	.	ID=a5b56210-9a77-474c-876f-dc70183dd2f0.WT;Parent=a5b56210-9a77-474c-876f-dc70183dd2f0;gid=a5b56210-9a77-474c-876f-dc70183dd2f0;Note=0uM
chr17	CG	exon	6917464	6917596	.	+	.	ID=a5b56210-9a77-474c-876f-dc70183dd2f0.WT.0;Parent=a5b56210-9a77-474c-876f-dc70183dd2f0.WT;gid=a5b56210-9a77-474c-876f-dc70183dd2f0;Note=0uM
chr17	CG	gene	6917464	6918475	.	+	.	ID=e1cfbf18-9bfb-4307-8700-dac08c3c73d5;Name=chr17:6917464:6917596:+@chr17:6918381:6918475:+;Genes=RNASEK,C17orf49;gid=e1cfbf18-9bfb-4307-8700-dac08c3c73d5;Note=0uM
chr17	CG	mRNA	6917464	6918475	.	+	.	ID=e1cfbf18-9bfb-4307-8700-dac08c3c73d5.CG;Parent=e1cfbf18-9bfb-4307-8700-dac08c3c73d5;gid=e1cfbf18-9bfb-4307-8700-dac08c3c73d5;Note=0uM
chr17	CG	exon	6917464	6917596	.	+	.	ID=e1cfbf18-9bfb-4307-8700-dac08c3c73d5.CG.0;Parent=e1cfbf18-9bfb-4307-8700-dac08c3c73d5.CG;gid=e1cfbf18-9bfb-4307-8700-dac08c3c73d5;Note=0uM
chr17	CG	exon	6918381	6918475	.	+	.	ID=e1cfbf18-9bfb-4307-8700-dac08c3c73d5.CG.1;Parent=e1cfbf18-9bfb-4307-8700-dac08c3c73d5.CG;gid=e1cfbf18-9bfb-4307-8700-dac08c3c73d5;Note=0uM
chr17	CG	mRNA	6917464	6917596	.	+	.	ID=e1cfbf18-9bfb-4307-8700-dac08c3c73d5.WT;Parent=e1cfbf18-9bfb-4307-8700-dac08c3c73d5;gid=e1cfbf18-9bfb-4307-8700-dac08c3c73d5;Note=0uM
chr17	CG	exon	6917464	6917596	.	+	.	ID=e1cfbf18-9bfb-4307-8700-dac08c3c73d5.WT.0;Parent=e1cfbf18-9bfb-4307-8700-dac08c3c73d5.WT;gid=e1cfbf18-9bfb-4307-8700-dac08c3c73d5;Note=0uM
chr1	CG	gene	153600074	153604510	.	-	.	ID=b3dc220c-fcbb-4da1-a880-47b7e517c095;Name=chr1:153603554:153604510:-@chr1:153600074:153603487:-;Genes=RP1-178F15.4,S100A13;gid=b3dc220c-fcbb-4da1-a880-47b7e517c095;Note=0uM
chr1	CG	mRNA	153600074	153604510	.	-	.	ID=b3dc220c-fcbb-4da1-a880-47b7e517c095.CG;Parent=b3dc220c-fcbb-4da1-a880-47b7e517c095;gid=b3dc220c-fcbb-4da1-a880-47b7e517c095;Note=0uM
chr1	CG	exon	153603554	153604510	.	-	.	ID=b3dc220c-fcbb-4da1-a880-47b7e517c095.CG.0;Parent=b3dc220c-fcbb-4da1-a880-47b7e517c095.CG;gid=b3dc220c-fcbb-4da1-a880-47b7e517c095;Note=0uM
chr1	CG	exon	153600074	153603487	.	-	.	ID=b3dc220c-fcbb-4da1-a880-47b7e517c095.CG.1;Parent=b3dc220c-fcbb-4da1-a880-47b7e517c095.CG;gid=b3dc220c-fcbb-4da1-a880-47b7e517c095;Note=0uM
chr1	CG	mRNA	153603554	153604510	.	-	.	ID=b3dc220c-fcbb-4da1-a880-47b7e517c095.WT;Parent=b3dc220c-fcbb-4da1-a880-47b7e517c095;gid=b3dc220c-fcbb-4da1-a880-47b7e517c095;Note=0uM
chr1	CG	exon	153603554	153604510	.	-	.	ID=b3dc220c-fcbb-4da1-a880-47b7e517c095.WT.0;Parent=b3dc220c-fcbb-4da1-a880-47b7e517c095.WT;gid=b3dc220c-fcbb-4da1-a880-47b7e517c095;Note=0uM
chr1	CG	gene	155182176	155203187	.	+	.	ID=44a9f9eb-09b6-4f21-b24b-aeaeb91d7fc5;Name=chr1:155182176:155182358:+@chr1:155203111:155203187:+;Genes=MTX1,MTX1P1;gid=44a9f9eb-09b6-4f21-b24b-aeaeb91d7fc5;Note=0uM
chr1	CG	mRNA	155182176	155203187	.	+	.	ID=44a9f9eb-09b6-4f21-b24b-aeaeb91d7fc5.CG;Parent=44a9f9eb-09b6-4f21-b24b-aeaeb91d7fc5;gid=44a9f9eb-09b6-4f21-b24b-aeaeb91d7fc5;Note=0uM
chr1	CG	exon	155182176	155182358	.	+	.	ID=44a9f9eb-09b6-4f21-b24b-aeaeb91d7fc5.CG.0;Parent=44a9f9eb-09b6-4f21-b24b-aeaeb91d7fc5.CG;gid=44a9f9eb-09b6-4f21-b24b-aeaeb91d7fc5;Note=0uM
chr1	CG	exon	155203111	155203187	.	+	.	ID=44a9f9eb-09b6-4f21-b24b-aeaeb91d7fc5.CG.1;Parent=44a9f9eb-09b6-4f21-b24b-aeaeb91d7fc5.CG;gid=44a9f9eb-09b6-4f21-b24b-aeaeb91d7fc5;Note=0uM
chr1	CG	mRNA	155182176	155182561	.	+	.	ID=44a9f9eb-09b6-4f21-b24b-aeaeb91d7fc5.WT;Parent=44a9f9eb-09b6-4f21-b24b-aeaeb91d7fc5;gid=44a9f9eb-09b6-4f21-b24b-aeaeb91d7fc5;Note=0uM
chr1	CG	exon	155182176	155182358	.	+	.	ID=44a9f9eb-09b6-4f21-b24b-aeaeb91d7fc5.WT.0;Parent=44a9f9eb-09b6-4f21-b24b-aeaeb91d7fc5.WT;gid=44a9f9eb-09b6-4f21-b24b-aeaeb91d7fc5;Note=0uM
chr1	CG	exon	155182485	155182561	.	+	.	ID=44a9f9eb-09b6-4f21-b24b-aeaeb91d7fc5.WT.1;Parent=44a9f9eb-09b6-4f21-b24b-aeaeb91d7fc5.WT;gid=44a9f9eb-09b6-4f21-b24b-aeaeb91d7fc5;Note=0uM
chr11	CG	gene	5291029	5367129	.	-	.	ID=1fab0d27-1306-4d33-ab70-2bb29c8acb01;Name=chr11:5367003:5367129:-@chr11:5291029:5291386:-;Genes=AC104389.28,HBE1;gid=1fab0d27-1306-4d33-ab70-2bb29c8acb01;Note=0uM
chr11	CG	mRNA	5291029	5367129	.	-	.	ID=1fab0d27-1306-4d33-ab70-2bb29c8acb01.CG;Parent=1fab0d27-1306-4d33-ab70-2bb29c8acb01;gid=1fab0d27-1306-4d33-ab70-2bb29c8acb01;Note=0uM
chr11	CG	exon	5367003	5367129	.	-	.	ID=1fab0d27-1306-4d33-ab70-2bb29c8acb01.CG.0;Parent=1fab0d27-1306-4d33-ab70-2bb29c8acb01.CG;gid=1fab0d27-1306-4d33-ab70-2bb29c8acb01;Note=0uM
chr11	CG	exon	5291029	5291386	.	-	.	ID=1fab0d27-1306-4d33-ab70-2bb29c8acb01.CG.1;Parent=1fab0d27-1306-4d33-ab70-2bb29c8acb01.CG;gid=1fab0d27-1306-4d33-ab70-2bb29c8acb01;Note=0uM
chr11	CG	mRNA	5326206	5367129	.	-	.	ID=1fab0d27-1306-4d33-ab70-2bb29c8acb01.WT;Parent=1fab0d27-1306-4d33-ab70-2bb29c8acb01;gid=1fab0d27-1306-4d33-ab70-2bb29c8acb01;Note=0uM
chr11	CG	exon	5367003	5367129	.	-	.	ID=1fab0d27-1306-4d33-ab70-2bb29c8acb01.WT.0;Parent=1fab0d27-1306-4d33-ab70-2bb29c8acb01.WT;gid=1fab0d27-1306-4d33-ab70-2bb29c8acb01;Note=0uM
chr11	CG	exon	5326206	5326907	.	-	.	ID=1fab0d27-1306-4d33-ab70-2bb29c8acb01.WT.1;Parent=1fab0d27-1306-4d33-ab70-2bb29c8acb01.WT;gid=1fab0d27-1306-4d33-ab70-2bb29c8acb01;Note=0uM
chr14	CG	gene	70795891	70842488	.	-	.	ID=2a9d8965-5b08-49b6-b2a8-02c51d568e97;Name=chr14:70842393:70842488:-@chr14:70795891:70795953:-;Genes=SYNJ2BP,COX16;gid=2a9d8965-5b08-49b6-b2a8-02c51d568e97;Note=0uM
chr14	CG	mRNA	70795891	70842488	.	-	.	ID=2a9d8965-5b08-49b6-b2a8-02c51d568e97.CG;Parent=2a9d8965-5b08-49b6-b2a8-02c51d568e97;gid=2a9d8965-5b08-49b6-b2a8-02c51d568e97;Note=0uM
chr14	CG	exon	70842393	70842488	.	-	.	ID=2a9d8965-5b08-49b6-b2a8-02c51d568e97.CG.0;Parent=2a9d8965-5b08-49b6-b2a8-02c51d568e97.CG;gid=2a9d8965-5b08-49b6-b2a8-02c51d568e97;Note=0uM
chr14	CG	exon	70795891	70795953	.	-	.	ID=2a9d8965-5b08-49b6-b2a8-02c51d568e97.CG.1;Parent=2a9d8965-5b08-49b6-b2a8-02c51d568e97.CG;gid=2a9d8965-5b08-49b6-b2a8-02c51d568e97;Note=0uM
chr14	CG	mRNA	70838148	70842488	.	-	.	ID=2a9d8965-5b08-49b6-b2a8-02c51d568e97.WT;Parent=2a9d8965-5b08-49b6-b2a8-02c51d568e97;gid=2a9d8965-5b08-49b6-b2a8-02c51d568e97;Note=0uM
chr14	CG	exon	70842393	70842488	.	-	.	ID=2a9d8965-5b08-49b6-b2a8-02c51d568e97.WT.0;Parent=2a9d8965-5b08-49b6-b2a8-02c51d568e97.WT;gid=2a9d8965-5b08-49b6-b2a8-02c51d568e97;Note=0uM
chr14	CG	exon	70838148	70839848	.	-	.	ID=2a9d8965-5b08-49b6-b2a8-02c51d568e97.WT.1;Parent=2a9d8965-5b08-49b6-b2a8-02c51d568e97.WT;gid=2a9d8965-5b08-49b6-b2a8-02c51d568e97;Note=0uM
chr14	CG	gene	70795891	70842488	.	-	.	ID=cf6cc384-9b1b-4a4c-8c97-830565d7530d;Name=chr14:70842393:70842488:-@chr14:70795891:70795953:-;Genes=SYNJ2BP,COX16;gid=cf6cc384-9b1b-4a4c-8c97-830565d7530d;Note=0uM
chr14	CG	mRNA	70795891	70842488	.	-	.	ID=cf6cc384-9b1b-4a4c-8c97-830565d7530d.CG;Parent=cf6cc384-9b1b-4a4c-8c97-830565d7530d;gid=cf6cc384-9b1b-4a4c-8c97-830565d7530d;Note=0uM
chr14	CG	exon	70842393	70842488	.	-	.	ID=cf6cc384-9b1b-4a4c-8c97-830565d7530d.CG.0;Parent=cf6cc384-9b1b-4a4c-8c97-830565d7530d.CG;gid=cf6cc384-9b1b-4a4c-8c97-830565d7530d;Note=0uM
chr14	CG	exon	70795891	70795953	.	-	.	ID=cf6cc384-9b1b-4a4c-8c97-830565d7530d.CG.1;Parent=cf6cc384-9b1b-4a4c-8c97-830565d7530d.CG;gid=cf6cc384-9b1b-4a4c-8c97-830565d7530d;Note=0uM
chr14	CG	mRNA	70838148	70842488	.	-	.	ID=cf6cc384-9b1b-4a4c-8c97-830565d7530d.WT;Parent=cf6cc384-9b1b-4a4c-8c97-830565d7530d;gid=cf6cc384-9b1b-4a4c-8c97-830565d7530d;Note=0uM
chr14	CG	exon	70842393	70842488	.	-	.	ID=cf6cc384-9b1b-4a4c-8c97-830565d7530d.WT.0;Parent=cf6cc384-9b1b-4a4c-8c97-830565d7530d.WT;gid=cf6cc384-9b1b-4a4c-8c97-830565d7530d;Note=0uM
chr14	CG	exon	70838148	70839848	.	-	.	ID=cf6cc384-9b1b-4a4c-8c97-830565d7530d.WT.1;Parent=cf6cc384-9b1b-4a4c-8c97-830565d7530d.WT;gid=cf6cc384-9b1b-4a4c-8c97-830565d7530d;Note=0uM
chr14	CG	gene	70795891	70842488	.	-	.	ID=6c94d344-227d-46d5-bf99-e36c11130904;Name=chr14:70842393:70842488:-@chr14:70795891:70795953:-;Genes=SYNJ2BP,COX16;gid=6c94d344-227d-46d5-bf99-e36c11130904;Note=0uM
chr14	CG	mRNA	70795891	70842488	.	-	.	ID=6c94d344-227d-46d5-bf99-e36c11130904.CG;Parent=6c94d344-227d-46d5-bf99-e36c11130904;gid=6c94d344-227d-46d5-bf99-e36c11130904;Note=0uM
chr14	CG	exon	70842393	70842488	.	-	.	ID=6c94d344-227d-46d5-bf99-e36c11130904.CG.0;Parent=6c94d344-227d-46d5-bf99-e36c11130904.CG;gid=6c94d344-227d-46d5-bf99-e36c11130904;Note=0uM
chr14	CG	exon	70795891	70795953	.	-	.	ID=6c94d344-227d-46d5-bf99-e36c11130904.CG.1;Parent=6c94d344-227d-46d5-bf99-e36c11130904.CG;gid=6c94d344-227d-46d5-bf99-e36c11130904;Note=0uM
chr14	CG	mRNA	70838148	70842488	.	-	.	ID=6c94d344-227d-46d5-bf99-e36c11130904.WT;Parent=6c94d344-227d-46d5-bf99-e36c11130904;gid=6c94d344-227d-46d5-bf99-e36c11130904;Note=0uM
chr14	CG	exon	70842393	70842488	.	-	.	ID=6c94d344-227d-46d5-bf99-e36c11130904.WT.0;Parent=6c94d344-227d-46d5-bf99-e36c11130904.WT;gid=6c94d344-227d-46d5-bf99-e36c11130904;Note=0uM
chr14	CG	exon	70838148	70839848	.	-	.	ID=6c94d344-227d-46d5-bf99-e36c11130904.WT.1;Parent=6c94d344-227d-46d5-bf99-e36c11130904.WT;gid=6c94d344-227d-46d5-bf99-e36c11130904;Note=0uM
chr20	CG	gene	35207144	35236221	.	+	.	ID=ecb3cdfb-49cd-44f9-8c84-aa492caf09e2;Name=chr20:35207144:35207369:+@chr20:35236118:35236221:+;Genes=TGIF2,C20orf24;gid=ecb3cdfb-49cd-44f9-8c84-aa492caf09e2;Note=0uM
chr20	CG	mRNA	35207144	35236221	.	+	.	ID=ecb3cdfb-49cd-44f9-8c84-aa492caf09e2.CG;Parent=ecb3cdfb-49cd-44f9-8c84-aa492caf09e2;gid=ecb3cdfb-49cd-44f9-8c84-aa492caf09e2;Note=0uM
chr20	CG	exon	35207144	35207369	.	+	.	ID=ecb3cdfb-49cd-44f9-8c84-aa492caf09e2.CG.0;Parent=ecb3cdfb-49cd-44f9-8c84-aa492caf09e2.CG;gid=ecb3cdfb-49cd-44f9-8c84-aa492caf09e2;Note=0uM
chr20	CG	exon	35236118	35236221	.	+	.	ID=ecb3cdfb-49cd-44f9-8c84-aa492caf09e2.CG.1;Parent=ecb3cdfb-49cd-44f9-8c84-aa492caf09e2.CG;gid=ecb3cdfb-49cd-44f9-8c84-aa492caf09e2;Note=0uM
chr20	CG	mRNA	35207144	35222353	.	+	.	ID=ecb3cdfb-49cd-44f9-8c84-aa492caf09e2.WT;Parent=ecb3cdfb-49cd-44f9-8c84-aa492caf09e2;gid=ecb3cdfb-49cd-44f9-8c84-aa492caf09e2;Note=0uM
chr20	CG	exon	35207144	35207369	.	+	.	ID=ecb3cdfb-49cd-44f9-8c84-aa492caf09e2.WT.0;Parent=ecb3cdfb-49cd-44f9-8c84-aa492caf09e2.WT;gid=ecb3cdfb-49cd-44f9-8c84-aa492caf09e2;Note=0uM
chr20	CG	exon	35219313	35222353	.	+	.	ID=ecb3cdfb-49cd-44f9-8c84-aa492caf09e2.WT.1;Parent=ecb3cdfb-49cd-44f9-8c84-aa492caf09e2.WT;gid=ecb3cdfb-49cd-44f9-8c84-aa492caf09e2;Note=0uM
chr20	CG	gene	35207144	35236221	.	+	.	ID=1c4188ac-eadd-4f23-9ba7-a01cb29f1e15;Name=chr20:35207144:35207369:+@chr20:35236118:35236221:+;Genes=TGIF2,C20orf24;gid=1c4188ac-eadd-4f23-9ba7-a01cb29f1e15;Note=0uM
chr20	CG	mRNA	35207144	35236221	.	+	.	ID=1c4188ac-eadd-4f23-9ba7-a01cb29f1e15.CG;Parent=1c4188ac-eadd-4f23-9ba7-a01cb29f1e15;gid=1c4188ac-eadd-4f23-9ba7-a01cb29f1e15;Note=0uM
chr20	CG	exon	35207144	35207369	.	+	.	ID=1c4188ac-eadd-4f23-9ba7-a01cb29f1e15.CG.0;Parent=1c4188ac-eadd-4f23-9ba7-a01cb29f1e15.CG;gid=1c4188ac-eadd-4f23-9ba7-a01cb29f1e15;Note=0uM
chr20	CG	exon	35236118	35236221	.	+	.	ID=1c4188ac-eadd-4f23-9ba7-a01cb29f1e15.CG.1;Parent=1c4188ac-eadd-4f23-9ba7-a01cb29f1e15.CG;gid=1c4188ac-eadd-4f23-9ba7-a01cb29f1e15;Note=0uM
chr20	CG	mRNA	35207144	35222353	.	+	.	ID=1c4188ac-eadd-4f23-9ba7-a01cb29f1e15.WT;Parent=1c4188ac-eadd-4f23-9ba7-a01cb29f1e15;gid=1c4188ac-eadd-4f23-9ba7-a01cb29f1e15;Note=0uM
chr20	CG	exon	35207144	35207369	.	+	.	ID=1c4188ac-eadd-4f23-9ba7-a01cb29f1e15.WT.0;Parent=1c4188ac-eadd-4f23-9ba7-a01cb29f1e15.WT;gid=1c4188ac-eadd-4f23-9ba7-a01cb29f1e15;Note=0uM
chr20	CG	exon	35219313	35222353	.	+	.	ID=1c4188ac-eadd-4f23-9ba7-a01cb29f1e15.WT.1;Parent=1c4188ac-eadd-4f23-9ba7-a01cb29f1e15.WT;gid=1c4188ac-eadd-4f23-9ba7-a01cb29f1e15;Note=0uM
chr20	CG	gene	35207144	35236221	.	+	.	ID=1bd7a521-bdca-4973-9f55-206759d51aef;Name=chr20:35207144:35207369:+@chr20:35236118:35236221:+;Genes=TGIF2,C20orf24;gid=1bd7a521-bdca-4973-9f55-206759d51aef;Note=0uM
chr20	CG	mRNA	35207144	35236221	.	+	.	ID=1bd7a521-bdca-4973-9f55-206759d51aef.CG;Parent=1bd7a521-bdca-4973-9f55-206759d51aef;gid=1bd7a521-bdca-4973-9f55-206759d51aef;Note=0uM
chr20	CG	exon	35207144	35207369	.	+	.	ID=1bd7a521-bdca-4973-9f55-206759d51aef.CG.0;Parent=1bd7a521-bdca-4973-9f55-206759d51aef.CG;gid=1bd7a521-bdca-4973-9f55-206759d51aef;Note=0uM
chr20	CG	exon	35236118	35236221	.	+	.	ID=1bd7a521-bdca-4973-9f55-206759d51aef.CG.1;Parent=1bd7a521-bdca-4973-9f55-206759d51aef.CG;gid=1bd7a521-bdca-4973-9f55-206759d51aef;Note=0uM
chr20	CG	mRNA	35207144	35222353	.	+	.	ID=1bd7a521-bdca-4973-9f55-206759d51aef.WT;Parent=1bd7a521-bdca-4973-9f55-206759d51aef;gid=1bd7a521-bdca-4973-9f55-206759d51aef;Note=0uM
chr20	CG	exon	35207144	35207369	.	+	.	ID=1bd7a521-bdca-4973-9f55-206759d51aef.WT.0;Parent=1bd7a521-bdca-4973-9f55-206759d51aef.WT;gid=1bd7a521-bdca-4973-9f55-206759d51aef;Note=0uM
chr20	CG	exon	35219313	35222353	.	+	.	ID=1bd7a521-bdca-4973-9f55-206759d51aef.WT.1;Parent=1bd7a521-bdca-4973-9f55-206759d51aef.WT;gid=1bd7a521-bdca-4973-9f55-206759d51aef;Note=0uM
chr20	CG	gene	35207144	35236221	.	+	.	ID=df3db881-bc51-4f4e-b8ee-afc8c0067046;Name=chr20:35207144:35207369:+@chr20:35236118:35236221:+;Genes=TGIF2,C20orf24;gid=df3db881-bc51-4f4e-b8ee-afc8c0067046;Note=0uM
chr20	CG	mRNA	35207144	35236221	.	+	.	ID=df3db881-bc51-4f4e-b8ee-afc8c0067046.CG;Parent=df3db881-bc51-4f4e-b8ee-afc8c0067046;gid=df3db881-bc51-4f4e-b8ee-afc8c0067046;Note=0uM
chr20	CG	exon	35207144	35207369	.	+	.	ID=df3db881-bc51-4f4e-b8ee-afc8c0067046.CG.0;Parent=df3db881-bc51-4f4e-b8ee-afc8c0067046.CG;gid=df3db881-bc51-4f4e-b8ee-afc8c0067046;Note=0uM
chr20	CG	exon	35236118	35236221	.	+	.	ID=df3db881-bc51-4f4e-b8ee-afc8c0067046.CG.1;Parent=df3db881-bc51-4f4e-b8ee-afc8c0067046.CG;gid=df3db881-bc51-4f4e-b8ee-afc8c0067046;Note=0uM
chr20	CG	mRNA	35207144	35222353	.	+	.	ID=df3db881-bc51-4f4e-b8ee-afc8c0067046.WT;Parent=df3db881-bc51-4f4e-b8ee-afc8c0067046;gid=df3db881-bc51-4f4e-b8ee-afc8c0067046;Note=0uM
chr20	CG	exon	35207144	35207369	.	+	.	ID=df3db881-bc51-4f4e-b8ee-afc8c0067046.WT.0;Parent=df3db881-bc51-4f4e-b8ee-afc8c0067046.WT;gid=df3db881-bc51-4f4e-b8ee-afc8c0067046;Note=0uM
chr20	CG	exon	35219313	35222353	.	+	.	ID=df3db881-bc51-4f4e-b8ee-afc8c0067046.WT.1;Parent=df3db881-bc51-4f4e-b8ee-afc8c0067046.WT;gid=df3db881-bc51-4f4e-b8ee-afc8c0067046;Note=0uM
chr20	CG	gene	35207144	35236221	.	+	.	ID=bd0ae52a-da54-4b0f-9d32-1a22fae67613;Name=chr20:35207144:35207369:+@chr20:35236118:35236221:+;Genes=TGIF2,C20orf24;gid=bd0ae52a-da54-4b0f-9d32-1a22fae67613;Note=0uM
chr20	CG	mRNA	35207144	35236221	.	+	.	ID=bd0ae52a-da54-4b0f-9d32-1a22fae67613.CG;Parent=bd0ae52a-da54-4b0f-9d32-1a22fae67613;gid=bd0ae52a-da54-4b0f-9d32-1a22fae67613;Note=0uM
chr20	CG	exon	35207144	35207369	.	+	.	ID=bd0ae52a-da54-4b0f-9d32-1a22fae67613.CG.0;Parent=bd0ae52a-da54-4b0f-9d32-1a22fae67613.CG;gid=bd0ae52a-da54-4b0f-9d32-1a22fae67613;Note=0uM
chr20	CG	exon	35236118	35236221	.	+	.	ID=bd0ae52a-da54-4b0f-9d32-1a22fae67613.CG.1;Parent=bd0ae52a-da54-4b0f-9d32-1a22fae67613.CG;gid=bd0ae52a-da54-4b0f-9d32-1a22fae67613;Note=0uM
chr20	CG	mRNA	35207144	35222353	.	+	.	ID=bd0ae52a-da54-4b0f-9d32-1a22fae67613.WT;Parent=bd0ae52a-da54-4b0f-9d32-1a22fae67613;gid=bd0ae52a-da54-4b0f-9d32-1a22fae67613;Note=0uM
chr20	CG	exon	35207144	35207369	.	+	.	ID=bd0ae52a-da54-4b0f-9d32-1a22fae67613.WT.0;Parent=bd0ae52a-da54-4b0f-9d32-1a22fae67613.WT;gid=bd0ae52a-da54-4b0f-9d32-1a22fae67613;Note=0uM
chr20	CG	exon	35219313	35222353	.	+	.	ID=bd0ae52a-da54-4b0f-9d32-1a22fae67613.WT.1;Parent=bd0ae52a-da54-4b0f-9d32-1a22fae67613.WT;gid=bd0ae52a-da54-4b0f-9d32-1a22fae67613;Note=0uM
chr20	CG	gene	35207144	35236221	.	+	.	ID=eecfa57d-89ca-4ec5-9b04-b9dd3b05e957;Name=chr20:35207144:35207369:+@chr20:35236118:35236221:+;Genes=TGIF2,C20orf24;gid=eecfa57d-89ca-4ec5-9b04-b9dd3b05e957;Note=0uM
chr20	CG	mRNA	35207144	35236221	.	+	.	ID=eecfa57d-89ca-4ec5-9b04-b9dd3b05e957.CG;Parent=eecfa57d-89ca-4ec5-9b04-b9dd3b05e957;gid=eecfa57d-89ca-4ec5-9b04-b9dd3b05e957;Note=0uM
chr20	CG	exon	35207144	35207369	.	+	.	ID=eecfa57d-89ca-4ec5-9b04-b9dd3b05e957.CG.0;Parent=eecfa57d-89ca-4ec5-9b04-b9dd3b05e957.CG;gid=eecfa57d-89ca-4ec5-9b04-b9dd3b05e957;Note=0uM
chr20	CG	exon	35236118	35236221	.	+	.	ID=eecfa57d-89ca-4ec5-9b04-b9dd3b05e957.CG.1;Parent=eecfa57d-89ca-4ec5-9b04-b9dd3b05e957.CG;gid=eecfa57d-89ca-4ec5-9b04-b9dd3b05e957;Note=0uM
chr20	CG	mRNA	35207144	35222353	.	+	.	ID=eecfa57d-89ca-4ec5-9b04-b9dd3b05e957.WT;Parent=eecfa57d-89ca-4ec5-9b04-b9dd3b05e957;gid=eecfa57d-89ca-4ec5-9b04-b9dd3b05e957;Note=0uM
chr20	CG	exon	35207144	35207369	.	+	.	ID=eecfa57d-89ca-4ec5-9b04-b9dd3b05e957.WT.0;Parent=eecfa57d-89ca-4ec5-9b04-b9dd3b05e957.WT;gid=eecfa57d-89ca-4ec5-9b04-b9dd3b05e957;Note=0uM
chr20	CG	exon	35219313	35222353	.	+	.	ID=eecfa57d-89ca-4ec5-9b04-b9dd3b05e957.WT.1;Parent=eecfa57d-89ca-4ec5-9b04-b9dd3b05e957.WT;gid=eecfa57d-89ca-4ec5-9b04-b9dd3b05e957;Note=0uM
chr1	CG	gene	84967509	85029101	.	-	.	ID=5bedda68-08c5-4624-95ce-9f0e0c62f85c;Name=chr1:85028940:85029101:-@chr1:84967509:84967653:-;Genes=CTBS,GNG5;gid=5bedda68-08c5-4624-95ce-9f0e0c62f85c;Note=0uM
chr1	CG	mRNA	84967509	85029101	.	-	.	ID=5bedda68-08c5-4624-95ce-9f0e0c62f85c.CG;Parent=5bedda68-08c5-4624-95ce-9f0e0c62f85c;gid=5bedda68-08c5-4624-95ce-9f0e0c62f85c;Note=0uM
chr1	CG	exon	85028940	85029101	.	-	.	ID=5bedda68-08c5-4624-95ce-9f0e0c62f85c.CG.0;Parent=5bedda68-08c5-4624-95ce-9f0e0c62f85c.CG;gid=5bedda68-08c5-4624-95ce-9f0e0c62f85c;Note=0uM
chr1	CG	exon	84967509	84967653	.	-	.	ID=5bedda68-08c5-4624-95ce-9f0e0c62f85c.CG.1;Parent=5bedda68-08c5-4624-95ce-9f0e0c62f85c.CG;gid=5bedda68-08c5-4624-95ce-9f0e0c62f85c;Note=0uM
chr1	CG	mRNA	85015289	85029101	.	-	.	ID=5bedda68-08c5-4624-95ce-9f0e0c62f85c.WT;Parent=5bedda68-08c5-4624-95ce-9f0e0c62f85c;gid=5bedda68-08c5-4624-95ce-9f0e0c62f85c;Note=0uM
chr1	CG	exon	85028940	85029101	.	-	.	ID=5bedda68-08c5-4624-95ce-9f0e0c62f85c.WT.0;Parent=5bedda68-08c5-4624-95ce-9f0e0c62f85c.WT;gid=5bedda68-08c5-4624-95ce-9f0e0c62f85c;Note=0uM
chr1	CG	exon	85015289	85020882	.	-	.	ID=5bedda68-08c5-4624-95ce-9f0e0c62f85c.WT.1;Parent=5bedda68-08c5-4624-95ce-9f0e0c62f85c.WT;gid=5bedda68-08c5-4624-95ce-9f0e0c62f85c;Note=0uM
chr1	CG	gene	84967509	85029101	.	-	.	ID=76745e2a-69c0-40ef-ab74-9723328c9d4a;Name=chr1:85028940:85029101:-@chr1:84967509:84967653:-;Genes=CTBS,GNG5;gid=76745e2a-69c0-40ef-ab74-9723328c9d4a;Note=0uM
chr1	CG	mRNA	84967509	85029101	.	-	.	ID=76745e2a-69c0-40ef-ab74-9723328c9d4a.CG;Parent=76745e2a-69c0-40ef-ab74-9723328c9d4a;gid=76745e2a-69c0-40ef-ab74-9723328c9d4a;Note=0uM
chr1	CG	exon	85028940	85029101	.	-	.	ID=76745e2a-69c0-40ef-ab74-9723328c9d4a.CG.0;Parent=76745e2a-69c0-40ef-ab74-9723328c9d4a.CG;gid=76745e2a-69c0-40ef-ab74-9723328c9d4a;Note=0uM
chr1	CG	exon	84967509	84967653	.	-	.	ID=76745e2a-69c0-40ef-ab74-9723328c9d4a.CG.1;Parent=76745e2a-69c0-40ef-ab74-9723328c9d4a.CG;gid=76745e2a-69c0-40ef-ab74-9723328c9d4a;Note=0uM
chr1	CG	mRNA	85015289	85029101	.	-	.	ID=76745e2a-69c0-40ef-ab74-9723328c9d4a.WT;Parent=76745e2a-69c0-40ef-ab74-9723328c9d4a;gid=76745e2a-69c0-40ef-ab74-9723328c9d4a;Note=0uM
chr1	CG	exon	85028940	85029101	.	-	.	ID=76745e2a-69c0-40ef-ab74-9723328c9d4a.WT.0;Parent=76745e2a-69c0-40ef-ab74-9723328c9d4a.WT;gid=76745e2a-69c0-40ef-ab74-9723328c9d4a;Note=0uM
chr1	CG	exon	85015289	85020882	.	-	.	ID=76745e2a-69c0-40ef-ab74-9723328c9d4a.WT.1;Parent=76745e2a-69c0-40ef-ab74-9723328c9d4a.WT;gid=76745e2a-69c0-40ef-ab74-9723328c9d4a;Note=0uM
chr1	CG	gene	84967509	85029101	.	-	.	ID=d00f1c89-7aa2-43c1-9578-5364bf02be69;Name=chr1:85028940:85029101:-@chr1:84967509:84967653:-;Genes=CTBS,GNG5;gid=d00f1c89-7aa2-43c1-9578-5364bf02be69;Note=0uM
chr1	CG	mRNA	84967509	85029101	.	-	.	ID=d00f1c89-7aa2-43c1-9578-5364bf02be69.CG;Parent=d00f1c89-7aa2-43c1-9578-5364bf02be69;gid=d00f1c89-7aa2-43c1-9578-5364bf02be69;Note=0uM
chr1	CG	exon	85028940	85029101	.	-	.	ID=d00f1c89-7aa2-43c1-9578-5364bf02be69.CG.0;Parent=d00f1c89-7aa2-43c1-9578-5364bf02be69.CG;gid=d00f1c89-7aa2-43c1-9578-5364bf02be69;Note=0uM
chr1	CG	exon	84967509	84967653	.	-	.	ID=d00f1c89-7aa2-43c1-9578-5364bf02be69.CG.1;Parent=d00f1c89-7aa2-43c1-9578-5364bf02be69.CG;gid=d00f1c89-7aa2-43c1-9578-5364bf02be69;Note=0uM
chr1	CG	mRNA	85015289	85029101	.	-	.	ID=d00f1c89-7aa2-43c1-9578-5364bf02be69.WT;Parent=d00f1c89-7aa2-43c1-9578-5364bf02be69;gid=d00f1c89-7aa2-43c1-9578-5364bf02be69;Note=0uM
chr1	CG	exon	85028940	85029101	.	-	.	ID=d00f1c89-7aa2-43c1-9578-5364bf02be69.WT.0;Parent=d00f1c89-7aa2-43c1-9578-5364bf02be69.WT;gid=d00f1c89-7aa2-43c1-9578-5364bf02be69;Note=0uM
chr1	CG	exon	85015289	85020882	.	-	.	ID=d00f1c89-7aa2-43c1-9578-5364bf02be69.WT.1;Parent=d00f1c89-7aa2-43c1-9578-5364bf02be69.WT;gid=d00f1c89-7aa2-43c1-9578-5364bf02be69;Note=0uM
chr16	CG	gene	29458123	29465434	.	-	.	ID=39b44776-da67-4484-9025-df1ce0ba414b;Name=chr16:29465337:29465434:-@chr16:29458123:29458243:-;Genes=BOLA2,RP11-231C14.3;gid=39b44776-da67-4484-9025-df1ce0ba414b;Note=0uM
chr16	CG	mRNA	29458123	29465434	.	-	.	ID=39b44776-da67-4484-9025-df1ce0ba414b.CG;Parent=39b44776-da67-4484-9025-df1ce0ba414b;gid=39b44776-da67-4484-9025-df1ce0ba414b;Note=0uM
chr16	CG	exon	29465337	29465434	.	-	.	ID=39b44776-da67-4484-9025-df1ce0ba414b.CG.0;Parent=39b44776-da67-4484-9025-df1ce0ba414b.CG;gid=39b44776-da67-4484-9025-df1ce0ba414b;Note=0uM
chr16	CG	exon	29458123	29458243	.	-	.	ID=39b44776-da67-4484-9025-df1ce0ba414b.CG.1;Parent=39b44776-da67-4484-9025-df1ce0ba414b.CG;gid=39b44776-da67-4484-9025-df1ce0ba414b;Note=0uM
chr16	CG	mRNA	29464914	29465434	.	-	.	ID=39b44776-da67-4484-9025-df1ce0ba414b.WT;Parent=39b44776-da67-4484-9025-df1ce0ba414b;gid=39b44776-da67-4484-9025-df1ce0ba414b;Note=0uM
chr16	CG	exon	29465337	29465434	.	-	.	ID=39b44776-da67-4484-9025-df1ce0ba414b.WT.0;Parent=39b44776-da67-4484-9025-df1ce0ba414b.WT;gid=39b44776-da67-4484-9025-df1ce0ba414b;Note=0uM
chr16	CG	exon	29464914	29465053	.	-	.	ID=39b44776-da67-4484-9025-df1ce0ba414b.WT.1;Parent=39b44776-da67-4484-9025-df1ce0ba414b.WT;gid=39b44776-da67-4484-9025-df1ce0ba414b;Note=0uM
chr16	CG	gene	29458123	29465434	.	-	.	ID=45b97d50-4c72-4119-8386-4bfb44f11f79;Name=chr16:29465337:29465434:-@chr16:29458123:29458243:-;Genes=BOLA2,RP11-231C14.3;gid=45b97d50-4c72-4119-8386-4bfb44f11f79;Note=0uM
chr16	CG	mRNA	29458123	29465434	.	-	.	ID=45b97d50-4c72-4119-8386-4bfb44f11f79.CG;Parent=45b97d50-4c72-4119-8386-4bfb44f11f79;gid=45b97d50-4c72-4119-8386-4bfb44f11f79;Note=0uM
chr16	CG	exon	29465337	29465434	.	-	.	ID=45b97d50-4c72-4119-8386-4bfb44f11f79.CG.0;Parent=45b97d50-4c72-4119-8386-4bfb44f11f79.CG;gid=45b97d50-4c72-4119-8386-4bfb44f11f79;Note=0uM
chr16	CG	exon	29458123	29458243	.	-	.	ID=45b97d50-4c72-4119-8386-4bfb44f11f79.CG.1;Parent=45b97d50-4c72-4119-8386-4bfb44f11f79.CG;gid=45b97d50-4c72-4119-8386-4bfb44f11f79;Note=0uM
chr16	CG	mRNA	29464914	29465434	.	-	.	ID=45b97d50-4c72-4119-8386-4bfb44f11f79.WT;Parent=45b97d50-4c72-4119-8386-4bfb44f11f79;gid=45b97d50-4c72-4119-8386-4bfb44f11f79;Note=0uM
chr16	CG	exon	29465337	29465434	.	-	.	ID=45b97d50-4c72-4119-8386-4bfb44f11f79.WT.0;Parent=45b97d50-4c72-4119-8386-4bfb44f11f79.WT;gid=45b97d50-4c72-4119-8386-4bfb44f11f79;Note=0uM
chr16	CG	exon	29464914	29465053	.	-	.	ID=45b97d50-4c72-4119-8386-4bfb44f11f79.WT.1;Parent=45b97d50-4c72-4119-8386-4bfb44f11f79.WT;gid=45b97d50-4c72-4119-8386-4bfb44f11f79;Note=0uM
chr16	CG	gene	29458123	29465434	.	-	.	ID=2b0f2686-5984-43fc-bcd0-003325af2ac3;Name=chr16:29465337:29465434:-@chr16:29458123:29458243:-;Genes=BOLA2,RP11-231C14.3;gid=2b0f2686-5984-43fc-bcd0-003325af2ac3;Note=0uM
chr16	CG	mRNA	29458123	29465434	.	-	.	ID=2b0f2686-5984-43fc-bcd0-003325af2ac3.CG;Parent=2b0f2686-5984-43fc-bcd0-003325af2ac3;gid=2b0f2686-5984-43fc-bcd0-003325af2ac3;Note=0uM
chr16	CG	exon	29465337	29465434	.	-	.	ID=2b0f2686-5984-43fc-bcd0-003325af2ac3.CG.0;Parent=2b0f2686-5984-43fc-bcd0-003325af2ac3.CG;gid=2b0f2686-5984-43fc-bcd0-003325af2ac3;Note=0uM
chr16	CG	exon	29458123	29458243	.	-	.	ID=2b0f2686-5984-43fc-bcd0-003325af2ac3.CG.1;Parent=2b0f2686-5984-43fc-bcd0-003325af2ac3.CG;gid=2b0f2686-5984-43fc-bcd0-003325af2ac3;Note=0uM
chr16	CG	mRNA	29464914	29465434	.	-	.	ID=2b0f2686-5984-43fc-bcd0-003325af2ac3.WT;Parent=2b0f2686-5984-43fc-bcd0-003325af2ac3;gid=2b0f2686-5984-43fc-bcd0-003325af2ac3;Note=0uM
chr16	CG	exon	29465337	29465434	.	-	.	ID=2b0f2686-5984-43fc-bcd0-003325af2ac3.WT.0;Parent=2b0f2686-5984-43fc-bcd0-003325af2ac3.WT;gid=2b0f2686-5984-43fc-bcd0-003325af2ac3;Note=0uM
chr16	CG	exon	29464914	29465053	.	-	.	ID=2b0f2686-5984-43fc-bcd0-003325af2ac3.WT.1;Parent=2b0f2686-5984-43fc-bcd0-003325af2ac3.WT;gid=2b0f2686-5984-43fc-bcd0-003325af2ac3;Note=0uM
chr16	CG	gene	29458123	29465434	.	-	.	ID=07ced14e-0be4-4b55-b46f-e415e7b84707;Name=chr16:29465337:29465434:-@chr16:29458123:29458243:-;Genes=BOLA2,RP11-231C14.3;gid=07ced14e-0be4-4b55-b46f-e415e7b84707;Note=0uM
chr16	CG	mRNA	29458123	29465434	.	-	.	ID=07ced14e-0be4-4b55-b46f-e415e7b84707.CG;Parent=07ced14e-0be4-4b55-b46f-e415e7b84707;gid=07ced14e-0be4-4b55-b46f-e415e7b84707;Note=0uM
chr16	CG	exon	29465337	29465434	.	-	.	ID=07ced14e-0be4-4b55-b46f-e415e7b84707.CG.0;Parent=07ced14e-0be4-4b55-b46f-e415e7b84707.CG;gid=07ced14e-0be4-4b55-b46f-e415e7b84707;Note=0uM
chr16	CG	exon	29458123	29458243	.	-	.	ID=07ced14e-0be4-4b55-b46f-e415e7b84707.CG.1;Parent=07ced14e-0be4-4b55-b46f-e415e7b84707.CG;gid=07ced14e-0be4-4b55-b46f-e415e7b84707;Note=0uM
chr16	CG	mRNA	29464914	29465434	.	-	.	ID=07ced14e-0be4-4b55-b46f-e415e7b84707.WT;Parent=07ced14e-0be4-4b55-b46f-e415e7b84707;gid=07ced14e-0be4-4b55-b46f-e415e7b84707;Note=0uM
chr16	CG	exon	29465337	29465434	.	-	.	ID=07ced14e-0be4-4b55-b46f-e415e7b84707.WT.0;Parent=07ced14e-0be4-4b55-b46f-e415e7b84707.WT;gid=07ced14e-0be4-4b55-b46f-e415e7b84707;Note=0uM
chr16	CG	exon	29464914	29465053	.	-	.	ID=07ced14e-0be4-4b55-b46f-e415e7b84707.WT.1;Parent=07ced14e-0be4-4b55-b46f-e415e7b84707.WT;gid=07ced14e-0be4-4b55-b46f-e415e7b84707;Note=0uM
chr16	CG	gene	29458123	29465434	.	-	.	ID=01e11330-a328-43c7-b285-ffff6bd6d8b7;Name=chr16:29465337:29465434:-@chr16:29458123:29458243:-;Genes=BOLA2,RP11-231C14.3;gid=01e11330-a328-43c7-b285-ffff6bd6d8b7;Note=0uM
chr16	CG	mRNA	29458123	29465434	.	-	.	ID=01e11330-a328-43c7-b285-ffff6bd6d8b7.CG;Parent=01e11330-a328-43c7-b285-ffff6bd6d8b7;gid=01e11330-a328-43c7-b285-ffff6bd6d8b7;Note=0uM
chr16	CG	exon	29465337	29465434	.	-	.	ID=01e11330-a328-43c7-b285-ffff6bd6d8b7.CG.0;Parent=01e11330-a328-43c7-b285-ffff6bd6d8b7.CG;gid=01e11330-a328-43c7-b285-ffff6bd6d8b7;Note=0uM
chr16	CG	exon	29458123	29458243	.	-	.	ID=01e11330-a328-43c7-b285-ffff6bd6d8b7.CG.1;Parent=01e11330-a328-43c7-b285-ffff6bd6d8b7.CG;gid=01e11330-a328-43c7-b285-ffff6bd6d8b7;Note=0uM
chr16	CG	mRNA	29464914	29465434	.	-	.	ID=01e11330-a328-43c7-b285-ffff6bd6d8b7.WT;Parent=01e11330-a328-43c7-b285-ffff6bd6d8b7;gid=01e11330-a328-43c7-b285-ffff6bd6d8b7;Note=0uM
chr16	CG	exon	29465337	29465434	.	-	.	ID=01e11330-a328-43c7-b285-ffff6bd6d8b7.WT.0;Parent=01e11330-a328-43c7-b285-ffff6bd6d8b7.WT;gid=01e11330-a328-43c7-b285-ffff6bd6d8b7;Note=0uM
chr16	CG	exon	29464914	29465053	.	-	.	ID=01e11330-a328-43c7-b285-ffff6bd6d8b7.WT.1;Parent=01e11330-a328-43c7-b285-ffff6bd6d8b7.WT;gid=01e11330-a328-43c7-b285-ffff6bd6d8b7;Note=0uM
chr16	CG	gene	29458123	29465434	.	-	.	ID=2aa958d5-b0b8-4c6a-8f08-b63a2518c5ee;Name=chr16:29465337:29465434:-@chr16:29458123:29458243:-;Genes=BOLA2,RP11-231C14.3;gid=2aa958d5-b0b8-4c6a-8f08-b63a2518c5ee;Note=0uM
chr16	CG	mRNA	29458123	29465434	.	-	.	ID=2aa958d5-b0b8-4c6a-8f08-b63a2518c5ee.CG;Parent=2aa958d5-b0b8-4c6a-8f08-b63a2518c5ee;gid=2aa958d5-b0b8-4c6a-8f08-b63a2518c5ee;Note=0uM
chr16	CG	exon	29465337	29465434	.	-	.	ID=2aa958d5-b0b8-4c6a-8f08-b63a2518c5ee.CG.0;Parent=2aa958d5-b0b8-4c6a-8f08-b63a2518c5ee.CG;gid=2aa958d5-b0b8-4c6a-8f08-b63a2518c5ee;Note=0uM
chr16	CG	exon	29458123	29458243	.	-	.	ID=2aa958d5-b0b8-4c6a-8f08-b63a2518c5ee.CG.1;Parent=2aa958d5-b0b8-4c6a-8f08-b63a2518c5ee.CG;gid=2aa958d5-b0b8-4c6a-8f08-b63a2518c5ee;Note=0uM
chr16	CG	mRNA	29464914	29465434	.	-	.	ID=2aa958d5-b0b8-4c6a-8f08-b63a2518c5ee.WT;Parent=2aa958d5-b0b8-4c6a-8f08-b63a2518c5ee;gid=2aa958d5-b0b8-4c6a-8f08-b63a2518c5ee;Note=0uM
chr16	CG	exon	29465337	29465434	.	-	.	ID=2aa958d5-b0b8-4c6a-8f08-b63a2518c5ee.WT.0;Parent=2aa958d5-b0b8-4c6a-8f08-b63a2518c5ee.WT;gid=2aa958d5-b0b8-4c6a-8f08-b63a2518c5ee;Note=0uM
chr16	CG	exon	29464914	29465053	.	-	.	ID=2aa958d5-b0b8-4c6a-8f08-b63a2518c5ee.WT.1;Parent=2aa958d5-b0b8-4c6a-8f08-b63a2518c5ee.WT;gid=2aa958d5-b0b8-4c6a-8f08-b63a2518c5ee;Note=0uM
chr16	CG	gene	29559859	30204776	.	-	.	ID=eef5defb-deb1-46fd-b9f1-c1bce554c053;Name=chr16:30204679:30204776:-@chr16:29559859:29559979:-;Genes=BOLA2B,RP11-345J4.8;gid=eef5defb-deb1-46fd-b9f1-c1bce554c053;Note=0uM
chr16	CG	mRNA	29559859	30204776	.	-	.	ID=eef5defb-deb1-46fd-b9f1-c1bce554c053.CG;Parent=eef5defb-deb1-46fd-b9f1-c1bce554c053;gid=eef5defb-deb1-46fd-b9f1-c1bce554c053;Note=0uM
chr16	CG	exon	30204679	30204776	.	-	.	ID=eef5defb-deb1-46fd-b9f1-c1bce554c053.CG.0;Parent=eef5defb-deb1-46fd-b9f1-c1bce554c053.CG;gid=eef5defb-deb1-46fd-b9f1-c1bce554c053;Note=0uM
chr16	CG	exon	29559859	29559979	.	-	.	ID=eef5defb-deb1-46fd-b9f1-c1bce554c053.CG.1;Parent=eef5defb-deb1-46fd-b9f1-c1bce554c053.CG;gid=eef5defb-deb1-46fd-b9f1-c1bce554c053;Note=0uM
chr16	CG	mRNA	30204256	30204776	.	-	.	ID=eef5defb-deb1-46fd-b9f1-c1bce554c053.WT;Parent=eef5defb-deb1-46fd-b9f1-c1bce554c053;gid=eef5defb-deb1-46fd-b9f1-c1bce554c053;Note=0uM
chr16	CG	exon	30204679	30204776	.	-	.	ID=eef5defb-deb1-46fd-b9f1-c1bce554c053.WT.0;Parent=eef5defb-deb1-46fd-b9f1-c1bce554c053.WT;gid=eef5defb-deb1-46fd-b9f1-c1bce554c053;Note=0uM
chr16	CG	exon	30204256	30204395	.	-	.	ID=eef5defb-deb1-46fd-b9f1-c1bce554c053.WT.1;Parent=eef5defb-deb1-46fd-b9f1-c1bce554c053.WT;gid=eef5defb-deb1-46fd-b9f1-c1bce554c053;Note=0uM
chr16	CG	gene	29458123	29465434	.	-	.	ID=1adfa456-1048-4713-ab11-8a9f67fcf5cf;Name=chr16:29465337:29465434:-@chr16:29458123:29458243:-;Genes=BOLA2,RP11-231C14.3;gid=1adfa456-1048-4713-ab11-8a9f67fcf5cf;Note=0uM
chr16	CG	mRNA	29458123	29465434	.	-	.	ID=1adfa456-1048-4713-ab11-8a9f67fcf5cf.CG;Parent=1adfa456-1048-4713-ab11-8a9f67fcf5cf;gid=1adfa456-1048-4713-ab11-8a9f67fcf5cf;Note=0uM
chr16	CG	exon	29465337	29465434	.	-	.	ID=1adfa456-1048-4713-ab11-8a9f67fcf5cf.CG.0;Parent=1adfa456-1048-4713-ab11-8a9f67fcf5cf.CG;gid=1adfa456-1048-4713-ab11-8a9f67fcf5cf;Note=0uM
chr16	CG	exon	29458123	29458243	.	-	.	ID=1adfa456-1048-4713-ab11-8a9f67fcf5cf.CG.1;Parent=1adfa456-1048-4713-ab11-8a9f67fcf5cf.CG;gid=1adfa456-1048-4713-ab11-8a9f67fcf5cf;Note=0uM
chr16	CG	mRNA	29464914	29465434	.	-	.	ID=1adfa456-1048-4713-ab11-8a9f67fcf5cf.WT;Parent=1adfa456-1048-4713-ab11-8a9f67fcf5cf;gid=1adfa456-1048-4713-ab11-8a9f67fcf5cf;Note=0uM
chr16	CG	exon	29465337	29465434	.	-	.	ID=1adfa456-1048-4713-ab11-8a9f67fcf5cf.WT.0;Parent=1adfa456-1048-4713-ab11-8a9f67fcf5cf.WT;gid=1adfa456-1048-4713-ab11-8a9f67fcf5cf;Note=0uM
chr16	CG	exon	29464914	29465053	.	-	.	ID=1adfa456-1048-4713-ab11-8a9f67fcf5cf.WT.1;Parent=1adfa456-1048-4713-ab11-8a9f67fcf5cf.WT;gid=1adfa456-1048-4713-ab11-8a9f67fcf5cf;Note=0uM
chr16	CG	gene	29458123	29465434	.	-	.	ID=30d20bd7-fc1f-46d6-b63f-a78ca9951ce0;Name=chr16:29465337:29465434:-@chr16:29458123:29458347:-;Genes=BOLA2,RP11-231C14.3;gid=30d20bd7-fc1f-46d6-b63f-a78ca9951ce0;Note=0uM
chr16	CG	mRNA	29458123	29465434	.	-	.	ID=30d20bd7-fc1f-46d6-b63f-a78ca9951ce0.CG;Parent=30d20bd7-fc1f-46d6-b63f-a78ca9951ce0;gid=30d20bd7-fc1f-46d6-b63f-a78ca9951ce0;Note=0uM
chr16	CG	exon	29465337	29465434	.	-	.	ID=30d20bd7-fc1f-46d6-b63f-a78ca9951ce0.CG.0;Parent=30d20bd7-fc1f-46d6-b63f-a78ca9951ce0.CG;gid=30d20bd7-fc1f-46d6-b63f-a78ca9951ce0;Note=0uM
chr16	CG	exon	29458123	29458347	.	-	.	ID=30d20bd7-fc1f-46d6-b63f-a78ca9951ce0.CG.1;Parent=30d20bd7-fc1f-46d6-b63f-a78ca9951ce0.CG;gid=30d20bd7-fc1f-46d6-b63f-a78ca9951ce0;Note=0uM
chr16	CG	mRNA	29464914	29465434	.	-	.	ID=30d20bd7-fc1f-46d6-b63f-a78ca9951ce0.WT;Parent=30d20bd7-fc1f-46d6-b63f-a78ca9951ce0;gid=30d20bd7-fc1f-46d6-b63f-a78ca9951ce0;Note=0uM
chr16	CG	exon	29465337	29465434	.	-	.	ID=30d20bd7-fc1f-46d6-b63f-a78ca9951ce0.WT.0;Parent=30d20bd7-fc1f-46d6-b63f-a78ca9951ce0.WT;gid=30d20bd7-fc1f-46d6-b63f-a78ca9951ce0;Note=0uM
chr16	CG	exon	29464914	29465053	.	-	.	ID=30d20bd7-fc1f-46d6-b63f-a78ca9951ce0.WT.1;Parent=30d20bd7-fc1f-46d6-b63f-a78ca9951ce0.WT;gid=30d20bd7-fc1f-46d6-b63f-a78ca9951ce0;Note=0uM
chr16	CG	gene	29458123	29465434	.	-	.	ID=1b261d16-3358-4880-b86b-a25b7fd2a0b9;Name=chr16:29465337:29465434:-@chr16:29458123:29458347:-;Genes=BOLA2,RP11-231C14.3;gid=1b261d16-3358-4880-b86b-a25b7fd2a0b9;Note=0uM
chr16	CG	mRNA	29458123	29465434	.	-	.	ID=1b261d16-3358-4880-b86b-a25b7fd2a0b9.CG;Parent=1b261d16-3358-4880-b86b-a25b7fd2a0b9;gid=1b261d16-3358-4880-b86b-a25b7fd2a0b9;Note=0uM
chr16	CG	exon	29465337	29465434	.	-	.	ID=1b261d16-3358-4880-b86b-a25b7fd2a0b9.CG.0;Parent=1b261d16-3358-4880-b86b-a25b7fd2a0b9.CG;gid=1b261d16-3358-4880-b86b-a25b7fd2a0b9;Note=0uM
chr16	CG	exon	29458123	29458347	.	-	.	ID=1b261d16-3358-4880-b86b-a25b7fd2a0b9.CG.1;Parent=1b261d16-3358-4880-b86b-a25b7fd2a0b9.CG;gid=1b261d16-3358-4880-b86b-a25b7fd2a0b9;Note=0uM
chr16	CG	mRNA	29464914	29465434	.	-	.	ID=1b261d16-3358-4880-b86b-a25b7fd2a0b9.WT;Parent=1b261d16-3358-4880-b86b-a25b7fd2a0b9;gid=1b261d16-3358-4880-b86b-a25b7fd2a0b9;Note=0uM
chr16	CG	exon	29465337	29465434	.	-	.	ID=1b261d16-3358-4880-b86b-a25b7fd2a0b9.WT.0;Parent=1b261d16-3358-4880-b86b-a25b7fd2a0b9.WT;gid=1b261d16-3358-4880-b86b-a25b7fd2a0b9;Note=0uM
chr16	CG	exon	29464914	29465053	.	-	.	ID=1b261d16-3358-4880-b86b-a25b7fd2a0b9.WT.1;Parent=1b261d16-3358-4880-b86b-a25b7fd2a0b9.WT;gid=1b261d16-3358-4880-b86b-a25b7fd2a0b9;Note=0uM
chr16	CG	gene	29458123	29465434	.	-	.	ID=78c453c3-00e2-40e6-b48b-c9669a085e57;Name=chr16:29465337:29465434:-@chr16:29458123:29458347:-;Genes=BOLA2,RP11-231C14.3;gid=78c453c3-00e2-40e6-b48b-c9669a085e57;Note=0uM
chr16	CG	mRNA	29458123	29465434	.	-	.	ID=78c453c3-00e2-40e6-b48b-c9669a085e57.CG;Parent=78c453c3-00e2-40e6-b48b-c9669a085e57;gid=78c453c3-00e2-40e6-b48b-c9669a085e57;Note=0uM
chr16	CG	exon	29465337	29465434	.	-	.	ID=78c453c3-00e2-40e6-b48b-c9669a085e57.CG.0;Parent=78c453c3-00e2-40e6-b48b-c9669a085e57.CG;gid=78c453c3-00e2-40e6-b48b-c9669a085e57;Note=0uM
chr16	CG	exon	29458123	29458347	.	-	.	ID=78c453c3-00e2-40e6-b48b-c9669a085e57.CG.1;Parent=78c453c3-00e2-40e6-b48b-c9669a085e57.CG;gid=78c453c3-00e2-40e6-b48b-c9669a085e57;Note=0uM
chr16	CG	mRNA	29464914	29465434	.	-	.	ID=78c453c3-00e2-40e6-b48b-c9669a085e57.WT;Parent=78c453c3-00e2-40e6-b48b-c9669a085e57;gid=78c453c3-00e2-40e6-b48b-c9669a085e57;Note=0uM
chr16	CG	exon	29465337	29465434	.	-	.	ID=78c453c3-00e2-40e6-b48b-c9669a085e57.WT.0;Parent=78c453c3-00e2-40e6-b48b-c9669a085e57.WT;gid=78c453c3-00e2-40e6-b48b-c9669a085e57;Note=0uM
chr16	CG	exon	29464914	29465053	.	-	.	ID=78c453c3-00e2-40e6-b48b-c9669a085e57.WT.1;Parent=78c453c3-00e2-40e6-b48b-c9669a085e57.WT;gid=78c453c3-00e2-40e6-b48b-c9669a085e57;Note=0uM
chr16	CG	gene	28606688	28620180	.	-	.	ID=45ba9aaa-0427-4a61-aad7-efbe0095d9e7;Name=chr16:28620029:28620180:-@chr16:28606688:28606996:-;Genes=SULT1A1,SULT1A2;gid=45ba9aaa-0427-4a61-aad7-efbe0095d9e7;Note=0uM
chr16	CG	mRNA	28606688	28620180	.	-	.	ID=45ba9aaa-0427-4a61-aad7-efbe0095d9e7.CG;Parent=45ba9aaa-0427-4a61-aad7-efbe0095d9e7;gid=45ba9aaa-0427-4a61-aad7-efbe0095d9e7;Note=0uM
chr16	CG	exon	28620029	28620180	.	-	.	ID=45ba9aaa-0427-4a61-aad7-efbe0095d9e7.CG.0;Parent=45ba9aaa-0427-4a61-aad7-efbe0095d9e7.CG;gid=45ba9aaa-0427-4a61-aad7-efbe0095d9e7;Note=0uM
chr16	CG	exon	28606688	28606996	.	-	.	ID=45ba9aaa-0427-4a61-aad7-efbe0095d9e7.CG.1;Parent=45ba9aaa-0427-4a61-aad7-efbe0095d9e7.CG;gid=45ba9aaa-0427-4a61-aad7-efbe0095d9e7;Note=0uM
chr16	CG	mRNA	28619799	28620180	.	-	.	ID=45ba9aaa-0427-4a61-aad7-efbe0095d9e7.WT;Parent=45ba9aaa-0427-4a61-aad7-efbe0095d9e7;gid=45ba9aaa-0427-4a61-aad7-efbe0095d9e7;Note=0uM
chr16	CG	exon	28620029	28620180	.	-	.	ID=45ba9aaa-0427-4a61-aad7-efbe0095d9e7.WT.0;Parent=45ba9aaa-0427-4a61-aad7-efbe0095d9e7.WT;gid=45ba9aaa-0427-4a61-aad7-efbe0095d9e7;Note=0uM
chr16	CG	exon	28619799	28619924	.	-	.	ID=45ba9aaa-0427-4a61-aad7-efbe0095d9e7.WT.1;Parent=45ba9aaa-0427-4a61-aad7-efbe0095d9e7.WT;gid=45ba9aaa-0427-4a61-aad7-efbe0095d9e7;Note=0uM
chr16	CG	gene	28606688	28620180	.	-	.	ID=bdaffb62-a374-4cf0-b606-2b36c0afc10f;Name=chr16:28620029:28620180:-@chr16:28606688:28606996:-;Genes=SULT1A1,SULT1A2;gid=bdaffb62-a374-4cf0-b606-2b36c0afc10f;Note=0uM
chr16	CG	mRNA	28606688	28620180	.	-	.	ID=bdaffb62-a374-4cf0-b606-2b36c0afc10f.CG;Parent=bdaffb62-a374-4cf0-b606-2b36c0afc10f;gid=bdaffb62-a374-4cf0-b606-2b36c0afc10f;Note=0uM
chr16	CG	exon	28620029	28620180	.	-	.	ID=bdaffb62-a374-4cf0-b606-2b36c0afc10f.CG.0;Parent=bdaffb62-a374-4cf0-b606-2b36c0afc10f.CG;gid=bdaffb62-a374-4cf0-b606-2b36c0afc10f;Note=0uM
chr16	CG	exon	28606688	28606996	.	-	.	ID=bdaffb62-a374-4cf0-b606-2b36c0afc10f.CG.1;Parent=bdaffb62-a374-4cf0-b606-2b36c0afc10f.CG;gid=bdaffb62-a374-4cf0-b606-2b36c0afc10f;Note=0uM
chr16	CG	mRNA	28619799	28620180	.	-	.	ID=bdaffb62-a374-4cf0-b606-2b36c0afc10f.WT;Parent=bdaffb62-a374-4cf0-b606-2b36c0afc10f;gid=bdaffb62-a374-4cf0-b606-2b36c0afc10f;Note=0uM
chr16	CG	exon	28620029	28620180	.	-	.	ID=bdaffb62-a374-4cf0-b606-2b36c0afc10f.WT.0;Parent=bdaffb62-a374-4cf0-b606-2b36c0afc10f.WT;gid=bdaffb62-a374-4cf0-b606-2b36c0afc10f;Note=0uM
chr16	CG	exon	28619799	28619924	.	-	.	ID=bdaffb62-a374-4cf0-b606-2b36c0afc10f.WT.1;Parent=bdaffb62-a374-4cf0-b606-2b36c0afc10f.WT;gid=bdaffb62-a374-4cf0-b606-2b36c0afc10f;Note=0uM
chr16	CG	gene	29458123	29465434	.	-	.	ID=1bed7abd-7e41-4b08-b5ba-dd9cf0795585;Name=chr16:29465337:29465434:-@chr16:29458123:29458243:-;Genes=BOLA2,RP11-231C14.3;gid=1bed7abd-7e41-4b08-b5ba-dd9cf0795585;Note=0uM
chr16	CG	mRNA	29458123	29465434	.	-	.	ID=1bed7abd-7e41-4b08-b5ba-dd9cf0795585.CG;Parent=1bed7abd-7e41-4b08-b5ba-dd9cf0795585;gid=1bed7abd-7e41-4b08-b5ba-dd9cf0795585;Note=0uM
chr16	CG	exon	29465337	29465434	.	-	.	ID=1bed7abd-7e41-4b08-b5ba-dd9cf0795585.CG.0;Parent=1bed7abd-7e41-4b08-b5ba-dd9cf0795585.CG;gid=1bed7abd-7e41-4b08-b5ba-dd9cf0795585;Note=0uM
chr16	CG	exon	29458123	29458243	.	-	.	ID=1bed7abd-7e41-4b08-b5ba-dd9cf0795585.CG.1;Parent=1bed7abd-7e41-4b08-b5ba-dd9cf0795585.CG;gid=1bed7abd-7e41-4b08-b5ba-dd9cf0795585;Note=0uM
chr16	CG	mRNA	29464914	29465434	.	-	.	ID=1bed7abd-7e41-4b08-b5ba-dd9cf0795585.WT;Parent=1bed7abd-7e41-4b08-b5ba-dd9cf0795585;gid=1bed7abd-7e41-4b08-b5ba-dd9cf0795585;Note=0uM
chr16	CG	exon	29465337	29465434	.	-	.	ID=1bed7abd-7e41-4b08-b5ba-dd9cf0795585.WT.0;Parent=1bed7abd-7e41-4b08-b5ba-dd9cf0795585.WT;gid=1bed7abd-7e41-4b08-b5ba-dd9cf0795585;Note=0uM
chr16	CG	exon	29464914	29465053	.	-	.	ID=1bed7abd-7e41-4b08-b5ba-dd9cf0795585.WT.1;Parent=1bed7abd-7e41-4b08-b5ba-dd9cf0795585.WT;gid=1bed7abd-7e41-4b08-b5ba-dd9cf0795585;Note=0uM
chr17	CG	gene	6917464	6918475	.	+	.	ID=522a9d5b-57e8-4e04-b1c2-683263a3c533;Name=chr17:6917464:6917596:+@chr17:6918381:6918475:+;Genes=RNASEK,C17orf49;gid=522a9d5b-57e8-4e04-b1c2-683263a3c533;Note=0uM
chr17	CG	mRNA	6917464	6918475	.	+	.	ID=522a9d5b-57e8-4e04-b1c2-683263a3c533.CG;Parent=522a9d5b-57e8-4e04-b1c2-683263a3c533;gid=522a9d5b-57e8-4e04-b1c2-683263a3c533;Note=0uM
chr17	CG	exon	6917464	6917596	.	+	.	ID=522a9d5b-57e8-4e04-b1c2-683263a3c533.CG.0;Parent=522a9d5b-57e8-4e04-b1c2-683263a3c533.CG;gid=522a9d5b-57e8-4e04-b1c2-683263a3c533;Note=0uM
chr17	CG	exon	6918381	6918475	.	+	.	ID=522a9d5b-57e8-4e04-b1c2-683263a3c533.CG.1;Parent=522a9d5b-57e8-4e04-b1c2-683263a3c533.CG;gid=522a9d5b-57e8-4e04-b1c2-683263a3c533;Note=0uM
chr17	CG	mRNA	6917464	6917596	.	+	.	ID=522a9d5b-57e8-4e04-b1c2-683263a3c533.WT;Parent=522a9d5b-57e8-4e04-b1c2-683263a3c533;gid=522a9d5b-57e8-4e04-b1c2-683263a3c533;Note=0uM
chr17	CG	exon	6917464	6917596	.	+	.	ID=522a9d5b-57e8-4e04-b1c2-683263a3c533.WT.0;Parent=522a9d5b-57e8-4e04-b1c2-683263a3c533.WT;gid=522a9d5b-57e8-4e04-b1c2-683263a3c533;Note=0uM
chr17	CG	gene	6917464	6918475	.	+	.	ID=fe889d3d-3641-464a-af99-c66a414394db;Name=chr17:6917464:6917596:+@chr17:6918381:6918475:+;Genes=RNASEK,C17orf49;gid=fe889d3d-3641-464a-af99-c66a414394db;Note=0uM
chr17	CG	mRNA	6917464	6918475	.	+	.	ID=fe889d3d-3641-464a-af99-c66a414394db.CG;Parent=fe889d3d-3641-464a-af99-c66a414394db;gid=fe889d3d-3641-464a-af99-c66a414394db;Note=0uM
chr17	CG	exon	6917464	6917596	.	+	.	ID=fe889d3d-3641-464a-af99-c66a414394db.CG.0;Parent=fe889d3d-3641-464a-af99-c66a414394db.CG;gid=fe889d3d-3641-464a-af99-c66a414394db;Note=0uM
chr17	CG	exon	6918381	6918475	.	+	.	ID=fe889d3d-3641-464a-af99-c66a414394db.CG.1;Parent=fe889d3d-3641-464a-af99-c66a414394db.CG;gid=fe889d3d-3641-464a-af99-c66a414394db;Note=0uM
chr17	CG	mRNA	6917464	6917596	.	+	.	ID=fe889d3d-3641-464a-af99-c66a414394db.WT;Parent=fe889d3d-3641-464a-af99-c66a414394db;gid=fe889d3d-3641-464a-af99-c66a414394db;Note=0uM
chr17	CG	exon	6917464	6917596	.	+	.	ID=fe889d3d-3641-464a-af99-c66a414394db.WT.0;Parent=fe889d3d-3641-464a-af99-c66a414394db.WT;gid=fe889d3d-3641-464a-af99-c66a414394db;Note=0uM
chr17	CG	gene	6917464	6918475	.	+	.	ID=48e04dee-dc98-4c9f-9ef4-1ff514194732;Name=chr17:6917464:6917596:+@chr17:6918381:6918475:+;Genes=RNASEK,C17orf49;gid=48e04dee-dc98-4c9f-9ef4-1ff514194732;Note=0uM
chr17	CG	mRNA	6917464	6918475	.	+	.	ID=48e04dee-dc98-4c9f-9ef4-1ff514194732.CG;Parent=48e04dee-dc98-4c9f-9ef4-1ff514194732;gid=48e04dee-dc98-4c9f-9ef4-1ff514194732;Note=0uM
chr17	CG	exon	6917464	6917596	.	+	.	ID=48e04dee-dc98-4c9f-9ef4-1ff514194732.CG.0;Parent=48e04dee-dc98-4c9f-9ef4-1ff514194732.CG;gid=48e04dee-dc98-4c9f-9ef4-1ff514194732;Note=0uM
chr17	CG	exon	6918381	6918475	.	+	.	ID=48e04dee-dc98-4c9f-9ef4-1ff514194732.CG.1;Parent=48e04dee-dc98-4c9f-9ef4-1ff514194732.CG;gid=48e04dee-dc98-4c9f-9ef4-1ff514194732;Note=0uM
chr17	CG	mRNA	6917464	6917596	.	+	.	ID=48e04dee-dc98-4c9f-9ef4-1ff514194732.WT;Parent=48e04dee-dc98-4c9f-9ef4-1ff514194732;gid=48e04dee-dc98-4c9f-9ef4-1ff514194732;Note=0uM
chr17	CG	exon	6917464	6917596	.	+	.	ID=48e04dee-dc98-4c9f-9ef4-1ff514194732.WT.0;Parent=48e04dee-dc98-4c9f-9ef4-1ff514194732.WT;gid=48e04dee-dc98-4c9f-9ef4-1ff514194732;Note=0uM
chr17	CG	gene	6917464	6918479	.	+	.	ID=c005db1d-fc8c-4ed5-a12a-c58ef1204f24;Name=chr17:6917464:6917596:+@chr17:6918381:6918479:+;Genes=RNASEK,C17orf49;gid=c005db1d-fc8c-4ed5-a12a-c58ef1204f24;Note=0uM
chr17	CG	mRNA	6917464	6918479	.	+	.	ID=c005db1d-fc8c-4ed5-a12a-c58ef1204f24.CG;Parent=c005db1d-fc8c-4ed5-a12a-c58ef1204f24;gid=c005db1d-fc8c-4ed5-a12a-c58ef1204f24;Note=0uM
chr17	CG	exon	6917464	6917596	.	+	.	ID=c005db1d-fc8c-4ed5-a12a-c58ef1204f24.CG.0;Parent=c005db1d-fc8c-4ed5-a12a-c58ef1204f24.CG;gid=c005db1d-fc8c-4ed5-a12a-c58ef1204f24;Note=0uM
chr17	CG	exon	6918381	6918479	.	+	.	ID=c005db1d-fc8c-4ed5-a12a-c58ef1204f24.CG.1;Parent=c005db1d-fc8c-4ed5-a12a-c58ef1204f24.CG;gid=c005db1d-fc8c-4ed5-a12a-c58ef1204f24;Note=0uM
chr17	CG	mRNA	6917464	6917596	.	+	.	ID=c005db1d-fc8c-4ed5-a12a-c58ef1204f24.WT;Parent=c005db1d-fc8c-4ed5-a12a-c58ef1204f24;gid=c005db1d-fc8c-4ed5-a12a-c58ef1204f24;Note=0uM
chr17	CG	exon	6917464	6917596	.	+	.	ID=c005db1d-fc8c-4ed5-a12a-c58ef1204f24.WT.0;Parent=c005db1d-fc8c-4ed5-a12a-c58ef1204f24.WT;gid=c005db1d-fc8c-4ed5-a12a-c58ef1204f24;Note=0uM
chr1	CG	gene	155182176	155203187	.	+	.	ID=be5b8450-db53-41c2-b9df-3ea8d110e7c5;Name=chr1:155182176:155182358:+@chr1:155193730:155193772:+@chr1:155203123:155203187:+;Genes=MTX1,MTX1,MTX1P1,MTX1P1;gid=be5b8450-db53-41c2-b9df-3ea8d110e7c5;Note=0uM
chr1	CG	mRNA	155182176	155203187	.	+	.	ID=be5b8450-db53-41c2-b9df-3ea8d110e7c5.CG;Parent=be5b8450-db53-41c2-b9df-3ea8d110e7c5;gid=be5b8450-db53-41c2-b9df-3ea8d110e7c5;Note=0uM
chr1	CG	exon	155182176	155182358	.	+	.	ID=be5b8450-db53-41c2-b9df-3ea8d110e7c5.CG.0;Parent=be5b8450-db53-41c2-b9df-3ea8d110e7c5.CG;gid=be5b8450-db53-41c2-b9df-3ea8d110e7c5;Note=0uM
chr1	CG	exon	155193730	155193772	.	+	.	ID=be5b8450-db53-41c2-b9df-3ea8d110e7c5.CG.1;Parent=be5b8450-db53-41c2-b9df-3ea8d110e7c5.CG;gid=be5b8450-db53-41c2-b9df-3ea8d110e7c5;Note=0uM
chr1	CG	exon	155203123	155203187	.	+	.	ID=be5b8450-db53-41c2-b9df-3ea8d110e7c5.CG.2;Parent=be5b8450-db53-41c2-b9df-3ea8d110e7c5.CG;gid=be5b8450-db53-41c2-b9df-3ea8d110e7c5;Note=0uM
chr1	CG	mRNA	155182176	155182561	.	+	.	ID=be5b8450-db53-41c2-b9df-3ea8d110e7c5.WT;Parent=be5b8450-db53-41c2-b9df-3ea8d110e7c5;gid=be5b8450-db53-41c2-b9df-3ea8d110e7c5;Note=0uM
chr1	CG	exon	155182176	155182358	.	+	.	ID=be5b8450-db53-41c2-b9df-3ea8d110e7c5.WT.0;Parent=be5b8450-db53-41c2-b9df-3ea8d110e7c5.WT;gid=be5b8450-db53-41c2-b9df-3ea8d110e7c5;Note=0uM
chr1	CG	exon	155182485	155182561	.	+	.	ID=be5b8450-db53-41c2-b9df-3ea8d110e7c5.WT.1;Parent=be5b8450-db53-41c2-b9df-3ea8d110e7c5.WT;gid=be5b8450-db53-41c2-b9df-3ea8d110e7c5;Note=0uM
chr16	CG	gene	29458123	29465434	.	-	.	ID=ec39b064-5291-4be2-8b4d-6f3b56351b35;Name=chr16:29465337:29465434:-@chr16:29458123:29458347:-;Genes=BOLA2,RP11-231C14.3;gid=ec39b064-5291-4be2-8b4d-6f3b56351b35;Note=0uM
chr16	CG	mRNA	29458123	29465434	.	-	.	ID=ec39b064-5291-4be2-8b4d-6f3b56351b35.CG;Parent=ec39b064-5291-4be2-8b4d-6f3b56351b35;gid=ec39b064-5291-4be2-8b4d-6f3b56351b35;Note=0uM
chr16	CG	exon	29465337	29465434	.	-	.	ID=ec39b064-5291-4be2-8b4d-6f3b56351b35.CG.0;Parent=ec39b064-5291-4be2-8b4d-6f3b56351b35.CG;gid=ec39b064-5291-4be2-8b4d-6f3b56351b35;Note=0uM
chr16	CG	exon	29458123	29458347	.	-	.	ID=ec39b064-5291-4be2-8b4d-6f3b56351b35.CG.1;Parent=ec39b064-5291-4be2-8b4d-6f3b56351b35.CG;gid=ec39b064-5291-4be2-8b4d-6f3b56351b35;Note=0uM
chr16	CG	mRNA	29464914	29465434	.	-	.	ID=ec39b064-5291-4be2-8b4d-6f3b56351b35.WT;Parent=ec39b064-5291-4be2-8b4d-6f3b56351b35;gid=ec39b064-5291-4be2-8b4d-6f3b56351b35;Note=0uM
chr16	CG	exon	29465337	29465434	.	-	.	ID=ec39b064-5291-4be2-8b4d-6f3b56351b35.WT.0;Parent=ec39b064-5291-4be2-8b4d-6f3b56351b35.WT;gid=ec39b064-5291-4be2-8b4d-6f3b56351b35;Note=0uM
chr16	CG	exon	29464914	29465053	.	-	.	ID=ec39b064-5291-4be2-8b4d-6f3b56351b35.WT.1;Parent=ec39b064-5291-4be2-8b4d-6f3b56351b35.WT;gid=ec39b064-5291-4be2-8b4d-6f3b56351b35;Note=0uM
chr16	CG	gene	29458123	29465434	.	-	.	ID=ccae0542-bc55-471e-acb7-a147c91fb1a9;Name=chr16:29465337:29465434:-@chr16:29458123:29458347:-;Genes=BOLA2,RP11-231C14.3;gid=ccae0542-bc55-471e-acb7-a147c91fb1a9;Note=0uM
chr16	CG	mRNA	29458123	29465434	.	-	.	ID=ccae0542-bc55-471e-acb7-a147c91fb1a9.CG;Parent=ccae0542-bc55-471e-acb7-a147c91fb1a9;gid=ccae0542-bc55-471e-acb7-a147c91fb1a9;Note=0uM
chr16	CG	exon	29465337	29465434	.	-	.	ID=ccae0542-bc55-471e-acb7-a147c91fb1a9.CG.0;Parent=ccae0542-bc55-471e-acb7-a147c91fb1a9.CG;gid=ccae0542-bc55-471e-acb7-a147c91fb1a9;Note=0uM
chr16	CG	exon	29458123	29458347	.	-	.	ID=ccae0542-bc55-471e-acb7-a147c91fb1a9.CG.1;Parent=ccae0542-bc55-471e-acb7-a147c91fb1a9.CG;gid=ccae0542-bc55-471e-acb7-a147c91fb1a9;Note=0uM
chr16	CG	mRNA	29464914	29465434	.	-	.	ID=ccae0542-bc55-471e-acb7-a147c91fb1a9.WT;Parent=ccae0542-bc55-471e-acb7-a147c91fb1a9;gid=ccae0542-bc55-471e-acb7-a147c91fb1a9;Note=0uM
chr16	CG	exon	29465337	29465434	.	-	.	ID=ccae0542-bc55-471e-acb7-a147c91fb1a9.WT.0;Parent=ccae0542-bc55-471e-acb7-a147c91fb1a9.WT;gid=ccae0542-bc55-471e-acb7-a147c91fb1a9;Note=0uM
chr16	CG	exon	29464914	29465053	.	-	.	ID=ccae0542-bc55-471e-acb7-a147c91fb1a9.WT.1;Parent=ccae0542-bc55-471e-acb7-a147c91fb1a9.WT;gid=ccae0542-bc55-471e-acb7-a147c91fb1a9;Note=0uM
chr16	CG	gene	29458123	29465434	.	-	.	ID=aacc6698-ba6f-4ee5-9393-ae1a7ba0b275;Name=chr16:29465337:29465434:-@chr16:29458123:29458347:-;Genes=BOLA2,RP11-231C14.3;gid=aacc6698-ba6f-4ee5-9393-ae1a7ba0b275;Note=0uM
chr16	CG	mRNA	29458123	29465434	.	-	.	ID=aacc6698-ba6f-4ee5-9393-ae1a7ba0b275.CG;Parent=aacc6698-ba6f-4ee5-9393-ae1a7ba0b275;gid=aacc6698-ba6f-4ee5-9393-ae1a7ba0b275;Note=0uM
chr16	CG	exon	29465337	29465434	.	-	.	ID=aacc6698-ba6f-4ee5-9393-ae1a7ba0b275.CG.0;Parent=aacc6698-ba6f-4ee5-9393-ae1a7ba0b275.CG;gid=aacc6698-ba6f-4ee5-9393-ae1a7ba0b275;Note=0uM
chr16	CG	exon	29458123	29458347	.	-	.	ID=aacc6698-ba6f-4ee5-9393-ae1a7ba0b275.CG.1;Parent=aacc6698-ba6f-4ee5-9393-ae1a7ba0b275.CG;gid=aacc6698-ba6f-4ee5-9393-ae1a7ba0b275;Note=0uM
chr16	CG	mRNA	29464914	29465434	.	-	.	ID=aacc6698-ba6f-4ee5-9393-ae1a7ba0b275.WT;Parent=aacc6698-ba6f-4ee5-9393-ae1a7ba0b275;gid=aacc6698-ba6f-4ee5-9393-ae1a7ba0b275;Note=0uM
chr16	CG	exon	29465337	29465434	.	-	.	ID=aacc6698-ba6f-4ee5-9393-ae1a7ba0b275.WT.0;Parent=aacc6698-ba6f-4ee5-9393-ae1a7ba0b275.WT;gid=aacc6698-ba6f-4ee5-9393-ae1a7ba0b275;Note=0uM
chr16	CG	exon	29464914	29465053	.	-	.	ID=aacc6698-ba6f-4ee5-9393-ae1a7ba0b275.WT.1;Parent=aacc6698-ba6f-4ee5-9393-ae1a7ba0b275.WT;gid=aacc6698-ba6f-4ee5-9393-ae1a7ba0b275;Note=0uM
chr16	CG	gene	29458123	29465434	.	-	.	ID=ed8da740-c3f4-4f8c-a217-d040204e2dab;Name=chr16:29465337:29465434:-@chr16:29458123:29458347:-;Genes=BOLA2,RP11-231C14.3;gid=ed8da740-c3f4-4f8c-a217-d040204e2dab;Note=0uM
chr16	CG	mRNA	29458123	29465434	.	-	.	ID=ed8da740-c3f4-4f8c-a217-d040204e2dab.CG;Parent=ed8da740-c3f4-4f8c-a217-d040204e2dab;gid=ed8da740-c3f4-4f8c-a217-d040204e2dab;Note=0uM
chr16	CG	exon	29465337	29465434	.	-	.	ID=ed8da740-c3f4-4f8c-a217-d040204e2dab.CG.0;Parent=ed8da740-c3f4-4f8c-a217-d040204e2dab.CG;gid=ed8da740-c3f4-4f8c-a217-d040204e2dab;Note=0uM
chr16	CG	exon	29458123	29458347	.	-	.	ID=ed8da740-c3f4-4f8c-a217-d040204e2dab.CG.1;Parent=ed8da740-c3f4-4f8c-a217-d040204e2dab.CG;gid=ed8da740-c3f4-4f8c-a217-d040204e2dab;Note=0uM
chr16	CG	mRNA	29464914	29465434	.	-	.	ID=ed8da740-c3f4-4f8c-a217-d040204e2dab.WT;Parent=ed8da740-c3f4-4f8c-a217-d040204e2dab;gid=ed8da740-c3f4-4f8c-a217-d040204e2dab;Note=0uM
chr16	CG	exon	29465337	29465434	.	-	.	ID=ed8da740-c3f4-4f8c-a217-d040204e2dab.WT.0;Parent=ed8da740-c3f4-4f8c-a217-d040204e2dab.WT;gid=ed8da740-c3f4-4f8c-a217-d040204e2dab;Note=0uM
chr16	CG	exon	29464914	29465053	.	-	.	ID=ed8da740-c3f4-4f8c-a217-d040204e2dab.WT.1;Parent=ed8da740-c3f4-4f8c-a217-d040204e2dab.WT;gid=ed8da740-c3f4-4f8c-a217-d040204e2dab;Note=0uM
chr1	CG	gene	84967509	85029101	.	-	.	ID=07384e05-7de1-45c7-87ee-140bf9e06b15;Name=chr1:85028940:85029101:-@chr1:84967509:84967653:-;Genes=CTBS,GNG5;gid=07384e05-7de1-45c7-87ee-140bf9e06b15;Note=0uM
chr1	CG	mRNA	84967509	85029101	.	-	.	ID=07384e05-7de1-45c7-87ee-140bf9e06b15.CG;Parent=07384e05-7de1-45c7-87ee-140bf9e06b15;gid=07384e05-7de1-45c7-87ee-140bf9e06b15;Note=0uM
chr1	CG	exon	85028940	85029101	.	-	.	ID=07384e05-7de1-45c7-87ee-140bf9e06b15.CG.0;Parent=07384e05-7de1-45c7-87ee-140bf9e06b15.CG;gid=07384e05-7de1-45c7-87ee-140bf9e06b15;Note=0uM
chr1	CG	exon	84967509	84967653	.	-	.	ID=07384e05-7de1-45c7-87ee-140bf9e06b15.CG.1;Parent=07384e05-7de1-45c7-87ee-140bf9e06b15.CG;gid=07384e05-7de1-45c7-87ee-140bf9e06b15;Note=0uM
chr1	CG	mRNA	85015289	85029101	.	-	.	ID=07384e05-7de1-45c7-87ee-140bf9e06b15.WT;Parent=07384e05-7de1-45c7-87ee-140bf9e06b15;gid=07384e05-7de1-45c7-87ee-140bf9e06b15;Note=0uM
chr1	CG	exon	85028940	85029101	.	-	.	ID=07384e05-7de1-45c7-87ee-140bf9e06b15.WT.0;Parent=07384e05-7de1-45c7-87ee-140bf9e06b15.WT;gid=07384e05-7de1-45c7-87ee-140bf9e06b15;Note=0uM
chr1	CG	exon	85015289	85020882	.	-	.	ID=07384e05-7de1-45c7-87ee-140bf9e06b15.WT.1;Parent=07384e05-7de1-45c7-87ee-140bf9e06b15.WT;gid=07384e05-7de1-45c7-87ee-140bf9e06b15;Note=0uM
chr1	CG	gene	84967509	85029101	.	-	.	ID=76554aa7-940d-49f6-869c-9df1f6cd899e;Name=chr1:85028940:85029101:-@chr1:84967509:84967653:-;Genes=CTBS,GNG5;gid=76554aa7-940d-49f6-869c-9df1f6cd899e;Note=0uM
chr1	CG	mRNA	84967509	85029101	.	-	.	ID=76554aa7-940d-49f6-869c-9df1f6cd899e.CG;Parent=76554aa7-940d-49f6-869c-9df1f6cd899e;gid=76554aa7-940d-49f6-869c-9df1f6cd899e;Note=0uM
chr1	CG	exon	85028940	85029101	.	-	.	ID=76554aa7-940d-49f6-869c-9df1f6cd899e.CG.0;Parent=76554aa7-940d-49f6-869c-9df1f6cd899e.CG;gid=76554aa7-940d-49f6-869c-9df1f6cd899e;Note=0uM
chr1	CG	exon	84967509	84967653	.	-	.	ID=76554aa7-940d-49f6-869c-9df1f6cd899e.CG.1;Parent=76554aa7-940d-49f6-869c-9df1f6cd899e.CG;gid=76554aa7-940d-49f6-869c-9df1f6cd899e;Note=0uM
chr1	CG	mRNA	85015289	85029101	.	-	.	ID=76554aa7-940d-49f6-869c-9df1f6cd899e.WT;Parent=76554aa7-940d-49f6-869c-9df1f6cd899e;gid=76554aa7-940d-49f6-869c-9df1f6cd899e;Note=0uM
chr1	CG	exon	85028940	85029101	.	-	.	ID=76554aa7-940d-49f6-869c-9df1f6cd899e.WT.0;Parent=76554aa7-940d-49f6-869c-9df1f6cd899e.WT;gid=76554aa7-940d-49f6-869c-9df1f6cd899e;Note=0uM
chr1	CG	exon	85015289	85020882	.	-	.	ID=76554aa7-940d-49f6-869c-9df1f6cd899e.WT.1;Parent=76554aa7-940d-49f6-869c-9df1f6cd899e.WT;gid=76554aa7-940d-49f6-869c-9df1f6cd899e;Note=0uM
chr1	CG	gene	84967509	85029101	.	-	.	ID=eb776ee9-3c5c-46aa-a71f-78465af8bbbc;Name=chr1:85028940:85029101:-@chr1:84967509:84967653:-;Genes=CTBS,GNG5;gid=eb776ee9-3c5c-46aa-a71f-78465af8bbbc;Note=0uM
chr1	CG	mRNA	84967509	85029101	.	-	.	ID=eb776ee9-3c5c-46aa-a71f-78465af8bbbc.CG;Parent=eb776ee9-3c5c-46aa-a71f-78465af8bbbc;gid=eb776ee9-3c5c-46aa-a71f-78465af8bbbc;Note=0uM
chr1	CG	exon	85028940	85029101	.	-	.	ID=eb776ee9-3c5c-46aa-a71f-78465af8bbbc.CG.0;Parent=eb776ee9-3c5c-46aa-a71f-78465af8bbbc.CG;gid=eb776ee9-3c5c-46aa-a71f-78465af8bbbc;Note=0uM
chr1	CG	exon	84967509	84967653	.	-	.	ID=eb776ee9-3c5c-46aa-a71f-78465af8bbbc.CG.1;Parent=eb776ee9-3c5c-46aa-a71f-78465af8bbbc.CG;gid=eb776ee9-3c5c-46aa-a71f-78465af8bbbc;Note=0uM
chr1	CG	mRNA	85015289	85029101	.	-	.	ID=eb776ee9-3c5c-46aa-a71f-78465af8bbbc.WT;Parent=eb776ee9-3c5c-46aa-a71f-78465af8bbbc;gid=eb776ee9-3c5c-46aa-a71f-78465af8bbbc;Note=0uM
chr1	CG	exon	85028940	85029101	.	-	.	ID=eb776ee9-3c5c-46aa-a71f-78465af8bbbc.WT.0;Parent=eb776ee9-3c5c-46aa-a71f-78465af8bbbc.WT;gid=eb776ee9-3c5c-46aa-a71f-78465af8bbbc;Note=0uM
chr1	CG	exon	85015289	85020882	.	-	.	ID=eb776ee9-3c5c-46aa-a71f-78465af8bbbc.WT.1;Parent=eb776ee9-3c5c-46aa-a71f-78465af8bbbc.WT;gid=eb776ee9-3c5c-46aa-a71f-78465af8bbbc;Note=0uM
chr1	CG	gene	84967509	85029101	.	-	.	ID=fdd71ced-c437-4a46-8101-b557e04d0e41;Name=chr1:85028940:85029101:-@chr1:84967509:84967653:-;Genes=CTBS,GNG5;gid=fdd71ced-c437-4a46-8101-b557e04d0e41;Note=0uM
chr1	CG	mRNA	84967509	85029101	.	-	.	ID=fdd71ced-c437-4a46-8101-b557e04d0e41.CG;Parent=fdd71ced-c437-4a46-8101-b557e04d0e41;gid=fdd71ced-c437-4a46-8101-b557e04d0e41;Note=0uM
chr1	CG	exon	85028940	85029101	.	-	.	ID=fdd71ced-c437-4a46-8101-b557e04d0e41.CG.0;Parent=fdd71ced-c437-4a46-8101-b557e04d0e41.CG;gid=fdd71ced-c437-4a46-8101-b557e04d0e41;Note=0uM
chr1	CG	exon	84967509	84967653	.	-	.	ID=fdd71ced-c437-4a46-8101-b557e04d0e41.CG.1;Parent=fdd71ced-c437-4a46-8101-b557e04d0e41.CG;gid=fdd71ced-c437-4a46-8101-b557e04d0e41;Note=0uM
chr1	CG	mRNA	85015289	85029101	.	-	.	ID=fdd71ced-c437-4a46-8101-b557e04d0e41.WT;Parent=fdd71ced-c437-4a46-8101-b557e04d0e41;gid=fdd71ced-c437-4a46-8101-b557e04d0e41;Note=0uM
chr1	CG	exon	85028940	85029101	.	-	.	ID=fdd71ced-c437-4a46-8101-b557e04d0e41.WT.0;Parent=fdd71ced-c437-4a46-8101-b557e04d0e41.WT;gid=fdd71ced-c437-4a46-8101-b557e04d0e41;Note=0uM
chr1	CG	exon	85015289	85020882	.	-	.	ID=fdd71ced-c437-4a46-8101-b557e04d0e41.WT.1;Parent=fdd71ced-c437-4a46-8101-b557e04d0e41.WT;gid=fdd71ced-c437-4a46-8101-b557e04d0e41;Note=0uM
chr16	CG	gene	29458123	29465434	.	-	.	ID=7f72b9f3-6099-4c47-9c49-36793c676321;Name=chr16:29465337:29465434:-@chr16:29458123:29458347:-;Genes=BOLA2,RP11-231C14.3;gid=7f72b9f3-6099-4c47-9c49-36793c676321;Note=0uM
chr16	CG	mRNA	29458123	29465434	.	-	.	ID=7f72b9f3-6099-4c47-9c49-36793c676321.CG;Parent=7f72b9f3-6099-4c47-9c49-36793c676321;gid=7f72b9f3-6099-4c47-9c49-36793c676321;Note=0uM
chr16	CG	exon	29465337	29465434	.	-	.	ID=7f72b9f3-6099-4c47-9c49-36793c676321.CG.0;Parent=7f72b9f3-6099-4c47-9c49-36793c676321.CG;gid=7f72b9f3-6099-4c47-9c49-36793c676321;Note=0uM
chr16	CG	exon	29458123	29458347	.	-	.	ID=7f72b9f3-6099-4c47-9c49-36793c676321.CG.1;Parent=7f72b9f3-6099-4c47-9c49-36793c676321.CG;gid=7f72b9f3-6099-4c47-9c49-36793c676321;Note=0uM
chr16	CG	mRNA	29464914	29465434	.	-	.	ID=7f72b9f3-6099-4c47-9c49-36793c676321.WT;Parent=7f72b9f3-6099-4c47-9c49-36793c676321;gid=7f72b9f3-6099-4c47-9c49-36793c676321;Note=0uM
chr16	CG	exon	29465337	29465434	.	-	.	ID=7f72b9f3-6099-4c47-9c49-36793c676321.WT.0;Parent=7f72b9f3-6099-4c47-9c49-36793c676321.WT;gid=7f72b9f3-6099-4c47-9c49-36793c676321;Note=0uM
chr16	CG	exon	29464914	29465053	.	-	.	ID=7f72b9f3-6099-4c47-9c49-36793c676321.WT.1;Parent=7f72b9f3-6099-4c47-9c49-36793c676321.WT;gid=7f72b9f3-6099-4c47-9c49-36793c676321;Note=0uM
chr16	CG	gene	29458123	29465434	.	-	.	ID=90d870bf-912e-4cae-a1a1-caca2b847db1;Name=chr16:29465337:29465434:-@chr16:29458123:29458347:-;Genes=BOLA2,RP11-231C14.3;gid=90d870bf-912e-4cae-a1a1-caca2b847db1;Note=0uM
chr16	CG	mRNA	29458123	29465434	.	-	.	ID=90d870bf-912e-4cae-a1a1-caca2b847db1.CG;Parent=90d870bf-912e-4cae-a1a1-caca2b847db1;gid=90d870bf-912e-4cae-a1a1-caca2b847db1;Note=0uM
chr16	CG	exon	29465337	29465434	.	-	.	ID=90d870bf-912e-4cae-a1a1-caca2b847db1.CG.0;Parent=90d870bf-912e-4cae-a1a1-caca2b847db1.CG;gid=90d870bf-912e-4cae-a1a1-caca2b847db1;Note=0uM
chr16	CG	exon	29458123	29458347	.	-	.	ID=90d870bf-912e-4cae-a1a1-caca2b847db1.CG.1;Parent=90d870bf-912e-4cae-a1a1-caca2b847db1.CG;gid=90d870bf-912e-4cae-a1a1-caca2b847db1;Note=0uM
chr16	CG	mRNA	29464914	29465434	.	-	.	ID=90d870bf-912e-4cae-a1a1-caca2b847db1.WT;Parent=90d870bf-912e-4cae-a1a1-caca2b847db1;gid=90d870bf-912e-4cae-a1a1-caca2b847db1;Note=0uM
chr16	CG	exon	29465337	29465434	.	-	.	ID=90d870bf-912e-4cae-a1a1-caca2b847db1.WT.0;Parent=90d870bf-912e-4cae-a1a1-caca2b847db1.WT;gid=90d870bf-912e-4cae-a1a1-caca2b847db1;Note=0uM
chr16	CG	exon	29464914	29465053	.	-	.	ID=90d870bf-912e-4cae-a1a1-caca2b847db1.WT.1;Parent=90d870bf-912e-4cae-a1a1-caca2b847db1.WT;gid=90d870bf-912e-4cae-a1a1-caca2b847db1;Note=0uM
chr16	CG	gene	29458123	29465434	.	-	.	ID=1b6ff04a-f660-470b-a6b9-636781122ef3;Name=chr16:29465337:29465434:-@chr16:29458123:29458347:-;Genes=BOLA2,RP11-231C14.3;gid=1b6ff04a-f660-470b-a6b9-636781122ef3;Note=0uM
chr16	CG	mRNA	29458123	29465434	.	-	.	ID=1b6ff04a-f660-470b-a6b9-636781122ef3.CG;Parent=1b6ff04a-f660-470b-a6b9-636781122ef3;gid=1b6ff04a-f660-470b-a6b9-636781122ef3;Note=0uM
chr16	CG	exon	29465337	29465434	.	-	.	ID=1b6ff04a-f660-470b-a6b9-636781122ef3.CG.0;Parent=1b6ff04a-f660-470b-a6b9-636781122ef3.CG;gid=1b6ff04a-f660-470b-a6b9-636781122ef3;Note=0uM
chr16	CG	exon	29458123	29458347	.	-	.	ID=1b6ff04a-f660-470b-a6b9-636781122ef3.CG.1;Parent=1b6ff04a-f660-470b-a6b9-636781122ef3.CG;gid=1b6ff04a-f660-470b-a6b9-636781122ef3;Note=0uM
chr16	CG	mRNA	29464914	29465434	.	-	.	ID=1b6ff04a-f660-470b-a6b9-636781122ef3.WT;Parent=1b6ff04a-f660-470b-a6b9-636781122ef3;gid=1b6ff04a-f660-470b-a6b9-636781122ef3;Note=0uM
chr16	CG	exon	29465337	29465434	.	-	.	ID=1b6ff04a-f660-470b-a6b9-636781122ef3.WT.0;Parent=1b6ff04a-f660-470b-a6b9-636781122ef3.WT;gid=1b6ff04a-f660-470b-a6b9-636781122ef3;Note=0uM
chr16	CG	exon	29464914	29465053	.	-	.	ID=1b6ff04a-f660-470b-a6b9-636781122ef3.WT.1;Parent=1b6ff04a-f660-470b-a6b9-636781122ef3.WT;gid=1b6ff04a-f660-470b-a6b9-636781122ef3;Note=0uM
chr11	CG	gene	5291029	5367129	.	-	.	ID=d244b3a3-1e60-48ed-8c27-cd66ebba5ba8;Name=chr11:5367003:5367129:-@chr11:5291029:5291386:-;Genes=AC104389.28,HBE1;gid=d244b3a3-1e60-48ed-8c27-cd66ebba5ba8;Note=0uM
chr11	CG	mRNA	5291029	5367129	.	-	.	ID=d244b3a3-1e60-48ed-8c27-cd66ebba5ba8.CG;Parent=d244b3a3-1e60-48ed-8c27-cd66ebba5ba8;gid=d244b3a3-1e60-48ed-8c27-cd66ebba5ba8;Note=0uM
chr11	CG	exon	5367003	5367129	.	-	.	ID=d244b3a3-1e60-48ed-8c27-cd66ebba5ba8.CG.0;Parent=d244b3a3-1e60-48ed-8c27-cd66ebba5ba8.CG;gid=d244b3a3-1e60-48ed-8c27-cd66ebba5ba8;Note=0uM
chr11	CG	exon	5291029	5291386	.	-	.	ID=d244b3a3-1e60-48ed-8c27-cd66ebba5ba8.CG.1;Parent=d244b3a3-1e60-48ed-8c27-cd66ebba5ba8.CG;gid=d244b3a3-1e60-48ed-8c27-cd66ebba5ba8;Note=0uM
chr11	CG	mRNA	5326206	5367129	.	-	.	ID=d244b3a3-1e60-48ed-8c27-cd66ebba5ba8.WT;Parent=d244b3a3-1e60-48ed-8c27-cd66ebba5ba8;gid=d244b3a3-1e60-48ed-8c27-cd66ebba5ba8;Note=0uM
chr11	CG	exon	5367003	5367129	.	-	.	ID=d244b3a3-1e60-48ed-8c27-cd66ebba5ba8.WT.0;Parent=d244b3a3-1e60-48ed-8c27-cd66ebba5ba8.WT;gid=d244b3a3-1e60-48ed-8c27-cd66ebba5ba8;Note=0uM
chr11	CG	exon	5326206	5326907	.	-	.	ID=d244b3a3-1e60-48ed-8c27-cd66ebba5ba8.WT.1;Parent=d244b3a3-1e60-48ed-8c27-cd66ebba5ba8.WT;gid=d244b3a3-1e60-48ed-8c27-cd66ebba5ba8;Note=0uM
chr11	CG	gene	5291029	5367129	.	-	.	ID=fab1d76b-ce78-4936-b73f-847d767eb16f;Name=chr11:5367003:5367129:-@chr11:5291029:5291386:-;Genes=AC104389.28,HBE1;gid=fab1d76b-ce78-4936-b73f-847d767eb16f;Note=0uM
chr11	CG	mRNA	5291029	5367129	.	-	.	ID=fab1d76b-ce78-4936-b73f-847d767eb16f.CG;Parent=fab1d76b-ce78-4936-b73f-847d767eb16f;gid=fab1d76b-ce78-4936-b73f-847d767eb16f;Note=0uM
chr11	CG	exon	5367003	5367129	.	-	.	ID=fab1d76b-ce78-4936-b73f-847d767eb16f.CG.0;Parent=fab1d76b-ce78-4936-b73f-847d767eb16f.CG;gid=fab1d76b-ce78-4936-b73f-847d767eb16f;Note=0uM
chr11	CG	exon	5291029	5291386	.	-	.	ID=fab1d76b-ce78-4936-b73f-847d767eb16f.CG.1;Parent=fab1d76b-ce78-4936-b73f-847d767eb16f.CG;gid=fab1d76b-ce78-4936-b73f-847d767eb16f;Note=0uM
chr11	CG	mRNA	5326206	5367129	.	-	.	ID=fab1d76b-ce78-4936-b73f-847d767eb16f.WT;Parent=fab1d76b-ce78-4936-b73f-847d767eb16f;gid=fab1d76b-ce78-4936-b73f-847d767eb16f;Note=0uM
chr11	CG	exon	5367003	5367129	.	-	.	ID=fab1d76b-ce78-4936-b73f-847d767eb16f.WT.0;Parent=fab1d76b-ce78-4936-b73f-847d767eb16f.WT;gid=fab1d76b-ce78-4936-b73f-847d767eb16f;Note=0uM
chr11	CG	exon	5326206	5326907	.	-	.	ID=fab1d76b-ce78-4936-b73f-847d767eb16f.WT.1;Parent=fab1d76b-ce78-4936-b73f-847d767eb16f.WT;gid=fab1d76b-ce78-4936-b73f-847d767eb16f;Note=0uM
chr11	CG	gene	5291029	5367129	.	-	.	ID=1c2b11a8-09ac-4a4f-83cd-9cccd12746f4;Name=chr11:5367003:5367129:-@chr11:5291029:5291386:-;Genes=AC104389.28,HBE1;gid=1c2b11a8-09ac-4a4f-83cd-9cccd12746f4;Note=0uM
chr11	CG	mRNA	5291029	5367129	.	-	.	ID=1c2b11a8-09ac-4a4f-83cd-9cccd12746f4.CG;Parent=1c2b11a8-09ac-4a4f-83cd-9cccd12746f4;gid=1c2b11a8-09ac-4a4f-83cd-9cccd12746f4;Note=0uM
chr11	CG	exon	5367003	5367129	.	-	.	ID=1c2b11a8-09ac-4a4f-83cd-9cccd12746f4.CG.0;Parent=1c2b11a8-09ac-4a4f-83cd-9cccd12746f4.CG;gid=1c2b11a8-09ac-4a4f-83cd-9cccd12746f4;Note=0uM
chr11	CG	exon	5291029	5291386	.	-	.	ID=1c2b11a8-09ac-4a4f-83cd-9cccd12746f4.CG.1;Parent=1c2b11a8-09ac-4a4f-83cd-9cccd12746f4.CG;gid=1c2b11a8-09ac-4a4f-83cd-9cccd12746f4;Note=0uM
chr11	CG	mRNA	5326206	5367129	.	-	.	ID=1c2b11a8-09ac-4a4f-83cd-9cccd12746f4.WT;Parent=1c2b11a8-09ac-4a4f-83cd-9cccd12746f4;gid=1c2b11a8-09ac-4a4f-83cd-9cccd12746f4;Note=0uM
chr11	CG	exon	5367003	5367129	.	-	.	ID=1c2b11a8-09ac-4a4f-83cd-9cccd12746f4.WT.0;Parent=1c2b11a8-09ac-4a4f-83cd-9cccd12746f4.WT;gid=1c2b11a8-09ac-4a4f-83cd-9cccd12746f4;Note=0uM
chr11	CG	exon	5326206	5326907	.	-	.	ID=1c2b11a8-09ac-4a4f-83cd-9cccd12746f4.WT.1;Parent=1c2b11a8-09ac-4a4f-83cd-9cccd12746f4.WT;gid=1c2b11a8-09ac-4a4f-83cd-9cccd12746f4;Note=0uM
chr17	CG	gene	49238521	49244317	.	+	.	ID=9bd0bedc-f96f-4487-929b-04b87f857d89;Name=chr17:49238521:49238633:+@chr17:49244188:49244317:+;Genes=NME1,NME1-NME2;gid=9bd0bedc-f96f-4487-929b-04b87f857d89;Note=0uM
chr17	CG	mRNA	49238521	49244317	.	+	.	ID=9bd0bedc-f96f-4487-929b-04b87f857d89.CG;Parent=9bd0bedc-f96f-4487-929b-04b87f857d89;gid=9bd0bedc-f96f-4487-929b-04b87f857d89;Note=0uM
chr17	CG	exon	49238521	49238633	.	+	.	ID=9bd0bedc-f96f-4487-929b-04b87f857d89.CG.0;Parent=9bd0bedc-f96f-4487-929b-04b87f857d89.CG;gid=9bd0bedc-f96f-4487-929b-04b87f857d89;Note=0uM
chr17	CG	exon	49244188	49244317	.	+	.	ID=9bd0bedc-f96f-4487-929b-04b87f857d89.CG.1;Parent=9bd0bedc-f96f-4487-929b-04b87f857d89.CG;gid=9bd0bedc-f96f-4487-929b-04b87f857d89;Note=0uM
chr17	CG	mRNA	49238521	49239556	.	+	.	ID=9bd0bedc-f96f-4487-929b-04b87f857d89.WT;Parent=9bd0bedc-f96f-4487-929b-04b87f857d89;gid=9bd0bedc-f96f-4487-929b-04b87f857d89;Note=0uM
chr17	CG	exon	49238521	49238633	.	+	.	ID=9bd0bedc-f96f-4487-929b-04b87f857d89.WT.0;Parent=9bd0bedc-f96f-4487-929b-04b87f857d89.WT;gid=9bd0bedc-f96f-4487-929b-04b87f857d89;Note=0uM
chr17	CG	exon	49239089	49239556	.	+	.	ID=9bd0bedc-f96f-4487-929b-04b87f857d89.WT.1;Parent=9bd0bedc-f96f-4487-929b-04b87f857d89.WT;gid=9bd0bedc-f96f-4487-929b-04b87f857d89;Note=0uM
chr17	CG	gene	49238521	49244317	.	+	.	ID=22fa8e2e-5300-4d95-b07e-d691b85d209f;Name=chr17:49238521:49238633:+@chr17:49244188:49244317:+;Genes=NME1,NME1-NME2;gid=22fa8e2e-5300-4d95-b07e-d691b85d209f;Note=0uM
chr17	CG	mRNA	49238521	49244317	.	+	.	ID=22fa8e2e-5300-4d95-b07e-d691b85d209f.CG;Parent=22fa8e2e-5300-4d95-b07e-d691b85d209f;gid=22fa8e2e-5300-4d95-b07e-d691b85d209f;Note=0uM
chr17	CG	exon	49238521	49238633	.	+	.	ID=22fa8e2e-5300-4d95-b07e-d691b85d209f.CG.0;Parent=22fa8e2e-5300-4d95-b07e-d691b85d209f.CG;gid=22fa8e2e-5300-4d95-b07e-d691b85d209f;Note=0uM
chr17	CG	exon	49244188	49244317	.	+	.	ID=22fa8e2e-5300-4d95-b07e-d691b85d209f.CG.1;Parent=22fa8e2e-5300-4d95-b07e-d691b85d209f.CG;gid=22fa8e2e-5300-4d95-b07e-d691b85d209f;Note=0uM
chr17	CG	mRNA	49238521	49239556	.	+	.	ID=22fa8e2e-5300-4d95-b07e-d691b85d209f.WT;Parent=22fa8e2e-5300-4d95-b07e-d691b85d209f;gid=22fa8e2e-5300-4d95-b07e-d691b85d209f;Note=0uM
chr17	CG	exon	49238521	49238633	.	+	.	ID=22fa8e2e-5300-4d95-b07e-d691b85d209f.WT.0;Parent=22fa8e2e-5300-4d95-b07e-d691b85d209f.WT;gid=22fa8e2e-5300-4d95-b07e-d691b85d209f;Note=0uM
chr17	CG	exon	49239089	49239556	.	+	.	ID=22fa8e2e-5300-4d95-b07e-d691b85d209f.WT.1;Parent=22fa8e2e-5300-4d95-b07e-d691b85d209f.WT;gid=22fa8e2e-5300-4d95-b07e-d691b85d209f;Note=0uM
chr17	CG	gene	49238521	49244317	.	+	.	ID=4b90ae1f-6817-47db-adef-7940a5275167;Name=chr17:49238521:49238633:+@chr17:49244188:49244317:+;Genes=NME1,NME1-NME2;gid=4b90ae1f-6817-47db-adef-7940a5275167;Note=0uM
chr17	CG	mRNA	49238521	49244317	.	+	.	ID=4b90ae1f-6817-47db-adef-7940a5275167.CG;Parent=4b90ae1f-6817-47db-adef-7940a5275167;gid=4b90ae1f-6817-47db-adef-7940a5275167;Note=0uM
chr17	CG	exon	49238521	49238633	.	+	.	ID=4b90ae1f-6817-47db-adef-7940a5275167.CG.0;Parent=4b90ae1f-6817-47db-adef-7940a5275167.CG;gid=4b90ae1f-6817-47db-adef-7940a5275167;Note=0uM
chr17	CG	exon	49244188	49244317	.	+	.	ID=4b90ae1f-6817-47db-adef-7940a5275167.CG.1;Parent=4b90ae1f-6817-47db-adef-7940a5275167.CG;gid=4b90ae1f-6817-47db-adef-7940a5275167;Note=0uM
chr17	CG	mRNA	49238521	49239556	.	+	.	ID=4b90ae1f-6817-47db-adef-7940a5275167.WT;Parent=4b90ae1f-6817-47db-adef-7940a5275167;gid=4b90ae1f-6817-47db-adef-7940a5275167;Note=0uM
chr17	CG	exon	49238521	49238633	.	+	.	ID=4b90ae1f-6817-47db-adef-7940a5275167.WT.0;Parent=4b90ae1f-6817-47db-adef-7940a5275167.WT;gid=4b90ae1f-6817-47db-adef-7940a5275167;Note=0uM
chr17	CG	exon	49239089	49239556	.	+	.	ID=4b90ae1f-6817-47db-adef-7940a5275167.WT.1;Parent=4b90ae1f-6817-47db-adef-7940a5275167.WT;gid=4b90ae1f-6817-47db-adef-7940a5275167;Note=0uM
chr17	CG	gene	49238521	49244317	.	+	.	ID=cbe62d0c-2edb-4f83-b18d-35b9cc7d430d;Name=chr17:49238521:49238633:+@chr17:49244188:49244317:+;Genes=NME1,NME1-NME2;gid=cbe62d0c-2edb-4f83-b18d-35b9cc7d430d;Note=0uM
chr17	CG	mRNA	49238521	49244317	.	+	.	ID=cbe62d0c-2edb-4f83-b18d-35b9cc7d430d.CG;Parent=cbe62d0c-2edb-4f83-b18d-35b9cc7d430d;gid=cbe62d0c-2edb-4f83-b18d-35b9cc7d430d;Note=0uM
chr17	CG	exon	49238521	49238633	.	+	.	ID=cbe62d0c-2edb-4f83-b18d-35b9cc7d430d.CG.0;Parent=cbe62d0c-2edb-4f83-b18d-35b9cc7d430d.CG;gid=cbe62d0c-2edb-4f83-b18d-35b9cc7d430d;Note=0uM
chr17	CG	exon	49244188	49244317	.	+	.	ID=cbe62d0c-2edb-4f83-b18d-35b9cc7d430d.CG.1;Parent=cbe62d0c-2edb-4f83-b18d-35b9cc7d430d.CG;gid=cbe62d0c-2edb-4f83-b18d-35b9cc7d430d;Note=0uM
chr17	CG	mRNA	49238521	49239556	.	+	.	ID=cbe62d0c-2edb-4f83-b18d-35b9cc7d430d.WT;Parent=cbe62d0c-2edb-4f83-b18d-35b9cc7d430d;gid=cbe62d0c-2edb-4f83-b18d-35b9cc7d430d;Note=0uM
chr17	CG	exon	49238521	49238633	.	+	.	ID=cbe62d0c-2edb-4f83-b18d-35b9cc7d430d.WT.0;Parent=cbe62d0c-2edb-4f83-b18d-35b9cc7d430d.WT;gid=cbe62d0c-2edb-4f83-b18d-35b9cc7d430d;Note=0uM
chr17	CG	exon	49239089	49239556	.	+	.	ID=cbe62d0c-2edb-4f83-b18d-35b9cc7d430d.WT.1;Parent=cbe62d0c-2edb-4f83-b18d-35b9cc7d430d.WT;gid=cbe62d0c-2edb-4f83-b18d-35b9cc7d430d;Note=0uM
chr17	CG	gene	49238521	49244317	.	+	.	ID=9021cb6f-6198-4e11-86cb-d7623fb9ece9;Name=chr17:49238521:49238633:+@chr17:49244188:49244317:+;Genes=NME1,NME1-NME2;gid=9021cb6f-6198-4e11-86cb-d7623fb9ece9;Note=0uM
chr17	CG	mRNA	49238521	49244317	.	+	.	ID=9021cb6f-6198-4e11-86cb-d7623fb9ece9.CG;Parent=9021cb6f-6198-4e11-86cb-d7623fb9ece9;gid=9021cb6f-6198-4e11-86cb-d7623fb9ece9;Note=0uM
chr17	CG	exon	49238521	49238633	.	+	.	ID=9021cb6f-6198-4e11-86cb-d7623fb9ece9.CG.0;Parent=9021cb6f-6198-4e11-86cb-d7623fb9ece9.CG;gid=9021cb6f-6198-4e11-86cb-d7623fb9ece9;Note=0uM
chr17	CG	exon	49244188	49244317	.	+	.	ID=9021cb6f-6198-4e11-86cb-d7623fb9ece9.CG.1;Parent=9021cb6f-6198-4e11-86cb-d7623fb9ece9.CG;gid=9021cb6f-6198-4e11-86cb-d7623fb9ece9;Note=0uM
chr17	CG	mRNA	49238521	49239556	.	+	.	ID=9021cb6f-6198-4e11-86cb-d7623fb9ece9.WT;Parent=9021cb6f-6198-4e11-86cb-d7623fb9ece9;gid=9021cb6f-6198-4e11-86cb-d7623fb9ece9;Note=0uM
chr17	CG	exon	49238521	49238633	.	+	.	ID=9021cb6f-6198-4e11-86cb-d7623fb9ece9.WT.0;Parent=9021cb6f-6198-4e11-86cb-d7623fb9ece9.WT;gid=9021cb6f-6198-4e11-86cb-d7623fb9ece9;Note=0uM
chr17	CG	exon	49239089	49239556	.	+	.	ID=9021cb6f-6198-4e11-86cb-d7623fb9ece9.WT.1;Parent=9021cb6f-6198-4e11-86cb-d7623fb9ece9.WT;gid=9021cb6f-6198-4e11-86cb-d7623fb9ece9;Note=0uM
chr12	CG	gene	56112875	56115731	.	+	.	ID=3009de52-7f8f-41d1-9cf4-1b17a38c2fe5;Name=chr12:56112875:56113007:+@chr12:56115473:56115731:+;Genes=BLOC1S1,RDH5;gid=3009de52-7f8f-41d1-9cf4-1b17a38c2fe5;Note=0uM
chr12	CG	mRNA	56112875	56115731	.	+	.	ID=3009de52-7f8f-41d1-9cf4-1b17a38c2fe5.CG;Parent=3009de52-7f8f-41d1-9cf4-1b17a38c2fe5;gid=3009de52-7f8f-41d1-9cf4-1b17a38c2fe5;Note=0uM
chr12	CG	exon	56112875	56113007	.	+	.	ID=3009de52-7f8f-41d1-9cf4-1b17a38c2fe5.CG.0;Parent=3009de52-7f8f-41d1-9cf4-1b17a38c2fe5.CG;gid=3009de52-7f8f-41d1-9cf4-1b17a38c2fe5;Note=0uM
chr12	CG	exon	56115473	56115731	.	+	.	ID=3009de52-7f8f-41d1-9cf4-1b17a38c2fe5.CG.1;Parent=3009de52-7f8f-41d1-9cf4-1b17a38c2fe5.CG;gid=3009de52-7f8f-41d1-9cf4-1b17a38c2fe5;Note=0uM
chr12	CG	mRNA	56112875	56113487	.	+	.	ID=3009de52-7f8f-41d1-9cf4-1b17a38c2fe5.WT;Parent=3009de52-7f8f-41d1-9cf4-1b17a38c2fe5;gid=3009de52-7f8f-41d1-9cf4-1b17a38c2fe5;Note=0uM
chr12	CG	exon	56112875	56113007	.	+	.	ID=3009de52-7f8f-41d1-9cf4-1b17a38c2fe5.WT.0;Parent=3009de52-7f8f-41d1-9cf4-1b17a38c2fe5.WT;gid=3009de52-7f8f-41d1-9cf4-1b17a38c2fe5;Note=0uM
chr12	CG	exon	56113283	56113487	.	+	.	ID=3009de52-7f8f-41d1-9cf4-1b17a38c2fe5.WT.1;Parent=3009de52-7f8f-41d1-9cf4-1b17a38c2fe5.WT;gid=3009de52-7f8f-41d1-9cf4-1b17a38c2fe5;Note=0uM
[truncated: 25,852 more rows]
