# Supplementary material for: CLK-dependent exon recognition and conjoined gene formation revealed with a novel small molecule inhibitor
Source: Nat Commun. 2017 Feb 23;8:7. doi: 10.1038/s41467-016-0008-7 (PMC5431906; doi:10.1038/s41467-016-0008-7)
Supplement: Supplementary file 30 — ∆CG events from MISO in the HCT116 and 184hTERT datasets. Columns: event_name (MISO AS event name; text), event_type (MISO AS event type; text), sample*_posterior_mean (posterior PSI estimate; float), sample*_ci_low (lower bound of 95% confidence interval for PSI; float), sample*_ci_high (upper bound of 95% confidence interval for PSI; float), diff (difference between sample1 and sample2 PSI; float), bayes_factor (Bayes factor for comparison; float), isoforms (names of events considered; text), sample*_counts (counts for each read type; text), sample*_assigned_counts (inferred assignments of reads to isoforms; text), chrom (chromosome name; text), strand (chromosome strand of event; text), mRNA_starts (start coordinates of mRNA entries in event; text), mRNA_ends (end coordinates of mRNA entries in event; text), dataset (cell and RNA-Seq library type; text), t3_concentration (T3 concentration, μM; float), sample* (sample/library id; text). [file 41467_2016_8_MOESM30_ESM.txt]

event_name	event_type	sample1_posterior_mean	sample1_ci_low	sample1_ci_high	sample2_posterior_mean	sample2_ci_low	sample2_ci_high	diff	bayes_factor	isoforms	sample1_counts	sample1_assigned_counts	sample2_counts	sample2_assigned_counts	chrom	strand	mRNA_starts	mRNA_ends	dataset	t3_concentration	sample1	sample2
522b8128-3352-44df-b1ab-f07a594c551c	CG	0.38	0.33	0.43	0.61	0.53	0.7	-0.23	1961211.25	('522b8128-3352-44df-b1ab-f07a594c551c.CG.0_522b8128-3352-44df-b1ab-f07a594c551c.CG.1', '522b8128-3352-44df-b1ab-f07a594c551c.WT.0_522b8128-3352-44df-b1ab-f07a594c551c.WT.1')	(0,0):22408,(0,1):79,(1,0):2116,(1,1):1	0:2117,1:79	(0,0):22294,(0,1):30,(1,0):2231,(1,1):1	0:2232,1:30	chr5	+	(179151658, 179151658)	(179193742, 179153760)	HCT116-unstranded	0.05	SA464	SA465
ad058eeb-a476-4513-8320-10142d2b5601	CG	0.38	0.33	0.43	0.61	0.53	0.69	-0.23	446885.6	('ad058eeb-a476-4513-8320-10142d2b5601.CG.0_ad058eeb-a476-4513-8320-10142d2b5601.CG.1', 'ad058eeb-a476-4513-8320-10142d2b5601.WT.0_ad058eeb-a476-4513-8320-10142d2b5601.WT.1')	(0,0):22408,(0,1):79,(1,0):2116,(1,1):1	0:2116,1:80	(0,0):22294,(0,1):30,(1,0):2231,(1,1):1	0:2231,1:31	chr5	+	(179151658, 179151658)	(179193742, 179153760)	HCT116-unstranded	0.05	SA464	SA465
8152d122-9e7e-4619-bc5d-5192b7b92d6e	CG	0.13	0.08	0.18	0.28	0.22	0.34	-0.15	198.9	('8152d122-9e7e-4619-bc5d-5192b7b92d6e.CG.1_8152d122-9e7e-4619-bc5d-5192b7b92d6e.CG.0', '8152d122-9e7e-4619-bc5d-5192b7b92d6e.WT.1_8152d122-9e7e-4619-bc5d-5192b7b92d6e.WT.0')	(0,0):332,(0,1):857,(1,0):21	0:21,1:857	(0,0):428,(0,1):686,(1,0):43	0:43,1:686	chr16	-	(81097351, 81115566)	(81118199, 81118199)	HCT116-unstranded	0.05	SA464	SA465
835de4ca-7c5f-4ec1-a6a1-ed456805b8b8	CG	0.06	0.03	0.1	0.42	0.18	0.85	-0.36	20.58	('835de4ca-7c5f-4ec1-a6a1-ed456805b8b8.CG.1_835de4ca-7c5f-4ec1-a6a1-ed456805b8b8.CG.0', '835de4ca-7c5f-4ec1-a6a1-ed456805b8b8.WT.1_835de4ca-7c5f-4ec1-a6a1-ed456805b8b8.WT.0')	(0,0):2734,(0,1):16,(1,0):27	0:27,1:16	(0,0):2091,(0,1):2,(1,0):29	0:29,1:2	chr3	-	(8808952, 8932073)	(8940731, 8940731)	HCT116-unstranded	0.05	SA464	SA465
ddc5ea82-c96f-43e9-b6d7-f8eda1644fab	CG	0.15	0.12	0.18	0.25	0.21	0.29	-0.1	27138.09	('ddc5ea82-c96f-43e9-b6d7-f8eda1644fab.CG.0_ddc5ea82-c96f-43e9-b6d7-f8eda1644fab.CG.1', 'ddc5ea82-c96f-43e9-b6d7-f8eda1644fab.WT.0_ddc5ea82-c96f-43e9-b6d7-f8eda1644fab.WT.1')	(0,0):366,(0,1):3261,(1,0):71	0:71,1:3261	(0,0):366,(0,1):2076,(1,0):87	0:87,1:2076	chr3	+	(14180680, 14180680)	(14187183, 14185179)	HCT116-unstranded	0.05	SA464	SA465
b7257a97-349d-4a00-ba1e-f47447532828	CG	0.75	0.57	0.87	0.34	0.18	0.53	0.41	28.13	('b7257a97-349d-4a00-ba1e-f47447532828.CG.1_b7257a97-349d-4a00-ba1e-f47447532828.CG.0', 'b7257a97-349d-4a00-ba1e-f47447532828.WT.1_b7257a97-349d-4a00-ba1e-f47447532828.WT.0')	(0,0):1156,(0,1):14,(1,0):12	0:12,1:14	(0,0):1214,(0,1):34,(1,0):5	0:5,1:34	chr19	-	(51485023, 51503680)	(51504431, 51504431)	HCT116-unstranded	0.05	SA464	SA465
4aa7cd72-504a-4066-834d-c2debbe9d152	CG	0.14	0.11	0.17	0.27	0.21	0.34	-0.13	69.07	('4aa7cd72-504a-4066-834d-c2debbe9d152.CG.0_4aa7cd72-504a-4066-834d-c2debbe9d152.CG.1', '4aa7cd72-504a-4066-834d-c2debbe9d152.WT.0_4aa7cd72-504a-4066-834d-c2debbe9d152.WT.1')	(0,0):3247,(0,1):42,(1,0):255,(1,1):66	0:267,1:96	(0,0):2999,(0,1):20,(1,0):274,(1,1):36	0:282,1:48	chr19	+	(34712412, 34712412)	(34791873, 34717369)	HCT116-unstranded	0.05	SA464	SA465
786270e9-cdb5-4171-8bc2-c7a509550bc0	CG	0.84	0.76	0.9	0.56	0.45	0.67	0.28	44899.24	('786270e9-cdb5-4171-8bc2-c7a509550bc0.CG.1_786270e9-cdb5-4171-8bc2-c7a509550bc0.CG.0', '786270e9-cdb5-4171-8bc2-c7a509550bc0.WT.1_786270e9-cdb5-4171-8bc2-c7a509550bc0.WT.0')	(0,0):1640,(0,1):14,(1,0):54	0:54,1:14	(0,0):1727,(0,1):34,(1,0):32	0:32,1:34	chr19	-	(51483496, 51503680)	(51504431, 51504431)	HCT116-unstranded	0.05	SA464	SA465
a4a7f40f-5481-47ec-9a2e-7f69e6f7253f	CG	0.7	0.6	0.79	0.48	0.39	0.57	0.22	35.42	('a4a7f40f-5481-47ec-9a2e-7f69e6f7253f.CG.0_a4a7f40f-5481-47ec-9a2e-7f69e6f7253f.CG.1', 'a4a7f40f-5481-47ec-9a2e-7f69e6f7253f.WT.0_a4a7f40f-5481-47ec-9a2e-7f69e6f7253f.WT.1')	(0,0):32391,(0,1):25,(1,0):77,(1,1):1	0:78,1:25	(0,0):35309,(0,1):55,(1,0):67	0:67,1:55	chr19	+	(572565, 572565)	(603967, 578121)	HCT116-unstranded	0.05	SA464	SA465
7fd1d826-fd96-4a73-86bf-1ff6137d8ffd	CG	0.02	0.0	0.04	0.12	0.07	0.19	-0.1	241.11	('7fd1d826-fd96-4a73-86bf-1ff6137d8ffd.CG.1_7fd1d826-fd96-4a73-86bf-1ff6137d8ffd.CG.0', '7fd1d826-fd96-4a73-86bf-1ff6137d8ffd.WT.1_7fd1d826-fd96-4a73-86bf-1ff6137d8ffd.WT.0')	(0,0):180,(0,1):208,(1,0):1,(1,1):34	0:1,1:242	(0,0):251,(0,1):144,(1,0):11,(1,1):24	0:11,1:168	chr19	-	(36018809, 36031640)	(36032976, 36032976)	HCT116-unstranded	0.05	SA464	SA465
d97e696c-5d3f-49f1-a4d0-6971b6c1d044	CG	0.83	0.74	0.9	0.56	0.45	0.68	0.27	721.44	('d97e696c-5d3f-49f1-a4d0-6971b6c1d044.CG.1_d97e696c-5d3f-49f1-a4d0-6971b6c1d044.CG.0', 'd97e696c-5d3f-49f1-a4d0-6971b6c1d044.WT.1_d97e696c-5d3f-49f1-a4d0-6971b6c1d044.WT.0')	(0,0):1640,(0,1):14,(1,0):54	0:54,1:14	(0,0):1727,(0,1):34,(1,0):32	0:32,1:34	chr19	-	(51483496, 51503680)	(51504431, 51504431)	HCT116-unstranded	0.05	SA464	SA465
e1418a43-887c-4a25-9adf-7c0b035ce121	CG	0.14	0.11	0.17	0.26	0.2	0.33	-0.12	49.87	('e1418a43-887c-4a25-9adf-7c0b035ce121.CG.0_e1418a43-887c-4a25-9adf-7c0b035ce121.CG.1', 'e1418a43-887c-4a25-9adf-7c0b035ce121.WT.0_e1418a43-887c-4a25-9adf-7c0b035ce121.WT.1')	(0,0):3247,(0,1):42,(1,0):255,(1,1):66	0:263,1:100	(0,0):2999,(0,1):20,(1,0):274,(1,1):36	0:287,1:43	chr19	+	(34712412, 34712412)	(34791873, 34717369)	HCT116-unstranded	0.05	SA464	SA465
a6068823-fffb-408d-8556-89128797eab3	CG	0.5	0.31	0.71	0.88	0.64	0.99	-0.38	34.52	('a6068823-fffb-408d-8556-89128797eab3.CG.0_a6068823-fffb-408d-8556-89128797eab3.CG.1', 'a6068823-fffb-408d-8556-89128797eab3.WT.0_a6068823-fffb-408d-8556-89128797eab3.WT.1')	(0,0):888,(0,1):5,(1,0):30	0:30,1:5	(0,0):928,(1,0):42	0:42	chr17	+	(7474691, 7474691)	(7476182, 7475198)	HCT116-unstranded	0.05	SA464	SA465
b3a575f3-6d0b-4da4-82bf-b89e31388444	CG	0.69	0.49	0.85	0.14	0.01	0.45	0.55	27.23	('b3a575f3-6d0b-4da4-82bf-b89e31388444.CG.0_b3a575f3-6d0b-4da4-82bf-b89e31388444.CG.1', 'b3a575f3-6d0b-4da4-82bf-b89e31388444.WT.0_b3a575f3-6d0b-4da4-82bf-b89e31388444.WT.1')	(0,0):56,(0,1):13,(1,0):4,(1,1):6	0:9,1:14	(0,0):48,(0,1):14,(1,1):1	0:0,1:15	chr2	+	(10590179, 10590179)	(10592595, 10591453)	HCT116-unstranded	0.05	SA464	SA465
8f34e31d-6749-4934-b6de-aed52870c705	CG	0.7	0.66	0.74	0.56	0.51	0.61	0.14	262.31	('8f34e31d-6749-4934-b6de-aed52870c705.CG.0_8f34e31d-6749-4934-b6de-aed52870c705.CG.1', '8f34e31d-6749-4934-b6de-aed52870c705.WT.0_8f34e31d-6749-4934-b6de-aed52870c705.WT.1')	(0,0):12286,(0,1):188,(1,0):206	0:206,1:188	(0,0):14191,(0,1):306,(1,0):178	0:178,1:306	chr2	+	(219500966, 219500966)	(219526030, 219501904)	HCT116-unstranded	0.05	SA464	SA465
a80b94dc-8559-4816-a60d-f08cc84fa526	CG	0.66	0.63	0.7	0.51	0.47	0.56	0.15	497541089.7	('a80b94dc-8559-4816-a60d-f08cc84fa526.CG.0_a80b94dc-8559-4816-a60d-f08cc84fa526.CG.1', 'a80b94dc-8559-4816-a60d-f08cc84fa526.WT.0_a80b94dc-8559-4816-a60d-f08cc84fa526.WT.1')	(0,0):5378,(0,1):1727,(1,0):157,(1,1):1	0:158,1:1727	(0,0):6269,(0,1):2492,(1,0):114,(1,1):6	0:115,1:2497	chr2	+	(217364672, 217364672)	(217525509, 217368274)	HCT116-unstranded	0.05	SA464	SA465
0a5a614a-6b4a-4c15-bd1f-c33fa20f495e	CG	0.66	0.63	0.7	0.51	0.47	0.56	0.15	6983642252.07	('0a5a614a-6b4a-4c15-bd1f-c33fa20f495e.CG.0_0a5a614a-6b4a-4c15-bd1f-c33fa20f495e.CG.1', '0a5a614a-6b4a-4c15-bd1f-c33fa20f495e.WT.0_0a5a614a-6b4a-4c15-bd1f-c33fa20f495e.WT.1')	(0,0):5378,(0,1):1727,(1,0):157,(1,1):1	0:157,1:1728	(0,0):6269,(0,1):2492,(1,0):114,(1,1):6	0:117,1:2495	chr2	+	(217364672, 217364672)	(217525509, 217368274)	HCT116-unstranded	0.05	SA464	SA465
cfab7f03-d0da-4dea-8fd7-469a7963124c	CG	0.43	0.4	0.46	0.61	0.58	0.64	-0.18	1000000000000.0	('cfab7f03-d0da-4dea-8fd7-469a7963124c.CG.1_cfab7f03-d0da-4dea-8fd7-469a7963124c.CG.0', 'cfab7f03-d0da-4dea-8fd7-469a7963124c.WT.1_cfab7f03-d0da-4dea-8fd7-469a7963124c.WT.0')	(0,0):435,(0,1):1190,(1,0):292,(1,1):1	0:293,1:1190	(0,0):301,(0,1):707,(1,0):347	0:347,1:707	chr8	-	(120844722, 120846216)	(120850647, 120850647)	HCT116-unstranded	0.05	SA464	SA465
5c6e364e-3980-4a85-b396-8edf73e02b43	CG	0.43	0.4	0.46	0.61	0.58	0.64	-0.18	1000000000000.0	('5c6e364e-3980-4a85-b396-8edf73e02b43.CG.1_5c6e364e-3980-4a85-b396-8edf73e02b43.CG.0', '5c6e364e-3980-4a85-b396-8edf73e02b43.WT.1_5c6e364e-3980-4a85-b396-8edf73e02b43.WT.0')	(0,0):435,(0,1):1190,(1,0):292,(1,1):1	0:293,1:1190	(0,0):301,(0,1):707,(1,0):347	0:347,1:707	chr8	-	(120844722, 120846216)	(120850647, 120850647)	HCT116-unstranded	0.05	SA464	SA465
4208c900-c6fd-4cf5-958f-22cdcae0e79f	CG	0.65	0.54	0.74	0.39	0.27	0.5	0.26	20.99	('4208c900-c6fd-4cf5-958f-22cdcae0e79f.CG.0_4208c900-c6fd-4cf5-958f-22cdcae0e79f.CG.1', '4208c900-c6fd-4cf5-958f-22cdcae0e79f.WT.0_4208c900-c6fd-4cf5-958f-22cdcae0e79f.WT.1')	(0,0):449,(0,1):48,(1,0):23,(1,1):80	0:81,1:70	(0,0):596,(0,1):101,(1,0):12,(1,1):115	0:42,1:186	chr6	+	(26124373, 26124373)	(26171577, 26139344)	HCT116-unstranded	0.05	SA464	SA465
e17b2f7d-cf45-4f62-be99-3e9a18451555	CG	0.65	0.55	0.74	0.39	0.28	0.51	0.26	136.54	('e17b2f7d-cf45-4f62-be99-3e9a18451555.CG.0_e17b2f7d-cf45-4f62-be99-3e9a18451555.CG.1', 'e17b2f7d-cf45-4f62-be99-3e9a18451555.WT.0_e17b2f7d-cf45-4f62-be99-3e9a18451555.WT.1')	(0,0):449,(0,1):48,(1,0):23,(1,1):80	0:77,1:74	(0,0):596,(0,1):101,(1,0):12,(1,1):115	0:54,1:174	chr6	+	(26124373, 26124373)	(26171577, 26139344)	HCT116-unstranded	0.05	SA464	SA465
c69a02d6-5fd7-497b-b2dc-b60b5792e809	CG	0.13	0.08	0.2	0.41	0.27	0.58	-0.28	254.26	('c69a02d6-5fd7-497b-b2dc-b60b5792e809.CG.1_c69a02d6-5fd7-497b-b2dc-b60b5792e809.CG.0', 'c69a02d6-5fd7-497b-b2dc-b60b5792e809.WT.1_c69a02d6-5fd7-497b-b2dc-b60b5792e809.WT.0')	(0,0):9774,(0,1):47,(1,0):18,(1,1):1	0:19,1:47	(0,0):8367,(0,1):13,(1,0):23	0:23,1:13	chr15	-	(68489778, 68506628)	(68510988, 68510988)	HCT116-unstranded	0.05	SA464	SA465
72d1a712-68bf-416b-aad4-227552ac3e2e	CG	0.57	0.51	0.64	0.73	0.66	0.8	-0.16	20.1	('72d1a712-68bf-416b-aad4-227552ac3e2e.CG.0_72d1a712-68bf-416b-aad4-227552ac3e2e.CG.1', '72d1a712-68bf-416b-aad4-227552ac3e2e.WT.0_72d1a712-68bf-416b-aad4-227552ac3e2e.WT.1')	(0,0):6147,(0,1):60,(1,0):2563,(1,1):1	0:2564,1:60	(0,0):7153,(0,1):30,(1,0):2767,(1,1):1	0:2767,1:31	chr15	+	(40703754, 40703754)	(40752095, 40705286)	HCT116-unstranded	0.05	SA464	SA465
303141df-cea9-460b-9cc5-320f601fb161	CG	0.02	0.0	0.04	0.24	0.18	0.31	-0.22	1000000000000.0	('303141df-cea9-460b-9cc5-320f601fb161.CG.1_303141df-cea9-460b-9cc5-320f601fb161.CG.0', '303141df-cea9-460b-9cc5-320f601fb161.WT.1_303141df-cea9-460b-9cc5-320f601fb161.WT.0')	(0,0):162,(0,1):1478,(1,0):2	0:2,1:1478	(0,0):179,(0,1):763,(1,0):33	0:33,1:763	chr9	-	(104133221, 104149915)	(104160896, 104160896)	HCT116-unstranded	0.10	SA464	SA466
25a96acc-3895-4eea-b33b-bc0f9f1a8d20	CG	0.02	0.0	0.04	0.24	0.18	0.31	-0.22	1000000000000.0	('25a96acc-3895-4eea-b33b-bc0f9f1a8d20.CG.1_25a96acc-3895-4eea-b33b-bc0f9f1a8d20.CG.0', '25a96acc-3895-4eea-b33b-bc0f9f1a8d20.WT.1_25a96acc-3895-4eea-b33b-bc0f9f1a8d20.WT.0')	(0,0):162,(0,1):1478,(1,0):2	0:2,1:1478	(0,0):179,(0,1):763,(1,0):33	0:33,1:763	chr9	-	(104133221, 104149915)	(104160896, 104160896)	HCT116-unstranded	0.10	SA464	SA466
8152d122-9e7e-4619-bc5d-5192b7b92d6e	CG	0.13	0.08	0.18	0.27	0.22	0.33	-0.14	40.91	('8152d122-9e7e-4619-bc5d-5192b7b92d6e.CG.1_8152d122-9e7e-4619-bc5d-5192b7b92d6e.CG.0', '8152d122-9e7e-4619-bc5d-5192b7b92d6e.WT.1_8152d122-9e7e-4619-bc5d-5192b7b92d6e.WT.0')	(0,0):332,(0,1):857,(1,0):21	0:21,1:857	(0,0):420,(0,1):763,(1,0):48	0:48,1:763	chr16	-	(81097351, 81115566)	(81118199, 81118199)	HCT116-unstranded	0.10	SA464	SA466
b5afdd70-63ec-4f23-a9e7-9e48808c78d4	CG	0.02	0.0	0.06	0.16	0.08	0.24	-0.14	525.27	('b5afdd70-63ec-4f23-a9e7-9e48808c78d4.CG.2_b5afdd70-63ec-4f23-a9e7-9e48808c78d4.CG.1_b5afdd70-63ec-4f23-a9e7-9e48808c78d4.CG.0', 'b5afdd70-63ec-4f23-a9e7-9e48808c78d4.WT.1_b5afdd70-63ec-4f23-a9e7-9e48808c78d4.WT.0')	(0,0):421,(0,1):1044	0:0,1:1044	(0,0):463,(0,1):804,(1,0):8	0:8,1:804	chr3	-	(128813829, 128846258)	(128849479, 128849479)	HCT116-unstranded	0.10	SA464	SA466
57b57604-7804-4f23-92b4-c9f0934119a4	CG	0.56	0.52	0.59	0.45	0.41	0.49	0.11	76.87	('57b57604-7804-4f23-92b4-c9f0934119a4.CG.1_57b57604-7804-4f23-92b4-c9f0934119a4.CG.0', '57b57604-7804-4f23-92b4-c9f0934119a4.WT.1_57b57604-7804-4f23-92b4-c9f0934119a4.WT.0')	(0,0):2492,(0,1):562,(1,0):288,(1,1):3	0:290,1:563	(0,0):2463,(0,1):580,(1,0):193	0:193,1:580	chr3	-	(53857333, 53901093)	(53904172, 53904172)	HCT116-unstranded	0.10	SA464	SA466
ddc5ea82-c96f-43e9-b6d7-f8eda1644fab	CG	0.15	0.12	0.18	0.32	0.28	0.36	-0.17	1000000000000.0	('ddc5ea82-c96f-43e9-b6d7-f8eda1644fab.CG.0_ddc5ea82-c96f-43e9-b6d7-f8eda1644fab.CG.1', 'ddc5ea82-c96f-43e9-b6d7-f8eda1644fab.WT.0_ddc5ea82-c96f-43e9-b6d7-f8eda1644fab.WT.1')	(0,0):366,(0,1):3261,(1,0):71	0:71,1:3261	(0,0):304,(0,1):1628,(1,0):98	0:98,1:1628	chr3	+	(14180680, 14180680)	(14187183, 14185179)	HCT116-unstranded	0.10	SA464	SA466
f832ac6d-cf77-4664-84bf-7340668d60a0	CG	0.56	0.52	0.59	0.45	0.41	0.49	0.11	170.63	('f832ac6d-cf77-4664-84bf-7340668d60a0.CG.1_f832ac6d-cf77-4664-84bf-7340668d60a0.CG.0', 'f832ac6d-cf77-4664-84bf-7340668d60a0.WT.1_f832ac6d-cf77-4664-84bf-7340668d60a0.WT.0')	(0,0):2492,(0,1):562,(1,0):288,(1,1):3	0:290,1:563	(0,0):2463,(0,1):580,(1,0):193	0:193,1:580	chr3	-	(53857333, 53901093)	(53904172, 53904172)	HCT116-unstranded	0.10	SA464	SA466
a472f72b-271f-4eb9-a043-12aa78a5cb9b	CG	0.01	0.0	0.03	0.14	0.07	0.22	-0.13	490.79	('a472f72b-271f-4eb9-a043-12aa78a5cb9b.CG.2_a472f72b-271f-4eb9-a043-12aa78a5cb9b.CG.1_a472f72b-271f-4eb9-a043-12aa78a5cb9b.CG.0', 'a472f72b-271f-4eb9-a043-12aa78a5cb9b.WT.1_a472f72b-271f-4eb9-a043-12aa78a5cb9b.WT.0')	(0,0):181,(0,1):208,(1,1):34	0:0,1:242	(0,0):205,(0,1):111,(1,0):9,(1,1):27	0:14,1:133	chr19	-	(36018809, 36031640)	(36032976, 36032976)	HCT116-unstranded	0.10	SA464	SA466
190db37e-4928-488c-a319-caf6f60396c3	CG	0.01	0.0	0.03	0.17	0.09	0.28	-0.16	3362.09	('190db37e-4928-488c-a319-caf6f60396c3.CG.1_190db37e-4928-488c-a319-caf6f60396c3.CG.0', '190db37e-4928-488c-a319-caf6f60396c3.WT.1_190db37e-4928-488c-a319-caf6f60396c3.WT.0')	(0,0):292,(0,1):75	0:0,1:75	(0,0):278,(0,1):32,(1,0):8	0:8,1:32	chr19	-	(36018809, 36032196)	(36032830, 36032830)	HCT116-unstranded	0.10	SA464	SA466
e41bd5f6-b675-489b-a833-773fa132ea0c	CG	0.7	0.61	0.79	0.36	0.28	0.43	0.34	342687.98	('e41bd5f6-b675-489b-a833-773fa132ea0c.CG.0_e41bd5f6-b675-489b-a833-773fa132ea0c.CG.1', 'e41bd5f6-b675-489b-a833-773fa132ea0c.WT.0_e41bd5f6-b675-489b-a833-773fa132ea0c.WT.1')	(0,0):32391,(0,1):25,(1,0):77,(1,1):1	0:78,1:25	(0,0):33546,(0,1):81,(1,0):58	0:58,1:81	chr19	+	(572565, 572565)	(603967, 578121)	HCT116-unstranded	0.10	SA464	SA466
a4a7f40f-5481-47ec-9a2e-7f69e6f7253f	CG	0.7	0.6	0.79	0.36	0.28	0.44	0.34	1000000000000.0	('a4a7f40f-5481-47ec-9a2e-7f69e6f7253f.CG.0_a4a7f40f-5481-47ec-9a2e-7f69e6f7253f.CG.1', 'a4a7f40f-5481-47ec-9a2e-7f69e6f7253f.WT.0_a4a7f40f-5481-47ec-9a2e-7f69e6f7253f.WT.1')	(0,0):32391,(0,1):25,(1,0):77,(1,1):1	0:78,1:25	(0,0):33546,(0,1):81,(1,0):58	0:58,1:81	chr19	+	(572565, 572565)	(603967, 578121)	HCT116-unstranded	0.10	SA464	SA466
00e28573-a7a6-4639-97c1-6b557d1ef8ed	CG	0.01	0.0	0.05	0.16	0.08	0.26	-0.15	300.84	('00e28573-a7a6-4639-97c1-6b557d1ef8ed.CG.1_00e28573-a7a6-4639-97c1-6b557d1ef8ed.CG.0', '00e28573-a7a6-4639-97c1-6b557d1ef8ed.WT.1_00e28573-a7a6-4639-97c1-6b557d1ef8ed.WT.0')	(0,0):181,(0,1):208,(1,1):34	0:1,1:241	(0,0):206,(0,1):111,(1,0):8,(1,1):27	0:10,1:136	chr19	-	(36018809, 36031640)	(36032976, 36032976)	HCT116-unstranded	0.10	SA464	SA466
7fd1d826-fd96-4a73-86bf-1ff6137d8ffd	CG	0.02	0.0	0.04	0.15	0.09	0.24	-0.13	482.01	('7fd1d826-fd96-4a73-86bf-1ff6137d8ffd.CG.1_7fd1d826-fd96-4a73-86bf-1ff6137d8ffd.CG.0', '7fd1d826-fd96-4a73-86bf-1ff6137d8ffd.WT.1_7fd1d826-fd96-4a73-86bf-1ff6137d8ffd.WT.0')	(0,0):180,(0,1):208,(1,0):1,(1,1):34	0:1,1:242	(0,0):203,(0,1):111,(1,0):11,(1,1):27	0:12,1:137	chr19	-	(36018809, 36031640)	(36032976, 36032976)	HCT116-unstranded	0.10	SA464	SA466
b8d85011-6084-4e34-8f1a-c6b31e1bcfa6	CG	0.04	0.03	0.06	0.16	0.1	0.25	-0.12	368.92	('b8d85011-6084-4e34-8f1a-c6b31e1bcfa6.CG.0_b8d85011-6084-4e34-8f1a-c6b31e1bcfa6.CG.1_b8d85011-6084-4e34-8f1a-c6b31e1bcfa6.CG.2_b8d85011-6084-4e34-8f1a-c6b31e1bcfa6.CG.3_b8d85011-6084-4e34-8f1a-c6b31e1bcfa6.CG.4', 'b8d85011-6084-4e34-8f1a-c6b31e1bcfa6.WT.0_b8d85011-6084-4e34-8f1a-c6b31e1bcfa6.WT.1')	(0,0):16650,(0,1):41,(1,0):43	0:43,1:41	(0,0):17400,(0,1):17,(1,0):72	0:72,1:17	chr11	+	(71701643, 71701643)	(71729340, 71705898)	HCT116-unstranded	0.10	SA464	SA466
a36db979-7543-418d-97bf-618bb903743f	CG	0.14	0.09	0.2	0.42	0.27	0.57	-0.28	72.94	('a36db979-7543-418d-97bf-618bb903743f.CG.1_a36db979-7543-418d-97bf-618bb903743f.CG.0', 'a36db979-7543-418d-97bf-618bb903743f.WT.1_a36db979-7543-418d-97bf-618bb903743f.WT.0')	(0,0):3200,(0,1):51,(1,0):23,(1,1):1	0:23,1:52	(0,0):2399,(0,1):14,(1,0):30	0:30,1:14	chr17	-	(30179831, 30205721)	(30207773, 30207773)	HCT116-unstranded	0.10	SA464	SA466
8f34e31d-6749-4934-b6de-aed52870c705	CG	0.7	0.66	0.74	0.51	0.46	0.56	0.19	1000000000000.0	('8f34e31d-6749-4934-b6de-aed52870c705.CG.0_8f34e31d-6749-4934-b6de-aed52870c705.CG.1', '8f34e31d-6749-4934-b6de-aed52870c705.WT.0_8f34e31d-6749-4934-b6de-aed52870c705.WT.1')	(0,0):12286,(0,1):188,(1,0):206	0:206,1:188	(0,0):12789,(0,1):332,(1,0):159	0:159,1:332	chr2	+	(219500966, 219500966)	(219526030, 219501904)	HCT116-unstranded	0.10	SA464	SA466
a80b94dc-8559-4816-a60d-f08cc84fa526	CG	0.66	0.63	0.7	0.53	0.48	0.57	0.13	128674.57	('a80b94dc-8559-4816-a60d-f08cc84fa526.CG.0_a80b94dc-8559-4816-a60d-f08cc84fa526.CG.1', 'a80b94dc-8559-4816-a60d-f08cc84fa526.WT.0_a80b94dc-8559-4816-a60d-f08cc84fa526.WT.1')	(0,0):5378,(0,1):1727,(1,0):157,(1,1):1	0:158,1:1727	(0,0):7450,(0,1):2771,(1,0):140,(1,1):1	0:140,1:2772	chr2	+	(217364672, 217364672)	(217525509, 217368274)	HCT116-unstranded	0.10	SA464	SA466
0a5a614a-6b4a-4c15-bd1f-c33fa20f495e	CG	0.66	0.63	0.7	0.53	0.48	0.57	0.13	150138025.46	('0a5a614a-6b4a-4c15-bd1f-c33fa20f495e.CG.0_0a5a614a-6b4a-4c15-bd1f-c33fa20f495e.CG.1', '0a5a614a-6b4a-4c15-bd1f-c33fa20f495e.WT.0_0a5a614a-6b4a-4c15-bd1f-c33fa20f495e.WT.1')	(0,0):5378,(0,1):1727,(1,0):157,(1,1):1	0:157,1:1728	(0,0):7450,(0,1):2771,(1,0):140,(1,1):1	0:141,1:2771	chr2	+	(217364672, 217364672)	(217525509, 217368274)	HCT116-unstranded	0.10	SA464	SA466
cfab7f03-d0da-4dea-8fd7-469a7963124c	CG	0.43	0.4	0.46	0.61	0.58	0.64	-0.18	1000000000000.0	('cfab7f03-d0da-4dea-8fd7-469a7963124c.CG.1_cfab7f03-d0da-4dea-8fd7-469a7963124c.CG.0', 'cfab7f03-d0da-4dea-8fd7-469a7963124c.WT.1_cfab7f03-d0da-4dea-8fd7-469a7963124c.WT.0')	(0,0):435,(0,1):1190,(1,0):292,(1,1):1	0:293,1:1190	(0,0):268,(0,1):680,(1,0):343,(1,1):1	0:343,1:681	chr8	-	(120844722, 120846216)	(120850647, 120850647)	HCT116-unstranded	0.10	SA464	SA466
5c6e364e-3980-4a85-b396-8edf73e02b43	CG	0.43	0.4	0.46	0.61	0.58	0.64	-0.18	1000000000000.0	('5c6e364e-3980-4a85-b396-8edf73e02b43.CG.1_5c6e364e-3980-4a85-b396-8edf73e02b43.CG.0', '5c6e364e-3980-4a85-b396-8edf73e02b43.WT.1_5c6e364e-3980-4a85-b396-8edf73e02b43.WT.0')	(0,0):435,(0,1):1190,(1,0):292,(1,1):1	0:293,1:1190	(0,0):268,(0,1):680,(1,0):343,(1,1):1	0:343,1:681	chr8	-	(120844722, 120846216)	(120850647, 120850647)	HCT116-unstranded	0.10	SA464	SA466
8f055794-c7bd-47f3-b139-068379637e33	CG	0.14	0.11	0.17	0.27	0.21	0.33	-0.13	656.17	('8f055794-c7bd-47f3-b139-068379637e33.CG.0_8f055794-c7bd-47f3-b139-068379637e33.CG.1', '8f055794-c7bd-47f3-b139-068379637e33.WT.0_8f055794-c7bd-47f3-b139-068379637e33.WT.1')	(0,0):2543,(0,1):133,(1,0):136	0:136,1:133	(0,0):1628,(0,1):55,(1,0):128	0:128,1:55	chr8	+	(22447109, 22447109)	(22458870, 22449181)	HCT116-unstranded	0.10	SA464	SA466
cf425dea-5496-4b73-b233-abe3e8a71e96	CG	0.02	0.01	0.03	0.15	0.1	0.21	-0.13	1619111145.69	('cf425dea-5496-4b73-b233-abe3e8a71e96.CG.1_cf425dea-5496-4b73-b233-abe3e8a71e96.CG.0', 'cf425dea-5496-4b73-b233-abe3e8a71e96.WT.1_cf425dea-5496-4b73-b233-abe3e8a71e96.WT.0')	(0,0):11113,(0,1):31,(1,0):46,(1,1):3	0:46,1:34	(0,0):11490,(0,1):21,(1,0):278,(1,1):4	0:279,1:24	chr12	-	(109016053, 109042739)	(109046193, 109046193)	HCT116-unstranded	0.10	SA464	SA466
cae5ebfe-6d1f-464b-890b-9a69579a0151	CG	0.02	0.01	0.03	0.15	0.1	0.22	-0.13	1000000000000.0	('cae5ebfe-6d1f-464b-890b-9a69579a0151.CG.1_cae5ebfe-6d1f-464b-890b-9a69579a0151.CG.0', 'cae5ebfe-6d1f-464b-890b-9a69579a0151.WT.1_cae5ebfe-6d1f-464b-890b-9a69579a0151.WT.0')	(0,0):11113,(0,1):31,(1,0):46,(1,1):3	0:46,1:34	(0,0):11490,(0,1):21,(1,0):278,(1,1):4	0:278,1:25	chr12	-	(109016053, 109042739)	(109046193, 109046193)	HCT116-unstranded	0.10	SA464	SA466
9a7c293e-9262-4887-a021-793f698d9f00	CG	0.21	0.17	0.27	0.08	0.06	0.11	0.13	3719.4	('9a7c293e-9262-4887-a021-793f698d9f00.CG.1_9a7c293e-9262-4887-a021-793f698d9f00.CG.0', '9a7c293e-9262-4887-a021-793f698d9f00.WT.1_9a7c293e-9262-4887-a021-793f698d9f00.WT.0')	(0,0):15341,(0,1):88,(1,0):84,(1,1):4	0:85,1:91	(0,0):20959,(0,1):146,(1,0):48,(1,1):7	0:48,1:153	chr12	-	(54577440, 54639899)	(54646011, 54646011)	HCT116-unstranded	0.10	SA464	SA466
a0365ec4-1abb-44d7-8ca2-0530e4d9edff	CG	0.24	0.2	0.28	0.13	0.1	0.15	0.11	1000000000000.0	('a0365ec4-1abb-44d7-8ca2-0530e4d9edff.CG.0_a0365ec4-1abb-44d7-8ca2-0530e4d9edff.CG.1', 'a0365ec4-1abb-44d7-8ca2-0530e4d9edff.WT.0_a0365ec4-1abb-44d7-8ca2-0530e4d9edff.WT.1')	(0,0):16890,(0,1):2,(1,0):553,(1,1):196	0:599,1:152	(0,0):15674,(0,1):9,(1,0):310,(1,1):197	0:332,1:184	chr15	+	(65822756, 65822756)	(65918308, 65826772)	HCT116-unstranded	0.10	SA464	SA466
66f65864-058e-44c3-866e-19024f4fe441	CG	0.24	0.2	0.28	0.13	0.1	0.15	0.11	598229467706.08	('66f65864-058e-44c3-866e-19024f4fe441.CG.0_66f65864-058e-44c3-866e-19024f4fe441.CG.1', '66f65864-058e-44c3-866e-19024f4fe441.WT.0_66f65864-058e-44c3-866e-19024f4fe441.WT.1')	(0,0):16890,(0,1):2,(1,0):553,(1,1):196	0:604,1:147	(0,0):15674,(0,1):9,(1,0):310,(1,1):197	0:340,1:176	chr15	+	(65822756, 65822756)	(65918308, 65826772)	HCT116-unstranded	0.10	SA464	SA466
303141df-cea9-460b-9cc5-320f601fb161	CG	0.02	0.0	0.04	0.69	0.66	0.72	-0.67	1000000000000.0	('303141df-cea9-460b-9cc5-320f601fb161.CG.1_303141df-cea9-460b-9cc5-320f601fb161.CG.0', '303141df-cea9-460b-9cc5-320f601fb161.WT.1_303141df-cea9-460b-9cc5-320f601fb161.WT.0')	(0,0):162,(0,1):1478,(1,0):2	0:2,1:1478	(0,0):641,(0,1):950,(1,0):290	0:290,1:950	chr9	-	(104133221, 104149915)	(104160896, 104160896)	HCT116-unstranded	0.50	SA464	SA467
d68898a3-abdc-4940-ae52-1ca4d498851a	CG	0.0	0.0	0.0	0.11	0.1	0.12	-0.11	1000000000000.0	('d68898a3-abdc-4940-ae52-1ca4d498851a.CG.1_d68898a3-abdc-4940-ae52-1ca4d498851a.CG.0', 'd68898a3-abdc-4940-ae52-1ca4d498851a.WT.1_d68898a3-abdc-4940-ae52-1ca4d498851a.WT.0')	(0,0):1190,(0,1):491,(1,0):5	0:5,1:491	(0,0):3401,(0,1):759,(1,0):642	0:642,1:759	chr9	-	(112961841, 113006091)	(113007123, 113007123)	HCT116-unstranded	0.50	SA464	SA467
2eb80a7c-110c-4029-89cb-13d7eb1fd67c	CG	0.22	0.1	0.37	0.49	0.39	0.58	-0.27	28.94	('2eb80a7c-110c-4029-89cb-13d7eb1fd67c.CG.1_2eb80a7c-110c-4029-89cb-13d7eb1fd67c.CG.0', '2eb80a7c-110c-4029-89cb-13d7eb1fd67c.WT.1_2eb80a7c-110c-4029-89cb-13d7eb1fd67c.WT.0')	(0,0):2897,(0,1):452,(1,0):5,(1,1):9	0:8,1:458	(0,0):3073,(0,1):511,(1,0):27,(1,1):4	0:31,1:511	chr9	-	(136201228, 136205160)	(136211188, 136211188)	HCT116-unstranded	0.50	SA464	SA467
bb285731-4833-40c5-b366-09279439f9b5	CG	0.0	0.0	0.0	0.11	0.1	0.12	-0.11	1000000000000.0	('bb285731-4833-40c5-b366-09279439f9b5.CG.1_bb285731-4833-40c5-b366-09279439f9b5.CG.0', 'bb285731-4833-40c5-b366-09279439f9b5.WT.1_bb285731-4833-40c5-b366-09279439f9b5.WT.0')	(0,0):1190,(0,1):491,(1,0):5	0:5,1:491	(0,0):3401,(0,1):759,(1,0):642	0:642,1:759	chr9	-	(112961841, 113006091)	(113007123, 113007123)	HCT116-unstranded	0.50	SA464	SA467
569183c9-fb4e-4f0f-83eb-9b0f6cba8e6c	CG	0.01	0.0	0.04	0.35	0.25	0.45	-0.34	1000000000000.0	('569183c9-fb4e-4f0f-83eb-9b0f6cba8e6c.CG.1_569183c9-fb4e-4f0f-83eb-9b0f6cba8e6c.CG.0', '569183c9-fb4e-4f0f-83eb-9b0f6cba8e6c.WT.1_569183c9-fb4e-4f0f-83eb-9b0f6cba8e6c.WT.0')	(0,0):3323,(0,1):240,(1,0):1,(1,1):793	0:6,1:1028	(0,0):3692,(0,1):77,(1,0):25,(1,1):693	0:252,1:543	chr9	-	(130658521, 130672230)	(130674959, 130674959)	HCT116-unstranded	0.50	SA464	SA467
25a96acc-3895-4eea-b33b-bc0f9f1a8d20	CG	0.02	0.0	0.04	0.69	0.66	0.72	-0.67	1000000000000.0	('25a96acc-3895-4eea-b33b-bc0f9f1a8d20.CG.1_25a96acc-3895-4eea-b33b-bc0f9f1a8d20.CG.0', '25a96acc-3895-4eea-b33b-bc0f9f1a8d20.WT.1_25a96acc-3895-4eea-b33b-bc0f9f1a8d20.WT.0')	(0,0):162,(0,1):1478,(1,0):2	0:2,1:1478	(0,0):641,(0,1):950,(1,0):290	0:290,1:950	chr9	-	(104133221, 104149915)	(104160896, 104160896)	HCT116-unstranded	0.50	SA464	SA467
bc91ef52-8e47-411d-a50a-7658376c0f4e	CG	0.16	0.13	0.19	0.41	0.35	0.47	-0.25	1000000000000.0	('bc91ef52-8e47-411d-a50a-7658376c0f4e.CG.1_bc91ef52-8e47-411d-a50a-7658376c0f4e.CG.0', 'bc91ef52-8e47-411d-a50a-7658376c0f4e.WT.1_bc91ef52-8e47-411d-a50a-7658376c0f4e.WT.0')	(0,0):4192,(0,1):95,(1,0):294,(1,1):1	0:294,1:96	(0,0):5522,(0,1):67,(1,0):766	0:766,1:67	chr7	-	(44613435, 44620692)	(44621173, 44621173)	HCT116-unstranded	0.50	SA464	SA467
8dab0b50-30f0-4ad1-88d9-4087540c66f7	CG	0.1	0.07	0.12	0.21	0.18	0.24	-0.11	32397382.61	('8dab0b50-30f0-4ad1-88d9-4087540c66f7.CG.1_8dab0b50-30f0-4ad1-88d9-4087540c66f7.CG.0', '8dab0b50-30f0-4ad1-88d9-4087540c66f7.WT.1_8dab0b50-30f0-4ad1-88d9-4087540c66f7.WT.0')	(0,0):1671,(0,1):2530,(1,0):44,(1,1):1	0:44,1:2531	(0,0):3400,(0,1):2544,(1,0):112	0:112,1:2544	chr7	-	(44613435, 44617493)	(44620838, 44620838)	HCT116-unstranded	0.50	SA464	SA467
578d907e-6d57-4317-b58f-d041036dd55e	CG	0.16	0.13	0.19	0.4	0.35	0.47	-0.24	1000000000000.0	('578d907e-6d57-4317-b58f-d041036dd55e.CG.1_578d907e-6d57-4317-b58f-d041036dd55e.CG.0', '578d907e-6d57-4317-b58f-d041036dd55e.WT.1_578d907e-6d57-4317-b58f-d041036dd55e.WT.0')	(0,0):4192,(0,1):95,(1,0):294,(1,1):1	0:294,1:96	(0,0):5522,(0,1):67,(1,0):766	0:766,1:67	chr7	-	(44613435, 44620692)	(44621173, 44621173)	HCT116-unstranded	0.50	SA464	SA467
a43d10b9-3ad3-4fa4-90aa-4484926069c3	CG	0.11	0.08	0.15	0.31	0.25	0.39	-0.2	5122862789.02	('a43d10b9-3ad3-4fa4-90aa-4484926069c3.CG.1_a43d10b9-3ad3-4fa4-90aa-4484926069c3.CG.0', 'a43d10b9-3ad3-4fa4-90aa-4484926069c3.WT.1_a43d10b9-3ad3-4fa4-90aa-4484926069c3.WT.0')	(0,0):4442,(0,1):95,(1,0):44,(1,1):1	0:44,1:96	(0,0):6171,(0,1):67,(1,0):117	0:117,1:67	chr7	-	(44613435, 44620692)	(44621173, 44621173)	HCT116-unstranded	0.50	SA464	SA467
891b19ef-bca8-47d1-aee2-ee23a4edf459	CG	0.15	0.13	0.16	0.31	0.29	0.32	-0.16	1000000000000.0	('891b19ef-bca8-47d1-aee2-ee23a4edf459.CG.1_891b19ef-bca8-47d1-aee2-ee23a4edf459.CG.0', '891b19ef-bca8-47d1-aee2-ee23a4edf459.WT.1_891b19ef-bca8-47d1-aee2-ee23a4edf459.WT.0')	(0,0):1419,(0,1):2530,(1,0):296,(1,1):1	0:296,1:2531	(0,0):2748,(0,1):2544,(1,0):764	0:764,1:2544	chr7	-	(44613435, 44617493)	(44620838, 44620838)	HCT116-unstranded	0.50	SA464	SA467
363475d0-800a-4751-a941-7f272dc6fa44	CG	0.03	0.01	0.06	0.44	0.34	0.57	-0.41	1000000000000.0	('363475d0-800a-4751-a941-7f272dc6fa44.CG.0_363475d0-800a-4751-a941-7f272dc6fa44.CG.1', '363475d0-800a-4751-a941-7f272dc6fa44.WT.0_363475d0-800a-4751-a941-7f272dc6fa44.WT.1')	(0,0):854,(0,1):10,(1,0):60	0:60,1:10	(0,0):1495,(0,1):18,(1,0):3501	0:3501,1:18	chr5	+	(78964715, 78964715)	(79035226, 78975493)	HCT116-unstranded	0.50	SA464	SA467
8480e957-fbfc-4b9d-ad31-5c9c6f43c92f	CG	0.14	0.05	0.31	0.49	0.43	0.55	-0.35	67.31	('8480e957-fbfc-4b9d-ad31-5c9c6f43c92f.CG.1_8480e957-fbfc-4b9d-ad31-5c9c6f43c92f.CG.0', '8480e957-fbfc-4b9d-ad31-5c9c6f43c92f.WT.1_8480e957-fbfc-4b9d-ad31-5c9c6f43c92f.WT.0')	(0,0):2073,(0,1):11,(1,0):4	0:4,1:11	(0,0):2597,(0,1):97,(1,0):281	0:281,1:97	chr5	-	(140011313, 140018325)	(140026899, 140026899)	HCT116-unstranded	0.50	SA464	SA467
0c0fcecb-43d3-4253-a996-cdedd100912f	CG	0.03	0.01	0.05	0.44	0.34	0.57	-0.41	1000000000000.0	('0c0fcecb-43d3-4253-a996-cdedd100912f.CG.0_0c0fcecb-43d3-4253-a996-cdedd100912f.CG.1', '0c0fcecb-43d3-4253-a996-cdedd100912f.WT.0_0c0fcecb-43d3-4253-a996-cdedd100912f.WT.1')	(0,0):854,(0,1):10,(1,0):60	0:60,1:10	(0,0):1495,(0,1):18,(1,0):3501	0:3501,1:18	chr5	+	(78964715, 78964715)	(79035226, 78975493)	HCT116-unstranded	0.50	SA464	SA467
aa68055d-08b1-465d-b6e2-10e77e40a98c	CG	0.14	0.04	0.27	0.48	0.43	0.54	-0.34	1650229960.32	('aa68055d-08b1-465d-b6e2-10e77e40a98c.CG.1_aa68055d-08b1-465d-b6e2-10e77e40a98c.CG.0', 'aa68055d-08b1-465d-b6e2-10e77e40a98c.WT.1_aa68055d-08b1-465d-b6e2-10e77e40a98c.WT.0')	(0,0):2073,(0,1):11,(1,0):4	0:4,1:11	(0,0):2597,(0,1):97,(1,0):281	0:281,1:97	chr5	-	(140011313, 140018325)	(140026899, 140026899)	HCT116-unstranded	0.50	SA464	SA467
424d62dd-9947-40f0-ba40-3a6f0fdc3e00	CG	0.03	0.01	0.04	0.17	0.14	0.21	-0.14	1000000000000.0	('424d62dd-9947-40f0-ba40-3a6f0fdc3e00.CG.0_424d62dd-9947-40f0-ba40-3a6f0fdc3e00.CG.1', '424d62dd-9947-40f0-ba40-3a6f0fdc3e00.WT.0_424d62dd-9947-40f0-ba40-3a6f0fdc3e00.WT.1')	(0,0):19674,(0,1):146,(1,0):13,(1,1):3	0:13,1:149	(0,0):15607,(0,1):120,(1,0):89,(1,1):1	0:89,1:121	chr20	+	(62505021, 62505021)	(62558157, 62514173)	HCT116-unstranded	0.50	SA464	SA467
a4e4108b-8251-4eb1-8a92-73ccd039f0b9	CG	0.03	0.02	0.05	0.22	0.17	0.27	-0.19	1000000000000.0	('a4e4108b-8251-4eb1-8a92-73ccd039f0b9.CG.0_a4e4108b-8251-4eb1-8a92-73ccd039f0b9.CG.1', 'a4e4108b-8251-4eb1-8a92-73ccd039f0b9.WT.0_a4e4108b-8251-4eb1-8a92-73ccd039f0b9.WT.1')	(0,0):19688,(0,1):132,(1,0):13,(1,1):3	0:13,1:135	(0,0):15638,(0,1):91,(1,0):87,(1,1):1	0:87,1:92	chr20	+	(62505021, 62505021)	(62558157, 62514173)	HCT116-unstranded	0.50	SA464	SA467
48c81f96-ce64-441f-989c-b22335850d66	CG	0.02	0.0	0.07	0.26	0.16	0.37	-0.24	254533314.44	('48c81f96-ce64-441f-989c-b22335850d66.CG.0_48c81f96-ce64-441f-989c-b22335850d66.CG.1', '48c81f96-ce64-441f-989c-b22335850d66.WT.0_48c81f96-ce64-441f-989c-b22335850d66.WT.1')	(0,0):11902,(0,1):12,(1,0):3	0:3,1:12	(0,0):16163,(0,1):13,(1,0):73	0:73,1:13	chr1	+	(111992459, 111992459)	(112021134, 111996978)	HCT116-unstranded	0.50	SA464	SA467
23970e46-2819-4fe9-912e-751e6434304a	CG	0.0	0.0	0.01	0.17	0.12	0.22	-0.17	1000000000000.0	('23970e46-2819-4fe9-912e-751e6434304a.CG.0_23970e46-2819-4fe9-912e-751e6434304a.CG.1_23970e46-2819-4fe9-912e-751e6434304a.CG.2_23970e46-2819-4fe9-912e-751e6434304a.CG.3', '23970e46-2819-4fe9-912e-751e6434304a.WT.0_23970e46-2819-4fe9-912e-751e6434304a.WT.1')	(0,0):443,(0,1):476	0:0,1:476	(0,0):506,(0,1):267,(1,0):29	0:29,1:267	chr1	+	(33318680, 33318680)	(33354877, 33323455)	HCT116-unstranded	0.50	SA464	SA467
1c514d07-76b3-4a76-b81a-91c6d3a1016f	CG	0.01	0.01	0.01	0.12	0.1	0.13	-0.11	1000000000000.0	('1c514d07-76b3-4a76-b81a-91c6d3a1016f.CG.0_1c514d07-76b3-4a76-b81a-91c6d3a1016f.CG.1', '1c514d07-76b3-4a76-b81a-91c6d3a1016f.WT.0_1c514d07-76b3-4a76-b81a-91c6d3a1016f.WT.1')	(0,0):391,(0,1):3069,(1,0):22,(1,1):1	0:22,1:3070	(0,0):1131,(0,1):3183,(1,0):381	0:381,1:3183	chr1	+	(47840869, 47840869)	(47883723, 47844511)	HCT116-unstranded	0.50	SA464	SA467
2b9a7684-5434-40da-8384-5e22b544a7db	CG	0.01	0.0	0.03	0.17	0.1	0.28	-0.16	4404.52	('2b9a7684-5434-40da-8384-5e22b544a7db.CG.1_2b9a7684-5434-40da-8384-5e22b544a7db.CG.0', '2b9a7684-5434-40da-8384-5e22b544a7db.WT.1_2b9a7684-5434-40da-8384-5e22b544a7db.WT.0')	(0,0):1290,(0,1):41	0:0,1:41	(0,0):1972,(0,1):25,(1,0):16	0:16,1:25	chr1	-	(145588378, 145595119)	(145597054, 145597054)	HCT116-unstranded	0.50	SA464	SA467
649e4a12-01c7-435d-b6cc-498b08d71c02	CG	0.05	0.0	0.17	0.38	0.23	0.53	-0.33	24.8	('649e4a12-01c7-435d-b6cc-498b08d71c02.CG.0_649e4a12-01c7-435d-b6cc-498b08d71c02.CG.1', '649e4a12-01c7-435d-b6cc-498b08d71c02.WT.0_649e4a12-01c7-435d-b6cc-498b08d71c02.WT.1')	(0,0):473,(0,1):1452	0:0,1:1452	(0,0):1173,(0,1):919,(1,0):7	0:7,1:919	chr1	+	(145686976, 145686976)	(145747253, 145696218)	HCT116-unstranded	0.50	SA464	SA467
95188cfe-a612-40d1-a5a8-42cf01d874ca	CG	0.54	0.52	0.56	0.67	0.66	0.69	-0.13	1000000000000.0	('95188cfe-a612-40d1-a5a8-42cf01d874ca.CG.0_95188cfe-a612-40d1-a5a8-42cf01d874ca.CG.1', '95188cfe-a612-40d1-a5a8-42cf01d874ca.WT.0_95188cfe-a612-40d1-a5a8-42cf01d874ca.WT.1')	(0,0):747,(0,1):1232,(1,0):1994,(1,1):1311	0:2709,1:1828	(0,0):851,(0,1):1165,(1,0):3188,(1,1):1182	0:3992,1:1543	chr1	+	(90048184, 90048184)	(90185092, 90063423)	HCT116-unstranded	0.50	SA464	SA467
c7473ff6-f0cf-4d6c-8fba-268579e7df39	CG	0.02	0.01	0.05	0.26	0.16	0.4	-0.24	14742081.58	('c7473ff6-f0cf-4d6c-8fba-268579e7df39.CG.0_c7473ff6-f0cf-4d6c-8fba-268579e7df39.CG.1', 'c7473ff6-f0cf-4d6c-8fba-268579e7df39.WT.0_c7473ff6-f0cf-4d6c-8fba-268579e7df39.WT.1')	(0,0):11902,(0,1):12,(1,0):3	0:3,1:12	(0,0):16163,(0,1):13,(1,0):73	0:73,1:13	chr1	+	(111992459, 111992459)	(112021134, 111996978)	HCT116-unstranded	0.50	SA464	SA467
95dead48-20e3-48da-82fb-8de5cfa791e9	CG	0.0	0.0	0.01	0.14	0.09	0.19	-0.14	1000000000000.0	('95dead48-20e3-48da-82fb-8de5cfa791e9.CG.1_95dead48-20e3-48da-82fb-8de5cfa791e9.CG.0', '95dead48-20e3-48da-82fb-8de5cfa791e9.WT.1_95dead48-20e3-48da-82fb-8de5cfa791e9.WT.0')	(0,0):831,(0,1):67	0:0,1:67	(0,0):2528,(0,1):46,(1,0):46,(1,1):1	0:46,1:47	chr1	-	(222716879, 222731965)	(222734860, 222734860)	HCT116-unstranded	0.50	SA464	SA467
ed98e803-2798-4014-94a7-f9c50c7120d1	CG	0.44	0.37	0.52	0.73	0.65	0.81	-0.29	796645890582.05	('ed98e803-2798-4014-94a7-f9c50c7120d1.CG.1_ed98e803-2798-4014-94a7-f9c50c7120d1.CG.0', 'ed98e803-2798-4014-94a7-f9c50c7120d1.WT.1_ed98e803-2798-4014-94a7-f9c50c7120d1.WT.0')	(0,0):940,(0,1):50,(1,0):159,(1,1):12	0:165,1:56	(0,0):855,(0,1):24,(1,0):257,(1,1):7	0:261,1:27	chr1	-	(38322923, 38334173)	(38338837, 38338837)	HCT116-unstranded	0.50	SA464	SA467
a00deef2-6b47-4c30-86a1-d92c3c3d9a78	CG	0.02	0.01	0.05	0.16	0.11	0.21	-0.14	63387514649.96	('a00deef2-6b47-4c30-86a1-d92c3c3d9a78.CG.0_a00deef2-6b47-4c30-86a1-d92c3c3d9a78.CG.1', 'a00deef2-6b47-4c30-86a1-d92c3c3d9a78.WT.0_a00deef2-6b47-4c30-86a1-d92c3c3d9a78.WT.1')	(0,0):227,(0,1):1277,(1,0):3,(1,1):11	0:3,1:1288	(0,0):979,(0,1):935,(1,0):24,(1,1):13	0:26,1:946	chr1	+	(180849212, 180849212)	(180886236, 180859387)	HCT116-unstranded	0.50	SA464	SA467
cf59b710-1139-4cec-9a92-fa405411e53d	CG	0.02	0.01	0.05	0.13	0.09	0.17	-0.11	10033369.71	('cf59b710-1139-4cec-9a92-fa405411e53d.CG.0_cf59b710-1139-4cec-9a92-fa405411e53d.CG.1', 'cf59b710-1139-4cec-9a92-fa405411e53d.WT.0_cf59b710-1139-4cec-9a92-fa405411e53d.WT.1')	(0,0):8540,(0,1):88,(1,0):5,(1,1):2	0:5,1:90	(0,0):11421,(0,1):116,(1,0):47,(1,1):2	0:47,1:118	chr1	+	(225965531, 225965531)	(226016613, 225971070)	HCT116-unstranded	0.50	SA464	SA467
a9b6aba4-57ec-42a9-a3c7-8d735f4babd5	CG	0.02	0.01	0.04	0.16	0.11	0.21	-0.14	8294971756.47	('a9b6aba4-57ec-42a9-a3c7-8d735f4babd5.CG.0_a9b6aba4-57ec-42a9-a3c7-8d735f4babd5.CG.1', 'a9b6aba4-57ec-42a9-a3c7-8d735f4babd5.WT.0_a9b6aba4-57ec-42a9-a3c7-8d735f4babd5.WT.1')	(0,0):227,(0,1):1277,(1,0):3,(1,1):11	0:3,1:1288	(0,0):979,(0,1):935,(1,0):24,(1,1):13	0:26,1:946	chr1	+	(180849212, 180849212)	(180886236, 180859387)	HCT116-unstranded	0.50	SA464	SA467
883ca52f-44e4-4a47-8ac5-8eb58fb7c83b	CG	0.05	0.01	0.12	0.38	0.3	0.46	-0.33	1000000000000.0	('883ca52f-44e4-4a47-8ac5-8eb58fb7c83b.CG.1_883ca52f-44e4-4a47-8ac5-8eb58fb7c83b.CG.0', '883ca52f-44e4-4a47-8ac5-8eb58fb7c83b.WT.1_883ca52f-44e4-4a47-8ac5-8eb58fb7c83b.WT.0')	(0,0):97,(0,1):1186,(1,0):1	0:1,1:1186	(0,0):346,(0,1):1779,(1,0):37	0:37,1:1779	chr1	-	(173883691, 173900352)	(173910518, 173910518)	HCT116-unstranded	0.50	SA464	SA467
0e191795-7a44-4d35-9315-4a60dd5c86f7	CG	0.0	0.0	0.01	0.16	0.14	0.19	-0.16	1000000000000.0	('0e191795-7a44-4d35-9315-4a60dd5c86f7.CG.6_0e191795-7a44-4d35-9315-4a60dd5c86f7.CG.5_0e191795-7a44-4d35-9315-4a60dd5c86f7.CG.4_0e191795-7a44-4d35-9315-4a60dd5c86f7.CG.3_0e191795-7a44-4d35-9315-4a60dd5c86f7.CG.2_0e191795-7a44-4d35-9315-4a60dd5c86f7.CG.1_0e191795-7a44-4d35-9315-4a60dd5c86f7.CG.0', '0e191795-7a44-4d35-9315-4a60dd5c86f7.WT.1_0e191795-7a44-4d35-9315-4a60dd5c86f7.WT.0')	(0,0):7844,(0,1):371,(1,0):7,(1,1):2	0:7,1:373	(0,0):9005,(0,1):189,(1,0):271,(1,1):1	0:271,1:190	chr1	-	(111933664, 111990057)	(111991426, 111991426)	HCT116-unstranded	0.50	SA464	SA467
22669bcc-7938-4cab-aeca-a2ba3e38c6c3	CG	0.44	0.37	0.52	0.73	0.66	0.81	-0.29	113649157.8	('22669bcc-7938-4cab-aeca-a2ba3e38c6c3.CG.1_22669bcc-7938-4cab-aeca-a2ba3e38c6c3.CG.0', '22669bcc-7938-4cab-aeca-a2ba3e38c6c3.WT.1_22669bcc-7938-4cab-aeca-a2ba3e38c6c3.WT.0')	(0,0):940,(0,1):50,(1,0):159,(1,1):12	0:166,1:55	(0,0):855,(0,1):24,(1,0):257,(1,1):7	0:262,1:26	chr1	-	(38322923, 38334173)	(38338837, 38338837)	HCT116-unstranded	0.50	SA464	SA467
bb6a0336-3cde-4a20-a457-a9d254c2c7a9	CG	0.01	0.0	0.02	0.21	0.19	0.24	-0.2	1000000000000.0	('bb6a0336-3cde-4a20-a457-a9d254c2c7a9.CG.2_bb6a0336-3cde-4a20-a457-a9d254c2c7a9.CG.1_bb6a0336-3cde-4a20-a457-a9d254c2c7a9.CG.0', 'bb6a0336-3cde-4a20-a457-a9d254c2c7a9.WT.1_bb6a0336-3cde-4a20-a457-a9d254c2c7a9.WT.0')	(0,0):1706,(0,1):2402,(1,0):7,(1,1):5	0:7,1:2407	(0,0):17840,(0,1):2263,(1,0):187,(1,1):4	0:189,1:2265	chr1	-	(156675169, 156691683)	(156694140, 156694140)	HCT116-unstranded	0.50	SA464	SA467
d526cf1d-eab5-44dd-8646-4c3798a2500c	CG	0.03	0.02	0.05	0.31	0.26	0.35	-0.28	1000000000000.0	('d526cf1d-eab5-44dd-8646-4c3798a2500c.CG.1_d526cf1d-eab5-44dd-8646-4c3798a2500c.CG.0', 'd526cf1d-eab5-44dd-8646-4c3798a2500c.WT.1_d526cf1d-eab5-44dd-8646-4c3798a2500c.WT.0')	(0,0):321,(0,1):1516,(1,0):16	0:16,1:1516	(0,0):496,(0,1):629,(1,0):91	0:91,1:629	chr1	-	(94344104, 94350761)	(94360284, 94360284)	HCT116-unstranded	0.50	SA464	SA467
edbbe80e-c338-4d48-9560-66fa8994c84a	CG	0.1	0.03	0.2	0.69	0.52	0.84	-0.59	1000000000000.0	('edbbe80e-c338-4d48-9560-66fa8994c84a.CG.0_edbbe80e-c338-4d48-9560-66fa8994c84a.CG.1', 'edbbe80e-c338-4d48-9560-66fa8994c84a.WT.0_edbbe80e-c338-4d48-9560-66fa8994c84a.WT.1')	(0,0):12975,(0,1):7,(1,0):3,(1,1):7	0:4,1:13	(0,0):17530,(0,1):7,(1,0):77,(1,1):14	0:87,1:11	chr1	+	(111991817, 111991817)	(112021134, 111992495)	HCT116-unstranded	0.50	SA464	SA467
299706fc-1004-49b9-b628-5b698f533e12	CG	0.02	0.01	0.03	0.16	0.13	0.2	-0.14	1000000000000.0	('299706fc-1004-49b9-b628-5b698f533e12.CG.1_299706fc-1004-49b9-b628-5b698f533e12.CG.0', '299706fc-1004-49b9-b628-5b698f533e12.WT.1_299706fc-1004-49b9-b628-5b698f533e12.WT.0')	(0,0):2285,(0,1):293,(1,0):46	0:46,1:293	(0,0):1637,(0,1):94,(1,0):144	0:144,1:94	chr1	-	(38455542, 38463635)	(38464820, 38464820)	HCT116-unstranded	0.50	SA464	SA467
a7953892-02be-426f-9e71-dfebef6d3224	CG	0.2	0.19	0.21	0.08	0.07	0.08	0.12	1000000000000.0	('a7953892-02be-426f-9e71-dfebef6d3224.CG.0_a7953892-02be-426f-9e71-dfebef6d3224.CG.1', 'a7953892-02be-426f-9e71-dfebef6d3224.WT.0_a7953892-02be-426f-9e71-dfebef6d3224.WT.1')	(0,0):3018,(0,1):14706,(1,0):1485,(1,1):92	0:1501,1:14782	(0,0):3125,(0,1):23139,(1,0):783,(1,1):115	0:793,1:23244	chr1	+	(16719723, 16719723)	(16786573, 16724637)	HCT116-unstranded	0.50	SA464	SA467
7c311b60-f145-4193-81d6-acf29b9007ef	CG	0.28	0.24	0.32	0.42	0.37	0.47	-0.14	6428.96	('7c311b60-f145-4193-81d6-acf29b9007ef.CG.1_7c311b60-f145-4193-81d6-acf29b9007ef.CG.0', '7c311b60-f145-4193-81d6-acf29b9007ef.WT.1_7c311b60-f145-4193-81d6-acf29b9007ef.WT.0')	(0,0):7044,(0,1):160,(1,0):326,(1,1):13	0:328,1:171	(0,0):6976,(0,1):140,(1,0):534,(1,1):10	0:539,1:145	chr1	-	(153920145, 153934696)	(153935223, 153935223)	HCT116-unstranded	0.50	SA464	SA467
41919396-c9b0-4b6e-8197-c9a530d24636	CG	0.8	0.76	0.83	0.48	0.43	0.53	0.32	1000000000000.0	('41919396-c9b0-4b6e-8197-c9a530d24636.CG.0_41919396-c9b0-4b6e-8197-c9a530d24636.CG.1', '41919396-c9b0-4b6e-8197-c9a530d24636.WT.0_41919396-c9b0-4b6e-8197-c9a530d24636.WT.1')	(0,0):878,(0,1):113,(1,0):149	0:149,1:113	(0,0):1966,(0,1):398,(1,0):122	0:122,1:398	chr1	+	(32510932, 32510932)	(32557612, 32526451)	HCT116-unstranded	0.50	SA464	SA467
82b57601-2be2-4b75-82ce-a8e63a648ffa	CG	0.02	0.01	0.05	0.13	0.09	0.17	-0.11	17565.52	('82b57601-2be2-4b75-82ce-a8e63a648ffa.CG.0_82b57601-2be2-4b75-82ce-a8e63a648ffa.CG.1', '82b57601-2be2-4b75-82ce-a8e63a648ffa.WT.0_82b57601-2be2-4b75-82ce-a8e63a648ffa.WT.1')	(0,0):8540,(0,1):88,(1,0):5,(1,1):2	0:5,1:90	(0,0):11421,(0,1):116,(1,0):47,(1,1):2	0:47,1:118	chr1	+	(225965531, 225965531)	(226016613, 225971070)	HCT116-unstranded	0.50	SA464	SA467
63bb3503-b430-4d64-987a-096be64e8a15	CG	0.32	0.3	0.33	0.1	0.09	0.11	0.22	1000000000000.0	('63bb3503-b430-4d64-987a-096be64e8a15.CG.1_63bb3503-b430-4d64-987a-096be64e8a15.CG.0', '63bb3503-b430-4d64-987a-096be64e8a15.WT.1_63bb3503-b430-4d64-987a-096be64e8a15.WT.0')	(0,0):350,(0,1):2701,(1,0):1055,(1,1):51	0:1069,1:2738	(0,0):276,(0,1):6119,(1,0):581,(1,1):151	0:595,1:6256	chr1	-	(207191866, 207217194)	(207224422, 207224422)	HCT116-unstranded	0.50	SA464	SA467
d4304d75-dad2-4321-83d6-a7d822a1bbe9	CG	0.04	0.0	0.13	0.35	0.18	0.52	-0.31	263.04	('d4304d75-dad2-4321-83d6-a7d822a1bbe9.CG.0_d4304d75-dad2-4321-83d6-a7d822a1bbe9.CG.1', 'd4304d75-dad2-4321-83d6-a7d822a1bbe9.WT.0_d4304d75-dad2-4321-83d6-a7d822a1bbe9.WT.1')	(0,0):473,(0,1):1452	0:0,1:1452	(0,0):1173,(0,1):919,(1,0):7	0:7,1:919	chr1	+	(145686976, 145686976)	(145747253, 145696218)	HCT116-unstranded	0.50	SA464	SA467
48b56e95-5689-418d-aca1-ebdb8f2b133b	CG	0.35	0.3	0.39	0.21	0.19	0.25	0.14	227906617.99	('48b56e95-5689-418d-aca1-ebdb8f2b133b.CG.1_48b56e95-5689-418d-aca1-ebdb8f2b133b.CG.0', '48b56e95-5689-418d-aca1-ebdb8f2b133b.WT.1_48b56e95-5689-418d-aca1-ebdb8f2b133b.WT.0')	(0,0):1100,(0,1):97,(1,0):457,(1,1):121	0:492,1:183	(0,0):1665,(0,1):114,(1,0):351,(1,1):194	0:393,1:266	chr1	-	(209955661, 209963012)	(209964232, 209964232)	HCT116-unstranded	0.50	SA464	SA467
ca646e47-5ae8-429d-84dd-803d44f33de9	CG	0.8	0.76	0.84	0.48	0.43	0.53	0.32	1000000000000.0	('ca646e47-5ae8-429d-84dd-803d44f33de9.CG.0_ca646e47-5ae8-429d-84dd-803d44f33de9.CG.1', 'ca646e47-5ae8-429d-84dd-803d44f33de9.WT.0_ca646e47-5ae8-429d-84dd-803d44f33de9.WT.1')	(0,0):878,(0,1):113,(1,0):149	0:149,1:113	(0,0):1966,(0,1):398,(1,0):122	0:122,1:398	chr1	+	(32510932, 32510932)	(32557612, 32526451)	HCT116-unstranded	0.50	SA464	SA467
e2618427-34e4-4fac-bff2-a1ced6345820	CG	0.2	0.19	0.21	0.08	0.07	0.08	0.12	1000000000000.0	('e2618427-34e4-4fac-bff2-a1ced6345820.CG.0_e2618427-34e4-4fac-bff2-a1ced6345820.CG.1', 'e2618427-34e4-4fac-bff2-a1ced6345820.WT.0_e2618427-34e4-4fac-bff2-a1ced6345820.WT.1')	(0,0):3018,(0,1):14706,(1,0):1485,(1,1):92	0:1499,1:14784	(0,0):3125,(0,1):23139,(1,0):783,(1,1):115	0:787,1:23250	chr1	+	(16719723, 16719723)	(16786573, 16724637)	HCT116-unstranded	0.50	SA464	SA467
530fa1bb-7934-4339-97cd-f6c8a3bca5c7	CG	0.28	0.24	0.32	0.42	0.37	0.46	-0.14	141976.51	('530fa1bb-7934-4339-97cd-f6c8a3bca5c7.CG.1_530fa1bb-7934-4339-97cd-f6c8a3bca5c7.CG.0', '530fa1bb-7934-4339-97cd-f6c8a3bca5c7.WT.1_530fa1bb-7934-4339-97cd-f6c8a3bca5c7.WT.0')	(0,0):7044,(0,1):160,(1,0):326,(1,1):13	0:331,1:168	(0,0):6976,(0,1):140,(1,0):534,(1,1):10	0:541,1:143	chr1	-	(153920145, 153934696)	(153935223, 153935223)	HCT116-unstranded	0.50	SA464	SA467
c825f9ca-a720-4af2-b1f4-a3ea972ff278	CG	0.12	0.09	0.15	0.24	0.19	0.28	-0.12	161.11	('c825f9ca-a720-4af2-b1f4-a3ea972ff278.CG.0_c825f9ca-a720-4af2-b1f4-a3ea972ff278.CG.1', 'c825f9ca-a720-4af2-b1f4-a3ea972ff278.WT.0_c825f9ca-a720-4af2-b1f4-a3ea972ff278.WT.1')	(0,0):355,(0,1):310,(1,0):56	0:56,1:310	(0,0):398,(0,1):230,(1,0):96	0:96,1:230	chr1	+	(150082611, 150082611)	(150131825, 150117505)	HCT116-unstranded	0.50	SA464	SA467
6c8a64e8-c376-47f1-ad14-99488514b6f0	CG	0.12	0.09	0.15	0.24	0.19	0.28	-0.12	2636676.69	('6c8a64e8-c376-47f1-ad14-99488514b6f0.CG.0_6c8a64e8-c376-47f1-ad14-99488514b6f0.CG.1', '6c8a64e8-c376-47f1-ad14-99488514b6f0.WT.0_6c8a64e8-c376-47f1-ad14-99488514b6f0.WT.1')	(0,0):355,(0,1):310,(1,0):56	0:56,1:310	(0,0):398,(0,1):230,(1,0):96	0:96,1:230	chr1	+	(150082611, 150082611)	(150131825, 150117505)	HCT116-unstranded	0.50	SA464	SA467
90b204e9-aa06-4b94-be3a-2fffaa7be154	CG	0.15	0.13	0.17	0.5	0.46	0.53	-0.35	1000000000000.0	('90b204e9-aa06-4b94-be3a-2fffaa7be154.CG.1_90b204e9-aa06-4b94-be3a-2fffaa7be154.CG.0', '90b204e9-aa06-4b94-be3a-2fffaa7be154.WT.1_90b204e9-aa06-4b94-be3a-2fffaa7be154.WT.0')	(0,0):436,(0,1):1570,(1,0):143,(1,1):7	0:144,1:1576	(0,0):409,(0,1):535,(1,0):271,(1,1):1	0:272,1:535	chr1	-	(205052258, 205055270)	(205064192, 205064192)	HCT116-unstranded	0.50	SA464	SA467
d08bcacc-c987-4942-bb9a-37159677a0cd	CG	0.34	0.3	0.39	0.21	0.19	0.24	0.13	4108996752.85	('d08bcacc-c987-4942-bb9a-37159677a0cd.CG.1_d08bcacc-c987-4942-bb9a-37159677a0cd.CG.0', 'd08bcacc-c987-4942-bb9a-37159677a0cd.WT.1_d08bcacc-c987-4942-bb9a-37159677a0cd.WT.0')	(0,0):1100,(0,1):97,(1,0):457,(1,1):121	0:503,1:172	(0,0):1665,(0,1):114,(1,0):351,(1,1):194	0:397,1:262	chr1	-	(209955661, 209963012)	(209964232, 209964232)	HCT116-unstranded	0.50	SA464	SA467
5996f23c-2c57-4428-901f-c268d43d561c	CG	0.54	0.53	0.56	0.67	0.66	0.69	-0.13	1000000000000.0	('5996f23c-2c57-4428-901f-c268d43d561c.CG.0_5996f23c-2c57-4428-901f-c268d43d561c.CG.1', '5996f23c-2c57-4428-901f-c268d43d561c.WT.0_5996f23c-2c57-4428-901f-c268d43d561c.WT.1')	(0,0):747,(0,1):1232,(1,0):1994,(1,1):1311	0:2682,1:1855	(0,0):851,(0,1):1165,(1,0):3188,(1,1):1182	0:3970,1:1565	chr1	+	(90048184, 90048184)	(90185092, 90063423)	HCT116-unstranded	0.50	SA464	SA467
288f9a63-d944-49af-b16b-579da5f0849f	CG	0.0	0.0	0.01	0.13	0.09	0.18	-0.13	1000000000000.0	('288f9a63-d944-49af-b16b-579da5f0849f.CG.1_288f9a63-d944-49af-b16b-579da5f0849f.CG.0', '288f9a63-d944-49af-b16b-579da5f0849f.WT.1_288f9a63-d944-49af-b16b-579da5f0849f.WT.0')	(0,0):831,(0,1):67	0:0,1:67	(0,0):2528,(0,1):46,(1,0):46,(1,1):1	0:46,1:47	chr1	-	(222716879, 222731965)	(222734860, 222734860)	HCT116-unstranded	0.50	SA464	SA467
8ba7e30d-757d-4ca8-b025-46e2aa80cf1f	CG	0.02	0.01	0.03	0.16	0.13	0.2	-0.14	1000000000000.0	('8ba7e30d-757d-4ca8-b025-46e2aa80cf1f.CG.1_8ba7e30d-757d-4ca8-b025-46e2aa80cf1f.CG.0', '8ba7e30d-757d-4ca8-b025-46e2aa80cf1f.WT.1_8ba7e30d-757d-4ca8-b025-46e2aa80cf1f.WT.0')	(0,0):2285,(0,1):293,(1,0):46	0:46,1:293	(0,0):1637,(0,1):94,(1,0):144	0:144,1:94	chr1	-	(38455542, 38463635)	(38464820, 38464820)	HCT116-unstranded	0.50	SA464	SA467
f411766e-3125-4708-b356-74869cf6a87a	CG	0.32	0.3	0.33	0.1	0.09	0.11	0.22	1000000000000.0	('f411766e-3125-4708-b356-74869cf6a87a.CG.1_f411766e-3125-4708-b356-74869cf6a87a.CG.0', 'f411766e-3125-4708-b356-74869cf6a87a.WT.1_f411766e-3125-4708-b356-74869cf6a87a.WT.0')	(0,0):350,(0,1):2701,(1,0):1055,(1,1):51	0:1070,1:2737	(0,0):276,(0,1):6119,(1,0):581,(1,1):151	0:595,1:6256	chr1	-	(207191866, 207217194)	(207224422, 207224422)	HCT116-unstranded	0.50	SA464	SA467
90efcc5c-b042-4dbb-b93a-083a7672ff5a	CG	0.11	0.04	0.23	0.69	0.55	0.82	-0.58	315109122317.63	('90efcc5c-b042-4dbb-b93a-083a7672ff5a.CG.0_90efcc5c-b042-4dbb-b93a-083a7672ff5a.CG.1', '90efcc5c-b042-4dbb-b93a-083a7672ff5a.WT.0_90efcc5c-b042-4dbb-b93a-083a7672ff5a.WT.1')	(0,0):12975,(0,1):7,(1,0):3,(1,1):7	0:4,1:13	(0,0):17530,(0,1):7,(1,0):77,(1,1):14	0:85,1:13	chr1	+	(111991817, 111991817)	(112021134, 111992495)	HCT116-unstranded	0.50	SA464	SA467
454b2eba-c0d9-41df-96dc-4fa52c948649	CG	0.15	0.13	0.18	0.5	0.46	0.53	-0.35	1000000000000.0	('454b2eba-c0d9-41df-96dc-4fa52c948649.CG.1_454b2eba-c0d9-41df-96dc-4fa52c948649.CG.0', '454b2eba-c0d9-41df-96dc-4fa52c948649.WT.1_454b2eba-c0d9-41df-96dc-4fa52c948649.WT.0')	(0,0):436,(0,1):1570,(1,0):143,(1,1):7	0:143,1:1577	(0,0):409,(0,1):535,(1,0):271,(1,1):1	0:272,1:535	chr1	-	(205052258, 205055270)	(205064192, 205064192)	HCT116-unstranded	0.50	SA464	SA467
a216bb5f-401c-491a-a0fe-ab6548cb1341	CG	0.03	0.02	0.05	0.31	0.26	0.35	-0.28	1000000000000.0	('a216bb5f-401c-491a-a0fe-ab6548cb1341.CG.1_a216bb5f-401c-491a-a0fe-ab6548cb1341.CG.0', 'a216bb5f-401c-491a-a0fe-ab6548cb1341.WT.1_a216bb5f-401c-491a-a0fe-ab6548cb1341.WT.0')	(0,0):321,(0,1):1516,(1,0):16	0:16,1:1516	(0,0):496,(0,1):629,(1,0):91	0:91,1:629	chr1	-	(94344104, 94350761)	(94360284, 94360284)	HCT116-unstranded	0.50	SA464	SA467
46b6c1c7-939b-4f01-891e-edd424cca978	CG	0.01	0.01	0.01	0.12	0.1	0.13	-0.11	1000000000000.0	('46b6c1c7-939b-4f01-891e-edd424cca978.CG.0_46b6c1c7-939b-4f01-891e-edd424cca978.CG.1', '46b6c1c7-939b-4f01-891e-edd424cca978.WT.0_46b6c1c7-939b-4f01-891e-edd424cca978.WT.1')	(0,0):391,(0,1):3069,(1,0):22,(1,1):1	0:22,1:3070	(0,0):1131,(0,1):3183,(1,0):381	0:381,1:3183	chr1	+	(47840869, 47840869)	(47883723, 47844511)	HCT116-unstranded	0.50	SA464	SA467
2bdf7af5-963f-47fd-93a6-fa2457651d03	CG	0.06	0.05	0.07	0.18	0.16	0.2	-0.12	1000000000000.0	('2bdf7af5-963f-47fd-93a6-fa2457651d03.CG.1_2bdf7af5-963f-47fd-93a6-fa2457651d03.CG.0', '2bdf7af5-963f-47fd-93a6-fa2457651d03.WT.1_2bdf7af5-963f-47fd-93a6-fa2457651d03.WT.0')	(0,0):595,(0,1):245,(1,0):288	0:288,1:245	(0,0):1263,(0,1):223,(1,0):954	0:954,1:223	chr16	-	(67964311, 67968405)	(67968851, 67968851)	HCT116-unstranded	0.50	SA464	SA467
2abf0db9-b1e6-4ef5-a606-889ce43d9b48	CG	0.05	0.04	0.06	0.23	0.21	0.26	-0.18	1000000000000.0	('2abf0db9-b1e6-4ef5-a606-889ce43d9b48.CG.1_2abf0db9-b1e6-4ef5-a606-889ce43d9b48.CG.0', '2abf0db9-b1e6-4ef5-a606-889ce43d9b48.WT.1_2abf0db9-b1e6-4ef5-a606-889ce43d9b48.WT.0')	(0,0):491,(0,1):245,(1,0):78	0:78,1:245	(0,0):804,(0,1):223,(1,0):411	0:411,1:223	chr16	-	(67965704, 67968405)	(67968851, 67968851)	HCT116-unstranded	0.50	SA464	SA467
2cf2caf9-b8aa-4b2c-91b0-960ac2d9cdfc	CG	0.07	0.06	0.08	0.21	0.19	0.23	-0.14	1000000000000.0	('2cf2caf9-b8aa-4b2c-91b0-960ac2d9cdfc.CG.1_2cf2caf9-b8aa-4b2c-91b0-960ac2d9cdfc.CG.0', '2cf2caf9-b8aa-4b2c-91b0-960ac2d9cdfc.WT.1_2cf2caf9-b8aa-4b2c-91b0-960ac2d9cdfc.WT.0')	(0,0):508,(0,1):245,(1,0):254	0:254,1:245	(0,0):948,(0,1):223,(1,0):855	0:855,1:223	chr16	-	(67964823, 67968405)	(67968851, 67968851)	HCT116-unstranded	0.50	SA464	SA467
8152d122-9e7e-4619-bc5d-5192b7b92d6e	CG	0.13	0.08	0.18	0.37	0.32	0.42	-0.24	1000000000000.0	('8152d122-9e7e-4619-bc5d-5192b7b92d6e.CG.1_8152d122-9e7e-4619-bc5d-5192b7b92d6e.CG.0', '8152d122-9e7e-4619-bc5d-5192b7b92d6e.WT.1_8152d122-9e7e-4619-bc5d-5192b7b92d6e.WT.0')	(0,0):332,(0,1):857,(1,0):21	0:21,1:857	(0,0):573,(0,1):991,(1,0):100	0:100,1:991	chr16	-	(81097351, 81115566)	(81118199, 81118199)	HCT116-unstranded	0.50	SA464	SA467
b8bbba74-6eae-4502-80de-4cbe64ffbbc5	CG	0.03	0.02	0.03	0.13	0.11	0.15	-0.1	1000000000000.0	('b8bbba74-6eae-4502-80de-4cbe64ffbbc5.CG.0_b8bbba74-6eae-4502-80de-4cbe64ffbbc5.CG.1', 'b8bbba74-6eae-4502-80de-4cbe64ffbbc5.WT.0_b8bbba74-6eae-4502-80de-4cbe64ffbbc5.WT.1')	(0,0):5926,(0,1):195,(1,0):326,(1,1):1	0:326,1:196	(0,0):7050,(0,1):165,(1,0):1492,(1,1):2	0:1493,1:166	chr16	+	(89967043, 89967043)	(89987385, 89970613)	HCT116-unstranded	0.50	SA464	SA467
d1fe2146-1010-4c39-b9bc-9515697fe794	CG	0.02	0.01	0.03	0.15	0.12	0.17	-0.13	1000000000000.0	('d1fe2146-1010-4c39-b9bc-9515697fe794.CG.1_d1fe2146-1010-4c39-b9bc-9515697fe794.CG.0', 'd1fe2146-1010-4c39-b9bc-9515697fe794.WT.1_d1fe2146-1010-4c39-b9bc-9515697fe794.WT.0')	(0,0):1759,(0,1):266,(1,0):10,(1,1):41	0:10,1:307	(0,0):2269,(0,1):290,(1,0):122,(1,1):46	0:127,1:331	chr16	-	(81097351, 81124206)	(81130008, 81130008)	HCT116-unstranded	0.50	SA464	SA467
4a457d02-dd51-4e81-8dc2-f37aa4635cf9	CG	0.05	0.04	0.07	0.22	0.19	0.25	-0.17	1000000000000.0	('4a457d02-dd51-4e81-8dc2-f37aa4635cf9.CG.1_4a457d02-dd51-4e81-8dc2-f37aa4635cf9.CG.0', '4a457d02-dd51-4e81-8dc2-f37aa4635cf9.WT.1_4a457d02-dd51-4e81-8dc2-f37aa4635cf9.WT.0')	(0,0):493,(0,1):245,(1,0):76	0:76,1:245	(0,0):850,(0,1):223,(1,0):365	0:365,1:223	chr16	-	(67965704, 67968405)	(67968851, 67968851)	HCT116-unstranded	0.50	SA464	SA467
c70f0576-7903-4a00-9f7c-2fd51b193e74	CG	0.03	0.02	0.05	0.27	0.23	0.31	-0.24	1000000000000.0	('c70f0576-7903-4a00-9f7c-2fd51b193e74.CG.1_c70f0576-7903-4a00-9f7c-2fd51b193e74.CG.0', 'c70f0576-7903-4a00-9f7c-2fd51b193e74.WT.1_c70f0576-7903-4a00-9f7c-2fd51b193e74.WT.0')	(0,0):485,(0,1):245,(1,0):20	0:20,1:245	(0,0):790,(0,1):223,(1,0):205	0:205,1:223	chr16	-	(67966063, 67968405)	(67968851, 67968851)	HCT116-unstranded	0.50	SA464	SA467
99fc634b-6e21-49fc-b5d4-a493f33d6ed5	CG	0.06	0.05	0.07	0.31	0.28	0.33	-0.25	1000000000000.0	('99fc634b-6e21-49fc-b5d4-a493f33d6ed5.CG.1_99fc634b-6e21-49fc-b5d4-a493f33d6ed5.CG.0', '99fc634b-6e21-49fc-b5d4-a493f33d6ed5.WT.1_99fc634b-6e21-49fc-b5d4-a493f33d6ed5.WT.0')	(0,0):1820,(0,1):266,(1,0):148,(1,1):41	0:150,1:305	(0,0):2711,(0,1):290,(1,0):1055,(1,1):46	0:1073,1:318	chr16	-	(81094811, 81124206)	(81130008, 81130008)	HCT116-unstranded	0.50	SA464	SA467
ab33ec5f-cdd4-4d7c-bec0-52db9481d3f4	CG	0.03	0.02	0.05	0.26	0.23	0.31	-0.23	1000000000000.0	('ab33ec5f-cdd4-4d7c-bec0-52db9481d3f4.CG.1_ab33ec5f-cdd4-4d7c-bec0-52db9481d3f4.CG.0', 'ab33ec5f-cdd4-4d7c-bec0-52db9481d3f4.WT.1_ab33ec5f-cdd4-4d7c-bec0-52db9481d3f4.WT.0')	(0,0):486,(0,1):245,(1,0):19	0:19,1:245	(0,0):793,(0,1):223,(1,0):200	0:200,1:223	chr16	-	(67966066, 67968405)	(67968851, 67968851)	HCT116-unstranded	0.50	SA464	SA467
eec4659b-53df-4722-a485-c4df26bb57bc	CG	0.0	0.0	0.01	0.12	0.09	0.16	-0.12	1000000000000.0	('eec4659b-53df-4722-a485-c4df26bb57bc.CG.0_eec4659b-53df-4722-a485-c4df26bb57bc.CG.1', 'eec4659b-53df-4722-a485-c4df26bb57bc.WT.0_eec4659b-53df-4722-a485-c4df26bb57bc.WT.1')	(0,0):1395,(0,1):1782,(1,0):1,(1,1):2	0:1,1:1784	(0,0):2362,(0,1):1280,(1,0):45,(1,1):4	0:46,1:1283	chr16	+	(31202284, 31202284)	(31213931, 31203127)	HCT116-unstranded	0.50	SA464	SA467
01ab9948-882b-484e-abe1-aeea793a6fa8	CG	0.61	0.57	0.65	0.44	0.41	0.48	0.17	1000000000000.0	('01ab9948-882b-484e-abe1-aeea793a6fa8.CG.0_01ab9948-882b-484e-abe1-aeea793a6fa8.CG.1', '01ab9948-882b-484e-abe1-aeea793a6fa8.WT.0_01ab9948-882b-484e-abe1-aeea793a6fa8.WT.1')	(0,0):378,(0,1):194,(1,0):712	0:712,1:194	(0,0):483,(0,1):246,(1,0):458	0:458,1:246	chr16	+	(67299991, 67299991)	(67314709, 67306093)	HCT116-unstranded	0.50	SA464	SA467
da15aa46-872d-4beb-b10b-0f0c6124040f	CG	0.0	0.0	0.01	0.12	0.09	0.16	-0.12	1000000000000.0	('da15aa46-872d-4beb-b10b-0f0c6124040f.CG.0_da15aa46-872d-4beb-b10b-0f0c6124040f.CG.1', 'da15aa46-872d-4beb-b10b-0f0c6124040f.WT.0_da15aa46-872d-4beb-b10b-0f0c6124040f.WT.1')	(0,0):1395,(0,1):1782,(1,0):1,(1,1):2	0:1,1:1784	(0,0):2362,(0,1):1280,(1,0):45,(1,1):4	0:45,1:1284	chr16	+	(31202284, 31202284)	(31213931, 31203127)	HCT116-unstranded	0.50	SA464	SA467
217f9512-8017-4129-bd86-f6279a370d07	CG	0.61	0.57	0.65	0.44	0.41	0.48	0.17	1000000000000.0	('217f9512-8017-4129-bd86-f6279a370d07.CG.0_217f9512-8017-4129-bd86-f6279a370d07.CG.1', '217f9512-8017-4129-bd86-f6279a370d07.WT.0_217f9512-8017-4129-bd86-f6279a370d07.WT.1')	(0,0):378,(0,1):194,(1,0):712	0:712,1:194	(0,0):483,(0,1):246,(1,0):458	0:458,1:246	chr16	+	(67299991, 67299991)	(67314709, 67306093)	HCT116-unstranded	0.50	SA464	SA467
e2c44f44-6cc5-4b5e-b32c-61e773edc238	CG	0.06	0.05	0.08	0.22	0.2	0.25	-0.16	1000000000000.0	('e2c44f44-6cc5-4b5e-b32c-61e773edc238.CG.1_e2c44f44-6cc5-4b5e-b32c-61e773edc238.CG.0', 'e2c44f44-6cc5-4b5e-b32c-61e773edc238.WT.1_e2c44f44-6cc5-4b5e-b32c-61e773edc238.WT.0')	(0,0):494,(0,1):245,(1,0):224	0:224,1:245	(0,0):805,(0,1):223,(1,0):840	0:840,1:223	chr16	-	(67965001, 67968405)	(67968851, 67968851)	HCT116-unstranded	0.50	SA464	SA467
ca4e49fc-901f-4383-a45a-a4015798ad41	CG	0.03	0.02	0.03	0.13	0.11	0.15	-0.1	1000000000000.0	('ca4e49fc-901f-4383-a45a-a4015798ad41.CG.0_ca4e49fc-901f-4383-a45a-a4015798ad41.CG.1', 'ca4e49fc-901f-4383-a45a-a4015798ad41.WT.0_ca4e49fc-901f-4383-a45a-a4015798ad41.WT.1')	(0,0):5926,(0,1):195,(1,0):326,(1,1):1	0:326,1:196	(0,0):7050,(0,1):165,(1,0):1492,(1,1):2	0:1492,1:167	chr16	+	(89967043, 89967043)	(89987385, 89970613)	HCT116-unstranded	0.50	SA464	SA467
a050073e-ab60-4c42-9eb0-3a377e94fe54	CG	0.02	0.01	0.03	0.15	0.12	0.17	-0.13	1000000000000.0	('a050073e-ab60-4c42-9eb0-3a377e94fe54.CG.1_a050073e-ab60-4c42-9eb0-3a377e94fe54.CG.0', 'a050073e-ab60-4c42-9eb0-3a377e94fe54.WT.1_a050073e-ab60-4c42-9eb0-3a377e94fe54.WT.0')	(0,0):1759,(0,1):266,(1,0):10,(1,1):41	0:10,1:307	(0,0):2269,(0,1):290,(1,0):122,(1,1):46	0:130,1:328	chr16	-	(81097351, 81124206)	(81130008, 81130008)	HCT116-unstranded	0.50	SA464	SA467
269df24c-6f70-4a85-afa3-599b5fc59d5b	CG	0.06	0.05	0.07	0.31	0.28	0.33	-0.25	1000000000000.0	('269df24c-6f70-4a85-afa3-599b5fc59d5b.CG.1_269df24c-6f70-4a85-afa3-599b5fc59d5b.CG.0', '269df24c-6f70-4a85-afa3-599b5fc59d5b.WT.1_269df24c-6f70-4a85-afa3-599b5fc59d5b.WT.0')	(0,0):1820,(0,1):266,(1,0):148,(1,1):41	0:149,1:306	(0,0):2711,(0,1):290,(1,0):1055,(1,1):46	0:1065,1:326	chr16	-	(81094811, 81124206)	(81130008, 81130008)	HCT116-unstranded	0.50	SA464	SA467
0a525186-3e37-4fc0-8ac6-b1c2d5c171d2	CG	0.04	0.02	0.05	0.27	0.24	0.31	-0.23	1000000000000.0	('0a525186-3e37-4fc0-8ac6-b1c2d5c171d2.CG.1_0a525186-3e37-4fc0-8ac6-b1c2d5c171d2.CG.0', '0a525186-3e37-4fc0-8ac6-b1c2d5c171d2.WT.1_0a525186-3e37-4fc0-8ac6-b1c2d5c171d2.WT.0')	(0,0):478,(0,1):245,(1,0):27	0:27,1:245	(0,0):741,(0,1):223,(1,0):252	0:252,1:223	chr16	-	(67966066, 67968405)	(67968851, 67968851)	HCT116-unstranded	0.50	SA464	SA467
5694867c-08f9-485a-93e5-ff276ac3cf92	CG	0.04	0.0	0.15	0.69	0.52	0.84	-0.65	1000000000000.0	('5694867c-08f9-485a-93e5-ff276ac3cf92.CG.1_5694867c-08f9-485a-93e5-ff276ac3cf92.CG.0', '5694867c-08f9-485a-93e5-ff276ac3cf92.WT.1_5694867c-08f9-485a-93e5-ff276ac3cf92.WT.0')	(0,0):321,(0,1):18	0:0,1:18	(0,0):267,(0,1):7,(1,0):27	0:27,1:7	chr3	-	(129147733, 129151346)	(129152090, 129152090)	HCT116-unstranded	0.50	SA464	SA467
835de4ca-7c5f-4ec1-a6a1-ed456805b8b8	CG	0.06	0.03	0.1	0.6	0.32	0.89	-0.54	60439.6	('835de4ca-7c5f-4ec1-a6a1-ed456805b8b8.CG.1_835de4ca-7c5f-4ec1-a6a1-ed456805b8b8.CG.0', '835de4ca-7c5f-4ec1-a6a1-ed456805b8b8.WT.1_835de4ca-7c5f-4ec1-a6a1-ed456805b8b8.WT.0')	(0,0):2734,(0,1):16,(1,0):27	0:27,1:16	(0,0):3222,(0,1):2,(1,0):88	0:88,1:2	chr3	-	(8808952, 8932073)	(8940731, 8940731)	HCT116-unstranded	0.50	SA464	SA467
809320aa-f6fb-424c-85dd-b5965c8af654	CG	0.04	0.01	0.13	0.58	0.45	0.68	-0.54	1000000000000.0	('809320aa-f6fb-424c-85dd-b5965c8af654.CG.1_809320aa-f6fb-424c-85dd-b5965c8af654.CG.0', '809320aa-f6fb-424c-85dd-b5965c8af654.WT.1_809320aa-f6fb-424c-85dd-b5965c8af654.WT.0')	(0,0):421,(0,1):1044	0:0,1:1044	(0,0):634,(0,1):491,(1,0):17	0:17,1:491	chr3	-	(128813829, 128846258)	(128849479, 128849479)	HCT116-unstranded	0.50	SA464	SA467
b5afdd70-63ec-4f23-a9e7-9e48808c78d4	CG	0.02	0.0	0.06	0.51	0.42	0.59	-0.49	1000000000000.0	('b5afdd70-63ec-4f23-a9e7-9e48808c78d4.CG.2_b5afdd70-63ec-4f23-a9e7-9e48808c78d4.CG.1_b5afdd70-63ec-4f23-a9e7-9e48808c78d4.CG.0', 'b5afdd70-63ec-4f23-a9e7-9e48808c78d4.WT.1_b5afdd70-63ec-4f23-a9e7-9e48808c78d4.WT.0')	(0,0):421,(0,1):1044	0:0,1:1044	(0,0):622,(0,1):491,(1,0):29	0:29,1:491	chr3	-	(128813829, 128846258)	(128849479, 128849479)	HCT116-unstranded	0.50	SA464	SA467
cf86c5cc-0877-4adb-a55c-e6eec031b3ee	CG	0.04	0.0	0.16	0.71	0.53	0.86	-0.67	1000000000000.0	('cf86c5cc-0877-4adb-a55c-e6eec031b3ee.CG.1_cf86c5cc-0877-4adb-a55c-e6eec031b3ee.CG.0', 'cf86c5cc-0877-4adb-a55c-e6eec031b3ee.WT.1_cf86c5cc-0877-4adb-a55c-e6eec031b3ee.WT.0')	(0,0):321,(0,1):18	0:0,1:18	(0,0):267,(0,1):7,(1,0):27	0:27,1:7	chr3	-	(129147733, 129151346)	(129152090, 129152090)	HCT116-unstranded	0.50	SA464	SA467
e7802d8b-297a-4730-b81c-91064290f45f	CG	0.01	0.0	0.02	0.18	0.11	0.27	-0.17	84328366364.54	('e7802d8b-297a-4730-b81c-91064290f45f.CG.0_e7802d8b-297a-4730-b81c-91064290f45f.CG.1', 'e7802d8b-297a-4730-b81c-91064290f45f.WT.0_e7802d8b-297a-4730-b81c-91064290f45f.WT.1')	(0,0):7600,(0,1):34,(1,0):5,(1,1):1	0:5,1:35	(0,0):5156,(0,1):21,(1,0):59	0:59,1:21	chr3	+	(50681840, 50681840)	(50708607, 50683216)	HCT116-unstranded	0.50	SA464	SA467
57b57604-7804-4f23-92b4-c9f0934119a4	CG	0.56	0.52	0.59	0.4	0.36	0.45	0.16	161897544.51	('57b57604-7804-4f23-92b4-c9f0934119a4.CG.1_57b57604-7804-4f23-92b4-c9f0934119a4.CG.0', '57b57604-7804-4f23-92b4-c9f0934119a4.WT.1_57b57604-7804-4f23-92b4-c9f0934119a4.WT.0')	(0,0):2492,(0,1):562,(1,0):288,(1,1):3	0:290,1:563	(0,0):2351,(0,1):458,(1,0):124	0:124,1:458	chr3	-	(53857333, 53901093)	(53904172, 53904172)	HCT116-unstranded	0.50	SA464	SA467
ddc5ea82-c96f-43e9-b6d7-f8eda1644fab	CG	0.15	0.12	0.18	0.3	0.26	0.35	-0.15	355357391.75	('ddc5ea82-c96f-43e9-b6d7-f8eda1644fab.CG.0_ddc5ea82-c96f-43e9-b6d7-f8eda1644fab.CG.1', 'ddc5ea82-c96f-43e9-b6d7-f8eda1644fab.WT.0_ddc5ea82-c96f-43e9-b6d7-f8eda1644fab.WT.1')	(0,0):366,(0,1):3261,(1,0):71	0:71,1:3261	(0,0):232,(0,1):1553,(1,0):85	0:85,1:1553	chr3	+	(14180680, 14180680)	(14187183, 14185179)	HCT116-unstranded	0.50	SA464	SA467
f832ac6d-cf77-4664-84bf-7340668d60a0	CG	0.56	0.52	0.59	0.4	0.35	0.45	0.16	280261102.33	('f832ac6d-cf77-4664-84bf-7340668d60a0.CG.1_f832ac6d-cf77-4664-84bf-7340668d60a0.CG.0', 'f832ac6d-cf77-4664-84bf-7340668d60a0.WT.1_f832ac6d-cf77-4664-84bf-7340668d60a0.WT.0')	(0,0):2492,(0,1):562,(1,0):288,(1,1):3	0:290,1:563	(0,0):2351,(0,1):458,(1,0):124	0:124,1:458	chr3	-	(53857333, 53901093)	(53904172, 53904172)	HCT116-unstranded	0.50	SA464	SA467
eec5806e-4a44-4b3c-831d-72bfc3d13f7c	CG	0.16	0.11	0.22	0.54	0.42	0.65	-0.38	1000000000000.0	('eec5806e-4a44-4b3c-831d-72bfc3d13f7c.CG.1_eec5806e-4a44-4b3c-831d-72bfc3d13f7c.CG.0', 'eec5806e-4a44-4b3c-831d-72bfc3d13f7c.WT.1_eec5806e-4a44-4b3c-831d-72bfc3d13f7c.WT.0')	(0,0):537,(0,1):35,(1,0):61,(1,1):1	0:61,1:36	(0,0):1788,(0,1):18,(1,0):211,(1,1):2	0:212,1:19	chr3	-	(15491654, 15602211)	(15605051, 15605051)	HCT116-unstranded	0.50	SA464	SA467
a4a85771-800d-41b6-82b5-3b039247561b	CG	0.16	0.11	0.22	0.54	0.43	0.67	-0.38	1000000000000.0	('a4a85771-800d-41b6-82b5-3b039247561b.CG.1_a4a85771-800d-41b6-82b5-3b039247561b.CG.0', 'a4a85771-800d-41b6-82b5-3b039247561b.WT.1_a4a85771-800d-41b6-82b5-3b039247561b.WT.0')	(0,0):537,(0,1):35,(1,0):61,(1,1):1	0:62,1:35	(0,0):1788,(0,1):18,(1,0):211,(1,1):2	0:213,1:18	chr3	-	(15491654, 15602211)	(15605051, 15605051)	HCT116-unstranded	0.50	SA464	SA467
7b2925c5-c76d-454a-a44f-849fe22b3a6a	CG	0.02	0.01	0.05	0.28	0.18	0.42	-0.26	10609563.08	('7b2925c5-c76d-454a-a44f-849fe22b3a6a.CG.0_7b2925c5-c76d-454a-a44f-849fe22b3a6a.CG.1', '7b2925c5-c76d-454a-a44f-849fe22b3a6a.WT.0_7b2925c5-c76d-454a-a44f-849fe22b3a6a.WT.1')	(0,0):9870,(0,1):18,(1,0):5,(1,1):1	0:5,1:19	(0,0):6391,(0,1):11,(1,0):57,(1,1):1	0:58,1:11	chr3	+	(50677797, 50677797)	(50708607, 50679202)	HCT116-unstranded	0.50	SA464	SA467
b2c908d7-70cc-4161-8ff5-3a394b441fa0	CG	0.07	0.04	0.11	0.56	0.33	0.78	-0.49	1969285.21	('b2c908d7-70cc-4161-8ff5-3a394b441fa0.CG.1_b2c908d7-70cc-4161-8ff5-3a394b441fa0.CG.0', 'b2c908d7-70cc-4161-8ff5-3a394b441fa0.WT.1_b2c908d7-70cc-4161-8ff5-3a394b441fa0.WT.0')	(0,0):2734,(0,1):16,(1,0):27	0:27,1:16	(0,0):3222,(0,1):2,(1,0):88	0:88,1:2	chr3	-	(8808952, 8932073)	(8940731, 8940731)	HCT116-unstranded	0.50	SA464	SA467
2644ca58-b50f-4fec-adc9-0f3c39481a7f	CG	0.01	0.0	0.04	0.71	0.66	0.76	-0.7	1000000000000.0	('2644ca58-b50f-4fec-adc9-0f3c39481a7f.CG.2_2644ca58-b50f-4fec-adc9-0f3c39481a7f.CG.1_2644ca58-b50f-4fec-adc9-0f3c39481a7f.CG.0', '2644ca58-b50f-4fec-adc9-0f3c39481a7f.WT.1_2644ca58-b50f-4fec-adc9-0f3c39481a7f.WT.0')	(0,0):181,(0,1):208,(1,1):34	0:0,1:242	(0,0):1002,(0,1):99,(1,0):142,(1,1):69	0:183,1:127	chr19	-	(36018809, 36031640)	(36032976, 36032976)	HCT116-unstranded	0.50	SA464	SA467
85c693a4-d612-4e0c-b906-e9f4ec722d7d	CG	0.41	0.39	0.42	0.51	0.49	0.53	-0.1	1000000000000.0	('85c693a4-d612-4e0c-b906-e9f4ec722d7d.CG.1_85c693a4-d612-4e0c-b906-e9f4ec722d7d.CG.0', '85c693a4-d612-4e0c-b906-e9f4ec722d7d.WT.1_85c693a4-d612-4e0c-b906-e9f4ec722d7d.WT.0')	(0,0):4215,(0,1):1176,(1,0):1606	0:1606,1:1176	(0,0):3992,(0,1):1144,(1,0):2360	0:2360,1:1144	chr19	-	(42702750, 42734338)	(42736301, 42736301)	HCT116-unstranded	0.50	SA464	SA467
a472f72b-271f-4eb9-a043-12aa78a5cb9b	CG	0.01	0.0	0.03	0.73	0.68	0.78	-0.72	1000000000000.0	('a472f72b-271f-4eb9-a043-12aa78a5cb9b.CG.2_a472f72b-271f-4eb9-a043-12aa78a5cb9b.CG.1_a472f72b-271f-4eb9-a043-12aa78a5cb9b.CG.0', 'a472f72b-271f-4eb9-a043-12aa78a5cb9b.WT.1_a472f72b-271f-4eb9-a043-12aa78a5cb9b.WT.0')	(0,0):181,(0,1):208,(1,1):34	0:0,1:242	(0,0):996,(0,1):99,(1,0):148,(1,1):69	0:193,1:123	chr19	-	(36018809, 36031640)	(36032976, 36032976)	HCT116-unstranded	0.50	SA464	SA467
190db37e-4928-488c-a319-caf6f60396c3	CG	0.01	0.0	0.03	0.77	0.7	0.84	-0.76	1000000000000.0	('190db37e-4928-488c-a319-caf6f60396c3.CG.1_190db37e-4928-488c-a319-caf6f60396c3.CG.0', '190db37e-4928-488c-a319-caf6f60396c3.WT.1_190db37e-4928-488c-a319-caf6f60396c3.WT.0')	(0,0):292,(0,1):75	0:0,1:75	(0,0):1058,(0,1):27,(1,0):126,(1,1):1	0:126,1:28	chr19	-	(36018809, 36032196)	(36032830, 36032830)	HCT116-unstranded	0.50	SA464	SA467
e41bd5f6-b675-489b-a833-773fa132ea0c	CG	0.7	0.61	0.79	0.29	0.25	0.34	0.41	1000000000000.0	('e41bd5f6-b675-489b-a833-773fa132ea0c.CG.0_e41bd5f6-b675-489b-a833-773fa132ea0c.CG.1', 'e41bd5f6-b675-489b-a833-773fa132ea0c.WT.0_e41bd5f6-b675-489b-a833-773fa132ea0c.WT.1')	(0,0):32391,(0,1):25,(1,0):77,(1,1):1	0:78,1:25	(0,0):40184,(0,1):204,(1,0):109,(1,1):2	0:109,1:206	chr19	+	(572565, 572565)	(603967, 578121)	HCT116-unstranded	0.50	SA464	SA467
091ddeff-f052-4606-a4b4-29c678ba3ba1	CG	0.01	0.0	0.02	0.52	0.46	0.59	-0.51	1000000000000.0	('091ddeff-f052-4606-a4b4-29c678ba3ba1.CG.4_091ddeff-f052-4606-a4b4-29c678ba3ba1.CG.3_091ddeff-f052-4606-a4b4-29c678ba3ba1.CG.2_091ddeff-f052-4606-a4b4-29c678ba3ba1.CG.1_091ddeff-f052-4606-a4b4-29c678ba3ba1.CG.0', '091ddeff-f052-4606-a4b4-29c678ba3ba1.WT.1_091ddeff-f052-4606-a4b4-29c678ba3ba1.WT.0')	(0,0):181,(0,1):208,(1,1):34	0:0,1:242	(0,0):1021,(0,1):99,(1,0):123,(1,1):69	0:156,1:135	chr19	-	(36018809, 36031640)	(36032976, 36032976)	HCT116-unstranded	0.50	SA464	SA467
c1ef4298-34f3-4382-8fea-8fc9f2e7f16a	CG	0.18	0.17	0.2	0.31	0.28	0.34	-0.13	1000000000000.0	('c1ef4298-34f3-4382-8fea-8fc9f2e7f16a.CG.0_c1ef4298-34f3-4382-8fea-8fc9f2e7f16a.CG.1', 'c1ef4298-34f3-4382-8fea-8fc9f2e7f16a.WT.0_c1ef4298-34f3-4382-8fea-8fc9f2e7f16a.WT.1')	(0,0):5332,(0,1):794,(1,0):406,(1,1):543	0:489,1:1254	(0,0):5004,(0,1):552,(1,0):562,(1,1):449	0:692,1:871	chr19	+	(41809877, 41809877)	(41822744, 41811772)	HCT116-unstranded	0.50	SA464	SA467
62579c1c-c4a8-4de4-8fb5-22c45cb29fce	CG	0.41	0.39	0.42	0.51	0.49	0.53	-0.1	1000000000000.0	('62579c1c-c4a8-4de4-8fb5-22c45cb29fce.CG.1_62579c1c-c4a8-4de4-8fb5-22c45cb29fce.CG.0', '62579c1c-c4a8-4de4-8fb5-22c45cb29fce.WT.1_62579c1c-c4a8-4de4-8fb5-22c45cb29fce.WT.0')	(0,0):4215,(0,1):1176,(1,0):1606	0:1606,1:1176	(0,0):3992,(0,1):1144,(1,0):2360	0:2360,1:1144	chr19	-	(42702750, 42734338)	(42736301, 42736301)	HCT116-unstranded	0.50	SA464	SA467
a4a7f40f-5481-47ec-9a2e-7f69e6f7253f	CG	0.7	0.6	0.79	0.29	0.24	0.34	0.41	1000000000000.0	('a4a7f40f-5481-47ec-9a2e-7f69e6f7253f.CG.0_a4a7f40f-5481-47ec-9a2e-7f69e6f7253f.CG.1', 'a4a7f40f-5481-47ec-9a2e-7f69e6f7253f.WT.0_a4a7f40f-5481-47ec-9a2e-7f69e6f7253f.WT.1')	(0,0):32391,(0,1):25,(1,0):77,(1,1):1	0:78,1:25	(0,0):40184,(0,1):204,(1,0):109,(1,1):2	0:109,1:206	chr19	+	(572565, 572565)	(603967, 578121)	HCT116-unstranded	0.50	SA464	SA467
00e28573-a7a6-4639-97c1-6b557d1ef8ed	CG	0.01	0.0	0.05	0.75	0.71	0.8	-0.74	1000000000000.0	('00e28573-a7a6-4639-97c1-6b557d1ef8ed.CG.1_00e28573-a7a6-4639-97c1-6b557d1ef8ed.CG.0', '00e28573-a7a6-4639-97c1-6b557d1ef8ed.WT.1_00e28573-a7a6-4639-97c1-6b557d1ef8ed.WT.0')	(0,0):181,(0,1):208,(1,1):34	0:1,1:241	(0,0):1015,(0,1):99,(1,0):129,(1,1):69	0:181,1:116	chr19	-	(36018809, 36031640)	(36032976, 36032976)	HCT116-unstranded	0.50	SA464	SA467
7fd1d826-fd96-4a73-86bf-1ff6137d8ffd	CG	0.02	0.0	0.04	0.7	0.64	0.75	-0.68	1000000000000.0	('7fd1d826-fd96-4a73-86bf-1ff6137d8ffd.CG.1_7fd1d826-fd96-4a73-86bf-1ff6137d8ffd.CG.0', '7fd1d826-fd96-4a73-86bf-1ff6137d8ffd.WT.1_7fd1d826-fd96-4a73-86bf-1ff6137d8ffd.WT.0')	(0,0):180,(0,1):208,(1,0):1,(1,1):34	0:1,1:242	(0,0):1012,(0,1):99,(1,0):132,(1,1):69	0:183,1:117	chr19	-	(36018809, 36031640)	(36032976, 36032976)	HCT116-unstranded	0.50	SA464	SA467
b9d5a450-2aa2-4017-9f47-5bbf7083bf64	CG	0.19	0.17	0.2	0.31	0.29	0.33	-0.12	1000000000000.0	('b9d5a450-2aa2-4017-9f47-5bbf7083bf64.CG.0_b9d5a450-2aa2-4017-9f47-5bbf7083bf64.CG.1', 'b9d5a450-2aa2-4017-9f47-5bbf7083bf64.WT.0_b9d5a450-2aa2-4017-9f47-5bbf7083bf64.WT.1')	(0,0):5332,(0,1):794,(1,0):406,(1,1):543	0:517,1:1226	(0,0):5004,(0,1):552,(1,0):562,(1,1):449	0:693,1:870	chr19	+	(41809877, 41809877)	(41822744, 41811772)	HCT116-unstranded	0.50	SA464	SA467
a65224ae-bc9f-458a-af99-09f216f7767f	CG	0.82	0.8	0.83	0.96	0.95	0.97	-0.14	1000000000000.0	('a65224ae-bc9f-458a-af99-09f216f7767f.CG.0_a65224ae-bc9f-458a-af99-09f216f7767f.CG.1', 'a65224ae-bc9f-458a-af99-09f216f7767f.WT.0_a65224ae-bc9f-458a-af99-09f216f7767f.WT.1')	(0,0):650,(0,1):437,(1,0):2422	0:2422,1:437	(0,0):601,(0,1):85,(1,0):2325,(1,1):1	0:2326,1:85	chr11	+	(65063335, 65063335)	(65089900, 65066156)	HCT116-unstranded	0.50	SA464	SA467
502625c5-8b45-4a32-9b6f-82dd09d1ca6f	CG	0.12	0.08	0.16	0.35	0.3	0.39	-0.23	1000000000000.0	('502625c5-8b45-4a32-9b6f-82dd09d1ca6f.CG.0_502625c5-8b45-4a32-9b6f-82dd09d1ca6f.CG.1', '502625c5-8b45-4a32-9b6f-82dd09d1ca6f.WT.0_502625c5-8b45-4a32-9b6f-82dd09d1ca6f.WT.1')	(0,0):355,(0,1):570,(1,0):25	0:25,1:570	(0,0):434,(0,1):746,(1,0):136	0:136,1:746	chr11	+	(125489906, 125489906)	(125495907, 125492986)	HCT116-unstranded	0.50	SA464	SA467
901e4e3c-e5ed-4c0a-8111-9698404a7c1c	CG	0.3	0.06	0.68	0.96	0.9	0.99	-0.66	103.02	('901e4e3c-e5ed-4c0a-8111-9698404a7c1c.CG.1_901e4e3c-e5ed-4c0a-8111-9698404a7c1c.CG.0', '901e4e3c-e5ed-4c0a-8111-9698404a7c1c.WT.1_901e4e3c-e5ed-4c0a-8111-9698404a7c1c.WT.0')	(0,0):1095,(0,1):1	0:0,1:1	(0,0):1454,(0,1):1,(1,0):43	0:43,1:1	chr11	-	(121986841, 122026130)	(122051106, 122051106)	HCT116-unstranded	0.50	SA464	SA467
ed011d33-553d-4a54-aa37-4150523b04b2	CG	0.27	0.19	0.35	0.73	0.69	0.77	-0.46	1000000000000.0	('ed011d33-553d-4a54-aa37-4150523b04b2.CG.1_ed011d33-553d-4a54-aa37-4150523b04b2.CG.0', 'ed011d33-553d-4a54-aa37-4150523b04b2.WT.1_ed011d33-553d-4a54-aa37-4150523b04b2.WT.0')	(0,0):683,(0,1):1547,(1,0):22,(1,1):1	0:23,1:1547	(0,0):924,(0,1):1109,(1,0):121	0:121,1:1109	chr11	-	(62474581, 62480102)	(62483079, 62483079)	HCT116-unstranded	0.50	SA464	SA467
08d14529-3306-4d36-8552-a5938b08774d	CG	0.13	0.05	0.23	0.45	0.29	0.6	-0.32	261.84	('08d14529-3306-4d36-8552-a5938b08774d.CG.0_08d14529-3306-4d36-8552-a5938b08774d.CG.1', '08d14529-3306-4d36-8552-a5938b08774d.WT.0_08d14529-3306-4d36-8552-a5938b08774d.WT.1')	(0,0):2178,(0,1):22,(1,0):6	0:6,1:22	(0,0):2936,(0,1):15,(1,0):26	0:26,1:15	chr11	+	(85339629, 85339629)	(85365300, 85342852)	HCT116-unstranded	0.50	SA464	SA467
602500e2-1b45-406c-a01f-0109b5446114	CG	0.0	0.0	0.01	0.15	0.08	0.26	-0.15	86081.1	('602500e2-1b45-406c-a01f-0109b5446114.CG.0_602500e2-1b45-406c-a01f-0109b5446114.CG.1_602500e2-1b45-406c-a01f-0109b5446114.CG.2_602500e2-1b45-406c-a01f-0109b5446114.CG.3', '602500e2-1b45-406c-a01f-0109b5446114.WT.0_602500e2-1b45-406c-a01f-0109b5446114.WT.1')	(0,0):16367,(0,1):41	0:0,1:41	(0,0):19363,(0,1):17,(1,0):27	0:27,1:17	chr11	+	(71701643, 71701643)	(71728886, 71705898)	HCT116-unstranded	0.50	SA464	SA467
0c030e56-3c89-4997-862b-0ab38f6c75a4	CG	0.82	0.8	0.84	0.96	0.95	0.97	-0.14	1000000000000.0	('0c030e56-3c89-4997-862b-0ab38f6c75a4.CG.0_0c030e56-3c89-4997-862b-0ab38f6c75a4.CG.1', '0c030e56-3c89-4997-862b-0ab38f6c75a4.WT.0_0c030e56-3c89-4997-862b-0ab38f6c75a4.WT.1')	(0,0):650,(0,1):437,(1,0):2422	0:2422,1:437	(0,0):601,(0,1):85,(1,0):2325,(1,1):1	0:2326,1:85	chr11	+	(65063335, 65063335)	(65089900, 65066156)	HCT116-unstranded	0.50	SA464	SA467
552aa6ea-a160-405c-92ba-68ef8760850e	CG	0.03	0.0	0.1	0.32	0.19	0.47	-0.29	62640.76	('552aa6ea-a160-405c-92ba-68ef8760850e.CG.0_552aa6ea-a160-405c-92ba-68ef8760850e.CG.1', '552aa6ea-a160-405c-92ba-68ef8760850e.WT.0_552aa6ea-a160-405c-92ba-68ef8760850e.WT.1')	(0,0):998,(0,1):127	0:0,1:127	(0,0):928,(0,1):81,(1,0):8	0:8,1:81	chr11	+	(45893643, 45893643)	(45919741, 45902784)	HCT116-unstranded	0.50	SA464	SA467
6b1604c2-4e69-4e97-a15a-9ae9bc7dc42e	CG	0.0	0.0	0.0	0.13	0.12	0.15	-0.13	1000000000000.0	('6b1604c2-4e69-4e97-a15a-9ae9bc7dc42e.CG.1_6b1604c2-4e69-4e97-a15a-9ae9bc7dc42e.CG.0', '6b1604c2-4e69-4e97-a15a-9ae9bc7dc42e.WT.1_6b1604c2-4e69-4e97-a15a-9ae9bc7dc42e.WT.0')	(0,0):2524,(0,1):306,(1,0):37,(1,1):2	0:37,1:308	(0,0):3411,(0,1):280,(1,0):1724	0:1724,1:280	chr11	-	(60618413, 60665318)	(60665743, 60665743)	HCT116-unstranded	0.50	SA464	SA467
52afde01-85b5-470c-b13e-be121de403b6	CG	0.04	0.0	0.11	0.39	0.18	0.6	-0.35	1513.3	('52afde01-85b5-470c-b13e-be121de403b6.CG.1_52afde01-85b5-470c-b13e-be121de403b6.CG.0', '52afde01-85b5-470c-b13e-be121de403b6.WT.1_52afde01-85b5-470c-b13e-be121de403b6.WT.0')	(0,0):2156,(0,1):50,(1,1):18	0:0,1:68	(0,0):1382,(0,1):18,(1,0):6,(1,1):12	0:11,1:25	chr11	-	(9229108, 9321131)	(9336114, 9336114)	HCT116-unstranded	0.50	SA464	SA467
36f161f5-a22a-4e22-8126-166fc298e161	CG	0.01	0.0	0.01	0.26	0.24	0.28	-0.25	1000000000000.0	('36f161f5-a22a-4e22-8126-166fc298e161.CG.1_36f161f5-a22a-4e22-8126-166fc298e161.CG.0', '36f161f5-a22a-4e22-8126-166fc298e161.WT.1_36f161f5-a22a-4e22-8126-166fc298e161.WT.0')	(0,0):840,(0,1):1160,(1,0):39	0:39,1:1160	(0,0):2127,(0,1):785,(1,0):1779	0:1779,1:785	chr11	-	(60618413, 60658202)	(60665423, 60665423)	HCT116-unstranded	0.50	SA464	SA467
a7594958-9f1f-45d0-b24c-996b31ad7e52	CG	0.01	0.0	0.03	0.17	0.1	0.27	-0.16	12211344.74	('a7594958-9f1f-45d0-b24c-996b31ad7e52.CG.0_a7594958-9f1f-45d0-b24c-996b31ad7e52.CG.1', 'a7594958-9f1f-45d0-b24c-996b31ad7e52.WT.0_a7594958-9f1f-45d0-b24c-996b31ad7e52.WT.1')	(0,0):8659,(0,1):40	0:0,1:40	(0,0):10000,(0,1):26,(1,0):22	0:22,1:26	chr11	+	(63719710, 63719710)	(63753986, 63720037)	HCT116-unstranded	0.50	SA464	SA467
2226390b-551f-4b82-b30e-ffd5ca8a6073	CG	0.12	0.08	0.16	0.35	0.3	0.38	-0.23	1000000000000.0	('2226390b-551f-4b82-b30e-ffd5ca8a6073.CG.0_2226390b-551f-4b82-b30e-ffd5ca8a6073.CG.1', '2226390b-551f-4b82-b30e-ffd5ca8a6073.WT.0_2226390b-551f-4b82-b30e-ffd5ca8a6073.WT.1')	(0,0):355,(0,1):570,(1,0):25	0:25,1:570	(0,0):434,(0,1):746,(1,0):136	0:136,1:746	chr11	+	(125489906, 125489906)	(125495907, 125492986)	HCT116-unstranded	0.50	SA464	SA467
014bb509-a5df-4c6e-963d-764724563142	CG	0.22	0.11	0.35	0.55	0.43	0.67	-0.33	66.1	('014bb509-a5df-4c6e-963d-764724563142.CG.0_014bb509-a5df-4c6e-963d-764724563142.CG.1', '014bb509-a5df-4c6e-963d-764724563142.WT.0_014bb509-a5df-4c6e-963d-764724563142.WT.1')	(0,0):5655,(0,1):1293,(1,0):5	0:5,1:1293	(0,0):6967,(0,1):829,(1,0):15	0:15,1:829	chr11	+	(63721444, 63721444)	(63743847, 63724791)	HCT116-unstranded	0.50	SA464	SA467
b8d85011-6084-4e34-8f1a-c6b31e1bcfa6	CG	0.04	0.03	0.06	0.27	0.19	0.38	-0.23	1000000000000.0	('b8d85011-6084-4e34-8f1a-c6b31e1bcfa6.CG.0_b8d85011-6084-4e34-8f1a-c6b31e1bcfa6.CG.1_b8d85011-6084-4e34-8f1a-c6b31e1bcfa6.CG.2_b8d85011-6084-4e34-8f1a-c6b31e1bcfa6.CG.3_b8d85011-6084-4e34-8f1a-c6b31e1bcfa6.CG.4', 'b8d85011-6084-4e34-8f1a-c6b31e1bcfa6.WT.0_b8d85011-6084-4e34-8f1a-c6b31e1bcfa6.WT.1')	(0,0):16650,(0,1):41,(1,0):43	0:43,1:41	(0,0):19598,(0,1):17,(1,0):140	0:140,1:17	chr11	+	(71701643, 71701643)	(71729340, 71705898)	HCT116-unstranded	0.50	SA464	SA467
4bda5645-52c9-47db-a1b7-9317b6f7ea7c	CG	0.04	0.0	0.11	0.38	0.21	0.57	-0.34	3097.46	('4bda5645-52c9-47db-a1b7-9317b6f7ea7c.CG.1_4bda5645-52c9-47db-a1b7-9317b6f7ea7c.CG.0', '4bda5645-52c9-47db-a1b7-9317b6f7ea7c.WT.1_4bda5645-52c9-47db-a1b7-9317b6f7ea7c.WT.0')	(0,0):2156,(0,1):50,(1,1):18	0:3,1:65	(0,0):1382,(0,1):18,(1,0):6,(1,1):12	0:9,1:27	chr11	-	(9229108, 9321131)	(9336114, 9336114)	HCT116-unstranded	0.50	SA464	SA467
c3520974-0946-425f-8e0f-348bac83cfbf	CG	0.01	0.01	0.02	0.12	0.1	0.15	-0.11	1000000000000.0	('c3520974-0946-425f-8e0f-348bac83cfbf.CG.3_c3520974-0946-425f-8e0f-348bac83cfbf.CG.2_c3520974-0946-425f-8e0f-348bac83cfbf.CG.1_c3520974-0946-425f-8e0f-348bac83cfbf.CG.0', 'c3520974-0946-425f-8e0f-348bac83cfbf.WT.1_c3520974-0946-425f-8e0f-348bac83cfbf.WT.0')	(0,0):596,(0,1):1386,(1,0):24,(1,1):1	0:24,1:1387	(0,0):1043,(0,1):535,(1,0):103,(1,1):1	0:103,1:536	chr11	-	(57146967, 57174427)	(57176771, 57176771)	HCT116-unstranded	0.50	SA464	SA467
062905b1-0c9e-4804-af94-140a5f14a4f0	CG	0.04	0.01	0.12	0.32	0.19	0.46	-0.28	403.68	('062905b1-0c9e-4804-af94-140a5f14a4f0.CG.0_062905b1-0c9e-4804-af94-140a5f14a4f0.CG.1', '062905b1-0c9e-4804-af94-140a5f14a4f0.WT.0_062905b1-0c9e-4804-af94-140a5f14a4f0.WT.1')	(0,0):998,(0,1):127	0:0,1:127	(0,0):928,(0,1):81,(1,0):8	0:8,1:81	chr11	+	(45893643, 45893643)	(45919741, 45902784)	HCT116-unstranded	0.50	SA464	SA467
97f64a25-ad2e-42ac-b372-a030b8e1075f	CG	0.13	0.05	0.24	0.43	0.3	0.59	-0.3	34.26	('97f64a25-ad2e-42ac-b372-a030b8e1075f.CG.0_97f64a25-ad2e-42ac-b372-a030b8e1075f.CG.1', '97f64a25-ad2e-42ac-b372-a030b8e1075f.WT.0_97f64a25-ad2e-42ac-b372-a030b8e1075f.WT.1')	(0,0):2178,(0,1):22,(1,0):6	0:6,1:22	(0,0):2936,(0,1):15,(1,0):26	0:26,1:15	chr11	+	(85339629, 85339629)	(85365300, 85342852)	HCT116-unstranded	0.50	SA464	SA467
8a2f994b-f76a-4cb7-81c7-47efb4827c54	CG	0.01	0.0	0.01	0.26	0.24	0.28	-0.25	1000000000000.0	('8a2f994b-f76a-4cb7-81c7-47efb4827c54.CG.1_8a2f994b-f76a-4cb7-81c7-47efb4827c54.CG.0', '8a2f994b-f76a-4cb7-81c7-47efb4827c54.WT.1_8a2f994b-f76a-4cb7-81c7-47efb4827c54.WT.0')	(0,0):840,(0,1):1160,(1,0):39	0:39,1:1160	(0,0):2127,(0,1):785,(1,0):1779	0:1779,1:785	chr11	-	(60618413, 60658202)	(60665423, 60665423)	HCT116-unstranded	0.50	SA464	SA467
1996ee40-105a-4704-b587-64f4373308b0	CG	0.0	0.0	0.0	0.13	0.12	0.15	-0.13	1000000000000.0	('1996ee40-105a-4704-b587-64f4373308b0.CG.1_1996ee40-105a-4704-b587-64f4373308b0.CG.0', '1996ee40-105a-4704-b587-64f4373308b0.WT.1_1996ee40-105a-4704-b587-64f4373308b0.WT.0')	(0,0):2524,(0,1):306,(1,0):37,(1,1):2	0:37,1:308	(0,0):3411,(0,1):280,(1,0):1724	0:1724,1:280	chr11	-	(60618413, 60665318)	(60665743, 60665743)	HCT116-unstranded	0.50	SA464	SA467
8df29265-68c0-4809-9c11-85051c67362c	CG	0.01	0.0	0.03	0.12	0.06	0.2	-0.11	128.29	('8df29265-68c0-4809-9c11-85051c67362c.CG.0_8df29265-68c0-4809-9c11-85051c67362c.CG.1', '8df29265-68c0-4809-9c11-85051c67362c.WT.0_8df29265-68c0-4809-9c11-85051c67362c.WT.1')	(0,0):720,(0,1):22,(1,1):629	0:7,1:644	(0,0):597,(0,1):1,(1,0):9,(1,1):531	0:49,1:492	chr17	+	(42225226, 42225226)	(42248458, 42228412)	HCT116-unstranded	0.50	SA464	SA467
5def779f-16ad-49e5-bc69-fb24e1862ea4	CG	0.28	0.26	0.3	0.52	0.48	0.56	-0.24	1000000000000.0	('5def779f-16ad-49e5-bc69-fb24e1862ea4.CG.0_5def779f-16ad-49e5-bc69-fb24e1862ea4.CG.1', '5def779f-16ad-49e5-bc69-fb24e1862ea4.WT.0_5def779f-16ad-49e5-bc69-fb24e1862ea4.WT.1')	(0,0):3582,(0,1):437,(1,0):743,(1,1):28	0:754,1:454	(0,0):3018,(0,1):174,(1,0):838,(1,1):15	0:846,1:181	chr17	+	(38457080, 38457080)	(38487648, 38457860)	HCT116-unstranded	0.50	SA464	SA467
daafccc0-d6c9-4af2-b587-7e6cbd006cc4	CG	0.47	0.45	0.5	0.81	0.79	0.83	-0.34	1000000000000.0	('daafccc0-d6c9-4af2-b587-7e6cbd006cc4.CG.0_daafccc0-d6c9-4af2-b587-7e6cbd006cc4.CG.1', 'daafccc0-d6c9-4af2-b587-7e6cbd006cc4.WT.0_daafccc0-d6c9-4af2-b587-7e6cbd006cc4.WT.1')	(0,0):1536,(0,1):1661,(1,0):743,(1,1):2	0:743,1:1663	(0,0):2431,(0,1):391,(1,0):824	0:824,1:391	chr17	+	(38457720, 38457720)	(38487648, 38459171)	HCT116-unstranded	0.50	SA464	SA467
c879a4ab-dc81-47db-a0f9-4a399ef24625	CG	0.47	0.45	0.5	0.81	0.79	0.83	-0.34	1000000000000.0	('c879a4ab-dc81-47db-a0f9-4a399ef24625.CG.0_c879a4ab-dc81-47db-a0f9-4a399ef24625.CG.1', 'c879a4ab-dc81-47db-a0f9-4a399ef24625.WT.0_c879a4ab-dc81-47db-a0f9-4a399ef24625.WT.1')	(0,0):1536,(0,1):1661,(1,0):743,(1,1):2	0:744,1:1662	(0,0):2431,(0,1):391,(1,0):824	0:824,1:391	chr17	+	(38457720, 38457720)	(38487648, 38459171)	HCT116-unstranded	0.50	SA464	SA467
983c7d67-0c9e-420b-96b0-3ced40d2dde4	CG	0.01	0.01	0.01	0.15	0.14	0.16	-0.14	1000000000000.0	('983c7d67-0c9e-420b-96b0-3ced40d2dde4.CG.0_983c7d67-0c9e-420b-96b0-3ced40d2dde4.CG.1', '983c7d67-0c9e-420b-96b0-3ced40d2dde4.WT.0_983c7d67-0c9e-420b-96b0-3ced40d2dde4.WT.1')	(0,0):2105,(0,1):13290,(1,0):47	0:47,1:13290	(0,0):6493,(0,1):9124,(1,0):487	0:487,1:9124	chr17	+	(40991311, 40991311)	(41002724, 40995256)	HCT116-unstranded	0.50	SA464	SA467
0ea62c3c-1412-43c8-9792-4b23a2a0593d	CG	0.63	0.52	0.72	0.9	0.87	0.92	-0.27	1000000000000.0	('0ea62c3c-1412-43c8-9792-4b23a2a0593d.CG.1_0ea62c3c-1412-43c8-9792-4b23a2a0593d.CG.0', '0ea62c3c-1412-43c8-9792-4b23a2a0593d.WT.1_0ea62c3c-1412-43c8-9792-4b23a2a0593d.WT.0')	(0,0):1196,(0,1):398,(1,0):23	0:23,1:398	(0,0):1231,(0,1):195,(1,0):59	0:59,1:195	chr17	-	(30179831, 30187923)	(30192457, 30192457)	HCT116-unstranded	0.50	SA464	SA467
d745e2cc-73ee-44f5-9b9a-36c504603ff2	CG	0.01	0.01	0.02	0.15	0.14	0.16	-0.14	1000000000000.0	('d745e2cc-73ee-44f5-9b9a-36c504603ff2.CG.0_d745e2cc-73ee-44f5-9b9a-36c504603ff2.CG.1', 'd745e2cc-73ee-44f5-9b9a-36c504603ff2.WT.0_d745e2cc-73ee-44f5-9b9a-36c504603ff2.WT.1')	(0,0):2105,(0,1):13290,(1,0):47	0:47,1:13290	(0,0):6493,(0,1):9124,(1,0):487	0:487,1:9124	chr17	+	(40991311, 40991311)	(41002724, 40995256)	HCT116-unstranded	0.50	SA464	SA467
3f411614-208f-46df-8c51-b4cda04a94f3	CG	0.01	0.0	0.04	0.17	0.1	0.24	-0.16	1961131.33	('3f411614-208f-46df-8c51-b4cda04a94f3.CG.1_3f411614-208f-46df-8c51-b4cda04a94f3.CG.0', '3f411614-208f-46df-8c51-b4cda04a94f3.WT.1_3f411614-208f-46df-8c51-b4cda04a94f3.WT.0')	(0,0):419,(0,1):1117,(1,0):1	0:1,1:1117	(0,0):792,(0,1):638,(1,0):13,(1,1):1	0:13,1:639	chr17	-	(38073335, 38077294)	(38079516, 38079516)	HCT116-unstranded	0.50	SA464	SA467
6b0fb2d8-aace-4239-8b22-ba97f93791f7	CG	0.01	0.0	0.05	0.12	0.06	0.21	-0.11	22.97	('6b0fb2d8-aace-4239-8b22-ba97f93791f7.CG.0_6b0fb2d8-aace-4239-8b22-ba97f93791f7.CG.1', '6b0fb2d8-aace-4239-8b22-ba97f93791f7.WT.0_6b0fb2d8-aace-4239-8b22-ba97f93791f7.WT.1')	(0,0):720,(0,1):22,(1,1):629	0:5,1:646	(0,0):597,(0,1):1,(1,0):9,(1,1):531	0:66,1:475	chr17	+	(42225226, 42225226)	(42248458, 42228412)	HCT116-unstranded	0.50	SA464	SA467
a36db979-7543-418d-97bf-618bb903743f	CG	0.14	0.09	0.2	0.69	0.52	0.83	-0.55	1000000000000.0	('a36db979-7543-418d-97bf-618bb903743f.CG.1_a36db979-7543-418d-97bf-618bb903743f.CG.0', 'a36db979-7543-418d-97bf-618bb903743f.WT.1_a36db979-7543-418d-97bf-618bb903743f.WT.0')	(0,0):3200,(0,1):51,(1,0):23,(1,1):1	0:23,1:52	(0,0):2449,(0,1):8,(1,0):52,(1,1):1	0:52,1:9	chr17	-	(30179831, 30205721)	(30207773, 30207773)	HCT116-unstranded	0.50	SA464	SA467
5c1b8ea1-8ec9-48a3-8cd2-1fc31bd305ab	CG	0.28	0.26	0.3	0.52	0.48	0.57	-0.24	1000000000000.0	('5c1b8ea1-8ec9-48a3-8cd2-1fc31bd305ab.CG.0_5c1b8ea1-8ec9-48a3-8cd2-1fc31bd305ab.CG.1', '5c1b8ea1-8ec9-48a3-8cd2-1fc31bd305ab.WT.0_5c1b8ea1-8ec9-48a3-8cd2-1fc31bd305ab.WT.1')	(0,0):3582,(0,1):437,(1,0):743,(1,1):28	0:751,1:457	(0,0):3018,(0,1):174,(1,0):838,(1,1):15	0:849,1:178	chr17	+	(38457080, 38457080)	(38487648, 38457860)	HCT116-unstranded	0.50	SA464	SA467
0e8fe927-308a-44a2-98c8-3deee9189e41	CG	0.93	0.77	0.99	0.4	0.29	0.52	0.53	1000000000000.0	('0e8fe927-308a-44a2-98c8-3deee9189e41.CG.1_0e8fe927-308a-44a2-98c8-3deee9189e41.CG.0', '0e8fe927-308a-44a2-98c8-3deee9189e41.WT.1_0e8fe927-308a-44a2-98c8-3deee9189e41.WT.0')	(0,0):29,(1,0):33	0:33	(0,0):395,(0,1):28,(1,0):41	0:41,1:28	chrX	-	(19984198, 20028895)	(20030653, 20030653)	HCT116-unstranded	0.50	SA464	SA467
9eadd183-f4df-49b6-9d2e-2105d490b038	CG	0.06	0.02	0.11	0.25	0.14	0.39	-0.19	28.71	('9eadd183-f4df-49b6-9d2e-2105d490b038.CG.0_9eadd183-f4df-49b6-9d2e-2105d490b038.CG.1', '9eadd183-f4df-49b6-9d2e-2105d490b038.WT.0_9eadd183-f4df-49b6-9d2e-2105d490b038.WT.1')	(0,0):89,(0,1):33,(1,0):6	0:6,1:33	(0,0):75,(0,1):15,(1,0):17	0:17,1:15	chrX	+	(70361733, 70361733)	(70368056, 70362300)	HCT116-unstranded	0.50	SA464	SA467
b8da3c5a-d405-4ec9-a331-2fce321be7c0	CG	0.92	0.81	0.99	0.4	0.29	0.52	0.52	1000000000000.0	('b8da3c5a-d405-4ec9-a331-2fce321be7c0.CG.1_b8da3c5a-d405-4ec9-a331-2fce321be7c0.CG.0', 'b8da3c5a-d405-4ec9-a331-2fce321be7c0.WT.1_b8da3c5a-d405-4ec9-a331-2fce321be7c0.WT.0')	(0,0):29,(1,0):33	0:33	(0,0):395,(0,1):28,(1,0):41	0:41,1:28	chrX	-	(19984198, 20028895)	(20030653, 20030653)	HCT116-unstranded	0.50	SA464	SA467
50f4f8eb-be09-41e2-9dfd-b09e475a5b30	CG	0.05	0.03	0.1	0.25	0.15	0.39	-0.2	60.73	('50f4f8eb-be09-41e2-9dfd-b09e475a5b30.CG.0_50f4f8eb-be09-41e2-9dfd-b09e475a5b30.CG.1', '50f4f8eb-be09-41e2-9dfd-b09e475a5b30.WT.0_50f4f8eb-be09-41e2-9dfd-b09e475a5b30.WT.1')	(0,0):89,(0,1):33,(1,0):6	0:6,1:33	(0,0):75,(0,1):15,(1,0):17	0:17,1:15	chrX	+	(70361733, 70361733)	(70368056, 70362300)	HCT116-unstranded	0.50	SA464	SA467
7c9ae255-3cac-4a19-acef-6ad8378b68f6	CG	0.05	0.01	0.13	0.42	0.21	0.63	-0.37	37.5	('7c9ae255-3cac-4a19-acef-6ad8378b68f6.CG.0_7c9ae255-3cac-4a19-acef-6ad8378b68f6.CG.1', '7c9ae255-3cac-4a19-acef-6ad8378b68f6.WT.0_7c9ae255-3cac-4a19-acef-6ad8378b68f6.WT.1')	(0,0):196,(0,1):21,(1,0):3,(1,1):16	0:6,1:34	(0,0):123,(0,1):6,(1,0):13,(1,1):11	0:14,1:16	chr4	+	(2597811, 2597811)	(2628304, 2627047)	HCT116-unstranded	0.50	SA464	SA467
d28f823d-c12a-4424-8e90-571f7f3e1ccc	CG	0.06	0.02	0.14	0.41	0.24	0.64	-0.35	1927.12	('d28f823d-c12a-4424-8e90-571f7f3e1ccc.CG.0_d28f823d-c12a-4424-8e90-571f7f3e1ccc.CG.1', 'd28f823d-c12a-4424-8e90-571f7f3e1ccc.WT.0_d28f823d-c12a-4424-8e90-571f7f3e1ccc.WT.1')	(0,0):196,(0,1):21,(1,0):3,(1,1):16	0:4,1:36	(0,0):123,(0,1):6,(1,0):13,(1,1):11	0:19,1:11	chr4	+	(2597811, 2597811)	(2628304, 2627047)	HCT116-unstranded	0.50	SA464	SA467
0dc00221-c64f-4db8-9410-8c48a9b64c17	CG	0.33	0.2	0.48	0.92	0.87	0.96	-0.59	1000000000000.0	('0dc00221-c64f-4db8-9410-8c48a9b64c17.CG.1_0dc00221-c64f-4db8-9410-8c48a9b64c17.CG.0', '0dc00221-c64f-4db8-9410-8c48a9b64c17.WT.1_0dc00221-c64f-4db8-9410-8c48a9b64c17.WT.0')	(0,0):2067,(0,1):11,(1,0):16,(1,1):11	0:18,1:20	(0,0):3039,(0,1):11,(1,0):324,(1,1):14	0:336,1:13	chr18	-	(47009954, 47014851)	(47015920, 47015920)	HCT116-unstranded	0.50	SA464	SA467
02ab986e-23d4-4539-9142-16404cdeffba	CG	0.1	0.04	0.22	0.71	0.51	0.94	-0.61	1000000000000.0	('02ab986e-23d4-4539-9142-16404cdeffba.CG.1_02ab986e-23d4-4539-9142-16404cdeffba.CG.0', '02ab986e-23d4-4539-9142-16404cdeffba.WT.1_02ab986e-23d4-4539-9142-16404cdeffba.WT.0')	(0,0):6259,(0,1):6,(1,0):56	0:56,1:6	(0,0):7008,(0,1):2,(1,0):812	0:812,1:2	chr22	-	(28144265, 28256119)	(28269803, 28269803)	HCT116-unstranded	0.50	SA464	SA467
b1129f65-a1d5-4b66-87d0-3a54abc09321	CG	0.11	0.04	0.27	0.77	0.54	0.93	-0.66	1000000000000.0	('b1129f65-a1d5-4b66-87d0-3a54abc09321.CG.1_b1129f65-a1d5-4b66-87d0-3a54abc09321.CG.0', 'b1129f65-a1d5-4b66-87d0-3a54abc09321.WT.1_b1129f65-a1d5-4b66-87d0-3a54abc09321.WT.0')	(0,0):6259,(0,1):6,(1,0):56	0:56,1:6	(0,0):7008,(0,1):2,(1,0):812	0:812,1:2	chr22	-	(28144265, 28256119)	(28269803, 28269803)	HCT116-unstranded	0.50	SA464	SA467
9ad2706c-0800-48e9-a14f-4bc7af60093b	CG	0.02	0.01	0.02	0.49	0.36	0.64	-0.47	1000000000000.0	('9ad2706c-0800-48e9-a14f-4bc7af60093b.CG.1_9ad2706c-0800-48e9-a14f-4bc7af60093b.CG.0', '9ad2706c-0800-48e9-a14f-4bc7af60093b.WT.1_9ad2706c-0800-48e9-a14f-4bc7af60093b.WT.0')	(0,0):5671,(0,1):39,(1,0):56	0:56,1:39	(0,0):6552,(0,1):10,(1,0):813	0:813,1:10	chr22	-	(28144265, 28250842)	(28254497, 28254497)	HCT116-unstranded	0.50	SA464	SA467
95717692-0622-4f01-a048-4b876e610433	CG	0.01	0.01	0.02	0.16	0.13	0.2	-0.15	1000000000000.0	('95717692-0622-4f01-a048-4b876e610433.CG.1_95717692-0622-4f01-a048-4b876e610433.CG.0', '95717692-0622-4f01-a048-4b876e610433.WT.1_95717692-0622-4f01-a048-4b876e610433.WT.0')	(0,0):7853,(0,1):75,(1,0):56,(1,1):1	0:56,1:76	(0,0):8617,(0,1):68,(1,0):809,(1,1):1	0:809,1:69	chr22	-	(28144265, 28293789)	(28307097, 28307097)	HCT116-unstranded	0.50	SA464	SA467
1fefc5ae-051d-4038-92eb-a1a381275dca	CG	0.02	0.01	0.02	0.48	0.34	0.62	-0.46	1000000000000.0	('1fefc5ae-051d-4038-92eb-a1a381275dca.CG.1_1fefc5ae-051d-4038-92eb-a1a381275dca.CG.0', '1fefc5ae-051d-4038-92eb-a1a381275dca.WT.1_1fefc5ae-051d-4038-92eb-a1a381275dca.WT.0')	(0,0):5671,(0,1):39,(1,0):56	0:56,1:39	(0,0):6552,(0,1):10,(1,0):813	0:813,1:10	chr22	-	(28144265, 28250842)	(28254497, 28254497)	HCT116-unstranded	0.50	SA464	SA467
ccf2dd3a-0c20-4ccf-82b1-8b576623b08e	CG	0.01	0.01	0.02	0.16	0.13	0.2	-0.15	1000000000000.0	('ccf2dd3a-0c20-4ccf-82b1-8b576623b08e.CG.1_ccf2dd3a-0c20-4ccf-82b1-8b576623b08e.CG.0', 'ccf2dd3a-0c20-4ccf-82b1-8b576623b08e.WT.1_ccf2dd3a-0c20-4ccf-82b1-8b576623b08e.WT.0')	(0,0):7853,(0,1):75,(1,0):56,(1,1):1	0:56,1:76	(0,0):8617,(0,1):68,(1,0):809,(1,1):1	0:809,1:69	chr22	-	(28144265, 28293789)	(28307097, 28307097)	HCT116-unstranded	0.50	SA464	SA467
3208a226-6eaa-4041-aa3b-a5a8bb4e1971	CG	0.05	0.03	0.07	0.18	0.14	0.23	-0.13	199595965896.77	('3208a226-6eaa-4041-aa3b-a5a8bb4e1971.CG.0_3208a226-6eaa-4041-aa3b-a5a8bb4e1971.CG.1', '3208a226-6eaa-4041-aa3b-a5a8bb4e1971.WT.0_3208a226-6eaa-4041-aa3b-a5a8bb4e1971.WT.1')	(0,0):172,(0,1):140,(1,0):21	0:21,1:140	(0,0):163,(0,1):88,(1,0):62	0:62,1:88	chr2	+	(48738479, 48738479)	(48809702, 48742524)	HCT116-unstranded	0.50	SA464	SA467
53d004a0-528b-4ec1-b34a-f08474605020	CG	0.04	0.01	0.08	0.38	0.29	0.49	-0.34	1000000000000.0	('53d004a0-528b-4ec1-b34a-f08474605020.CG.0_53d004a0-528b-4ec1-b34a-f08474605020.CG.1', '53d004a0-528b-4ec1-b34a-f08474605020.WT.0_53d004a0-528b-4ec1-b34a-f08474605020.WT.1')	(0,0):488,(0,1):135,(1,0):3,(1,1):19	0:3,1:154	(0,0):642,(0,1):68,(1,0):29,(1,1):24	0:36,1:85	chr2	+	(3607038, 3607038)	(3622940, 3609324)	HCT116-unstranded	0.50	SA464	SA467
8f34e31d-6749-4934-b6de-aed52870c705	CG	0.7	0.66	0.74	0.48	0.44	0.52	0.22	1000000000000.0	('8f34e31d-6749-4934-b6de-aed52870c705.CG.0_8f34e31d-6749-4934-b6de-aed52870c705.CG.1', '8f34e31d-6749-4934-b6de-aed52870c705.WT.0_8f34e31d-6749-4934-b6de-aed52870c705.WT.1')	(0,0):12286,(0,1):188,(1,0):206	0:206,1:188	(0,0):16403,(0,1):558,(1,0):239,(1,1):1	0:240,1:558	chr2	+	(219500966, 219500966)	(219526030, 219501904)	HCT116-unstranded	0.50	SA464	SA467
a80b94dc-8559-4816-a60d-f08cc84fa526	CG	0.66	0.63	0.7	0.52	0.49	0.56	0.14	85424353.3	('a80b94dc-8559-4816-a60d-f08cc84fa526.CG.0_a80b94dc-8559-4816-a60d-f08cc84fa526.CG.1', 'a80b94dc-8559-4816-a60d-f08cc84fa526.WT.0_a80b94dc-8559-4816-a60d-f08cc84fa526.WT.1')	(0,0):5378,(0,1):1727,(1,0):157,(1,1):1	0:158,1:1727	(0,0):39318,(0,1):3941,(1,0):196,(1,1):3	0:198,1:3942	chr2	+	(217364672, 217364672)	(217525509, 217368274)	HCT116-unstranded	0.50	SA464	SA467
b515fc37-992e-44b7-be34-00b7cbbb25bf	CG	0.16	0.14	0.18	0.34	0.31	0.36	-0.18	1000000000000.0	('b515fc37-992e-44b7-be34-00b7cbbb25bf.CG.1_b515fc37-992e-44b7-be34-00b7cbbb25bf.CG.0', 'b515fc37-992e-44b7-be34-00b7cbbb25bf.WT.1_b515fc37-992e-44b7-be34-00b7cbbb25bf.WT.0')	(0,0):484,(0,1):818,(1,0):204,(1,1):1	0:204,1:819	(0,0):465,(0,1):587,(1,0):389	0:389,1:587	chr2	-	(54080050, 54091204)	(54093360, 54093360)	HCT116-unstranded	0.50	SA464	SA467
adf47773-0fe1-484a-94ad-3617ccea242c	CG	0.03	0.0	0.09	0.29	0.16	0.45	-0.26	2586.04	('adf47773-0fe1-484a-94ad-3617ccea242c.CG.0_adf47773-0fe1-484a-94ad-3617ccea242c.CG.1', 'adf47773-0fe1-484a-94ad-3617ccea242c.WT.0_adf47773-0fe1-484a-94ad-3617ccea242c.WT.1')	(0,0):483,(0,1):135,(1,1):19	0:0,1:154	(0,0):626,(0,1):68,(1,0):8,(1,1):24	0:16,1:84	chr2	+	(3607038, 3607038)	(3622791, 3609324)	HCT116-unstranded	0.50	SA464	SA467
83e3fce5-e517-4ed3-8a54-07e52c6113d7	CG	0.05	0.03	0.07	0.18	0.14	0.23	-0.13	2695048.05	('83e3fce5-e517-4ed3-8a54-07e52c6113d7.CG.0_83e3fce5-e517-4ed3-8a54-07e52c6113d7.CG.1', '83e3fce5-e517-4ed3-8a54-07e52c6113d7.WT.0_83e3fce5-e517-4ed3-8a54-07e52c6113d7.WT.1')	(0,0):172,(0,1):140,(1,0):21	0:21,1:140	(0,0):163,(0,1):88,(1,0):62	0:62,1:88	chr2	+	(48738479, 48738479)	(48809702, 48742524)	HCT116-unstranded	0.50	SA464	SA467
ac7b98a1-c4c3-4733-bbcc-aefde0843d1b	CG	0.16	0.14	0.18	0.34	0.31	0.37	-0.18	1000000000000.0	('ac7b98a1-c4c3-4733-bbcc-aefde0843d1b.CG.1_ac7b98a1-c4c3-4733-bbcc-aefde0843d1b.CG.0', 'ac7b98a1-c4c3-4733-bbcc-aefde0843d1b.WT.1_ac7b98a1-c4c3-4733-bbcc-aefde0843d1b.WT.0')	(0,0):484,(0,1):818,(1,0):204,(1,1):1	0:204,1:819	(0,0):465,(0,1):587,(1,0):389	0:389,1:587	chr2	-	(54080050, 54091204)	(54093360, 54093360)	HCT116-unstranded	0.50	SA464	SA467
0a5a614a-6b4a-4c15-bd1f-c33fa20f495e	CG	0.66	0.63	0.7	0.52	0.49	0.56	0.14	1316698965.72	('0a5a614a-6b4a-4c15-bd1f-c33fa20f495e.CG.0_0a5a614a-6b4a-4c15-bd1f-c33fa20f495e.CG.1', '0a5a614a-6b4a-4c15-bd1f-c33fa20f495e.WT.0_0a5a614a-6b4a-4c15-bd1f-c33fa20f495e.WT.1')	(0,0):5378,(0,1):1727,(1,0):157,(1,1):1	0:157,1:1728	(0,0):39318,(0,1):3941,(1,0):196,(1,1):3	0:198,1:3942	chr2	+	(217364672, 217364672)	(217525509, 217368274)	HCT116-unstranded	0.50	SA464	SA467
a0b36e49-5617-4594-9650-00696c10630a	CG	0.03	0.0	0.07	0.29	0.16	0.43	-0.26	1253.81	('a0b36e49-5617-4594-9650-00696c10630a.CG.0_a0b36e49-5617-4594-9650-00696c10630a.CG.1', 'a0b36e49-5617-4594-9650-00696c10630a.WT.0_a0b36e49-5617-4594-9650-00696c10630a.WT.1')	(0,0):483,(0,1):135,(1,1):19	0:0,1:154	(0,0):626,(0,1):68,(1,0):8,(1,1):24	0:13,1:87	chr2	+	(3607038, 3607038)	(3622791, 3609324)	HCT116-unstranded	0.50	SA464	SA467
2c302087-c513-44a9-b2cd-96b1b497caec	CG	0.19	0.14	0.26	0.34	0.28	0.39	-0.15	23.44	('2c302087-c513-44a9-b2cd-96b1b497caec.CG.1_2c302087-c513-44a9-b2cd-96b1b497caec.CG.0', '2c302087-c513-44a9-b2cd-96b1b497caec.WT.1_2c302087-c513-44a9-b2cd-96b1b497caec.WT.0')	(0,0):711,(0,1):453,(1,0):26	0:26,1:453	(0,0):1357,(0,1):656,(1,0):81	0:81,1:656	chr2	-	(201725961, 201735630)	(201741760, 201741760)	HCT116-unstranded	0.50	SA464	SA467
50ccc34e-8a9b-4c7c-b3ef-08ebbf83f077	CG	0.34	0.29	0.41	0.7	0.62	0.78	-0.36	1000000000000.0	('50ccc34e-8a9b-4c7c-b3ef-08ebbf83f077.CG.0_50ccc34e-8a9b-4c7c-b3ef-08ebbf83f077.CG.1', '50ccc34e-8a9b-4c7c-b3ef-08ebbf83f077.WT.0_50ccc34e-8a9b-4c7c-b3ef-08ebbf83f077.WT.1')	(0,0):1661,(0,1):63,(1,0):879,(1,1):4	0:880,1:66	(0,0):3088,(0,1):24,(1,0):1518,(1,1):5	0:1521,1:26	chr8	+	(96037214, 96037214)	(96168912, 96044322)	HCT116-unstranded	0.50	SA464	SA467
0e9f81d8-f084-4931-8bde-397557f981a3	CG	0.01	0.0	0.02	0.5	0.37	0.65	-0.49	1000000000000.0	('0e9f81d8-f084-4931-8bde-397557f981a3.CG.1_0e9f81d8-f084-4931-8bde-397557f981a3.CG.0', '0e9f81d8-f084-4931-8bde-397557f981a3.WT.1_0e9f81d8-f084-4931-8bde-397557f981a3.WT.0')	(0,0):11950,(0,1):95,(1,0):5,(1,1):2	0:5,1:97	(0,0):6687,(0,1):14,(1,0):92	0:92,1:14	chr8	-	(104258522, 104417004)	(104420012, 104420012)	HCT116-unstranded	0.50	SA464	SA467
3a16a931-022e-4c9b-b44d-ba5f43c17133	CG	0.71	0.67	0.75	0.84	0.81	0.87	-0.13	591066055548.82	('3a16a931-022e-4c9b-b44d-ba5f43c17133.CG.0_3a16a931-022e-4c9b-b44d-ba5f43c17133.CG.1', '3a16a931-022e-4c9b-b44d-ba5f43c17133.WT.0_3a16a931-022e-4c9b-b44d-ba5f43c17133.WT.1')	(0,0):605,(0,1):106,(1,0):879	0:879,1:106	(0,0):2217,(0,1):85,(1,0):1522	0:1522,1:85	chr8	+	(96064402, 96064402)	(96168912, 96070938)	HCT116-unstranded	0.50	SA464	SA467
1182c16c-72f6-4cf2-993c-8a3bfe746295	CG	0.71	0.67	0.75	0.84	0.81	0.87	-0.13	60326848.83	('1182c16c-72f6-4cf2-993c-8a3bfe746295.CG.0_1182c16c-72f6-4cf2-993c-8a3bfe746295.CG.1', '1182c16c-72f6-4cf2-993c-8a3bfe746295.WT.0_1182c16c-72f6-4cf2-993c-8a3bfe746295.WT.1')	(0,0):605,(0,1):106,(1,0):879	0:879,1:106	(0,0):2217,(0,1):85,(1,0):1522	0:1522,1:85	chr8	+	(96064402, 96064402)	(96168912, 96070938)	HCT116-unstranded	0.50	SA464	SA467
b04854a3-3c3b-47e3-aa2b-af822f547d5b	CG	0.35	0.26	0.46	0.7	0.54	0.85	-0.35	379.54	('b04854a3-3c3b-47e3-aa2b-af822f547d5b.CG.0_b04854a3-3c3b-47e3-aa2b-af822f547d5b.CG.1', 'b04854a3-3c3b-47e3-aa2b-af822f547d5b.WT.0_b04854a3-3c3b-47e3-aa2b-af822f547d5b.WT.1')	(0,0):3797,(0,1):23,(1,0):135,(1,1):3	0:136,1:25	(0,0):1273,(0,1):4,(1,0):112	0:112,1:4	chr8	+	(22442530, 22442530)	(22458870, 22442912)	HCT116-unstranded	0.50	SA464	SA467
88815e0e-bebe-4a81-9589-69ae18853028	CG	0.01	0.0	0.01	0.22	0.18	0.26	-0.21	1000000000000.0	('88815e0e-bebe-4a81-9589-69ae18853028.CG.1_88815e0e-bebe-4a81-9589-69ae18853028.CG.0', '88815e0e-bebe-4a81-9589-69ae18853028.WT.1_88815e0e-bebe-4a81-9589-69ae18853028.WT.0')	(0,0):12286,(0,1):401,(1,0):5,(1,1):454	0:7,1:853	(0,0):6865,(0,1):123,(1,0):110,(1,1):212	0:165,1:280	chr8	-	(104258522, 104419862)	(104427332, 104427332)	HCT116-unstranded	0.50	SA464	SA467
64b2e8b8-5013-4672-9f1c-1054e2915d64	CG	0.01	0.0	0.02	0.48	0.36	0.64	-0.47	1000000000000.0	('64b2e8b8-5013-4672-9f1c-1054e2915d64.CG.1_64b2e8b8-5013-4672-9f1c-1054e2915d64.CG.0', '64b2e8b8-5013-4672-9f1c-1054e2915d64.WT.1_64b2e8b8-5013-4672-9f1c-1054e2915d64.WT.0')	(0,0):11950,(0,1):95,(1,0):5,(1,1):2	0:5,1:97	(0,0):6687,(0,1):14,(1,0):92	0:92,1:14	chr8	-	(104258522, 104417004)	(104420012, 104420012)	HCT116-unstranded	0.50	SA464	SA467
9b71d3d1-3009-473f-a211-f20f8b74a9eb	CG	0.34	0.29	0.4	0.7	0.61	0.77	-0.36	1000000000000.0	('9b71d3d1-3009-473f-a211-f20f8b74a9eb.CG.0_9b71d3d1-3009-473f-a211-f20f8b74a9eb.CG.1', '9b71d3d1-3009-473f-a211-f20f8b74a9eb.WT.0_9b71d3d1-3009-473f-a211-f20f8b74a9eb.WT.1')	(0,0):1661,(0,1):63,(1,0):879,(1,1):4	0:882,1:64	(0,0):3088,(0,1):24,(1,0):1518,(1,1):5	0:1522,1:25	chr8	+	(96037214, 96037214)	(96168912, 96044322)	HCT116-unstranded	0.50	SA464	SA467
a6ff9d2f-463a-41bc-baa5-5ccc264fbbad	CG	0.0	0.0	0.01	0.22	0.18	0.26	-0.22	1000000000000.0	('a6ff9d2f-463a-41bc-baa5-5ccc264fbbad.CG.1_a6ff9d2f-463a-41bc-baa5-5ccc264fbbad.CG.0', 'a6ff9d2f-463a-41bc-baa5-5ccc264fbbad.WT.1_a6ff9d2f-463a-41bc-baa5-5ccc264fbbad.WT.0')	(0,0):12286,(0,1):401,(1,0):5,(1,1):454	0:6,1:854	(0,0):6865,(0,1):123,(1,0):110,(1,1):212	0:154,1:291	chr8	-	(104258522, 104419862)	(104427332, 104427332)	HCT116-unstranded	0.50	SA464	SA467
b3157cd6-9bb3-42cf-8d64-0171e4e13db2	CG	0.01	0.0	0.02	0.39	0.3	0.5	-0.38	1000000000000.0	('b3157cd6-9bb3-42cf-8d64-0171e4e13db2.CG.1_b3157cd6-9bb3-42cf-8d64-0171e4e13db2.CG.0', 'b3157cd6-9bb3-42cf-8d64-0171e4e13db2.WT.1_b3157cd6-9bb3-42cf-8d64-0171e4e13db2.WT.0')	(0,0):10316,(0,1):117,(1,0):5	0:5,1:117	(0,0):6237,(0,1):28,(1,0):85	0:85,1:28	chr8	-	(104258522, 104413744)	(104414282, 104414282)	HCT116-unstranded	0.50	SA464	SA467
e31b9696-a6ae-475e-92c9-9c45dc9330a1	CG	0.01	0.0	0.02	0.39	0.3	0.5	-0.38	1000000000000.0	('e31b9696-a6ae-475e-92c9-9c45dc9330a1.CG.1_e31b9696-a6ae-475e-92c9-9c45dc9330a1.CG.0', 'e31b9696-a6ae-475e-92c9-9c45dc9330a1.WT.1_e31b9696-a6ae-475e-92c9-9c45dc9330a1.WT.0')	(0,0):10316,(0,1):117,(1,0):5	0:5,1:117	(0,0):6237,(0,1):28,(1,0):85	0:85,1:28	chr8	-	(104258522, 104413744)	(104414282, 104414282)	HCT116-unstranded	0.50	SA464	SA467
cfab7f03-d0da-4dea-8fd7-469a7963124c	CG	0.43	0.4	0.46	0.78	0.75	0.81	-0.35	1000000000000.0	('cfab7f03-d0da-4dea-8fd7-469a7963124c.CG.1_cfab7f03-d0da-4dea-8fd7-469a7963124c.CG.0', 'cfab7f03-d0da-4dea-8fd7-469a7963124c.WT.1_cfab7f03-d0da-4dea-8fd7-469a7963124c.WT.0')	(0,0):435,(0,1):1190,(1,0):292,(1,1):1	0:293,1:1190	(0,0):323,(0,1):311,(1,0):357	0:357,1:311	chr8	-	(120844722, 120846216)	(120850647, 120850647)	HCT116-unstranded	0.50	SA464	SA467
5c6e364e-3980-4a85-b396-8edf73e02b43	CG	0.43	0.4	0.46	0.78	0.75	0.81	-0.35	1000000000000.0	('5c6e364e-3980-4a85-b396-8edf73e02b43.CG.1_5c6e364e-3980-4a85-b396-8edf73e02b43.CG.0', '5c6e364e-3980-4a85-b396-8edf73e02b43.WT.1_5c6e364e-3980-4a85-b396-8edf73e02b43.WT.0')	(0,0):435,(0,1):1190,(1,0):292,(1,1):1	0:293,1:1190	(0,0):323,(0,1):311,(1,0):357	0:357,1:311	chr8	-	(120844722, 120846216)	(120850647, 120850647)	HCT116-unstranded	0.50	SA464	SA467
8f055794-c7bd-47f3-b139-068379637e33	CG	0.14	0.11	0.17	0.44	0.34	0.55	-0.3	1000000000000.0	('8f055794-c7bd-47f3-b139-068379637e33.CG.0_8f055794-c7bd-47f3-b139-068379637e33.CG.1', '8f055794-c7bd-47f3-b139-068379637e33.WT.0_8f055794-c7bd-47f3-b139-068379637e33.WT.1')	(0,0):2543,(0,1):133,(1,0):136	0:136,1:133	(0,0):920,(0,1):25,(1,0):127	0:127,1:25	chr8	+	(22447109, 22447109)	(22458870, 22449181)	HCT116-unstranded	0.50	SA464	SA467
5d91da9b-2b09-4986-ab90-5e6e4cd20401	CG	0.0	0.0	0.01	0.13	0.1	0.16	-0.13	1000000000000.0	('5d91da9b-2b09-4986-ab90-5e6e4cd20401.CG.1_5d91da9b-2b09-4986-ab90-5e6e4cd20401.CG.0', '5d91da9b-2b09-4986-ab90-5e6e4cd20401.WT.1_5d91da9b-2b09-4986-ab90-5e6e4cd20401.WT.0')	(0,0):443,(0,1):4768,(1,1):140	0:0,1:4908	(0,0):1688,(0,1):2855,(1,0):58,(1,1):115	0:75,1:2953	chr6	-	(34511797, 34555065)	(34574681, 34574681)	HCT116-unstranded	0.50	SA464	SA467
6dd39d91-869f-413c-943e-3762de1a8bcf	CG	0.02	0.0	0.05	0.24	0.16	0.33	-0.22	5938434.74	('6dd39d91-869f-413c-943e-3762de1a8bcf.CG.1_6dd39d91-869f-413c-943e-3762de1a8bcf.CG.0', '6dd39d91-869f-413c-943e-3762de1a8bcf.WT.1_6dd39d91-869f-413c-943e-3762de1a8bcf.WT.0')	(0,0):919,(0,1):2721	0:0,1:2721	(0,0):836,(0,1):1561,(1,0):15	0:15,1:1561	chr6	-	(42156320, 42174539)	(42176685, 42176685)	HCT116-unstranded	0.50	SA464	SA467
c58c839a-4417-4ed7-98fb-ac321f7ef222	CG	0.17	0.16	0.19	0.06	0.06	0.07	0.11	1000000000000.0	('c58c839a-4417-4ed7-98fb-ac321f7ef222.CG.1_c58c839a-4417-4ed7-98fb-ac321f7ef222.CG.0', 'c58c839a-4417-4ed7-98fb-ac321f7ef222.WT.1_c58c839a-4417-4ed7-98fb-ac321f7ef222.WT.0')	(0,0):477,(0,1):1083,(1,0):643	0:643,1:1083	(0,0):860,(0,1):3501,(1,0):663	0:663,1:3501	chr6	-	(97242002, 97337189)	(97344723, 97344723)	HCT116-unstranded	0.50	SA464	SA467
9e357c6c-c7f5-4bf2-8210-8add3509c1e6	CG	0.03	0.03	0.04	0.24	0.22	0.25	-0.21	1000000000000.0	('9e357c6c-c7f5-4bf2-8210-8add3509c1e6.CG.0_9e357c6c-c7f5-4bf2-8210-8add3509c1e6.CG.1', '9e357c6c-c7f5-4bf2-8210-8add3509c1e6.WT.0_9e357c6c-c7f5-4bf2-8210-8add3509c1e6.WT.1')	(0,0):1800,(0,1):2608,(1,0):44,(1,1):15	0:44,1:2623	(0,0):2388,(0,1):2627,(1,0):400,(1,1):23	0:405,1:2645	chr6	+	(31637096, 31637096)	(31639061, 31637847)	HCT116-unstranded	0.50	SA464	SA467
88285ddf-7d79-478a-814a-aa2102555fa7	CG	0.17	0.16	0.19	0.06	0.06	0.07	0.11	1000000000000.0	('88285ddf-7d79-478a-814a-aa2102555fa7.CG.1_88285ddf-7d79-478a-814a-aa2102555fa7.CG.0', '88285ddf-7d79-478a-814a-aa2102555fa7.WT.1_88285ddf-7d79-478a-814a-aa2102555fa7.WT.0')	(0,0):477,(0,1):1083,(1,0):643	0:643,1:1083	(0,0):860,(0,1):3501,(1,0):663	0:663,1:3501	chr6	-	(97242002, 97337189)	(97344723, 97344723)	HCT116-unstranded	0.50	SA464	SA467
87d3e7ff-b63a-4313-84fc-da780bb70c29	CG	0.03	0.02	0.05	0.23	0.22	0.25	-0.2	1000000000000.0	('87d3e7ff-b63a-4313-84fc-da780bb70c29.CG.0_87d3e7ff-b63a-4313-84fc-da780bb70c29.CG.1', '87d3e7ff-b63a-4313-84fc-da780bb70c29.WT.0_87d3e7ff-b63a-4313-84fc-da780bb70c29.WT.1')	(0,0):1776,(0,1):2467,(1,0):41,(1,1):13	0:41,1:2480	(0,0):2362,(0,1):2493,(1,0):367,(1,1):19	0:372,1:2507	chr6	+	(31637105, 31637105)	(31639061, 31637847)	HCT116-unstranded	0.50	SA464	SA467
8e0f80e6-7596-4ec2-b126-ba91d1048753	CG	0.02	0.02	0.03	0.17	0.16	0.19	-0.15	1000000000000.0	('8e0f80e6-7596-4ec2-b126-ba91d1048753.CG.0_8e0f80e6-7596-4ec2-b126-ba91d1048753.CG.1', '8e0f80e6-7596-4ec2-b126-ba91d1048753.WT.0_8e0f80e6-7596-4ec2-b126-ba91d1048753.WT.1')	(0,0):3335,(0,1):2635,(1,0):44,(1,1):108	0:48,1:2739	(0,0):4243,(0,1):2648,(1,0):404,(1,1):108	0:424,1:2736	chr6	+	(31636874, 31636874)	(31639061, 31637847)	HCT116-unstranded	0.50	SA464	SA467
2e469e68-4da3-43ba-9b19-bbdcaf5a32d1	CG	0.0	0.0	0.01	0.13	0.1	0.16	-0.13	1000000000000.0	('2e469e68-4da3-43ba-9b19-bbdcaf5a32d1.CG.1_2e469e68-4da3-43ba-9b19-bbdcaf5a32d1.CG.0', '2e469e68-4da3-43ba-9b19-bbdcaf5a32d1.WT.1_2e469e68-4da3-43ba-9b19-bbdcaf5a32d1.WT.0')	(0,0):443,(0,1):4768,(1,1):140	0:2,1:4906	(0,0):1688,(0,1):2855,(1,0):58,(1,1):115	0:69,1:2959	chr6	-	(34511797, 34555065)	(34574681, 34574681)	HCT116-unstranded	0.50	SA464	SA467
24691ff8-2c04-4cd2-9793-4b77e9b3d11f	CG	0.04	0.01	0.11	0.32	0.2	0.46	-0.28	26.06	('24691ff8-2c04-4cd2-9793-4b77e9b3d11f.CG.1_24691ff8-2c04-4cd2-9793-4b77e9b3d11f.CG.0', '24691ff8-2c04-4cd2-9793-4b77e9b3d11f.WT.1_24691ff8-2c04-4cd2-9793-4b77e9b3d11f.WT.0')	(0,0):4054,(0,1):23,(1,0):1	0:1,1:23	(0,0):2730,(0,1):22,(1,0):22	0:22,1:22	chr6	-	(42156320, 42176596)	(42178334, 42178334)	HCT116-unstranded	0.50	SA464	SA467
15f5c1ef-db95-4efe-a649-5282e467243b	CG	0.01	0.0	0.01	0.3	0.27	0.33	-0.29	1000000000000.0	('15f5c1ef-db95-4efe-a649-5282e467243b.CG.1_15f5c1ef-db95-4efe-a649-5282e467243b.CG.0', '15f5c1ef-db95-4efe-a649-5282e467243b.WT.1_15f5c1ef-db95-4efe-a649-5282e467243b.WT.0')	(0,0):12878,(0,1):179,(1,0):46	0:46,1:179	(0,0):14254,(0,1):187,(1,0):4082	0:4082,1:187	chr12	-	(109016053, 109048082)	(109051199, 109051199)	HCT116-unstranded	0.50	SA464	SA467
1b385bf1-44ae-4e97-b657-427c71ab5ea5	CG	0.04	0.0	0.14	0.38	0.22	0.57	-0.34	29.98	('1b385bf1-44ae-4e97-b657-427c71ab5ea5.CG.0_1b385bf1-44ae-4e97-b657-427c71ab5ea5.CG.1', '1b385bf1-44ae-4e97-b657-427c71ab5ea5.WT.0_1b385bf1-44ae-4e97-b657-427c71ab5ea5.WT.1')	(0,0):3739,(0,1):17	0:0,1:17	(0,0):2754,(0,1):8,(1,0):12	0:12,1:8	chr12	+	(123249851, 123249851)	(123262230, 123252151)	HCT116-unstranded	0.50	SA464	SA467
cf425dea-5496-4b73-b233-abe3e8a71e96	CG	0.02	0.01	0.03	0.52	0.45	0.59	-0.5	1000000000000.0	('cf425dea-5496-4b73-b233-abe3e8a71e96.CG.1_cf425dea-5496-4b73-b233-abe3e8a71e96.CG.0', 'cf425dea-5496-4b73-b233-abe3e8a71e96.WT.1_cf425dea-5496-4b73-b233-abe3e8a71e96.WT.0')	(0,0):11113,(0,1):31,(1,0):46,(1,1):3	0:46,1:34	(0,0):12455,(0,1):53,(1,0):4090,(1,1):4	0:4091,1:56	chr12	-	(109016053, 109042739)	(109046193, 109046193)	HCT116-unstranded	0.50	SA464	SA467
c704653b-64b7-413b-8db2-49641c1273d6	CG	0.02	0.0	0.08	0.4	0.31	0.51	-0.38	1000000000000.0	('c704653b-64b7-413b-8db2-49641c1273d6.CG.1_c704653b-64b7-413b-8db2-49641c1273d6.CG.0', 'c704653b-64b7-413b-8db2-49641c1273d6.WT.1_c704653b-64b7-413b-8db2-49641c1273d6.WT.0')	(0,0):242,(0,1):41	0:0,1:41	(0,0):465,(0,1):46,(1,0):36	0:36,1:46	chr12	-	(6548167, 6571403)	(6574107, 6574107)	HCT116-unstranded	0.50	SA464	SA467
cae5ebfe-6d1f-464b-890b-9a69579a0151	CG	0.02	0.01	0.03	0.52	0.45	0.59	-0.5	1000000000000.0	('cae5ebfe-6d1f-464b-890b-9a69579a0151.CG.1_cae5ebfe-6d1f-464b-890b-9a69579a0151.CG.0', 'cae5ebfe-6d1f-464b-890b-9a69579a0151.WT.1_cae5ebfe-6d1f-464b-890b-9a69579a0151.WT.0')	(0,0):11113,(0,1):31,(1,0):46,(1,1):3	0:46,1:34	(0,0):12455,(0,1):53,(1,0):4090,(1,1):4	0:4090,1:57	chr12	-	(109016053, 109042739)	(109046193, 109046193)	HCT116-unstranded	0.50	SA464	SA467
d7eb949f-38e0-4b30-931f-cea57bc4f139	CG	0.01	0.0	0.03	0.16	0.1	0.22	-0.15	13845349478.45	('d7eb949f-38e0-4b30-931f-cea57bc4f139.CG.0_d7eb949f-38e0-4b30-931f-cea57bc4f139.CG.1', 'd7eb949f-38e0-4b30-931f-cea57bc4f139.WT.0_d7eb949f-38e0-4b30-931f-cea57bc4f139.WT.1')	(0,0):379,(0,1):2954	0:0,1:2954	(0,0):507,(0,1):1929,(1,0):21	0:21,1:1929	chr12	+	(123253329, 123253329)	(123262230, 123255611)	HCT116-unstranded	0.50	SA464	SA467
b721bf94-514f-464e-b82a-0fc23ef5ba42	CG	0.01	0.0	0.01	0.33	0.3	0.36	-0.32	1000000000000.0	('b721bf94-514f-464e-b82a-0fc23ef5ba42.CG.1_b721bf94-514f-464e-b82a-0fc23ef5ba42.CG.0', 'b721bf94-514f-464e-b82a-0fc23ef5ba42.WT.1_b721bf94-514f-464e-b82a-0fc23ef5ba42.WT.0')	(0,0):16220,(0,1):198,(1,0):46,(1,1):2	0:46,1:200	(0,0):17910,(0,1):230,(1,0):4097	0:4097,1:230	chr12	-	(109016053, 109055805)	(109072170, 109072170)	HCT116-unstranded	0.50	SA464	SA467
51249d1e-9bdb-40dd-a6da-c4f505b63c99	CG	0.0	0.0	0.01	0.25	0.24	0.27	-0.25	1000000000000.0	('51249d1e-9bdb-40dd-a6da-c4f505b63c99.CG.1_51249d1e-9bdb-40dd-a6da-c4f505b63c99.CG.0', '51249d1e-9bdb-40dd-a6da-c4f505b63c99.WT.1_51249d1e-9bdb-40dd-a6da-c4f505b63c99.WT.0')	(0,0):17046,(0,1):526,(1,0):46,(1,1):21	0:46,1:547	(0,0):18843,(0,1):598,(1,0):4081,(1,1):25	0:4088,1:616	chr12	-	(109016053, 109072048)	(109095099, 109095099)	HCT116-unstranded	0.50	SA464	SA467
2fe27f85-edd6-40a6-a797-2cbfbac50962	CG	0.0	0.0	0.0	0.2	0.18	0.21	-0.2	1000000000000.0	('2fe27f85-edd6-40a6-a797-2cbfbac50962.CG.1_2fe27f85-edd6-40a6-a797-2cbfbac50962.CG.0', '2fe27f85-edd6-40a6-a797-2cbfbac50962.WT.1_2fe27f85-edd6-40a6-a797-2cbfbac50962.WT.0')	(0,0):13876,(0,1):639,(1,0):46,(1,1):5	0:46,1:644	(0,0):15375,(0,1):719,(1,0):4098,(1,1):10	0:4100,1:727	chr12	-	(109016053, 109051080)	(109052695, 109052695)	HCT116-unstranded	0.50	SA464	SA467
a1bd4d5c-c8e1-46ab-af78-4d5f8c916bae	CG	0.0	0.0	0.02	0.16	0.11	0.23	-0.16	142574684250.94	('a1bd4d5c-c8e1-46ab-af78-4d5f8c916bae.CG.0_a1bd4d5c-c8e1-46ab-af78-4d5f8c916bae.CG.1', 'a1bd4d5c-c8e1-46ab-af78-4d5f8c916bae.WT.0_a1bd4d5c-c8e1-46ab-af78-4d5f8c916bae.WT.1')	(0,0):379,(0,1):2954	0:0,1:2954	(0,0):507,(0,1):1929,(1,0):21	0:21,1:1929	chr12	+	(123253329, 123253329)	(123262230, 123255611)	HCT116-unstranded	0.50	SA464	SA467
5bb10b05-feff-48e0-88d4-d522c6ec99ad	CG	0.03	0.0	0.08	0.41	0.31	0.51	-0.38	1000000000000.0	('5bb10b05-feff-48e0-88d4-d522c6ec99ad.CG.1_5bb10b05-feff-48e0-88d4-d522c6ec99ad.CG.0', '5bb10b05-feff-48e0-88d4-d522c6ec99ad.WT.1_5bb10b05-feff-48e0-88d4-d522c6ec99ad.WT.0')	(0,0):242,(0,1):41	0:0,1:41	(0,0):465,(0,1):46,(1,0):36	0:36,1:46	chr12	-	(6548167, 6571403)	(6574107, 6574107)	HCT116-unstranded	0.50	SA464	SA467
1d2861ab-eaa8-421b-a917-b06732d681f9	CG	0.0	0.0	0.01	0.25	0.24	0.27	-0.25	1000000000000.0	('1d2861ab-eaa8-421b-a917-b06732d681f9.CG.1_1d2861ab-eaa8-421b-a917-b06732d681f9.CG.0', '1d2861ab-eaa8-421b-a917-b06732d681f9.WT.1_1d2861ab-eaa8-421b-a917-b06732d681f9.WT.0')	(0,0):17046,(0,1):526,(1,0):46,(1,1):21	0:46,1:547	(0,0):18843,(0,1):598,(1,0):4081,(1,1):25	0:4086,1:618	chr12	-	(109016053, 109072048)	(109095099, 109095099)	HCT116-unstranded	0.50	SA464	SA467
b6c92dd9-3637-4923-948f-6c293851987b	CG	0.01	0.0	0.01	0.39	0.38	0.39	-0.38	1000000000000.0	('b6c92dd9-3637-4923-948f-6c293851987b.CG.1_b6c92dd9-3637-4923-948f-6c293851987b.CG.0', 'b6c92dd9-3637-4923-948f-6c293851987b.WT.1_b6c92dd9-3637-4923-948f-6c293851987b.WT.0')	(0,0):798,(0,1):8665,(1,0):46,(1,1):386	0:49,1:9048	(0,0):1504,(0,1):8536,(1,0):4485,(1,1):500	0:4686,1:8835	chr12	-	(109016053, 109038885)	(109042626, 109042626)	HCT116-unstranded	0.50	SA464	SA467
188b2e2a-cb6f-4ec5-8638-a321f6cfa6f1	CG	0.0	0.0	0.0	0.2	0.18	0.21	-0.2	1000000000000.0	('188b2e2a-cb6f-4ec5-8638-a321f6cfa6f1.CG.1_188b2e2a-cb6f-4ec5-8638-a321f6cfa6f1.CG.0', '188b2e2a-cb6f-4ec5-8638-a321f6cfa6f1.WT.1_188b2e2a-cb6f-4ec5-8638-a321f6cfa6f1.WT.0')	(0,0):13876,(0,1):639,(1,0):46,(1,1):5	0:46,1:644	(0,0):15375,(0,1):719,(1,0):4098,(1,1):10	0:4100,1:727	chr12	-	(109016053, 109051080)	(109052695, 109052695)	HCT116-unstranded	0.50	SA464	SA467
d96b46ac-0d06-4175-acf6-4b0eed7ebef8	CG	0.03	0.01	0.08	0.46	0.3	0.65	-0.43	876410904.82	('d96b46ac-0d06-4175-acf6-4b0eed7ebef8.CG.0_d96b46ac-0d06-4175-acf6-4b0eed7ebef8.CG.1', 'd96b46ac-0d06-4175-acf6-4b0eed7ebef8.WT.0_d96b46ac-0d06-4175-acf6-4b0eed7ebef8.WT.1')	(0,0):1673,(0,1):12,(1,0):3	0:3,1:12	(0,0):2522,(0,1):8,(1,0):99	0:99,1:8	chr12	+	(4652929, 4652929)	(4700464, 4655584)	HCT116-unstranded	0.50	SA464	SA467
020041e4-ce65-4af1-a951-6142f811355d	CG	0.01	0.0	0.01	0.33	0.3	0.36	-0.32	1000000000000.0	('020041e4-ce65-4af1-a951-6142f811355d.CG.1_020041e4-ce65-4af1-a951-6142f811355d.CG.0', '020041e4-ce65-4af1-a951-6142f811355d.WT.1_020041e4-ce65-4af1-a951-6142f811355d.WT.0')	(0,0):16220,(0,1):198,(1,0):46,(1,1):2	0:46,1:200	(0,0):17910,(0,1):230,(1,0):4097	0:4097,1:230	chr12	-	(109016053, 109055805)	(109072170, 109072170)	HCT116-unstranded	0.50	SA464	SA467
4c46015e-e255-4668-a42b-b6b16b44ce59	CG	0.01	0.0	0.01	0.38	0.38	0.39	-0.37	1000000000000.0	('4c46015e-e255-4668-a42b-b6b16b44ce59.CG.1_4c46015e-e255-4668-a42b-b6b16b44ce59.CG.0', '4c46015e-e255-4668-a42b-b6b16b44ce59.WT.1_4c46015e-e255-4668-a42b-b6b16b44ce59.WT.0')	(0,0):798,(0,1):8665,(1,0):46,(1,1):386	0:50,1:9047	(0,0):1504,(0,1):8536,(1,0):4485,(1,1):500	0:4658,1:8863	chr12	-	(109016053, 109038885)	(109042626, 109042626)	HCT116-unstranded	0.50	SA464	SA467
9a7c293e-9262-4887-a021-793f698d9f00	CG	0.21	0.17	0.27	0.06	0.05	0.08	0.15	1000000000000.0	('9a7c293e-9262-4887-a021-793f698d9f00.CG.1_9a7c293e-9262-4887-a021-793f698d9f00.CG.0', '9a7c293e-9262-4887-a021-793f698d9f00.WT.1_9a7c293e-9262-4887-a021-793f698d9f00.WT.0')	(0,0):15341,(0,1):88,(1,0):84,(1,1):4	0:85,1:91	(0,0):27885,(0,1):206,(1,0):50,(1,1):15	0:53,1:218	chr12	-	(54577440, 54639899)	(54646011, 54646011)	HCT116-unstranded	0.50	SA464	SA467
a0dfce46-8a77-471b-b816-e3c945ebd797	CG	0.01	0.0	0.01	0.3	0.27	0.33	-0.29	1000000000000.0	('a0dfce46-8a77-471b-b816-e3c945ebd797.CG.1_a0dfce46-8a77-471b-b816-e3c945ebd797.CG.0', 'a0dfce46-8a77-471b-b816-e3c945ebd797.WT.1_a0dfce46-8a77-471b-b816-e3c945ebd797.WT.0')	(0,0):12878,(0,1):179,(1,0):46	0:46,1:179	(0,0):14254,(0,1):187,(1,0):4082	0:4082,1:187	chr12	-	(109016053, 109048082)	(109051199, 109051199)	HCT116-unstranded	0.50	SA464	SA467
df3b09ee-e2e2-4d35-b553-639936a167b9	CG	0.44	0.4	0.48	0.26	0.23	0.28	0.18	1000000000000.0	('df3b09ee-e2e2-4d35-b553-639936a167b9.CG.0_df3b09ee-e2e2-4d35-b553-639936a167b9.CG.1', 'df3b09ee-e2e2-4d35-b553-639936a167b9.WT.0_df3b09ee-e2e2-4d35-b553-639936a167b9.WT.1')	(0,0):5162,(0,1):204,(1,0):846,(1,1):1	0:847,1:204	(0,0):7127,(0,1):363,(1,0):670,(1,1):3	0:670,1:366	chr10	+	(102749463, 102749463)	(102762703, 102750300)	HCT116-unstranded	0.50	SA464	SA467
5a4af0a0-3566-42f7-aaf1-252832f92438	CG	0.13	0.11	0.14	0.23	0.21	0.24	-0.1	1000000000000.0	('5a4af0a0-3566-42f7-aaf1-252832f92438.CG.1_5a4af0a0-3566-42f7-aaf1-252832f92438.CG.0', '5a4af0a0-3566-42f7-aaf1-252832f92438.WT.1_5a4af0a0-3566-42f7-aaf1-252832f92438.WT.0')	(0,0):678,(0,1):3818,(1,0):263,(1,1):178	0:285,1:3974	(0,0):1202,(0,1):4208,(1,0):578,(1,1):220	0:623,1:4383	chr10	-	(75006768, 75008601)	(75011781, 75011781)	HCT116-unstranded	0.50	SA464	SA467
81e71e4b-8540-4928-80dd-759d9fd17925	CG	0.44	0.4	0.47	0.26	0.23	0.28	0.18	1000000000000.0	('81e71e4b-8540-4928-80dd-759d9fd17925.CG.0_81e71e4b-8540-4928-80dd-759d9fd17925.CG.1', '81e71e4b-8540-4928-80dd-759d9fd17925.WT.0_81e71e4b-8540-4928-80dd-759d9fd17925.WT.1')	(0,0):5162,(0,1):204,(1,0):846,(1,1):1	0:846,1:205	(0,0):7127,(0,1):363,(1,0):670,(1,1):3	0:670,1:366	chr10	+	(102749463, 102749463)	(102762703, 102750300)	HCT116-unstranded	0.50	SA464	SA467
d3f54fd7-4f86-4572-b73d-7bd1bb2a9d2a	CG	0.04	0.04	0.05	0.2	0.16	0.24	-0.16	1000000000000.0	('d3f54fd7-4f86-4572-b73d-7bd1bb2a9d2a.CG.0_d3f54fd7-4f86-4572-b73d-7bd1bb2a9d2a.CG.1', 'd3f54fd7-4f86-4572-b73d-7bd1bb2a9d2a.WT.0_d3f54fd7-4f86-4572-b73d-7bd1bb2a9d2a.WT.1')	(0,0):8445,(0,1):352,(1,0):205,(1,1):119	0:210,1:466	(0,0):5543,(0,1):53,(1,0):187,(1,1):31	0:193,1:78	chr10	+	(102296168, 102296168)	(102589074, 102300539)	HCT116-unstranded	0.50	SA464	SA467
b9cdba95-12f9-477a-8bcc-8e3479a99dc7	CG	0.04	0.04	0.05	0.2	0.16	0.24	-0.16	1000000000000.0	('b9cdba95-12f9-477a-8bcc-8e3479a99dc7.CG.0_b9cdba95-12f9-477a-8bcc-8e3479a99dc7.CG.1', 'b9cdba95-12f9-477a-8bcc-8e3479a99dc7.WT.0_b9cdba95-12f9-477a-8bcc-8e3479a99dc7.WT.1')	(0,0):8445,(0,1):352,(1,0):205,(1,1):119	0:208,1:468	(0,0):5543,(0,1):53,(1,0):187,(1,1):31	0:191,1:80	chr10	+	(102296168, 102296168)	(102589074, 102300539)	HCT116-unstranded	0.50	SA464	SA467
a0365ec4-1abb-44d7-8ca2-0530e4d9edff	CG	0.24	0.2	0.28	0.08	0.07	0.1	0.16	1000000000000.0	('a0365ec4-1abb-44d7-8ca2-0530e4d9edff.CG.0_a0365ec4-1abb-44d7-8ca2-0530e4d9edff.CG.1', 'a0365ec4-1abb-44d7-8ca2-0530e4d9edff.WT.0_a0365ec4-1abb-44d7-8ca2-0530e4d9edff.WT.1')	(0,0):16890,(0,1):2,(1,0):553,(1,1):196	0:599,1:152	(0,0):16731,(0,1):3,(1,0):185,(1,1):187	0:203,1:172	chr15	+	(65822756, 65822756)	(65918308, 65826772)	HCT116-unstranded	0.50	SA464	SA467
1a99136a-6fad-469b-abf3-6dd919765dac	CG	0.01	0.0	0.02	0.17	0.12	0.23	-0.16	1000000000000.0	('1a99136a-6fad-469b-abf3-6dd919765dac.CG.1_1a99136a-6fad-469b-abf3-6dd919765dac.CG.0', '1a99136a-6fad-469b-abf3-6dd919765dac.WT.1_1a99136a-6fad-469b-abf3-6dd919765dac.WT.0')	(0,0):4151,(0,1):301	0:0,1:301	(0,0):4469,(0,1):228,(1,0):26,(1,1):1	0:26,1:229	chr15	-	(101814797, 101833230)	(101835456, 101835456)	HCT116-unstranded	0.50	SA464	SA467
9090a621-e9da-4cb3-bcf2-10ac565641a7	CG	0.08	0.08	0.09	0.18	0.17	0.18	-0.1	1000000000000.0	('9090a621-e9da-4cb3-bcf2-10ac565641a7.CG.0_9090a621-e9da-4cb3-bcf2-10ac565641a7.CG.1', '9090a621-e9da-4cb3-bcf2-10ac565641a7.WT.0_9090a621-e9da-4cb3-bcf2-10ac565641a7.WT.1')	(0,0):939,(0,1):3881,(1,0):457,(1,1):1659	0:591,1:5406	(0,0):2391,(0,1):6050,(1,0):1653,(1,1):2273	0:2037,1:7939	chr15	+	(90808891, 90808891)	(90820841, 90816463)	HCT116-unstranded	0.50	SA464	SA467
66f65864-058e-44c3-866e-19024f4fe441	CG	0.24	0.2	0.28	0.08	0.07	0.1	0.16	1000000000000.0	('66f65864-058e-44c3-866e-19024f4fe441.CG.0_66f65864-058e-44c3-866e-19024f4fe441.CG.1', '66f65864-058e-44c3-866e-19024f4fe441.WT.0_66f65864-058e-44c3-866e-19024f4fe441.WT.1')	(0,0):16890,(0,1):2,(1,0):553,(1,1):196	0:604,1:147	(0,0):16731,(0,1):3,(1,0):185,(1,1):187	0:207,1:168	chr15	+	(65822756, 65822756)	(65918308, 65826772)	HCT116-unstranded	0.50	SA464	SA467
c69a02d6-5fd7-497b-b2dc-b60b5792e809	CG	0.13	0.08	0.2	0.57	0.44	0.69	-0.44	1000000000000.0	('c69a02d6-5fd7-497b-b2dc-b60b5792e809.CG.1_c69a02d6-5fd7-497b-b2dc-b60b5792e809.CG.0', 'c69a02d6-5fd7-497b-b2dc-b60b5792e809.WT.1_c69a02d6-5fd7-497b-b2dc-b60b5792e809.WT.0')	(0,0):9774,(0,1):47,(1,0):18,(1,1):1	0:19,1:47	(0,0):4604,(0,1):15,(1,0):53	0:53,1:15	chr15	-	(68489778, 68506628)	(68510988, 68510988)	HCT116-unstranded	0.50	SA464	SA467
6dcbb9fb-ad49-4a73-a448-574cdd7b39f5	CG	0.01	0.0	0.02	0.17	0.12	0.24	-0.16	300941941856.82	('6dcbb9fb-ad49-4a73-a448-574cdd7b39f5.CG.1_6dcbb9fb-ad49-4a73-a448-574cdd7b39f5.CG.0', '6dcbb9fb-ad49-4a73-a448-574cdd7b39f5.WT.1_6dcbb9fb-ad49-4a73-a448-574cdd7b39f5.WT.0')	(0,0):4151,(0,1):301	0:0,1:301	(0,0):4469,(0,1):228,(1,0):26,(1,1):1	0:26,1:229	chr15	-	(101814797, 101833230)	(101835456, 101835456)	HCT116-unstranded	0.50	SA464	SA467
a5e70624-01f4-4381-bcf2-f7bb6768da5d	CG	0.08	0.08	0.09	0.18	0.17	0.18	-0.1	1000000000000.0	('a5e70624-01f4-4381-bcf2-f7bb6768da5d.CG.0_a5e70624-01f4-4381-bcf2-f7bb6768da5d.CG.1', 'a5e70624-01f4-4381-bcf2-f7bb6768da5d.WT.0_a5e70624-01f4-4381-bcf2-f7bb6768da5d.WT.1')	(0,0):939,(0,1):3881,(1,0):457,(1,1):1659	0:617,1:5380	(0,0):2391,(0,1):6050,(1,0):1653,(1,1):2273	0:2044,1:7932	chr15	+	(90808891, 90808891)	(90820841, 90816463)	HCT116-unstranded	0.50	SA464	SA467
4e80c7f2-46bc-4398-bb66-872e819b0b5e	CG	0.48	0.44	0.52	0.3	0.27	0.33	0.18	1000000000000.0	('4e80c7f2-46bc-4398-bb66-872e819b0b5e.CG.0_4e80c7f2-46bc-4398-bb66-872e819b0b5e.CG.1', '4e80c7f2-46bc-4398-bb66-872e819b0b5e.WT.0_4e80c7f2-46bc-4398-bb66-872e819b0b5e.WT.1')	(0,0):1907,(0,1):225,(1,0):593	0:593,1:225	(0,0):2729,(0,1):333,(1,0):400	0:400,1:333	chr14	+	(35548133, 35548133)	(35592967, 35550593)	HCT116-unstranded	0.50	SA464	SA467
4afb54ee-8ca0-4c65-ada2-3f43e745e23a	CG	0.06	0.04	0.1	0.2	0.14	0.26	-0.14	285.09	('4afb54ee-8ca0-4c65-ada2-3f43e745e23a.CG.1_4afb54ee-8ca0-4c65-ada2-3f43e745e23a.CG.0', '4afb54ee-8ca0-4c65-ada2-3f43e745e23a.WT.1_4afb54ee-8ca0-4c65-ada2-3f43e745e23a.WT.0')	(0,0):1714,(0,1):1925,(1,0):12,(1,1):4	0:12,1:1929	(0,0):1567,(0,1):1087,(1,0):26,(1,1):3	0:26,1:1090	chr14	-	(68126448, 68143518)	(68151921, 68151921)	HCT116-unstranded	0.50	SA464	SA467
19f1be13-7295-42ba-a56c-428ac0900a37	CG	0.02	0.0	0.05	0.15	0.07	0.25	-0.13	25.83	('19f1be13-7295-42ba-a56c-428ac0900a37.CG.0_19f1be13-7295-42ba-a56c-428ac0900a37.CG.1', '19f1be13-7295-42ba-a56c-428ac0900a37.WT.0_19f1be13-7295-42ba-a56c-428ac0900a37.WT.1')	(0,0):1094,(0,1):1026	0:0,1:1026	(0,0):2777,(0,1):482,(1,0):5	0:5,1:482	chr9	+	(4849447, 4849447)	(4905307, 4861064)	HCT116-unstranded	1.0	SA464	SA468
303141df-cea9-460b-9cc5-320f601fb161	CG	0.02	0.0	0.04	0.82	0.8	0.84	-0.8	1000000000000.0	('303141df-cea9-460b-9cc5-320f601fb161.CG.1_303141df-cea9-460b-9cc5-320f601fb161.CG.0', '303141df-cea9-460b-9cc5-320f601fb161.WT.1_303141df-cea9-460b-9cc5-320f601fb161.WT.0')	(0,0):162,(0,1):1478,(1,0):2	0:2,1:1478	(0,0):858,(0,1):614,(1,0):381,(1,1):1	0:382,1:614	chr9	-	(104133221, 104149915)	(104160896, 104160896)	HCT116-unstranded	1.0	SA464	SA468
dc27c72c-eae4-49be-8f3d-2b8637b04e13	CG	0.05	0.01	0.2	0.41	0.26	0.6	-0.36	33.15	('dc27c72c-eae4-49be-8f3d-2b8637b04e13.CG.1_dc27c72c-eae4-49be-8f3d-2b8637b04e13.CG.0', 'dc27c72c-eae4-49be-8f3d-2b8637b04e13.WT.1_dc27c72c-eae4-49be-8f3d-2b8637b04e13.WT.0')	(0,0):7853,(0,1):3,(1,0):5	0:5,1:3	(0,0):10040,(0,1):8,(1,0):709	0:709,1:8	chr9	-	(112961841, 113013638)	(113018746, 113018746)	HCT116-unstranded	1.0	SA464	SA468
d68898a3-abdc-4940-ae52-1ca4d498851a	CG	0.0	0.0	0.0	0.18	0.17	0.2	-0.18	1000000000000.0	('d68898a3-abdc-4940-ae52-1ca4d498851a.CG.1_d68898a3-abdc-4940-ae52-1ca4d498851a.CG.0', 'd68898a3-abdc-4940-ae52-1ca4d498851a.WT.1_d68898a3-abdc-4940-ae52-1ca4d498851a.WT.0')	(0,0):1190,(0,1):491,(1,0):5	0:5,1:491	(0,0):3846,(0,1):441,(1,0):708	0:708,1:441	chr9	-	(112961841, 113006091)	(113007123, 113007123)	HCT116-unstranded	1.0	SA464	SA468
2ef5e664-72b2-4f87-8cc4-0c9a996f95e3	CG	0.01	0.0	0.04	0.13	0.07	0.22	-0.12	31.98	('2ef5e664-72b2-4f87-8cc4-0c9a996f95e3.CG.1_2ef5e664-72b2-4f87-8cc4-0c9a996f95e3.CG.0', '2ef5e664-72b2-4f87-8cc4-0c9a996f95e3.WT.1_2ef5e664-72b2-4f87-8cc4-0c9a996f95e3.WT.0')	(0,0):192,(0,1):114	0:0,1:114	(0,0):387,(0,1):80,(1,0):10	0:10,1:80	chr9	-	(139266347, 139270029)	(139270933, 139270933)	HCT116-unstranded	1.0	SA464	SA468
bb285731-4833-40c5-b366-09279439f9b5	CG	0.0	0.0	0.0	0.18	0.17	0.2	-0.18	1000000000000.0	('bb285731-4833-40c5-b366-09279439f9b5.CG.1_bb285731-4833-40c5-b366-09279439f9b5.CG.0', 'bb285731-4833-40c5-b366-09279439f9b5.WT.1_bb285731-4833-40c5-b366-09279439f9b5.WT.0')	(0,0):1190,(0,1):491,(1,0):5	0:5,1:491	(0,0):3846,(0,1):441,(1,0):708	0:708,1:441	chr9	-	(112961841, 113006091)	(113007123, 113007123)	HCT116-unstranded	1.0	SA464	SA468
569183c9-fb4e-4f0f-83eb-9b0f6cba8e6c	CG	0.01	0.0	0.04	0.44	0.32	0.57	-0.43	1000000000000.0	('569183c9-fb4e-4f0f-83eb-9b0f6cba8e6c.CG.1_569183c9-fb4e-4f0f-83eb-9b0f6cba8e6c.CG.0', '569183c9-fb4e-4f0f-83eb-9b0f6cba8e6c.WT.1_569183c9-fb4e-4f0f-83eb-9b0f6cba8e6c.WT.0')	(0,0):3323,(0,1):240,(1,0):1,(1,1):793	0:6,1:1028	(0,0):2689,(0,1):50,(1,0):23,(1,1):569	0:300,1:342	chr9	-	(130658521, 130672230)	(130674959, 130674959)	HCT116-unstranded	1.0	SA464	SA468
a8db7b95-0d69-487f-9e17-e2349410772a	CG	0.01	0.0	0.02	0.13	0.06	0.22	-0.12	114.94	('a8db7b95-0d69-487f-9e17-e2349410772a.CG.1_a8db7b95-0d69-487f-9e17-e2349410772a.CG.0', 'a8db7b95-0d69-487f-9e17-e2349410772a.WT.1_a8db7b95-0d69-487f-9e17-e2349410772a.WT.0')	(0,0):7017,(0,1):121,(1,1):35	0:0,1:156	(0,0):3997,(0,1):42,(1,0):8,(1,1):14	0:13,1:51	chr9	-	(114919780, 114986413)	(114989907, 114989907)	HCT116-unstranded	1.0	SA464	SA468
25a96acc-3895-4eea-b33b-bc0f9f1a8d20	CG	0.02	0.0	0.04	0.82	0.8	0.84	-0.8	1000000000000.0	('25a96acc-3895-4eea-b33b-bc0f9f1a8d20.CG.1_25a96acc-3895-4eea-b33b-bc0f9f1a8d20.CG.0', '25a96acc-3895-4eea-b33b-bc0f9f1a8d20.WT.1_25a96acc-3895-4eea-b33b-bc0f9f1a8d20.WT.0')	(0,0):162,(0,1):1478,(1,0):2	0:2,1:1478	(0,0):858,(0,1):614,(1,0):381,(1,1):1	0:381,1:615	chr9	-	(104133221, 104149915)	(104160896, 104160896)	HCT116-unstranded	1.0	SA464	SA468
630ac9af-42a9-466f-87b0-d974da376ee4	CG	0.0	0.0	0.01	0.11	0.08	0.14	-0.11	1000000000000.0	('630ac9af-42a9-466f-87b0-d974da376ee4.CG.0_630ac9af-42a9-466f-87b0-d974da376ee4.CG.1', '630ac9af-42a9-466f-87b0-d974da376ee4.WT.0_630ac9af-42a9-466f-87b0-d974da376ee4.WT.1')	(0,0):4464,(0,1):546,(1,0):1	0:1,1:546	(0,0):4288,(0,1):269,(1,0):49,(1,1):3	0:49,1:272	chr7	+	(16736540, 16736540)	(16816024, 16737811)	HCT116-unstranded	1.0	SA464	SA468
bc91ef52-8e47-411d-a50a-7658376c0f4e	CG	0.16	0.13	0.19	0.34	0.29	0.4	-0.18	8122585.72	('bc91ef52-8e47-411d-a50a-7658376c0f4e.CG.1_bc91ef52-8e47-411d-a50a-7658376c0f4e.CG.0', 'bc91ef52-8e47-411d-a50a-7658376c0f4e.WT.1_bc91ef52-8e47-411d-a50a-7658376c0f4e.WT.0')	(0,0):4192,(0,1):95,(1,0):294,(1,1):1	0:294,1:96	(0,0):3701,(0,1):65,(1,0):593	0:593,1:65	chr7	-	(44613435, 44620692)	(44621173, 44621173)	HCT116-unstranded	1.0	SA464	SA468
d09978c6-a6b6-4004-9c5f-115c9279aa74	CG	0.0	0.0	0.01	0.13	0.1	0.16	-0.13	1000000000000.0	('d09978c6-a6b6-4004-9c5f-115c9279aa74.CG.1_d09978c6-a6b6-4004-9c5f-115c9279aa74.CG.0', 'd09978c6-a6b6-4004-9c5f-115c9279aa74.WT.1_d09978c6-a6b6-4004-9c5f-115c9279aa74.WT.0')	(0,0):18489,(0,1):95,(1,0):4,(1,1):1	0:4,1:96	(0,0):17319,(0,1):65,(1,0):214	0:214,1:65	chr7	-	(44578416, 44620692)	(44621173, 44621173)	HCT116-unstranded	1.0	SA464	SA468
c525c0f3-9c98-494b-8c2f-a8604cb8f035	CG	0.01	0.0	0.02	0.4	0.22	0.62	-0.39	1146158.18	('c525c0f3-9c98-494b-8c2f-a8604cb8f035.CG.1_c525c0f3-9c98-494b-8c2f-a8604cb8f035.CG.0', 'c525c0f3-9c98-494b-8c2f-a8604cb8f035.WT.1_c525c0f3-9c98-494b-8c2f-a8604cb8f035.WT.0')	(0,0):3232,(0,1):15,(1,0):4,(1,1):1	0:4,1:16	(0,0):4584,(0,1):6,(1,0):215	0:215,1:6	chr7	-	(44578416, 44607717)	(44608591, 44608591)	HCT116-unstranded	1.0	SA464	SA468
8dab0b50-30f0-4ad1-88d9-4087540c66f7	CG	0.1	0.07	0.12	0.22	0.18	0.26	-0.12	3345652901.89	('8dab0b50-30f0-4ad1-88d9-4087540c66f7.CG.1_8dab0b50-30f0-4ad1-88d9-4087540c66f7.CG.0', '8dab0b50-30f0-4ad1-88d9-4087540c66f7.WT.1_8dab0b50-30f0-4ad1-88d9-4087540c66f7.WT.0')	(0,0):1671,(0,1):2530,(1,0):44,(1,1):1	0:44,1:2531	(0,0):2367,(0,1):1650,(1,0):75	0:75,1:1650	chr7	-	(44613435, 44617493)	(44620838, 44620838)	HCT116-unstranded	1.0	SA464	SA468
578d907e-6d57-4317-b58f-d041036dd55e	CG	0.16	0.13	0.19	0.34	0.29	0.4	-0.18	1000000000000.0	('578d907e-6d57-4317-b58f-d041036dd55e.CG.1_578d907e-6d57-4317-b58f-d041036dd55e.CG.0', '578d907e-6d57-4317-b58f-d041036dd55e.WT.1_578d907e-6d57-4317-b58f-d041036dd55e.WT.0')	(0,0):4192,(0,1):95,(1,0):294,(1,1):1	0:294,1:96	(0,0):3701,(0,1):65,(1,0):593	0:593,1:65	chr7	-	(44613435, 44620692)	(44621173, 44621173)	HCT116-unstranded	1.0	SA464	SA468
751e2cbb-7707-40ec-bf4b-88d0378cfa72	CG	0.0	0.0	0.0	0.1	0.08	0.13	-0.1	1000000000000.0	('751e2cbb-7707-40ec-bf4b-88d0378cfa72.CG.1_751e2cbb-7707-40ec-bf4b-88d0378cfa72.CG.0', '751e2cbb-7707-40ec-bf4b-88d0378cfa72.WT.1_751e2cbb-7707-40ec-bf4b-88d0378cfa72.WT.0')	(0,0):6462,(0,1):124,(1,0):4	0:4,1:124	(0,0):7048,(0,1):55,(1,0):214	0:214,1:55	chr7	-	(44578416, 44609614)	(44610476, 44610476)	HCT116-unstranded	1.0	SA464	SA468
404c123a-e9d9-466a-8f38-1d51563153ed	CG	0.05	0.0	0.13	0.45	0.26	0.61	-0.4	2151.11	('404c123a-e9d9-466a-8f38-1d51563153ed.CG.0_404c123a-e9d9-466a-8f38-1d51563153ed.CG.1', '404c123a-e9d9-466a-8f38-1d51563153ed.WT.0_404c123a-e9d9-466a-8f38-1d51563153ed.WT.1')	(0,0):85,(0,1):137,(1,1):1	0:0,1:138	(0,0):87,(0,1):58,(1,0):8	0:8,1:58	chr7	+	(107216854, 107216854)	(107220331, 107218460)	HCT116-unstranded	1.0	SA464	SA468
48b7a328-1db0-4e4d-b712-aefe3b3bb26c	CG	0.01	0.0	0.02	0.41	0.24	0.62	-0.4	154574849.85	('48b7a328-1db0-4e4d-b712-aefe3b3bb26c.CG.1_48b7a328-1db0-4e4d-b712-aefe3b3bb26c.CG.0', '48b7a328-1db0-4e4d-b712-aefe3b3bb26c.WT.1_48b7a328-1db0-4e4d-b712-aefe3b3bb26c.WT.0')	(0,0):3232,(0,1):15,(1,0):4,(1,1):1	0:4,1:16	(0,0):4584,(0,1):6,(1,0):215	0:215,1:6	chr7	-	(44578416, 44607717)	(44608591, 44608591)	HCT116-unstranded	1.0	SA464	SA468
c2a394d1-30ce-4f53-8dcd-a5e411c546e8	CG	0.09	0.01	0.26	0.53	0.33	0.71	-0.44	1896.02	('c2a394d1-30ce-4f53-8dcd-a5e411c546e8.CG.1_c2a394d1-30ce-4f53-8dcd-a5e411c546e8.CG.0', 'c2a394d1-30ce-4f53-8dcd-a5e411c546e8.WT.1_c2a394d1-30ce-4f53-8dcd-a5e411c546e8.WT.0')	(0,0):1322,(0,1):20,(1,0):1,(1,1):47	0:5,1:63	(0,0):964,(0,1):11,(1,0):15,(1,1):72	0:39,1:59	chr7	-	(30008525, 30062281)	(30066300, 30066300)	HCT116-unstranded	1.0	SA464	SA468
c5fa027f-2949-49f7-9eee-1e4ef09dc533	CG	0.07	0.01	0.37	0.58	0.34	0.85	-0.51	842.33	('c5fa027f-2949-49f7-9eee-1e4ef09dc533.CG.1_c5fa027f-2949-49f7-9eee-1e4ef09dc533.CG.0', 'c5fa027f-2949-49f7-9eee-1e4ef09dc533.WT.1_c5fa027f-2949-49f7-9eee-1e4ef09dc533.WT.0')	(0,0):2431,(0,1):3,(1,0):4,(1,1):1	0:4,1:4	(0,0):4018,(0,1):2,(1,0):229	0:229,1:2	chr7	-	(44578416, 44606047)	(44607822, 44607822)	HCT116-unstranded	1.0	SA464	SA468
454b56f2-7ca9-44a2-a172-c15bbe4184b3	CG	0.04	0.0	0.12	0.45	0.24	0.61	-0.41	447096.62	('454b56f2-7ca9-44a2-a172-c15bbe4184b3.CG.0_454b56f2-7ca9-44a2-a172-c15bbe4184b3.CG.1', '454b56f2-7ca9-44a2-a172-c15bbe4184b3.WT.0_454b56f2-7ca9-44a2-a172-c15bbe4184b3.WT.1')	(0,0):85,(0,1):137,(1,1):1	0:0,1:138	(0,0):87,(0,1):58,(1,0):8	0:8,1:58	chr7	+	(107216854, 107216854)	(107220331, 107218460)	HCT116-unstranded	1.0	SA464	SA468
a43d10b9-3ad3-4fa4-90aa-4484926069c3	CG	0.11	0.08	0.15	0.24	0.18	0.3	-0.13	91.28	('a43d10b9-3ad3-4fa4-90aa-4484926069c3.CG.1_a43d10b9-3ad3-4fa4-90aa-4484926069c3.CG.0', 'a43d10b9-3ad3-4fa4-90aa-4484926069c3.WT.1_a43d10b9-3ad3-4fa4-90aa-4484926069c3.WT.0')	(0,0):4442,(0,1):95,(1,0):44,(1,1):1	0:44,1:96	(0,0):4216,(0,1):65,(1,0):78	0:78,1:65	chr7	-	(44613435, 44620692)	(44621173, 44621173)	HCT116-unstranded	1.0	SA464	SA468
a4e70588-772b-4cd0-8400-28c094cf53e5	CG	0.0	0.0	0.01	0.11	0.08	0.14	-0.11	1000000000000.0	('a4e70588-772b-4cd0-8400-28c094cf53e5.CG.0_a4e70588-772b-4cd0-8400-28c094cf53e5.CG.1', 'a4e70588-772b-4cd0-8400-28c094cf53e5.WT.0_a4e70588-772b-4cd0-8400-28c094cf53e5.WT.1')	(0,0):4453,(0,1):546	0:0,1:546	(0,0):4287,(0,1):269,(1,0):36,(1,1):3	0:37,1:271	chr7	+	(16736540, 16736540)	(16815988, 16737811)	HCT116-unstranded	1.0	SA464	SA468
772994b0-d006-483c-aa13-4e53f38fdc87	CG	0.05	0.01	0.24	0.64	0.36	0.9	-0.59	75.01	('772994b0-d006-483c-aa13-4e53f38fdc87.CG.1_772994b0-d006-483c-aa13-4e53f38fdc87.CG.0', '772994b0-d006-483c-aa13-4e53f38fdc87.WT.1_772994b0-d006-483c-aa13-4e53f38fdc87.WT.0')	(0,0):2431,(0,1):3,(1,0):4,(1,1):1	0:4,1:4	(0,0):4018,(0,1):2,(1,0):229	0:229,1:2	chr7	-	(44578416, 44606047)	(44607822, 44607822)	HCT116-unstranded	1.0	SA464	SA468
1f28e99a-735a-4620-a153-8676ca3f53d9	CG	0.0	0.0	0.01	0.12	0.09	0.16	-0.12	1000000000000.0	('1f28e99a-735a-4620-a153-8676ca3f53d9.CG.0_1f28e99a-735a-4620-a153-8676ca3f53d9.CG.1', '1f28e99a-735a-4620-a153-8676ca3f53d9.WT.0_1f28e99a-735a-4620-a153-8676ca3f53d9.WT.1')	(0,0):4464,(0,1):546,(1,0):1	0:1,1:546	(0,0):4288,(0,1):269,(1,0):48,(1,1):3	0:49,1:271	chr7	+	(16736540, 16736540)	(16816003, 16737811)	HCT116-unstranded	1.0	SA464	SA468
d05f809d-117d-462c-a67c-2c3dd183e5c6	CG	0.1	0.02	0.24	0.54	0.37	0.72	-0.44	852.91	('d05f809d-117d-462c-a67c-2c3dd183e5c6.CG.1_d05f809d-117d-462c-a67c-2c3dd183e5c6.CG.0', 'd05f809d-117d-462c-a67c-2c3dd183e5c6.WT.1_d05f809d-117d-462c-a67c-2c3dd183e5c6.WT.0')	(0,0):1322,(0,1):20,(1,0):1,(1,1):47	0:6,1:62	(0,0):964,(0,1):11,(1,0):15,(1,1):72	0:72,1:26	chr7	-	(30008525, 30062281)	(30066300, 30066300)	HCT116-unstranded	1.0	SA464	SA468
891b19ef-bca8-47d1-aee2-ee23a4edf459	CG	0.15	0.13	0.16	0.35	0.33	0.37	-0.2	1000000000000.0	('891b19ef-bca8-47d1-aee2-ee23a4edf459.CG.1_891b19ef-bca8-47d1-aee2-ee23a4edf459.CG.0', '891b19ef-bca8-47d1-aee2-ee23a4edf459.WT.1_891b19ef-bca8-47d1-aee2-ee23a4edf459.WT.0')	(0,0):1419,(0,1):2530,(1,0):296,(1,1):1	0:296,1:2531	(0,0):1849,(0,1):1650,(1,0):593	0:593,1:1650	chr7	-	(44613435, 44617493)	(44620838, 44620838)	HCT116-unstranded	1.0	SA464	SA468
d89ac22d-9433-4410-ab1d-dabc76bcf00c	CG	0.0	0.0	0.0	0.1	0.08	0.14	-0.1	1000000000000.0	('d89ac22d-9433-4410-ab1d-dabc76bcf00c.CG.1_d89ac22d-9433-4410-ab1d-dabc76bcf00c.CG.0', 'd89ac22d-9433-4410-ab1d-dabc76bcf00c.WT.1_d89ac22d-9433-4410-ab1d-dabc76bcf00c.WT.0')	(0,0):6462,(0,1):124,(1,0):4	0:4,1:124	(0,0):7048,(0,1):55,(1,0):214	0:214,1:55	chr7	-	(44578416, 44609614)	(44610476, 44610476)	HCT116-unstranded	1.0	SA464	SA468
363475d0-800a-4751-a941-7f272dc6fa44	CG	0.03	0.01	0.06	0.7	0.56	0.83	-0.67	1000000000000.0	('363475d0-800a-4751-a941-7f272dc6fa44.CG.0_363475d0-800a-4751-a941-7f272dc6fa44.CG.1', '363475d0-800a-4751-a941-7f272dc6fa44.WT.0_363475d0-800a-4751-a941-7f272dc6fa44.WT.1')	(0,0):854,(0,1):10,(1,0):60	0:60,1:10	(0,0):979,(0,1):7,(1,0):4552	0:4552,1:7	chr5	+	(78964715, 78964715)	(79035226, 78975493)	HCT116-unstranded	1.0	SA464	SA468
e8eaef96-6b30-4b5a-bec4-405709bf90e6	CG	0.06	0.0	0.22	0.46	0.24	0.69	-0.4	26.69	('e8eaef96-6b30-4b5a-bec4-405709bf90e6.CG.0_e8eaef96-6b30-4b5a-bec4-405709bf90e6.CG.1', 'e8eaef96-6b30-4b5a-bec4-405709bf90e6.WT.0_e8eaef96-6b30-4b5a-bec4-405709bf90e6.WT.1')	(0,0):851,(0,1):10	0:0,1:10	(0,0):789,(0,1):7,(1,0):10	0:10,1:7	chr5	+	(78964715, 78964715)	(79023515, 78975493)	HCT116-unstranded	1.0	SA464	SA468
102ec292-6376-43dd-a300-43549492cb79	CG	0.05	0.02	0.11	0.39	0.28	0.51	-0.34	226462605205.81	('102ec292-6376-43dd-a300-43549492cb79.CG.1_102ec292-6376-43dd-a300-43549492cb79.CG.0', '102ec292-6376-43dd-a300-43549492cb79.WT.1_102ec292-6376-43dd-a300-43549492cb79.WT.0')	(0,0):400,(0,1):2245,(1,0):4	0:4,1:2245	(0,0):328,(0,1):691,(1,0):15	0:15,1:691	chr5	-	(40746900, 40759481)	(40764742, 40764742)	HCT116-unstranded	1.0	SA464	SA468
8480e957-fbfc-4b9d-ad31-5c9c6f43c92f	CG	0.14	0.05	0.31	0.54	0.48	0.6	-0.4	29861352.49	('8480e957-fbfc-4b9d-ad31-5c9c6f43c92f.CG.1_8480e957-fbfc-4b9d-ad31-5c9c6f43c92f.CG.0', '8480e957-fbfc-4b9d-ad31-5c9c6f43c92f.WT.1_8480e957-fbfc-4b9d-ad31-5c9c6f43c92f.WT.0')	(0,0):2073,(0,1):11,(1,0):4	0:4,1:11	(0,0):2000,(0,1):73,(1,0):269	0:269,1:73	chr5	-	(140011313, 140018325)	(140026899, 140026899)	HCT116-unstranded	1.0	SA464	SA468
522b8128-3352-44df-b1ab-f07a594c551c	CG	0.38	0.33	0.43	0.63	0.54	0.72	-0.25	949067247.68	('522b8128-3352-44df-b1ab-f07a594c551c.CG.0_522b8128-3352-44df-b1ab-f07a594c551c.CG.1', '522b8128-3352-44df-b1ab-f07a594c551c.WT.0_522b8128-3352-44df-b1ab-f07a594c551c.WT.1')	(0,0):22408,(0,1):79,(1,0):2116,(1,1):1	0:2117,1:79	(0,0):15398,(0,1):27,(1,0):2112	0:2112,1:27	chr5	+	(179151658, 179151658)	(179193742, 179153760)	HCT116-unstranded	1.0	SA464	SA468
0c0fcecb-43d3-4253-a996-cdedd100912f	CG	0.03	0.01	0.05	0.71	0.57	0.85	-0.68	1000000000000.0	('0c0fcecb-43d3-4253-a996-cdedd100912f.CG.0_0c0fcecb-43d3-4253-a996-cdedd100912f.CG.1', '0c0fcecb-43d3-4253-a996-cdedd100912f.WT.0_0c0fcecb-43d3-4253-a996-cdedd100912f.WT.1')	(0,0):854,(0,1):10,(1,0):60	0:60,1:10	(0,0):979,(0,1):7,(1,0):4552	0:4552,1:7	chr5	+	(78964715, 78964715)	(79035226, 78975493)	HCT116-unstranded	1.0	SA464	SA468
cc961f89-c5b1-428c-9fb8-206f4a67be27	CG	0.07	0.01	0.21	0.46	0.24	0.67	-0.39	121.61	('cc961f89-c5b1-428c-9fb8-206f4a67be27.CG.0_cc961f89-c5b1-428c-9fb8-206f4a67be27.CG.1', 'cc961f89-c5b1-428c-9fb8-206f4a67be27.WT.0_cc961f89-c5b1-428c-9fb8-206f4a67be27.WT.1')	(0,0):851,(0,1):10	0:0,1:10	(0,0):789,(0,1):7,(1,0):10	0:10,1:7	chr5	+	(78964715, 78964715)	(79023515, 78975493)	HCT116-unstranded	1.0	SA464	SA468
986e9163-1a6c-4072-b2da-5047f4d5e66b	CG	0.19	0.17	0.21	0.32	0.29	0.36	-0.13	1000000000000.0	('986e9163-1a6c-4072-b2da-5047f4d5e66b.CG.0_986e9163-1a6c-4072-b2da-5047f4d5e66b.CG.1', '986e9163-1a6c-4072-b2da-5047f4d5e66b.WT.0_986e9163-1a6c-4072-b2da-5047f4d5e66b.WT.1')	(0,0):23643,(0,1):344,(1,0):2116	0:2116,1:344	(0,0):16235,(0,1):163,(1,0):2108,(1,1):1	0:2108,1:164	chr5	+	(179150661, 179150661)	(179193742, 179151784)	HCT116-unstranded	1.0	SA464	SA468
980f70c3-dd25-43d0-a29c-c8814b774974	CG	0.06	0.02	0.12	0.39	0.28	0.5	-0.33	41734607877.24	('980f70c3-dd25-43d0-a29c-c8814b774974.CG.1_980f70c3-dd25-43d0-a29c-c8814b774974.CG.0', '980f70c3-dd25-43d0-a29c-c8814b774974.WT.1_980f70c3-dd25-43d0-a29c-c8814b774974.WT.0')	(0,0):400,(0,1):2245,(1,0):4	0:4,1:2245	(0,0):328,(0,1):691,(1,0):15	0:15,1:691	chr5	-	(40746900, 40759481)	(40764742, 40764742)	HCT116-unstranded	1.0	SA464	SA468
aa68055d-08b1-465d-b6e2-10e77e40a98c	CG	0.14	0.04	0.27	0.54	0.48	0.6	-0.4	1000000000000.0	('aa68055d-08b1-465d-b6e2-10e77e40a98c.CG.1_aa68055d-08b1-465d-b6e2-10e77e40a98c.CG.0', 'aa68055d-08b1-465d-b6e2-10e77e40a98c.WT.1_aa68055d-08b1-465d-b6e2-10e77e40a98c.WT.0')	(0,0):2073,(0,1):11,(1,0):4	0:4,1:11	(0,0):2000,(0,1):73,(1,0):269	0:269,1:73	chr5	-	(140011313, 140018325)	(140026899, 140026899)	HCT116-unstranded	1.0	SA464	SA468
ad058eeb-a476-4513-8320-10142d2b5601	CG	0.38	0.33	0.43	0.63	0.54	0.71	-0.25	692536.48	('ad058eeb-a476-4513-8320-10142d2b5601.CG.0_ad058eeb-a476-4513-8320-10142d2b5601.CG.1', 'ad058eeb-a476-4513-8320-10142d2b5601.WT.0_ad058eeb-a476-4513-8320-10142d2b5601.WT.1')	(0,0):22408,(0,1):79,(1,0):2116,(1,1):1	0:2116,1:80	(0,0):15398,(0,1):27,(1,0):2112	0:2112,1:27	chr5	+	(179151658, 179151658)	(179193742, 179153760)	HCT116-unstranded	1.0	SA464	SA468
de94f3b9-4f60-4ce4-b85c-72ba7a61ba2b	CG	0.19	0.17	0.21	0.32	0.29	0.36	-0.13	1000000000000.0	('de94f3b9-4f60-4ce4-b85c-72ba7a61ba2b.CG.0_de94f3b9-4f60-4ce4-b85c-72ba7a61ba2b.CG.1', 'de94f3b9-4f60-4ce4-b85c-72ba7a61ba2b.WT.0_de94f3b9-4f60-4ce4-b85c-72ba7a61ba2b.WT.1')	(0,0):23643,(0,1):344,(1,0):2116	0:2116,1:344	(0,0):16235,(0,1):163,(1,0):2108,(1,1):1	0:2108,1:164	chr5	+	(179150661, 179150661)	(179193742, 179151784)	HCT116-unstranded	1.0	SA464	SA468
b5b02e21-e200-462b-bff8-99a91106b845	CG	0.02	0.0	0.04	0.15	0.09	0.21	-0.13	78.22	('b5b02e21-e200-462b-bff8-99a91106b845.CG.1_b5b02e21-e200-462b-bff8-99a91106b845.CG.0', 'b5b02e21-e200-462b-bff8-99a91106b845.WT.1_b5b02e21-e200-462b-bff8-99a91106b845.WT.0')	(0,0):247,(0,1):1614,(1,0):2,(1,1):170	0:7,1:1779	(0,0):1477,(0,1):703,(1,0):13,(1,1):99	0:23,1:792	chr20	-	(45242099, 45313004)	(45318418, 45318418)	HCT116-unstranded	1.0	SA464	SA468
424d62dd-9947-40f0-ba40-3a6f0fdc3e00	CG	0.03	0.01	0.04	0.27	0.2	0.34	-0.24	1000000000000.0	('424d62dd-9947-40f0-ba40-3a6f0fdc3e00.CG.0_424d62dd-9947-40f0-ba40-3a6f0fdc3e00.CG.1', '424d62dd-9947-40f0-ba40-3a6f0fdc3e00.WT.0_424d62dd-9947-40f0-ba40-3a6f0fdc3e00.WT.1')	(0,0):19674,(0,1):146,(1,0):13,(1,1):3	0:13,1:149	(0,0):9176,(0,1):60,(1,0):80,(1,1):2	0:80,1:62	chr20	+	(62505021, 62505021)	(62558157, 62514173)	HCT116-unstranded	1.0	SA464	SA468
3ea5989b-ca61-4e0a-b668-037e3682beff	CG	0.0	0.0	0.0	0.33	0.21	0.53	-0.33	589480221771.04	('3ea5989b-ca61-4e0a-b668-037e3682beff.CG.0_3ea5989b-ca61-4e0a-b668-037e3682beff.CG.1', '3ea5989b-ca61-4e0a-b668-037e3682beff.WT.0_3ea5989b-ca61-4e0a-b668-037e3682beff.WT.1')	(0,0):6091,(0,1):109,(1,0):2,(1,1):1	0:2,1:110	(0,0):3497,(0,1):10,(1,0):93,(1,1):1	0:93,1:11	chr20	+	(56993267, 56993267)	(57194944, 57009761)	HCT116-unstranded	1.0	SA464	SA468
aea18321-9f96-4280-93c6-b1c2479fdfdd	CG	0.07	0.01	0.17	0.42	0.25	0.58	-0.35	478.24	('aea18321-9f96-4280-93c6-b1c2479fdfdd.CG.1_aea18321-9f96-4280-93c6-b1c2479fdfdd.CG.0', 'aea18321-9f96-4280-93c6-b1c2479fdfdd.WT.1_aea18321-9f96-4280-93c6-b1c2479fdfdd.WT.0')	(0,0):9804,(0,1):985,(1,0):1	0:1,1:985	(0,0):11474,(0,1):456,(1,0):8	0:8,1:456	chr20	-	(2444393, 2462463)	(2473471, 2473471)	HCT116-unstranded	1.0	SA464	SA468
bdb8cc89-e961-4615-8475-dd6f6660a56f	CG	0.01	0.01	0.03	0.14	0.08	0.21	-0.13	6970.98	('bdb8cc89-e961-4615-8475-dd6f6660a56f.CG.1_bdb8cc89-e961-4615-8475-dd6f6660a56f.CG.0', 'bdb8cc89-e961-4615-8475-dd6f6660a56f.WT.1_bdb8cc89-e961-4615-8475-dd6f6660a56f.WT.0')	(0,0):247,(0,1):1614,(1,0):2,(1,1):170	0:4,1:1782	(0,0):1477,(0,1):703,(1,0):13,(1,1):99	0:28,1:787	chr20	-	(45242099, 45313004)	(45318418, 45318418)	HCT116-unstranded	1.0	SA464	SA468
c6ecfbd8-ea54-44f4-807a-af8f1b1d748f	CG	0.0	0.0	0.0	0.33	0.21	0.49	-0.33	1000000000000.0	('c6ecfbd8-ea54-44f4-807a-af8f1b1d748f.CG.0_c6ecfbd8-ea54-44f4-807a-af8f1b1d748f.CG.1', 'c6ecfbd8-ea54-44f4-807a-af8f1b1d748f.WT.0_c6ecfbd8-ea54-44f4-807a-af8f1b1d748f.WT.1')	(0,0):6091,(0,1):109,(1,0):2,(1,1):1	0:2,1:110	(0,0):3497,(0,1):10,(1,0):93,(1,1):1	0:94,1:10	chr20	+	(56993267, 56993267)	(57194944, 57009761)	HCT116-unstranded	1.0	SA464	SA468
a4e4108b-8251-4eb1-8a92-73ccd039f0b9	CG	0.03	0.02	0.05	0.31	0.24	0.38	-0.28	1000000000000.0	('a4e4108b-8251-4eb1-8a92-73ccd039f0b9.CG.0_a4e4108b-8251-4eb1-8a92-73ccd039f0b9.CG.1', 'a4e4108b-8251-4eb1-8a92-73ccd039f0b9.WT.0_a4e4108b-8251-4eb1-8a92-73ccd039f0b9.WT.1')	(0,0):19688,(0,1):132,(1,0):13,(1,1):3	0:13,1:135	(0,0):9188,(0,1):50,(1,0):78,(1,1):2	0:79,1:51	chr20	+	(62505021, 62505021)	(62558157, 62514173)	HCT116-unstranded	1.0	SA464	SA468
031a08d5-c31d-486d-90f0-f4d1564dd955	CG	0.09	0.08	0.11	0.23	0.19	0.26	-0.14	1000000000000.0	('031a08d5-c31d-486d-90f0-f4d1564dd955.CG.1_031a08d5-c31d-486d-90f0-f4d1564dd955.CG.0', '031a08d5-c31d-486d-90f0-f4d1564dd955.WT.1_031a08d5-c31d-486d-90f0-f4d1564dd955.WT.0')	(0,0):1170,(0,1):224,(1,0):97,(1,1):914	0:155,1:1080	(0,0):1159,(0,1):141,(1,0):162,(1,1):585	0:286,1:602	chr1	-	(38019607, 38033876)	(38034903, 38034903)	HCT116-unstranded	1.0	SA464	SA468
48c81f96-ce64-441f-989c-b22335850d66	CG	0.02	0.0	0.07	0.42	0.26	0.62	-0.4	513648151.23	('48c81f96-ce64-441f-989c-b22335850d66.CG.0_48c81f96-ce64-441f-989c-b22335850d66.CG.1', '48c81f96-ce64-441f-989c-b22335850d66.WT.0_48c81f96-ce64-441f-989c-b22335850d66.WT.1')	(0,0):11902,(0,1):12,(1,0):3	0:3,1:12	(0,0):11131,(0,1):8,(1,0):94	0:94,1:8	chr1	+	(111992459, 111992459)	(112021134, 111996978)	HCT116-unstranded	1.0	SA464	SA468
23970e46-2819-4fe9-912e-751e6434304a	CG	0.0	0.0	0.01	0.29	0.22	0.36	-0.29	1000000000000.0	('23970e46-2819-4fe9-912e-751e6434304a.CG.0_23970e46-2819-4fe9-912e-751e6434304a.CG.1_23970e46-2819-4fe9-912e-751e6434304a.CG.2_23970e46-2819-4fe9-912e-751e6434304a.CG.3', '23970e46-2819-4fe9-912e-751e6434304a.WT.0_23970e46-2819-4fe9-912e-751e6434304a.WT.1')	(0,0):443,(0,1):476	0:0,1:476	(0,0):387,(0,1):190,(1,0):41	0:41,1:190	chr1	+	(33318680, 33318680)	(33354877, 33323455)	HCT116-unstranded	1.0	SA464	SA468
1c514d07-76b3-4a76-b81a-91c6d3a1016f	CG	0.01	0.01	0.01	0.13	0.11	0.14	-0.12	1000000000000.0	('1c514d07-76b3-4a76-b81a-91c6d3a1016f.CG.0_1c514d07-76b3-4a76-b81a-91c6d3a1016f.CG.1', '1c514d07-76b3-4a76-b81a-91c6d3a1016f.WT.0_1c514d07-76b3-4a76-b81a-91c6d3a1016f.WT.1')	(0,0):391,(0,1):3069,(1,0):22,(1,1):1	0:22,1:3070	(0,0):866,(0,1):2224,(1,0):299	0:299,1:2224	chr1	+	(47840869, 47840869)	(47883723, 47844511)	HCT116-unstranded	1.0	SA464	SA468
2b9a7684-5434-40da-8384-5e22b544a7db	CG	0.01	0.0	0.03	0.25	0.13	0.42	-0.24	246.42	('2b9a7684-5434-40da-8384-5e22b544a7db.CG.1_2b9a7684-5434-40da-8384-5e22b544a7db.CG.0', '2b9a7684-5434-40da-8384-5e22b544a7db.WT.1_2b9a7684-5434-40da-8384-5e22b544a7db.WT.0')	(0,0):1290,(0,1):41	0:0,1:41	(0,0):1516,(0,1):11,(1,0):12	0:12,1:11	chr1	-	(145588378, 145595119)	(145597054, 145597054)	HCT116-unstranded	1.0	SA464	SA468
95188cfe-a612-40d1-a5a8-42cf01d874ca	CG	0.54	0.52	0.56	0.74	0.72	0.76	-0.2	1000000000000.0	('95188cfe-a612-40d1-a5a8-42cf01d874ca.CG.0_95188cfe-a612-40d1-a5a8-42cf01d874ca.CG.1', '95188cfe-a612-40d1-a5a8-42cf01d874ca.WT.0_95188cfe-a612-40d1-a5a8-42cf01d874ca.WT.1')	(0,0):747,(0,1):1232,(1,0):1994,(1,1):1311	0:2709,1:1828	(0,0):823,(0,1):779,(1,0):2955,(1,1):984	0:3698,1:1020	chr1	+	(90048184, 90048184)	(90185092, 90063423)	HCT116-unstranded	1.0	SA464	SA468
c7473ff6-f0cf-4d6c-8fba-268579e7df39	CG	0.02	0.01	0.05	0.41	0.27	0.58	-0.39	145489551460.12	('c7473ff6-f0cf-4d6c-8fba-268579e7df39.CG.0_c7473ff6-f0cf-4d6c-8fba-268579e7df39.CG.1', 'c7473ff6-f0cf-4d6c-8fba-268579e7df39.WT.0_c7473ff6-f0cf-4d6c-8fba-268579e7df39.WT.1')	(0,0):11902,(0,1):12,(1,0):3	0:3,1:12	(0,0):11131,(0,1):8,(1,0):94	0:94,1:8	chr1	+	(111992459, 111992459)	(112021134, 111996978)	HCT116-unstranded	1.0	SA464	SA468
95dead48-20e3-48da-82fb-8de5cfa791e9	CG	0.0	0.0	0.01	0.43	0.3	0.57	-0.43	1000000000000.0	('95dead48-20e3-48da-82fb-8de5cfa791e9.CG.1_95dead48-20e3-48da-82fb-8de5cfa791e9.CG.0', '95dead48-20e3-48da-82fb-8de5cfa791e9.WT.1_95dead48-20e3-48da-82fb-8de5cfa791e9.WT.0')	(0,0):831,(0,1):67	0:0,1:67	(0,0):1756,(0,1):13,(1,0):66	0:66,1:13	chr1	-	(222716879, 222731965)	(222734860, 222734860)	HCT116-unstranded	1.0	SA464	SA468
5ff12013-8d78-44ec-9b45-790559b36409	CG	0.09	0.08	0.11	0.23	0.19	0.26	-0.14	1000000000000.0	('5ff12013-8d78-44ec-9b45-790559b36409.CG.1_5ff12013-8d78-44ec-9b45-790559b36409.CG.0', '5ff12013-8d78-44ec-9b45-790559b36409.WT.1_5ff12013-8d78-44ec-9b45-790559b36409.WT.0')	(0,0):1170,(0,1):224,(1,0):97,(1,1):914	0:178,1:1057	(0,0):1159,(0,1):141,(1,0):162,(1,1):585	0:312,1:576	chr1	-	(38019607, 38033876)	(38034903, 38034903)	HCT116-unstranded	1.0	SA464	SA468
c6b679b1-7494-43eb-be38-b7659439bcd9	CG	0.0	0.0	0.01	0.11	0.08	0.13	-0.11	1000000000000.0	('c6b679b1-7494-43eb-be38-b7659439bcd9.CG.1_c6b679b1-7494-43eb-be38-b7659439bcd9.CG.0', 'c6b679b1-7494-43eb-be38-b7659439bcd9.WT.1_c6b679b1-7494-43eb-be38-b7659439bcd9.WT.0')	(0,0):3272,(0,1):5548,(1,0):2	0:2,1:5548	(0,0):4413,(0,1):4020,(1,0):46	0:46,1:4020	chr1	-	(36039961, 36067185)	(36070883, 36070883)	HCT116-unstranded	1.0	SA464	SA468
ed98e803-2798-4014-94a7-f9c50c7120d1	CG	0.44	0.37	0.52	0.77	0.68	0.84	-0.33	534308967625.9	('ed98e803-2798-4014-94a7-f9c50c7120d1.CG.1_ed98e803-2798-4014-94a7-f9c50c7120d1.CG.0', 'ed98e803-2798-4014-94a7-f9c50c7120d1.WT.1_ed98e803-2798-4014-94a7-f9c50c7120d1.WT.0')	(0,0):940,(0,1):50,(1,0):159,(1,1):12	0:165,1:56	(0,0):686,(0,1):19,(1,0):253,(1,1):3	0:255,1:20	chr1	-	(38322923, 38334173)	(38338837, 38338837)	HCT116-unstranded	1.0	SA464	SA468
a00deef2-6b47-4c30-86a1-d92c3c3d9a78	CG	0.02	0.01	0.05	0.18	0.12	0.25	-0.16	64610230.72	('a00deef2-6b47-4c30-86a1-d92c3c3d9a78.CG.0_a00deef2-6b47-4c30-86a1-d92c3c3d9a78.CG.1', 'a00deef2-6b47-4c30-86a1-d92c3c3d9a78.WT.0_a00deef2-6b47-4c30-86a1-d92c3c3d9a78.WT.1')	(0,0):227,(0,1):1277,(1,0):3,(1,1):11	0:3,1:1288	(0,0):856,(0,1):679,(1,0):21,(1,1):9	0:21,1:688	chr1	+	(180849212, 180849212)	(180886236, 180859387)	HCT116-unstranded	1.0	SA464	SA468
cf59b710-1139-4cec-9a92-fa405411e53d	CG	0.02	0.01	0.05	0.19	0.13	0.24	-0.17	1000000000000.0	('cf59b710-1139-4cec-9a92-fa405411e53d.CG.0_cf59b710-1139-4cec-9a92-fa405411e53d.CG.1', 'cf59b710-1139-4cec-9a92-fa405411e53d.WT.0_cf59b710-1139-4cec-9a92-fa405411e53d.WT.1')	(0,0):8540,(0,1):88,(1,0):5,(1,1):2	0:5,1:90	(0,0):7454,(0,1):71,(1,0):44,(1,1):2	0:44,1:73	chr1	+	(225965531, 225965531)	(226016613, 225971070)	HCT116-unstranded	1.0	SA464	SA468
3f069373-b5c5-43c2-af97-853a56de8be8	CG	0.06	0.02	0.13	0.27	0.19	0.35	-0.21	131.23	('3f069373-b5c5-43c2-af97-853a56de8be8.CG.0_3f069373-b5c5-43c2-af97-853a56de8be8.CG.1', '3f069373-b5c5-43c2-af97-853a56de8be8.WT.0_3f069373-b5c5-43c2-af97-853a56de8be8.WT.1')	(0,0):814,(0,1):922,(1,0):1,(1,1):30	0:1,1:952	(0,0):644,(0,1):1096,(1,0):18,(1,1):21	0:24,1:1111	chr1	+	(9640012, 9640012)	(9656068, 9645237)	HCT116-unstranded	1.0	SA464	SA468
a9b6aba4-57ec-42a9-a3c7-8d735f4babd5	CG	0.02	0.01	0.04	0.18	0.12	0.25	-0.16	30748463.8	('a9b6aba4-57ec-42a9-a3c7-8d735f4babd5.CG.0_a9b6aba4-57ec-42a9-a3c7-8d735f4babd5.CG.1', 'a9b6aba4-57ec-42a9-a3c7-8d735f4babd5.WT.0_a9b6aba4-57ec-42a9-a3c7-8d735f4babd5.WT.1')	(0,0):227,(0,1):1277,(1,0):3,(1,1):11	0:3,1:1288	(0,0):856,(0,1):679,(1,0):21,(1,1):9	0:24,1:685	chr1	+	(180849212, 180849212)	(180886236, 180859387)	HCT116-unstranded	1.0	SA464	SA468
883ca52f-44e4-4a47-8ac5-8eb58fb7c83b	CG	0.05	0.01	0.12	0.36	0.27	0.45	-0.31	1000000000000.0	('883ca52f-44e4-4a47-8ac5-8eb58fb7c83b.CG.1_883ca52f-44e4-4a47-8ac5-8eb58fb7c83b.CG.0', '883ca52f-44e4-4a47-8ac5-8eb58fb7c83b.WT.1_883ca52f-44e4-4a47-8ac5-8eb58fb7c83b.WT.0')	(0,0):97,(0,1):1186,(1,0):1	0:1,1:1186	(0,0):293,(0,1):1187,(1,0):22	0:22,1:1187	chr1	-	(173883691, 173900352)	(173910518, 173910518)	HCT116-unstranded	1.0	SA464	SA468
0e191795-7a44-4d35-9315-4a60dd5c86f7	CG	0.0	0.0	0.01	0.19	0.15	0.22	-0.19	1000000000000.0	('0e191795-7a44-4d35-9315-4a60dd5c86f7.CG.6_0e191795-7a44-4d35-9315-4a60dd5c86f7.CG.5_0e191795-7a44-4d35-9315-4a60dd5c86f7.CG.4_0e191795-7a44-4d35-9315-4a60dd5c86f7.CG.3_0e191795-7a44-4d35-9315-4a60dd5c86f7.CG.2_0e191795-7a44-4d35-9315-4a60dd5c86f7.CG.1_0e191795-7a44-4d35-9315-4a60dd5c86f7.CG.0', '0e191795-7a44-4d35-9315-4a60dd5c86f7.WT.1_0e191795-7a44-4d35-9315-4a60dd5c86f7.WT.0')	(0,0):7844,(0,1):371,(1,0):7,(1,1):2	0:7,1:373	(0,0):7725,(0,1):117,(1,0):206,(1,1):1	0:207,1:117	chr1	-	(111933664, 111990057)	(111991426, 111991426)	HCT116-unstranded	1.0	SA464	SA468
f6a501c2-5e3a-48de-ba49-7e55351730d9	CG	0.47	0.32	0.59	0.83	0.77	0.88	-0.36	1000000000000.0	('f6a501c2-5e3a-48de-ba49-7e55351730d9.CG.0_f6a501c2-5e3a-48de-ba49-7e55351730d9.CG.1', 'f6a501c2-5e3a-48de-ba49-7e55351730d9.WT.0_f6a501c2-5e3a-48de-ba49-7e55351730d9.WT.1')	(0,0):835,(0,1):136,(1,0):1,(1,1):125	0:58,1:204	(0,0):783,(0,1):45,(1,0):24,(1,1):85	0:100,1:54	chr1	+	(145281369, 145281369)	(145293580, 145282832)	HCT116-unstranded	1.0	SA464	SA468
22669bcc-7938-4cab-aeca-a2ba3e38c6c3	CG	0.44	0.37	0.52	0.77	0.68	0.84	-0.33	1000000000000.0	('22669bcc-7938-4cab-aeca-a2ba3e38c6c3.CG.1_22669bcc-7938-4cab-aeca-a2ba3e38c6c3.CG.0', '22669bcc-7938-4cab-aeca-a2ba3e38c6c3.WT.1_22669bcc-7938-4cab-aeca-a2ba3e38c6c3.WT.0')	(0,0):940,(0,1):50,(1,0):159,(1,1):12	0:166,1:55	(0,0):686,(0,1):19,(1,0):253,(1,1):3	0:256,1:19	chr1	-	(38322923, 38334173)	(38338837, 38338837)	HCT116-unstranded	1.0	SA464	SA468
bb6a0336-3cde-4a20-a457-a9d254c2c7a9	CG	0.01	0.0	0.02	0.23	0.2	0.26	-0.22	1000000000000.0	('bb6a0336-3cde-4a20-a457-a9d254c2c7a9.CG.2_bb6a0336-3cde-4a20-a457-a9d254c2c7a9.CG.1_bb6a0336-3cde-4a20-a457-a9d254c2c7a9.CG.0', 'bb6a0336-3cde-4a20-a457-a9d254c2c7a9.WT.1_bb6a0336-3cde-4a20-a457-a9d254c2c7a9.WT.0')	(0,0):1706,(0,1):2402,(1,0):7,(1,1):5	0:7,1:2407	(0,0):16345,(0,1):1928,(1,0):172,(1,1):4	0:173,1:1931	chr1	-	(156675169, 156691683)	(156694140, 156694140)	HCT116-unstranded	1.0	SA464	SA468
d526cf1d-eab5-44dd-8646-4c3798a2500c	CG	0.03	0.02	0.05	0.47	0.41	0.52	-0.44	1000000000000.0	('d526cf1d-eab5-44dd-8646-4c3798a2500c.CG.1_d526cf1d-eab5-44dd-8646-4c3798a2500c.CG.0', 'd526cf1d-eab5-44dd-8646-4c3798a2500c.WT.1_d526cf1d-eab5-44dd-8646-4c3798a2500c.WT.0')	(0,0):321,(0,1):1516,(1,0):16	0:16,1:1516	(0,0):414,(0,1):351,(1,0):102	0:102,1:351	chr1	-	(94344104, 94350761)	(94360284, 94360284)	HCT116-unstranded	1.0	SA464	SA468
edbbe80e-c338-4d48-9560-66fa8994c84a	CG	0.1	0.03	0.2	0.78	0.64	0.9	-0.68	1000000000000.0	('edbbe80e-c338-4d48-9560-66fa8994c84a.CG.0_edbbe80e-c338-4d48-9560-66fa8994c84a.CG.1', 'edbbe80e-c338-4d48-9560-66fa8994c84a.WT.0_edbbe80e-c338-4d48-9560-66fa8994c84a.WT.1')	(0,0):12975,(0,1):7,(1,0):3,(1,1):7	0:4,1:13	(0,0):12317,(0,1):6,(1,0):101,(1,1):9	0:106,1:10	chr1	+	(111991817, 111991817)	(112021134, 111992495)	HCT116-unstranded	1.0	SA464	SA468
a3f5a08a-8489-418c-942c-dd7fe1acb824	CG	0.06	0.01	0.13	0.27	0.19	0.35	-0.21	106.84	('a3f5a08a-8489-418c-942c-dd7fe1acb824.CG.0_a3f5a08a-8489-418c-942c-dd7fe1acb824.CG.1', 'a3f5a08a-8489-418c-942c-dd7fe1acb824.WT.0_a3f5a08a-8489-418c-942c-dd7fe1acb824.WT.1')	(0,0):814,(0,1):922,(1,0):1,(1,1):30	0:6,1:947	(0,0):644,(0,1):1096,(1,0):18,(1,1):21	0:25,1:1110	chr1	+	(9640012, 9640012)	(9656068, 9645237)	HCT116-unstranded	1.0	SA464	SA468
299706fc-1004-49b9-b628-5b698f533e12	CG	0.02	0.01	0.03	0.3	0.23	0.39	-0.28	1000000000000.0	('299706fc-1004-49b9-b628-5b698f533e12.CG.1_299706fc-1004-49b9-b628-5b698f533e12.CG.0', '299706fc-1004-49b9-b628-5b698f533e12.WT.1_299706fc-1004-49b9-b628-5b698f533e12.WT.0')	(0,0):2285,(0,1):293,(1,0):46	0:46,1:293	(0,0):907,(0,1):32,(1,0):113	0:113,1:32	chr1	-	(38455542, 38463635)	(38464820, 38464820)	HCT116-unstranded	1.0	SA464	SA468
a7953892-02be-426f-9e71-dfebef6d3224	CG	0.2	0.19	0.21	0.04	0.04	0.05	0.16	1000000000000.0	('a7953892-02be-426f-9e71-dfebef6d3224.CG.0_a7953892-02be-426f-9e71-dfebef6d3224.CG.1', 'a7953892-02be-426f-9e71-dfebef6d3224.WT.0_a7953892-02be-426f-9e71-dfebef6d3224.WT.1')	(0,0):3018,(0,1):14706,(1,0):1485,(1,1):92	0:1501,1:14782	(0,0):2362,(0,1):17517,(1,0):327,(1,1):70	0:329,1:17585	chr1	+	(16719723, 16719723)	(16786573, 16724637)	HCT116-unstranded	1.0	SA464	SA468
6ca65eee-edc5-4742-8ddc-c8cf4b70322e	CG	0.18	0.17	0.2	0.33	0.31	0.36	-0.15	1000000000000.0	('6ca65eee-edc5-4742-8ddc-c8cf4b70322e.CG.1_6ca65eee-edc5-4742-8ddc-c8cf4b70322e.CG.0', '6ca65eee-edc5-4742-8ddc-c8cf4b70322e.WT.1_6ca65eee-edc5-4742-8ddc-c8cf4b70322e.WT.0')	(0,0):2675,(0,1):3997,(1,0):326	0:326,1:3997	(0,0):1976,(0,1):2336,(1,0):417	0:417,1:2336	chr1	-	(153920145, 153931575)	(153934826, 153934826)	HCT116-unstranded	1.0	SA464	SA468
90a95a14-1d2f-4cfd-8f92-0e61ecc45197	CG	0.01	0.0	0.03	0.21	0.09	0.39	-0.2	20.16	('90a95a14-1d2f-4cfd-8f92-0e61ecc45197.CG.0_90a95a14-1d2f-4cfd-8f92-0e61ecc45197.CG.1', '90a95a14-1d2f-4cfd-8f92-0e61ecc45197.WT.0_90a95a14-1d2f-4cfd-8f92-0e61ecc45197.WT.1')	(0,0):2172,(0,1):74	0:0,1:74	(0,0):1153,(0,1):14,(1,0):6,(1,1):1	0:6,1:15	chr1	+	(45228217, 45228217)	(45241145, 45232621)	HCT116-unstranded	1.0	SA464	SA468
7c311b60-f145-4193-81d6-acf29b9007ef	CG	0.28	0.24	0.32	0.46	0.41	0.52	-0.18	1000000000000.0	('7c311b60-f145-4193-81d6-acf29b9007ef.CG.1_7c311b60-f145-4193-81d6-acf29b9007ef.CG.0', '7c311b60-f145-4193-81d6-acf29b9007ef.WT.1_7c311b60-f145-4193-81d6-acf29b9007ef.WT.0')	(0,0):7044,(0,1):160,(1,0):326,(1,1):13	0:328,1:171	(0,0):4588,(0,1):92,(1,0):432,(1,1):4	0:433,1:95	chr1	-	(153920145, 153934696)	(153935223, 153935223)	HCT116-unstranded	1.0	SA464	SA468
9f7d8371-50c2-4a7a-b96f-f40441edc278	CG	0.18	0.17	0.2	0.33	0.31	0.36	-0.15	1000000000000.0	('9f7d8371-50c2-4a7a-b96f-f40441edc278.CG.1_9f7d8371-50c2-4a7a-b96f-f40441edc278.CG.0', '9f7d8371-50c2-4a7a-b96f-f40441edc278.WT.1_9f7d8371-50c2-4a7a-b96f-f40441edc278.WT.0')	(0,0):2675,(0,1):3997,(1,0):326	0:326,1:3997	(0,0):1976,(0,1):2336,(1,0):417	0:417,1:2336	chr1	-	(153920145, 153931575)	(153934826, 153934826)	HCT116-unstranded	1.0	SA464	SA468
c87d56f9-b51c-48c4-862e-001b7bf0f924	CG	0.0	0.0	0.01	0.14	0.09	0.19	-0.14	1000000000000.0	('c87d56f9-b51c-48c4-862e-001b7bf0f924.CG.1_c87d56f9-b51c-48c4-862e-001b7bf0f924.CG.0', 'c87d56f9-b51c-48c4-862e-001b7bf0f924.WT.1_c87d56f9-b51c-48c4-862e-001b7bf0f924.WT.0')	(0,0):7704,(0,1):371,(1,0):1,(1,1):2	0:1,1:373	(0,0):4666,(0,1):117,(1,0):28,(1,1):1	0:28,1:118	chr1	-	(111969059, 111990057)	(111991426, 111991426)	HCT116-unstranded	1.0	SA464	SA468
41919396-c9b0-4b6e-8197-c9a530d24636	CG	0.8	0.76	0.83	0.44	0.38	0.5	0.36	1000000000000.0	('41919396-c9b0-4b6e-8197-c9a530d24636.CG.0_41919396-c9b0-4b6e-8197-c9a530d24636.CG.1', '41919396-c9b0-4b6e-8197-c9a530d24636.WT.0_41919396-c9b0-4b6e-8197-c9a530d24636.WT.1')	(0,0):878,(0,1):113,(1,0):149	0:149,1:113	(0,0):1757,(0,1):312,(1,0):78	0:78,1:312	chr1	+	(32510932, 32510932)	(32557612, 32526451)	HCT116-unstranded	1.0	SA464	SA468
c5ccbb84-264e-48e5-b550-6c1d1d202d33	CG	0.04	0.01	0.09	0.4	0.27	0.52	-0.36	557295186.9	('c5ccbb84-264e-48e5-b550-6c1d1d202d33.CG.0_c5ccbb84-264e-48e5-b550-6c1d1d202d33.CG.1', 'c5ccbb84-264e-48e5-b550-6c1d1d202d33.WT.0_c5ccbb84-264e-48e5-b550-6c1d1d202d33.WT.1')	(0,0):148,(0,1):933,(1,0):2,(1,1):105	0:4,1:1036	(0,0):95,(0,1):205,(1,0):12,(1,1):32	0:26,1:223	chr1	+	(40882452, 40882452)	(40916478, 40888998)	HCT116-unstranded	1.0	SA464	SA468
82b57601-2be2-4b75-82ce-a8e63a648ffa	CG	0.02	0.01	0.05	0.19	0.14	0.25	-0.17	1000000000000.0	('82b57601-2be2-4b75-82ce-a8e63a648ffa.CG.0_82b57601-2be2-4b75-82ce-a8e63a648ffa.CG.1', '82b57601-2be2-4b75-82ce-a8e63a648ffa.WT.0_82b57601-2be2-4b75-82ce-a8e63a648ffa.WT.1')	(0,0):8540,(0,1):88,(1,0):5,(1,1):2	0:5,1:90	(0,0):7454,(0,1):71,(1,0):44,(1,1):2	0:44,1:73	chr1	+	(225965531, 225965531)	(226016613, 225971070)	HCT116-unstranded	1.0	SA464	SA468
63bb3503-b430-4d64-987a-096be64e8a15	CG	0.32	0.3	0.33	0.09	0.09	0.1	0.23	1000000000000.0	('63bb3503-b430-4d64-987a-096be64e8a15.CG.1_63bb3503-b430-4d64-987a-096be64e8a15.CG.0', '63bb3503-b430-4d64-987a-096be64e8a15.WT.1_63bb3503-b430-4d64-987a-096be64e8a15.WT.0')	(0,0):350,(0,1):2701,(1,0):1055,(1,1):51	0:1069,1:2738	(0,0):311,(0,1):5943,(1,0):518,(1,1):131	0:525,1:6067	chr1	-	(207191866, 207217194)	(207224422, 207224422)	HCT116-unstranded	1.0	SA464	SA468
a6a4b0a2-1640-4031-a948-b74f24dd6b29	CG	0.0	0.0	0.01	0.17	0.13	0.22	-0.17	1000000000000.0	('a6a4b0a2-1640-4031-a948-b74f24dd6b29.CG.1_a6a4b0a2-1640-4031-a948-b74f24dd6b29.CG.0', 'a6a4b0a2-1640-4031-a948-b74f24dd6b29.WT.1_a6a4b0a2-1640-4031-a948-b74f24dd6b29.WT.0')	(0,0):1615,(0,1):98,(1,1):7	0:0,1:105	(0,0):2435,(0,1):58,(1,0):72,(1,1):3	0:73,1:60	chr1	-	(222716879, 222743877)	(222750985, 222750985)	HCT116-unstranded	1.0	SA464	SA468
d4304d75-dad2-4321-83d6-a7d822a1bbe9	CG	0.04	0.0	0.13	0.4	0.2	0.63	-0.36	47.51	('d4304d75-dad2-4321-83d6-a7d822a1bbe9.CG.0_d4304d75-dad2-4321-83d6-a7d822a1bbe9.CG.1', 'd4304d75-dad2-4321-83d6-a7d822a1bbe9.WT.0_d4304d75-dad2-4321-83d6-a7d822a1bbe9.WT.1')	(0,0):473,(0,1):1452	0:0,1:1452	(0,0):677,(0,1):451,(1,0):4	0:4,1:451	chr1	+	(145686976, 145686976)	(145747253, 145696218)	HCT116-unstranded	1.0	SA464	SA468
48b56e95-5689-418d-aca1-ebdb8f2b133b	CG	0.35	0.3	0.39	0.22	0.19	0.26	0.13	799.41	('48b56e95-5689-418d-aca1-ebdb8f2b133b.CG.1_48b56e95-5689-418d-aca1-ebdb8f2b133b.CG.0', '48b56e95-5689-418d-aca1-ebdb8f2b133b.WT.1_48b56e95-5689-418d-aca1-ebdb8f2b133b.WT.0')	(0,0):1100,(0,1):97,(1,0):457,(1,1):121	0:492,1:183	(0,0):1220,(0,1):96,(1,0):310,(1,1):159	0:355,1:210	chr1	-	(209955661, 209963012)	(209964232, 209964232)	HCT116-unstranded	1.0	SA464	SA468
ca646e47-5ae8-429d-84dd-803d44f33de9	CG	0.8	0.76	0.84	0.44	0.38	0.5	0.36	1000000000000.0	('ca646e47-5ae8-429d-84dd-803d44f33de9.CG.0_ca646e47-5ae8-429d-84dd-803d44f33de9.CG.1', 'ca646e47-5ae8-429d-84dd-803d44f33de9.WT.0_ca646e47-5ae8-429d-84dd-803d44f33de9.WT.1')	(0,0):878,(0,1):113,(1,0):149	0:149,1:113	(0,0):1757,(0,1):312,(1,0):78	0:78,1:312	chr1	+	(32510932, 32510932)	(32557612, 32526451)	HCT116-unstranded	1.0	SA464	SA468
e2618427-34e4-4fac-bff2-a1ced6345820	CG	0.2	0.19	0.21	0.04	0.04	0.05	0.16	1000000000000.0	('e2618427-34e4-4fac-bff2-a1ced6345820.CG.0_e2618427-34e4-4fac-bff2-a1ced6345820.CG.1', 'e2618427-34e4-4fac-bff2-a1ced6345820.WT.0_e2618427-34e4-4fac-bff2-a1ced6345820.WT.1')	(0,0):3018,(0,1):14706,(1,0):1485,(1,1):92	0:1499,1:14784	(0,0):2362,(0,1):17517,(1,0):327,(1,1):70	0:328,1:17586	chr1	+	(16719723, 16719723)	(16786573, 16724637)	HCT116-unstranded	1.0	SA464	SA468
530fa1bb-7934-4339-97cd-f6c8a3bca5c7	CG	0.28	0.24	0.32	0.47	0.41	0.52	-0.19	1000000000000.0	('530fa1bb-7934-4339-97cd-f6c8a3bca5c7.CG.1_530fa1bb-7934-4339-97cd-f6c8a3bca5c7.CG.0', '530fa1bb-7934-4339-97cd-f6c8a3bca5c7.WT.1_530fa1bb-7934-4339-97cd-f6c8a3bca5c7.WT.0')	(0,0):7044,(0,1):160,(1,0):326,(1,1):13	0:331,1:168	(0,0):4588,(0,1):92,(1,0):432,(1,1):4	0:433,1:95	chr1	-	(153920145, 153934696)	(153935223, 153935223)	HCT116-unstranded	1.0	SA464	SA468
c825f9ca-a720-4af2-b1f4-a3ea972ff278	CG	0.12	0.09	0.15	0.25	0.19	0.3	-0.13	761.38	('c825f9ca-a720-4af2-b1f4-a3ea972ff278.CG.0_c825f9ca-a720-4af2-b1f4-a3ea972ff278.CG.1', 'c825f9ca-a720-4af2-b1f4-a3ea972ff278.WT.0_c825f9ca-a720-4af2-b1f4-a3ea972ff278.WT.1')	(0,0):355,(0,1):310,(1,0):56	0:56,1:310	(0,0):309,(0,1):142,(1,0):63	0:63,1:142	chr1	+	(150082611, 150082611)	(150131825, 150117505)	HCT116-unstranded	1.0	SA464	SA468
6c8a64e8-c376-47f1-ad14-99488514b6f0	CG	0.12	0.09	0.15	0.25	0.2	0.3	-0.13	26228.37	('6c8a64e8-c376-47f1-ad14-99488514b6f0.CG.0_6c8a64e8-c376-47f1-ad14-99488514b6f0.CG.1', '6c8a64e8-c376-47f1-ad14-99488514b6f0.WT.0_6c8a64e8-c376-47f1-ad14-99488514b6f0.WT.1')	(0,0):355,(0,1):310,(1,0):56	0:56,1:310	(0,0):309,(0,1):142,(1,0):63	0:63,1:142	chr1	+	(150082611, 150082611)	(150131825, 150117505)	HCT116-unstranded	1.0	SA464	SA468
8c42caa9-4ae7-408e-8e8b-785cd0fa59c8	CG	0.01	0.0	0.03	0.12	0.08	0.17	-0.11	8010439.64	('8c42caa9-4ae7-408e-8e8b-785cd0fa59c8.CG.0_8c42caa9-4ae7-408e-8e8b-785cd0fa59c8.CG.1', '8c42caa9-4ae7-408e-8e8b-785cd0fa59c8.WT.0_8c42caa9-4ae7-408e-8e8b-785cd0fa59c8.WT.1')	(0,0):8114,(0,1):88,(1,1):2	0:0,1:90	(0,0):6904,(0,1):71,(1,0):20,(1,1):2	0:20,1:73	chr1	+	(225965531, 225965531)	(225997729, 225971070)	HCT116-unstranded	1.0	SA464	SA468
90b204e9-aa06-4b94-be3a-2fffaa7be154	CG	0.15	0.13	0.17	0.5	0.45	0.55	-0.35	1000000000000.0	('90b204e9-aa06-4b94-be3a-2fffaa7be154.CG.1_90b204e9-aa06-4b94-be3a-2fffaa7be154.CG.0', '90b204e9-aa06-4b94-be3a-2fffaa7be154.WT.1_90b204e9-aa06-4b94-be3a-2fffaa7be154.WT.0')	(0,0):436,(0,1):1570,(1,0):143,(1,1):7	0:144,1:1576	(0,0):257,(0,1):253,(1,0):132,(1,1):2	0:133,1:254	chr1	-	(205052258, 205055270)	(205064192, 205064192)	HCT116-unstranded	1.0	SA464	SA468
d08bcacc-c987-4942-bb9a-37159677a0cd	CG	0.34	0.3	0.39	0.22	0.19	0.26	0.12	8859.65	('d08bcacc-c987-4942-bb9a-37159677a0cd.CG.1_d08bcacc-c987-4942-bb9a-37159677a0cd.CG.0', 'd08bcacc-c987-4942-bb9a-37159677a0cd.WT.1_d08bcacc-c987-4942-bb9a-37159677a0cd.WT.0')	(0,0):1100,(0,1):97,(1,0):457,(1,1):121	0:503,1:172	(0,0):1220,(0,1):96,(1,0):310,(1,1):159	0:342,1:223	chr1	-	(209955661, 209963012)	(209964232, 209964232)	HCT116-unstranded	1.0	SA464	SA468
0908fb4a-d730-4e0c-bb44-f6423d6959a4	CG	0.01	0.0	0.02	0.12	0.07	0.18	-0.11	805.02	('0908fb4a-d730-4e0c-bb44-f6423d6959a4.CG.0_0908fb4a-d730-4e0c-bb44-f6423d6959a4.CG.1', '0908fb4a-d730-4e0c-bb44-f6423d6959a4.WT.0_0908fb4a-d730-4e0c-bb44-f6423d6959a4.WT.1')	(0,0):8114,(0,1):88,(1,1):2	0:0,1:90	(0,0):6904,(0,1):71,(1,0):20,(1,1):2	0:20,1:73	chr1	+	(225965531, 225965531)	(225997729, 225971070)	HCT116-unstranded	1.0	SA464	SA468
5996f23c-2c57-4428-901f-c268d43d561c	CG	0.54	0.53	0.56	0.74	0.73	0.76	-0.2	1000000000000.0	('5996f23c-2c57-4428-901f-c268d43d561c.CG.0_5996f23c-2c57-4428-901f-c268d43d561c.CG.1', '5996f23c-2c57-4428-901f-c268d43d561c.WT.0_5996f23c-2c57-4428-901f-c268d43d561c.WT.1')	(0,0):747,(0,1):1232,(1,0):1994,(1,1):1311	0:2682,1:1855	(0,0):823,(0,1):779,(1,0):2955,(1,1):984	0:3667,1:1051	chr1	+	(90048184, 90048184)	(90185092, 90063423)	HCT116-unstranded	1.0	SA464	SA468
288f9a63-d944-49af-b16b-579da5f0849f	CG	0.0	0.0	0.01	0.44	0.31	0.61	-0.44	1000000000000.0	('288f9a63-d944-49af-b16b-579da5f0849f.CG.1_288f9a63-d944-49af-b16b-579da5f0849f.CG.0', '288f9a63-d944-49af-b16b-579da5f0849f.WT.1_288f9a63-d944-49af-b16b-579da5f0849f.WT.0')	(0,0):831,(0,1):67	0:0,1:67	(0,0):1756,(0,1):13,(1,0):66	0:66,1:13	chr1	-	(222716879, 222731965)	(222734860, 222734860)	HCT116-unstranded	1.0	SA464	SA468
8ba7e30d-757d-4ca8-b025-46e2aa80cf1f	CG	0.02	0.01	0.03	0.3	0.22	0.39	-0.28	1000000000000.0	('8ba7e30d-757d-4ca8-b025-46e2aa80cf1f.CG.1_8ba7e30d-757d-4ca8-b025-46e2aa80cf1f.CG.0', '8ba7e30d-757d-4ca8-b025-46e2aa80cf1f.WT.1_8ba7e30d-757d-4ca8-b025-46e2aa80cf1f.WT.0')	(0,0):2285,(0,1):293,(1,0):46	0:46,1:293	(0,0):907,(0,1):32,(1,0):113	0:113,1:32	chr1	-	(38455542, 38463635)	(38464820, 38464820)	HCT116-unstranded	1.0	SA464	SA468
f411766e-3125-4708-b356-74869cf6a87a	CG	0.32	0.3	0.33	0.09	0.09	0.1	0.23	1000000000000.0	('f411766e-3125-4708-b356-74869cf6a87a.CG.1_f411766e-3125-4708-b356-74869cf6a87a.CG.0', 'f411766e-3125-4708-b356-74869cf6a87a.WT.1_f411766e-3125-4708-b356-74869cf6a87a.WT.0')	(0,0):350,(0,1):2701,(1,0):1055,(1,1):51	0:1070,1:2737	(0,0):311,(0,1):5943,(1,0):518,(1,1):131	0:538,1:6054	chr1	-	(207191866, 207217194)	(207224422, 207224422)	HCT116-unstranded	1.0	SA464	SA468
90efcc5c-b042-4dbb-b93a-083a7672ff5a	CG	0.11	0.04	0.23	0.78	0.65	0.88	-0.67	1000000000000.0	('90efcc5c-b042-4dbb-b93a-083a7672ff5a.CG.0_90efcc5c-b042-4dbb-b93a-083a7672ff5a.CG.1', '90efcc5c-b042-4dbb-b93a-083a7672ff5a.WT.0_90efcc5c-b042-4dbb-b93a-083a7672ff5a.WT.1')	(0,0):12975,(0,1):7,(1,0):3,(1,1):7	0:4,1:13	(0,0):12317,(0,1):6,(1,0):101,(1,1):9	0:106,1:10	chr1	+	(111991817, 111991817)	(112021134, 111992495)	HCT116-unstranded	1.0	SA464	SA468
a3ab77cb-21b8-413e-971c-b93001d52b15	CG	0.03	0.01	0.07	0.4	0.29	0.52	-0.37	1000000000000.0	('a3ab77cb-21b8-413e-971c-b93001d52b15.CG.0_a3ab77cb-21b8-413e-971c-b93001d52b15.CG.1', 'a3ab77cb-21b8-413e-971c-b93001d52b15.WT.0_a3ab77cb-21b8-413e-971c-b93001d52b15.WT.1')	(0,0):148,(0,1):933,(1,0):2,(1,1):105	0:7,1:1033	(0,0):95,(0,1):205,(1,0):12,(1,1):32	0:25,1:224	chr1	+	(40882452, 40882452)	(40916478, 40888998)	HCT116-unstranded	1.0	SA464	SA468
454b2eba-c0d9-41df-96dc-4fa52c948649	CG	0.15	0.13	0.18	0.51	0.46	0.56	-0.36	1000000000000.0	('454b2eba-c0d9-41df-96dc-4fa52c948649.CG.1_454b2eba-c0d9-41df-96dc-4fa52c948649.CG.0', '454b2eba-c0d9-41df-96dc-4fa52c948649.WT.1_454b2eba-c0d9-41df-96dc-4fa52c948649.WT.0')	(0,0):436,(0,1):1570,(1,0):143,(1,1):7	0:143,1:1577	(0,0):257,(0,1):253,(1,0):132,(1,1):2	0:133,1:254	chr1	-	(205052258, 205055270)	(205064192, 205064192)	HCT116-unstranded	1.0	SA464	SA468
a216bb5f-401c-491a-a0fe-ab6548cb1341	CG	0.03	0.02	0.05	0.47	0.41	0.53	-0.44	1000000000000.0	('a216bb5f-401c-491a-a0fe-ab6548cb1341.CG.1_a216bb5f-401c-491a-a0fe-ab6548cb1341.CG.0', 'a216bb5f-401c-491a-a0fe-ab6548cb1341.WT.1_a216bb5f-401c-491a-a0fe-ab6548cb1341.WT.0')	(0,0):321,(0,1):1516,(1,0):16	0:16,1:1516	(0,0):414,(0,1):351,(1,0):102	0:102,1:351	chr1	-	(94344104, 94350761)	(94360284, 94360284)	HCT116-unstranded	1.0	SA464	SA468
46b6c1c7-939b-4f01-891e-edd424cca978	CG	0.01	0.01	0.01	0.13	0.11	0.14	-0.12	1000000000000.0	('46b6c1c7-939b-4f01-891e-edd424cca978.CG.0_46b6c1c7-939b-4f01-891e-edd424cca978.CG.1', '46b6c1c7-939b-4f01-891e-edd424cca978.WT.0_46b6c1c7-939b-4f01-891e-edd424cca978.WT.1')	(0,0):391,(0,1):3069,(1,0):22,(1,1):1	0:22,1:3070	(0,0):866,(0,1):2224,(1,0):299	0:299,1:2224	chr1	+	(47840869, 47840869)	(47883723, 47844511)	HCT116-unstranded	1.0	SA464	SA468
2bdf7af5-963f-47fd-93a6-fa2457651d03	CG	0.06	0.05	0.07	0.23	0.19	0.26	-0.17	1000000000000.0	('2bdf7af5-963f-47fd-93a6-fa2457651d03.CG.1_2bdf7af5-963f-47fd-93a6-fa2457651d03.CG.0', '2bdf7af5-963f-47fd-93a6-fa2457651d03.WT.1_2bdf7af5-963f-47fd-93a6-fa2457651d03.WT.0')	(0,0):595,(0,1):245,(1,0):288	0:288,1:245	(0,0):801,(0,1):119,(1,0):707,(1,1):1	0:707,1:120	chr16	-	(67964311, 67968405)	(67968851, 67968851)	HCT116-unstranded	1.0	SA464	SA468
2abf0db9-b1e6-4ef5-a606-889ce43d9b48	CG	0.05	0.04	0.06	0.25	0.21	0.3	-0.2	1000000000000.0	('2abf0db9-b1e6-4ef5-a606-889ce43d9b48.CG.1_2abf0db9-b1e6-4ef5-a606-889ce43d9b48.CG.0', '2abf0db9-b1e6-4ef5-a606-889ce43d9b48.WT.1_2abf0db9-b1e6-4ef5-a606-889ce43d9b48.WT.0')	(0,0):491,(0,1):245,(1,0):78	0:78,1:245	(0,0):493,(0,1):119,(1,0):253,(1,1):1	0:253,1:120	chr16	-	(67965704, 67968405)	(67968851, 67968851)	HCT116-unstranded	1.0	SA464	SA468
2cf2caf9-b8aa-4b2c-91b0-960ac2d9cdfc	CG	0.07	0.06	0.08	0.24	0.21	0.28	-0.17	1000000000000.0	('2cf2caf9-b8aa-4b2c-91b0-960ac2d9cdfc.CG.1_2cf2caf9-b8aa-4b2c-91b0-960ac2d9cdfc.CG.0', '2cf2caf9-b8aa-4b2c-91b0-960ac2d9cdfc.WT.1_2cf2caf9-b8aa-4b2c-91b0-960ac2d9cdfc.WT.0')	(0,0):508,(0,1):245,(1,0):254	0:254,1:245	(0,0):569,(0,1):119,(1,0):584,(1,1):1	0:584,1:120	chr16	-	(67964823, 67968405)	(67968851, 67968851)	HCT116-unstranded	1.0	SA464	SA468
8152d122-9e7e-4619-bc5d-5192b7b92d6e	CG	0.13	0.08	0.18	0.38	0.32	0.44	-0.25	1000000000000.0	('8152d122-9e7e-4619-bc5d-5192b7b92d6e.CG.1_8152d122-9e7e-4619-bc5d-5192b7b92d6e.CG.0', '8152d122-9e7e-4619-bc5d-5192b7b92d6e.WT.1_8152d122-9e7e-4619-bc5d-5192b7b92d6e.WT.0')	(0,0):332,(0,1):857,(1,0):21	0:21,1:857	(0,0):407,(0,1):586,(1,0):59	0:59,1:586	chr16	-	(81097351, 81115566)	(81118199, 81118199)	HCT116-unstranded	1.0	SA464	SA468
2356cce1-243d-4afc-b18e-b6df6a40aa73	CG	0.02	0.0	0.05	0.25	0.13	0.44	-0.23	2448.15	('2356cce1-243d-4afc-b18e-b6df6a40aa73.CG.1_2356cce1-243d-4afc-b18e-b6df6a40aa73.CG.0', '2356cce1-243d-4afc-b18e-b6df6a40aa73.WT.1_2356cce1-243d-4afc-b18e-b6df6a40aa73.WT.0')	(0,0):2544,(0,1):15,(1,0):1	0:1,1:15	(0,0):1827,(0,1):8,(1,0):21	0:21,1:8	chr16	-	(66958713, 66967517)	(66967969, 66967969)	HCT116-unstranded	1.0	SA464	SA468
b8bbba74-6eae-4502-80de-4cbe64ffbbc5	CG	0.03	0.02	0.03	0.2	0.17	0.23	-0.17	1000000000000.0	('b8bbba74-6eae-4502-80de-4cbe64ffbbc5.CG.0_b8bbba74-6eae-4502-80de-4cbe64ffbbc5.CG.1', 'b8bbba74-6eae-4502-80de-4cbe64ffbbc5.WT.0_b8bbba74-6eae-4502-80de-4cbe64ffbbc5.WT.1')	(0,0):5926,(0,1):195,(1,0):326,(1,1):1	0:326,1:196	(0,0):4968,(0,1):104,(1,0):1635,(1,1):2	0:1635,1:106	chr16	+	(89967043, 89967043)	(89987385, 89970613)	HCT116-unstranded	1.0	SA464	SA468
9cad48e3-3892-47e5-b0fe-0d63618c2df3	CG	0.19	0.12	0.27	0.53	0.36	0.7	-0.34	277.14	('9cad48e3-3892-47e5-b0fe-0d63618c2df3.CG.0_9cad48e3-3892-47e5-b0fe-0d63618c2df3.CG.1', '9cad48e3-3892-47e5-b0fe-0d63618c2df3.WT.0_9cad48e3-3892-47e5-b0fe-0d63618c2df3.WT.1')	(0,0):1502,(0,1):47,(1,0):24,(1,1):13	0:26,1:58	(0,0):778,(0,1):9,(1,0):24,(1,1):6	0:28,1:11	chr16	+	(2578453, 2578453)	(2607964, 2579096)	HCT116-unstranded	1.0	SA464	SA468
d1fe2146-1010-4c39-b9bc-9515697fe794	CG	0.02	0.01	0.03	0.16	0.13	0.19	-0.14	1000000000000.0	('d1fe2146-1010-4c39-b9bc-9515697fe794.CG.1_d1fe2146-1010-4c39-b9bc-9515697fe794.CG.0', 'd1fe2146-1010-4c39-b9bc-9515697fe794.WT.1_d1fe2146-1010-4c39-b9bc-9515697fe794.WT.0')	(0,0):1759,(0,1):266,(1,0):10,(1,1):41	0:10,1:307	(0,0):1503,(0,1):188,(1,0):89,(1,1):41	0:96,1:222	chr16	-	(81097351, 81124206)	(81130008, 81130008)	HCT116-unstranded	1.0	SA464	SA468
057e9348-bee6-44d9-96c2-96dbf6a6317d	CG	0.01	0.01	0.01	0.12	0.1	0.14	-0.11	1000000000000.0	('057e9348-bee6-44d9-96c2-96dbf6a6317d.CG.0_057e9348-bee6-44d9-96c2-96dbf6a6317d.CG.1', '057e9348-bee6-44d9-96c2-96dbf6a6317d.WT.0_057e9348-bee6-44d9-96c2-96dbf6a6317d.WT.1')	(0,0):5803,(0,1):195,(1,0):70,(1,1):1	0:70,1:196	(0,0):3907,(0,1):104,(1,0):542,(1,1):2	0:542,1:106	chr16	+	(89967043, 89967043)	(89981576, 89970613)	HCT116-unstranded	1.0	SA464	SA468
59dbbab8-2142-40df-a68d-ffdf1ad7449a	CG	0.02	0.0	0.04	0.26	0.14	0.43	-0.24	1187.98	('59dbbab8-2142-40df-a68d-ffdf1ad7449a.CG.1_59dbbab8-2142-40df-a68d-ffdf1ad7449a.CG.0', '59dbbab8-2142-40df-a68d-ffdf1ad7449a.WT.1_59dbbab8-2142-40df-a68d-ffdf1ad7449a.WT.0')	(0,0):2544,(0,1):15,(1,0):1	0:1,1:15	(0,0):1827,(0,1):8,(1,0):21	0:21,1:8	chr16	-	(66958713, 66967517)	(66967969, 66967969)	HCT116-unstranded	1.0	SA464	SA468
4a457d02-dd51-4e81-8dc2-f37aa4635cf9	CG	0.05	0.04	0.07	0.23	0.2	0.27	-0.18	1000000000000.0	('4a457d02-dd51-4e81-8dc2-f37aa4635cf9.CG.1_4a457d02-dd51-4e81-8dc2-f37aa4635cf9.CG.0', '4a457d02-dd51-4e81-8dc2-f37aa4635cf9.WT.1_4a457d02-dd51-4e81-8dc2-f37aa4635cf9.WT.0')	(0,0):493,(0,1):245,(1,0):76	0:76,1:245	(0,0):530,(0,1):119,(1,0):216,(1,1):1	0:216,1:120	chr16	-	(67965704, 67968405)	(67968851, 67968851)	HCT116-unstranded	1.0	SA464	SA468
c70f0576-7903-4a00-9f7c-2fd51b193e74	CG	0.03	0.02	0.05	0.28	0.23	0.34	-0.25	1000000000000.0	('c70f0576-7903-4a00-9f7c-2fd51b193e74.CG.1_c70f0576-7903-4a00-9f7c-2fd51b193e74.CG.0', 'c70f0576-7903-4a00-9f7c-2fd51b193e74.WT.1_c70f0576-7903-4a00-9f7c-2fd51b193e74.WT.0')	(0,0):485,(0,1):245,(1,0):20	0:20,1:245	(0,0):487,(0,1):119,(1,0):121,(1,1):1	0:121,1:120	chr16	-	(67966063, 67968405)	(67968851, 67968851)	HCT116-unstranded	1.0	SA464	SA468
99fc634b-6e21-49fc-b5d4-a493f33d6ed5	CG	0.06	0.05	0.07	0.35	0.31	0.38	-0.29	1000000000000.0	('99fc634b-6e21-49fc-b5d4-a493f33d6ed5.CG.1_99fc634b-6e21-49fc-b5d4-a493f33d6ed5.CG.0', '99fc634b-6e21-49fc-b5d4-a493f33d6ed5.WT.1_99fc634b-6e21-49fc-b5d4-a493f33d6ed5.WT.0')	(0,0):1820,(0,1):266,(1,0):148,(1,1):41	0:150,1:305	(0,0):1832,(0,1):188,(1,0):877,(1,1):41	0:892,1:214	chr16	-	(81094811, 81124206)	(81130008, 81130008)	HCT116-unstranded	1.0	SA464	SA468
ab33ec5f-cdd4-4d7c-bec0-52db9481d3f4	CG	0.03	0.02	0.05	0.28	0.23	0.34	-0.25	1000000000000.0	('ab33ec5f-cdd4-4d7c-bec0-52db9481d3f4.CG.1_ab33ec5f-cdd4-4d7c-bec0-52db9481d3f4.CG.0', 'ab33ec5f-cdd4-4d7c-bec0-52db9481d3f4.WT.1_ab33ec5f-cdd4-4d7c-bec0-52db9481d3f4.WT.0')	(0,0):486,(0,1):245,(1,0):19	0:19,1:245	(0,0):485,(0,1):119,(1,0):120,(1,1):1	0:120,1:120	chr16	-	(67966066, 67968405)	(67968851, 67968851)	HCT116-unstranded	1.0	SA464	SA468
a856c1cc-8aac-4f66-a0f8-440409efc0b7	CG	0.19	0.12	0.27	0.51	0.35	0.68	-0.32	256.28	('a856c1cc-8aac-4f66-a0f8-440409efc0b7.CG.0_a856c1cc-8aac-4f66-a0f8-440409efc0b7.CG.1', 'a856c1cc-8aac-4f66-a0f8-440409efc0b7.WT.0_a856c1cc-8aac-4f66-a0f8-440409efc0b7.WT.1')	(0,0):1502,(0,1):47,(1,0):24,(1,1):13	0:27,1:57	(0,0):778,(0,1):9,(1,0):24,(1,1):6	0:27,1:12	chr16	+	(2578453, 2578453)	(2607964, 2579096)	HCT116-unstranded	1.0	SA464	SA468
eec4659b-53df-4722-a485-c4df26bb57bc	CG	0.0	0.0	0.01	0.12	0.09	0.17	-0.12	1000000000000.0	('eec4659b-53df-4722-a485-c4df26bb57bc.CG.0_eec4659b-53df-4722-a485-c4df26bb57bc.CG.1', 'eec4659b-53df-4722-a485-c4df26bb57bc.WT.0_eec4659b-53df-4722-a485-c4df26bb57bc.WT.1')	(0,0):1395,(0,1):1782,(1,0):1,(1,1):2	0:1,1:1784	(0,0):1816,(0,1):747,(1,0):25,(1,1):3	0:25,1:750	chr16	+	(31202284, 31202284)	(31213931, 31203127)	HCT116-unstranded	1.0	SA464	SA468
0f094572-4ca9-45c4-b622-c0e66a55c715	CG	0.37	0.29	0.45	0.11	0.05	0.18	0.26	306816118.53	('0f094572-4ca9-45c4-b622-c0e66a55c715.CG.0_0f094572-4ca9-45c4-b622-c0e66a55c715.CG.1', '0f094572-4ca9-45c4-b622-c0e66a55c715.WT.0_0f094572-4ca9-45c4-b622-c0e66a55c715.WT.1')	(0,0):4000,(0,1):85,(1,0):49	0:49,1:85	(0,0):2002,(0,1):67,(1,0):7	0:7,1:67	chr16	+	(70363195, 70363195)	(70400764, 70363971)	HCT116-unstranded	1.0	SA464	SA468
ee1b73c0-c1f6-4f5d-a5c6-97a081ea4108	CG	0.01	0.01	0.01	0.12	0.1	0.14	-0.11	1000000000000.0	('ee1b73c0-c1f6-4f5d-a5c6-97a081ea4108.CG.0_ee1b73c0-c1f6-4f5d-a5c6-97a081ea4108.CG.1', 'ee1b73c0-c1f6-4f5d-a5c6-97a081ea4108.WT.0_ee1b73c0-c1f6-4f5d-a5c6-97a081ea4108.WT.1')	(0,0):5803,(0,1):195,(1,0):70,(1,1):1	0:70,1:196	(0,0):3907,(0,1):104,(1,0):542,(1,1):2	0:542,1:106	chr16	+	(89967043, 89967043)	(89981576, 89970613)	HCT116-unstranded	1.0	SA464	SA468
01ab9948-882b-484e-abe1-aeea793a6fa8	CG	0.61	0.57	0.65	0.39	0.35	0.44	0.22	1000000000000.0	('01ab9948-882b-484e-abe1-aeea793a6fa8.CG.0_01ab9948-882b-484e-abe1-aeea793a6fa8.CG.1', '01ab9948-882b-484e-abe1-aeea793a6fa8.WT.0_01ab9948-882b-484e-abe1-aeea793a6fa8.WT.1')	(0,0):378,(0,1):194,(1,0):712	0:712,1:194	(0,0):351,(0,1):199,(1,0):301	0:301,1:199	chr16	+	(67299991, 67299991)	(67314709, 67306093)	HCT116-unstranded	1.0	SA464	SA468
46505d12-8027-4ab1-88c3-6089c5675dc7	CG	0.04	0.0	0.17	0.56	0.21	0.92	-0.52	50.5	('46505d12-8027-4ab1-88c3-6089c5675dc7.CG.1_46505d12-8027-4ab1-88c3-6089c5675dc7.CG.0', '46505d12-8027-4ab1-88c3-6089c5675dc7.WT.1_46505d12-8027-4ab1-88c3-6089c5675dc7.WT.0')	(0,0):2077,(0,1):4,(1,0):1,(1,1):1	0:1,1:5	(0,0):1564,(0,1):1,(1,0):24,(1,1):1	0:24,1:2	chr16	-	(66958713, 66966683)	(66967642, 66967642)	HCT116-unstranded	1.0	SA464	SA468
29d147ac-8a04-439c-b645-7c1eb5b7d0a4	CG	0.01	0.0	0.02	0.16	0.09	0.25	-0.15	119946.05	('29d147ac-8a04-439c-b645-7c1eb5b7d0a4.CG.0_29d147ac-8a04-439c-b645-7c1eb5b7d0a4.CG.1', '29d147ac-8a04-439c-b645-7c1eb5b7d0a4.WT.0_29d147ac-8a04-439c-b645-7c1eb5b7d0a4.WT.1')	(0,0):12949,(0,1):255,(1,0):1	0:1,1:255	(0,0):8602,(0,1):63,(1,0):13,(1,1):1	0:13,1:64	chr16	+	(3070313, 3070313)	(3075824, 3071320)	HCT116-unstranded	1.0	SA464	SA468
9c6f6d77-a2c2-46fe-a7bb-1714d988675b	CG	0.84	0.76	0.9	0.98	0.94	1.0	-0.14	236.71	('9c6f6d77-a2c2-46fe-a7bb-1714d988675b.CG.1_9c6f6d77-a2c2-46fe-a7bb-1714d988675b.CG.0', '9c6f6d77-a2c2-46fe-a7bb-1714d988675b.WT.1_9c6f6d77-a2c2-46fe-a7bb-1714d988675b.WT.0')	(0,0):1102,(0,1):13,(1,0):496,(1,1):3	0:498,1:14	(0,0):402,(1,0):484	0:484	chr16	-	(67182008, 67190413)	(67194201, 67194201)	HCT116-unstranded	1.0	SA464	SA468
da15aa46-872d-4beb-b10b-0f0c6124040f	CG	0.0	0.0	0.01	0.12	0.08	0.17	-0.12	1000000000000.0	('da15aa46-872d-4beb-b10b-0f0c6124040f.CG.0_da15aa46-872d-4beb-b10b-0f0c6124040f.CG.1', 'da15aa46-872d-4beb-b10b-0f0c6124040f.WT.0_da15aa46-872d-4beb-b10b-0f0c6124040f.WT.1')	(0,0):1395,(0,1):1782,(1,0):1,(1,1):2	0:1,1:1784	(0,0):1816,(0,1):747,(1,0):25,(1,1):3	0:25,1:750	chr16	+	(31202284, 31202284)	(31213931, 31203127)	HCT116-unstranded	1.0	SA464	SA468
217f9512-8017-4129-bd86-f6279a370d07	CG	0.61	0.57	0.65	0.39	0.35	0.43	0.22	1000000000000.0	('217f9512-8017-4129-bd86-f6279a370d07.CG.0_217f9512-8017-4129-bd86-f6279a370d07.CG.1', '217f9512-8017-4129-bd86-f6279a370d07.WT.0_217f9512-8017-4129-bd86-f6279a370d07.WT.1')	(0,0):378,(0,1):194,(1,0):712	0:712,1:194	(0,0):351,(0,1):199,(1,0):301	0:301,1:199	chr16	+	(67299991, 67299991)	(67314709, 67306093)	HCT116-unstranded	1.0	SA464	SA468
e2c44f44-6cc5-4b5e-b32c-61e773edc238	CG	0.06	0.05	0.08	0.25	0.22	0.29	-0.19	1000000000000.0	('e2c44f44-6cc5-4b5e-b32c-61e773edc238.CG.1_e2c44f44-6cc5-4b5e-b32c-61e773edc238.CG.0', 'e2c44f44-6cc5-4b5e-b32c-61e773edc238.WT.1_e2c44f44-6cc5-4b5e-b32c-61e773edc238.WT.0')	(0,0):494,(0,1):245,(1,0):224	0:224,1:245	(0,0):480,(0,1):119,(1,0):568,(1,1):1	0:569,1:119	chr16	-	(67965001, 67968405)	(67968851, 67968851)	HCT116-unstranded	1.0	SA464	SA468
ca4e49fc-901f-4383-a45a-a4015798ad41	CG	0.03	0.02	0.03	0.2	0.17	0.24	-0.17	1000000000000.0	('ca4e49fc-901f-4383-a45a-a4015798ad41.CG.0_ca4e49fc-901f-4383-a45a-a4015798ad41.CG.1', 'ca4e49fc-901f-4383-a45a-a4015798ad41.WT.0_ca4e49fc-901f-4383-a45a-a4015798ad41.WT.1')	(0,0):5926,(0,1):195,(1,0):326,(1,1):1	0:326,1:196	(0,0):4968,(0,1):104,(1,0):1635,(1,1):2	0:1636,1:105	chr16	+	(89967043, 89967043)	(89987385, 89970613)	HCT116-unstranded	1.0	SA464	SA468
a339b9a5-8193-4b5f-867b-a738b8e17f06	CG	0.01	0.0	0.02	0.16	0.09	0.25	-0.15	1010320.87	('a339b9a5-8193-4b5f-867b-a738b8e17f06.CG.0_a339b9a5-8193-4b5f-867b-a738b8e17f06.CG.1', 'a339b9a5-8193-4b5f-867b-a738b8e17f06.WT.0_a339b9a5-8193-4b5f-867b-a738b8e17f06.WT.1')	(0,0):12949,(0,1):255,(1,0):1	0:1,1:255	(0,0):8602,(0,1):63,(1,0):13,(1,1):1	0:13,1:64	chr16	+	(3070313, 3070313)	(3075824, 3071320)	HCT116-unstranded	1.0	SA464	SA468
a050073e-ab60-4c42-9eb0-3a377e94fe54	CG	0.02	0.01	0.03	0.16	0.12	0.19	-0.14	1000000000000.0	('a050073e-ab60-4c42-9eb0-3a377e94fe54.CG.1_a050073e-ab60-4c42-9eb0-3a377e94fe54.CG.0', 'a050073e-ab60-4c42-9eb0-3a377e94fe54.WT.1_a050073e-ab60-4c42-9eb0-3a377e94fe54.WT.0')	(0,0):1759,(0,1):266,(1,0):10,(1,1):41	0:10,1:307	(0,0):1503,(0,1):188,(1,0):89,(1,1):41	0:96,1:222	chr16	-	(81097351, 81124206)	(81130008, 81130008)	HCT116-unstranded	1.0	SA464	SA468
c481eea4-688b-4f29-bf2b-6809dc25bfd3	CG	0.84	0.76	0.91	0.98	0.95	1.0	-0.14	855.09	('c481eea4-688b-4f29-bf2b-6809dc25bfd3.CG.1_c481eea4-688b-4f29-bf2b-6809dc25bfd3.CG.0', 'c481eea4-688b-4f29-bf2b-6809dc25bfd3.WT.1_c481eea4-688b-4f29-bf2b-6809dc25bfd3.WT.0')	(0,0):1102,(0,1):13,(1,0):496,(1,1):3	0:499,1:13	(0,0):402,(1,0):484	0:484	chr16	-	(67182008, 67190413)	(67194201, 67194201)	HCT116-unstranded	1.0	SA464	SA468
269df24c-6f70-4a85-afa3-599b5fc59d5b	CG	0.06	0.05	0.07	0.35	0.31	0.38	-0.29	1000000000000.0	('269df24c-6f70-4a85-afa3-599b5fc59d5b.CG.1_269df24c-6f70-4a85-afa3-599b5fc59d5b.CG.0', '269df24c-6f70-4a85-afa3-599b5fc59d5b.WT.1_269df24c-6f70-4a85-afa3-599b5fc59d5b.WT.0')	(0,0):1820,(0,1):266,(1,0):148,(1,1):41	0:149,1:306	(0,0):1832,(0,1):188,(1,0):877,(1,1):41	0:892,1:214	chr16	-	(81094811, 81124206)	(81130008, 81130008)	HCT116-unstranded	1.0	SA464	SA468
0a525186-3e37-4fc0-8ac6-b1c2d5c171d2	CG	0.04	0.02	0.05	0.29	0.25	0.34	-0.25	1000000000000.0	('0a525186-3e37-4fc0-8ac6-b1c2d5c171d2.CG.1_0a525186-3e37-4fc0-8ac6-b1c2d5c171d2.CG.0', '0a525186-3e37-4fc0-8ac6-b1c2d5c171d2.WT.1_0a525186-3e37-4fc0-8ac6-b1c2d5c171d2.WT.0')	(0,0):478,(0,1):245,(1,0):27	0:27,1:245	(0,0):450,(0,1):119,(1,0):155,(1,1):1	0:155,1:120	chr16	-	(67966066, 67968405)	(67968851, 67968851)	HCT116-unstranded	1.0	SA464	SA468
f2a43180-594b-4880-be94-0c1e7aaecfdb	CG	0.12	0.02	0.27	0.5	0.3	0.66	-0.38	45.34	('f2a43180-594b-4880-be94-0c1e7aaecfdb.CG.0_f2a43180-594b-4880-be94-0c1e7aaecfdb.CG.1', 'f2a43180-594b-4880-be94-0c1e7aaecfdb.WT.0_f2a43180-594b-4880-be94-0c1e7aaecfdb.WT.1')	(0,0):1144,(0,1):282,(1,0):1	0:1,1:282	(0,0):890,(0,1):133,(1,0):6	0:6,1:133	chr3	+	(38442382, 38442382)	(38518985, 38456467)	HCT116-unstranded	1.0	SA464	SA468
b021eaa3-af4e-48c3-b5ba-d03c3f3ac9f2	CG	0.05	0.04	0.06	0.18	0.16	0.19	-0.13	1000000000000.0	('b021eaa3-af4e-48c3-b5ba-d03c3f3ac9f2.CG.1_b021eaa3-af4e-48c3-b5ba-d03c3f3ac9f2.CG.0', 'b021eaa3-af4e-48c3-b5ba-d03c3f3ac9f2.WT.1_b021eaa3-af4e-48c3-b5ba-d03c3f3ac9f2.WT.0')	(0,0):1029,(0,1):6286,(1,0):108,(1,1):4	0:108,1:6290	(0,0):1323,(0,1):3563,(1,0):265,(1,1):1	0:265,1:3564	chr3	-	(47618323, 47626762)	(47632327, 47632327)	HCT116-unstranded	1.0	SA464	SA468
878a0559-669b-4bc2-934d-01c03448f1cf	CG	0.04	0.03	0.05	0.42	0.35	0.5	-0.38	1000000000000.0	('878a0559-669b-4bc2-934d-01c03448f1cf.CG.0_878a0559-669b-4bc2-934d-01c03448f1cf.CG.1', '878a0559-669b-4bc2-934d-01c03448f1cf.WT.0_878a0559-669b-4bc2-934d-01c03448f1cf.WT.1')	(0,0):15115,(0,1):93,(1,0):204	0:204,1:93	(0,0):29102,(0,1):41,(1,0):1797	0:1797,1:41	chr3	+	(40500133, 40500133)	(40529877, 40502997)	HCT116-unstranded	1.0	SA464	SA468
9de208b7-9a8d-4761-9c66-253945ab35f5	CG	0.01	0.0	0.03	0.2	0.1	0.34	-0.19	280.1	('9de208b7-9a8d-4761-9c66-253945ab35f5.CG.0_9de208b7-9a8d-4761-9c66-253945ab35f5.CG.1', '9de208b7-9a8d-4761-9c66-253945ab35f5.WT.0_9de208b7-9a8d-4761-9c66-253945ab35f5.WT.1')	(0,0):1824,(0,1):44	0:0,1:44	(0,0):1149,(0,1):14,(1,0):10	0:10,1:14	chr3	+	(130717138, 130717138)	(130748722, 130718503)	HCT116-unstranded	1.0	SA464	SA468
1d6e476d-0eb4-41ef-8a7f-3d1a22357038	CG	0.02	0.0	0.07	0.34	0.14	0.56	-0.32	40.48	('1d6e476d-0eb4-41ef-8a7f-3d1a22357038.CG.0_1d6e476d-0eb4-41ef-8a7f-3d1a22357038.CG.1', '1d6e476d-0eb4-41ef-8a7f-3d1a22357038.WT.0_1d6e476d-0eb4-41ef-8a7f-3d1a22357038.WT.1')	(0,0):3352,(0,1):61	0:0,1:61	(0,0):2229,(0,1):9,(1,0):5	0:5,1:9	chr3	+	(58291974, 58291974)	(58381486, 58296133)	HCT116-unstranded	1.0	SA464	SA468
5694867c-08f9-485a-93e5-ff276ac3cf92	CG	0.04	0.0	0.15	0.87	0.68	0.98	-0.83	1000000000000.0	('5694867c-08f9-485a-93e5-ff276ac3cf92.CG.1_5694867c-08f9-485a-93e5-ff276ac3cf92.CG.0', '5694867c-08f9-485a-93e5-ff276ac3cf92.WT.1_5694867c-08f9-485a-93e5-ff276ac3cf92.WT.0')	(0,0):321,(0,1):18	0:0,1:18	(0,0):138,(0,1):1,(1,0):20	0:20,1:1	chr3	-	(129147733, 129151346)	(129152090, 129152090)	HCT116-unstranded	1.0	SA464	SA468
835de4ca-7c5f-4ec1-a6a1-ed456805b8b8	CG	0.06	0.03	0.1	0.8	0.53	0.95	-0.74	1000000000000.0	('835de4ca-7c5f-4ec1-a6a1-ed456805b8b8.CG.1_835de4ca-7c5f-4ec1-a6a1-ed456805b8b8.CG.0', '835de4ca-7c5f-4ec1-a6a1-ed456805b8b8.WT.1_835de4ca-7c5f-4ec1-a6a1-ed456805b8b8.WT.0')	(0,0):2734,(0,1):16,(1,0):27	0:27,1:16	(0,0):2676,(0,1):1,(1,0):103	0:103,1:1	chr3	-	(8808952, 8932073)	(8940731, 8940731)	HCT116-unstranded	1.0	SA464	SA468
9df3153c-901d-4e85-950a-aff9196c8d4b	CG	0.01	0.0	0.03	0.2	0.1	0.35	-0.19	1221.79	('9df3153c-901d-4e85-950a-aff9196c8d4b.CG.0_9df3153c-901d-4e85-950a-aff9196c8d4b.CG.1', '9df3153c-901d-4e85-950a-aff9196c8d4b.WT.0_9df3153c-901d-4e85-950a-aff9196c8d4b.WT.1')	(0,0):1824,(0,1):44	0:0,1:44	(0,0):1149,(0,1):14,(1,0):10	0:10,1:14	chr3	+	(130717138, 130717138)	(130748722, 130718503)	HCT116-unstranded	1.0	SA464	SA468
809320aa-f6fb-424c-85dd-b5965c8af654	CG	0.04	0.01	0.13	0.7	0.56	0.8	-0.66	1000000000000.0	('809320aa-f6fb-424c-85dd-b5965c8af654.CG.1_809320aa-f6fb-424c-85dd-b5965c8af654.CG.0', '809320aa-f6fb-424c-85dd-b5965c8af654.WT.1_809320aa-f6fb-424c-85dd-b5965c8af654.WT.0')	(0,0):421,(0,1):1044	0:0,1:1044	(0,0):410,(0,1):240,(1,0):14	0:14,1:240	chr3	-	(128813829, 128846258)	(128849479, 128849479)	HCT116-unstranded	1.0	SA464	SA468
b5afdd70-63ec-4f23-a9e7-9e48808c78d4	CG	0.02	0.0	0.06	0.62	0.51	0.71	-0.6	1000000000000.0	('b5afdd70-63ec-4f23-a9e7-9e48808c78d4.CG.2_b5afdd70-63ec-4f23-a9e7-9e48808c78d4.CG.1_b5afdd70-63ec-4f23-a9e7-9e48808c78d4.CG.0', 'b5afdd70-63ec-4f23-a9e7-9e48808c78d4.WT.1_b5afdd70-63ec-4f23-a9e7-9e48808c78d4.WT.0')	(0,0):421,(0,1):1044	0:0,1:1044	(0,0):402,(0,1):240,(1,0):22	0:22,1:240	chr3	-	(128813829, 128846258)	(128849479, 128849479)	HCT116-unstranded	1.0	SA464	SA468
cf86c5cc-0877-4adb-a55c-e6eec031b3ee	CG	0.04	0.0	0.16	0.89	0.72	0.97	-0.85	1000000000000.0	('cf86c5cc-0877-4adb-a55c-e6eec031b3ee.CG.1_cf86c5cc-0877-4adb-a55c-e6eec031b3ee.CG.0', 'cf86c5cc-0877-4adb-a55c-e6eec031b3ee.WT.1_cf86c5cc-0877-4adb-a55c-e6eec031b3ee.WT.0')	(0,0):321,(0,1):18	0:0,1:18	(0,0):138,(0,1):1,(1,0):20	0:20,1:1	chr3	-	(129147733, 129151346)	(129152090, 129152090)	HCT116-unstranded	1.0	SA464	SA468
e7802d8b-297a-4730-b81c-91064290f45f	CG	0.01	0.0	0.02	0.22	0.1	0.42	-0.21	129.47	('e7802d8b-297a-4730-b81c-91064290f45f.CG.0_e7802d8b-297a-4730-b81c-91064290f45f.CG.1', 'e7802d8b-297a-4730-b81c-91064290f45f.WT.0_e7802d8b-297a-4730-b81c-91064290f45f.WT.1')	(0,0):7600,(0,1):34,(1,0):5,(1,1):1	0:5,1:35	(0,0):3168,(0,1):6,(1,0):19	0:19,1:6	chr3	+	(50681840, 50681840)	(50708607, 50683216)	HCT116-unstranded	1.0	SA464	SA468
6072ebc6-8110-4266-9bdd-eb7af1ea0ce2	CG	0.03	0.0	0.1	0.36	0.15	0.59	-0.33	62.49	('6072ebc6-8110-4266-9bdd-eb7af1ea0ce2.CG.0_6072ebc6-8110-4266-9bdd-eb7af1ea0ce2.CG.1', '6072ebc6-8110-4266-9bdd-eb7af1ea0ce2.WT.0_6072ebc6-8110-4266-9bdd-eb7af1ea0ce2.WT.1')	(0,0):3352,(0,1):61	0:0,1:61	(0,0):2229,(0,1):9,(1,0):5	0:5,1:9	chr3	+	(58291974, 58291974)	(58381486, 58296133)	HCT116-unstranded	1.0	SA464	SA468
f41bf029-1793-424b-876f-13d62595d5c0	CG	0.01	0.0	0.02	0.15	0.12	0.19	-0.14	1000000000000.0	('f41bf029-1793-424b-876f-13d62595d5c0.CG.1_f41bf029-1793-424b-876f-13d62595d5c0.CG.0', 'f41bf029-1793-424b-876f-13d62595d5c0.WT.1_f41bf029-1793-424b-876f-13d62595d5c0.WT.0')	(0,0):639,(0,1):9062,(1,0):3,(1,1):166	0:4,1:9227	(0,0):1205,(0,1):4673,(1,0):49,(1,1):100	0:65,1:4757	chr3	-	(119962850, 120043356)	(120053986, 120053986)	HCT116-unstranded	1.0	SA464	SA468
eec5806e-4a44-4b3c-831d-72bfc3d13f7c	CG	0.16	0.11	0.22	0.55	0.43	0.69	-0.39	1000000000000.0	('eec5806e-4a44-4b3c-831d-72bfc3d13f7c.CG.1_eec5806e-4a44-4b3c-831d-72bfc3d13f7c.CG.0', 'eec5806e-4a44-4b3c-831d-72bfc3d13f7c.WT.1_eec5806e-4a44-4b3c-831d-72bfc3d13f7c.WT.0')	(0,0):537,(0,1):35,(1,0):61,(1,1):1	0:61,1:36	(0,0):1790,(0,1):13,(1,0):158	0:158,1:13	chr3	-	(15491654, 15602211)	(15605051, 15605051)	HCT116-unstranded	1.0	SA464	SA468
dbf3d9d9-87d8-467b-b2a5-6174d399d9e3	CG	0.02	0.0	0.04	0.24	0.1	0.47	-0.22	20.51	('dbf3d9d9-87d8-467b-b2a5-6174d399d9e3.CG.0_dbf3d9d9-87d8-467b-b2a5-6174d399d9e3.CG.1', 'dbf3d9d9-87d8-467b-b2a5-6174d399d9e3.WT.0_dbf3d9d9-87d8-467b-b2a5-6174d399d9e3.WT.1')	(0,0):3157,(0,1):61,(1,0):1	0:1,1:61	(0,0):1971,(0,1):9,(1,0):5	0:5,1:9	chr3	+	(58291974, 58291974)	(58368427, 58296133)	HCT116-unstranded	1.0	SA464	SA468
a4a85771-800d-41b6-82b5-3b039247561b	CG	0.16	0.11	0.22	0.56	0.43	0.71	-0.4	1000000000000.0	('a4a85771-800d-41b6-82b5-3b039247561b.CG.1_a4a85771-800d-41b6-82b5-3b039247561b.CG.0', 'a4a85771-800d-41b6-82b5-3b039247561b.WT.1_a4a85771-800d-41b6-82b5-3b039247561b.WT.0')	(0,0):537,(0,1):35,(1,0):61,(1,1):1	0:62,1:35	(0,0):1790,(0,1):13,(1,0):158	0:158,1:13	chr3	-	(15491654, 15602211)	(15605051, 15605051)	HCT116-unstranded	1.0	SA464	SA468
03205a7b-89b4-44b2-9055-81f5a89539e7	CG	0.02	0.0	0.05	0.24	0.17	0.31	-0.22	1000000000000.0	('03205a7b-89b4-44b2-9055-81f5a89539e7.CG.0_03205a7b-89b4-44b2-9055-81f5a89539e7.CG.1', '03205a7b-89b4-44b2-9055-81f5a89539e7.WT.0_03205a7b-89b4-44b2-9055-81f5a89539e7.WT.1')	(0,0):220,(0,1):446,(1,1):432	0:1,1:877	(0,0):235,(0,1):292,(1,0):22,(1,1):324	0:89,1:549	chr3	+	(136664425, 136664425)	(136677043, 136667968)	HCT116-unstranded	1.0	SA464	SA468
2ecfaa6b-ede8-4d65-a901-8db6933220bf	CG	0.04	0.03	0.05	0.42	0.35	0.5	-0.38	1000000000000.0	('2ecfaa6b-ede8-4d65-a901-8db6933220bf.CG.0_2ecfaa6b-ede8-4d65-a901-8db6933220bf.CG.1', '2ecfaa6b-ede8-4d65-a901-8db6933220bf.WT.0_2ecfaa6b-ede8-4d65-a901-8db6933220bf.WT.1')	(0,0):15115,(0,1):93,(1,0):204	0:204,1:93	(0,0):29102,(0,1):41,(1,0):1797	0:1797,1:41	chr3	+	(40500133, 40500133)	(40529877, 40502997)	HCT116-unstranded	1.0	SA464	SA468
8db63ee1-34d1-407d-8e81-71961dfde685	CG	0.05	0.04	0.06	0.18	0.16	0.19	-0.13	1000000000000.0	('8db63ee1-34d1-407d-8e81-71961dfde685.CG.1_8db63ee1-34d1-407d-8e81-71961dfde685.CG.0', '8db63ee1-34d1-407d-8e81-71961dfde685.WT.1_8db63ee1-34d1-407d-8e81-71961dfde685.WT.0')	(0,0):1029,(0,1):6286,(1,0):108,(1,1):4	0:108,1:6290	(0,0):1323,(0,1):3563,(1,0):265,(1,1):1	0:265,1:3564	chr3	-	(47618323, 47626762)	(47632327, 47632327)	HCT116-unstranded	1.0	SA464	SA468
7b2925c5-c76d-454a-a44f-849fe22b3a6a	CG	0.02	0.01	0.05	0.54	0.27	0.86	-0.52	14698.32	('7b2925c5-c76d-454a-a44f-849fe22b3a6a.CG.0_7b2925c5-c76d-454a-a44f-849fe22b3a6a.CG.1', '7b2925c5-c76d-454a-a44f-849fe22b3a6a.WT.0_7b2925c5-c76d-454a-a44f-849fe22b3a6a.WT.1')	(0,0):9870,(0,1):18,(1,0):5,(1,1):1	0:5,1:19	(0,0):4084,(0,1):1,(1,0):19	0:19,1:1	chr3	+	(50677797, 50677797)	(50708607, 50679202)	HCT116-unstranded	1.0	SA464	SA468
b2c908d7-70cc-4161-8ff5-3a394b441fa0	CG	0.07	0.04	0.11	0.74	0.45	0.97	-0.67	17858271065.41	('b2c908d7-70cc-4161-8ff5-3a394b441fa0.CG.1_b2c908d7-70cc-4161-8ff5-3a394b441fa0.CG.0', 'b2c908d7-70cc-4161-8ff5-3a394b441fa0.WT.1_b2c908d7-70cc-4161-8ff5-3a394b441fa0.WT.0')	(0,0):2734,(0,1):16,(1,0):27	0:27,1:16	(0,0):2676,(0,1):1,(1,0):103	0:103,1:1	chr3	-	(8808952, 8932073)	(8940731, 8940731)	HCT116-unstranded	1.0	SA464	SA468
c03861ca-1f99-4a5a-bc89-45e61412a871	CG	0.01	0.0	0.01	0.15	0.12	0.19	-0.14	1000000000000.0	('c03861ca-1f99-4a5a-bc89-45e61412a871.CG.1_c03861ca-1f99-4a5a-bc89-45e61412a871.CG.0', 'c03861ca-1f99-4a5a-bc89-45e61412a871.WT.1_c03861ca-1f99-4a5a-bc89-45e61412a871.WT.0')	(0,0):639,(0,1):9062,(1,0):3,(1,1):166	0:5,1:9226	(0,0):1205,(0,1):4673,(1,0):49,(1,1):100	0:69,1:4753	chr3	-	(119962850, 120043356)	(120053986, 120053986)	HCT116-unstranded	1.0	SA464	SA468
b10b1fa7-762c-44c8-9c76-aec3cf554314	CG	0.93	0.81	0.99	0.57	0.48	0.67	0.36	2148611.36	('b10b1fa7-762c-44c8-9c76-aec3cf554314.CG.0_b10b1fa7-762c-44c8-9c76-aec3cf554314.CG.1', 'b10b1fa7-762c-44c8-9c76-aec3cf554314.WT.0_b10b1fa7-762c-44c8-9c76-aec3cf554314.WT.1')	(0,0):706,(0,1):1,(1,0):368,(1,1):20	0:387,1:2	(0,0):851,(0,1):23,(1,0):451,(1,1):21	0:461,1:34	chr19	+	(57922531, 57922531)	(57956853, 57931191)	HCT116-unstranded	1.0	SA464	SA468
0f9f46ae-bb45-4514-a3ab-bb50a266227a	CG	0.02	0.0	0.07	0.22	0.09	0.41	-0.2	22.96	('0f9f46ae-bb45-4514-a3ab-bb50a266227a.CG.1_0f9f46ae-bb45-4514-a3ab-bb50a266227a.CG.0', '0f9f46ae-bb45-4514-a3ab-bb50a266227a.WT.1_0f9f46ae-bb45-4514-a3ab-bb50a266227a.WT.0')	(0,0):815,(0,1):35	0:0,1:35	(0,0):481,(0,1):12,(1,0):5	0:5,1:12	chr19	-	(48614011, 48619130)	(48621038, 48621038)	HCT116-unstranded	1.0	SA464	SA468
6b661204-f56f-4cf9-a914-b4bf3ee192b6	CG	0.91	0.8	0.98	0.57	0.48	0.67	0.34	68556.48	('6b661204-f56f-4cf9-a914-b4bf3ee192b6.CG.0_6b661204-f56f-4cf9-a914-b4bf3ee192b6.CG.1', '6b661204-f56f-4cf9-a914-b4bf3ee192b6.WT.0_6b661204-f56f-4cf9-a914-b4bf3ee192b6.WT.1')	(0,0):706,(0,1):1,(1,0):368,(1,1):20	0:387,1:2	(0,0):851,(0,1):23,(1,0):451,(1,1):21	0:462,1:33	chr19	+	(57922531, 57922531)	(57956853, 57931191)	HCT116-unstranded	1.0	SA464	SA468
2644ca58-b50f-4fec-adc9-0f3c39481a7f	CG	0.01	0.0	0.04	0.86	0.82	0.89	-0.85	1000000000000.0	('2644ca58-b50f-4fec-adc9-0f3c39481a7f.CG.2_2644ca58-b50f-4fec-adc9-0f3c39481a7f.CG.1_2644ca58-b50f-4fec-adc9-0f3c39481a7f.CG.0', '2644ca58-b50f-4fec-adc9-0f3c39481a7f.WT.1_2644ca58-b50f-4fec-adc9-0f3c39481a7f.WT.0')	(0,0):181,(0,1):208,(1,1):34	0:0,1:242	(0,0):1204,(0,1):50,(1,0):180,(1,1):58	0:232,1:56	chr19	-	(36018809, 36031640)	(36032976, 36032976)	HCT116-unstranded	1.0	SA464	SA468
85c693a4-d612-4e0c-b906-e9f4ec722d7d	CG	0.41	0.39	0.42	0.52	0.5	0.55	-0.11	1000000000000.0	('85c693a4-d612-4e0c-b906-e9f4ec722d7d.CG.1_85c693a4-d612-4e0c-b906-e9f4ec722d7d.CG.0', '85c693a4-d612-4e0c-b906-e9f4ec722d7d.WT.1_85c693a4-d612-4e0c-b906-e9f4ec722d7d.WT.0')	(0,0):4215,(0,1):1176,(1,0):1606	0:1606,1:1176	(0,0):2746,(0,1):541,(1,0):1182	0:1182,1:541	chr19	-	(42702750, 42734338)	(42736301, 42736301)	HCT116-unstranded	1.0	SA464	SA468
a472f72b-271f-4eb9-a043-12aa78a5cb9b	CG	0.01	0.0	0.03	0.86	0.83	0.9	-0.85	1000000000000.0	('a472f72b-271f-4eb9-a043-12aa78a5cb9b.CG.2_a472f72b-271f-4eb9-a043-12aa78a5cb9b.CG.1_a472f72b-271f-4eb9-a043-12aa78a5cb9b.CG.0', 'a472f72b-271f-4eb9-a043-12aa78a5cb9b.WT.1_a472f72b-271f-4eb9-a043-12aa78a5cb9b.WT.0')	(0,0):181,(0,1):208,(1,1):34	0:0,1:242	(0,0):1199,(0,1):50,(1,0):185,(1,1):58	0:234,1:59	chr19	-	(36018809, 36031640)	(36032976, 36032976)	HCT116-unstranded	1.0	SA464	SA468
190db37e-4928-488c-a319-caf6f60396c3	CG	0.01	0.0	0.03	0.93	0.88	0.97	-0.92	1000000000000.0	('190db37e-4928-488c-a319-caf6f60396c3.CG.1_190db37e-4928-488c-a319-caf6f60396c3.CG.0', '190db37e-4928-488c-a319-caf6f60396c3.WT.1_190db37e-4928-488c-a319-caf6f60396c3.WT.0')	(0,0):292,(0,1):75	0:0,1:75	(0,0):1203,(0,1):8,(1,0):159	0:159,1:8	chr19	-	(36018809, 36032196)	(36032830, 36032830)	HCT116-unstranded	1.0	SA464	SA468
082ebac5-a4b5-4944-9a91-ec3118efc0be	CG	0.35	0.3	0.4	0.58	0.48	0.68	-0.23	405.72	('082ebac5-a4b5-4944-9a91-ec3118efc0be.CG.1_082ebac5-a4b5-4944-9a91-ec3118efc0be.CG.0', '082ebac5-a4b5-4944-9a91-ec3118efc0be.WT.1_082ebac5-a4b5-4944-9a91-ec3118efc0be.WT.0')	(0,0):11951,(0,1):69,(1,0):1606	0:1606,1:69	(0,0):6295,(0,1):19,(1,0):1182	0:1182,1:19	chr19	-	(42702750, 42740758)	(42741093, 42741093)	HCT116-unstranded	1.0	SA464	SA468
8686d73e-69a4-4c7e-9cb1-e01d2d403195	CG	0.08	0.01	0.22	0.62	0.31	0.87	-0.54	760.26	('8686d73e-69a4-4c7e-9cb1-e01d2d403195.CG.0_8686d73e-69a4-4c7e-9cb1-e01d2d403195.CG.1', '8686d73e-69a4-4c7e-9cb1-e01d2d403195.WT.0_8686d73e-69a4-4c7e-9cb1-e01d2d403195.WT.1')	(0,0):14675,(0,1):7,(1,1):2	0:0,1:9	(0,0):13915,(0,1):2,(1,0):8,(1,1):2	0:8,1:4	chr19	+	(1407568, 1407568)	(1438222, 1417539)	HCT116-unstranded	1.0	SA464	SA468
e41bd5f6-b675-489b-a833-773fa132ea0c	CG	0.7	0.61	0.79	0.4	0.34	0.45	0.3	118649346.98	('e41bd5f6-b675-489b-a833-773fa132ea0c.CG.0_e41bd5f6-b675-489b-a833-773fa132ea0c.CG.1', 'e41bd5f6-b675-489b-a833-773fa132ea0c.WT.0_e41bd5f6-b675-489b-a833-773fa132ea0c.WT.1')	(0,0):32391,(0,1):25,(1,0):77,(1,1):1	0:78,1:25	(0,0):30269,(0,1):160,(1,0):136,(1,1):1	0:136,1:161	chr19	+	(572565, 572565)	(603967, 578121)	HCT116-unstranded	1.0	SA464	SA468
c7c594c6-6b1e-45e5-9db4-e959fbdbbc50	CG	0.44	0.38	0.49	0.64	0.56	0.72	-0.2	108.95	('c7c594c6-6b1e-45e5-9db4-e959fbdbbc50.CG.1_c7c594c6-6b1e-45e5-9db4-e959fbdbbc50.CG.0', 'c7c594c6-6b1e-45e5-9db4-e959fbdbbc50.WT.1_c7c594c6-6b1e-45e5-9db4-e959fbdbbc50.WT.0')	(0,0):10057,(0,1):89,(1,0):3713,(1,1):2	0:3714,1:90	(0,0):7100,(0,1):31,(1,0):3064	0:3064,1:31	chr19	-	(1554668, 1582621)	(1584676, 1584676)	HCT116-unstranded	1.0	SA464	SA468
a78577c5-e57c-446d-925d-964b34ce1cb2	CG	0.33	0.17	0.54	0.87	0.63	0.98	-0.54	336.09	('a78577c5-e57c-446d-925d-964b34ce1cb2.CG.0_a78577c5-e57c-446d-925d-964b34ce1cb2.CG.1', 'a78577c5-e57c-446d-925d-964b34ce1cb2.WT.0_a78577c5-e57c-446d-925d-964b34ce1cb2.WT.1')	(0,0):471,(0,1):7,(1,0):16,(1,1):6	0:18,1:11	(0,0):455,(1,0):33,(1,1):7	0:40	chr19	+	(58111253, 58111253)	(58131815, 58112147)	HCT116-unstranded	1.0	SA464	SA468
091ddeff-f052-4606-a4b4-29c678ba3ba1	CG	0.01	0.0	0.02	0.76	0.7	0.81	-0.75	1000000000000.0	('091ddeff-f052-4606-a4b4-29c678ba3ba1.CG.4_091ddeff-f052-4606-a4b4-29c678ba3ba1.CG.3_091ddeff-f052-4606-a4b4-29c678ba3ba1.CG.2_091ddeff-f052-4606-a4b4-29c678ba3ba1.CG.1_091ddeff-f052-4606-a4b4-29c678ba3ba1.CG.0', '091ddeff-f052-4606-a4b4-29c678ba3ba1.WT.1_091ddeff-f052-4606-a4b4-29c678ba3ba1.WT.0')	(0,0):181,(0,1):208,(1,1):34	0:0,1:242	(0,0):1210,(0,1):50,(1,0):174,(1,1):58	0:220,1:62	chr19	-	(36018809, 36031640)	(36032976, 36032976)	HCT116-unstranded	1.0	SA464	SA468
efeba767-68b2-40ce-bc12-993014a77f4e	CG	0.61	0.45	0.76	0.92	0.82	0.97	-0.31	54.82	('efeba767-68b2-40ce-bc12-993014a77f4e.CG.1_efeba767-68b2-40ce-bc12-993014a77f4e.CG.0', 'efeba767-68b2-40ce-bc12-993014a77f4e.WT.1_efeba767-68b2-40ce-bc12-993014a77f4e.WT.0')	(0,0):73,(0,1):18,(1,0):19,(1,1):1	0:19,1:19	(0,0):47,(0,1):4,(1,0):39	0:39,1:4	chr19	-	(17927321, 17936961)	(17941027, 17941027)	HCT116-unstranded	1.0	SA464	SA468
b9a6f391-6d5b-4bc2-adda-068950c4a184	CG	0.6	0.44	0.74	0.92	0.84	0.97	-0.32	51.5	('b9a6f391-6d5b-4bc2-adda-068950c4a184.CG.1_b9a6f391-6d5b-4bc2-adda-068950c4a184.CG.0', 'b9a6f391-6d5b-4bc2-adda-068950c4a184.WT.1_b9a6f391-6d5b-4bc2-adda-068950c4a184.WT.0')	(0,0):73,(0,1):18,(1,0):19,(1,1):1	0:20,1:18	(0,0):47,(0,1):4,(1,0):39	0:39,1:4	chr19	-	(17927321, 17936961)	(17941027, 17941027)	HCT116-unstranded	1.0	SA464	SA468
c1ef4298-34f3-4382-8fea-8fc9f2e7f16a	CG	0.18	0.17	0.2	0.31	0.28	0.34	-0.13	1000000000000.0	('c1ef4298-34f3-4382-8fea-8fc9f2e7f16a.CG.0_c1ef4298-34f3-4382-8fea-8fc9f2e7f16a.CG.1', 'c1ef4298-34f3-4382-8fea-8fc9f2e7f16a.WT.0_c1ef4298-34f3-4382-8fea-8fc9f2e7f16a.WT.1')	(0,0):5332,(0,1):794,(1,0):406,(1,1):543	0:489,1:1254	(0,0):3024,(0,1):357,(1,0):357,(1,1):232	0:448,1:498	chr19	+	(41809877, 41809877)	(41822744, 41811772)	HCT116-unstranded	1.0	SA464	SA468
62579c1c-c4a8-4de4-8fb5-22c45cb29fce	CG	0.41	0.39	0.42	0.52	0.5	0.55	-0.11	1000000000000.0	('62579c1c-c4a8-4de4-8fb5-22c45cb29fce.CG.1_62579c1c-c4a8-4de4-8fb5-22c45cb29fce.CG.0', '62579c1c-c4a8-4de4-8fb5-22c45cb29fce.WT.1_62579c1c-c4a8-4de4-8fb5-22c45cb29fce.WT.0')	(0,0):4215,(0,1):1176,(1,0):1606	0:1606,1:1176	(0,0):2746,(0,1):541,(1,0):1182	0:1182,1:541	chr19	-	(42702750, 42734338)	(42736301, 42736301)	HCT116-unstranded	1.0	SA464	SA468
a4a7f40f-5481-47ec-9a2e-7f69e6f7253f	CG	0.7	0.6	0.79	0.4	0.34	0.45	0.3	52419.87	('a4a7f40f-5481-47ec-9a2e-7f69e6f7253f.CG.0_a4a7f40f-5481-47ec-9a2e-7f69e6f7253f.CG.1', 'a4a7f40f-5481-47ec-9a2e-7f69e6f7253f.WT.0_a4a7f40f-5481-47ec-9a2e-7f69e6f7253f.WT.1')	(0,0):32391,(0,1):25,(1,0):77,(1,1):1	0:78,1:25	(0,0):30269,(0,1):160,(1,0):136,(1,1):1	0:136,1:161	chr19	+	(572565, 572565)	(603967, 578121)	HCT116-unstranded	1.0	SA464	SA468
00e28573-a7a6-4639-97c1-6b557d1ef8ed	CG	0.01	0.0	0.05	0.88	0.85	0.91	-0.87	1000000000000.0	('00e28573-a7a6-4639-97c1-6b557d1ef8ed.CG.1_00e28573-a7a6-4639-97c1-6b557d1ef8ed.CG.0', '00e28573-a7a6-4639-97c1-6b557d1ef8ed.WT.1_00e28573-a7a6-4639-97c1-6b557d1ef8ed.WT.0')	(0,0):181,(0,1):208,(1,1):34	0:1,1:241	(0,0):1217,(0,1):50,(1,0):167,(1,1):58	0:217,1:58	chr19	-	(36018809, 36031640)	(36032976, 36032976)	HCT116-unstranded	1.0	SA464	SA468
32707eb0-61e3-40e9-84a1-da8ef3724e78	CG	0.44	0.39	0.49	0.64	0.56	0.72	-0.2	10922.56	('32707eb0-61e3-40e9-84a1-da8ef3724e78.CG.1_32707eb0-61e3-40e9-84a1-da8ef3724e78.CG.0', '32707eb0-61e3-40e9-84a1-da8ef3724e78.WT.1_32707eb0-61e3-40e9-84a1-da8ef3724e78.WT.0')	(0,0):10057,(0,1):89,(1,0):3713,(1,1):2	0:3715,1:89	(0,0):7100,(0,1):31,(1,0):3064	0:3064,1:31	chr19	-	(1554668, 1582621)	(1584676, 1584676)	HCT116-unstranded	1.0	SA464	SA468
7fd1d826-fd96-4a73-86bf-1ff6137d8ffd	CG	0.02	0.0	0.04	0.87	0.83	0.9	-0.85	1000000000000.0	('7fd1d826-fd96-4a73-86bf-1ff6137d8ffd.CG.1_7fd1d826-fd96-4a73-86bf-1ff6137d8ffd.CG.0', '7fd1d826-fd96-4a73-86bf-1ff6137d8ffd.WT.1_7fd1d826-fd96-4a73-86bf-1ff6137d8ffd.WT.0')	(0,0):180,(0,1):208,(1,0):1,(1,1):34	0:1,1:242	(0,0):1188,(0,1):50,(1,0):196,(1,1):58	0:247,1:57	chr19	-	(36018809, 36031640)	(36032976, 36032976)	HCT116-unstranded	1.0	SA464	SA468
b9d5a450-2aa2-4017-9f47-5bbf7083bf64	CG	0.19	0.17	0.2	0.31	0.28	0.34	-0.12	1000000000000.0	('b9d5a450-2aa2-4017-9f47-5bbf7083bf64.CG.0_b9d5a450-2aa2-4017-9f47-5bbf7083bf64.CG.1', 'b9d5a450-2aa2-4017-9f47-5bbf7083bf64.WT.0_b9d5a450-2aa2-4017-9f47-5bbf7083bf64.WT.1')	(0,0):5332,(0,1):794,(1,0):406,(1,1):543	0:517,1:1226	(0,0):3024,(0,1):357,(1,0):357,(1,1):232	0:427,1:519	chr19	+	(41809877, 41809877)	(41822744, 41811772)	HCT116-unstranded	1.0	SA464	SA468
d5553707-5b2b-4bf0-8469-e4505ba5884d	CG	0.35	0.3	0.41	0.57	0.47	0.69	-0.22	372.45	('d5553707-5b2b-4bf0-8469-e4505ba5884d.CG.1_d5553707-5b2b-4bf0-8469-e4505ba5884d.CG.0', 'd5553707-5b2b-4bf0-8469-e4505ba5884d.WT.1_d5553707-5b2b-4bf0-8469-e4505ba5884d.WT.0')	(0,0):11951,(0,1):69,(1,0):1606	0:1606,1:69	(0,0):6295,(0,1):19,(1,0):1182	0:1182,1:19	chr19	-	(42702750, 42740758)	(42741093, 42741093)	HCT116-unstranded	1.0	SA464	SA468
43061d4e-2168-46a1-8d16-cc49955e0eea	CG	0.01	0.0	0.03	0.16	0.11	0.22	-0.15	1000000000000.0	('43061d4e-2168-46a1-8d16-cc49955e0eea.CG.0_43061d4e-2168-46a1-8d16-cc49955e0eea.CG.1', '43061d4e-2168-46a1-8d16-cc49955e0eea.WT.0_43061d4e-2168-46a1-8d16-cc49955e0eea.WT.1')	(0,0):575,(0,1):5878,(1,1):1	0:0,1:5879	(0,0):701,(0,1):6048,(1,0):23	0:23,1:6048	chr11	+	(9463628, 9463628)	(9481837, 9469673)	HCT116-unstranded	1.0	SA464	SA468
a65224ae-bc9f-458a-af99-09f216f7767f	CG	0.82	0.8	0.83	0.97	0.96	0.97	-0.15	1000000000000.0	('a65224ae-bc9f-458a-af99-09f216f7767f.CG.0_a65224ae-bc9f-458a-af99-09f216f7767f.CG.1', 'a65224ae-bc9f-458a-af99-09f216f7767f.WT.0_a65224ae-bc9f-458a-af99-09f216f7767f.WT.1')	(0,0):650,(0,1):437,(1,0):2422	0:2422,1:437	(0,0):434,(0,1):49,(1,0):1683	0:1683,1:49	chr11	+	(65063335, 65063335)	(65089900, 65066156)	HCT116-unstranded	1.0	SA464	SA468
f277c80f-e713-428e-8978-d7ae97a58147	CG	0.0	0.0	0.0	0.13	0.1	0.17	-0.13	1000000000000.0	('f277c80f-e713-428e-8978-d7ae97a58147.CG.0_f277c80f-e713-428e-8978-d7ae97a58147.CG.1', 'f277c80f-e713-428e-8978-d7ae97a58147.WT.0_f277c80f-e713-428e-8978-d7ae97a58147.WT.1')	(0,0):11673,(0,1):382,(1,1):46	0:0,1:428	(0,0):6842,(0,1):174,(1,0):57,(1,1):10	0:57,1:184	chr11	+	(57480072, 57480072)	(57563201, 57505140)	HCT116-unstranded	1.0	SA464	SA468
502625c5-8b45-4a32-9b6f-82dd09d1ca6f	CG	0.12	0.08	0.16	0.51	0.46	0.56	-0.39	1000000000000.0	('502625c5-8b45-4a32-9b6f-82dd09d1ca6f.CG.0_502625c5-8b45-4a32-9b6f-82dd09d1ca6f.CG.1', '502625c5-8b45-4a32-9b6f-82dd09d1ca6f.WT.0_502625c5-8b45-4a32-9b6f-82dd09d1ca6f.WT.1')	(0,0):355,(0,1):570,(1,0):25	0:25,1:570	(0,0):303,(0,1):394,(1,0):140	0:140,1:394	chr11	+	(125489906, 125489906)	(125495907, 125492986)	HCT116-unstranded	1.0	SA464	SA468
bf8ef3cb-90f4-4d7a-beb7-fc27291783f4	CG	0.06	0.02	0.11	0.47	0.3	0.69	-0.41	2439796.13	('bf8ef3cb-90f4-4d7a-beb7-fc27291783f4.CG.0_bf8ef3cb-90f4-4d7a-beb7-fc27291783f4.CG.1', 'bf8ef3cb-90f4-4d7a-beb7-fc27291783f4.WT.0_bf8ef3cb-90f4-4d7a-beb7-fc27291783f4.WT.1')	(0,0):970,(0,1):34,(1,0):4,(1,1):14	0:5,1:47	(0,0):988,(0,1):8,(1,0):19,(1,1):9	0:20,1:16	chr11	+	(120925761, 120925761)	(120980207, 120929180)	HCT116-unstranded	1.0	SA464	SA468
59d76d41-35be-449e-b9a2-0cd0eec41320	CG	0.01	0.0	0.01	0.2	0.16	0.24	-0.19	1000000000000.0	('59d76d41-35be-449e-b9a2-0cd0eec41320.CG.4_59d76d41-35be-449e-b9a2-0cd0eec41320.CG.3_59d76d41-35be-449e-b9a2-0cd0eec41320.CG.2_59d76d41-35be-449e-b9a2-0cd0eec41320.CG.1_59d76d41-35be-449e-b9a2-0cd0eec41320.CG.0', '59d76d41-35be-449e-b9a2-0cd0eec41320.WT.1_59d76d41-35be-449e-b9a2-0cd0eec41320.WT.0')	(0,0):607,(0,1):1386,(1,0):13,(1,1):1	0:13,1:1387	(0,0):873,(0,1):204,(1,0):66	0:66,1:204	chr11	-	(57146967, 57174427)	(57176771, 57176771)	HCT116-unstranded	1.0	SA464	SA468
1a0bd673-d213-4445-9a40-2db5efc0393a	CG	0.07	0.03	0.15	0.45	0.28	0.62	-0.38	15845.3	('1a0bd673-d213-4445-9a40-2db5efc0393a.CG.0_1a0bd673-d213-4445-9a40-2db5efc0393a.CG.1', '1a0bd673-d213-4445-9a40-2db5efc0393a.WT.0_1a0bd673-d213-4445-9a40-2db5efc0393a.WT.1')	(0,0):1130,(0,1):33,(1,0):4	0:4,1:33	(0,0):1105,(0,1):11,(1,0):17	0:17,1:11	chr11	+	(120918237, 120918237)	(120980207, 120924441)	HCT116-unstranded	1.0	SA464	SA468
ed011d33-553d-4a54-aa37-4150523b04b2	CG	0.27	0.19	0.35	0.74	0.69	0.78	-0.47	1000000000000.0	('ed011d33-553d-4a54-aa37-4150523b04b2.CG.1_ed011d33-553d-4a54-aa37-4150523b04b2.CG.0', 'ed011d33-553d-4a54-aa37-4150523b04b2.WT.1_ed011d33-553d-4a54-aa37-4150523b04b2.WT.0')	(0,0):683,(0,1):1547,(1,0):22,(1,1):1	0:23,1:1547	(0,0):624,(0,1):749,(1,0):80	0:80,1:749	chr11	-	(62474581, 62480102)	(62483079, 62483079)	HCT116-unstranded	1.0	SA464	SA468
08d14529-3306-4d36-8552-a5938b08774d	CG	0.13	0.05	0.23	0.61	0.37	0.87	-0.48	357.95	('08d14529-3306-4d36-8552-a5938b08774d.CG.0_08d14529-3306-4d36-8552-a5938b08774d.CG.1', '08d14529-3306-4d36-8552-a5938b08774d.WT.0_08d14529-3306-4d36-8552-a5938b08774d.WT.1')	(0,0):2178,(0,1):22,(1,0):6	0:6,1:22	(0,0):1839,(0,1):3,(1,0):11	0:11,1:3	chr11	+	(85339629, 85339629)	(85365300, 85342852)	HCT116-unstranded	1.0	SA464	SA468
602500e2-1b45-406c-a01f-0109b5446114	CG	0.0	0.0	0.01	0.25	0.15	0.41	-0.25	245313750.88	('602500e2-1b45-406c-a01f-0109b5446114.CG.0_602500e2-1b45-406c-a01f-0109b5446114.CG.1_602500e2-1b45-406c-a01f-0109b5446114.CG.2_602500e2-1b45-406c-a01f-0109b5446114.CG.3', '602500e2-1b45-406c-a01f-0109b5446114.WT.0_602500e2-1b45-406c-a01f-0109b5446114.WT.1')	(0,0):16367,(0,1):41	0:0,1:41	(0,0):13519,(0,1):12,(1,0):34	0:34,1:12	chr11	+	(71701643, 71701643)	(71728886, 71705898)	HCT116-unstranded	1.0	SA464	SA468
f50c196a-9cbc-4d83-baeb-cc40099f22e6	CG	0.0	0.0	0.01	0.15	0.11	0.2	-0.15	1000000000000.0	('f50c196a-9cbc-4d83-baeb-cc40099f22e6.CG.0_f50c196a-9cbc-4d83-baeb-cc40099f22e6.CG.1', 'f50c196a-9cbc-4d83-baeb-cc40099f22e6.WT.0_f50c196a-9cbc-4d83-baeb-cc40099f22e6.WT.1')	(0,0):11297,(0,1):382,(1,1):46	0:0,1:428	(0,0):6662,(0,1):174,(1,0):35,(1,1):10	0:35,1:184	chr11	+	(57480072, 57480072)	(57561553, 57505140)	HCT116-unstranded	1.0	SA464	SA468
0c030e56-3c89-4997-862b-0ab38f6c75a4	CG	0.82	0.8	0.84	0.96	0.95	0.97	-0.14	1000000000000.0	('0c030e56-3c89-4997-862b-0ab38f6c75a4.CG.0_0c030e56-3c89-4997-862b-0ab38f6c75a4.CG.1', '0c030e56-3c89-4997-862b-0ab38f6c75a4.WT.0_0c030e56-3c89-4997-862b-0ab38f6c75a4.WT.1')	(0,0):650,(0,1):437,(1,0):2422	0:2422,1:437	(0,0):434,(0,1):49,(1,0):1683	0:1683,1:49	chr11	+	(65063335, 65063335)	(65089900, 65066156)	HCT116-unstranded	1.0	SA464	SA468
552aa6ea-a160-405c-92ba-68ef8760850e	CG	0.03	0.0	0.1	0.59	0.41	0.75	-0.56	1000000000000.0	('552aa6ea-a160-405c-92ba-68ef8760850e.CG.0_552aa6ea-a160-405c-92ba-68ef8760850e.CG.1', '552aa6ea-a160-405c-92ba-68ef8760850e.WT.0_552aa6ea-a160-405c-92ba-68ef8760850e.WT.1')	(0,0):998,(0,1):127	0:0,1:127	(0,0):560,(0,1):25,(1,0):8	0:8,1:25	chr11	+	(45893643, 45893643)	(45919741, 45902784)	HCT116-unstranded	1.0	SA464	SA468
0b0d0c8e-0339-4ab7-a52b-3ca23df11e3b	CG	0.0	0.0	0.01	0.16	0.11	0.21	-0.16	1000000000000.0	('0b0d0c8e-0339-4ab7-a52b-3ca23df11e3b.CG.0_0b0d0c8e-0339-4ab7-a52b-3ca23df11e3b.CG.1', '0b0d0c8e-0339-4ab7-a52b-3ca23df11e3b.WT.0_0b0d0c8e-0339-4ab7-a52b-3ca23df11e3b.WT.1')	(0,0):11297,(0,1):382,(1,1):46	0:1,1:427	(0,0):6662,(0,1):174,(1,0):35,(1,1):10	0:35,1:184	chr11	+	(57480072, 57480072)	(57561553, 57505140)	HCT116-unstranded	1.0	SA464	SA468
11cee6e3-f261-420c-bc34-22d0b6d2f02d	CG	0.07	0.02	0.14	0.46	0.27	0.68	-0.39	31450.57	('11cee6e3-f261-420c-bc34-22d0b6d2f02d.CG.0_11cee6e3-f261-420c-bc34-22d0b6d2f02d.CG.1', '11cee6e3-f261-420c-bc34-22d0b6d2f02d.WT.0_11cee6e3-f261-420c-bc34-22d0b6d2f02d.WT.1')	(0,0):1130,(0,1):33,(1,0):4	0:4,1:33	(0,0):1105,(0,1):11,(1,0):17	0:17,1:11	chr11	+	(120918237, 120918237)	(120980207, 120924441)	HCT116-unstranded	1.0	SA464	SA468
6b1604c2-4e69-4e97-a15a-9ae9bc7dc42e	CG	0.0	0.0	0.0	0.19	0.16	0.22	-0.19	1000000000000.0	('6b1604c2-4e69-4e97-a15a-9ae9bc7dc42e.CG.1_6b1604c2-4e69-4e97-a15a-9ae9bc7dc42e.CG.0', '6b1604c2-4e69-4e97-a15a-9ae9bc7dc42e.WT.1_6b1604c2-4e69-4e97-a15a-9ae9bc7dc42e.WT.0')	(0,0):2524,(0,1):306,(1,0):37,(1,1):2	0:37,1:308	(0,0):2562,(0,1):139,(1,0):1330	0:1330,1:139	chr11	-	(60618413, 60665318)	(60665743, 60665743)	HCT116-unstranded	1.0	SA464	SA468
353822fe-49a7-4c53-b3a6-f42764c7e936	CG	0.01	0.0	0.04	0.16	0.11	0.21	-0.15	5305929279.07	('353822fe-49a7-4c53-b3a6-f42764c7e936.CG.0_353822fe-49a7-4c53-b3a6-f42764c7e936.CG.1', '353822fe-49a7-4c53-b3a6-f42764c7e936.WT.0_353822fe-49a7-4c53-b3a6-f42764c7e936.WT.1')	(0,0):575,(0,1):5878,(1,1):1	0:0,1:5879	(0,0):701,(0,1):6048,(1,0):23	0:23,1:6048	chr11	+	(9463628, 9463628)	(9481837, 9469673)	HCT116-unstranded	1.0	SA464	SA468
36f161f5-a22a-4e22-8126-166fc298e161	CG	0.01	0.0	0.01	0.37	0.34	0.39	-0.36	1000000000000.0	('36f161f5-a22a-4e22-8126-166fc298e161.CG.1_36f161f5-a22a-4e22-8126-166fc298e161.CG.0', '36f161f5-a22a-4e22-8126-166fc298e161.WT.1_36f161f5-a22a-4e22-8126-166fc298e161.WT.0')	(0,0):840,(0,1):1160,(1,0):39	0:39,1:1160	(0,0):1885,(0,1):362,(1,0):1367	0:1367,1:362	chr11	-	(60618413, 60658202)	(60665423, 60665423)	HCT116-unstranded	1.0	SA464	SA468
a7594958-9f1f-45d0-b24c-996b31ad7e52	CG	0.01	0.0	0.03	0.16	0.08	0.27	-0.15	45.88	('a7594958-9f1f-45d0-b24c-996b31ad7e52.CG.0_a7594958-9f1f-45d0-b24c-996b31ad7e52.CG.1', 'a7594958-9f1f-45d0-b24c-996b31ad7e52.WT.0_a7594958-9f1f-45d0-b24c-996b31ad7e52.WT.1')	(0,0):8659,(0,1):40	0:0,1:40	(0,0):7218,(0,1):21,(1,0):16	0:16,1:21	chr11	+	(63719710, 63719710)	(63753986, 63720037)	HCT116-unstranded	1.0	SA464	SA468
1c834421-d03c-43d8-9e50-eab4f62f4665	CG	0.0	0.0	0.01	0.13	0.1	0.17	-0.13	1000000000000.0	('1c834421-d03c-43d8-9e50-eab4f62f4665.CG.0_1c834421-d03c-43d8-9e50-eab4f62f4665.CG.1', '1c834421-d03c-43d8-9e50-eab4f62f4665.WT.0_1c834421-d03c-43d8-9e50-eab4f62f4665.WT.1')	(0,0):11673,(0,1):382,(1,1):46	0:0,1:428	(0,0):6842,(0,1):174,(1,0):57,(1,1):10	0:59,1:182	chr11	+	(57480072, 57480072)	(57563201, 57505140)	HCT116-unstranded	1.0	SA464	SA468
2226390b-551f-4b82-b30e-ffd5ca8a6073	CG	0.12	0.08	0.16	0.51	0.46	0.56	-0.39	1000000000000.0	('2226390b-551f-4b82-b30e-ffd5ca8a6073.CG.0_2226390b-551f-4b82-b30e-ffd5ca8a6073.CG.1', '2226390b-551f-4b82-b30e-ffd5ca8a6073.WT.0_2226390b-551f-4b82-b30e-ffd5ca8a6073.WT.1')	(0,0):355,(0,1):570,(1,0):25	0:25,1:570	(0,0):303,(0,1):394,(1,0):140	0:140,1:394	chr11	+	(125489906, 125489906)	(125495907, 125492986)	HCT116-unstranded	1.0	SA464	SA468
b8d85011-6084-4e34-8f1a-c6b31e1bcfa6	CG	0.04	0.03	0.06	0.34	0.24	0.49	-0.3	1000000000000.0	('b8d85011-6084-4e34-8f1a-c6b31e1bcfa6.CG.0_b8d85011-6084-4e34-8f1a-c6b31e1bcfa6.CG.1_b8d85011-6084-4e34-8f1a-c6b31e1bcfa6.CG.2_b8d85011-6084-4e34-8f1a-c6b31e1bcfa6.CG.3_b8d85011-6084-4e34-8f1a-c6b31e1bcfa6.CG.4', 'b8d85011-6084-4e34-8f1a-c6b31e1bcfa6.WT.0_b8d85011-6084-4e34-8f1a-c6b31e1bcfa6.WT.1')	(0,0):16650,(0,1):41,(1,0):43	0:43,1:41	(0,0):13645,(0,1):12,(1,0):141	0:141,1:12	chr11	+	(71701643, 71701643)	(71729340, 71705898)	HCT116-unstranded	1.0	SA464	SA468
6b6dce6a-19c1-421f-9c0c-d12379f050c6	CG	0.06	0.02	0.12	0.48	0.29	0.67	-0.42	1773407.89	('6b6dce6a-19c1-421f-9c0c-d12379f050c6.CG.0_6b6dce6a-19c1-421f-9c0c-d12379f050c6.CG.1', '6b6dce6a-19c1-421f-9c0c-d12379f050c6.WT.0_6b6dce6a-19c1-421f-9c0c-d12379f050c6.WT.1')	(0,0):970,(0,1):34,(1,0):4,(1,1):14	0:4,1:48	(0,0):988,(0,1):8,(1,0):19,(1,1):9	0:24,1:12	chr11	+	(120925761, 120925761)	(120980207, 120929180)	HCT116-unstranded	1.0	SA464	SA468
c3520974-0946-425f-8e0f-348bac83cfbf	CG	0.01	0.01	0.02	0.22	0.18	0.27	-0.21	1000000000000.0	('c3520974-0946-425f-8e0f-348bac83cfbf.CG.3_c3520974-0946-425f-8e0f-348bac83cfbf.CG.2_c3520974-0946-425f-8e0f-348bac83cfbf.CG.1_c3520974-0946-425f-8e0f-348bac83cfbf.CG.0', 'c3520974-0946-425f-8e0f-348bac83cfbf.WT.1_c3520974-0946-425f-8e0f-348bac83cfbf.WT.0')	(0,0):596,(0,1):1386,(1,0):24,(1,1):1	0:24,1:1387	(0,0):860,(0,1):204,(1,0):79	0:79,1:204	chr11	-	(57146967, 57174427)	(57176771, 57176771)	HCT116-unstranded	1.0	SA464	SA468
062905b1-0c9e-4804-af94-140a5f14a4f0	CG	0.04	0.01	0.12	0.58	0.4	0.75	-0.54	1000000000000.0	('062905b1-0c9e-4804-af94-140a5f14a4f0.CG.0_062905b1-0c9e-4804-af94-140a5f14a4f0.CG.1', '062905b1-0c9e-4804-af94-140a5f14a4f0.WT.0_062905b1-0c9e-4804-af94-140a5f14a4f0.WT.1')	(0,0):998,(0,1):127	0:0,1:127	(0,0):560,(0,1):25,(1,0):8	0:8,1:25	chr11	+	(45893643, 45893643)	(45919741, 45902784)	HCT116-unstranded	1.0	SA464	SA468
97f64a25-ad2e-42ac-b372-a030b8e1075f	CG	0.13	0.05	0.24	0.61	0.38	0.82	-0.48	145.08	('97f64a25-ad2e-42ac-b372-a030b8e1075f.CG.0_97f64a25-ad2e-42ac-b372-a030b8e1075f.CG.1', '97f64a25-ad2e-42ac-b372-a030b8e1075f.WT.0_97f64a25-ad2e-42ac-b372-a030b8e1075f.WT.1')	(0,0):2178,(0,1):22,(1,0):6	0:6,1:22	(0,0):1839,(0,1):3,(1,0):11	0:11,1:3	chr11	+	(85339629, 85339629)	(85365300, 85342852)	HCT116-unstranded	1.0	SA464	SA468
8a2f994b-f76a-4cb7-81c7-47efb4827c54	CG	0.01	0.0	0.01	0.37	0.34	0.39	-0.36	1000000000000.0	('8a2f994b-f76a-4cb7-81c7-47efb4827c54.CG.1_8a2f994b-f76a-4cb7-81c7-47efb4827c54.CG.0', '8a2f994b-f76a-4cb7-81c7-47efb4827c54.WT.1_8a2f994b-f76a-4cb7-81c7-47efb4827c54.WT.0')	(0,0):840,(0,1):1160,(1,0):39	0:39,1:1160	(0,0):1885,(0,1):362,(1,0):1367	0:1367,1:362	chr11	-	(60618413, 60658202)	(60665423, 60665423)	HCT116-unstranded	1.0	SA464	SA468
1996ee40-105a-4704-b587-64f4373308b0	CG	0.0	0.0	0.0	0.19	0.16	0.22	-0.19	1000000000000.0	('1996ee40-105a-4704-b587-64f4373308b0.CG.1_1996ee40-105a-4704-b587-64f4373308b0.CG.0', '1996ee40-105a-4704-b587-64f4373308b0.WT.1_1996ee40-105a-4704-b587-64f4373308b0.WT.0')	(0,0):2524,(0,1):306,(1,0):37,(1,1):2	0:37,1:308	(0,0):2562,(0,1):139,(1,0):1330	0:1330,1:139	chr11	-	(60618413, 60665318)	(60665743, 60665743)	HCT116-unstranded	1.0	SA464	SA468
acc8a09b-82e3-4a9a-9ae6-dc6e6b335d4c	CG	0.0	0.0	0.01	0.13	0.09	0.2	-0.13	1000000000000.0	('acc8a09b-82e3-4a9a-9ae6-dc6e6b335d4c.CG.1_acc8a09b-82e3-4a9a-9ae6-dc6e6b335d4c.CG.0', 'acc8a09b-82e3-4a9a-9ae6-dc6e6b335d4c.WT.1_acc8a09b-82e3-4a9a-9ae6-dc6e6b335d4c.WT.0')	(0,0):1549,(0,1):237,(1,1):2	0:0,1:239	(0,0):959,(0,1):76,(1,0):21	0:21,1:76	chr21	-	(33954510, 33975471)	(33976593, 33976593)	HCT116-unstranded	1.0	SA464	SA468
b2f0f779-5db5-4d28-a074-42a7b53f0a65	CG	0.01	0.0	0.03	0.16	0.09	0.24	-0.15	52531.37	('b2f0f779-5db5-4d28-a074-42a7b53f0a65.CG.1_b2f0f779-5db5-4d28-a074-42a7b53f0a65.CG.0', 'b2f0f779-5db5-4d28-a074-42a7b53f0a65.WT.1_b2f0f779-5db5-4d28-a074-42a7b53f0a65.WT.0')	(0,0):2192,(0,1):86,(1,1):2	0:0,1:88	(0,0):3045,(0,1):42,(1,0):12	0:12,1:42	chr17	-	(47759948, 47780550)	(47781588, 47781588)	HCT116-unstranded	1.0	SA464	SA468
8df29265-68c0-4809-9c11-85051c67362c	CG	0.01	0.0	0.03	0.28	0.16	0.43	-0.27	160189.66	('8df29265-68c0-4809-9c11-85051c67362c.CG.0_8df29265-68c0-4809-9c11-85051c67362c.CG.1', '8df29265-68c0-4809-9c11-85051c67362c.WT.0_8df29265-68c0-4809-9c11-85051c67362c.WT.1')	(0,0):720,(0,1):22,(1,1):629	0:7,1:644	(0,0):374,(0,1):1,(1,0):17,(1,1):402	0:103,1:317	chr17	+	(42225226, 42225226)	(42248458, 42228412)	HCT116-unstranded	1.0	SA464	SA468
5def779f-16ad-49e5-bc69-fb24e1862ea4	CG	0.28	0.26	0.3	0.58	0.52	0.63	-0.3	1000000000000.0	('5def779f-16ad-49e5-bc69-fb24e1862ea4.CG.0_5def779f-16ad-49e5-bc69-fb24e1862ea4.CG.1', '5def779f-16ad-49e5-bc69-fb24e1862ea4.WT.0_5def779f-16ad-49e5-bc69-fb24e1862ea4.WT.1')	(0,0):3582,(0,1):437,(1,0):743,(1,1):28	0:754,1:454	(0,0):1486,(0,1):95,(1,0):573	0:573,1:95	chr17	+	(38457080, 38457080)	(38487648, 38457860)	HCT116-unstranded	1.0	SA464	SA468
8ac6c124-f088-4153-a2a9-edeb15eaf729	CG	0.01	0.01	0.02	0.15	0.13	0.18	-0.14	1000000000000.0	('8ac6c124-f088-4153-a2a9-edeb15eaf729.CG.0_8ac6c124-f088-4153-a2a9-edeb15eaf729.CG.1', '8ac6c124-f088-4153-a2a9-edeb15eaf729.WT.0_8ac6c124-f088-4153-a2a9-edeb15eaf729.WT.1')	(0,0):2015,(0,1):13290,(1,0):13	0:13,1:13290	(0,0):5024,(0,1):5737,(1,0):91	0:91,1:5737	chr17	+	(40991311, 40991311)	(41001388, 40995256)	HCT116-unstranded	1.0	SA464	SA468
daafccc0-d6c9-4af2-b587-7e6cbd006cc4	CG	0.47	0.45	0.5	0.92	0.9	0.94	-0.45	1000000000000.0	('daafccc0-d6c9-4af2-b587-7e6cbd006cc4.CG.0_daafccc0-d6c9-4af2-b587-7e6cbd006cc4.CG.1', 'daafccc0-d6c9-4af2-b587-7e6cbd006cc4.WT.0_daafccc0-d6c9-4af2-b587-7e6cbd006cc4.WT.1')	(0,0):1536,(0,1):1661,(1,0):743,(1,1):2	0:743,1:1663	(0,0):1288,(0,1):95,(1,0):548	0:548,1:95	chr17	+	(38457720, 38457720)	(38487648, 38459171)	HCT116-unstranded	1.0	SA464	SA468
c879a4ab-dc81-47db-a0f9-4a399ef24625	CG	0.47	0.45	0.5	0.92	0.91	0.94	-0.45	1000000000000.0	('c879a4ab-dc81-47db-a0f9-4a399ef24625.CG.0_c879a4ab-dc81-47db-a0f9-4a399ef24625.CG.1', 'c879a4ab-dc81-47db-a0f9-4a399ef24625.WT.0_c879a4ab-dc81-47db-a0f9-4a399ef24625.WT.1')	(0,0):1536,(0,1):1661,(1,0):743,(1,1):2	0:744,1:1662	(0,0):1288,(0,1):95,(1,0):548	0:548,1:95	chr17	+	(38457720, 38457720)	(38487648, 38459171)	HCT116-unstranded	1.0	SA464	SA468
a6068823-fffb-408d-8556-89128797eab3	CG	0.5	0.31	0.71	0.93	0.82	0.99	-0.43	96.13	('a6068823-fffb-408d-8556-89128797eab3.CG.0_a6068823-fffb-408d-8556-89128797eab3.CG.1', 'a6068823-fffb-408d-8556-89128797eab3.WT.0_a6068823-fffb-408d-8556-89128797eab3.WT.1')	(0,0):888,(0,1):5,(1,0):30	0:30,1:5	(0,0):551,(0,1):1,(1,0):170	0:170,1:1	chr17	+	(7474691, 7474691)	(7476182, 7475198)	HCT116-unstranded	1.0	SA464	SA468
0f4be689-6056-4478-8933-bdc219847deb	CG	0.02	0.0	0.07	0.3	0.15	0.46	-0.28	4268.45	('0f4be689-6056-4478-8933-bdc219847deb.CG.0_0f4be689-6056-4478-8933-bdc219847deb.CG.1', '0f4be689-6056-4478-8933-bdc219847deb.WT.0_0f4be689-6056-4478-8933-bdc219847deb.WT.1')	(0,0):1995,(0,1):131,(1,1):11	0:0,1:142	(0,0):629,(0,1):33,(1,0):6,(1,1):2	0:6,1:35	chr17	+	(73100065, 73100065)	(73105261, 73102257)	HCT116-unstranded	1.0	SA464	SA468
983c7d67-0c9e-420b-96b0-3ced40d2dde4	CG	0.01	0.01	0.01	0.2	0.18	0.21	-0.19	1000000000000.0	('983c7d67-0c9e-420b-96b0-3ced40d2dde4.CG.0_983c7d67-0c9e-420b-96b0-3ced40d2dde4.CG.1', '983c7d67-0c9e-420b-96b0-3ced40d2dde4.WT.0_983c7d67-0c9e-420b-96b0-3ced40d2dde4.WT.1')	(0,0):2105,(0,1):13290,(1,0):47	0:47,1:13290	(0,0):5746,(0,1):5737,(1,0):418	0:418,1:5737	chr17	+	(40991311, 40991311)	(41002724, 40995256)	HCT116-unstranded	1.0	SA464	SA468
32160ae0-d964-4299-a401-81a230422237	CG	0.01	0.0	0.03	0.34	0.15	0.54	-0.33	523.91	('32160ae0-d964-4299-a401-81a230422237.CG.0_32160ae0-d964-4299-a401-81a230422237.CG.1', '32160ae0-d964-4299-a401-81a230422237.WT.0_32160ae0-d964-4299-a401-81a230422237.WT.1')	(0,0):611,(0,1):1661,(1,1):2	0:0,1:1663	(0,0):568,(0,1):95,(1,0):4	0:4,1:95	chr17	+	(38457720, 38457720)	(38465354, 38459171)	HCT116-unstranded	1.0	SA464	SA468
0ea62c3c-1412-43c8-9792-4b23a2a0593d	CG	0.63	0.52	0.72	0.9	0.86	0.93	-0.27	276588344541.7	('0ea62c3c-1412-43c8-9792-4b23a2a0593d.CG.1_0ea62c3c-1412-43c8-9792-4b23a2a0593d.CG.0', '0ea62c3c-1412-43c8-9792-4b23a2a0593d.WT.1_0ea62c3c-1412-43c8-9792-4b23a2a0593d.WT.0')	(0,0):1196,(0,1):398,(1,0):23	0:23,1:398	(0,0):817,(0,1):120,(1,0):35	0:35,1:120	chr17	-	(30179831, 30187923)	(30192457, 30192457)	HCT116-unstranded	1.0	SA464	SA468
d745e2cc-73ee-44f5-9b9a-36c504603ff2	CG	0.01	0.01	0.02	0.2	0.18	0.21	-0.19	1000000000000.0	('d745e2cc-73ee-44f5-9b9a-36c504603ff2.CG.0_d745e2cc-73ee-44f5-9b9a-36c504603ff2.CG.1', 'd745e2cc-73ee-44f5-9b9a-36c504603ff2.WT.0_d745e2cc-73ee-44f5-9b9a-36c504603ff2.WT.1')	(0,0):2105,(0,1):13290,(1,0):47	0:47,1:13290	(0,0):5746,(0,1):5737,(1,0):418	0:418,1:5737	chr17	+	(40991311, 40991311)	(41002724, 40995256)	HCT116-unstranded	1.0	SA464	SA468
3f411614-208f-46df-8c51-b4cda04a94f3	CG	0.01	0.0	0.04	0.25	0.16	0.35	-0.24	140126948.41	('3f411614-208f-46df-8c51-b4cda04a94f3.CG.1_3f411614-208f-46df-8c51-b4cda04a94f3.CG.0', '3f411614-208f-46df-8c51-b4cda04a94f3.WT.1_3f411614-208f-46df-8c51-b4cda04a94f3.WT.0')	(0,0):419,(0,1):1117,(1,0):1	0:1,1:1117	(0,0):450,(0,1):396,(1,0):13	0:13,1:396	chr17	-	(38073335, 38077294)	(38079516, 38079516)	HCT116-unstranded	1.0	SA464	SA468
6b0fb2d8-aace-4239-8b22-ba97f93791f7	CG	0.01	0.0	0.05	0.29	0.17	0.44	-0.28	3295744.13	('6b0fb2d8-aace-4239-8b22-ba97f93791f7.CG.0_6b0fb2d8-aace-4239-8b22-ba97f93791f7.CG.1', '6b0fb2d8-aace-4239-8b22-ba97f93791f7.WT.0_6b0fb2d8-aace-4239-8b22-ba97f93791f7.WT.1')	(0,0):720,(0,1):22,(1,1):629	0:5,1:646	(0,0):374,(0,1):1,(1,0):17,(1,1):402	0:142,1:278	chr17	+	(42225226, 42225226)	(42248458, 42228412)	HCT116-unstranded	1.0	SA464	SA468
a36db979-7543-418d-97bf-618bb903743f	CG	0.14	0.09	0.2	0.66	0.47	0.82	-0.52	4785604972.7	('a36db979-7543-418d-97bf-618bb903743f.CG.1_a36db979-7543-418d-97bf-618bb903743f.CG.0', 'a36db979-7543-418d-97bf-618bb903743f.WT.1_a36db979-7543-418d-97bf-618bb903743f.WT.0')	(0,0):3200,(0,1):51,(1,0):23,(1,1):1	0:23,1:52	(0,0):1741,(0,1):4,(1,0):23	0:23,1:4	chr17	-	(30179831, 30205721)	(30207773, 30207773)	HCT116-unstranded	1.0	SA464	SA468
3b668c30-a581-4014-b354-03327f6b1c21	CG	0.0	0.0	0.0	0.14	0.11	0.18	-0.14	1000000000000.0	('3b668c30-a581-4014-b354-03327f6b1c21.CG.0_3b668c30-a581-4014-b354-03327f6b1c21.CG.1', '3b668c30-a581-4014-b354-03327f6b1c21.WT.0_3b668c30-a581-4014-b354-03327f6b1c21.WT.1')	(0,0):2190,(0,1):113,(1,0):4,(1,1):11	0:4,1:124	(0,0):2412,(0,1):45,(1,0):326,(1,1):5	0:327,1:49	chr17	+	(41154690, 41154690)	(41165211, 41154966)	HCT116-unstranded	1.0	SA464	SA468
35295b9f-2545-4971-ae99-3ddcd7422fb0	CG	0.01	0.0	0.03	0.16	0.08	0.26	-0.15	530.57	('35295b9f-2545-4971-ae99-3ddcd7422fb0.CG.1_35295b9f-2545-4971-ae99-3ddcd7422fb0.CG.0', '35295b9f-2545-4971-ae99-3ddcd7422fb0.WT.1_35295b9f-2545-4971-ae99-3ddcd7422fb0.WT.0')	(0,0):2192,(0,1):86,(1,1):2	0:0,1:88	(0,0):3045,(0,1):42,(1,0):12	0:12,1:42	chr17	-	(47759948, 47780550)	(47781588, 47781588)	HCT116-unstranded	1.0	SA464	SA468
5c1b8ea1-8ec9-48a3-8cd2-1fc31bd305ab	CG	0.28	0.26	0.3	0.58	0.52	0.63	-0.3	1000000000000.0	('5c1b8ea1-8ec9-48a3-8cd2-1fc31bd305ab.CG.0_5c1b8ea1-8ec9-48a3-8cd2-1fc31bd305ab.CG.1', '5c1b8ea1-8ec9-48a3-8cd2-1fc31bd305ab.WT.0_5c1b8ea1-8ec9-48a3-8cd2-1fc31bd305ab.WT.1')	(0,0):3582,(0,1):437,(1,0):743,(1,1):28	0:751,1:457	(0,0):1486,(0,1):95,(1,0):573	0:573,1:95	chr17	+	(38457080, 38457080)	(38487648, 38457860)	HCT116-unstranded	1.0	SA464	SA468
0afbebf0-c853-4179-b526-b1388e5c7c98	CG	0.01	0.0	0.03	0.34	0.15	0.53	-0.33	2824.87	('0afbebf0-c853-4179-b526-b1388e5c7c98.CG.0_0afbebf0-c853-4179-b526-b1388e5c7c98.CG.1', '0afbebf0-c853-4179-b526-b1388e5c7c98.WT.0_0afbebf0-c853-4179-b526-b1388e5c7c98.WT.1')	(0,0):611,(0,1):1661,(1,1):2	0:0,1:1663	(0,0):568,(0,1):95,(1,0):4	0:4,1:95	chr17	+	(38457720, 38457720)	(38465354, 38459171)	HCT116-unstranded	1.0	SA464	SA468
0e8fe927-308a-44a2-98c8-3deee9189e41	CG	0.93	0.77	0.99	0.26	0.17	0.37	0.67	1000000000000.0	('0e8fe927-308a-44a2-98c8-3deee9189e41.CG.1_0e8fe927-308a-44a2-98c8-3deee9189e41.CG.0', '0e8fe927-308a-44a2-98c8-3deee9189e41.WT.1_0e8fe927-308a-44a2-98c8-3deee9189e41.WT.0')	(0,0):29,(1,0):33	0:33	(0,0):462,(0,1):33,(1,0):25	0:25,1:33	chrX	-	(19984198, 20028895)	(20030653, 20030653)	HCT116-unstranded	1.0	SA464	SA468
598d16d1-2db9-4af0-bf97-b266772a3cd9	CG	0.63	0.58	0.68	0.39	0.33	0.45	0.24	1000000000000.0	('598d16d1-2db9-4af0-bf97-b266772a3cd9.CG.0_598d16d1-2db9-4af0-bf97-b266772a3cd9.CG.1', '598d16d1-2db9-4af0-bf97-b266772a3cd9.WT.0_598d16d1-2db9-4af0-bf97-b266772a3cd9.WT.1')	(0,0):932,(0,1):249,(1,0):130	0:130,1:249	(0,0):645,(0,1):356,(1,0):68	0:68,1:356	chrX	+	(46404928, 46404928)	(46457843, 46407843)	HCT116-unstranded	1.0	SA464	SA468
6da8836f-8abd-49ed-9b90-9daee38bfc25	CG	0.0	0.0	0.01	0.13	0.1	0.17	-0.13	1000000000000.0	('6da8836f-8abd-49ed-9b90-9daee38bfc25.CG.0_6da8836f-8abd-49ed-9b90-9daee38bfc25.CG.1', '6da8836f-8abd-49ed-9b90-9daee38bfc25.WT.0_6da8836f-8abd-49ed-9b90-9daee38bfc25.WT.1')	(0,0):2128,(0,1):177,(1,0):7,(1,1):69	0:8,1:245	(0,0):1275,(0,1):61,(1,0):102,(1,1):37	0:109,1:91	chrX	+	(70787350, 70787350)	(70824526, 70787966)	HCT116-unstranded	1.0	SA464	SA468
9eadd183-f4df-49b6-9d2e-2105d490b038	CG	0.06	0.02	0.11	0.33	0.19	0.51	-0.27	510.02	('9eadd183-f4df-49b6-9d2e-2105d490b038.CG.0_9eadd183-f4df-49b6-9d2e-2105d490b038.CG.1', '9eadd183-f4df-49b6-9d2e-2105d490b038.WT.0_9eadd183-f4df-49b6-9d2e-2105d490b038.WT.1')	(0,0):89,(0,1):33,(1,0):6	0:6,1:33	(0,0):61,(0,1):9,(1,0):17	0:17,1:9	chrX	+	(70361733, 70361733)	(70368056, 70362300)	HCT116-unstranded	1.0	SA464	SA468
d1396fe0-59a8-419d-8b32-315d123cf39a	CG	0.63	0.58	0.68	0.39	0.33	0.45	0.24	1000000000000.0	('d1396fe0-59a8-419d-8b32-315d123cf39a.CG.0_d1396fe0-59a8-419d-8b32-315d123cf39a.CG.1', 'd1396fe0-59a8-419d-8b32-315d123cf39a.WT.0_d1396fe0-59a8-419d-8b32-315d123cf39a.WT.1')	(0,0):932,(0,1):249,(1,0):130	0:130,1:249	(0,0):645,(0,1):356,(1,0):68	0:68,1:356	chrX	+	(46404928, 46404928)	(46457843, 46407843)	HCT116-unstranded	1.0	SA464	SA468
de2ccaf6-4bdf-45a5-983b-4f3ce9af5c9f	CG	0.0	0.0	0.01	0.13	0.1	0.17	-0.13	1000000000000.0	('de2ccaf6-4bdf-45a5-983b-4f3ce9af5c9f.CG.0_de2ccaf6-4bdf-45a5-983b-4f3ce9af5c9f.CG.1', 'de2ccaf6-4bdf-45a5-983b-4f3ce9af5c9f.WT.0_de2ccaf6-4bdf-45a5-983b-4f3ce9af5c9f.WT.1')	(0,0):2128,(0,1):177,(1,0):7,(1,1):69	0:8,1:245	(0,0):1275,(0,1):61,(1,0):102,(1,1):37	0:107,1:93	chrX	+	(70787350, 70787350)	(70824526, 70787966)	HCT116-unstranded	1.0	SA464	SA468
b8da3c5a-d405-4ec9-a331-2fce321be7c0	CG	0.92	0.81	0.99	0.26	0.17	0.37	0.66	1000000000000.0	('b8da3c5a-d405-4ec9-a331-2fce321be7c0.CG.1_b8da3c5a-d405-4ec9-a331-2fce321be7c0.CG.0', 'b8da3c5a-d405-4ec9-a331-2fce321be7c0.WT.1_b8da3c5a-d405-4ec9-a331-2fce321be7c0.WT.0')	(0,0):29,(1,0):33	0:33	(0,0):462,(0,1):33,(1,0):25	0:25,1:33	chrX	-	(19984198, 20028895)	(20030653, 20030653)	HCT116-unstranded	1.0	SA464	SA468
50f4f8eb-be09-41e2-9dfd-b09e475a5b30	CG	0.05	0.03	0.1	0.34	0.2	0.52	-0.29	1863.88	('50f4f8eb-be09-41e2-9dfd-b09e475a5b30.CG.0_50f4f8eb-be09-41e2-9dfd-b09e475a5b30.CG.1', '50f4f8eb-be09-41e2-9dfd-b09e475a5b30.WT.0_50f4f8eb-be09-41e2-9dfd-b09e475a5b30.WT.1')	(0,0):89,(0,1):33,(1,0):6	0:6,1:33	(0,0):61,(0,1):9,(1,0):17	0:17,1:9	chrX	+	(70361733, 70361733)	(70368056, 70362300)	HCT116-unstranded	1.0	SA464	SA468
7c9ae255-3cac-4a19-acef-6ad8378b68f6	CG	0.05	0.01	0.13	0.57	0.31	0.8	-0.52	115061.36	('7c9ae255-3cac-4a19-acef-6ad8378b68f6.CG.0_7c9ae255-3cac-4a19-acef-6ad8378b68f6.CG.1', '7c9ae255-3cac-4a19-acef-6ad8378b68f6.WT.0_7c9ae255-3cac-4a19-acef-6ad8378b68f6.WT.1')	(0,0):196,(0,1):21,(1,0):3,(1,1):16	0:6,1:34	(0,0):70,(0,1):3,(1,0):13,(1,1):6	0:15,1:7	chr4	+	(2597811, 2597811)	(2628304, 2627047)	HCT116-unstranded	1.0	SA464	SA468
bf1ed4e5-3489-4e23-bdcf-6bfb90ba1ed2	CG	0.0	0.0	0.02	0.2	0.15	0.27	-0.2	1000000000000.0	('bf1ed4e5-3489-4e23-bdcf-6bfb90ba1ed2.CG.0_bf1ed4e5-3489-4e23-bdcf-6bfb90ba1ed2.CG.1', 'bf1ed4e5-3489-4e23-bdcf-6bfb90ba1ed2.WT.0_bf1ed4e5-3489-4e23-bdcf-6bfb90ba1ed2.WT.1')	(0,0):6621,(0,1):124,(1,1):2	0:0,1:126	(0,0):2941,(0,1):79,(1,0):41	0:41,1:79	chr4	+	(41946810, 41946810)	(41980301, 41951402)	HCT116-unstranded	1.0	SA464	SA468
3d5443b9-bb0d-4039-bfc4-4ebfa12bb3f3	CG	0.0	0.0	0.01	0.11	0.05	0.19	-0.11	166.84	('3d5443b9-bb0d-4039-bfc4-4ebfa12bb3f3.CG.0_3d5443b9-bb0d-4039-bfc4-4ebfa12bb3f3.CG.1', '3d5443b9-bb0d-4039-bfc4-4ebfa12bb3f3.WT.0_3d5443b9-bb0d-4039-bfc4-4ebfa12bb3f3.WT.1')	(0,0):10743,(0,1):65,(1,0):1,(1,1):2	0:1,1:67	(0,0):6424,(0,1):14,(1,0):12	0:12,1:14	chr4	+	(79503331, 79503331)	(79567417, 79507504)	HCT116-unstranded	1.0	SA464	SA468
84caed9c-b2f9-4ce6-990f-1afd172db276	CG	0.0	0.0	0.01	0.1	0.05	0.2	-0.1	386.4	('84caed9c-b2f9-4ce6-990f-1afd172db276.CG.0_84caed9c-b2f9-4ce6-990f-1afd172db276.CG.1', '84caed9c-b2f9-4ce6-990f-1afd172db276.WT.0_84caed9c-b2f9-4ce6-990f-1afd172db276.WT.1')	(0,0):10743,(0,1):65,(1,0):1,(1,1):2	0:1,1:67	(0,0):6424,(0,1):14,(1,0):12	0:12,1:14	chr4	+	(79503331, 79503331)	(79567417, 79507504)	HCT116-unstranded	1.0	SA464	SA468
d28f823d-c12a-4424-8e90-571f7f3e1ccc	CG	0.06	0.02	0.14	0.61	0.37	0.83	-0.55	69911199.89	('d28f823d-c12a-4424-8e90-571f7f3e1ccc.CG.0_d28f823d-c12a-4424-8e90-571f7f3e1ccc.CG.1', 'd28f823d-c12a-4424-8e90-571f7f3e1ccc.WT.0_d28f823d-c12a-4424-8e90-571f7f3e1ccc.WT.1')	(0,0):196,(0,1):21,(1,0):3,(1,1):16	0:4,1:36	(0,0):70,(0,1):3,(1,0):13,(1,1):6	0:15,1:7	chr4	+	(2597811, 2597811)	(2628304, 2627047)	HCT116-unstranded	1.0	SA464	SA468
d712a3ce-ec43-43f5-a2f1-c12d716d8325	CG	0.01	0.0	0.04	0.18	0.1	0.27	-0.17	67907.56	('d712a3ce-ec43-43f5-a2f1-c12d716d8325.CG.1_d712a3ce-ec43-43f5-a2f1-c12d716d8325.CG.0', 'd712a3ce-ec43-43f5-a2f1-c12d716d8325.WT.1_d712a3ce-ec43-43f5-a2f1-c12d716d8325.WT.0')	(0,0):395,(0,1):3276	0:0,1:3276	(0,0):840,(0,1):1594,(1,0):10	0:10,1:1594	chr4	-	(57253812, 57259528)	(57262905, 57262905)	HCT116-unstranded	1.0	SA464	SA468
389edcaf-5983-48aa-af86-6d19a22fca5a	CG	0.01	0.0	0.05	0.18	0.09	0.27	-0.17	80.9	('389edcaf-5983-48aa-af86-6d19a22fca5a.CG.1_389edcaf-5983-48aa-af86-6d19a22fca5a.CG.0', '389edcaf-5983-48aa-af86-6d19a22fca5a.WT.1_389edcaf-5983-48aa-af86-6d19a22fca5a.WT.0')	(0,0):395,(0,1):3276	0:0,1:3276	(0,0):840,(0,1):1594,(1,0):10	0:10,1:1594	chr4	-	(57253812, 57259528)	(57262905, 57262905)	HCT116-unstranded	1.0	SA464	SA468
c5338be0-d2d6-4b35-a678-21afa7d2e84b	CG	0.01	0.0	0.02	0.2	0.15	0.27	-0.19	1000000000000.0	('c5338be0-d2d6-4b35-a678-21afa7d2e84b.CG.0_c5338be0-d2d6-4b35-a678-21afa7d2e84b.CG.1', 'c5338be0-d2d6-4b35-a678-21afa7d2e84b.WT.0_c5338be0-d2d6-4b35-a678-21afa7d2e84b.WT.1')	(0,0):6621,(0,1):124,(1,1):2	0:0,1:126	(0,0):2941,(0,1):79,(1,0):41	0:41,1:79	chr4	+	(41946810, 41946810)	(41980301, 41951402)	HCT116-unstranded	1.0	SA464	SA468
ab0403c9-e342-412f-93b8-92451f9f1d29	CG	0.01	0.0	0.02	0.23	0.18	0.27	-0.22	1000000000000.0	('ab0403c9-e342-412f-93b8-92451f9f1d29.CG.1_ab0403c9-e342-412f-93b8-92451f9f1d29.CG.0', 'ab0403c9-e342-412f-93b8-92451f9f1d29.WT.1_ab0403c9-e342-412f-93b8-92451f9f1d29.WT.0')	(0,0):396,(0,1):3276,(1,0):4	0:4,1:3276	(0,0):864,(0,1):1594,(1,0):72	0:72,1:1594	chr4	-	(57253528, 57259528)	(57262905, 57262905)	HCT116-unstranded	1.0	SA464	SA468
0dc00221-c64f-4db8-9410-8c48a9b64c17	CG	0.33	0.2	0.48	0.94	0.9	0.97	-0.61	1000000000000.0	('0dc00221-c64f-4db8-9410-8c48a9b64c17.CG.1_0dc00221-c64f-4db8-9410-8c48a9b64c17.CG.0', '0dc00221-c64f-4db8-9410-8c48a9b64c17.WT.1_0dc00221-c64f-4db8-9410-8c48a9b64c17.WT.0')	(0,0):2067,(0,1):11,(1,0):16,(1,1):11	0:18,1:20	(0,0):2601,(0,1):10,(1,0):381,(1,1):10	0:391,1:10	chr18	-	(47009954, 47014851)	(47015920, 47015920)	HCT116-unstranded	1.0	SA464	SA468
191c4fe2-b91b-43af-a389-788462c66bae	CG	0.52	0.46	0.59	0.71	0.65	0.77	-0.19	1047.39	('191c4fe2-b91b-43af-a389-788462c66bae.CG.0_191c4fe2-b91b-43af-a389-788462c66bae.CG.1', '191c4fe2-b91b-43af-a389-788462c66bae.WT.0_191c4fe2-b91b-43af-a389-788462c66bae.WT.1')	(0,0):528,(0,1):77,(1,0):311	0:311,1:77	(0,0):1104,(0,1):45,(1,0):427	0:427,1:45	chr18	+	(43705710, 43705710)	(43796284, 43708299)	HCT116-unstranded	1.0	SA464	SA468
db152054-c76f-41fa-beb8-4ac53d3765a2	CG	0.52	0.46	0.59	0.71	0.65	0.77	-0.19	372.54	('db152054-c76f-41fa-beb8-4ac53d3765a2.CG.0_db152054-c76f-41fa-beb8-4ac53d3765a2.CG.1', 'db152054-c76f-41fa-beb8-4ac53d3765a2.WT.0_db152054-c76f-41fa-beb8-4ac53d3765a2.WT.1')	(0,0):528,(0,1):77,(1,0):311	0:311,1:77	(0,0):1104,(0,1):45,(1,0):427	0:427,1:45	chr18	+	(43705710, 43705710)	(43796284, 43708299)	HCT116-unstranded	1.0	SA464	SA468
02ab986e-23d4-4539-9142-16404cdeffba	CG	0.1	0.04	0.22	0.9	0.68	0.99	-0.8	1000000000000.0	('02ab986e-23d4-4539-9142-16404cdeffba.CG.1_02ab986e-23d4-4539-9142-16404cdeffba.CG.0', '02ab986e-23d4-4539-9142-16404cdeffba.WT.1_02ab986e-23d4-4539-9142-16404cdeffba.WT.0')	(0,0):6259,(0,1):6,(1,0):56	0:56,1:6	(0,0):5554,(1,0):1174	0:1174	chr22	-	(28144265, 28256119)	(28269803, 28269803)	HCT116-unstranded	1.0	SA464	SA468
b1129f65-a1d5-4b66-87d0-3a54abc09321	CG	0.11	0.04	0.27	0.91	0.73	0.99	-0.8	1000000000000.0	('b1129f65-a1d5-4b66-87d0-3a54abc09321.CG.1_b1129f65-a1d5-4b66-87d0-3a54abc09321.CG.0', 'b1129f65-a1d5-4b66-87d0-3a54abc09321.WT.1_b1129f65-a1d5-4b66-87d0-3a54abc09321.WT.0')	(0,0):6259,(0,1):6,(1,0):56	0:56,1:6	(0,0):5554,(1,0):1174	0:1174	chr22	-	(28144265, 28256119)	(28269803, 28269803)	HCT116-unstranded	1.0	SA464	SA468
9ad2706c-0800-48e9-a14f-4bc7af60093b	CG	0.02	0.01	0.02	0.81	0.65	0.95	-0.79	1000000000000.0	('9ad2706c-0800-48e9-a14f-4bc7af60093b.CG.1_9ad2706c-0800-48e9-a14f-4bc7af60093b.CG.0', '9ad2706c-0800-48e9-a14f-4bc7af60093b.WT.1_9ad2706c-0800-48e9-a14f-4bc7af60093b.WT.0')	(0,0):5671,(0,1):39,(1,0):56	0:56,1:39	(0,0):5193,(0,1):2,(1,0):1172,(1,1):1	0:1173,1:2	chr22	-	(28144265, 28250842)	(28254497, 28254497)	HCT116-unstranded	1.0	SA464	SA468
95717692-0622-4f01-a048-4b876e610433	CG	0.01	0.01	0.02	0.42	0.32	0.52	-0.41	1000000000000.0	('95717692-0622-4f01-a048-4b876e610433.CG.1_95717692-0622-4f01-a048-4b876e610433.CG.0', '95717692-0622-4f01-a048-4b876e610433.WT.1_95717692-0622-4f01-a048-4b876e610433.WT.0')	(0,0):7853,(0,1):75,(1,0):56,(1,1):1	0:56,1:76	(0,0):6788,(0,1):26,(1,0):1177,(1,1):1	0:1178,1:26	chr22	-	(28144265, 28293789)	(28307097, 28307097)	HCT116-unstranded	1.0	SA464	SA468
1fefc5ae-051d-4038-92eb-a1a381275dca	CG	0.02	0.01	0.02	0.8	0.63	0.92	-0.78	1000000000000.0	('1fefc5ae-051d-4038-92eb-a1a381275dca.CG.1_1fefc5ae-051d-4038-92eb-a1a381275dca.CG.0', '1fefc5ae-051d-4038-92eb-a1a381275dca.WT.1_1fefc5ae-051d-4038-92eb-a1a381275dca.WT.0')	(0,0):5671,(0,1):39,(1,0):56	0:56,1:39	(0,0):5193,(0,1):2,(1,0):1172,(1,1):1	0:1173,1:2	chr22	-	(28144265, 28250842)	(28254497, 28254497)	HCT116-unstranded	1.0	SA464	SA468
ccf2dd3a-0c20-4ccf-82b1-8b576623b08e	CG	0.01	0.01	0.02	0.41	0.33	0.51	-0.4	1000000000000.0	('ccf2dd3a-0c20-4ccf-82b1-8b576623b08e.CG.1_ccf2dd3a-0c20-4ccf-82b1-8b576623b08e.CG.0', 'ccf2dd3a-0c20-4ccf-82b1-8b576623b08e.WT.1_ccf2dd3a-0c20-4ccf-82b1-8b576623b08e.WT.0')	(0,0):7853,(0,1):75,(1,0):56,(1,1):1	0:56,1:76	(0,0):6788,(0,1):26,(1,0):1177,(1,1):1	0:1177,1:27	chr22	-	(28144265, 28293789)	(28307097, 28307097)	HCT116-unstranded	1.0	SA464	SA468
83b53492-88db-4b94-ae9d-c14dc86f316e	CG	0.0	0.0	0.01	0.14	0.08	0.22	-0.14	5658727.82	('83b53492-88db-4b94-ae9d-c14dc86f316e.CG.0_83b53492-88db-4b94-ae9d-c14dc86f316e.CG.1', '83b53492-88db-4b94-ae9d-c14dc86f316e.WT.0_83b53492-88db-4b94-ae9d-c14dc86f316e.WT.1')	(0,0):2255,(0,1):87	0:0,1:87	(0,0):2441,(0,1):27,(1,0):18	0:18,1:27	chr2	+	(219616427, 219616427)	(219677472, 219617696)	HCT116-unstranded	1.0	SA464	SA468
3208a226-6eaa-4041-aa3b-a5a8bb4e1971	CG	0.05	0.03	0.07	0.38	0.29	0.48	-0.33	1000000000000.0	('3208a226-6eaa-4041-aa3b-a5a8bb4e1971.CG.0_3208a226-6eaa-4041-aa3b-a5a8bb4e1971.CG.1', '3208a226-6eaa-4041-aa3b-a5a8bb4e1971.WT.0_3208a226-6eaa-4041-aa3b-a5a8bb4e1971.WT.1')	(0,0):172,(0,1):140,(1,0):21	0:21,1:140	(0,0):119,(0,1):33,(1,0):66	0:66,1:33	chr2	+	(48738479, 48738479)	(48809702, 48742524)	HCT116-unstranded	1.0	SA464	SA468
18da8e90-5b06-4238-8f9a-30ddb34deb1d	CG	0.0	0.0	0.0	0.1	0.09	0.11	-0.1	1000000000000.0	('18da8e90-5b06-4238-8f9a-30ddb34deb1d.CG.0_18da8e90-5b06-4238-8f9a-30ddb34deb1d.CG.1', '18da8e90-5b06-4238-8f9a-30ddb34deb1d.WT.0_18da8e90-5b06-4238-8f9a-30ddb34deb1d.WT.1')	(0,0):32199,(0,1):540,(1,0):26,(1,1):2	0:26,1:542	(0,0):26097,(0,1):315,(1,0):1245,(1,1):2	0:1245,1:317	chr2	+	(10264844, 10264844)	(10351851, 10267096)	HCT116-unstranded	1.0	SA464	SA468
53d004a0-528b-4ec1-b34a-f08474605020	CG	0.04	0.01	0.08	0.27	0.13	0.41	-0.23	906.48	('53d004a0-528b-4ec1-b34a-f08474605020.CG.0_53d004a0-528b-4ec1-b34a-f08474605020.CG.1', '53d004a0-528b-4ec1-b34a-f08474605020.WT.0_53d004a0-528b-4ec1-b34a-f08474605020.WT.1')	(0,0):488,(0,1):135,(1,0):3,(1,1):19	0:3,1:154	(0,0):446,(0,1):49,(1,0):12,(1,1):14	0:16,1:59	chr2	+	(3607038, 3607038)	(3622940, 3609324)	HCT116-unstranded	1.0	SA464	SA468
ef7aefb2-92e3-462f-9aab-4d1f579e3ad8	CG	0.0	0.0	0.0	0.12	0.11	0.13	-0.12	1000000000000.0	('ef7aefb2-92e3-462f-9aab-4d1f579e3ad8.CG.0_ef7aefb2-92e3-462f-9aab-4d1f579e3ad8.CG.1', 'ef7aefb2-92e3-462f-9aab-4d1f579e3ad8.WT.0_ef7aefb2-92e3-462f-9aab-4d1f579e3ad8.WT.1')	(0,0):33719,(0,1):471,(1,0):26,(1,1):5	0:26,1:476	(0,0):27298,(0,1):343,(1,0):1242,(1,1):2	0:1242,1:345	chr2	+	(10263863, 10263863)	(10351851, 10264977)	HCT116-unstranded	1.0	SA464	SA468
8f34e31d-6749-4934-b6de-aed52870c705	CG	0.7	0.66	0.74	0.36	0.31	0.4	0.34	1000000000000.0	('8f34e31d-6749-4934-b6de-aed52870c705.CG.0_8f34e31d-6749-4934-b6de-aed52870c705.CG.1', '8f34e31d-6749-4934-b6de-aed52870c705.WT.0_8f34e31d-6749-4934-b6de-aed52870c705.WT.1')	(0,0):12286,(0,1):188,(1,0):206	0:206,1:188	(0,0):16185,(0,1):513,(1,0):129	0:129,1:513	chr2	+	(219500966, 219500966)	(219526030, 219501904)	HCT116-unstranded	1.0	SA464	SA468
a80b94dc-8559-4816-a60d-f08cc84fa526	CG	0.66	0.63	0.7	0.46	0.4	0.51	0.2	1000000000000.0	('a80b94dc-8559-4816-a60d-f08cc84fa526.CG.0_a80b94dc-8559-4816-a60d-f08cc84fa526.CG.1', 'a80b94dc-8559-4816-a60d-f08cc84fa526.WT.0_a80b94dc-8559-4816-a60d-f08cc84fa526.WT.1')	(0,0):5378,(0,1):1727,(1,0):157,(1,1):1	0:158,1:1727	(0,0):41932,(0,1):2494,(1,0):91,(1,1):4	0:95,1:2494	chr2	+	(217364672, 217364672)	(217525509, 217368274)	HCT116-unstranded	1.0	SA464	SA468
b515fc37-992e-44b7-be34-00b7cbbb25bf	CG	0.16	0.14	0.18	0.44	0.4	0.48	-0.28	1000000000000.0	('b515fc37-992e-44b7-be34-00b7cbbb25bf.CG.1_b515fc37-992e-44b7-be34-00b7cbbb25bf.CG.0', 'b515fc37-992e-44b7-be34-00b7cbbb25bf.WT.1_b515fc37-992e-44b7-be34-00b7cbbb25bf.WT.0')	(0,0):484,(0,1):818,(1,0):204,(1,1):1	0:204,1:819	(0,0):356,(0,1):353,(1,0):366	0:366,1:353	chr2	-	(54080050, 54091204)	(54093360, 54093360)	HCT116-unstranded	1.0	SA464	SA468
d78c01e4-24ad-41f1-b93a-954d5c844ee8	CG	0.0	0.0	0.0	0.1	0.09	0.11	-0.1	1000000000000.0	('d78c01e4-24ad-41f1-b93a-954d5c844ee8.CG.0_d78c01e4-24ad-41f1-b93a-954d5c844ee8.CG.1', 'd78c01e4-24ad-41f1-b93a-954d5c844ee8.WT.0_d78c01e4-24ad-41f1-b93a-954d5c844ee8.WT.1')	(0,0):32199,(0,1):540,(1,0):26,(1,1):2	0:26,1:542	(0,0):26097,(0,1):315,(1,0):1245,(1,1):2	0:1245,1:317	chr2	+	(10264844, 10264844)	(10351851, 10267096)	HCT116-unstranded	1.0	SA464	SA468
75854a7f-18aa-4dcd-a17f-de37cc79a072	CG	0.01	0.0	0.02	0.11	0.07	0.15	-0.1	3113824195.88	('75854a7f-18aa-4dcd-a17f-de37cc79a072.CG.0_75854a7f-18aa-4dcd-a17f-de37cc79a072.CG.1', '75854a7f-18aa-4dcd-a17f-de37cc79a072.WT.0_75854a7f-18aa-4dcd-a17f-de37cc79a072.WT.1')	(0,0):2111,(0,1):19617,(1,0):2,(1,1):1	0:2,1:19618	(0,0):2090,(0,1):12586,(1,0):23	0:23,1:12586	chr2	+	(10269168, 10269168)	(10282081, 10271545)	HCT116-unstranded	1.0	SA464	SA468
02054e0a-146a-4a42-b60c-4cfe064f5188	CG	0.0	0.0	0.0	0.12	0.11	0.13	-0.12	1000000000000.0	('02054e0a-146a-4a42-b60c-4cfe064f5188.CG.0_02054e0a-146a-4a42-b60c-4cfe064f5188.CG.1', '02054e0a-146a-4a42-b60c-4cfe064f5188.WT.0_02054e0a-146a-4a42-b60c-4cfe064f5188.WT.1')	(0,0):33719,(0,1):471,(1,0):26,(1,1):5	0:26,1:476	(0,0):27298,(0,1):343,(1,0):1242,(1,1):2	0:1243,1:344	chr2	+	(10263863, 10263863)	(10351851, 10264977)	HCT116-unstranded	1.0	SA464	SA468
83e3fce5-e517-4ed3-8a54-07e52c6113d7	CG	0.05	0.03	0.07	0.38	0.29	0.49	-0.33	1000000000000.0	('83e3fce5-e517-4ed3-8a54-07e52c6113d7.CG.0_83e3fce5-e517-4ed3-8a54-07e52c6113d7.CG.1', '83e3fce5-e517-4ed3-8a54-07e52c6113d7.WT.0_83e3fce5-e517-4ed3-8a54-07e52c6113d7.WT.1')	(0,0):172,(0,1):140,(1,0):21	0:21,1:140	(0,0):119,(0,1):33,(1,0):66	0:66,1:33	chr2	+	(48738479, 48738479)	(48809702, 48742524)	HCT116-unstranded	1.0	SA464	SA468
ac7b98a1-c4c3-4733-bbcc-aefde0843d1b	CG	0.16	0.14	0.18	0.44	0.4	0.48	-0.28	1000000000000.0	('ac7b98a1-c4c3-4733-bbcc-aefde0843d1b.CG.1_ac7b98a1-c4c3-4733-bbcc-aefde0843d1b.CG.0', 'ac7b98a1-c4c3-4733-bbcc-aefde0843d1b.WT.1_ac7b98a1-c4c3-4733-bbcc-aefde0843d1b.WT.0')	(0,0):484,(0,1):818,(1,0):204,(1,1):1	0:204,1:819	(0,0):356,(0,1):353,(1,0):366	0:366,1:353	chr2	-	(54080050, 54091204)	(54093360, 54093360)	HCT116-unstranded	1.0	SA464	SA468
0a5a614a-6b4a-4c15-bd1f-c33fa20f495e	CG	0.66	0.63	0.7	0.46	0.4	0.51	0.2	1000000000000.0	('0a5a614a-6b4a-4c15-bd1f-c33fa20f495e.CG.0_0a5a614a-6b4a-4c15-bd1f-c33fa20f495e.CG.1', '0a5a614a-6b4a-4c15-bd1f-c33fa20f495e.WT.0_0a5a614a-6b4a-4c15-bd1f-c33fa20f495e.WT.1')	(0,0):5378,(0,1):1727,(1,0):157,(1,1):1	0:157,1:1728	(0,0):41932,(0,1):2494,(1,0):91,(1,1):4	0:91,1:2498	chr2	+	(217364672, 217364672)	(217525509, 217368274)	HCT116-unstranded	1.0	SA464	SA468
a0b36e49-5617-4594-9650-00696c10630a	CG	0.03	0.0	0.07	0.26	0.12	0.44	-0.23	33.46	('a0b36e49-5617-4594-9650-00696c10630a.CG.0_a0b36e49-5617-4594-9650-00696c10630a.CG.1', 'a0b36e49-5617-4594-9650-00696c10630a.WT.0_a0b36e49-5617-4594-9650-00696c10630a.WT.1')	(0,0):483,(0,1):135,(1,1):19	0:0,1:154	(0,0):444,(0,1):49,(1,0):5,(1,1):14	0:13,1:55	chr2	+	(3607038, 3607038)	(3622791, 3609324)	HCT116-unstranded	1.0	SA464	SA468
50ccc34e-8a9b-4c7c-b3ef-08ebbf83f077	CG	0.34	0.29	0.41	0.77	0.67	0.86	-0.43	1000000000000.0	('50ccc34e-8a9b-4c7c-b3ef-08ebbf83f077.CG.0_50ccc34e-8a9b-4c7c-b3ef-08ebbf83f077.CG.1', '50ccc34e-8a9b-4c7c-b3ef-08ebbf83f077.WT.0_50ccc34e-8a9b-4c7c-b3ef-08ebbf83f077.WT.1')	(0,0):1661,(0,1):63,(1,0):879,(1,1):4	0:880,1:66	(0,0):2265,(0,1):13,(1,0):1239,(1,1):3	0:1241,1:14	chr8	+	(96037214, 96037214)	(96168912, 96044322)	HCT116-unstranded	1.0	SA464	SA468
0e9f81d8-f084-4931-8bde-397557f981a3	CG	0.01	0.0	0.02	0.77	0.61	0.91	-0.76	1000000000000.0	('0e9f81d8-f084-4931-8bde-397557f981a3.CG.1_0e9f81d8-f084-4931-8bde-397557f981a3.CG.0', '0e9f81d8-f084-4931-8bde-397557f981a3.WT.1_0e9f81d8-f084-4931-8bde-397557f981a3.WT.0')	(0,0):11950,(0,1):95,(1,0):5,(1,1):2	0:5,1:97	(0,0):3690,(0,1):4,(1,0):115	0:115,1:4	chr8	-	(104258522, 104417004)	(104420012, 104420012)	HCT116-unstranded	1.0	SA464	SA468
3a16a931-022e-4c9b-b44d-ba5f43c17133	CG	0.71	0.67	0.75	0.9	0.87	0.93	-0.19	1000000000000.0	('3a16a931-022e-4c9b-b44d-ba5f43c17133.CG.0_3a16a931-022e-4c9b-b44d-ba5f43c17133.CG.1', '3a16a931-022e-4c9b-b44d-ba5f43c17133.WT.0_3a16a931-022e-4c9b-b44d-ba5f43c17133.WT.1')	(0,0):605,(0,1):106,(1,0):879	0:879,1:106	(0,0):1686,(0,1):38,(1,0):1240	0:1240,1:38	chr8	+	(96064402, 96064402)	(96168912, 96070938)	HCT116-unstranded	1.0	SA464	SA468
1182c16c-72f6-4cf2-993c-8a3bfe746295	CG	0.71	0.67	0.75	0.9	0.87	0.93	-0.19	1000000000000.0	('1182c16c-72f6-4cf2-993c-8a3bfe746295.CG.0_1182c16c-72f6-4cf2-993c-8a3bfe746295.CG.1', '1182c16c-72f6-4cf2-993c-8a3bfe746295.WT.0_1182c16c-72f6-4cf2-993c-8a3bfe746295.WT.1')	(0,0):605,(0,1):106,(1,0):879	0:879,1:106	(0,0):1686,(0,1):38,(1,0):1240	0:1240,1:38	chr8	+	(96064402, 96064402)	(96168912, 96070938)	HCT116-unstranded	1.0	SA464	SA468
b04854a3-3c3b-47e3-aa2b-af822f547d5b	CG	0.35	0.26	0.46	0.85	0.57	0.98	-0.5	187.25	('b04854a3-3c3b-47e3-aa2b-af822f547d5b.CG.0_b04854a3-3c3b-47e3-aa2b-af822f547d5b.CG.1', 'b04854a3-3c3b-47e3-aa2b-af822f547d5b.WT.0_b04854a3-3c3b-47e3-aa2b-af822f547d5b.WT.1')	(0,0):3797,(0,1):23,(1,0):135,(1,1):3	0:136,1:25	(0,0):788,(0,1):1,(1,0):96	0:96,1:1	chr8	+	(22442530, 22442530)	(22458870, 22442912)	HCT116-unstranded	1.0	SA464	SA468
88815e0e-bebe-4a81-9589-69ae18853028	CG	0.01	0.0	0.01	0.37	0.32	0.43	-0.36	1000000000000.0	('88815e0e-bebe-4a81-9589-69ae18853028.CG.1_88815e0e-bebe-4a81-9589-69ae18853028.CG.0', '88815e0e-bebe-4a81-9589-69ae18853028.WT.1_88815e0e-bebe-4a81-9589-69ae18853028.WT.0')	(0,0):12286,(0,1):401,(1,0):5,(1,1):454	0:7,1:853	(0,0):3866,(0,1):79,(1,0):147,(1,1):147	0:199,1:174	chr8	-	(104258522, 104419862)	(104427332, 104427332)	HCT116-unstranded	1.0	SA464	SA468
64b2e8b8-5013-4672-9f1c-1054e2915d64	CG	0.01	0.0	0.02	0.79	0.62	0.93	-0.78	1000000000000.0	('64b2e8b8-5013-4672-9f1c-1054e2915d64.CG.1_64b2e8b8-5013-4672-9f1c-1054e2915d64.CG.0', '64b2e8b8-5013-4672-9f1c-1054e2915d64.WT.1_64b2e8b8-5013-4672-9f1c-1054e2915d64.WT.0')	(0,0):11950,(0,1):95,(1,0):5,(1,1):2	0:5,1:97	(0,0):3690,(0,1):4,(1,0):115	0:115,1:4	chr8	-	(104258522, 104417004)	(104420012, 104420012)	HCT116-unstranded	1.0	SA464	SA468
9b71d3d1-3009-473f-a211-f20f8b74a9eb	CG	0.34	0.29	0.4	0.76	0.66	0.86	-0.42	1000000000000.0	('9b71d3d1-3009-473f-a211-f20f8b74a9eb.CG.0_9b71d3d1-3009-473f-a211-f20f8b74a9eb.CG.1', '9b71d3d1-3009-473f-a211-f20f8b74a9eb.WT.0_9b71d3d1-3009-473f-a211-f20f8b74a9eb.WT.1')	(0,0):1661,(0,1):63,(1,0):879,(1,1):4	0:882,1:64	(0,0):2265,(0,1):13,(1,0):1239,(1,1):3	0:1241,1:14	chr8	+	(96037214, 96037214)	(96168912, 96044322)	HCT116-unstranded	1.0	SA464	SA468
a6ff9d2f-463a-41bc-baa5-5ccc264fbbad	CG	0.0	0.0	0.01	0.37	0.32	0.43	-0.37	1000000000000.0	('a6ff9d2f-463a-41bc-baa5-5ccc264fbbad.CG.1_a6ff9d2f-463a-41bc-baa5-5ccc264fbbad.CG.0', 'a6ff9d2f-463a-41bc-baa5-5ccc264fbbad.WT.1_a6ff9d2f-463a-41bc-baa5-5ccc264fbbad.WT.0')	(0,0):12286,(0,1):401,(1,0):5,(1,1):454	0:6,1:854	(0,0):3866,(0,1):79,(1,0):147,(1,1):147	0:191,1:182	chr8	-	(104258522, 104419862)	(104427332, 104427332)	HCT116-unstranded	1.0	SA464	SA468
b3157cd6-9bb3-42cf-8d64-0171e4e13db2	CG	0.01	0.0	0.02	0.59	0.47	0.72	-0.58	1000000000000.0	('b3157cd6-9bb3-42cf-8d64-0171e4e13db2.CG.1_b3157cd6-9bb3-42cf-8d64-0171e4e13db2.CG.0', 'b3157cd6-9bb3-42cf-8d64-0171e4e13db2.WT.1_b3157cd6-9bb3-42cf-8d64-0171e4e13db2.WT.0')	(0,0):10316,(0,1):117,(1,0):5	0:5,1:117	(0,0):3448,(0,1):15,(1,0):106	0:106,1:15	chr8	-	(104258522, 104413744)	(104414282, 104414282)	HCT116-unstranded	1.0	SA464	SA468
e31b9696-a6ae-475e-92c9-9c45dc9330a1	CG	0.01	0.0	0.02	0.58	0.47	0.72	-0.57	1000000000000.0	('e31b9696-a6ae-475e-92c9-9c45dc9330a1.CG.1_e31b9696-a6ae-475e-92c9-9c45dc9330a1.CG.0', 'e31b9696-a6ae-475e-92c9-9c45dc9330a1.WT.1_e31b9696-a6ae-475e-92c9-9c45dc9330a1.WT.0')	(0,0):10316,(0,1):117,(1,0):5	0:5,1:117	(0,0):3448,(0,1):15,(1,0):106	0:106,1:15	chr8	-	(104258522, 104413744)	(104414282, 104414282)	HCT116-unstranded	1.0	SA464	SA468
cfab7f03-d0da-4dea-8fd7-469a7963124c	CG	0.43	0.4	0.46	0.85	0.82	0.87	-0.42	1000000000000.0	('cfab7f03-d0da-4dea-8fd7-469a7963124c.CG.1_cfab7f03-d0da-4dea-8fd7-469a7963124c.CG.0', 'cfab7f03-d0da-4dea-8fd7-469a7963124c.WT.1_cfab7f03-d0da-4dea-8fd7-469a7963124c.WT.0')	(0,0):435,(0,1):1190,(1,0):292,(1,1):1	0:293,1:1190	(0,0):287,(0,1):159,(1,0):288	0:288,1:159	chr8	-	(120844722, 120846216)	(120850647, 120850647)	HCT116-unstranded	1.0	SA464	SA468
5c6e364e-3980-4a85-b396-8edf73e02b43	CG	0.43	0.4	0.46	0.85	0.82	0.87	-0.42	1000000000000.0	('5c6e364e-3980-4a85-b396-8edf73e02b43.CG.1_5c6e364e-3980-4a85-b396-8edf73e02b43.CG.0', '5c6e364e-3980-4a85-b396-8edf73e02b43.WT.1_5c6e364e-3980-4a85-b396-8edf73e02b43.WT.0')	(0,0):435,(0,1):1190,(1,0):292,(1,1):1	0:293,1:1190	(0,0):287,(0,1):159,(1,0):288	0:288,1:159	chr8	-	(120844722, 120846216)	(120850647, 120850647)	HCT116-unstranded	1.0	SA464	SA468
8f055794-c7bd-47f3-b139-068379637e33	CG	0.14	0.11	0.17	0.54	0.4	0.7	-0.4	1000000000000.0	('8f055794-c7bd-47f3-b139-068379637e33.CG.0_8f055794-c7bd-47f3-b139-068379637e33.CG.1', '8f055794-c7bd-47f3-b139-068379637e33.WT.0_8f055794-c7bd-47f3-b139-068379637e33.WT.1')	(0,0):2543,(0,1):133,(1,0):136	0:136,1:133	(0,0):560,(0,1):12,(1,0):96	0:96,1:12	chr8	+	(22447109, 22447109)	(22458870, 22449181)	HCT116-unstranded	1.0	SA464	SA468
5d91da9b-2b09-4986-ab90-5e6e4cd20401	CG	0.0	0.0	0.01	0.23	0.19	0.28	-0.23	1000000000000.0	('5d91da9b-2b09-4986-ab90-5e6e4cd20401.CG.1_5d91da9b-2b09-4986-ab90-5e6e4cd20401.CG.0', '5d91da9b-2b09-4986-ab90-5e6e4cd20401.WT.1_5d91da9b-2b09-4986-ab90-5e6e4cd20401.WT.0')	(0,0):443,(0,1):4768,(1,1):140	0:0,1:4908	(0,0):1882,(0,1):1325,(1,0):50,(1,1):93	0:65,1:1403	chr6	-	(34511797, 34555065)	(34574681, 34574681)	HCT116-unstranded	1.0	SA464	SA468
6dd39d91-869f-413c-943e-3762de1a8bcf	CG	0.02	0.0	0.05	0.27	0.16	0.39	-0.25	61412.9	('6dd39d91-869f-413c-943e-3762de1a8bcf.CG.1_6dd39d91-869f-413c-943e-3762de1a8bcf.CG.0', '6dd39d91-869f-413c-943e-3762de1a8bcf.WT.1_6dd39d91-869f-413c-943e-3762de1a8bcf.WT.0')	(0,0):919,(0,1):2721	0:0,1:2721	(0,0):474,(0,1):1050,(1,0):12	0:12,1:1050	chr6	-	(42156320, 42174539)	(42176685, 42176685)	HCT116-unstranded	1.0	SA464	SA468
9e357c6c-c7f5-4bf2-8210-8add3509c1e6	CG	0.03	0.03	0.04	0.2	0.18	0.22	-0.17	1000000000000.0	('9e357c6c-c7f5-4bf2-8210-8add3509c1e6.CG.0_9e357c6c-c7f5-4bf2-8210-8add3509c1e6.CG.1', '9e357c6c-c7f5-4bf2-8210-8add3509c1e6.WT.0_9e357c6c-c7f5-4bf2-8210-8add3509c1e6.WT.1')	(0,0):1800,(0,1):2608,(1,0):44,(1,1):15	0:44,1:2623	(0,0):1420,(0,1):1728,(1,0):212,(1,1):14	0:215,1:1739	chr6	+	(31637096, 31637096)	(31639061, 31637847)	HCT116-unstranded	1.0	SA464	SA468
87d3e7ff-b63a-4313-84fc-da780bb70c29	CG	0.03	0.02	0.05	0.2	0.18	0.22	-0.17	1000000000000.0	('87d3e7ff-b63a-4313-84fc-da780bb70c29.CG.0_87d3e7ff-b63a-4313-84fc-da780bb70c29.CG.1', '87d3e7ff-b63a-4313-84fc-da780bb70c29.WT.0_87d3e7ff-b63a-4313-84fc-da780bb70c29.WT.1')	(0,0):1776,(0,1):2467,(1,0):41,(1,1):13	0:41,1:2480	(0,0):1413,(0,1):1634,(1,0):195,(1,1):10	0:196,1:1643	chr6	+	(31637105, 31637105)	(31639061, 31637847)	HCT116-unstranded	1.0	SA464	SA468
678b7c4f-071e-443f-8f8e-363391e550c1	CG	0.02	0.0	0.07	0.28	0.13	0.43	-0.26	27.13	('678b7c4f-071e-443f-8f8e-363391e550c1.CG.1_678b7c4f-071e-443f-8f8e-363391e550c1.CG.0', '678b7c4f-071e-443f-8f8e-363391e550c1.WT.1_678b7c4f-071e-443f-8f8e-363391e550c1.WT.0')	(0,0):1858,(0,1):83,(1,1):42	0:1,1:124	(0,0):724,(0,1):29,(1,0):7,(1,1):14	0:8,1:42	chr6	-	(33157097, 33166946)	(33168391, 33168391)	HCT116-unstranded	1.0	SA464	SA468
66d55174-3cc8-4c1a-9b74-2b1b2bd6ec28	CG	0.0	0.0	0.02	0.1	0.06	0.16	-0.1	13507.46	('66d55174-3cc8-4c1a-9b74-2b1b2bd6ec28.CG.1_66d55174-3cc8-4c1a-9b74-2b1b2bd6ec28.CG.0', '66d55174-3cc8-4c1a-9b74-2b1b2bd6ec28.WT.1_66d55174-3cc8-4c1a-9b74-2b1b2bd6ec28.WT.0')	(0,0):5103,(0,1):217,(1,1):32	0:0,1:249	(0,0):2615,(0,1):80,(1,0):12,(1,1):13	0:12,1:93	chr6	-	(99968816, 100010718)	(100016849, 100016849)	HCT116-unstranded	1.0	SA464	SA468
8e0f80e6-7596-4ec2-b126-ba91d1048753	CG	0.02	0.02	0.03	0.14	0.13	0.16	-0.12	1000000000000.0	('8e0f80e6-7596-4ec2-b126-ba91d1048753.CG.0_8e0f80e6-7596-4ec2-b126-ba91d1048753.CG.1', '8e0f80e6-7596-4ec2-b126-ba91d1048753.WT.0_8e0f80e6-7596-4ec2-b126-ba91d1048753.WT.1')	(0,0):3335,(0,1):2635,(1,0):44,(1,1):108	0:48,1:2739	(0,0):2588,(0,1):1742,(1,0):216,(1,1):68	0:225,1:1801	chr6	+	(31636874, 31636874)	(31639061, 31637847)	HCT116-unstranded	1.0	SA464	SA468
2e469e68-4da3-43ba-9b19-bbdcaf5a32d1	CG	0.0	0.0	0.01	0.23	0.18	0.28	-0.23	1000000000000.0	('2e469e68-4da3-43ba-9b19-bbdcaf5a32d1.CG.1_2e469e68-4da3-43ba-9b19-bbdcaf5a32d1.CG.0', '2e469e68-4da3-43ba-9b19-bbdcaf5a32d1.WT.1_2e469e68-4da3-43ba-9b19-bbdcaf5a32d1.WT.0')	(0,0):443,(0,1):4768,(1,1):140	0:2,1:4906	(0,0):1882,(0,1):1325,(1,0):50,(1,1):93	0:65,1:1403	chr6	-	(34511797, 34555065)	(34574681, 34574681)	HCT116-unstranded	1.0	SA464	SA468
121e6288-9933-453e-b0fc-ec941b0284ee	CG	0.16	0.11	0.22	0.38	0.29	0.47	-0.22	5025.97	('121e6288-9933-453e-b0fc-ec941b0284ee.CG.0_121e6288-9933-453e-b0fc-ec941b0284ee.CG.1', '121e6288-9933-453e-b0fc-ec941b0284ee.WT.0_121e6288-9933-453e-b0fc-ec941b0284ee.WT.1')	(0,0):9268,(0,1):273,(1,0):28	0:28,1:273	(0,0):6559,(0,1):82,(1,0):28	0:28,1:82	chr6	+	(44200080, 44200080)	(44216513, 44200743)	HCT116-unstranded	1.0	SA464	SA468
24691ff8-2c04-4cd2-9793-4b77e9b3d11f	CG	0.04	0.01	0.11	0.58	0.4	0.73	-0.54	1000000000000.0	('24691ff8-2c04-4cd2-9793-4b77e9b3d11f.CG.1_24691ff8-2c04-4cd2-9793-4b77e9b3d11f.CG.0', '24691ff8-2c04-4cd2-9793-4b77e9b3d11f.WT.1_24691ff8-2c04-4cd2-9793-4b77e9b3d11f.WT.0')	(0,0):4054,(0,1):23,(1,0):1	0:1,1:23	(0,0):1810,(0,1):8,(1,0):24	0:24,1:8	chr6	-	(42156320, 42176596)	(42178334, 42178334)	HCT116-unstranded	1.0	SA464	SA468
c31c954e-9d34-4148-80e0-24219c0e54ff	CG	0.0	0.0	0.01	0.1	0.06	0.17	-0.1	25308.73	('c31c954e-9d34-4148-80e0-24219c0e54ff.CG.1_c31c954e-9d34-4148-80e0-24219c0e54ff.CG.0', 'c31c954e-9d34-4148-80e0-24219c0e54ff.WT.1_c31c954e-9d34-4148-80e0-24219c0e54ff.WT.0')	(0,0):5103,(0,1):217,(1,1):32	0:0,1:249	(0,0):2615,(0,1):80,(1,0):12,(1,1):13	0:15,1:90	chr6	-	(99968816, 100010718)	(100016849, 100016849)	HCT116-unstranded	1.0	SA464	SA468
6b1e5fe0-c454-4fa8-b0d8-a8a456c2f88b	CG	0.03	0.0	0.11	0.29	0.13	0.51	-0.26	21.36	('6b1e5fe0-c454-4fa8-b0d8-a8a456c2f88b.CG.0_6b1e5fe0-c454-4fa8-b0d8-a8a456c2f88b.CG.1', '6b1e5fe0-c454-4fa8-b0d8-a8a456c2f88b.WT.0_6b1e5fe0-c454-4fa8-b0d8-a8a456c2f88b.WT.1')	(0,0):13168,(0,1):8,(1,1):1	0:0,1:9	(0,0):13846,(0,1):4,(1,0):13,(1,1):1	0:13,1:5	chr6	+	(31634598, 31634598)	(31675564, 31635747)	HCT116-unstranded	1.0	SA464	SA468
a3f371ea-9751-4c2c-be7e-5304595964f8	CG	0.02	0.0	0.07	0.29	0.15	0.47	-0.27	86.8	('a3f371ea-9751-4c2c-be7e-5304595964f8.CG.1_a3f371ea-9751-4c2c-be7e-5304595964f8.CG.0', 'a3f371ea-9751-4c2c-be7e-5304595964f8.WT.1_a3f371ea-9751-4c2c-be7e-5304595964f8.WT.0')	(0,0):1858,(0,1):83,(1,1):42	0:0,1:125	(0,0):724,(0,1):29,(1,0):7,(1,1):14	0:11,1:39	chr6	-	(33157097, 33166946)	(33168391, 33168391)	HCT116-unstranded	1.0	SA464	SA468
15f5c1ef-db95-4efe-a649-5282e467243b	CG	0.01	0.0	0.01	0.52	0.47	0.58	-0.51	1000000000000.0	('15f5c1ef-db95-4efe-a649-5282e467243b.CG.1_15f5c1ef-db95-4efe-a649-5282e467243b.CG.0', '15f5c1ef-db95-4efe-a649-5282e467243b.WT.1_15f5c1ef-db95-4efe-a649-5282e467243b.WT.0')	(0,0):12878,(0,1):179,(1,0):46	0:46,1:179	(0,0):9785,(0,1):73,(1,0):4258,(1,1):1	0:4259,1:73	chr12	-	(109016053, 109048082)	(109051199, 109051199)	HCT116-unstranded	1.0	SA464	SA468
cf425dea-5496-4b73-b233-abe3e8a71e96	CG	0.02	0.01	0.03	0.87	0.8	0.92	-0.85	1000000000000.0	('cf425dea-5496-4b73-b233-abe3e8a71e96.CG.1_cf425dea-5496-4b73-b233-abe3e8a71e96.CG.0', 'cf425dea-5496-4b73-b233-abe3e8a71e96.WT.1_cf425dea-5496-4b73-b233-abe3e8a71e96.WT.0')	(0,0):11113,(0,1):31,(1,0):46,(1,1):3	0:46,1:34	(0,0):8488,(0,1):8,(1,0):4279	0:4279,1:8	chr12	-	(109016053, 109042739)	(109046193, 109046193)	HCT116-unstranded	1.0	SA464	SA468
c704653b-64b7-413b-8db2-49641c1273d6	CG	0.02	0.0	0.08	0.35	0.22	0.47	-0.33	190648985.07	('c704653b-64b7-413b-8db2-49641c1273d6.CG.1_c704653b-64b7-413b-8db2-49641c1273d6.CG.0', 'c704653b-64b7-413b-8db2-49641c1273d6.WT.1_c704653b-64b7-413b-8db2-49641c1273d6.WT.0')	(0,0):242,(0,1):41	0:0,1:41	(0,0):213,(0,1):30,(1,0):18	0:18,1:30	chr12	-	(6548167, 6571403)	(6574107, 6574107)	HCT116-unstranded	1.0	SA464	SA468
cae5ebfe-6d1f-464b-890b-9a69579a0151	CG	0.02	0.01	0.03	0.87	0.79	0.93	-0.85	1000000000000.0	('cae5ebfe-6d1f-464b-890b-9a69579a0151.CG.1_cae5ebfe-6d1f-464b-890b-9a69579a0151.CG.0', 'cae5ebfe-6d1f-464b-890b-9a69579a0151.WT.1_cae5ebfe-6d1f-464b-890b-9a69579a0151.WT.0')	(0,0):11113,(0,1):31,(1,0):46,(1,1):3	0:46,1:34	(0,0):8488,(0,1):8,(1,0):4279	0:4279,1:8	chr12	-	(109016053, 109042739)	(109046193, 109046193)	HCT116-unstranded	1.0	SA464	SA468
d7eb949f-38e0-4b30-931f-cea57bc4f139	CG	0.01	0.0	0.03	0.12	0.06	0.21	-0.11	515.89	('d7eb949f-38e0-4b30-931f-cea57bc4f139.CG.0_d7eb949f-38e0-4b30-931f-cea57bc4f139.CG.1', 'd7eb949f-38e0-4b30-931f-cea57bc4f139.WT.0_d7eb949f-38e0-4b30-931f-cea57bc4f139.WT.1')	(0,0):379,(0,1):2954	0:0,1:2954	(0,0):275,(0,1):849,(1,0):6	0:6,1:849	chr12	+	(123253329, 123253329)	(123262230, 123255611)	HCT116-unstranded	1.0	SA464	SA468
b721bf94-514f-464e-b82a-0fc23ef5ba42	CG	0.01	0.0	0.01	0.44	0.4	0.48	-0.43	1000000000000.0	('b721bf94-514f-464e-b82a-0fc23ef5ba42.CG.1_b721bf94-514f-464e-b82a-0fc23ef5ba42.CG.0', 'b721bf94-514f-464e-b82a-0fc23ef5ba42.WT.1_b721bf94-514f-464e-b82a-0fc23ef5ba42.WT.0')	(0,0):16220,(0,1):198,(1,0):46,(1,1):2	0:46,1:200	(0,0):12666,(0,1):147,(1,0):4297	0:4297,1:147	chr12	-	(109016053, 109055805)	(109072170, 109072170)	HCT116-unstranded	1.0	SA464	SA468
51249d1e-9bdb-40dd-a6da-c4f505b63c99	CG	0.0	0.0	0.01	0.33	0.3	0.35	-0.33	1000000000000.0	('51249d1e-9bdb-40dd-a6da-c4f505b63c99.CG.1_51249d1e-9bdb-40dd-a6da-c4f505b63c99.CG.0', '51249d1e-9bdb-40dd-a6da-c4f505b63c99.WT.1_51249d1e-9bdb-40dd-a6da-c4f505b63c99.WT.0')	(0,0):17046,(0,1):526,(1,0):46,(1,1):21	0:46,1:547	(0,0):13505,(0,1):426,(1,0):4261,(1,1):12	0:4262,1:437	chr12	-	(109016053, 109072048)	(109095099, 109095099)	HCT116-unstranded	1.0	SA464	SA468
2fe27f85-edd6-40a6-a797-2cbfbac50962	CG	0.0	0.0	0.0	0.31	0.29	0.33	-0.31	1000000000000.0	('2fe27f85-edd6-40a6-a797-2cbfbac50962.CG.1_2fe27f85-edd6-40a6-a797-2cbfbac50962.CG.0', '2fe27f85-edd6-40a6-a797-2cbfbac50962.WT.1_2fe27f85-edd6-40a6-a797-2cbfbac50962.WT.0')	(0,0):13876,(0,1):639,(1,0):46,(1,1):5	0:46,1:644	(0,0):10724,(0,1):392,(1,0):4289,(1,1):6	0:4290,1:397	chr12	-	(109016053, 109051080)	(109052695, 109052695)	HCT116-unstranded	1.0	SA464	SA468
a1bd4d5c-c8e1-46ab-af78-4d5f8c916bae	CG	0.0	0.0	0.02	0.13	0.06	0.22	-0.13	187.64	('a1bd4d5c-c8e1-46ab-af78-4d5f8c916bae.CG.0_a1bd4d5c-c8e1-46ab-af78-4d5f8c916bae.CG.1', 'a1bd4d5c-c8e1-46ab-af78-4d5f8c916bae.WT.0_a1bd4d5c-c8e1-46ab-af78-4d5f8c916bae.WT.1')	(0,0):379,(0,1):2954	0:0,1:2954	(0,0):275,(0,1):849,(1,0):6	0:6,1:849	chr12	+	(123253329, 123253329)	(123262230, 123255611)	HCT116-unstranded	1.0	SA464	SA468
5bb10b05-feff-48e0-88d4-d522c6ec99ad	CG	0.03	0.0	0.08	0.35	0.23	0.47	-0.32	87668529.39	('5bb10b05-feff-48e0-88d4-d522c6ec99ad.CG.1_5bb10b05-feff-48e0-88d4-d522c6ec99ad.CG.0', '5bb10b05-feff-48e0-88d4-d522c6ec99ad.WT.1_5bb10b05-feff-48e0-88d4-d522c6ec99ad.WT.0')	(0,0):242,(0,1):41	0:0,1:41	(0,0):213,(0,1):30,(1,0):18	0:18,1:30	chr12	-	(6548167, 6571403)	(6574107, 6574107)	HCT116-unstranded	1.0	SA464	SA468
1d2861ab-eaa8-421b-a917-b06732d681f9	CG	0.0	0.0	0.01	0.33	0.3	0.35	-0.33	1000000000000.0	('1d2861ab-eaa8-421b-a917-b06732d681f9.CG.1_1d2861ab-eaa8-421b-a917-b06732d681f9.CG.0', '1d2861ab-eaa8-421b-a917-b06732d681f9.WT.1_1d2861ab-eaa8-421b-a917-b06732d681f9.WT.0')	(0,0):17046,(0,1):526,(1,0):46,(1,1):21	0:46,1:547	(0,0):13505,(0,1):426,(1,0):4261,(1,1):12	0:4264,1:435	chr12	-	(109016053, 109072048)	(109095099, 109095099)	HCT116-unstranded	1.0	SA464	SA468
ec0d862a-42bd-4c62-99e7-5a24c5e6587b	CG	0.63	0.44	0.77	0.25	0.11	0.43	0.38	27.82	('ec0d862a-42bd-4c62-99e7-5a24c5e6587b.CG.1_ec0d862a-42bd-4c62-99e7-5a24c5e6587b.CG.0', 'ec0d862a-42bd-4c62-99e7-5a24c5e6587b.WT.1_ec0d862a-42bd-4c62-99e7-5a24c5e6587b.WT.0')	(0,0):208,(0,1):26,(1,0):10	0:10,1:26	(0,0):211,(0,1):67,(1,0):4	0:4,1:67	chr12	-	(76086683, 76087790)	(76088550, 76088550)	HCT116-unstranded	1.0	SA464	SA468
b6c92dd9-3637-4923-948f-6c293851987b	CG	0.01	0.0	0.01	0.52	0.51	0.53	-0.51	1000000000000.0	('b6c92dd9-3637-4923-948f-6c293851987b.CG.1_b6c92dd9-3637-4923-948f-6c293851987b.CG.0', 'b6c92dd9-3637-4923-948f-6c293851987b.WT.1_b6c92dd9-3637-4923-948f-6c293851987b.WT.0')	(0,0):798,(0,1):8665,(1,0):46,(1,1):386	0:49,1:9048	(0,0):1196,(0,1):5241,(1,0):4783,(1,1):359	0:4979,1:5404	chr12	-	(109016053, 109038885)	(109042626, 109042626)	HCT116-unstranded	1.0	SA464	SA468
188b2e2a-cb6f-4ec5-8638-a321f6cfa6f1	CG	0.0	0.0	0.0	0.31	0.29	0.33	-0.31	1000000000000.0	('188b2e2a-cb6f-4ec5-8638-a321f6cfa6f1.CG.1_188b2e2a-cb6f-4ec5-8638-a321f6cfa6f1.CG.0', '188b2e2a-cb6f-4ec5-8638-a321f6cfa6f1.WT.1_188b2e2a-cb6f-4ec5-8638-a321f6cfa6f1.WT.0')	(0,0):13876,(0,1):639,(1,0):46,(1,1):5	0:46,1:644	(0,0):10724,(0,1):392,(1,0):4289,(1,1):6	0:4292,1:395	chr12	-	(109016053, 109051080)	(109052695, 109052695)	HCT116-unstranded	1.0	SA464	SA468
d96b46ac-0d06-4175-acf6-4b0eed7ebef8	CG	0.03	0.01	0.08	0.75	0.57	0.9	-0.72	1000000000000.0	('d96b46ac-0d06-4175-acf6-4b0eed7ebef8.CG.0_d96b46ac-0d06-4175-acf6-4b0eed7ebef8.CG.1', 'd96b46ac-0d06-4175-acf6-4b0eed7ebef8.WT.0_d96b46ac-0d06-4175-acf6-4b0eed7ebef8.WT.1')	(0,0):1673,(0,1):12,(1,0):3	0:3,1:12	(0,0):1965,(0,1):3,(1,0):154	0:154,1:3	chr12	+	(4652929, 4652929)	(4700464, 4655584)	HCT116-unstranded	1.0	SA464	SA468
020041e4-ce65-4af1-a951-6142f811355d	CG	0.01	0.0	0.01	0.44	0.4	0.48	-0.43	1000000000000.0	('020041e4-ce65-4af1-a951-6142f811355d.CG.1_020041e4-ce65-4af1-a951-6142f811355d.CG.0', '020041e4-ce65-4af1-a951-6142f811355d.WT.1_020041e4-ce65-4af1-a951-6142f811355d.WT.0')	(0,0):16220,(0,1):198,(1,0):46,(1,1):2	0:46,1:200	(0,0):12666,(0,1):147,(1,0):4297	0:4297,1:147	chr12	-	(109016053, 109055805)	(109072170, 109072170)	HCT116-unstranded	1.0	SA464	SA468
4c46015e-e255-4668-a42b-b6b16b44ce59	CG	0.01	0.0	0.01	0.52	0.51	0.53	-0.51	1000000000000.0	('4c46015e-e255-4668-a42b-b6b16b44ce59.CG.1_4c46015e-e255-4668-a42b-b6b16b44ce59.CG.0', '4c46015e-e255-4668-a42b-b6b16b44ce59.WT.1_4c46015e-e255-4668-a42b-b6b16b44ce59.WT.0')	(0,0):798,(0,1):8665,(1,0):46,(1,1):386	0:50,1:9047	(0,0):1196,(0,1):5241,(1,0):4783,(1,1):359	0:4975,1:5408	chr12	-	(109016053, 109038885)	(109042626, 109042626)	HCT116-unstranded	1.0	SA464	SA468
9a7c293e-9262-4887-a021-793f698d9f00	CG	0.21	0.17	0.27	0.06	0.04	0.09	0.15	1000000000000.0	('9a7c293e-9262-4887-a021-793f698d9f00.CG.1_9a7c293e-9262-4887-a021-793f698d9f00.CG.0', '9a7c293e-9262-4887-a021-793f698d9f00.WT.1_9a7c293e-9262-4887-a021-793f698d9f00.WT.0')	(0,0):15341,(0,1):88,(1,0):84,(1,1):4	0:85,1:91	(0,0):22521,(0,1):135,(1,0):30,(1,1):7	0:31,1:141	chr12	-	(54577440, 54639899)	(54646011, 54646011)	HCT116-unstranded	1.0	SA464	SA468
a0dfce46-8a77-471b-b816-e3c945ebd797	CG	0.01	0.0	0.01	0.52	0.47	0.58	-0.51	1000000000000.0	('a0dfce46-8a77-471b-b816-e3c945ebd797.CG.1_a0dfce46-8a77-471b-b816-e3c945ebd797.CG.0', 'a0dfce46-8a77-471b-b816-e3c945ebd797.WT.1_a0dfce46-8a77-471b-b816-e3c945ebd797.WT.0')	(0,0):12878,(0,1):179,(1,0):46	0:46,1:179	(0,0):9785,(0,1):73,(1,0):4258,(1,1):1	0:4259,1:73	chr12	-	(109016053, 109048082)	(109051199, 109051199)	HCT116-unstranded	1.0	SA464	SA468
945cbdcf-5dc1-4922-9cd2-c6dea23ff365	CG	0.01	0.0	0.04	0.19	0.08	0.33	-0.18	36.43	('945cbdcf-5dc1-4922-9cd2-c6dea23ff365.CG.0_945cbdcf-5dc1-4922-9cd2-c6dea23ff365.CG.1', '945cbdcf-5dc1-4922-9cd2-c6dea23ff365.WT.0_945cbdcf-5dc1-4922-9cd2-c6dea23ff365.WT.1')	(0,0):216,(0,1):2202	0:0,1:2202	(0,0):127,(0,1):588,(1,0):5	0:5,1:588	chr10	+	(116734088, 116734088)	(116754544, 116737430)	HCT116-unstranded	1.0	SA464	SA468
2f6343eb-c0b9-4ab4-a93d-587468e1e677	CG	0.25	0.14	0.41	0.75	0.53	0.92	-0.5	1567.85	('2f6343eb-c0b9-4ab4-a93d-587468e1e677.CG.1_2f6343eb-c0b9-4ab4-a93d-587468e1e677.CG.0', '2f6343eb-c0b9-4ab4-a93d-587468e1e677.WT.1_2f6343eb-c0b9-4ab4-a93d-587468e1e677.WT.0')	(0,0):2653,(0,1):13,(1,0):20	0:20,1:13	(0,0):2188,(0,1):2,(1,0):41	0:41,1:2	chr10	-	(126395205, 126478842)	(126480437, 126480437)	HCT116-unstranded	1.0	SA464	SA468
00e2a473-2ee1-4181-a81b-8e4cfad21ca0	CG	0.03	0.0	0.09	0.25	0.16	0.34	-0.22	364057.51	('00e2a473-2ee1-4181-a81b-8e4cfad21ca0.CG.0_00e2a473-2ee1-4181-a81b-8e4cfad21ca0.CG.1', '00e2a473-2ee1-4181-a81b-8e4cfad21ca0.WT.0_00e2a473-2ee1-4181-a81b-8e4cfad21ca0.WT.1')	(0,0):1585,(0,1):40,(1,1):86	0:0,1:126	(0,0):4303,(0,1):53,(1,0):22,(1,1):119	0:51,1:143	chr10	+	(90639491, 90639491)	(90762951, 90661495)	HCT116-unstranded	1.0	SA464	SA468
df3b09ee-e2e2-4d35-b553-639936a167b9	CG	0.44	0.4	0.48	0.29	0.26	0.33	0.15	1000000000000.0	('df3b09ee-e2e2-4d35-b553-639936a167b9.CG.0_df3b09ee-e2e2-4d35-b553-639936a167b9.CG.1', 'df3b09ee-e2e2-4d35-b553-639936a167b9.WT.0_df3b09ee-e2e2-4d35-b553-639936a167b9.WT.1')	(0,0):5162,(0,1):204,(1,0):846,(1,1):1	0:847,1:204	(0,0):5610,(0,1):198,(1,0):447,(1,1):4	0:447,1:202	chr10	+	(102749463, 102749463)	(102762703, 102750300)	HCT116-unstranded	1.0	SA464	SA468
c835c753-11ad-4ef6-993f-f84156febebf	CG	0.02	0.0	0.06	0.25	0.16	0.35	-0.23	340788765.33	('c835c753-11ad-4ef6-993f-f84156febebf.CG.0_c835c753-11ad-4ef6-993f-f84156febebf.CG.1', 'c835c753-11ad-4ef6-993f-f84156febebf.WT.0_c835c753-11ad-4ef6-993f-f84156febebf.WT.1')	(0,0):1585,(0,1):40,(1,1):86	0:2,1:124	(0,0):4303,(0,1):53,(1,0):22,(1,1):119	0:41,1:153	chr10	+	(90639491, 90639491)	(90762951, 90661495)	HCT116-unstranded	1.0	SA464	SA468
61c8222f-3533-4666-b09b-f45262497d38	CG	0.01	0.0	0.03	0.15	0.09	0.23	-0.14	3144367.71	('61c8222f-3533-4666-b09b-f45262497d38.CG.1_61c8222f-3533-4666-b09b-f45262497d38.CG.0', '61c8222f-3533-4666-b09b-f45262497d38.WT.1_61c8222f-3533-4666-b09b-f45262497d38.WT.0')	(0,0):575,(0,1):282,(1,1):1	0:0,1:283	(0,0):607,(0,1):160,(1,0):12	0:12,1:160	chr10	-	(103534489, 103541082)	(103541611, 103541611)	HCT116-unstranded	1.0	SA464	SA468
5a4af0a0-3566-42f7-aaf1-252832f92438	CG	0.13	0.11	0.14	0.26	0.24	0.28	-0.13	1000000000000.0	('5a4af0a0-3566-42f7-aaf1-252832f92438.CG.1_5a4af0a0-3566-42f7-aaf1-252832f92438.CG.0', '5a4af0a0-3566-42f7-aaf1-252832f92438.WT.1_5a4af0a0-3566-42f7-aaf1-252832f92438.WT.0')	(0,0):678,(0,1):3818,(1,0):263,(1,1):178	0:285,1:3974	(0,0):943,(0,1):2539,(1,0):420,(1,1):105	0:450,1:2614	chr10	-	(75006768, 75008601)	(75011781, 75011781)	HCT116-unstranded	1.0	SA464	SA468
81e71e4b-8540-4928-80dd-759d9fd17925	CG	0.44	0.4	0.47	0.29	0.26	0.32	0.15	1000000000000.0	('81e71e4b-8540-4928-80dd-759d9fd17925.CG.0_81e71e4b-8540-4928-80dd-759d9fd17925.CG.1', '81e71e4b-8540-4928-80dd-759d9fd17925.WT.0_81e71e4b-8540-4928-80dd-759d9fd17925.WT.1')	(0,0):5162,(0,1):204,(1,0):846,(1,1):1	0:846,1:205	(0,0):5610,(0,1):198,(1,0):447,(1,1):4	0:447,1:202	chr10	+	(102749463, 102749463)	(102762703, 102750300)	HCT116-unstranded	1.0	SA464	SA468
b030da5c-4fa1-40df-8aa7-5fb2a7b42e6f	CG	0.01	0.0	0.04	0.16	0.09	0.23	-0.15	5079.29	('b030da5c-4fa1-40df-8aa7-5fb2a7b42e6f.CG.1_b030da5c-4fa1-40df-8aa7-5fb2a7b42e6f.CG.0', 'b030da5c-4fa1-40df-8aa7-5fb2a7b42e6f.WT.1_b030da5c-4fa1-40df-8aa7-5fb2a7b42e6f.WT.0')	(0,0):575,(0,1):282,(1,1):1	0:0,1:283	(0,0):607,(0,1):160,(1,0):12	0:12,1:160	chr10	-	(103534489, 103541082)	(103541611, 103541611)	HCT116-unstranded	1.0	SA464	SA468
d3f54fd7-4f86-4572-b73d-7bd1bb2a9d2a	CG	0.04	0.04	0.05	0.24	0.18	0.32	-0.2	1000000000000.0	('d3f54fd7-4f86-4572-b73d-7bd1bb2a9d2a.CG.0_d3f54fd7-4f86-4572-b73d-7bd1bb2a9d2a.CG.1', 'd3f54fd7-4f86-4572-b73d-7bd1bb2a9d2a.WT.0_d3f54fd7-4f86-4572-b73d-7bd1bb2a9d2a.WT.1')	(0,0):8445,(0,1):352,(1,0):205,(1,1):119	0:210,1:466	(0,0):2996,(0,1):27,(1,0):116,(1,1):13	0:121,1:35	chr10	+	(102296168, 102296168)	(102589074, 102300539)	HCT116-unstranded	1.0	SA464	SA468
b9cdba95-12f9-477a-8bcc-8e3479a99dc7	CG	0.04	0.04	0.05	0.24	0.18	0.32	-0.2	1000000000000.0	('b9cdba95-12f9-477a-8bcc-8e3479a99dc7.CG.0_b9cdba95-12f9-477a-8bcc-8e3479a99dc7.CG.1', 'b9cdba95-12f9-477a-8bcc-8e3479a99dc7.WT.0_b9cdba95-12f9-477a-8bcc-8e3479a99dc7.WT.1')	(0,0):8445,(0,1):352,(1,0):205,(1,1):119	0:208,1:468	(0,0):2996,(0,1):27,(1,0):116,(1,1):13	0:121,1:35	chr10	+	(102296168, 102296168)	(102589074, 102300539)	HCT116-unstranded	1.0	SA464	SA468
fb3be8c4-b687-4084-98bf-9baa3deeecfe	CG	0.24	0.14	0.38	0.77	0.57	0.95	-0.53	70772.93	('fb3be8c4-b687-4084-98bf-9baa3deeecfe.CG.1_fb3be8c4-b687-4084-98bf-9baa3deeecfe.CG.0', 'fb3be8c4-b687-4084-98bf-9baa3deeecfe.WT.1_fb3be8c4-b687-4084-98bf-9baa3deeecfe.WT.0')	(0,0):2653,(0,1):13,(1,0):20	0:20,1:13	(0,0):2188,(0,1):2,(1,0):41	0:41,1:2	chr10	-	(126395205, 126478842)	(126480437, 126480437)	HCT116-unstranded	1.0	SA464	SA468
a0365ec4-1abb-44d7-8ca2-0530e4d9edff	CG	0.24	0.2	0.28	0.1	0.08	0.13	0.14	1000000000000.0	('a0365ec4-1abb-44d7-8ca2-0530e4d9edff.CG.0_a0365ec4-1abb-44d7-8ca2-0530e4d9edff.CG.1', 'a0365ec4-1abb-44d7-8ca2-0530e4d9edff.WT.0_a0365ec4-1abb-44d7-8ca2-0530e4d9edff.WT.1')	(0,0):16890,(0,1):2,(1,0):553,(1,1):196	0:599,1:152	(0,0):10885,(0,1):4,(1,0):145,(1,1):111	0:152,1:108	chr15	+	(65822756, 65822756)	(65918308, 65826772)	HCT116-unstranded	1.0	SA464	SA468
90c38cc2-b807-49df-93d8-97b9f07cc5c6	CG	0.01	0.0	0.03	0.11	0.05	0.17	-0.1	1262.88	('90c38cc2-b807-49df-93d8-97b9f07cc5c6.CG.1_90c38cc2-b807-49df-93d8-97b9f07cc5c6.CG.0', '90c38cc2-b807-49df-93d8-97b9f07cc5c6.WT.1_90c38cc2-b807-49df-93d8-97b9f07cc5c6.WT.0')	(0,0):2563,(0,1):3971,(1,0):2	0:2,1:3971	(0,0):1036,(0,1):950,(1,0):7	0:7,1:950	chr15	-	(68489778, 68499330)	(68502097, 68502097)	HCT116-unstranded	1.0	SA464	SA468
1a99136a-6fad-469b-abf3-6dd919765dac	CG	0.01	0.0	0.02	0.21	0.14	0.29	-0.2	1000000000000.0	('1a99136a-6fad-469b-abf3-6dd919765dac.CG.1_1a99136a-6fad-469b-abf3-6dd919765dac.CG.0', '1a99136a-6fad-469b-abf3-6dd919765dac.WT.1_1a99136a-6fad-469b-abf3-6dd919765dac.WT.0')	(0,0):4151,(0,1):301	0:0,1:301	(0,0):3056,(0,1):147,(1,0):22	0:22,1:147	chr15	-	(101814797, 101833230)	(101835456, 101835456)	HCT116-unstranded	1.0	SA464	SA468
66f65864-058e-44c3-866e-19024f4fe441	CG	0.24	0.2	0.28	0.1	0.08	0.13	0.14	1000000000000.0	('66f65864-058e-44c3-866e-19024f4fe441.CG.0_66f65864-058e-44c3-866e-19024f4fe441.CG.1', '66f65864-058e-44c3-866e-19024f4fe441.WT.0_66f65864-058e-44c3-866e-19024f4fe441.WT.1')	(0,0):16890,(0,1):2,(1,0):553,(1,1):196	0:604,1:147	(0,0):10885,(0,1):4,(1,0):145,(1,1):111	0:155,1:105	chr15	+	(65822756, 65822756)	(65918308, 65826772)	HCT116-unstranded	1.0	SA464	SA468
c69a02d6-5fd7-497b-b2dc-b60b5792e809	CG	0.13	0.08	0.2	0.76	0.6	0.89	-0.63	1000000000000.0	('c69a02d6-5fd7-497b-b2dc-b60b5792e809.CG.1_c69a02d6-5fd7-497b-b2dc-b60b5792e809.CG.0', 'c69a02d6-5fd7-497b-b2dc-b60b5792e809.WT.1_c69a02d6-5fd7-497b-b2dc-b60b5792e809.WT.0')	(0,0):9774,(0,1):47,(1,0):18,(1,1):1	0:19,1:47	(0,0):3235,(0,1):4,(1,0):38	0:38,1:4	chr15	-	(68489778, 68506628)	(68510988, 68510988)	HCT116-unstranded	1.0	SA464	SA468
6dcbb9fb-ad49-4a73-a448-574cdd7b39f5	CG	0.01	0.0	0.02	0.22	0.15	0.29	-0.21	1000000000000.0	('6dcbb9fb-ad49-4a73-a448-574cdd7b39f5.CG.1_6dcbb9fb-ad49-4a73-a448-574cdd7b39f5.CG.0', '6dcbb9fb-ad49-4a73-a448-574cdd7b39f5.WT.1_6dcbb9fb-ad49-4a73-a448-574cdd7b39f5.WT.0')	(0,0):4151,(0,1):301	0:0,1:301	(0,0):3056,(0,1):147,(1,0):22	0:22,1:147	chr15	-	(101814797, 101833230)	(101835456, 101835456)	HCT116-unstranded	1.0	SA464	SA468
4e80c7f2-46bc-4398-bb66-872e819b0b5e	CG	0.48	0.44	0.52	0.35	0.31	0.39	0.13	813.62	('4e80c7f2-46bc-4398-bb66-872e819b0b5e.CG.0_4e80c7f2-46bc-4398-bb66-872e819b0b5e.CG.1', '4e80c7f2-46bc-4398-bb66-872e819b0b5e.WT.0_4e80c7f2-46bc-4398-bb66-872e819b0b5e.WT.1')	(0,0):1907,(0,1):225,(1,0):593	0:593,1:225	(0,0):1820,(0,1):178,(1,0):277	0:277,1:178	chr14	+	(35548133, 35548133)	(35592967, 35550593)	HCT116-unstranded	1.0	SA464	SA468
0cfd121b-8379-4432-8f4b-129370ec1ab8	CG	0.35	0.3	0.39	0.51	0.45	0.57	-0.16	115.14	('0cfd121b-8379-4432-8f4b-129370ec1ab8.CG.2_0cfd121b-8379-4432-8f4b-129370ec1ab8.CG.1_0cfd121b-8379-4432-8f4b-129370ec1ab8.CG.0', '0cfd121b-8379-4432-8f4b-129370ec1ab8.WT.1_0cfd121b-8379-4432-8f4b-129370ec1ab8.WT.0')	(0,0):1135,(0,1):242,(1,0):179,(1,1):1	0:180,1:242	(0,0):1604,(0,1):120,(1,0):175,(1,1):1	0:175,1:121	chr14	-	(24663881, 24678789)	(24679689, 24679689)	HCT116-unstranded	1.0	SA464	SA468
19f1be13-7295-42ba-a56c-428ac0900a37	CG	0.02	0.0	0.05	0.23	0.11	0.35	-0.21	51.15	('19f1be13-7295-42ba-a56c-428ac0900a37.CG.0_19f1be13-7295-42ba-a56c-428ac0900a37.CG.1', '19f1be13-7295-42ba-a56c-428ac0900a37.WT.0_19f1be13-7295-42ba-a56c-428ac0900a37.WT.1')	(0,0):1094,(0,1):1026	0:0,1:1026	(0,0):2524,(0,1):371,(1,0):7	0:7,1:371	chr9	+	(4849447, 4849447)	(4905307, 4861064)	HCT116-unstranded	5.0	SA464	SA469
303141df-cea9-460b-9cc5-320f601fb161	CG	0.02	0.0	0.04	0.89	0.87	0.9	-0.87	1000000000000.0	('303141df-cea9-460b-9cc5-320f601fb161.CG.1_303141df-cea9-460b-9cc5-320f601fb161.CG.0', '303141df-cea9-460b-9cc5-320f601fb161.WT.1_303141df-cea9-460b-9cc5-320f601fb161.WT.0')	(0,0):162,(0,1):1478,(1,0):2	0:2,1:1478	(0,0):784,(0,1):558,(1,0):607	0:607,1:558	chr9	-	(104133221, 104149915)	(104160896, 104160896)	HCT116-unstranded	5.0	SA464	SA469
dc27c72c-eae4-49be-8f3d-2b8637b04e13	CG	0.05	0.01	0.2	0.64	0.49	0.79	-0.59	1000000000000.0	('dc27c72c-eae4-49be-8f3d-2b8637b04e13.CG.1_dc27c72c-eae4-49be-8f3d-2b8637b04e13.CG.0', 'dc27c72c-eae4-49be-8f3d-2b8637b04e13.WT.1_dc27c72c-eae4-49be-8f3d-2b8637b04e13.WT.0')	(0,0):7853,(0,1):3,(1,0):5	0:5,1:3	(0,0):18399,(0,1):8,(1,0):1911	0:1911,1:8	chr9	-	(112961841, 113013638)	(113018746, 113018746)	HCT116-unstranded	5.0	SA464	SA469
42163e1b-bf40-4c09-b137-69b843ce0a3b	CG	0.02	0.0	0.04	0.26	0.13	0.42	-0.24	997.82	('42163e1b-bf40-4c09-b137-69b843ce0a3b.CG.1_42163e1b-bf40-4c09-b137-69b843ce0a3b.CG.0', '42163e1b-bf40-4c09-b137-69b843ce0a3b.WT.1_42163e1b-bf40-4c09-b137-69b843ce0a3b.WT.0')	(0,0):3218,(0,1):144,(1,1):19	0:1,1:162	(0,0):4082,(0,1):26,(1,0):6,(1,1):11	0:8,1:35	chr9	-	(2720469, 2810344)	(2811583, 2811583)	HCT116-unstranded	5.0	SA464	SA469
a9757d73-66f6-44a8-be0d-d42c1c30c247	CG	0.57	0.37	0.71	0.88	0.8	0.93	-0.31	1408.19	('a9757d73-66f6-44a8-be0d-d42c1c30c247.CG.1_a9757d73-66f6-44a8-be0d-d42c1c30c247.CG.0', 'a9757d73-66f6-44a8-be0d-d42c1c30c247.WT.1_a9757d73-66f6-44a8-be0d-d42c1c30c247.WT.0')	(0,0):132,(0,1):124,(1,0):7	0:7,1:124	(0,0):430,(0,1):55,(1,0):18	0:18,1:55	chr9	-	(99538282, 99578754)	(99589463, 99589463)	HCT116-unstranded	5.0	SA464	SA469
d68898a3-abdc-4940-ae52-1ca4d498851a	CG	0.0	0.0	0.0	0.26	0.24	0.27	-0.26	1000000000000.0	('d68898a3-abdc-4940-ae52-1ca4d498851a.CG.1_d68898a3-abdc-4940-ae52-1ca4d498851a.CG.0', 'd68898a3-abdc-4940-ae52-1ca4d498851a.WT.1_d68898a3-abdc-4940-ae52-1ca4d498851a.WT.0')	(0,0):1190,(0,1):491,(1,0):5	0:5,1:491	(0,0):9707,(0,1):801,(1,0):1888	0:1888,1:801	chr9	-	(112961841, 113006091)	(113007123, 113007123)	HCT116-unstranded	5.0	SA464	SA469
2ef5e664-72b2-4f87-8cc4-0c9a996f95e3	CG	0.01	0.0	0.04	0.18	0.13	0.25	-0.17	126292964957.1	('2ef5e664-72b2-4f87-8cc4-0c9a996f95e3.CG.1_2ef5e664-72b2-4f87-8cc4-0c9a996f95e3.CG.0', '2ef5e664-72b2-4f87-8cc4-0c9a996f95e3.WT.1_2ef5e664-72b2-4f87-8cc4-0c9a996f95e3.WT.0')	(0,0):192,(0,1):114	0:0,1:114	(0,0):701,(0,1):125,(1,0):23	0:23,1:125	chr9	-	(139266347, 139270029)	(139270933, 139270933)	HCT116-unstranded	5.0	SA464	SA469
e1c937cf-95b7-42c2-a32e-e26d73e3bdbd	CG	0.02	0.0	0.04	0.19	0.12	0.26	-0.17	253949249126.24	('e1c937cf-95b7-42c2-a32e-e26d73e3bdbd.CG.1_e1c937cf-95b7-42c2-a32e-e26d73e3bdbd.CG.0', 'e1c937cf-95b7-42c2-a32e-e26d73e3bdbd.WT.1_e1c937cf-95b7-42c2-a32e-e26d73e3bdbd.WT.0')	(0,0):192,(0,1):114	0:0,1:114	(0,0):701,(0,1):125,(1,0):23	0:23,1:125	chr9	-	(139266347, 139270029)	(139270933, 139270933)	HCT116-unstranded	5.0	SA464	SA469
2eb80a7c-110c-4029-89cb-13d7eb1fd67c	CG	0.22	0.1	0.37	0.59	0.5	0.67	-0.37	1580023.17	('2eb80a7c-110c-4029-89cb-13d7eb1fd67c.CG.1_2eb80a7c-110c-4029-89cb-13d7eb1fd67c.CG.0', '2eb80a7c-110c-4029-89cb-13d7eb1fd67c.WT.1_2eb80a7c-110c-4029-89cb-13d7eb1fd67c.WT.0')	(0,0):2897,(0,1):452,(1,0):5,(1,1):9	0:8,1:458	(0,0):2080,(0,1):350,(1,0):30,(1,1):2	0:31,1:351	chr9	-	(136201228, 136205160)	(136211188, 136211188)	HCT116-unstranded	5.0	SA464	SA469
8d6f283b-4d4a-4770-a416-0e04066e6bac	CG	0.01	0.0	0.03	0.26	0.11	0.43	-0.25	183.17	('8d6f283b-4d4a-4770-a416-0e04066e6bac.CG.1_8d6f283b-4d4a-4770-a416-0e04066e6bac.CG.0', '8d6f283b-4d4a-4770-a416-0e04066e6bac.WT.1_8d6f283b-4d4a-4770-a416-0e04066e6bac.WT.0')	(0,0):3218,(0,1):144,(1,1):19	0:0,1:163	(0,0):4082,(0,1):26,(1,0):6,(1,1):11	0:7,1:36	chr9	-	(2720469, 2810344)	(2811583, 2811583)	HCT116-unstranded	5.0	SA464	SA469
bb285731-4833-40c5-b366-09279439f9b5	CG	0.0	0.0	0.0	0.26	0.24	0.27	-0.26	1000000000000.0	('bb285731-4833-40c5-b366-09279439f9b5.CG.1_bb285731-4833-40c5-b366-09279439f9b5.CG.0', 'bb285731-4833-40c5-b366-09279439f9b5.WT.1_bb285731-4833-40c5-b366-09279439f9b5.WT.0')	(0,0):1190,(0,1):491,(1,0):5	0:5,1:491	(0,0):9707,(0,1):801,(1,0):1888	0:1888,1:801	chr9	-	(112961841, 113006091)	(113007123, 113007123)	HCT116-unstranded	5.0	SA464	SA469
569183c9-fb4e-4f0f-83eb-9b0f6cba8e6c	CG	0.01	0.0	0.04	0.57	0.47	0.67	-0.56	1000000000000.0	('569183c9-fb4e-4f0f-83eb-9b0f6cba8e6c.CG.1_569183c9-fb4e-4f0f-83eb-9b0f6cba8e6c.CG.0', '569183c9-fb4e-4f0f-83eb-9b0f6cba8e6c.WT.1_569183c9-fb4e-4f0f-83eb-9b0f6cba8e6c.WT.0')	(0,0):3323,(0,1):240,(1,0):1,(1,1):793	0:6,1:1028	(0,0):3524,(0,1):49,(1,0):41,(1,1):672	0:486,1:276	chr9	-	(130658521, 130672230)	(130674959, 130674959)	HCT116-unstranded	5.0	SA464	SA469
8cc0f998-f452-4b94-b34b-b235e8774b04	CG	0.56	0.38	0.71	0.88	0.81	0.93	-0.32	619.41	('8cc0f998-f452-4b94-b34b-b235e8774b04.CG.1_8cc0f998-f452-4b94-b34b-b235e8774b04.CG.0', '8cc0f998-f452-4b94-b34b-b235e8774b04.WT.1_8cc0f998-f452-4b94-b34b-b235e8774b04.WT.0')	(0,0):132,(0,1):124,(1,0):7	0:7,1:124	(0,0):430,(0,1):55,(1,0):18	0:18,1:55	chr9	-	(99538282, 99578754)	(99589463, 99589463)	HCT116-unstranded	5.0	SA464	SA469
b3da5dc0-d8b4-4f56-b1f3-4ae9e5929806	CG	0.02	0.0	0.06	0.22	0.11	0.34	-0.2	4225.92	('b3da5dc0-d8b4-4f56-b1f3-4ae9e5929806.CG.0_b3da5dc0-d8b4-4f56-b1f3-4ae9e5929806.CG.1', 'b3da5dc0-d8b4-4f56-b1f3-4ae9e5929806.WT.0_b3da5dc0-d8b4-4f56-b1f3-4ae9e5929806.WT.1')	(0,0):1094,(0,1):1026	0:0,1:1026	(0,0):2524,(0,1):371,(1,0):7	0:7,1:371	chr9	+	(4849447, 4849447)	(4905307, 4861064)	HCT116-unstranded	5.0	SA464	SA469
f344f9ad-9a51-49b6-aafb-614be57df2cf	CG	0.5	0.43	0.57	0.22	0.17	0.27	0.28	1000000000000.0	('f344f9ad-9a51-49b6-aafb-614be57df2cf.CG.0_f344f9ad-9a51-49b6-aafb-614be57df2cf.CG.1', 'f344f9ad-9a51-49b6-aafb-614be57df2cf.WT.0_f344f9ad-9a51-49b6-aafb-614be57df2cf.WT.1')	(0,0):1924,(0,1):49,(1,0):1179	0:1179,1:49	(0,0):1660,(0,1):49,(1,0):318	0:318,1:49	chr9	+	(33276454, 33276454)	(33295425, 33278223)	HCT116-unstranded	5.0	SA464	SA469
36e15220-d39f-45b9-8cec-2919386697b7	CG	0.07	0.01	0.41	0.63	0.47	0.79	-0.56	31.44	('36e15220-d39f-45b9-8cec-2919386697b7.CG.1_36e15220-d39f-45b9-8cec-2919386697b7.CG.0', '36e15220-d39f-45b9-8cec-2919386697b7.WT.1_36e15220-d39f-45b9-8cec-2919386697b7.WT.0')	(0,0):7853,(0,1):3,(1,0):5	0:5,1:3	(0,0):18399,(0,1):8,(1,0):1911	0:1911,1:8	chr9	-	(112961841, 113013638)	(113018746, 113018746)	HCT116-unstranded	5.0	SA464	SA469
4714dfe6-cdbf-40cd-a8b7-d0158fa62969	CG	0.04	0.02	0.06	0.3	0.25	0.35	-0.26	1000000000000.0	('4714dfe6-cdbf-40cd-a8b7-d0158fa62969.CG.1_4714dfe6-cdbf-40cd-a8b7-d0158fa62969.CG.0', '4714dfe6-cdbf-40cd-a8b7-d0158fa62969.WT.1_4714dfe6-cdbf-40cd-a8b7-d0158fa62969.WT.0')	(0,0):4686,(0,1):282,(1,0):19,(1,1):160	0:26,1:435	(0,0):6191,(0,1):122,(1,0):113,(1,1):234	0:180,1:289	chr9	-	(136234135, 136277898)	(136280131, 136280131)	HCT116-unstranded	5.0	SA464	SA469
a8db7b95-0d69-487f-9e17-e2349410772a	CG	0.01	0.0	0.02	0.17	0.09	0.27	-0.16	1595.54	('a8db7b95-0d69-487f-9e17-e2349410772a.CG.1_a8db7b95-0d69-487f-9e17-e2349410772a.CG.0', 'a8db7b95-0d69-487f-9e17-e2349410772a.WT.1_a8db7b95-0d69-487f-9e17-e2349410772a.WT.0')	(0,0):7017,(0,1):121,(1,1):35	0:0,1:156	(0,0):3567,(0,1):38,(1,0):11,(1,1):23	0:15,1:57	chr9	-	(114919780, 114986413)	(114989907, 114989907)	HCT116-unstranded	5.0	SA464	SA469
25a96acc-3895-4eea-b33b-bc0f9f1a8d20	CG	0.02	0.0	0.04	0.89	0.87	0.9	-0.87	1000000000000.0	('25a96acc-3895-4eea-b33b-bc0f9f1a8d20.CG.1_25a96acc-3895-4eea-b33b-bc0f9f1a8d20.CG.0', '25a96acc-3895-4eea-b33b-bc0f9f1a8d20.WT.1_25a96acc-3895-4eea-b33b-bc0f9f1a8d20.WT.0')	(0,0):162,(0,1):1478,(1,0):2	0:2,1:1478	(0,0):784,(0,1):558,(1,0):607	0:607,1:558	chr9	-	(104133221, 104149915)	(104160896, 104160896)	HCT116-unstranded	5.0	SA464	SA469
630ac9af-42a9-466f-87b0-d974da376ee4	CG	0.0	0.0	0.01	0.13	0.1	0.15	-0.13	1000000000000.0	('630ac9af-42a9-466f-87b0-d974da376ee4.CG.0_630ac9af-42a9-466f-87b0-d974da376ee4.CG.1', '630ac9af-42a9-466f-87b0-d974da376ee4.WT.0_630ac9af-42a9-466f-87b0-d974da376ee4.WT.1')	(0,0):4464,(0,1):546,(1,0):1	0:1,1:546	(0,0):4894,(0,1):391,(1,0):87	0:87,1:391	chr7	+	(16736540, 16736540)	(16816024, 16737811)	HCT116-unstranded	5.0	SA464	SA469
bc91ef52-8e47-411d-a50a-7658376c0f4e	CG	0.16	0.13	0.19	0.26	0.22	0.31	-0.1	44704.34	('bc91ef52-8e47-411d-a50a-7658376c0f4e.CG.1_bc91ef52-8e47-411d-a50a-7658376c0f4e.CG.0', 'bc91ef52-8e47-411d-a50a-7658376c0f4e.WT.1_bc91ef52-8e47-411d-a50a-7658376c0f4e.WT.0')	(0,0):4192,(0,1):95,(1,0):294,(1,1):1	0:294,1:96	(0,0):3758,(0,1):86,(1,0):492	0:492,1:86	chr7	-	(44613435, 44620692)	(44621173, 44621173)	HCT116-unstranded	5.0	SA464	SA469
d09978c6-a6b6-4004-9c5f-115c9279aa74	CG	0.0	0.0	0.01	0.31	0.27	0.36	-0.31	1000000000000.0	('d09978c6-a6b6-4004-9c5f-115c9279aa74.CG.1_d09978c6-a6b6-4004-9c5f-115c9279aa74.CG.0', 'd09978c6-a6b6-4004-9c5f-115c9279aa74.WT.1_d09978c6-a6b6-4004-9c5f-115c9279aa74.WT.0')	(0,0):18489,(0,1):95,(1,0):4,(1,1):1	0:4,1:96	(0,0):17648,(0,1):86,(1,0):805	0:805,1:86	chr7	-	(44578416, 44620692)	(44621173, 44621173)	HCT116-unstranded	5.0	SA464	SA469
c525c0f3-9c98-494b-8c2f-a8604cb8f035	CG	0.01	0.0	0.02	0.36	0.28	0.45	-0.35	1000000000000.0	('c525c0f3-9c98-494b-8c2f-a8604cb8f035.CG.1_c525c0f3-9c98-494b-8c2f-a8604cb8f035.CG.0', 'c525c0f3-9c98-494b-8c2f-a8604cb8f035.WT.1_c525c0f3-9c98-494b-8c2f-a8604cb8f035.WT.0')	(0,0):3232,(0,1):15,(1,0):4,(1,1):1	0:4,1:16	(0,0):6795,(0,1):27,(1,0):815,(1,1):1	0:816,1:27	chr7	-	(44578416, 44607717)	(44608591, 44608591)	HCT116-unstranded	5.0	SA464	SA469
8dab0b50-30f0-4ad1-88d9-4087540c66f7	CG	0.1	0.07	0.12	0.2	0.17	0.24	-0.1	2106.97	('8dab0b50-30f0-4ad1-88d9-4087540c66f7.CG.1_8dab0b50-30f0-4ad1-88d9-4087540c66f7.CG.0', '8dab0b50-30f0-4ad1-88d9-4087540c66f7.WT.1_8dab0b50-30f0-4ad1-88d9-4087540c66f7.WT.0')	(0,0):1671,(0,1):2530,(1,0):44,(1,1):1	0:44,1:2531	(0,0):2090,(0,1):1867,(1,0):80,(1,1):1	0:80,1:1868	chr7	-	(44613435, 44617493)	(44620838, 44620838)	HCT116-unstranded	5.0	SA464	SA469
578d907e-6d57-4317-b58f-d041036dd55e	CG	0.16	0.13	0.19	0.26	0.22	0.31	-0.1	5470.62	('578d907e-6d57-4317-b58f-d041036dd55e.CG.1_578d907e-6d57-4317-b58f-d041036dd55e.CG.0', '578d907e-6d57-4317-b58f-d041036dd55e.WT.1_578d907e-6d57-4317-b58f-d041036dd55e.WT.0')	(0,0):4192,(0,1):95,(1,0):294,(1,1):1	0:294,1:96	(0,0):3758,(0,1):86,(1,0):492	0:492,1:86	chr7	-	(44613435, 44620692)	(44621173, 44621173)	HCT116-unstranded	5.0	SA464	SA469
751e2cbb-7707-40ec-bf4b-88d0378cfa72	CG	0.0	0.0	0.0	0.2	0.17	0.24	-0.2	1000000000000.0	('751e2cbb-7707-40ec-bf4b-88d0378cfa72.CG.1_751e2cbb-7707-40ec-bf4b-88d0378cfa72.CG.0', '751e2cbb-7707-40ec-bf4b-88d0378cfa72.WT.1_751e2cbb-7707-40ec-bf4b-88d0378cfa72.WT.0')	(0,0):6462,(0,1):124,(1,0):4	0:4,1:124	(0,0):9020,(0,1):101,(1,0):806	0:806,1:101	chr7	-	(44578416, 44609614)	(44610476, 44610476)	HCT116-unstranded	5.0	SA464	SA469
404c123a-e9d9-466a-8f38-1d51563153ed	CG	0.05	0.0	0.13	0.62	0.49	0.73	-0.57	1000000000000.0	('404c123a-e9d9-466a-8f38-1d51563153ed.CG.0_404c123a-e9d9-466a-8f38-1d51563153ed.CG.1', '404c123a-e9d9-466a-8f38-1d51563153ed.WT.0_404c123a-e9d9-466a-8f38-1d51563153ed.WT.1')	(0,0):85,(0,1):137,(1,1):1	0:0,1:138	(0,0):87,(0,1):54,(1,0):16,(1,1):1	0:16,1:55	chr7	+	(107216854, 107216854)	(107220331, 107218460)	HCT116-unstranded	5.0	SA464	SA469
48b7a328-1db0-4e4d-b712-aefe3b3bb26c	CG	0.01	0.0	0.02	0.36	0.28	0.44	-0.35	1000000000000.0	('48b7a328-1db0-4e4d-b712-aefe3b3bb26c.CG.1_48b7a328-1db0-4e4d-b712-aefe3b3bb26c.CG.0', '48b7a328-1db0-4e4d-b712-aefe3b3bb26c.WT.1_48b7a328-1db0-4e4d-b712-aefe3b3bb26c.WT.0')	(0,0):3232,(0,1):15,(1,0):4,(1,1):1	0:4,1:16	(0,0):6795,(0,1):27,(1,0):815,(1,1):1	0:815,1:28	chr7	-	(44578416, 44607717)	(44608591, 44608591)	HCT116-unstranded	5.0	SA464	SA469
c2a394d1-30ce-4f53-8dcd-a5e411c546e8	CG	0.09	0.01	0.26	0.57	0.38	0.75	-0.48	48019.37	('c2a394d1-30ce-4f53-8dcd-a5e411c546e8.CG.1_c2a394d1-30ce-4f53-8dcd-a5e411c546e8.CG.0', 'c2a394d1-30ce-4f53-8dcd-a5e411c546e8.WT.1_c2a394d1-30ce-4f53-8dcd-a5e411c546e8.WT.0')	(0,0):1322,(0,1):20,(1,0):1,(1,1):47	0:5,1:63	(0,0):722,(0,1):11,(1,0):17,(1,1):49	0:48,1:29	chr7	-	(30008525, 30062281)	(30066300, 30066300)	HCT116-unstranded	5.0	SA464	SA469
c5fa027f-2949-49f7-9eee-1e4ef09dc533	CG	0.07	0.01	0.37	0.79	0.63	0.92	-0.72	6825626175.35	('c5fa027f-2949-49f7-9eee-1e4ef09dc533.CG.1_c5fa027f-2949-49f7-9eee-1e4ef09dc533.CG.0', 'c5fa027f-2949-49f7-9eee-1e4ef09dc533.WT.1_c5fa027f-2949-49f7-9eee-1e4ef09dc533.WT.0')	(0,0):2431,(0,1):3,(1,0):4,(1,1):1	0:4,1:4	(0,0):6261,(0,1):3,(1,0):843	0:843,1:3	chr7	-	(44578416, 44606047)	(44607822, 44607822)	HCT116-unstranded	5.0	SA464	SA469
454b56f2-7ca9-44a2-a172-c15bbe4184b3	CG	0.04	0.0	0.12	0.62	0.48	0.73	-0.58	1000000000000.0	('454b56f2-7ca9-44a2-a172-c15bbe4184b3.CG.0_454b56f2-7ca9-44a2-a172-c15bbe4184b3.CG.1', '454b56f2-7ca9-44a2-a172-c15bbe4184b3.WT.0_454b56f2-7ca9-44a2-a172-c15bbe4184b3.WT.1')	(0,0):85,(0,1):137,(1,1):1	0:0,1:138	(0,0):87,(0,1):54,(1,0):16,(1,1):1	0:17,1:54	chr7	+	(107216854, 107216854)	(107220331, 107218460)	HCT116-unstranded	5.0	SA464	SA469
a43d10b9-3ad3-4fa4-90aa-4484926069c3	CG	0.11	0.08	0.15	0.22	0.17	0.28	-0.11	23.36	('a43d10b9-3ad3-4fa4-90aa-4484926069c3.CG.1_a43d10b9-3ad3-4fa4-90aa-4484926069c3.CG.0', 'a43d10b9-3ad3-4fa4-90aa-4484926069c3.WT.1_a43d10b9-3ad3-4fa4-90aa-4484926069c3.WT.0')	(0,0):4442,(0,1):95,(1,0):44,(1,1):1	0:44,1:96	(0,0):4158,(0,1):86,(1,0):92	0:92,1:86	chr7	-	(44613435, 44620692)	(44621173, 44621173)	HCT116-unstranded	5.0	SA464	SA469
a4e70588-772b-4cd0-8400-28c094cf53e5	CG	0.0	0.0	0.01	0.14	0.11	0.17	-0.14	1000000000000.0	('a4e70588-772b-4cd0-8400-28c094cf53e5.CG.0_a4e70588-772b-4cd0-8400-28c094cf53e5.CG.1', 'a4e70588-772b-4cd0-8400-28c094cf53e5.WT.0_a4e70588-772b-4cd0-8400-28c094cf53e5.WT.1')	(0,0):4453,(0,1):546	0:0,1:546	(0,0):4884,(0,1):391,(1,0):72	0:72,1:391	chr7	+	(16736540, 16736540)	(16815988, 16737811)	HCT116-unstranded	5.0	SA464	SA469
772994b0-d006-483c-aa13-4e53f38fdc87	CG	0.05	0.01	0.24	0.79	0.62	0.91	-0.74	1000000000000.0	('772994b0-d006-483c-aa13-4e53f38fdc87.CG.1_772994b0-d006-483c-aa13-4e53f38fdc87.CG.0', '772994b0-d006-483c-aa13-4e53f38fdc87.WT.1_772994b0-d006-483c-aa13-4e53f38fdc87.WT.0')	(0,0):2431,(0,1):3,(1,0):4,(1,1):1	0:4,1:4	(0,0):6261,(0,1):3,(1,0):843	0:843,1:3	chr7	-	(44578416, 44606047)	(44607822, 44607822)	HCT116-unstranded	5.0	SA464	SA469
5ad0b9af-c0b2-4639-8787-4b28f8f5e68b	CG	0.22	0.14	0.34	0.66	0.46	0.85	-0.44	247.44	('5ad0b9af-c0b2-4639-8787-4b28f8f5e68b.CG.0_5ad0b9af-c0b2-4639-8787-4b28f8f5e68b.CG.1_5ad0b9af-c0b2-4639-8787-4b28f8f5e68b.CG.2_5ad0b9af-c0b2-4639-8787-4b28f8f5e68b.CG.3_5ad0b9af-c0b2-4639-8787-4b28f8f5e68b.CG.4', '5ad0b9af-c0b2-4639-8787-4b28f8f5e68b.WT.0_5ad0b9af-c0b2-4639-8787-4b28f8f5e68b.WT.1')	(0,0):4706,(0,1):17,(1,0):32	0:32,1:17	(0,0):7721,(0,1):4,(1,0):52	0:52,1:4	chr7	+	(5015932, 5015932)	(5112128, 5023404)	HCT116-unstranded	5.0	SA464	SA469
1f28e99a-735a-4620-a153-8676ca3f53d9	CG	0.0	0.0	0.01	0.15	0.12	0.18	-0.15	1000000000000.0	('1f28e99a-735a-4620-a153-8676ca3f53d9.CG.0_1f28e99a-735a-4620-a153-8676ca3f53d9.CG.1', '1f28e99a-735a-4620-a153-8676ca3f53d9.WT.0_1f28e99a-735a-4620-a153-8676ca3f53d9.WT.1')	(0,0):4464,(0,1):546,(1,0):1	0:1,1:546	(0,0):4893,(0,1):391,(1,0):86	0:86,1:391	chr7	+	(16736540, 16736540)	(16816003, 16737811)	HCT116-unstranded	5.0	SA464	SA469
d05f809d-117d-462c-a67c-2c3dd183e5c6	CG	0.1	0.02	0.24	0.58	0.35	0.77	-0.48	41057.1	('d05f809d-117d-462c-a67c-2c3dd183e5c6.CG.1_d05f809d-117d-462c-a67c-2c3dd183e5c6.CG.0', 'd05f809d-117d-462c-a67c-2c3dd183e5c6.WT.1_d05f809d-117d-462c-a67c-2c3dd183e5c6.WT.0')	(0,0):1322,(0,1):20,(1,0):1,(1,1):47	0:6,1:62	(0,0):722,(0,1):11,(1,0):17,(1,1):49	0:49,1:28	chr7	-	(30008525, 30062281)	(30066300, 30066300)	HCT116-unstranded	5.0	SA464	SA469
891b19ef-bca8-47d1-aee2-ee23a4edf459	CG	0.15	0.13	0.16	0.28	0.26	0.3	-0.13	1000000000000.0	('891b19ef-bca8-47d1-aee2-ee23a4edf459.CG.1_891b19ef-bca8-47d1-aee2-ee23a4edf459.CG.0', '891b19ef-bca8-47d1-aee2-ee23a4edf459.WT.1_891b19ef-bca8-47d1-aee2-ee23a4edf459.WT.0')	(0,0):1419,(0,1):2530,(1,0):296,(1,1):1	0:296,1:2531	(0,0):1675,(0,1):1867,(1,0):495,(1,1):1	0:495,1:1868	chr7	-	(44613435, 44617493)	(44620838, 44620838)	HCT116-unstranded	5.0	SA464	SA469
d89ac22d-9433-4410-ab1d-dabc76bcf00c	CG	0.0	0.0	0.0	0.2	0.17	0.24	-0.2	1000000000000.0	('d89ac22d-9433-4410-ab1d-dabc76bcf00c.CG.1_d89ac22d-9433-4410-ab1d-dabc76bcf00c.CG.0', 'd89ac22d-9433-4410-ab1d-dabc76bcf00c.WT.1_d89ac22d-9433-4410-ab1d-dabc76bcf00c.WT.0')	(0,0):6462,(0,1):124,(1,0):4	0:4,1:124	(0,0):9020,(0,1):101,(1,0):806	0:806,1:101	chr7	-	(44578416, 44609614)	(44610476, 44610476)	HCT116-unstranded	5.0	SA464	SA469
363475d0-800a-4751-a941-7f272dc6fa44	CG	0.03	0.01	0.06	0.9	0.78	0.98	-0.87	1000000000000.0	('363475d0-800a-4751-a941-7f272dc6fa44.CG.0_363475d0-800a-4751-a941-7f272dc6fa44.CG.1', '363475d0-800a-4751-a941-7f272dc6fa44.WT.0_363475d0-800a-4751-a941-7f272dc6fa44.WT.1')	(0,0):854,(0,1):10,(1,0):60	0:60,1:10	(0,0):880,(0,1):1,(1,0):5030,(1,1):1	0:5031,1:1	chr5	+	(78964715, 78964715)	(79035226, 78975493)	HCT116-unstranded	5.0	SA464	SA469
102ec292-6376-43dd-a300-43549492cb79	CG	0.05	0.02	0.11	0.38	0.24	0.51	-0.33	69109.99	('102ec292-6376-43dd-a300-43549492cb79.CG.1_102ec292-6376-43dd-a300-43549492cb79.CG.0', '102ec292-6376-43dd-a300-43549492cb79.WT.1_102ec292-6376-43dd-a300-43549492cb79.WT.0')	(0,0):400,(0,1):2245,(1,0):4	0:4,1:2245	(0,0):292,(0,1):548,(1,0):12,(1,1):1	0:12,1:549	chr5	-	(40746900, 40759481)	(40764742, 40764742)	HCT116-unstranded	5.0	SA464	SA469
8480e957-fbfc-4b9d-ad31-5c9c6f43c92f	CG	0.14	0.05	0.31	0.74	0.69	0.79	-0.6	1000000000000.0	('8480e957-fbfc-4b9d-ad31-5c9c6f43c92f.CG.1_8480e957-fbfc-4b9d-ad31-5c9c6f43c92f.CG.0', '8480e957-fbfc-4b9d-ad31-5c9c6f43c92f.WT.1_8480e957-fbfc-4b9d-ad31-5c9c6f43c92f.WT.0')	(0,0):2073,(0,1):11,(1,0):4	0:4,1:11	(0,0):2590,(0,1):56,(1,0):498	0:498,1:56	chr5	-	(140011313, 140018325)	(140026899, 140026899)	HCT116-unstranded	5.0	SA464	SA469
0c0fcecb-43d3-4253-a996-cdedd100912f	CG	0.03	0.01	0.05	0.91	0.79	0.99	-0.88	1000000000000.0	('0c0fcecb-43d3-4253-a996-cdedd100912f.CG.0_0c0fcecb-43d3-4253-a996-cdedd100912f.CG.1', '0c0fcecb-43d3-4253-a996-cdedd100912f.WT.0_0c0fcecb-43d3-4253-a996-cdedd100912f.WT.1')	(0,0):854,(0,1):10,(1,0):60	0:60,1:10	(0,0):880,(0,1):1,(1,0):5030,(1,1):1	0:5031,1:1	chr5	+	(78964715, 78964715)	(79035226, 78975493)	HCT116-unstranded	5.0	SA464	SA469
e6ee6a92-f9e9-42d0-a1c2-55eb87590894	CG	0.0	0.0	0.01	0.14	0.07	0.22	-0.14	22103.7	('e6ee6a92-f9e9-42d0-a1c2-55eb87590894.CG.1_e6ee6a92-f9e9-42d0-a1c2-55eb87590894.CG.0', 'e6ee6a92-f9e9-42d0-a1c2-55eb87590894.WT.1_e6ee6a92-f9e9-42d0-a1c2-55eb87590894.WT.0')	(0,0):2763,(0,1):210,(1,0):1,(1,1):434	0:10,1:635	(0,0):871,(0,1):31,(1,0):10,(1,1):132	0:21,1:152	chr5	-	(40746900, 40764616)	(40765340, 40765340)	HCT116-unstranded	5.0	SA464	SA469
980f70c3-dd25-43d0-a29c-c8814b774974	CG	0.06	0.02	0.12	0.37	0.24	0.5	-0.31	2905005.46	('980f70c3-dd25-43d0-a29c-c8814b774974.CG.1_980f70c3-dd25-43d0-a29c-c8814b774974.CG.0', '980f70c3-dd25-43d0-a29c-c8814b774974.WT.1_980f70c3-dd25-43d0-a29c-c8814b774974.WT.0')	(0,0):400,(0,1):2245,(1,0):4	0:4,1:2245	(0,0):292,(0,1):548,(1,0):12,(1,1):1	0:13,1:548	chr5	-	(40746900, 40759481)	(40764742, 40764742)	HCT116-unstranded	5.0	SA464	SA469
aa68055d-08b1-465d-b6e2-10e77e40a98c	CG	0.14	0.04	0.27	0.74	0.69	0.79	-0.6	1000000000000.0	('aa68055d-08b1-465d-b6e2-10e77e40a98c.CG.1_aa68055d-08b1-465d-b6e2-10e77e40a98c.CG.0', 'aa68055d-08b1-465d-b6e2-10e77e40a98c.WT.1_aa68055d-08b1-465d-b6e2-10e77e40a98c.WT.0')	(0,0):2073,(0,1):11,(1,0):4	0:4,1:11	(0,0):2590,(0,1):56,(1,0):498	0:498,1:56	chr5	-	(140011313, 140018325)	(140026899, 140026899)	HCT116-unstranded	5.0	SA464	SA469
a288a54b-9fff-4f11-b107-032302ef34c0	CG	0.02	0.0	0.05	0.21	0.09	0.34	-0.19	20.56	('a288a54b-9fff-4f11-b107-032302ef34c0.CG.0_a288a54b-9fff-4f11-b107-032302ef34c0.CG.1', 'a288a54b-9fff-4f11-b107-032302ef34c0.WT.0_a288a54b-9fff-4f11-b107-032302ef34c0.WT.1')	(0,0):564,(0,1):907	0:0,1:907	(0,0):848,(0,1):267,(1,0):6	0:6,1:267	chr5	+	(177035911, 177035911)	(177045805, 177037348)	HCT116-unstranded	5.0	SA464	SA469
b5b02e21-e200-462b-bff8-99a91106b845	CG	0.02	0.0	0.04	0.15	0.08	0.22	-0.13	538.55	('b5b02e21-e200-462b-bff8-99a91106b845.CG.1_b5b02e21-e200-462b-bff8-99a91106b845.CG.0', 'b5b02e21-e200-462b-bff8-99a91106b845.WT.1_b5b02e21-e200-462b-bff8-99a91106b845.WT.0')	(0,0):247,(0,1):1614,(1,0):2,(1,1):170	0:7,1:1779	(0,0):2165,(0,1):566,(1,0):12,(1,1):72	0:24,1:626	chr20	-	(45242099, 45313004)	(45318418, 45318418)	HCT116-unstranded	5.0	SA464	SA469
424d62dd-9947-40f0-ba40-3a6f0fdc3e00	CG	0.03	0.01	0.04	0.3	0.24	0.38	-0.27	1000000000000.0	('424d62dd-9947-40f0-ba40-3a6f0fdc3e00.CG.0_424d62dd-9947-40f0-ba40-3a6f0fdc3e00.CG.1', '424d62dd-9947-40f0-ba40-3a6f0fdc3e00.WT.0_424d62dd-9947-40f0-ba40-3a6f0fdc3e00.WT.1')	(0,0):19674,(0,1):146,(1,0):13,(1,1):3	0:13,1:149	(0,0):9251,(0,1):54,(1,0):83,(1,1):2	0:84,1:55	chr20	+	(62505021, 62505021)	(62558157, 62514173)	HCT116-unstranded	5.0	SA464	SA469
3ea5989b-ca61-4e0a-b668-037e3682beff	CG	0.0	0.0	0.0	0.46	0.31	0.67	-0.46	1000000000000.0	('3ea5989b-ca61-4e0a-b668-037e3682beff.CG.0_3ea5989b-ca61-4e0a-b668-037e3682beff.CG.1', '3ea5989b-ca61-4e0a-b668-037e3682beff.WT.0_3ea5989b-ca61-4e0a-b668-037e3682beff.WT.1')	(0,0):6091,(0,1):109,(1,0):2,(1,1):1	0:2,1:110	(0,0):3065,(0,1):8,(1,0):123	0:123,1:8	chr20	+	(56993267, 56993267)	(57194944, 57009761)	HCT116-unstranded	5.0	SA464	SA469
1ead1b19-67b1-4e60-988e-700ade2a74ad	CG	0.04	0.0	0.09	0.24	0.13	0.39	-0.2	38.07	('1ead1b19-67b1-4e60-988e-700ade2a74ad.CG.0_1ead1b19-67b1-4e60-988e-700ade2a74ad.CG.1', '1ead1b19-67b1-4e60-988e-700ade2a74ad.WT.0_1ead1b19-67b1-4e60-988e-700ade2a74ad.WT.1')	(0,0):9324,(0,1):21,(1,0):1	0:1,1:21	(0,0):10314,(0,1):17,(1,0):13	0:13,1:17	chr20	+	(43992169, 43992169)	(44049333, 43994326)	HCT116-unstranded	5.0	SA464	SA469
aea18321-9f96-4280-93c6-b1c2479fdfdd	CG	0.07	0.01	0.17	0.39	0.24	0.54	-0.32	391.67	('aea18321-9f96-4280-93c6-b1c2479fdfdd.CG.1_aea18321-9f96-4280-93c6-b1c2479fdfdd.CG.0', 'aea18321-9f96-4280-93c6-b1c2479fdfdd.WT.1_aea18321-9f96-4280-93c6-b1c2479fdfdd.WT.0')	(0,0):9804,(0,1):985,(1,0):1	0:1,1:985	(0,0):13276,(0,1):508,(1,0):9	0:9,1:508	chr20	-	(2444393, 2462463)	(2473471, 2473471)	HCT116-unstranded	5.0	SA464	SA469
adcccaa0-5084-4cb8-8d36-5ade97a5baad	CG	0.07	0.01	0.15	0.55	0.41	0.69	-0.48	1000000000000.0	('adcccaa0-5084-4cb8-8d36-5ade97a5baad.CG.0_adcccaa0-5084-4cb8-8d36-5ade97a5baad.CG.1', 'adcccaa0-5084-4cb8-8d36-5ade97a5baad.WT.0_adcccaa0-5084-4cb8-8d36-5ade97a5baad.WT.1')	(0,0):1709,(0,1):321,(1,0):2	0:2,1:321	(0,0):1063,(0,1):79,(1,0):13,(1,1):1	0:14,1:79	chr20	+	(5974152, 5974152)	(5990558, 5975852)	HCT116-unstranded	5.0	SA464	SA469
bdb8cc89-e961-4615-8475-dd6f6660a56f	CG	0.01	0.01	0.03	0.15	0.09	0.22	-0.14	23677759.43	('bdb8cc89-e961-4615-8475-dd6f6660a56f.CG.1_bdb8cc89-e961-4615-8475-dd6f6660a56f.CG.0', 'bdb8cc89-e961-4615-8475-dd6f6660a56f.WT.1_bdb8cc89-e961-4615-8475-dd6f6660a56f.WT.0')	(0,0):247,(0,1):1614,(1,0):2,(1,1):170	0:4,1:1782	(0,0):2165,(0,1):566,(1,0):12,(1,1):72	0:22,1:628	chr20	-	(45242099, 45313004)	(45318418, 45318418)	HCT116-unstranded	5.0	SA464	SA469
c6ecfbd8-ea54-44f4-807a-af8f1b1d748f	CG	0.0	0.0	0.0	0.46	0.3	0.66	-0.46	1000000000000.0	('c6ecfbd8-ea54-44f4-807a-af8f1b1d748f.CG.0_c6ecfbd8-ea54-44f4-807a-af8f1b1d748f.CG.1', 'c6ecfbd8-ea54-44f4-807a-af8f1b1d748f.WT.0_c6ecfbd8-ea54-44f4-807a-af8f1b1d748f.WT.1')	(0,0):6091,(0,1):109,(1,0):2,(1,1):1	0:2,1:110	(0,0):3065,(0,1):8,(1,0):123	0:123,1:8	chr20	+	(56993267, 56993267)	(57194944, 57009761)	HCT116-unstranded	5.0	SA464	SA469
a4e4108b-8251-4eb1-8a92-73ccd039f0b9	CG	0.03	0.02	0.05	0.37	0.28	0.47	-0.34	1000000000000.0	('a4e4108b-8251-4eb1-8a92-73ccd039f0b9.CG.0_a4e4108b-8251-4eb1-8a92-73ccd039f0b9.CG.1', 'a4e4108b-8251-4eb1-8a92-73ccd039f0b9.WT.0_a4e4108b-8251-4eb1-8a92-73ccd039f0b9.WT.1')	(0,0):19688,(0,1):132,(1,0):13,(1,1):3	0:13,1:135	(0,0):9270,(0,1):39,(1,0):79,(1,1):2	0:80,1:40	chr20	+	(62505021, 62505021)	(62558157, 62514173)	HCT116-unstranded	5.0	SA464	SA469
96c8f5fd-4025-4837-af86-cd04728ea15d	CG	0.06	0.02	0.14	0.56	0.42	0.68	-0.5	1000000000000.0	('96c8f5fd-4025-4837-af86-cd04728ea15d.CG.0_96c8f5fd-4025-4837-af86-cd04728ea15d.CG.1', '96c8f5fd-4025-4837-af86-cd04728ea15d.WT.0_96c8f5fd-4025-4837-af86-cd04728ea15d.WT.1')	(0,0):1709,(0,1):321,(1,0):2	0:2,1:321	(0,0):1063,(0,1):79,(1,0):13,(1,1):1	0:14,1:79	chr20	+	(5974152, 5974152)	(5990558, 5975852)	HCT116-unstranded	5.0	SA464	SA469
4aa90d51-7d38-4540-b639-186e2cb82764	CG	0.12	0.02	0.38	0.76	0.44	0.98	-0.64	71.71	('4aa90d51-7d38-4540-b639-186e2cb82764.CG.0_4aa90d51-7d38-4540-b639-186e2cb82764.CG.1', '4aa90d51-7d38-4540-b639-186e2cb82764.WT.0_4aa90d51-7d38-4540-b639-186e2cb82764.WT.1')	(0,0):16387,(0,1):1,(1,0):15,(1,1):2	0:16,1:2	(0,0):7351,(1,0):130	0:130	chr20	+	(62514072, 62514072)	(62551687, 62520591)	HCT116-unstranded	5.0	SA464	SA469
031a08d5-c31d-486d-90f0-f4d1564dd955	CG	0.09	0.08	0.11	0.25	0.22	0.29	-0.16	1000000000000.0	('031a08d5-c31d-486d-90f0-f4d1564dd955.CG.1_031a08d5-c31d-486d-90f0-f4d1564dd955.CG.0', '031a08d5-c31d-486d-90f0-f4d1564dd955.WT.1_031a08d5-c31d-486d-90f0-f4d1564dd955.WT.0')	(0,0):1170,(0,1):224,(1,0):97,(1,1):914	0:155,1:1080	(0,0):1751,(0,1):133,(1,0):178,(1,1):619	0:319,1:611	chr1	-	(38019607, 38033876)	(38034903, 38034903)	HCT116-unstranded	5.0	SA464	SA469
48c81f96-ce64-441f-989c-b22335850d66	CG	0.02	0.0	0.07	0.49	0.39	0.62	-0.47	1000000000000.0	('48c81f96-ce64-441f-989c-b22335850d66.CG.0_48c81f96-ce64-441f-989c-b22335850d66.CG.1', '48c81f96-ce64-441f-989c-b22335850d66.WT.0_48c81f96-ce64-441f-989c-b22335850d66.WT.1')	(0,0):11902,(0,1):12,(1,0):3	0:3,1:12	(0,0):14753,(0,1):17,(1,0):275	0:275,1:17	chr1	+	(111992459, 111992459)	(112021134, 111996978)	HCT116-unstranded	5.0	SA464	SA469
c1ce028d-f074-4d92-a558-a9330bf53b5d	CG	0.0	0.0	0.01	0.11	0.08	0.14	-0.11	1000000000000.0	('c1ce028d-f074-4d92-a558-a9330bf53b5d.CG.1_c1ce028d-f074-4d92-a558-a9330bf53b5d.CG.0', 'c1ce028d-f074-4d92-a558-a9330bf53b5d.WT.1_c1ce028d-f074-4d92-a558-a9330bf53b5d.WT.0')	(0,0):3135,(0,1):363	0:0,1:363	(0,0):3780,(0,1):449,(1,0):50	0:50,1:449	chr1	-	(161047243, 161070346)	(161087845, 161087845)	HCT116-unstranded	5.0	SA464	SA469
23970e46-2819-4fe9-912e-751e6434304a	CG	0.0	0.0	0.01	0.4	0.33	0.48	-0.4	1000000000000.0	('23970e46-2819-4fe9-912e-751e6434304a.CG.0_23970e46-2819-4fe9-912e-751e6434304a.CG.1_23970e46-2819-4fe9-912e-751e6434304a.CG.2_23970e46-2819-4fe9-912e-751e6434304a.CG.3', '23970e46-2819-4fe9-912e-751e6434304a.WT.0_23970e46-2819-4fe9-912e-751e6434304a.WT.1')	(0,0):443,(0,1):476	0:0,1:476	(0,0):652,(0,1):142,(1,0):52	0:52,1:142	chr1	+	(33318680, 33318680)	(33354877, 33323455)	HCT116-unstranded	5.0	SA464	SA469
1c514d07-76b3-4a76-b81a-91c6d3a1016f	CG	0.01	0.01	0.01	0.13	0.12	0.14	-0.12	1000000000000.0	('1c514d07-76b3-4a76-b81a-91c6d3a1016f.CG.0_1c514d07-76b3-4a76-b81a-91c6d3a1016f.CG.1', '1c514d07-76b3-4a76-b81a-91c6d3a1016f.WT.0_1c514d07-76b3-4a76-b81a-91c6d3a1016f.WT.1')	(0,0):391,(0,1):3069,(1,0):22,(1,1):1	0:22,1:3070	(0,0):1015,(0,1):2796,(1,0):383	0:383,1:2796	chr1	+	(47840869, 47840869)	(47883723, 47844511)	HCT116-unstranded	5.0	SA464	SA469
2b9a7684-5434-40da-8384-5e22b544a7db	CG	0.01	0.0	0.03	0.52	0.33	0.73	-0.51	1000000000000.0	('2b9a7684-5434-40da-8384-5e22b544a7db.CG.1_2b9a7684-5434-40da-8384-5e22b544a7db.CG.0', '2b9a7684-5434-40da-8384-5e22b544a7db.WT.1_2b9a7684-5434-40da-8384-5e22b544a7db.WT.0')	(0,0):1290,(0,1):41	0:0,1:41	(0,0):1730,(0,1):6,(1,0):22	0:22,1:6	chr1	-	(145588378, 145595119)	(145597054, 145597054)	HCT116-unstranded	5.0	SA464	SA469
649e4a12-01c7-435d-b6cc-498b08d71c02	CG	0.05	0.0	0.17	0.68	0.54	0.79	-0.63	1000000000000.0	('649e4a12-01c7-435d-b6cc-498b08d71c02.CG.0_649e4a12-01c7-435d-b6cc-498b08d71c02.CG.1', '649e4a12-01c7-435d-b6cc-498b08d71c02.WT.0_649e4a12-01c7-435d-b6cc-498b08d71c02.WT.1')	(0,0):473,(0,1):1452	0:0,1:1452	(0,0):494,(0,1):359,(1,0):12	0:12,1:359	chr1	+	(145686976, 145686976)	(145747253, 145696218)	HCT116-unstranded	5.0	SA464	SA469
95188cfe-a612-40d1-a5a8-42cf01d874ca	CG	0.54	0.52	0.56	0.74	0.72	0.75	-0.2	1000000000000.0	('95188cfe-a612-40d1-a5a8-42cf01d874ca.CG.0_95188cfe-a612-40d1-a5a8-42cf01d874ca.CG.1', '95188cfe-a612-40d1-a5a8-42cf01d874ca.WT.0_95188cfe-a612-40d1-a5a8-42cf01d874ca.WT.1')	(0,0):747,(0,1):1232,(1,0):1994,(1,1):1311	0:2709,1:1828	(0,0):725,(0,1):775,(1,0):2865,(1,1):713	0:3400,1:953	chr1	+	(90048184, 90048184)	(90185092, 90063423)	HCT116-unstranded	5.0	SA464	SA469
2975c527-21ed-47e8-9d0c-6705ee4c42ee	CG	0.93	0.92	0.94	0.82	0.8	0.84	0.11	1000000000000.0	('2975c527-21ed-47e8-9d0c-6705ee4c42ee.CG.1_2975c527-21ed-47e8-9d0c-6705ee4c42ee.CG.0', '2975c527-21ed-47e8-9d0c-6705ee4c42ee.WT.1_2975c527-21ed-47e8-9d0c-6705ee4c42ee.WT.0')	(0,0):5968,(0,1):163,(1,0):2531	0:2531,1:163	(0,0):3055,(0,1):222,(1,0):1234	0:1234,1:222	chr1	-	(43829068, 43849588)	(43850777, 43850777)	HCT116-unstranded	5.0	SA464	SA469
c7473ff6-f0cf-4d6c-8fba-268579e7df39	CG	0.02	0.01	0.05	0.49	0.38	0.61	-0.47	1000000000000.0	('c7473ff6-f0cf-4d6c-8fba-268579e7df39.CG.0_c7473ff6-f0cf-4d6c-8fba-268579e7df39.CG.1', 'c7473ff6-f0cf-4d6c-8fba-268579e7df39.WT.0_c7473ff6-f0cf-4d6c-8fba-268579e7df39.WT.1')	(0,0):11902,(0,1):12,(1,0):3	0:3,1:12	(0,0):14753,(0,1):17,(1,0):275	0:275,1:17	chr1	+	(111992459, 111992459)	(112021134, 111996978)	HCT116-unstranded	5.0	SA464	SA469
9e209b18-4944-4ce8-9175-e0fdb98ab179	CG	0.0	0.0	0.01	0.11	0.08	0.14	-0.11	1000000000000.0	('9e209b18-4944-4ce8-9175-e0fdb98ab179.CG.1_9e209b18-4944-4ce8-9175-e0fdb98ab179.CG.0', '9e209b18-4944-4ce8-9175-e0fdb98ab179.WT.1_9e209b18-4944-4ce8-9175-e0fdb98ab179.WT.0')	(0,0):3135,(0,1):363	0:0,1:363	(0,0):3780,(0,1):449,(1,0):50	0:50,1:449	chr1	-	(161047243, 161070346)	(161087845, 161087845)	HCT116-unstranded	5.0	SA464	SA469
95dead48-20e3-48da-82fb-8de5cfa791e9	CG	0.0	0.0	0.01	0.61	0.47	0.75	-0.61	1000000000000.0	('95dead48-20e3-48da-82fb-8de5cfa791e9.CG.1_95dead48-20e3-48da-82fb-8de5cfa791e9.CG.0', '95dead48-20e3-48da-82fb-8de5cfa791e9.WT.1_95dead48-20e3-48da-82fb-8de5cfa791e9.WT.0')	(0,0):831,(0,1):67	0:0,1:67	(0,0):1383,(0,1):10,(1,0):97	0:97,1:10	chr1	-	(222716879, 222731965)	(222734860, 222734860)	HCT116-unstranded	5.0	SA464	SA469
5ff12013-8d78-44ec-9b45-790559b36409	CG	0.09	0.08	0.11	0.25	0.22	0.29	-0.16	1000000000000.0	('5ff12013-8d78-44ec-9b45-790559b36409.CG.1_5ff12013-8d78-44ec-9b45-790559b36409.CG.0', '5ff12013-8d78-44ec-9b45-790559b36409.WT.1_5ff12013-8d78-44ec-9b45-790559b36409.WT.0')	(0,0):1170,(0,1):224,(1,0):97,(1,1):914	0:178,1:1057	(0,0):1751,(0,1):133,(1,0):178,(1,1):619	0:349,1:581	chr1	-	(38019607, 38033876)	(38034903, 38034903)	HCT116-unstranded	5.0	SA464	SA469
c6b679b1-7494-43eb-be38-b7659439bcd9	CG	0.0	0.0	0.01	0.11	0.09	0.14	-0.11	1000000000000.0	('c6b679b1-7494-43eb-be38-b7659439bcd9.CG.1_c6b679b1-7494-43eb-be38-b7659439bcd9.CG.0', 'c6b679b1-7494-43eb-be38-b7659439bcd9.WT.1_c6b679b1-7494-43eb-be38-b7659439bcd9.WT.0')	(0,0):3272,(0,1):5548,(1,0):2	0:2,1:5548	(0,0):5163,(0,1):5603,(1,0):76	0:76,1:5603	chr1	-	(36039961, 36067185)	(36070883, 36070883)	HCT116-unstranded	5.0	SA464	SA469
ed98e803-2798-4014-94a7-f9c50c7120d1	CG	0.44	0.37	0.52	0.74	0.66	0.82	-0.3	60066919708.15	('ed98e803-2798-4014-94a7-f9c50c7120d1.CG.1_ed98e803-2798-4014-94a7-f9c50c7120d1.CG.0', 'ed98e803-2798-4014-94a7-f9c50c7120d1.WT.1_ed98e803-2798-4014-94a7-f9c50c7120d1.WT.0')	(0,0):940,(0,1):50,(1,0):159,(1,1):12	0:165,1:56	(0,0):828,(0,1):21,(1,0):234,(1,1):8	0:241,1:22	chr1	-	(38322923, 38334173)	(38338837, 38338837)	HCT116-unstranded	5.0	SA464	SA469
523093ef-f5e0-4b21-abbc-5a3538f3978b	CG	0.01	0.0	0.03	0.11	0.06	0.18	-0.1	28.25	('523093ef-f5e0-4b21-abbc-5a3538f3978b.CG.1_523093ef-f5e0-4b21-abbc-5a3538f3978b.CG.0', '523093ef-f5e0-4b21-abbc-5a3538f3978b.WT.1_523093ef-f5e0-4b21-abbc-5a3538f3978b.WT.0')	(0,0):1289,(0,1):2666,(1,0):1	0:1,1:2666	(0,0):1602,(0,1):1249,(1,0):7	0:7,1:1249	chr1	-	(111969059, 111982512)	(111984715, 111984715)	HCT116-unstranded	5.0	SA464	SA469
a00deef2-6b47-4c30-86a1-d92c3c3d9a78	CG	0.02	0.01	0.05	0.18	0.13	0.23	-0.16	205526640743.35	('a00deef2-6b47-4c30-86a1-d92c3c3d9a78.CG.0_a00deef2-6b47-4c30-86a1-d92c3c3d9a78.CG.1', 'a00deef2-6b47-4c30-86a1-d92c3c3d9a78.WT.0_a00deef2-6b47-4c30-86a1-d92c3c3d9a78.WT.1')	(0,0):227,(0,1):1277,(1,0):3,(1,1):11	0:3,1:1288	(0,0):1166,(0,1):865,(1,0):25,(1,1):19	0:27,1:882	chr1	+	(180849212, 180849212)	(180886236, 180859387)	HCT116-unstranded	5.0	SA464	SA469
cf59b710-1139-4cec-9a92-fa405411e53d	CG	0.02	0.01	0.05	0.25	0.2	0.31	-0.23	1000000000000.0	('cf59b710-1139-4cec-9a92-fa405411e53d.CG.0_cf59b710-1139-4cec-9a92-fa405411e53d.CG.1', 'cf59b710-1139-4cec-9a92-fa405411e53d.WT.0_cf59b710-1139-4cec-9a92-fa405411e53d.WT.1')	(0,0):8540,(0,1):88,(1,0):5,(1,1):2	0:5,1:90	(0,0):9439,(0,1):110,(1,0):103,(1,1):5	0:104,1:114	chr1	+	(225965531, 225965531)	(226016613, 225971070)	HCT116-unstranded	5.0	SA464	SA469
0d82c3a1-5c9f-4a9f-bcc6-be279ff5b493	CG	0.01	0.0	0.03	0.19	0.12	0.28	-0.18	4551593.41	('0d82c3a1-5c9f-4a9f-bcc6-be279ff5b493.CG.1_0d82c3a1-5c9f-4a9f-bcc6-be279ff5b493.CG.0', '0d82c3a1-5c9f-4a9f-bcc6-be279ff5b493.WT.1_0d82c3a1-5c9f-4a9f-bcc6-be279ff5b493.WT.0')	(0,0):1188,(0,1):56,(1,0):2,(1,1):181	0:2,1:237	(0,0):3422,(0,1):8,(1,0):22,(1,1):157	0:64,1:123	chr1	-	(91248543, 91383609)	(91403647, 91403647)	HCT116-unstranded	5.0	SA464	SA469
a9b6aba4-57ec-42a9-a3c7-8d735f4babd5	CG	0.02	0.01	0.04	0.18	0.12	0.24	-0.16	411890182668.54	('a9b6aba4-57ec-42a9-a3c7-8d735f4babd5.CG.0_a9b6aba4-57ec-42a9-a3c7-8d735f4babd5.CG.1', 'a9b6aba4-57ec-42a9-a3c7-8d735f4babd5.WT.0_a9b6aba4-57ec-42a9-a3c7-8d735f4babd5.WT.1')	(0,0):227,(0,1):1277,(1,0):3,(1,1):11	0:3,1:1288	(0,0):1166,(0,1):865,(1,0):25,(1,1):19	0:27,1:882	chr1	+	(180849212, 180849212)	(180886236, 180859387)	HCT116-unstranded	5.0	SA464	SA469
883ca52f-44e4-4a47-8ac5-8eb58fb7c83b	CG	0.05	0.01	0.12	0.38	0.29	0.47	-0.33	1000000000000.0	('883ca52f-44e4-4a47-8ac5-8eb58fb7c83b.CG.1_883ca52f-44e4-4a47-8ac5-8eb58fb7c83b.CG.0', '883ca52f-44e4-4a47-8ac5-8eb58fb7c83b.WT.1_883ca52f-44e4-4a47-8ac5-8eb58fb7c83b.WT.0')	(0,0):97,(0,1):1186,(1,0):1	0:1,1:1186	(0,0):356,(0,1):1257,(1,0):27	0:27,1:1257	chr1	-	(173883691, 173900352)	(173910518, 173910518)	HCT116-unstranded	5.0	SA464	SA469
0e191795-7a44-4d35-9315-4a60dd5c86f7	CG	0.0	0.0	0.01	0.17	0.14	0.19	-0.17	1000000000000.0	('0e191795-7a44-4d35-9315-4a60dd5c86f7.CG.6_0e191795-7a44-4d35-9315-4a60dd5c86f7.CG.5_0e191795-7a44-4d35-9315-4a60dd5c86f7.CG.4_0e191795-7a44-4d35-9315-4a60dd5c86f7.CG.3_0e191795-7a44-4d35-9315-4a60dd5c86f7.CG.2_0e191795-7a44-4d35-9315-4a60dd5c86f7.CG.1_0e191795-7a44-4d35-9315-4a60dd5c86f7.CG.0', '0e191795-7a44-4d35-9315-4a60dd5c86f7.WT.1_0e191795-7a44-4d35-9315-4a60dd5c86f7.WT.0')	(0,0):7844,(0,1):371,(1,0):7,(1,1):2	0:7,1:373	(0,0):8860,(0,1):200,(1,0):289,(1,1):3	0:290,1:202	chr1	-	(111933664, 111990057)	(111991426, 111991426)	HCT116-unstranded	5.0	SA464	SA469
f6a501c2-5e3a-48de-ba49-7e55351730d9	CG	0.47	0.32	0.59	0.88	0.84	0.92	-0.41	1000000000000.0	('f6a501c2-5e3a-48de-ba49-7e55351730d9.CG.0_f6a501c2-5e3a-48de-ba49-7e55351730d9.CG.1', 'f6a501c2-5e3a-48de-ba49-7e55351730d9.WT.0_f6a501c2-5e3a-48de-ba49-7e55351730d9.WT.1')	(0,0):835,(0,1):136,(1,0):1,(1,1):125	0:58,1:204	(0,0):920,(0,1):48,(1,0):47,(1,1):132	0:164,1:63	chr1	+	(145281369, 145281369)	(145293580, 145282832)	HCT116-unstranded	5.0	SA464	SA469
22669bcc-7938-4cab-aeca-a2ba3e38c6c3	CG	0.44	0.37	0.52	0.74	0.65	0.83	-0.3	758529810.32	('22669bcc-7938-4cab-aeca-a2ba3e38c6c3.CG.1_22669bcc-7938-4cab-aeca-a2ba3e38c6c3.CG.0', '22669bcc-7938-4cab-aeca-a2ba3e38c6c3.WT.1_22669bcc-7938-4cab-aeca-a2ba3e38c6c3.WT.0')	(0,0):940,(0,1):50,(1,0):159,(1,1):12	0:166,1:55	(0,0):828,(0,1):21,(1,0):234,(1,1):8	0:241,1:22	chr1	-	(38322923, 38334173)	(38338837, 38338837)	HCT116-unstranded	5.0	SA464	SA469
bb6a0336-3cde-4a20-a457-a9d254c2c7a9	CG	0.01	0.0	0.02	0.25	0.23	0.28	-0.24	1000000000000.0	('bb6a0336-3cde-4a20-a457-a9d254c2c7a9.CG.2_bb6a0336-3cde-4a20-a457-a9d254c2c7a9.CG.1_bb6a0336-3cde-4a20-a457-a9d254c2c7a9.CG.0', 'bb6a0336-3cde-4a20-a457-a9d254c2c7a9.WT.1_bb6a0336-3cde-4a20-a457-a9d254c2c7a9.WT.0')	(0,0):1706,(0,1):2402,(1,0):7,(1,1):5	0:7,1:2407	(0,0):20712,(0,1):2316,(1,0):238,(1,1):10	0:244,1:2320	chr1	-	(156675169, 156691683)	(156694140, 156694140)	HCT116-unstranded	5.0	SA464	SA469
3393f9f5-a50d-4309-9b79-8466a92e38df	CG	0.01	0.0	0.03	0.19	0.11	0.28	-0.18	2235618.29	('3393f9f5-a50d-4309-9b79-8466a92e38df.CG.1_3393f9f5-a50d-4309-9b79-8466a92e38df.CG.0', '3393f9f5-a50d-4309-9b79-8466a92e38df.WT.1_3393f9f5-a50d-4309-9b79-8466a92e38df.WT.0')	(0,0):1188,(0,1):56,(1,0):2,(1,1):181	0:5,1:234	(0,0):3422,(0,1):8,(1,0):22,(1,1):157	0:56,1:131	chr1	-	(91248543, 91383609)	(91403647, 91403647)	HCT116-unstranded	5.0	SA464	SA469
d526cf1d-eab5-44dd-8646-4c3798a2500c	CG	0.03	0.02	0.05	0.64	0.6	0.68	-0.61	1000000000000.0	('d526cf1d-eab5-44dd-8646-4c3798a2500c.CG.1_d526cf1d-eab5-44dd-8646-4c3798a2500c.CG.0', 'd526cf1d-eab5-44dd-8646-4c3798a2500c.WT.1_d526cf1d-eab5-44dd-8646-4c3798a2500c.WT.0')	(0,0):321,(0,1):1516,(1,0):16	0:16,1:1516	(0,0):466,(0,1):338,(1,0):200	0:200,1:338	chr1	-	(94344104, 94350761)	(94360284, 94360284)	HCT116-unstranded	5.0	SA464	SA469
edbbe80e-c338-4d48-9560-66fa8994c84a	CG	0.1	0.03	0.2	0.91	0.85	0.96	-0.81	1000000000000.0	('edbbe80e-c338-4d48-9560-66fa8994c84a.CG.0_edbbe80e-c338-4d48-9560-66fa8994c84a.CG.1', 'edbbe80e-c338-4d48-9560-66fa8994c84a.WT.0_edbbe80e-c338-4d48-9560-66fa8994c84a.WT.1')	(0,0):12975,(0,1):7,(1,0):3,(1,1):7	0:4,1:13	(0,0):16161,(0,1):8,(1,0):323,(1,1):9	0:331,1:9	chr1	+	(111991817, 111991817)	(112021134, 111992495)	HCT116-unstranded	5.0	SA464	SA469
299706fc-1004-49b9-b628-5b698f533e12	CG	0.02	0.01	0.03	0.27	0.2	0.34	-0.25	1000000000000.0	('299706fc-1004-49b9-b628-5b698f533e12.CG.1_299706fc-1004-49b9-b628-5b698f533e12.CG.0', '299706fc-1004-49b9-b628-5b698f533e12.WT.1_299706fc-1004-49b9-b628-5b698f533e12.WT.0')	(0,0):2285,(0,1):293,(1,0):46	0:46,1:293	(0,0):788,(0,1):35,(1,0):101,(1,1):2	0:103,1:35	chr1	-	(38455542, 38463635)	(38464820, 38464820)	HCT116-unstranded	5.0	SA464	SA469
a7953892-02be-426f-9e71-dfebef6d3224	CG	0.2	0.19	0.21	0.04	0.03	0.04	0.16	1000000000000.0	('a7953892-02be-426f-9e71-dfebef6d3224.CG.0_a7953892-02be-426f-9e71-dfebef6d3224.CG.1', 'a7953892-02be-426f-9e71-dfebef6d3224.WT.0_a7953892-02be-426f-9e71-dfebef6d3224.WT.1')	(0,0):3018,(0,1):14706,(1,0):1485,(1,1):92	0:1501,1:14782	(0,0):2854,(0,1):20171,(1,0):304,(1,1):112	0:309,1:20278	chr1	+	(16719723, 16719723)	(16786573, 16724637)	HCT116-unstranded	5.0	SA464	SA469
6ca65eee-edc5-4742-8ddc-c8cf4b70322e	CG	0.18	0.17	0.2	0.42	0.4	0.44	-0.24	1000000000000.0	('6ca65eee-edc5-4742-8ddc-c8cf4b70322e.CG.1_6ca65eee-edc5-4742-8ddc-c8cf4b70322e.CG.0', '6ca65eee-edc5-4742-8ddc-c8cf4b70322e.WT.1_6ca65eee-edc5-4742-8ddc-c8cf4b70322e.WT.0')	(0,0):2675,(0,1):3997,(1,0):326	0:326,1:3997	(0,0):2167,(0,1):2253,(1,0):596	0:596,1:2253	chr1	-	(153920145, 153931575)	(153934826, 153934826)	HCT116-unstranded	5.0	SA464	SA469
d59556d0-fb0c-43cd-9765-1d268a12e338	CG	0.0	0.0	0.0	0.23	0.2	0.25	-0.23	1000000000000.0	('d59556d0-fb0c-43cd-9765-1d268a12e338.CG.0_d59556d0-fb0c-43cd-9765-1d268a12e338.CG.1', 'd59556d0-fb0c-43cd-9765-1d268a12e338.WT.0_d59556d0-fb0c-43cd-9765-1d268a12e338.WT.1')	(0,0):8016,(0,1):1831	0:0,1:1831	(0,0):8465,(0,1):1310,(1,0):244	0:244,1:1310	chr1	+	(29064771, 29064771)	(29185815, 29069383)	HCT116-unstranded	5.0	SA464	SA469
7c311b60-f145-4193-81d6-acf29b9007ef	CG	0.28	0.24	0.32	0.52	0.47	0.57	-0.24	1000000000000.0	('7c311b60-f145-4193-81d6-acf29b9007ef.CG.1_7c311b60-f145-4193-81d6-acf29b9007ef.CG.0', '7c311b60-f145-4193-81d6-acf29b9007ef.WT.1_7c311b60-f145-4193-81d6-acf29b9007ef.WT.0')	(0,0):7044,(0,1):160,(1,0):326,(1,1):13	0:328,1:171	(0,0):4673,(0,1):110,(1,0):626,(1,1):18	0:635,1:119	chr1	-	(153920145, 153934696)	(153935223, 153935223)	HCT116-unstranded	5.0	SA464	SA469
9f7d8371-50c2-4a7a-b96f-f40441edc278	CG	0.18	0.17	0.2	0.42	0.4	0.44	-0.24	1000000000000.0	('9f7d8371-50c2-4a7a-b96f-f40441edc278.CG.1_9f7d8371-50c2-4a7a-b96f-f40441edc278.CG.0', '9f7d8371-50c2-4a7a-b96f-f40441edc278.WT.1_9f7d8371-50c2-4a7a-b96f-f40441edc278.WT.0')	(0,0):2675,(0,1):3997,(1,0):326	0:326,1:3997	(0,0):2167,(0,1):2253,(1,0):596	0:596,1:2253	chr1	-	(153920145, 153931575)	(153934826, 153934826)	HCT116-unstranded	5.0	SA464	SA469
c87d56f9-b51c-48c4-862e-001b7bf0f924	CG	0.0	0.0	0.01	0.16	0.13	0.21	-0.16	1000000000000.0	('c87d56f9-b51c-48c4-862e-001b7bf0f924.CG.1_c87d56f9-b51c-48c4-862e-001b7bf0f924.CG.0', 'c87d56f9-b51c-48c4-862e-001b7bf0f924.WT.1_c87d56f9-b51c-48c4-862e-001b7bf0f924.WT.0')	(0,0):7704,(0,1):371,(1,0):1,(1,1):2	0:1,1:373	(0,0):5144,(0,1):200,(1,0):60,(1,1):3	0:61,1:202	chr1	-	(111969059, 111990057)	(111991426, 111991426)	HCT116-unstranded	5.0	SA464	SA469
41919396-c9b0-4b6e-8197-c9a530d24636	CG	0.8	0.76	0.83	0.46	0.4	0.51	0.34	1000000000000.0	('41919396-c9b0-4b6e-8197-c9a530d24636.CG.0_41919396-c9b0-4b6e-8197-c9a530d24636.CG.1', '41919396-c9b0-4b6e-8197-c9a530d24636.WT.0_41919396-c9b0-4b6e-8197-c9a530d24636.WT.1')	(0,0):878,(0,1):113,(1,0):149	0:149,1:113	(0,0):2651,(0,1):375,(1,0):107	0:107,1:375	chr1	+	(32510932, 32510932)	(32557612, 32526451)	HCT116-unstranded	5.0	SA464	SA469
c5ccbb84-264e-48e5-b550-6c1d1d202d33	CG	0.04	0.01	0.09	0.4	0.27	0.53	-0.36	1000000000000.0	('c5ccbb84-264e-48e5-b550-6c1d1d202d33.CG.0_c5ccbb84-264e-48e5-b550-6c1d1d202d33.CG.1', 'c5ccbb84-264e-48e5-b550-6c1d1d202d33.WT.0_c5ccbb84-264e-48e5-b550-6c1d1d202d33.WT.1')	(0,0):148,(0,1):933,(1,0):2,(1,1):105	0:4,1:1036	(0,0):98,(0,1):156,(1,0):9,(1,1):28	0:25,1:168	chr1	+	(40882452, 40882452)	(40916478, 40888998)	HCT116-unstranded	5.0	SA464	SA469
82b57601-2be2-4b75-82ce-a8e63a648ffa	CG	0.02	0.01	0.05	0.25	0.2	0.3	-0.23	1000000000000.0	('82b57601-2be2-4b75-82ce-a8e63a648ffa.CG.0_82b57601-2be2-4b75-82ce-a8e63a648ffa.CG.1', '82b57601-2be2-4b75-82ce-a8e63a648ffa.WT.0_82b57601-2be2-4b75-82ce-a8e63a648ffa.WT.1')	(0,0):8540,(0,1):88,(1,0):5,(1,1):2	0:5,1:90	(0,0):9439,(0,1):110,(1,0):103,(1,1):5	0:104,1:114	chr1	+	(225965531, 225965531)	(226016613, 225971070)	HCT116-unstranded	5.0	SA464	SA469
63bb3503-b430-4d64-987a-096be64e8a15	CG	0.32	0.3	0.33	0.15	0.14	0.16	0.17	1000000000000.0	('63bb3503-b430-4d64-987a-096be64e8a15.CG.1_63bb3503-b430-4d64-987a-096be64e8a15.CG.0', '63bb3503-b430-4d64-987a-096be64e8a15.WT.1_63bb3503-b430-4d64-987a-096be64e8a15.WT.0')	(0,0):350,(0,1):2701,(1,0):1055,(1,1):51	0:1069,1:2738	(0,0):476,(0,1):6070,(1,0):919,(1,1):152	0:930,1:6211	chr1	-	(207191866, 207217194)	(207224422, 207224422)	HCT116-unstranded	5.0	SA464	SA469
a6a4b0a2-1640-4031-a948-b74f24dd6b29	CG	0.0	0.0	0.01	0.48	0.37	0.6	-0.48	1000000000000.0	('a6a4b0a2-1640-4031-a948-b74f24dd6b29.CG.1_a6a4b0a2-1640-4031-a948-b74f24dd6b29.CG.0', 'a6a4b0a2-1640-4031-a948-b74f24dd6b29.WT.1_a6a4b0a2-1640-4031-a948-b74f24dd6b29.WT.0')	(0,0):1615,(0,1):98,(1,1):7	0:0,1:105	(0,0):1816,(0,1):21,(1,0):118,(1,1):6	0:121,1:24	chr1	-	(222716879, 222743877)	(222750985, 222750985)	HCT116-unstranded	5.0	SA464	SA469
d4304d75-dad2-4321-83d6-a7d822a1bbe9	CG	0.04	0.0	0.13	0.68	0.55	0.78	-0.64	1000000000000.0	('d4304d75-dad2-4321-83d6-a7d822a1bbe9.CG.0_d4304d75-dad2-4321-83d6-a7d822a1bbe9.CG.1', 'd4304d75-dad2-4321-83d6-a7d822a1bbe9.WT.0_d4304d75-dad2-4321-83d6-a7d822a1bbe9.WT.1')	(0,0):473,(0,1):1452	0:0,1:1452	(0,0):494,(0,1):359,(1,0):12	0:12,1:359	chr1	+	(145686976, 145686976)	(145747253, 145696218)	HCT116-unstranded	5.0	SA464	SA469
5f974970-eeca-40fb-949c-1b4c6a99f491	CG	0.2	0.13	0.28	0.49	0.37	0.61	-0.29	462.75	('5f974970-eeca-40fb-949c-1b4c6a99f491.CG.1_5f974970-eeca-40fb-949c-1b4c6a99f491.CG.0', '5f974970-eeca-40fb-949c-1b4c6a99f491.WT.1_5f974970-eeca-40fb-949c-1b4c6a99f491.WT.0')	(0,0):1407,(0,1):50,(1,0):26,(1,1):12	0:28,1:60	(0,0):1414,(0,1):21,(1,0):43,(1,1):8	0:48,1:24	chr1	-	(38305592, 38334173)	(38338837, 38338837)	HCT116-unstranded	5.0	SA464	SA469
ca646e47-5ae8-429d-84dd-803d44f33de9	CG	0.8	0.76	0.84	0.46	0.4	0.51	0.34	1000000000000.0	('ca646e47-5ae8-429d-84dd-803d44f33de9.CG.0_ca646e47-5ae8-429d-84dd-803d44f33de9.CG.1', 'ca646e47-5ae8-429d-84dd-803d44f33de9.WT.0_ca646e47-5ae8-429d-84dd-803d44f33de9.WT.1')	(0,0):878,(0,1):113,(1,0):149	0:149,1:113	(0,0):2651,(0,1):375,(1,0):107	0:107,1:375	chr1	+	(32510932, 32510932)	(32557612, 32526451)	HCT116-unstranded	5.0	SA464	SA469
792bac5d-fd72-4829-9b73-0b71ba43a4f6	CG	0.04	0.01	0.09	0.22	0.13	0.31	-0.18	84.45	('792bac5d-fd72-4829-9b73-0b71ba43a4f6.CG.0_792bac5d-fd72-4829-9b73-0b71ba43a4f6.CG.1', '792bac5d-fd72-4829-9b73-0b71ba43a4f6.WT.0_792bac5d-fd72-4829-9b73-0b71ba43a4f6.WT.1')	(0,0):541,(0,1):9436,(1,0):2	0:2,1:9436	(0,0):443,(0,1):5329,(1,0):12	0:12,1:5329	chr1	+	(168208369, 168208369)	(168260662, 168222263)	HCT116-unstranded	5.0	SA464	SA469
e2618427-34e4-4fac-bff2-a1ced6345820	CG	0.2	0.19	0.21	0.04	0.03	0.04	0.16	1000000000000.0	('e2618427-34e4-4fac-bff2-a1ced6345820.CG.0_e2618427-34e4-4fac-bff2-a1ced6345820.CG.1', 'e2618427-34e4-4fac-bff2-a1ced6345820.WT.0_e2618427-34e4-4fac-bff2-a1ced6345820.WT.1')	(0,0):3018,(0,1):14706,(1,0):1485,(1,1):92	0:1499,1:14784	(0,0):2854,(0,1):20171,(1,0):304,(1,1):112	0:308,1:20279	chr1	+	(16719723, 16719723)	(16786573, 16724637)	HCT116-unstranded	5.0	SA464	SA469
b4e6f40f-0fe4-41e7-b07e-79ac33f4321a	CG	0.27	0.23	0.32	0.74	0.69	0.79	-0.47	1000000000000.0	('b4e6f40f-0fe4-41e7-b07e-79ac33f4321a.CG.0_b4e6f40f-0fe4-41e7-b07e-79ac33f4321a.CG.1', 'b4e6f40f-0fe4-41e7-b07e-79ac33f4321a.WT.0_b4e6f40f-0fe4-41e7-b07e-79ac33f4321a.WT.1')	(0,0):8440,(0,1):164,(1,0):93,(1,1):233	0:160,1:330	(0,0):6555,(0,1):63,(1,0):251,(1,1):116	0:338,1:92	chr1	+	(39456895, 39456895)	(39494612, 39463983)	HCT116-unstranded	5.0	SA464	SA469
530fa1bb-7934-4339-97cd-f6c8a3bca5c7	CG	0.28	0.24	0.32	0.52	0.47	0.57	-0.24	1000000000000.0	('530fa1bb-7934-4339-97cd-f6c8a3bca5c7.CG.1_530fa1bb-7934-4339-97cd-f6c8a3bca5c7.CG.0', '530fa1bb-7934-4339-97cd-f6c8a3bca5c7.WT.1_530fa1bb-7934-4339-97cd-f6c8a3bca5c7.WT.0')	(0,0):7044,(0,1):160,(1,0):326,(1,1):13	0:331,1:168	(0,0):4673,(0,1):110,(1,0):626,(1,1):18	0:636,1:118	chr1	-	(153920145, 153934696)	(153935223, 153935223)	HCT116-unstranded	5.0	SA464	SA469
e670fc6f-a7f4-4b63-8689-ff92d42e1a79	CG	0.27	0.22	0.32	0.74	0.69	0.79	-0.47	1000000000000.0	('e670fc6f-a7f4-4b63-8689-ff92d42e1a79.CG.0_e670fc6f-a7f4-4b63-8689-ff92d42e1a79.CG.1', 'e670fc6f-a7f4-4b63-8689-ff92d42e1a79.WT.0_e670fc6f-a7f4-4b63-8689-ff92d42e1a79.WT.1')	(0,0):8440,(0,1):164,(1,0):93,(1,1):233	0:171,1:319	(0,0):6555,(0,1):63,(1,0):251,(1,1):116	0:327,1:103	chr1	+	(39456895, 39456895)	(39494612, 39463983)	HCT116-unstranded	5.0	SA464	SA469
90b204e9-aa06-4b94-be3a-2fffaa7be154	CG	0.15	0.13	0.17	0.72	0.68	0.76	-0.57	1000000000000.0	('90b204e9-aa06-4b94-be3a-2fffaa7be154.CG.1_90b204e9-aa06-4b94-be3a-2fffaa7be154.CG.0', '90b204e9-aa06-4b94-be3a-2fffaa7be154.WT.1_90b204e9-aa06-4b94-be3a-2fffaa7be154.WT.0')	(0,0):436,(0,1):1570,(1,0):143,(1,1):7	0:144,1:1576	(0,0):292,(0,1):144,(1,0):194	0:194,1:144	chr1	-	(205052258, 205055270)	(205064192, 205064192)	HCT116-unstranded	5.0	SA464	SA469
90c30c32-e23c-4f74-9d31-7de1e2c5eef5	CG	0.0	0.0	0.0	0.23	0.2	0.25	-0.23	1000000000000.0	('90c30c32-e23c-4f74-9d31-7de1e2c5eef5.CG.0_90c30c32-e23c-4f74-9d31-7de1e2c5eef5.CG.1', '90c30c32-e23c-4f74-9d31-7de1e2c5eef5.WT.0_90c30c32-e23c-4f74-9d31-7de1e2c5eef5.WT.1')	(0,0):8016,(0,1):1831	0:0,1:1831	(0,0):8465,(0,1):1310,(1,0):244	0:244,1:1310	chr1	+	(29064771, 29064771)	(29185815, 29069383)	HCT116-unstranded	5.0	SA464	SA469
1f73a125-71db-4398-b80f-055f2ebc4f45	CG	0.01	0.0	0.02	0.17	0.1	0.26	-0.16	10602.94	('1f73a125-71db-4398-b80f-055f2ebc4f45.CG.1_1f73a125-71db-4398-b80f-055f2ebc4f45.CG.0', '1f73a125-71db-4398-b80f-055f2ebc4f45.WT.1_1f73a125-71db-4398-b80f-055f2ebc4f45.WT.0')	(0,0):1360,(0,1):25	0:0,1:25	(0,0):1452,(0,1):23,(1,0):21	0:21,1:23	chr1	-	(46086200, 46095248)	(46096278, 46096278)	HCT116-unstranded	5.0	SA464	SA469
5996f23c-2c57-4428-901f-c268d43d561c	CG	0.54	0.53	0.56	0.74	0.72	0.75	-0.2	1000000000000.0	('5996f23c-2c57-4428-901f-c268d43d561c.CG.0_5996f23c-2c57-4428-901f-c268d43d561c.CG.1', '5996f23c-2c57-4428-901f-c268d43d561c.WT.0_5996f23c-2c57-4428-901f-c268d43d561c.WT.1')	(0,0):747,(0,1):1232,(1,0):1994,(1,1):1311	0:2682,1:1855	(0,0):725,(0,1):775,(1,0):2865,(1,1):713	0:3383,1:970	chr1	+	(90048184, 90048184)	(90185092, 90063423)	HCT116-unstranded	5.0	SA464	SA469
288f9a63-d944-49af-b16b-579da5f0849f	CG	0.0	0.0	0.01	0.61	0.46	0.76	-0.61	1000000000000.0	('288f9a63-d944-49af-b16b-579da5f0849f.CG.1_288f9a63-d944-49af-b16b-579da5f0849f.CG.0', '288f9a63-d944-49af-b16b-579da5f0849f.WT.1_288f9a63-d944-49af-b16b-579da5f0849f.WT.0')	(0,0):831,(0,1):67	0:0,1:67	(0,0):1383,(0,1):10,(1,0):97	0:97,1:10	chr1	-	(222716879, 222731965)	(222734860, 222734860)	HCT116-unstranded	5.0	SA464	SA469
8ba7e30d-757d-4ca8-b025-46e2aa80cf1f	CG	0.02	0.01	0.03	0.27	0.2	0.35	-0.25	1000000000000.0	('8ba7e30d-757d-4ca8-b025-46e2aa80cf1f.CG.1_8ba7e30d-757d-4ca8-b025-46e2aa80cf1f.CG.0', '8ba7e30d-757d-4ca8-b025-46e2aa80cf1f.WT.1_8ba7e30d-757d-4ca8-b025-46e2aa80cf1f.WT.0')	(0,0):2285,(0,1):293,(1,0):46	0:46,1:293	(0,0):788,(0,1):35,(1,0):101,(1,1):2	0:102,1:36	chr1	-	(38455542, 38463635)	(38464820, 38464820)	HCT116-unstranded	5.0	SA464	SA469
08e4d73b-5070-46ba-97e7-b4c4ebf4630b	CG	0.93	0.92	0.94	0.82	0.8	0.84	0.11	1000000000000.0	('08e4d73b-5070-46ba-97e7-b4c4ebf4630b.CG.1_08e4d73b-5070-46ba-97e7-b4c4ebf4630b.CG.0', '08e4d73b-5070-46ba-97e7-b4c4ebf4630b.WT.1_08e4d73b-5070-46ba-97e7-b4c4ebf4630b.WT.0')	(0,0):5968,(0,1):163,(1,0):2531	0:2531,1:163	(0,0):3055,(0,1):222,(1,0):1234	0:1234,1:222	chr1	-	(43829068, 43849588)	(43850777, 43850777)	HCT116-unstranded	5.0	SA464	SA469
f411766e-3125-4708-b356-74869cf6a87a	CG	0.32	0.3	0.33	0.15	0.14	0.16	0.17	1000000000000.0	('f411766e-3125-4708-b356-74869cf6a87a.CG.1_f411766e-3125-4708-b356-74869cf6a87a.CG.0', 'f411766e-3125-4708-b356-74869cf6a87a.WT.1_f411766e-3125-4708-b356-74869cf6a87a.WT.0')	(0,0):350,(0,1):2701,(1,0):1055,(1,1):51	0:1070,1:2737	(0,0):476,(0,1):6070,(1,0):919,(1,1):152	0:936,1:6205	chr1	-	(207191866, 207217194)	(207224422, 207224422)	HCT116-unstranded	5.0	SA464	SA469
90efcc5c-b042-4dbb-b93a-083a7672ff5a	CG	0.11	0.04	0.23	0.91	0.86	0.96	-0.8	1000000000000.0	('90efcc5c-b042-4dbb-b93a-083a7672ff5a.CG.0_90efcc5c-b042-4dbb-b93a-083a7672ff5a.CG.1', '90efcc5c-b042-4dbb-b93a-083a7672ff5a.WT.0_90efcc5c-b042-4dbb-b93a-083a7672ff5a.WT.1')	(0,0):12975,(0,1):7,(1,0):3,(1,1):7	0:4,1:13	(0,0):16161,(0,1):8,(1,0):323,(1,1):9	0:332,1:8	chr1	+	(111991817, 111991817)	(112021134, 111992495)	HCT116-unstranded	5.0	SA464	SA469
a3ab77cb-21b8-413e-971c-b93001d52b15	CG	0.03	0.01	0.07	0.39	0.24	0.52	-0.36	10782621646.04	('a3ab77cb-21b8-413e-971c-b93001d52b15.CG.0_a3ab77cb-21b8-413e-971c-b93001d52b15.CG.1', 'a3ab77cb-21b8-413e-971c-b93001d52b15.WT.0_a3ab77cb-21b8-413e-971c-b93001d52b15.WT.1')	(0,0):148,(0,1):933,(1,0):2,(1,1):105	0:7,1:1033	(0,0):98,(0,1):156,(1,0):9,(1,1):28	0:22,1:171	chr1	+	(40882452, 40882452)	(40916478, 40888998)	HCT116-unstranded	5.0	SA464	SA469
454b2eba-c0d9-41df-96dc-4fa52c948649	CG	0.15	0.13	0.18	0.72	0.68	0.76	-0.57	1000000000000.0	('454b2eba-c0d9-41df-96dc-4fa52c948649.CG.1_454b2eba-c0d9-41df-96dc-4fa52c948649.CG.0', '454b2eba-c0d9-41df-96dc-4fa52c948649.WT.1_454b2eba-c0d9-41df-96dc-4fa52c948649.WT.0')	(0,0):436,(0,1):1570,(1,0):143,(1,1):7	0:143,1:1577	(0,0):292,(0,1):144,(1,0):194	0:194,1:144	chr1	-	(205052258, 205055270)	(205064192, 205064192)	HCT116-unstranded	5.0	SA464	SA469
a216bb5f-401c-491a-a0fe-ab6548cb1341	CG	0.03	0.02	0.05	0.64	0.6	0.68	-0.61	1000000000000.0	('a216bb5f-401c-491a-a0fe-ab6548cb1341.CG.1_a216bb5f-401c-491a-a0fe-ab6548cb1341.CG.0', 'a216bb5f-401c-491a-a0fe-ab6548cb1341.WT.1_a216bb5f-401c-491a-a0fe-ab6548cb1341.WT.0')	(0,0):321,(0,1):1516,(1,0):16	0:16,1:1516	(0,0):466,(0,1):338,(1,0):200	0:200,1:338	chr1	-	(94344104, 94350761)	(94360284, 94360284)	HCT116-unstranded	5.0	SA464	SA469
46b6c1c7-939b-4f01-891e-edd424cca978	CG	0.01	0.01	0.01	0.13	0.12	0.14	-0.12	1000000000000.0	('46b6c1c7-939b-4f01-891e-edd424cca978.CG.0_46b6c1c7-939b-4f01-891e-edd424cca978.CG.1', '46b6c1c7-939b-4f01-891e-edd424cca978.WT.0_46b6c1c7-939b-4f01-891e-edd424cca978.WT.1')	(0,0):391,(0,1):3069,(1,0):22,(1,1):1	0:22,1:3070	(0,0):1015,(0,1):2796,(1,0):383	0:383,1:2796	chr1	+	(47840869, 47840869)	(47883723, 47844511)	HCT116-unstranded	5.0	SA464	SA469
2bdf7af5-963f-47fd-93a6-fa2457651d03	CG	0.06	0.05	0.07	0.19	0.16	0.21	-0.13	1000000000000.0	('2bdf7af5-963f-47fd-93a6-fa2457651d03.CG.1_2bdf7af5-963f-47fd-93a6-fa2457651d03.CG.0', '2bdf7af5-963f-47fd-93a6-fa2457651d03.WT.1_2bdf7af5-963f-47fd-93a6-fa2457651d03.WT.0')	(0,0):595,(0,1):245,(1,0):288	0:288,1:245	(0,0):776,(0,1):191,(1,0):835,(1,1):2	0:835,1:193	chr16	-	(67964311, 67968405)	(67968851, 67968851)	HCT116-unstranded	5.0	SA464	SA469
2abf0db9-b1e6-4ef5-a606-889ce43d9b48	CG	0.05	0.04	0.06	0.19	0.16	0.22	-0.14	1000000000000.0	('2abf0db9-b1e6-4ef5-a606-889ce43d9b48.CG.1_2abf0db9-b1e6-4ef5-a606-889ce43d9b48.CG.0', '2abf0db9-b1e6-4ef5-a606-889ce43d9b48.WT.1_2abf0db9-b1e6-4ef5-a606-889ce43d9b48.WT.0')	(0,0):491,(0,1):245,(1,0):78	0:78,1:245	(0,0):584,(0,1):191,(1,0):255,(1,1):2	0:255,1:193	chr16	-	(67965704, 67968405)	(67968851, 67968851)	HCT116-unstranded	5.0	SA464	SA469
f3cf61f9-7b8c-4161-adc5-3f97a82b5e03	CG	0.0	0.0	0.0	0.1	0.09	0.11	-0.1	1000000000000.0	('f3cf61f9-7b8c-4161-adc5-3f97a82b5e03.CG.0_f3cf61f9-7b8c-4161-adc5-3f97a82b5e03.CG.1', 'f3cf61f9-7b8c-4161-adc5-3f97a82b5e03.WT.0_f3cf61f9-7b8c-4161-adc5-3f97a82b5e03.WT.1')	(0,0):8168,(0,1):3460,(1,0):24,(1,1):5	0:24,1:3465	(0,0):6041,(0,1):1014,(1,0):233,(1,1):3	0:233,1:1017	chr16	+	(3071556, 3071556)	(3076289, 3072087)	HCT116-unstranded	5.0	SA464	SA469
2cf2caf9-b8aa-4b2c-91b0-960ac2d9cdfc	CG	0.07	0.06	0.08	0.19	0.17	0.22	-0.12	1000000000000.0	('2cf2caf9-b8aa-4b2c-91b0-960ac2d9cdfc.CG.1_2cf2caf9-b8aa-4b2c-91b0-960ac2d9cdfc.CG.0', '2cf2caf9-b8aa-4b2c-91b0-960ac2d9cdfc.WT.1_2cf2caf9-b8aa-4b2c-91b0-960ac2d9cdfc.WT.0')	(0,0):508,(0,1):245,(1,0):254	0:254,1:245	(0,0):657,(0,1):191,(1,0):647,(1,1):2	0:647,1:193	chr16	-	(67964823, 67968405)	(67968851, 67968851)	HCT116-unstranded	5.0	SA464	SA469
b8bbba74-6eae-4502-80de-4cbe64ffbbc5	CG	0.03	0.02	0.03	0.23	0.2	0.25	-0.2	1000000000000.0	('b8bbba74-6eae-4502-80de-4cbe64ffbbc5.CG.0_b8bbba74-6eae-4502-80de-4cbe64ffbbc5.CG.1', 'b8bbba74-6eae-4502-80de-4cbe64ffbbc5.WT.0_b8bbba74-6eae-4502-80de-4cbe64ffbbc5.WT.1')	(0,0):5926,(0,1):195,(1,0):326,(1,1):1	0:326,1:196	(0,0):7370,(0,1):166,(1,0):2814,(1,1):3	0:2815,1:168	chr16	+	(89967043, 89967043)	(89987385, 89970613)	HCT116-unstranded	5.0	SA464	SA469
15c358b3-7ccd-451c-a51b-7431ac776574	CG	0.05	0.0	0.17	0.47	0.24	0.79	-0.42	35.23	('15c358b3-7ccd-451c-a51b-7431ac776574.CG.1_15c358b3-7ccd-451c-a51b-7431ac776574.CG.0', '15c358b3-7ccd-451c-a51b-7431ac776574.WT.1_15c358b3-7ccd-451c-a51b-7431ac776574.WT.0')	(0,0):2077,(0,1):4,(1,0):1,(1,1):1	0:1,1:5	(0,0):2286,(0,1):3,(1,0):38	0:38,1:3	chr16	-	(66958713, 66966683)	(66967642, 66967642)	HCT116-unstranded	5.0	SA464	SA469
4a457d02-dd51-4e81-8dc2-f37aa4635cf9	CG	0.05	0.04	0.07	0.17	0.15	0.2	-0.12	1000000000000.0	('4a457d02-dd51-4e81-8dc2-f37aa4635cf9.CG.1_4a457d02-dd51-4e81-8dc2-f37aa4635cf9.CG.0', '4a457d02-dd51-4e81-8dc2-f37aa4635cf9.WT.1_4a457d02-dd51-4e81-8dc2-f37aa4635cf9.WT.0')	(0,0):493,(0,1):245,(1,0):76	0:76,1:245	(0,0):615,(0,1):191,(1,0):224,(1,1):2	0:224,1:193	chr16	-	(67965704, 67968405)	(67968851, 67968851)	HCT116-unstranded	5.0	SA464	SA469
c70f0576-7903-4a00-9f7c-2fd51b193e74	CG	0.03	0.02	0.05	0.18	0.15	0.22	-0.15	1000000000000.0	('c70f0576-7903-4a00-9f7c-2fd51b193e74.CG.1_c70f0576-7903-4a00-9f7c-2fd51b193e74.CG.0', 'c70f0576-7903-4a00-9f7c-2fd51b193e74.WT.1_c70f0576-7903-4a00-9f7c-2fd51b193e74.WT.0')	(0,0):485,(0,1):245,(1,0):20	0:20,1:245	(0,0):583,(0,1):191,(1,0):105,(1,1):2	0:106,1:192	chr16	-	(67966063, 67968405)	(67968851, 67968851)	HCT116-unstranded	5.0	SA464	SA469
99fc634b-6e21-49fc-b5d4-a493f33d6ed5	CG	0.06	0.05	0.07	0.31	0.28	0.34	-0.25	1000000000000.0	('99fc634b-6e21-49fc-b5d4-a493f33d6ed5.CG.1_99fc634b-6e21-49fc-b5d4-a493f33d6ed5.CG.0', '99fc634b-6e21-49fc-b5d4-a493f33d6ed5.WT.1_99fc634b-6e21-49fc-b5d4-a493f33d6ed5.WT.0')	(0,0):1820,(0,1):266,(1,0):148,(1,1):41	0:150,1:305	(0,0):2059,(0,1):249,(1,0):920,(1,1):57	0:936,1:290	chr16	-	(81094811, 81124206)	(81130008, 81130008)	HCT116-unstranded	5.0	SA464	SA469
ab33ec5f-cdd4-4d7c-bec0-52db9481d3f4	CG	0.03	0.02	0.05	0.18	0.15	0.22	-0.15	1000000000000.0	('ab33ec5f-cdd4-4d7c-bec0-52db9481d3f4.CG.1_ab33ec5f-cdd4-4d7c-bec0-52db9481d3f4.CG.0', 'ab33ec5f-cdd4-4d7c-bec0-52db9481d3f4.WT.1_ab33ec5f-cdd4-4d7c-bec0-52db9481d3f4.WT.0')	(0,0):486,(0,1):245,(1,0):19	0:19,1:245	(0,0):583,(0,1):191,(1,0):103,(1,1):2	0:105,1:191	chr16	-	(67966066, 67968405)	(67968851, 67968851)	HCT116-unstranded	5.0	SA464	SA469
eec4659b-53df-4722-a485-c4df26bb57bc	CG	0.0	0.0	0.01	0.19	0.16	0.23	-0.19	1000000000000.0	('eec4659b-53df-4722-a485-c4df26bb57bc.CG.0_eec4659b-53df-4722-a485-c4df26bb57bc.CG.1', 'eec4659b-53df-4722-a485-c4df26bb57bc.WT.0_eec4659b-53df-4722-a485-c4df26bb57bc.WT.1')	(0,0):1395,(0,1):1782,(1,0):1,(1,1):2	0:1,1:1784	(0,0):5395,(0,1):1366,(1,0):84,(1,1):3	0:84,1:1369	chr16	+	(31202284, 31202284)	(31213931, 31203127)	HCT116-unstranded	5.0	SA464	SA469
01ab9948-882b-484e-abe1-aeea793a6fa8	CG	0.61	0.57	0.65	0.28	0.25	0.3	0.33	1000000000000.0	('01ab9948-882b-484e-abe1-aeea793a6fa8.CG.0_01ab9948-882b-484e-abe1-aeea793a6fa8.CG.1', '01ab9948-882b-484e-abe1-aeea793a6fa8.WT.0_01ab9948-882b-484e-abe1-aeea793a6fa8.WT.1')	(0,0):378,(0,1):194,(1,0):712	0:712,1:194	(0,0):403,(0,1):393,(1,0):347	0:347,1:393	chr16	+	(67299991, 67299991)	(67314709, 67306093)	HCT116-unstranded	5.0	SA464	SA469
46505d12-8027-4ab1-88c3-6089c5675dc7	CG	0.04	0.0	0.17	0.47	0.26	0.73	-0.43	823.27	('46505d12-8027-4ab1-88c3-6089c5675dc7.CG.1_46505d12-8027-4ab1-88c3-6089c5675dc7.CG.0', '46505d12-8027-4ab1-88c3-6089c5675dc7.WT.1_46505d12-8027-4ab1-88c3-6089c5675dc7.WT.0')	(0,0):2077,(0,1):4,(1,0):1,(1,1):1	0:1,1:5	(0,0):2286,(0,1):3,(1,0):38	0:38,1:3	chr16	-	(66958713, 66966683)	(66967642, 66967642)	HCT116-unstranded	5.0	SA464	SA469
29d147ac-8a04-439c-b645-7c1eb5b7d0a4	CG	0.01	0.0	0.02	0.27	0.18	0.36	-0.26	1000000000000.0	('29d147ac-8a04-439c-b645-7c1eb5b7d0a4.CG.0_29d147ac-8a04-439c-b645-7c1eb5b7d0a4.CG.1', '29d147ac-8a04-439c-b645-7c1eb5b7d0a4.WT.0_29d147ac-8a04-439c-b645-7c1eb5b7d0a4.WT.1')	(0,0):12949,(0,1):255,(1,0):1	0:1,1:255	(0,0):7295,(0,1):65,(1,0):26	0:26,1:65	chr16	+	(3070313, 3070313)	(3075824, 3071320)	HCT116-unstranded	5.0	SA464	SA469
da15aa46-872d-4beb-b10b-0f0c6124040f	CG	0.0	0.0	0.01	0.19	0.16	0.23	-0.19	1000000000000.0	('da15aa46-872d-4beb-b10b-0f0c6124040f.CG.0_da15aa46-872d-4beb-b10b-0f0c6124040f.CG.1', 'da15aa46-872d-4beb-b10b-0f0c6124040f.WT.0_da15aa46-872d-4beb-b10b-0f0c6124040f.WT.1')	(0,0):1395,(0,1):1782,(1,0):1,(1,1):2	0:1,1:1784	(0,0):5395,(0,1):1366,(1,0):84,(1,1):3	0:87,1:1366	chr16	+	(31202284, 31202284)	(31213931, 31203127)	HCT116-unstranded	5.0	SA464	SA469
217f9512-8017-4129-bd86-f6279a370d07	CG	0.61	0.57	0.65	0.27	0.25	0.3	0.34	1000000000000.0	('217f9512-8017-4129-bd86-f6279a370d07.CG.0_217f9512-8017-4129-bd86-f6279a370d07.CG.1', '217f9512-8017-4129-bd86-f6279a370d07.WT.0_217f9512-8017-4129-bd86-f6279a370d07.WT.1')	(0,0):378,(0,1):194,(1,0):712	0:712,1:194	(0,0):403,(0,1):393,(1,0):347	0:347,1:393	chr16	+	(67299991, 67299991)	(67314709, 67306093)	HCT116-unstranded	5.0	SA464	SA469
e2c44f44-6cc5-4b5e-b32c-61e773edc238	CG	0.06	0.05	0.08	0.2	0.17	0.22	-0.14	1000000000000.0	('e2c44f44-6cc5-4b5e-b32c-61e773edc238.CG.1_e2c44f44-6cc5-4b5e-b32c-61e773edc238.CG.0', 'e2c44f44-6cc5-4b5e-b32c-61e773edc238.WT.1_e2c44f44-6cc5-4b5e-b32c-61e773edc238.WT.0')	(0,0):494,(0,1):245,(1,0):224	0:224,1:245	(0,0):581,(0,1):191,(1,0):603,(1,1):2	0:603,1:193	chr16	-	(67965001, 67968405)	(67968851, 67968851)	HCT116-unstranded	5.0	SA464	SA469
ca4e49fc-901f-4383-a45a-a4015798ad41	CG	0.03	0.02	0.03	0.23	0.2	0.25	-0.2	1000000000000.0	('ca4e49fc-901f-4383-a45a-a4015798ad41.CG.0_ca4e49fc-901f-4383-a45a-a4015798ad41.CG.1', 'ca4e49fc-901f-4383-a45a-a4015798ad41.WT.0_ca4e49fc-901f-4383-a45a-a4015798ad41.WT.1')	(0,0):5926,(0,1):195,(1,0):326,(1,1):1	0:326,1:196	(0,0):7370,(0,1):166,(1,0):2814,(1,1):3	0:2816,1:167	chr16	+	(89967043, 89967043)	(89987385, 89970613)	HCT116-unstranded	5.0	SA464	SA469
a339b9a5-8193-4b5f-867b-a738b8e17f06	CG	0.01	0.0	0.02	0.27	0.19	0.37	-0.26	1000000000000.0	('a339b9a5-8193-4b5f-867b-a738b8e17f06.CG.0_a339b9a5-8193-4b5f-867b-a738b8e17f06.CG.1', 'a339b9a5-8193-4b5f-867b-a738b8e17f06.WT.0_a339b9a5-8193-4b5f-867b-a738b8e17f06.WT.1')	(0,0):12949,(0,1):255,(1,0):1	0:1,1:255	(0,0):7295,(0,1):65,(1,0):26	0:26,1:65	chr16	+	(3070313, 3070313)	(3075824, 3071320)	HCT116-unstranded	5.0	SA464	SA469
c481eea4-688b-4f29-bf2b-6809dc25bfd3	CG	0.84	0.76	0.91	0.96	0.92	0.98	-0.12	20.39	('c481eea4-688b-4f29-bf2b-6809dc25bfd3.CG.1_c481eea4-688b-4f29-bf2b-6809dc25bfd3.CG.0', 'c481eea4-688b-4f29-bf2b-6809dc25bfd3.WT.1_c481eea4-688b-4f29-bf2b-6809dc25bfd3.WT.0')	(0,0):1102,(0,1):13,(1,0):496,(1,1):3	0:499,1:13	(0,0):455,(0,1):4,(1,0):811,(1,1):2	0:813,1:4	chr16	-	(67182008, 67190413)	(67194201, 67194201)	HCT116-unstranded	5.0	SA464	SA469
269df24c-6f70-4a85-afa3-599b5fc59d5b	CG	0.06	0.05	0.07	0.31	0.28	0.34	-0.25	1000000000000.0	('269df24c-6f70-4a85-afa3-599b5fc59d5b.CG.1_269df24c-6f70-4a85-afa3-599b5fc59d5b.CG.0', '269df24c-6f70-4a85-afa3-599b5fc59d5b.WT.1_269df24c-6f70-4a85-afa3-599b5fc59d5b.WT.0')	(0,0):1820,(0,1):266,(1,0):148,(1,1):41	0:149,1:306	(0,0):2059,(0,1):249,(1,0):920,(1,1):57	0:936,1:290	chr16	-	(81094811, 81124206)	(81130008, 81130008)	HCT116-unstranded	5.0	SA464	SA469
0a525186-3e37-4fc0-8ac6-b1c2d5c171d2	CG	0.04	0.02	0.05	0.2	0.16	0.23	-0.16	1000000000000.0	('0a525186-3e37-4fc0-8ac6-b1c2d5c171d2.CG.1_0a525186-3e37-4fc0-8ac6-b1c2d5c171d2.CG.0', '0a525186-3e37-4fc0-8ac6-b1c2d5c171d2.WT.1_0a525186-3e37-4fc0-8ac6-b1c2d5c171d2.WT.0')	(0,0):478,(0,1):245,(1,0):27	0:27,1:245	(0,0):546,(0,1):191,(1,0):140,(1,1):2	0:140,1:193	chr16	-	(67966066, 67968405)	(67968851, 67968851)	HCT116-unstranded	5.0	SA464	SA469
b021eaa3-af4e-48c3-b5ba-d03c3f3ac9f2	CG	0.05	0.04	0.06	0.29	0.27	0.3	-0.24	1000000000000.0	('b021eaa3-af4e-48c3-b5ba-d03c3f3ac9f2.CG.1_b021eaa3-af4e-48c3-b5ba-d03c3f3ac9f2.CG.0', 'b021eaa3-af4e-48c3-b5ba-d03c3f3ac9f2.WT.1_b021eaa3-af4e-48c3-b5ba-d03c3f3ac9f2.WT.0')	(0,0):1029,(0,1):6286,(1,0):108,(1,1):4	0:108,1:6290	(0,0):1998,(0,1):4326,(1,0):613,(1,1):3	0:613,1:4329	chr3	-	(47618323, 47626762)	(47632327, 47632327)	HCT116-unstranded	5.0	SA464	SA469
878a0559-669b-4bc2-934d-01c03448f1cf	CG	0.04	0.03	0.05	0.16	0.15	0.18	-0.12	1000000000000.0	('878a0559-669b-4bc2-934d-01c03448f1cf.CG.0_878a0559-669b-4bc2-934d-01c03448f1cf.CG.1', '878a0559-669b-4bc2-934d-01c03448f1cf.WT.0_878a0559-669b-4bc2-934d-01c03448f1cf.WT.1')	(0,0):15115,(0,1):93,(1,0):204	0:204,1:93	(0,0):33524,(0,1):232,(1,0):2598	0:2598,1:232	chr3	+	(40500133, 40500133)	(40529877, 40502997)	HCT116-unstranded	5.0	SA464	SA469
9de208b7-9a8d-4761-9c66-253945ab35f5	CG	0.01	0.0	0.03	0.15	0.08	0.24	-0.14	101.83	('9de208b7-9a8d-4761-9c66-253945ab35f5.CG.0_9de208b7-9a8d-4761-9c66-253945ab35f5.CG.1', '9de208b7-9a8d-4761-9c66-253945ab35f5.WT.0_9de208b7-9a8d-4761-9c66-253945ab35f5.WT.1')	(0,0):1824,(0,1):44	0:0,1:44	(0,0):1422,(0,1):24,(1,0):11	0:11,1:24	chr3	+	(130717138, 130717138)	(130748722, 130718503)	HCT116-unstranded	5.0	SA464	SA469
81c17cdd-05ba-4c87-af72-b1b7b61dcc28	CG	0.01	0.0	0.02	0.25	0.18	0.33	-0.24	1000000000000.0	('81c17cdd-05ba-4c87-af72-b1b7b61dcc28.CG.0_81c17cdd-05ba-4c87-af72-b1b7b61dcc28.CG.1', '81c17cdd-05ba-4c87-af72-b1b7b61dcc28.WT.0_81c17cdd-05ba-4c87-af72-b1b7b61dcc28.WT.1')	(0,0):1861,(0,1):20,(1,0):2,(1,1):18	0:2,1:38	(0,0):4442,(0,1):2,(1,0):121,(1,1):43	0:129,1:37	chr3	+	(44692433, 44692433)	(44778575, 44694193)	HCT116-unstranded	5.0	SA464	SA469
0097ef81-d504-4f46-9c68-92c1eefda262	CG	0.01	0.0	0.04	0.26	0.1	0.47	-0.25	27.68	('0097ef81-d504-4f46-9c68-92c1eefda262.CG.0_0097ef81-d504-4f46-9c68-92c1eefda262.CG.1', '0097ef81-d504-4f46-9c68-92c1eefda262.WT.0_0097ef81-d504-4f46-9c68-92c1eefda262.WT.1')	(0,0):1879,(0,1):76,(1,1):242	0:0,1:318	(0,0):952,(0,1):6,(1,0):4,(1,1):72	0:35,1:47	chr3	+	(12544761, 12544761)	(12610502, 12546730)	HCT116-unstranded	5.0	SA464	SA469
4f5f42d2-d708-48f4-b244-88ee3ba1cb46	CG	0.01	0.0	0.02	0.25	0.18	0.35	-0.24	1000000000000.0	('4f5f42d2-d708-48f4-b244-88ee3ba1cb46.CG.0_4f5f42d2-d708-48f4-b244-88ee3ba1cb46.CG.1', '4f5f42d2-d708-48f4-b244-88ee3ba1cb46.WT.0_4f5f42d2-d708-48f4-b244-88ee3ba1cb46.WT.1')	(0,0):1861,(0,1):20,(1,0):2,(1,1):18	0:3,1:37	(0,0):4442,(0,1):2,(1,0):121,(1,1):43	0:132,1:34	chr3	+	(44692433, 44692433)	(44778575, 44694193)	HCT116-unstranded	5.0	SA464	SA469
1d6e476d-0eb4-41ef-8a7f-3d1a22357038	CG	0.02	0.0	0.07	0.87	0.76	0.96	-0.85	1000000000000.0	('1d6e476d-0eb4-41ef-8a7f-3d1a22357038.CG.0_1d6e476d-0eb4-41ef-8a7f-3d1a22357038.CG.1', '1d6e476d-0eb4-41ef-8a7f-3d1a22357038.WT.0_1d6e476d-0eb4-41ef-8a7f-3d1a22357038.WT.1')	(0,0):3352,(0,1):61	0:0,1:61	(0,0):1533,(0,1):5,(1,0):40	0:40,1:5	chr3	+	(58291974, 58291974)	(58381486, 58296133)	HCT116-unstranded	5.0	SA464	SA469
5694867c-08f9-485a-93e5-ff276ac3cf92	CG	0.04	0.0	0.15	0.78	0.58	0.93	-0.74	1000000000000.0	('5694867c-08f9-485a-93e5-ff276ac3cf92.CG.1_5694867c-08f9-485a-93e5-ff276ac3cf92.CG.0', '5694867c-08f9-485a-93e5-ff276ac3cf92.WT.1_5694867c-08f9-485a-93e5-ff276ac3cf92.WT.0')	(0,0):321,(0,1):18	0:0,1:18	(0,0):128,(0,1):3,(1,0):20	0:20,1:3	chr3	-	(129147733, 129151346)	(129152090, 129152090)	HCT116-unstranded	5.0	SA464	SA469
835de4ca-7c5f-4ec1-a6a1-ed456805b8b8	CG	0.06	0.03	0.1	0.92	0.74	1.0	-0.86	1000000000000.0	('835de4ca-7c5f-4ec1-a6a1-ed456805b8b8.CG.1_835de4ca-7c5f-4ec1-a6a1-ed456805b8b8.CG.0', '835de4ca-7c5f-4ec1-a6a1-ed456805b8b8.WT.1_835de4ca-7c5f-4ec1-a6a1-ed456805b8b8.WT.0')	(0,0):2734,(0,1):16,(1,0):27	0:27,1:16	(0,0):2321,(1,0):236	0:236	chr3	-	(8808952, 8932073)	(8940731, 8940731)	HCT116-unstranded	5.0	SA464	SA469
01423a05-3a99-4728-b159-6d21db67ce36	CG	0.02	0.0	0.06	0.27	0.11	0.51	-0.25	109.53	('01423a05-3a99-4728-b159-6d21db67ce36.CG.1_01423a05-3a99-4728-b159-6d21db67ce36.CG.0', '01423a05-3a99-4728-b159-6d21db67ce36.WT.1_01423a05-3a99-4728-b159-6d21db67ce36.WT.0')	(0,0):2054,(0,1):21	0:0,1:21	(0,0):1847,(0,1):5,(1,0):7	0:7,1:5	chr3	-	(167371049, 167405403)	(167413510, 167413510)	HCT116-unstranded	5.0	SA464	SA469
9df3153c-901d-4e85-950a-aff9196c8d4b	CG	0.01	0.0	0.03	0.15	0.08	0.25	-0.14	337.59	('9df3153c-901d-4e85-950a-aff9196c8d4b.CG.0_9df3153c-901d-4e85-950a-aff9196c8d4b.CG.1', '9df3153c-901d-4e85-950a-aff9196c8d4b.WT.0_9df3153c-901d-4e85-950a-aff9196c8d4b.WT.1')	(0,0):1824,(0,1):44	0:0,1:44	(0,0):1422,(0,1):24,(1,0):11	0:11,1:24	chr3	+	(130717138, 130717138)	(130748722, 130718503)	HCT116-unstranded	5.0	SA464	SA469
809320aa-f6fb-424c-85dd-b5965c8af654	CG	0.04	0.01	0.13	0.73	0.63	0.8	-0.69	1000000000000.0	('809320aa-f6fb-424c-85dd-b5965c8af654.CG.1_809320aa-f6fb-424c-85dd-b5965c8af654.CG.0', '809320aa-f6fb-424c-85dd-b5965c8af654.WT.1_809320aa-f6fb-424c-85dd-b5965c8af654.WT.0')	(0,0):421,(0,1):1044	0:0,1:1044	(0,0):514,(0,1):339,(1,0):24	0:24,1:339	chr3	-	(128813829, 128846258)	(128849479, 128849479)	HCT116-unstranded	5.0	SA464	SA469
2a4941c0-edbc-4a94-93ae-b8bf0590b6c8	CG	0.0	0.0	0.01	0.23	0.17	0.28	-0.23	1000000000000.0	('2a4941c0-edbc-4a94-93ae-b8bf0590b6c8.CG.1_2a4941c0-edbc-4a94-93ae-b8bf0590b6c8.CG.0', '2a4941c0-edbc-4a94-93ae-b8bf0590b6c8.WT.1_2a4941c0-edbc-4a94-93ae-b8bf0590b6c8.WT.0')	(0,0):17975,(0,1):798,(1,1):860	0:3,1:1655	(0,0):12116,(0,1):352,(1,0):35,(1,1):598	0:153,1:832	chr3	-	(113393679, 113442806)	(113465121, 113465121)	HCT116-unstranded	5.0	SA464	SA469
e61d7dfd-af6a-404c-a662-a92af62781d3	CG	0.0	0.0	0.01	0.11	0.07	0.16	-0.11	5048766483.42	('e61d7dfd-af6a-404c-a662-a92af62781d3.CG.0_e61d7dfd-af6a-404c-a662-a92af62781d3.CG.1', 'e61d7dfd-af6a-404c-a662-a92af62781d3.WT.0_e61d7dfd-af6a-404c-a662-a92af62781d3.WT.1')	(0,0):2510,(0,1):133,(1,1):88	0:0,1:221	(0,0):3146,(0,1):71,(1,0):20,(1,1):82	0:28,1:145	chr3	+	(141457046, 141457046)	(141484421, 141462398)	HCT116-unstranded	5.0	SA464	SA469
b5afdd70-63ec-4f23-a9e7-9e48808c78d4	CG	0.02	0.0	0.06	0.36	0.23	0.48	-0.34	1000000000000.0	('b5afdd70-63ec-4f23-a9e7-9e48808c78d4.CG.2_b5afdd70-63ec-4f23-a9e7-9e48808c78d4.CG.1_b5afdd70-63ec-4f23-a9e7-9e48808c78d4.CG.0', 'b5afdd70-63ec-4f23-a9e7-9e48808c78d4.WT.1_b5afdd70-63ec-4f23-a9e7-9e48808c78d4.WT.0')	(0,0):421,(0,1):1044	0:0,1:1044	(0,0):527,(0,1):339,(1,0):11	0:11,1:339	chr3	-	(128813829, 128846258)	(128849479, 128849479)	HCT116-unstranded	5.0	SA464	SA469
49e621bb-1037-4c03-b56f-38d786e6215d	CG	0.68	0.62	0.75	0.9	0.82	0.95	-0.22	1000.03	('49e621bb-1037-4c03-b56f-38d786e6215d.CG.1_49e621bb-1037-4c03-b56f-38d786e6215d.CG.0', '49e621bb-1037-4c03-b56f-38d786e6215d.WT.1_49e621bb-1037-4c03-b56f-38d786e6215d.WT.0')	(0,0):2538,(0,1):48,(1,0):543	0:543,1:48	(0,0):1236,(0,1):7,(1,0):364	0:364,1:7	chr3	-	(149374663, 149468465)	(149469272, 149469272)	HCT116-unstranded	5.0	SA464	SA469
cf86c5cc-0877-4adb-a55c-e6eec031b3ee	CG	0.04	0.0	0.16	0.78	0.57	0.93	-0.74	1000000000000.0	('cf86c5cc-0877-4adb-a55c-e6eec031b3ee.CG.1_cf86c5cc-0877-4adb-a55c-e6eec031b3ee.CG.0', 'cf86c5cc-0877-4adb-a55c-e6eec031b3ee.WT.1_cf86c5cc-0877-4adb-a55c-e6eec031b3ee.WT.0')	(0,0):321,(0,1):18	0:0,1:18	(0,0):128,(0,1):3,(1,0):20	0:20,1:3	chr3	-	(129147733, 129151346)	(129152090, 129152090)	HCT116-unstranded	5.0	SA464	SA469
1696d4d4-ea63-4749-a6b2-1a5cfb415ebd	CG	0.01	0.0	0.02	0.23	0.17	0.28	-0.22	1000000000000.0	('1696d4d4-ea63-4749-a6b2-1a5cfb415ebd.CG.1_1696d4d4-ea63-4749-a6b2-1a5cfb415ebd.CG.0', '1696d4d4-ea63-4749-a6b2-1a5cfb415ebd.WT.1_1696d4d4-ea63-4749-a6b2-1a5cfb415ebd.WT.0')	(0,0):17975,(0,1):798,(1,1):860	0:0,1:1658	(0,0):12116,(0,1):352,(1,0):35,(1,1):598	0:172,1:813	chr3	-	(113393679, 113442806)	(113465121, 113465121)	HCT116-unstranded	5.0	SA464	SA469
2ec87a71-2f5a-4e96-b40e-ad977a83b128	CG	0.0	0.0	0.01	0.1	0.08	0.12	-0.1	1000000000000.0	('2ec87a71-2f5a-4e96-b40e-ad977a83b128.CG.0_2ec87a71-2f5a-4e96-b40e-ad977a83b128.CG.1', '2ec87a71-2f5a-4e96-b40e-ad977a83b128.WT.0_2ec87a71-2f5a-4e96-b40e-ad977a83b128.WT.1')	(0,0):5932,(0,1):1560,(1,0):2,(1,1):5	0:2,1:1565	(0,0):4684,(0,1):1251,(1,0):90,(1,1):4	0:90,1:1255	chr3	+	(9845527, 9845527)	(9854795, 9848126)	HCT116-unstranded	5.0	SA464	SA469
6072ebc6-8110-4266-9bdd-eb7af1ea0ce2	CG	0.03	0.0	0.1	0.87	0.75	0.95	-0.84	1000000000000.0	('6072ebc6-8110-4266-9bdd-eb7af1ea0ce2.CG.0_6072ebc6-8110-4266-9bdd-eb7af1ea0ce2.CG.1', '6072ebc6-8110-4266-9bdd-eb7af1ea0ce2.WT.0_6072ebc6-8110-4266-9bdd-eb7af1ea0ce2.WT.1')	(0,0):3352,(0,1):61	0:0,1:61	(0,0):1533,(0,1):5,(1,0):40	0:40,1:5	chr3	+	(58291974, 58291974)	(58381486, 58296133)	HCT116-unstranded	5.0	SA464	SA469
b626b336-635b-46e1-b5eb-6ed6b8cb25c9	CG	0.55	0.49	0.61	0.76	0.69	0.82	-0.21	5336.92	('b626b336-635b-46e1-b5eb-6ed6b8cb25c9.CG.0_b626b336-635b-46e1-b5eb-6ed6b8cb25c9.CG.1_b626b336-635b-46e1-b5eb-6ed6b8cb25c9.CG.2_b626b336-635b-46e1-b5eb-6ed6b8cb25c9.CG.3_b626b336-635b-46e1-b5eb-6ed6b8cb25c9.CG.4', 'b626b336-635b-46e1-b5eb-6ed6b8cb25c9.WT.0_b626b336-635b-46e1-b5eb-6ed6b8cb25c9.WT.1')	(0,0):18810,(0,1):84,(1,0):419,(1,1):1	0:420,1:84	(0,0):16515,(0,1):34,(1,0):420,(1,1):1	0:421,1:34	chr3	+	(9796388, 9796388)	(9854795, 9798305)	HCT116-unstranded	5.0	SA464	SA469
f41bf029-1793-424b-876f-13d62595d5c0	CG	0.01	0.0	0.02	0.18	0.13	0.23	-0.17	1000000000000.0	('f41bf029-1793-424b-876f-13d62595d5c0.CG.1_f41bf029-1793-424b-876f-13d62595d5c0.CG.0', 'f41bf029-1793-424b-876f-13d62595d5c0.WT.1_f41bf029-1793-424b-876f-13d62595d5c0.WT.0')	(0,0):639,(0,1):9062,(1,0):3,(1,1):166	0:4,1:9227	(0,0):2079,(0,1):2768,(1,0):30,(1,1):97	0:43,1:2852	chr3	-	(119962850, 120043356)	(120053986, 120053986)	HCT116-unstranded	5.0	SA464	SA469
ddc5ea82-c96f-43e9-b6d7-f8eda1644fab	CG	0.15	0.12	0.18	0.38	0.33	0.43	-0.23	1000000000000.0	('ddc5ea82-c96f-43e9-b6d7-f8eda1644fab.CG.0_ddc5ea82-c96f-43e9-b6d7-f8eda1644fab.CG.1', 'ddc5ea82-c96f-43e9-b6d7-f8eda1644fab.WT.0_ddc5ea82-c96f-43e9-b6d7-f8eda1644fab.WT.1')	(0,0):366,(0,1):3261,(1,0):71	0:71,1:3261	(0,0):258,(0,1):1165,(1,0):93	0:93,1:1165	chr3	+	(14180680, 14180680)	(14187183, 14185179)	HCT116-unstranded	5.0	SA464	SA469
eec5806e-4a44-4b3c-831d-72bfc3d13f7c	CG	0.16	0.11	0.22	0.56	0.46	0.66	-0.4	1000000000000.0	('eec5806e-4a44-4b3c-831d-72bfc3d13f7c.CG.1_eec5806e-4a44-4b3c-831d-72bfc3d13f7c.CG.0', 'eec5806e-4a44-4b3c-831d-72bfc3d13f7c.WT.1_eec5806e-4a44-4b3c-831d-72bfc3d13f7c.WT.0')	(0,0):537,(0,1):35,(1,0):61,(1,1):1	0:61,1:36	(0,0):3113,(0,1):25,(1,0):314,(1,1):4	0:317,1:26	chr3	-	(15491654, 15602211)	(15605051, 15605051)	HCT116-unstranded	5.0	SA464	SA469
a4a85771-800d-41b6-82b5-3b039247561b	CG	0.16	0.11	0.22	0.56	0.47	0.66	-0.4	1000000000000.0	('a4a85771-800d-41b6-82b5-3b039247561b.CG.1_a4a85771-800d-41b6-82b5-3b039247561b.CG.0', 'a4a85771-800d-41b6-82b5-3b039247561b.WT.1_a4a85771-800d-41b6-82b5-3b039247561b.WT.0')	(0,0):537,(0,1):35,(1,0):61,(1,1):1	0:62,1:35	(0,0):3113,(0,1):25,(1,0):314,(1,1):4	0:316,1:27	chr3	-	(15491654, 15602211)	(15605051, 15605051)	HCT116-unstranded	5.0	SA464	SA469
d6a96096-6b2b-435b-87ed-9c45c0f77f5d	CG	0.02	0.01	0.02	0.14	0.13	0.15	-0.12	1000000000000.0	('d6a96096-6b2b-435b-87ed-9c45c0f77f5d.CG.1_d6a96096-6b2b-435b-87ed-9c45c0f77f5d.CG.0', 'd6a96096-6b2b-435b-87ed-9c45c0f77f5d.WT.1_d6a96096-6b2b-435b-87ed-9c45c0f77f5d.WT.0')	(0,0):8044,(0,1):826,(1,0):108,(1,1):532	0:117,1:1349	(0,0):7067,(0,1):484,(1,0):621,(1,1):383	0:688,1:800	chr3	-	(47618323, 47632151)	(47651817, 47651817)	HCT116-unstranded	5.0	SA464	SA469
03205a7b-89b4-44b2-9055-81f5a89539e7	CG	0.02	0.0	0.05	0.38	0.28	0.46	-0.36	1000000000000.0	('03205a7b-89b4-44b2-9055-81f5a89539e7.CG.0_03205a7b-89b4-44b2-9055-81f5a89539e7.CG.1', '03205a7b-89b4-44b2-9055-81f5a89539e7.WT.0_03205a7b-89b4-44b2-9055-81f5a89539e7.WT.1')	(0,0):220,(0,1):446,(1,1):432	0:1,1:877	(0,0):155,(0,1):162,(1,0):21,(1,1):234	0:99,1:318	chr3	+	(136664425, 136664425)	(136677043, 136667968)	HCT116-unstranded	5.0	SA464	SA469
84268dae-3f67-4875-9d0b-499369c268b4	CG	0.02	0.01	0.02	0.14	0.13	0.15	-0.12	1000000000000.0	('84268dae-3f67-4875-9d0b-499369c268b4.CG.1_84268dae-3f67-4875-9d0b-499369c268b4.CG.0', '84268dae-3f67-4875-9d0b-499369c268b4.WT.1_84268dae-3f67-4875-9d0b-499369c268b4.WT.0')	(0,0):8044,(0,1):826,(1,0):108,(1,1):532	0:122,1:1344	(0,0):7067,(0,1):484,(1,0):621,(1,1):383	0:661,1:827	chr3	-	(47618323, 47632151)	(47651817, 47651817)	HCT116-unstranded	5.0	SA464	SA469
9ca3c702-37cd-41d7-89bd-fb50c679f2c4	CG	0.01	0.0	0.04	0.13	0.1	0.17	-0.12	12579544676.82	('9ca3c702-37cd-41d7-89bd-fb50c679f2c4.CG.1_9ca3c702-37cd-41d7-89bd-fb50c679f2c4.CG.0', '9ca3c702-37cd-41d7-89bd-fb50c679f2c4.WT.1_9ca3c702-37cd-41d7-89bd-fb50c679f2c4.WT.0')	(0,0):811,(0,1):1400,(1,1):44	0:0,1:1444	(0,0):1076,(0,1):3163,(1,0):36,(1,1):103	0:49,1:3253	chr3	-	(112648037, 112721287)	(112727277, 112727277)	HCT116-unstranded	5.0	SA464	SA469
2ecfaa6b-ede8-4d65-a901-8db6933220bf	CG	0.04	0.03	0.05	0.16	0.15	0.18	-0.12	1000000000000.0	('2ecfaa6b-ede8-4d65-a901-8db6933220bf.CG.0_2ecfaa6b-ede8-4d65-a901-8db6933220bf.CG.1', '2ecfaa6b-ede8-4d65-a901-8db6933220bf.WT.0_2ecfaa6b-ede8-4d65-a901-8db6933220bf.WT.1')	(0,0):15115,(0,1):93,(1,0):204	0:204,1:93	(0,0):33524,(0,1):232,(1,0):2598	0:2598,1:232	chr3	+	(40500133, 40500133)	(40529877, 40502997)	HCT116-unstranded	5.0	SA464	SA469
8db63ee1-34d1-407d-8e81-71961dfde685	CG	0.05	0.04	0.06	0.29	0.27	0.3	-0.24	1000000000000.0	('8db63ee1-34d1-407d-8e81-71961dfde685.CG.1_8db63ee1-34d1-407d-8e81-71961dfde685.CG.0', '8db63ee1-34d1-407d-8e81-71961dfde685.WT.1_8db63ee1-34d1-407d-8e81-71961dfde685.WT.0')	(0,0):1029,(0,1):6286,(1,0):108,(1,1):4	0:108,1:6290	(0,0):1998,(0,1):4326,(1,0):613,(1,1):3	0:615,1:4327	chr3	-	(47618323, 47626762)	(47632327, 47632327)	HCT116-unstranded	5.0	SA464	SA469
6be5c54a-1c96-4121-836c-3e465e4160c1	CG	0.68	0.62	0.74	0.89	0.81	0.95	-0.21	30847.69	('6be5c54a-1c96-4121-836c-3e465e4160c1.CG.1_6be5c54a-1c96-4121-836c-3e465e4160c1.CG.0', '6be5c54a-1c96-4121-836c-3e465e4160c1.WT.1_6be5c54a-1c96-4121-836c-3e465e4160c1.WT.0')	(0,0):2538,(0,1):48,(1,0):543	0:543,1:48	(0,0):1236,(0,1):7,(1,0):364	0:364,1:7	chr3	-	(149374663, 149468465)	(149469272, 149469272)	HCT116-unstranded	5.0	SA464	SA469
b2c908d7-70cc-4161-8ff5-3a394b441fa0	CG	0.07	0.04	0.11	0.9	0.72	0.99	-0.83	1000000000000.0	('b2c908d7-70cc-4161-8ff5-3a394b441fa0.CG.1_b2c908d7-70cc-4161-8ff5-3a394b441fa0.CG.0', 'b2c908d7-70cc-4161-8ff5-3a394b441fa0.WT.1_b2c908d7-70cc-4161-8ff5-3a394b441fa0.WT.0')	(0,0):2734,(0,1):16,(1,0):27	0:27,1:16	(0,0):2321,(1,0):236	0:236	chr3	-	(8808952, 8932073)	(8940731, 8940731)	HCT116-unstranded	5.0	SA464	SA469
692ef41c-8c44-4f8e-a1c6-8a5b44804b8f	CG	0.01	0.0	0.03	0.23	0.15	0.34	-0.22	32764147058.65	('692ef41c-8c44-4f8e-a1c6-8a5b44804b8f.CG.2_692ef41c-8c44-4f8e-a1c6-8a5b44804b8f.CG.1_692ef41c-8c44-4f8e-a1c6-8a5b44804b8f.CG.0', '692ef41c-8c44-4f8e-a1c6-8a5b44804b8f.WT.1_692ef41c-8c44-4f8e-a1c6-8a5b44804b8f.WT.0')	(0,0):563,(0,1):51,(1,0):1	0:1,1:51	(0,0):1977,(0,1):27,(1,0):31	0:31,1:27	chr3	-	(121449723, 121491404)	(121500721, 121500721)	HCT116-unstranded	5.0	SA464	SA469
10d2ad20-79d8-4be6-b9da-691b320a27fa	CG	0.08	0.06	0.1	0.24	0.2	0.28	-0.16	1000000000000.0	('10d2ad20-79d8-4be6-b9da-691b320a27fa.CG.1_10d2ad20-79d8-4be6-b9da-691b320a27fa.CG.0', '10d2ad20-79d8-4be6-b9da-691b320a27fa.WT.1_10d2ad20-79d8-4be6-b9da-691b320a27fa.WT.0')	(0,0):1019,(0,1):905,(1,0):57,(1,1):1	0:57,1:906	(0,0):1424,(0,1):358,(1,0):78	0:78,1:358	chr3	-	(48694131, 48711277)	(48716169, 48716169)	HCT116-unstranded	5.0	SA464	SA469
c03861ca-1f99-4a5a-bc89-45e61412a871	CG	0.01	0.0	0.01	0.18	0.13	0.23	-0.17	1000000000000.0	('c03861ca-1f99-4a5a-bc89-45e61412a871.CG.1_c03861ca-1f99-4a5a-bc89-45e61412a871.CG.0', 'c03861ca-1f99-4a5a-bc89-45e61412a871.WT.1_c03861ca-1f99-4a5a-bc89-45e61412a871.WT.0')	(0,0):639,(0,1):9062,(1,0):3,(1,1):166	0:5,1:9226	(0,0):2079,(0,1):2768,(1,0):30,(1,1):97	0:48,1:2847	chr3	-	(119962850, 120043356)	(120053986, 120053986)	HCT116-unstranded	5.0	SA464	SA469
9ea18fb5-e1af-46c1-ba18-6a3d2d7b0c28	CG	0.08	0.06	0.1	0.24	0.2	0.28	-0.16	1000000000000.0	('9ea18fb5-e1af-46c1-ba18-6a3d2d7b0c28.CG.1_9ea18fb5-e1af-46c1-ba18-6a3d2d7b0c28.CG.0', '9ea18fb5-e1af-46c1-ba18-6a3d2d7b0c28.WT.1_9ea18fb5-e1af-46c1-ba18-6a3d2d7b0c28.WT.0')	(0,0):1019,(0,1):905,(1,0):57,(1,1):1	0:58,1:905	(0,0):1424,(0,1):358,(1,0):78	0:78,1:358	chr3	-	(48694131, 48711277)	(48716169, 48716169)	HCT116-unstranded	5.0	SA464	SA469
3b0bea35-001a-4fbc-ac66-1dcd63ffed31	CG	0.0	0.0	0.02	0.11	0.07	0.16	-0.11	33176033248.69	('3b0bea35-001a-4fbc-ac66-1dcd63ffed31.CG.0_3b0bea35-001a-4fbc-ac66-1dcd63ffed31.CG.1', '3b0bea35-001a-4fbc-ac66-1dcd63ffed31.WT.0_3b0bea35-001a-4fbc-ac66-1dcd63ffed31.WT.1')	(0,0):2510,(0,1):133,(1,1):88	0:0,1:221	(0,0):3146,(0,1):71,(1,0):20,(1,1):82	0:27,1:146	chr3	+	(141457046, 141457046)	(141484421, 141462398)	HCT116-unstranded	5.0	SA464	SA469
b10b1fa7-762c-44c8-9c76-aec3cf554314	CG	0.93	0.81	0.99	0.47	0.38	0.56	0.46	1000000000000.0	('b10b1fa7-762c-44c8-9c76-aec3cf554314.CG.0_b10b1fa7-762c-44c8-9c76-aec3cf554314.CG.1', 'b10b1fa7-762c-44c8-9c76-aec3cf554314.WT.0_b10b1fa7-762c-44c8-9c76-aec3cf554314.WT.1')	(0,0):706,(0,1):1,(1,0):368,(1,1):20	0:387,1:2	(0,0):1152,(0,1):22,(1,0):357,(1,1):38	0:378,1:39	chr19	+	(57922531, 57922531)	(57956853, 57931191)	HCT116-unstranded	5.0	SA464	SA469
6b661204-f56f-4cf9-a914-b4bf3ee192b6	CG	0.91	0.8	0.98	0.47	0.38	0.56	0.44	1000000000000.0	('6b661204-f56f-4cf9-a914-b4bf3ee192b6.CG.0_6b661204-f56f-4cf9-a914-b4bf3ee192b6.CG.1', '6b661204-f56f-4cf9-a914-b4bf3ee192b6.WT.0_6b661204-f56f-4cf9-a914-b4bf3ee192b6.WT.1')	(0,0):706,(0,1):1,(1,0):368,(1,1):20	0:387,1:2	(0,0):1152,(0,1):22,(1,0):357,(1,1):38	0:370,1:47	chr19	+	(57922531, 57922531)	(57956853, 57931191)	HCT116-unstranded	5.0	SA464	SA469
2644ca58-b50f-4fec-adc9-0f3c39481a7f	CG	0.01	0.0	0.04	0.75	0.71	0.78	-0.74	1000000000000.0	('2644ca58-b50f-4fec-adc9-0f3c39481a7f.CG.2_2644ca58-b50f-4fec-adc9-0f3c39481a7f.CG.1_2644ca58-b50f-4fec-adc9-0f3c39481a7f.CG.0', '2644ca58-b50f-4fec-adc9-0f3c39481a7f.WT.1_2644ca58-b50f-4fec-adc9-0f3c39481a7f.WT.0')	(0,0):181,(0,1):208,(1,1):34	0:0,1:242	(0,0):2644,(0,1):148,(1,0):254,(1,1):102	0:319,1:185	chr19	-	(36018809, 36031640)	(36032976, 36032976)	HCT116-unstranded	5.0	SA464	SA469
a472f72b-271f-4eb9-a043-12aa78a5cb9b	CG	0.01	0.0	0.03	0.75	0.72	0.79	-0.74	1000000000000.0	('a472f72b-271f-4eb9-a043-12aa78a5cb9b.CG.2_a472f72b-271f-4eb9-a043-12aa78a5cb9b.CG.1_a472f72b-271f-4eb9-a043-12aa78a5cb9b.CG.0', 'a472f72b-271f-4eb9-a043-12aa78a5cb9b.WT.1_a472f72b-271f-4eb9-a043-12aa78a5cb9b.WT.0')	(0,0):181,(0,1):208,(1,1):34	0:0,1:242	(0,0):2639,(0,1):148,(1,0):259,(1,1):102	0:333,1:176	chr19	-	(36018809, 36031640)	(36032976, 36032976)	HCT116-unstranded	5.0	SA464	SA469
190db37e-4928-488c-a319-caf6f60396c3	CG	0.01	0.0	0.03	0.83	0.78	0.87	-0.82	1000000000000.0	('190db37e-4928-488c-a319-caf6f60396c3.CG.1_190db37e-4928-488c-a319-caf6f60396c3.CG.0', '190db37e-4928-488c-a319-caf6f60396c3.WT.1_190db37e-4928-488c-a319-caf6f60396c3.WT.0')	(0,0):292,(0,1):75	0:0,1:75	(0,0):2680,(0,1):38,(1,0):253,(1,1):4	0:256,1:39	chr19	-	(36018809, 36032196)	(36032830, 36032830)	HCT116-unstranded	5.0	SA464	SA469
8686d73e-69a4-4c7e-9cb1-e01d2d403195	CG	0.08	0.01	0.22	0.39	0.24	0.56	-0.31	44.15	('8686d73e-69a4-4c7e-9cb1-e01d2d403195.CG.0_8686d73e-69a4-4c7e-9cb1-e01d2d403195.CG.1', '8686d73e-69a4-4c7e-9cb1-e01d2d403195.WT.0_8686d73e-69a4-4c7e-9cb1-e01d2d403195.WT.1')	(0,0):14675,(0,1):7,(1,1):2	0:0,1:9	(0,0):17748,(0,1):13,(1,0):20,(1,1):2	0:21,1:14	chr19	+	(1407568, 1407568)	(1438222, 1417539)	HCT116-unstranded	5.0	SA464	SA469
e41bd5f6-b675-489b-a833-773fa132ea0c	CG	0.7	0.61	0.79	0.5	0.45	0.55	0.2	67.22	('e41bd5f6-b675-489b-a833-773fa132ea0c.CG.0_e41bd5f6-b675-489b-a833-773fa132ea0c.CG.1', 'e41bd5f6-b675-489b-a833-773fa132ea0c.WT.0_e41bd5f6-b675-489b-a833-773fa132ea0c.WT.1')	(0,0):32391,(0,1):25,(1,0):77,(1,1):1	0:78,1:25	(0,0):39410,(0,1):160,(1,0):209,(1,1):1	0:210,1:160	chr19	+	(572565, 572565)	(603967, 578121)	HCT116-unstranded	5.0	SA464	SA469
091ddeff-f052-4606-a4b4-29c678ba3ba1	CG	0.01	0.0	0.02	0.63	0.58	0.67	-0.62	1000000000000.0	('091ddeff-f052-4606-a4b4-29c678ba3ba1.CG.4_091ddeff-f052-4606-a4b4-29c678ba3ba1.CG.3_091ddeff-f052-4606-a4b4-29c678ba3ba1.CG.2_091ddeff-f052-4606-a4b4-29c678ba3ba1.CG.1_091ddeff-f052-4606-a4b4-29c678ba3ba1.CG.0', '091ddeff-f052-4606-a4b4-29c678ba3ba1.WT.1_091ddeff-f052-4606-a4b4-29c678ba3ba1.WT.0')	(0,0):181,(0,1):208,(1,1):34	0:0,1:242	(0,0):2618,(0,1):148,(1,0):280,(1,1):102	0:348,1:182	chr19	-	(36018809, 36031640)	(36032976, 36032976)	HCT116-unstranded	5.0	SA464	SA469
c1ef4298-34f3-4382-8fea-8fc9f2e7f16a	CG	0.18	0.17	0.2	0.3	0.27	0.33	-0.12	1000000000000.0	('c1ef4298-34f3-4382-8fea-8fc9f2e7f16a.CG.0_c1ef4298-34f3-4382-8fea-8fc9f2e7f16a.CG.1', 'c1ef4298-34f3-4382-8fea-8fc9f2e7f16a.WT.0_c1ef4298-34f3-4382-8fea-8fc9f2e7f16a.WT.1')	(0,0):5332,(0,1):794,(1,0):406,(1,1):543	0:489,1:1254	(0,0):4596,(0,1):379,(1,0):386,(1,1):400	0:507,1:658	chr19	+	(41809877, 41809877)	(41822744, 41811772)	HCT116-unstranded	5.0	SA464	SA469
a4a7f40f-5481-47ec-9a2e-7f69e6f7253f	CG	0.7	0.6	0.79	0.5	0.45	0.55	0.2	26.15	('a4a7f40f-5481-47ec-9a2e-7f69e6f7253f.CG.0_a4a7f40f-5481-47ec-9a2e-7f69e6f7253f.CG.1', 'a4a7f40f-5481-47ec-9a2e-7f69e6f7253f.WT.0_a4a7f40f-5481-47ec-9a2e-7f69e6f7253f.WT.1')	(0,0):32391,(0,1):25,(1,0):77,(1,1):1	0:78,1:25	(0,0):39410,(0,1):160,(1,0):209,(1,1):1	0:209,1:161	chr19	+	(572565, 572565)	(603967, 578121)	HCT116-unstranded	5.0	SA464	SA469
00e28573-a7a6-4639-97c1-6b557d1ef8ed	CG	0.01	0.0	0.05	0.8	0.76	0.83	-0.79	1000000000000.0	('00e28573-a7a6-4639-97c1-6b557d1ef8ed.CG.1_00e28573-a7a6-4639-97c1-6b557d1ef8ed.CG.0', '00e28573-a7a6-4639-97c1-6b557d1ef8ed.WT.1_00e28573-a7a6-4639-97c1-6b557d1ef8ed.WT.0')	(0,0):181,(0,1):208,(1,1):34	0:1,1:241	(0,0):2642,(0,1):148,(1,0):256,(1,1):102	0:340,1:166	chr19	-	(36018809, 36031640)	(36032976, 36032976)	HCT116-unstranded	5.0	SA464	SA469
7fd1d826-fd96-4a73-86bf-1ff6137d8ffd	CG	0.02	0.0	0.04	0.79	0.75	0.82	-0.77	1000000000000.0	('7fd1d826-fd96-4a73-86bf-1ff6137d8ffd.CG.1_7fd1d826-fd96-4a73-86bf-1ff6137d8ffd.CG.0', '7fd1d826-fd96-4a73-86bf-1ff6137d8ffd.WT.1_7fd1d826-fd96-4a73-86bf-1ff6137d8ffd.WT.0')	(0,0):180,(0,1):208,(1,0):1,(1,1):34	0:1,1:242	(0,0):2578,(0,1):148,(1,0):320,(1,1):102	0:398,1:172	chr19	-	(36018809, 36031640)	(36032976, 36032976)	HCT116-unstranded	5.0	SA464	SA469
b9d5a450-2aa2-4017-9f47-5bbf7083bf64	CG	0.19	0.17	0.2	0.3	0.27	0.33	-0.11	1000000000000.0	('b9d5a450-2aa2-4017-9f47-5bbf7083bf64.CG.0_b9d5a450-2aa2-4017-9f47-5bbf7083bf64.CG.1', 'b9d5a450-2aa2-4017-9f47-5bbf7083bf64.WT.0_b9d5a450-2aa2-4017-9f47-5bbf7083bf64.WT.1')	(0,0):5332,(0,1):794,(1,0):406,(1,1):543	0:517,1:1226	(0,0):4596,(0,1):379,(1,0):386,(1,1):400	0:504,1:661	chr19	+	(41809877, 41809877)	(41822744, 41811772)	HCT116-unstranded	5.0	SA464	SA469
0341815e-f6a2-4208-81e4-7f3fc665f8d9	CG	0.07	0.01	0.22	0.4	0.23	0.58	-0.33	27.2	('0341815e-f6a2-4208-81e4-7f3fc665f8d9.CG.0_0341815e-f6a2-4208-81e4-7f3fc665f8d9.CG.1', '0341815e-f6a2-4208-81e4-7f3fc665f8d9.WT.0_0341815e-f6a2-4208-81e4-7f3fc665f8d9.WT.1')	(0,0):14675,(0,1):7,(1,1):2	0:0,1:9	(0,0):17748,(0,1):13,(1,0):20,(1,1):2	0:21,1:14	chr19	+	(1407568, 1407568)	(1438222, 1417539)	HCT116-unstranded	5.0	SA464	SA469
afdc86ea-f9b9-468a-8320-300c1951820b	CG	0.02	0.0	0.05	0.16	0.07	0.26	-0.14	24.38	('afdc86ea-f9b9-468a-8320-300c1951820b.CG.0_afdc86ea-f9b9-468a-8320-300c1951820b.CG.1', 'afdc86ea-f9b9-468a-8320-300c1951820b.WT.0_afdc86ea-f9b9-468a-8320-300c1951820b.WT.1')	(0,0):2689,(0,1):85,(1,0):1,(1,1):3	0:1,1:88	(0,0):2901,(0,1):42,(1,0):8,(1,1):3	0:10,1:43	chr11	+	(61133517, 61133517)	(61161448, 61135470)	HCT116-unstranded	5.0	SA464	SA469
43061d4e-2168-46a1-8d16-cc49955e0eea	CG	0.01	0.0	0.03	0.34	0.28	0.39	-0.33	1000000000000.0	('43061d4e-2168-46a1-8d16-cc49955e0eea.CG.0_43061d4e-2168-46a1-8d16-cc49955e0eea.CG.1', '43061d4e-2168-46a1-8d16-cc49955e0eea.WT.0_43061d4e-2168-46a1-8d16-cc49955e0eea.WT.1')	(0,0):575,(0,1):5878,(1,1):1	0:0,1:5879	(0,0):960,(0,1):5340,(1,0):60	0:60,1:5340	chr11	+	(9463628, 9463628)	(9481837, 9469673)	HCT116-unstranded	5.0	SA464	SA469
a65224ae-bc9f-458a-af99-09f216f7767f	CG	0.82	0.8	0.83	0.97	0.96	0.97	-0.15	1000000000000.0	('a65224ae-bc9f-458a-af99-09f216f7767f.CG.0_a65224ae-bc9f-458a-af99-09f216f7767f.CG.1', 'a65224ae-bc9f-458a-af99-09f216f7767f.WT.0_a65224ae-bc9f-458a-af99-09f216f7767f.WT.1')	(0,0):650,(0,1):437,(1,0):2422	0:2422,1:437	(0,0):579,(0,1):58,(1,0):2037	0:2037,1:58	chr11	+	(65063335, 65063335)	(65089900, 65066156)	HCT116-unstranded	5.0	SA464	SA469
502625c5-8b45-4a32-9b6f-82dd09d1ca6f	CG	0.12	0.08	0.16	0.57	0.53	0.6	-0.45	1000000000000.0	('502625c5-8b45-4a32-9b6f-82dd09d1ca6f.CG.0_502625c5-8b45-4a32-9b6f-82dd09d1ca6f.CG.1', '502625c5-8b45-4a32-9b6f-82dd09d1ca6f.WT.0_502625c5-8b45-4a32-9b6f-82dd09d1ca6f.WT.1')	(0,0):355,(0,1):570,(1,0):25	0:25,1:570	(0,0):465,(0,1):567,(1,0):258	0:258,1:567	chr11	+	(125489906, 125489906)	(125495907, 125492986)	HCT116-unstranded	5.0	SA464	SA469
bce69a9b-48f3-4c75-b73b-71e8064a3247	CG	0.68	0.64	0.72	0.93	0.9	0.96	-0.25	1000000000000.0	('bce69a9b-48f3-4c75-b73b-71e8064a3247.CG.0_bce69a9b-48f3-4c75-b73b-71e8064a3247.CG.1', 'bce69a9b-48f3-4c75-b73b-71e8064a3247.WT.0_bce69a9b-48f3-4c75-b73b-71e8064a3247.WT.1')	(0,0):3589,(0,1):160,(1,0):503,(1,1):61	0:548,1:176	(0,0):2875,(0,1):13,(1,0):341,(1,1):225	0:552,1:27	chr11	+	(114270752, 114270752)	(114321001, 114272582)	HCT116-unstranded	5.0	SA464	SA469
bf8ef3cb-90f4-4d7a-beb7-fc27291783f4	CG	0.06	0.02	0.11	0.79	0.57	0.95	-0.73	1000000000000.0	('bf8ef3cb-90f4-4d7a-beb7-fc27291783f4.CG.0_bf8ef3cb-90f4-4d7a-beb7-fc27291783f4.CG.1', 'bf8ef3cb-90f4-4d7a-beb7-fc27291783f4.WT.0_bf8ef3cb-90f4-4d7a-beb7-fc27291783f4.WT.1')	(0,0):970,(0,1):34,(1,0):4,(1,1):14	0:5,1:47	(0,0):760,(0,1):2,(1,0):24,(1,1):8	0:31,1:3	chr11	+	(120925761, 120925761)	(120980207, 120929180)	HCT116-unstranded	5.0	SA464	SA469
59d76d41-35be-449e-b9a2-0cd0eec41320	CG	0.01	0.0	0.01	0.25	0.21	0.29	-0.24	1000000000000.0	('59d76d41-35be-449e-b9a2-0cd0eec41320.CG.4_59d76d41-35be-449e-b9a2-0cd0eec41320.CG.3_59d76d41-35be-449e-b9a2-0cd0eec41320.CG.2_59d76d41-35be-449e-b9a2-0cd0eec41320.CG.1_59d76d41-35be-449e-b9a2-0cd0eec41320.CG.0', '59d76d41-35be-449e-b9a2-0cd0eec41320.WT.1_59d76d41-35be-449e-b9a2-0cd0eec41320.WT.0')	(0,0):607,(0,1):1386,(1,0):13,(1,1):1	0:13,1:1387	(0,0):1353,(0,1):244,(1,0):109	0:109,1:244	chr11	-	(57146967, 57174427)	(57176771, 57176771)	HCT116-unstranded	5.0	SA464	SA469
2cb58874-eada-42b9-a90a-896f5e4139eb	CG	0.23	0.08	0.38	0.76	0.65	0.83	-0.53	1000000000000.0	('2cb58874-eada-42b9-a90a-896f5e4139eb.CG.0_2cb58874-eada-42b9-a90a-896f5e4139eb.CG.1', '2cb58874-eada-42b9-a90a-896f5e4139eb.WT.0_2cb58874-eada-42b9-a90a-896f5e4139eb.WT.1')	(0,0):5655,(0,1):1293,(1,0):5	0:5,1:1293	(0,0):7611,(0,1):374,(1,0):18	0:18,1:374	chr11	+	(63721444, 63721444)	(63743847, 63724791)	HCT116-unstranded	5.0	SA464	SA469
a26075c1-d23e-49ae-988e-e3fc6491feb7	CG	0.06	0.03	0.1	0.2	0.14	0.26	-0.14	115.92	('a26075c1-d23e-49ae-988e-e3fc6491feb7.CG.0_a26075c1-d23e-49ae-988e-e3fc6491feb7.CG.1', 'a26075c1-d23e-49ae-988e-e3fc6491feb7.WT.0_a26075c1-d23e-49ae-988e-e3fc6491feb7.WT.1')	(0,0):809,(0,1):448,(1,0):6,(1,1):1	0:6,1:449	(0,0):909,(0,1):389,(1,0):25	0:25,1:389	chr11	+	(85346711, 85346711)	(85365300, 85347546)	HCT116-unstranded	5.0	SA464	SA469
1a0bd673-d213-4445-9a40-2db5efc0393a	CG	0.07	0.03	0.15	0.47	0.31	0.64	-0.4	404174.29	('1a0bd673-d213-4445-9a40-2db5efc0393a.CG.0_1a0bd673-d213-4445-9a40-2db5efc0393a.CG.1', '1a0bd673-d213-4445-9a40-2db5efc0393a.WT.0_1a0bd673-d213-4445-9a40-2db5efc0393a.WT.1')	(0,0):1130,(0,1):33,(1,0):4	0:4,1:33	(0,0):846,(0,1):13,(1,0):21	0:21,1:13	chr11	+	(120918237, 120918237)	(120980207, 120924441)	HCT116-unstranded	5.0	SA464	SA469
ed011d33-553d-4a54-aa37-4150523b04b2	CG	0.27	0.19	0.35	0.7	0.66	0.73	-0.43	1000000000000.0	('ed011d33-553d-4a54-aa37-4150523b04b2.CG.1_ed011d33-553d-4a54-aa37-4150523b04b2.CG.0', 'ed011d33-553d-4a54-aa37-4150523b04b2.WT.1_ed011d33-553d-4a54-aa37-4150523b04b2.WT.0')	(0,0):683,(0,1):1547,(1,0):22,(1,1):1	0:23,1:1547	(0,0):1108,(0,1):1329,(1,0):128	0:128,1:1329	chr11	-	(62474581, 62480102)	(62483079, 62483079)	HCT116-unstranded	5.0	SA464	SA469
96ee8ee6-960a-4644-ac9d-ba80d3f12fe0	CG	0.01	0.0	0.04	0.14	0.07	0.24	-0.13	143.6	('96ee8ee6-960a-4644-ac9d-ba80d3f12fe0.CG.1_96ee8ee6-960a-4644-ac9d-ba80d3f12fe0.CG.0', '96ee8ee6-960a-4644-ac9d-ba80d3f12fe0.WT.1_96ee8ee6-960a-4644-ac9d-ba80d3f12fe0.WT.0')	(0,0):1955,(0,1):42,(1,0):1	0:1,1:42	(0,0):3556,(0,1):25,(1,0):11,(1,1):1	0:12,1:25	chr11	-	(68582802, 68660871)	(68664146, 68664146)	HCT116-unstranded	5.0	SA464	SA469
602500e2-1b45-406c-a01f-0109b5446114	CG	0.0	0.0	0.01	0.27	0.19	0.37	-0.27	1000000000000.0	('602500e2-1b45-406c-a01f-0109b5446114.CG.0_602500e2-1b45-406c-a01f-0109b5446114.CG.1_602500e2-1b45-406c-a01f-0109b5446114.CG.2_602500e2-1b45-406c-a01f-0109b5446114.CG.3', '602500e2-1b45-406c-a01f-0109b5446114.WT.0_602500e2-1b45-406c-a01f-0109b5446114.WT.1')	(0,0):16367,(0,1):41	0:0,1:41	(0,0):15297,(0,1):25,(1,0):78	0:78,1:25	chr11	+	(71701643, 71701643)	(71728886, 71705898)	HCT116-unstranded	5.0	SA464	SA469
0c030e56-3c89-4997-862b-0ab38f6c75a4	CG	0.82	0.8	0.84	0.97	0.96	0.97	-0.15	1000000000000.0	('0c030e56-3c89-4997-862b-0ab38f6c75a4.CG.0_0c030e56-3c89-4997-862b-0ab38f6c75a4.CG.1', '0c030e56-3c89-4997-862b-0ab38f6c75a4.WT.0_0c030e56-3c89-4997-862b-0ab38f6c75a4.WT.1')	(0,0):650,(0,1):437,(1,0):2422	0:2422,1:437	(0,0):579,(0,1):58,(1,0):2037	0:2037,1:58	chr11	+	(65063335, 65063335)	(65089900, 65066156)	HCT116-unstranded	5.0	SA464	SA469
552aa6ea-a160-405c-92ba-68ef8760850e	CG	0.03	0.0	0.1	0.62	0.36	0.83	-0.59	1838534201.19	('552aa6ea-a160-405c-92ba-68ef8760850e.CG.0_552aa6ea-a160-405c-92ba-68ef8760850e.CG.1', '552aa6ea-a160-405c-92ba-68ef8760850e.WT.0_552aa6ea-a160-405c-92ba-68ef8760850e.WT.1')	(0,0):998,(0,1):127	0:0,1:127	(0,0):636,(0,1):15,(1,0):6	0:6,1:15	chr11	+	(45893643, 45893643)	(45919741, 45902784)	HCT116-unstranded	5.0	SA464	SA469
3a15c47b-68db-4b13-8535-1ca584c0c31f	CG	0.78	0.77	0.79	0.63	0.62	0.64	0.15	1000000000000.0	('3a15c47b-68db-4b13-8535-1ca584c0c31f.CG.0_3a15c47b-68db-4b13-8535-1ca584c0c31f.CG.1', '3a15c47b-68db-4b13-8535-1ca584c0c31f.WT.0_3a15c47b-68db-4b13-8535-1ca584c0c31f.WT.1')	(0,0):8639,(0,1):2021,(1,0):3519,(1,1):147	0:3641,1:2046	(0,0):30172,(0,1):2910,(1,0):2357,(1,1):281	0:2538,1:3010	chr11	+	(75115716, 75115716)	(75278016, 75117957)	HCT116-unstranded	5.0	SA464	SA469
11cee6e3-f261-420c-bc34-22d0b6d2f02d	CG	0.07	0.02	0.14	0.45	0.3	0.61	-0.38	1983409.56	('11cee6e3-f261-420c-bc34-22d0b6d2f02d.CG.0_11cee6e3-f261-420c-bc34-22d0b6d2f02d.CG.1', '11cee6e3-f261-420c-bc34-22d0b6d2f02d.WT.0_11cee6e3-f261-420c-bc34-22d0b6d2f02d.WT.1')	(0,0):1130,(0,1):33,(1,0):4	0:4,1:33	(0,0):846,(0,1):13,(1,0):21	0:21,1:13	chr11	+	(120918237, 120918237)	(120980207, 120924441)	HCT116-unstranded	5.0	SA464	SA469
6b1604c2-4e69-4e97-a15a-9ae9bc7dc42e	CG	0.0	0.0	0.0	0.18	0.16	0.2	-0.18	1000000000000.0	('6b1604c2-4e69-4e97-a15a-9ae9bc7dc42e.CG.1_6b1604c2-4e69-4e97-a15a-9ae9bc7dc42e.CG.0', '6b1604c2-4e69-4e97-a15a-9ae9bc7dc42e.WT.1_6b1604c2-4e69-4e97-a15a-9ae9bc7dc42e.WT.0')	(0,0):2524,(0,1):306,(1,0):37,(1,1):2	0:37,1:308	(0,0):3955,(0,1):210,(1,0):1708,(1,1):1	0:1708,1:211	chr11	-	(60618413, 60665318)	(60665743, 60665743)	HCT116-unstranded	5.0	SA464	SA469
353822fe-49a7-4c53-b3a6-f42764c7e936	CG	0.01	0.0	0.04	0.33	0.28	0.39	-0.32	1000000000000.0	('353822fe-49a7-4c53-b3a6-f42764c7e936.CG.0_353822fe-49a7-4c53-b3a6-f42764c7e936.CG.1', '353822fe-49a7-4c53-b3a6-f42764c7e936.WT.0_353822fe-49a7-4c53-b3a6-f42764c7e936.WT.1')	(0,0):575,(0,1):5878,(1,1):1	0:0,1:5879	(0,0):960,(0,1):5340,(1,0):60	0:60,1:5340	chr11	+	(9463628, 9463628)	(9481837, 9469673)	HCT116-unstranded	5.0	SA464	SA469
36f161f5-a22a-4e22-8126-166fc298e161	CG	0.01	0.0	0.01	0.26	0.25	0.28	-0.25	1000000000000.0	('36f161f5-a22a-4e22-8126-166fc298e161.CG.1_36f161f5-a22a-4e22-8126-166fc298e161.CG.0', '36f161f5-a22a-4e22-8126-166fc298e161.WT.1_36f161f5-a22a-4e22-8126-166fc298e161.WT.0')	(0,0):840,(0,1):1160,(1,0):39	0:39,1:1160	(0,0):2866,(0,1):757,(1,0):1727	0:1727,1:757	chr11	-	(60618413, 60658202)	(60665423, 60665423)	HCT116-unstranded	5.0	SA464	SA469
00d30ce3-7f7d-473c-affc-439d574b0caa	CG	0.02	0.01	0.02	0.17	0.16	0.19	-0.15	1000000000000.0	('00d30ce3-7f7d-473c-affc-439d574b0caa.CG.0_00d30ce3-7f7d-473c-affc-439d574b0caa.CG.1', '00d30ce3-7f7d-473c-affc-439d574b0caa.WT.0_00d30ce3-7f7d-473c-affc-439d574b0caa.WT.1')	(0,0):479,(0,1):3256,(1,0):67	0:67,1:3256	(0,0):459,(0,1):1249,(1,0):309	0:309,1:1249	chr11	+	(65116321, 65116321)	(65125084, 65120720)	HCT116-unstranded	5.0	SA464	SA469
a7594958-9f1f-45d0-b24c-996b31ad7e52	CG	0.01	0.0	0.03	0.28	0.18	0.39	-0.27	1000000000000.0	('a7594958-9f1f-45d0-b24c-996b31ad7e52.CG.0_a7594958-9f1f-45d0-b24c-996b31ad7e52.CG.1', 'a7594958-9f1f-45d0-b24c-996b31ad7e52.WT.0_a7594958-9f1f-45d0-b24c-996b31ad7e52.WT.1')	(0,0):8659,(0,1):40	0:0,1:40	(0,0):10272,(0,1):22,(1,0):34	0:34,1:22	chr11	+	(63719710, 63719710)	(63753986, 63720037)	HCT116-unstranded	5.0	SA464	SA469
053c3400-b7cc-4e46-aa7d-24b324c75336	CG	0.0	0.0	0.0	0.14	0.13	0.16	-0.14	1000000000000.0	('053c3400-b7cc-4e46-aa7d-24b324c75336.CG.1_053c3400-b7cc-4e46-aa7d-24b324c75336.CG.0', '053c3400-b7cc-4e46-aa7d-24b324c75336.WT.1_053c3400-b7cc-4e46-aa7d-24b324c75336.WT.0')	(0,0):4050,(0,1):600,(1,0):21,(1,1):54	0:22,1:653	(0,0):5707,(0,1):307,(1,0):993,(1,1):108	0:1005,1:403	chr11	-	(6661048, 6703978)	(6704632, 6704632)	HCT116-unstranded	5.0	SA464	SA469
c22d670e-fdd4-4ca6-ae16-6fd7a9891e29	CG	0.02	0.01	0.02	0.17	0.16	0.19	-0.15	1000000000000.0	('c22d670e-fdd4-4ca6-ae16-6fd7a9891e29.CG.0_c22d670e-fdd4-4ca6-ae16-6fd7a9891e29.CG.1', 'c22d670e-fdd4-4ca6-ae16-6fd7a9891e29.WT.0_c22d670e-fdd4-4ca6-ae16-6fd7a9891e29.WT.1')	(0,0):479,(0,1):3256,(1,0):67	0:67,1:3256	(0,0):459,(0,1):1249,(1,0):309	0:309,1:1249	chr11	+	(65116321, 65116321)	(65125084, 65120720)	HCT116-unstranded	5.0	SA464	SA469
a6916517-bd0f-4a7a-a3bd-7f44ca7d306b	CG	0.03	0.0	0.07	0.2	0.11	0.33	-0.17	116.41	('a6916517-bd0f-4a7a-a3bd-7f44ca7d306b.CG.0_a6916517-bd0f-4a7a-a3bd-7f44ca7d306b.CG.1', 'a6916517-bd0f-4a7a-a3bd-7f44ca7d306b.WT.0_a6916517-bd0f-4a7a-a3bd-7f44ca7d306b.WT.1')	(0,0):1235,(0,1):41,(1,0):1	0:1,1:41	(0,0):2107,(0,1):25,(1,0):11	0:11,1:25	chr11	+	(71701643, 71701643)	(71711058, 71705898)	HCT116-unstranded	5.0	SA464	SA469
2226390b-551f-4b82-b30e-ffd5ca8a6073	CG	0.12	0.08	0.16	0.57	0.53	0.6	-0.45	1000000000000.0	('2226390b-551f-4b82-b30e-ffd5ca8a6073.CG.0_2226390b-551f-4b82-b30e-ffd5ca8a6073.CG.1', '2226390b-551f-4b82-b30e-ffd5ca8a6073.WT.0_2226390b-551f-4b82-b30e-ffd5ca8a6073.WT.1')	(0,0):355,(0,1):570,(1,0):25	0:25,1:570	(0,0):465,(0,1):567,(1,0):258	0:258,1:567	chr11	+	(125489906, 125489906)	(125495907, 125492986)	HCT116-unstranded	5.0	SA464	SA469
014bb509-a5df-4c6e-963d-764724563142	CG	0.22	0.11	0.35	0.75	0.65	0.83	-0.53	1000000000000.0	('014bb509-a5df-4c6e-963d-764724563142.CG.0_014bb509-a5df-4c6e-963d-764724563142.CG.1', '014bb509-a5df-4c6e-963d-764724563142.WT.0_014bb509-a5df-4c6e-963d-764724563142.WT.1')	(0,0):5655,(0,1):1293,(1,0):5	0:5,1:1293	(0,0):7611,(0,1):374,(1,0):18	0:18,1:374	chr11	+	(63721444, 63721444)	(63743847, 63724791)	HCT116-unstranded	5.0	SA464	SA469
b8d85011-6084-4e34-8f1a-c6b31e1bcfa6	CG	0.04	0.03	0.06	0.3	0.22	0.39	-0.26	1000000000000.0	('b8d85011-6084-4e34-8f1a-c6b31e1bcfa6.CG.0_b8d85011-6084-4e34-8f1a-c6b31e1bcfa6.CG.1_b8d85011-6084-4e34-8f1a-c6b31e1bcfa6.CG.2_b8d85011-6084-4e34-8f1a-c6b31e1bcfa6.CG.3_b8d85011-6084-4e34-8f1a-c6b31e1bcfa6.CG.4', 'b8d85011-6084-4e34-8f1a-c6b31e1bcfa6.WT.0_b8d85011-6084-4e34-8f1a-c6b31e1bcfa6.WT.1')	(0,0):16650,(0,1):41,(1,0):43	0:43,1:41	(0,0):15447,(0,1):25,(1,0):231	0:231,1:25	chr11	+	(71701643, 71701643)	(71729340, 71705898)	HCT116-unstranded	5.0	SA464	SA469
6b6dce6a-19c1-421f-9c0c-d12379f050c6	CG	0.06	0.02	0.12	0.81	0.58	0.96	-0.75	1000000000000.0	('6b6dce6a-19c1-421f-9c0c-d12379f050c6.CG.0_6b6dce6a-19c1-421f-9c0c-d12379f050c6.CG.1', '6b6dce6a-19c1-421f-9c0c-d12379f050c6.WT.0_6b6dce6a-19c1-421f-9c0c-d12379f050c6.WT.1')	(0,0):970,(0,1):34,(1,0):4,(1,1):14	0:4,1:48	(0,0):760,(0,1):2,(1,0):24,(1,1):8	0:31,1:3	chr11	+	(120925761, 120925761)	(120980207, 120929180)	HCT116-unstranded	5.0	SA464	SA469
7165f3f8-bcdb-4e36-95e6-8421916f0214	CG	0.0	0.0	0.01	0.11	0.08	0.14	-0.11	1000000000000.0	('7165f3f8-bcdb-4e36-95e6-8421916f0214.CG.4_7165f3f8-bcdb-4e36-95e6-8421916f0214.CG.3_7165f3f8-bcdb-4e36-95e6-8421916f0214.CG.2_7165f3f8-bcdb-4e36-95e6-8421916f0214.CG.1_7165f3f8-bcdb-4e36-95e6-8421916f0214.CG.0', '7165f3f8-bcdb-4e36-95e6-8421916f0214.WT.1_7165f3f8-bcdb-4e36-95e6-8421916f0214.WT.0')	(0,0):3116,(0,1):367,(1,0):17	0:17,1:367	(0,0):1780,(0,1):81,(1,0):95	0:95,1:81	chr11	-	(57148121, 57177408)	(57182204, 57182204)	HCT116-unstranded	5.0	SA464	SA469
c3520974-0946-425f-8e0f-348bac83cfbf	CG	0.01	0.01	0.02	0.29	0.24	0.33	-0.28	1000000000000.0	('c3520974-0946-425f-8e0f-348bac83cfbf.CG.3_c3520974-0946-425f-8e0f-348bac83cfbf.CG.2_c3520974-0946-425f-8e0f-348bac83cfbf.CG.1_c3520974-0946-425f-8e0f-348bac83cfbf.CG.0', 'c3520974-0946-425f-8e0f-348bac83cfbf.WT.1_c3520974-0946-425f-8e0f-348bac83cfbf.WT.0')	(0,0):596,(0,1):1386,(1,0):24,(1,1):1	0:24,1:1387	(0,0):1329,(0,1):244,(1,0):133	0:133,1:244	chr11	-	(57146967, 57174427)	(57176771, 57176771)	HCT116-unstranded	5.0	SA464	SA469
357bd8ee-735f-4a4c-828e-80b66e9f7e2f	CG	0.68	0.65	0.72	0.93	0.89	0.96	-0.25	1000000000000.0	('357bd8ee-735f-4a4c-828e-80b66e9f7e2f.CG.0_357bd8ee-735f-4a4c-828e-80b66e9f7e2f.CG.1', '357bd8ee-735f-4a4c-828e-80b66e9f7e2f.WT.0_357bd8ee-735f-4a4c-828e-80b66e9f7e2f.WT.1')	(0,0):3589,(0,1):160,(1,0):503,(1,1):61	0:541,1:183	(0,0):2875,(0,1):13,(1,0):341,(1,1):225	0:545,1:34	chr11	+	(114270752, 114270752)	(114321001, 114272582)	HCT116-unstranded	5.0	SA464	SA469
062905b1-0c9e-4804-af94-140a5f14a4f0	CG	0.04	0.01	0.12	0.62	0.4	0.8	-0.58	99389562292.22	('062905b1-0c9e-4804-af94-140a5f14a4f0.CG.0_062905b1-0c9e-4804-af94-140a5f14a4f0.CG.1', '062905b1-0c9e-4804-af94-140a5f14a4f0.WT.0_062905b1-0c9e-4804-af94-140a5f14a4f0.WT.1')	(0,0):998,(0,1):127	0:0,1:127	(0,0):636,(0,1):15,(1,0):6	0:6,1:15	chr11	+	(45893643, 45893643)	(45919741, 45902784)	HCT116-unstranded	5.0	SA464	SA469
4dad59aa-20e1-4c7e-bd4c-c37885d76113	CG	0.0	0.0	0.0	0.14	0.13	0.16	-0.14	1000000000000.0	('4dad59aa-20e1-4c7e-bd4c-c37885d76113.CG.1_4dad59aa-20e1-4c7e-bd4c-c37885d76113.CG.0', '4dad59aa-20e1-4c7e-bd4c-c37885d76113.WT.1_4dad59aa-20e1-4c7e-bd4c-c37885d76113.WT.0')	(0,0):4050,(0,1):600,(1,0):21,(1,1):54	0:21,1:654	(0,0):5707,(0,1):307,(1,0):993,(1,1):108	0:1011,1:397	chr11	-	(6661048, 6703978)	(6704632, 6704632)	HCT116-unstranded	5.0	SA464	SA469
8a2f994b-f76a-4cb7-81c7-47efb4827c54	CG	0.01	0.0	0.01	0.26	0.25	0.28	-0.25	1000000000000.0	('8a2f994b-f76a-4cb7-81c7-47efb4827c54.CG.1_8a2f994b-f76a-4cb7-81c7-47efb4827c54.CG.0', '8a2f994b-f76a-4cb7-81c7-47efb4827c54.WT.1_8a2f994b-f76a-4cb7-81c7-47efb4827c54.WT.0')	(0,0):840,(0,1):1160,(1,0):39	0:39,1:1160	(0,0):2866,(0,1):757,(1,0):1727	0:1727,1:757	chr11	-	(60618413, 60658202)	(60665423, 60665423)	HCT116-unstranded	5.0	SA464	SA469
1996ee40-105a-4704-b587-64f4373308b0	CG	0.0	0.0	0.0	0.18	0.16	0.2	-0.18	1000000000000.0	('1996ee40-105a-4704-b587-64f4373308b0.CG.1_1996ee40-105a-4704-b587-64f4373308b0.CG.0', '1996ee40-105a-4704-b587-64f4373308b0.WT.1_1996ee40-105a-4704-b587-64f4373308b0.WT.0')	(0,0):2524,(0,1):306,(1,0):37,(1,1):2	0:37,1:308	(0,0):3955,(0,1):210,(1,0):1708,(1,1):1	0:1708,1:211	chr11	-	(60618413, 60665318)	(60665743, 60665743)	HCT116-unstranded	5.0	SA464	SA469
1f5b87b6-de13-4c1c-9cec-e26d64cf7560	CG	0.12	0.11	0.13	0.22	0.2	0.23	-0.1	1000000000000.0	('1f5b87b6-de13-4c1c-9cec-e26d64cf7560.CG.0_1f5b87b6-de13-4c1c-9cec-e26d64cf7560.CG.1', '1f5b87b6-de13-4c1c-9cec-e26d64cf7560.WT.0_1f5b87b6-de13-4c1c-9cec-e26d64cf7560.WT.1')	(0,0):849,(0,1):4646,(1,0):934,(1,1):3	0:934,1:4649	(0,0):601,(0,1):3059,(1,0):1248	0:1248,1:3059	chr17	+	(30807507, 30807507)	(30818274, 30810336)	HCT116-unstranded	5.0	SA464	SA469
5def779f-16ad-49e5-bc69-fb24e1862ea4	CG	0.28	0.26	0.3	0.66	0.61	0.7	-0.38	1000000000000.0	('5def779f-16ad-49e5-bc69-fb24e1862ea4.CG.0_5def779f-16ad-49e5-bc69-fb24e1862ea4.CG.1', '5def779f-16ad-49e5-bc69-fb24e1862ea4.WT.0_5def779f-16ad-49e5-bc69-fb24e1862ea4.WT.1')	(0,0):3582,(0,1):437,(1,0):743,(1,1):28	0:754,1:454	(0,0):1546,(0,1):101,(1,0):832,(1,1):11	0:839,1:105	chr17	+	(38457080, 38457080)	(38487648, 38457860)	HCT116-unstranded	5.0	SA464	SA469
8ac6c124-f088-4153-a2a9-edeb15eaf729	CG	0.01	0.01	0.02	0.19	0.16	0.21	-0.18	1000000000000.0	('8ac6c124-f088-4153-a2a9-edeb15eaf729.CG.0_8ac6c124-f088-4153-a2a9-edeb15eaf729.CG.1', '8ac6c124-f088-4153-a2a9-edeb15eaf729.WT.0_8ac6c124-f088-4153-a2a9-edeb15eaf729.WT.1')	(0,0):2015,(0,1):13290,(1,0):13	0:13,1:13290	(0,0):5430,(0,1):5917,(1,0):129,(1,1):1	0:129,1:5918	chr17	+	(40991311, 40991311)	(41001388, 40995256)	HCT116-unstranded	5.0	SA464	SA469
daafccc0-d6c9-4af2-b587-7e6cbd006cc4	CG	0.47	0.45	0.5	0.96	0.95	0.97	-0.49	1000000000000.0	('daafccc0-d6c9-4af2-b587-7e6cbd006cc4.CG.0_daafccc0-d6c9-4af2-b587-7e6cbd006cc4.CG.1', 'daafccc0-d6c9-4af2-b587-7e6cbd006cc4.WT.0_daafccc0-d6c9-4af2-b587-7e6cbd006cc4.WT.1')	(0,0):1536,(0,1):1661,(1,0):743,(1,1):2	0:743,1:1663	(0,0):1362,(0,1):64,(1,0):807	0:807,1:64	chr17	+	(38457720, 38457720)	(38487648, 38459171)	HCT116-unstranded	5.0	SA464	SA469
c879a4ab-dc81-47db-a0f9-4a399ef24625	CG	0.47	0.45	0.5	0.96	0.95	0.97	-0.49	1000000000000.0	('c879a4ab-dc81-47db-a0f9-4a399ef24625.CG.0_c879a4ab-dc81-47db-a0f9-4a399ef24625.CG.1', 'c879a4ab-dc81-47db-a0f9-4a399ef24625.WT.0_c879a4ab-dc81-47db-a0f9-4a399ef24625.WT.1')	(0,0):1536,(0,1):1661,(1,0):743,(1,1):2	0:744,1:1662	(0,0):1362,(0,1):64,(1,0):807	0:807,1:64	chr17	+	(38457720, 38457720)	(38487648, 38459171)	HCT116-unstranded	5.0	SA464	SA469
f6935c9e-4ebf-45b8-9d68-2142027174d5	CG	0.11	0.09	0.13	0.22	0.18	0.25	-0.11	237581476781.54	('f6935c9e-4ebf-45b8-9d68-2142027174d5.CG.0_f6935c9e-4ebf-45b8-9d68-2142027174d5.CG.1', 'f6935c9e-4ebf-45b8-9d68-2142027174d5.WT.0_f6935c9e-4ebf-45b8-9d68-2142027174d5.WT.1')	(0,0):7160,(0,1):532,(1,0):132,(1,1):50	0:142,1:572	(0,0):5927,(0,1):269,(1,0):149,(1,1):52	0:163,1:307	chr17	+	(26646121, 26646121)	(26666752, 26652673)	HCT116-unstranded	5.0	SA464	SA469
a6068823-fffb-408d-8556-89128797eab3	CG	0.5	0.31	0.71	0.95	0.88	0.99	-0.45	13502.86	('a6068823-fffb-408d-8556-89128797eab3.CG.0_a6068823-fffb-408d-8556-89128797eab3.CG.1', 'a6068823-fffb-408d-8556-89128797eab3.WT.0_a6068823-fffb-408d-8556-89128797eab3.WT.1')	(0,0):888,(0,1):5,(1,0):30	0:30,1:5	(0,0):612,(0,1):2,(1,0):302	0:302,1:2	chr17	+	(7474691, 7474691)	(7476182, 7475198)	HCT116-unstranded	5.0	SA464	SA469
143c593f-2178-4fbd-8760-9dcacc743c29	CG	0.11	0.09	0.13	0.22	0.18	0.25	-0.11	30680196856.91	('143c593f-2178-4fbd-8760-9dcacc743c29.CG.0_143c593f-2178-4fbd-8760-9dcacc743c29.CG.1', '143c593f-2178-4fbd-8760-9dcacc743c29.WT.0_143c593f-2178-4fbd-8760-9dcacc743c29.WT.1')	(0,0):7160,(0,1):532,(1,0):132,(1,1):50	0:134,1:580	(0,0):5927,(0,1):269,(1,0):149,(1,1):52	0:163,1:307	chr17	+	(26646121, 26646121)	(26666752, 26652673)	HCT116-unstranded	5.0	SA464	SA469
983c7d67-0c9e-420b-96b0-3ced40d2dde4	CG	0.01	0.01	0.01	0.25	0.23	0.26	-0.24	1000000000000.0	('983c7d67-0c9e-420b-96b0-3ced40d2dde4.CG.0_983c7d67-0c9e-420b-96b0-3ced40d2dde4.CG.1', '983c7d67-0c9e-420b-96b0-3ced40d2dde4.WT.0_983c7d67-0c9e-420b-96b0-3ced40d2dde4.WT.1')	(0,0):2105,(0,1):13290,(1,0):47	0:47,1:13290	(0,0):6298,(0,1):5917,(1,0):600,(1,1):1	0:600,1:5918	chr17	+	(40991311, 40991311)	(41002724, 40995256)	HCT116-unstranded	5.0	SA464	SA469
32160ae0-d964-4299-a401-81a230422237	CG	0.01	0.0	0.03	0.57	0.39	0.71	-0.56	1000000000000.0	('32160ae0-d964-4299-a401-81a230422237.CG.0_32160ae0-d964-4299-a401-81a230422237.CG.1', '32160ae0-d964-4299-a401-81a230422237.WT.0_32160ae0-d964-4299-a401-81a230422237.WT.1')	(0,0):611,(0,1):1661,(1,1):2	0:0,1:1663	(0,0):470,(0,1):64,(1,0):8	0:8,1:64	chr17	+	(38457720, 38457720)	(38465354, 38459171)	HCT116-unstranded	5.0	SA464	SA469
0ea62c3c-1412-43c8-9792-4b23a2a0593d	CG	0.63	0.52	0.72	0.94	0.92	0.96	-0.31	1000000000000.0	('0ea62c3c-1412-43c8-9792-4b23a2a0593d.CG.1_0ea62c3c-1412-43c8-9792-4b23a2a0593d.CG.0', '0ea62c3c-1412-43c8-9792-4b23a2a0593d.WT.1_0ea62c3c-1412-43c8-9792-4b23a2a0593d.WT.0')	(0,0):1196,(0,1):398,(1,0):23	0:23,1:398	(0,0):1025,(0,1):122,(1,0):69	0:69,1:122	chr17	-	(30179831, 30187923)	(30192457, 30192457)	HCT116-unstranded	5.0	SA464	SA469
d745e2cc-73ee-44f5-9b9a-36c504603ff2	CG	0.01	0.01	0.02	0.25	0.23	0.26	-0.24	1000000000000.0	('d745e2cc-73ee-44f5-9b9a-36c504603ff2.CG.0_d745e2cc-73ee-44f5-9b9a-36c504603ff2.CG.1', 'd745e2cc-73ee-44f5-9b9a-36c504603ff2.WT.0_d745e2cc-73ee-44f5-9b9a-36c504603ff2.WT.1')	(0,0):2105,(0,1):13290,(1,0):47	0:47,1:13290	(0,0):6298,(0,1):5917,(1,0):600,(1,1):1	0:600,1:5918	chr17	+	(40991311, 40991311)	(41002724, 40995256)	HCT116-unstranded	5.0	SA464	SA469
3f411614-208f-46df-8c51-b4cda04a94f3	CG	0.01	0.0	0.04	0.28	0.19	0.37	-0.27	1000000000000.0	('3f411614-208f-46df-8c51-b4cda04a94f3.CG.1_3f411614-208f-46df-8c51-b4cda04a94f3.CG.0', '3f411614-208f-46df-8c51-b4cda04a94f3.WT.1_3f411614-208f-46df-8c51-b4cda04a94f3.WT.0')	(0,0):419,(0,1):1117,(1,0):1	0:1,1:1117	(0,0):440,(0,1):444,(1,0):18	0:18,1:444	chr17	-	(38073335, 38077294)	(38079516, 38079516)	HCT116-unstranded	5.0	SA464	SA469
a36db979-7543-418d-97bf-618bb903743f	CG	0.14	0.09	0.2	0.58	0.43	0.73	-0.44	1000000000000.0	('a36db979-7543-418d-97bf-618bb903743f.CG.1_a36db979-7543-418d-97bf-618bb903743f.CG.0', 'a36db979-7543-418d-97bf-618bb903743f.WT.1_a36db979-7543-418d-97bf-618bb903743f.WT.0')	(0,0):3200,(0,1):51,(1,0):23,(1,1):1	0:23,1:52	(0,0):2476,(0,1):11,(1,0):49,(1,1):4	0:52,1:12	chr17	-	(30179831, 30205721)	(30207773, 30207773)	HCT116-unstranded	5.0	SA464	SA469
8d22fde7-a73b-4d46-b9bf-cdd23a6b36dc	CG	0.12	0.11	0.13	0.22	0.2	0.23	-0.1	1000000000000.0	('8d22fde7-a73b-4d46-b9bf-cdd23a6b36dc.CG.0_8d22fde7-a73b-4d46-b9bf-cdd23a6b36dc.CG.1', '8d22fde7-a73b-4d46-b9bf-cdd23a6b36dc.WT.0_8d22fde7-a73b-4d46-b9bf-cdd23a6b36dc.WT.1')	(0,0):849,(0,1):4646,(1,0):934,(1,1):3	0:934,1:4649	(0,0):601,(0,1):3059,(1,0):1248	0:1248,1:3059	chr17	+	(30807507, 30807507)	(30818274, 30810336)	HCT116-unstranded	5.0	SA464	SA469
3b668c30-a581-4014-b354-03327f6b1c21	CG	0.0	0.0	0.0	0.12	0.11	0.14	-0.12	1000000000000.0	('3b668c30-a581-4014-b354-03327f6b1c21.CG.0_3b668c30-a581-4014-b354-03327f6b1c21.CG.1', '3b668c30-a581-4014-b354-03327f6b1c21.WT.0_3b668c30-a581-4014-b354-03327f6b1c21.WT.1')	(0,0):2190,(0,1):113,(1,0):4,(1,1):11	0:4,1:124	(0,0):4423,(0,1):217,(1,0):1223,(1,1):5	0:1224,1:221	chr17	+	(41154690, 41154690)	(41165211, 41154966)	HCT116-unstranded	5.0	SA464	SA469
cf008c12-c45e-4c99-8dee-59b791b14fb0	CG	0.2	0.03	0.45	0.68	0.47	0.83	-0.48	27.28	('cf008c12-c45e-4c99-8dee-59b791b14fb0.CG.1_cf008c12-c45e-4c99-8dee-59b791b14fb0.CG.0', 'cf008c12-c45e-4c99-8dee-59b791b14fb0.WT.1_cf008c12-c45e-4c99-8dee-59b791b14fb0.WT.0')	(0,0):909,(0,1):398,(1,0):1	0:1,1:398	(0,0):823,(0,1):122,(1,0):5	0:5,1:122	chr17	-	(30179899, 30187923)	(30192457, 30192457)	HCT116-unstranded	5.0	SA464	SA469
5c1b8ea1-8ec9-48a3-8cd2-1fc31bd305ab	CG	0.28	0.26	0.3	0.66	0.61	0.71	-0.38	1000000000000.0	('5c1b8ea1-8ec9-48a3-8cd2-1fc31bd305ab.CG.0_5c1b8ea1-8ec9-48a3-8cd2-1fc31bd305ab.CG.1', '5c1b8ea1-8ec9-48a3-8cd2-1fc31bd305ab.WT.0_5c1b8ea1-8ec9-48a3-8cd2-1fc31bd305ab.WT.1')	(0,0):3582,(0,1):437,(1,0):743,(1,1):28	0:751,1:457	(0,0):1546,(0,1):101,(1,0):832,(1,1):11	0:837,1:107	chr17	+	(38457080, 38457080)	(38487648, 38457860)	HCT116-unstranded	5.0	SA464	SA469
0afbebf0-c853-4179-b526-b1388e5c7c98	CG	0.01	0.0	0.03	0.58	0.39	0.73	-0.57	1000000000000.0	('0afbebf0-c853-4179-b526-b1388e5c7c98.CG.0_0afbebf0-c853-4179-b526-b1388e5c7c98.CG.1', '0afbebf0-c853-4179-b526-b1388e5c7c98.WT.0_0afbebf0-c853-4179-b526-b1388e5c7c98.WT.1')	(0,0):611,(0,1):1661,(1,1):2	0:0,1:1663	(0,0):470,(0,1):64,(1,0):8	0:8,1:64	chr17	+	(38457720, 38457720)	(38465354, 38459171)	HCT116-unstranded	5.0	SA464	SA469
0e8fe927-308a-44a2-98c8-3deee9189e41	CG	0.93	0.77	0.99	0.33	0.24	0.44	0.6	1000000000000.0	('0e8fe927-308a-44a2-98c8-3deee9189e41.CG.1_0e8fe927-308a-44a2-98c8-3deee9189e41.CG.0', '0e8fe927-308a-44a2-98c8-3deee9189e41.WT.1_0e8fe927-308a-44a2-98c8-3deee9189e41.WT.0')	(0,0):29,(1,0):33	0:33	(0,0):1026,(0,1):40,(1,0):43	0:43,1:40	chrX	-	(19984198, 20028895)	(20030653, 20030653)	HCT116-unstranded	5.0	SA464	SA469
598d16d1-2db9-4af0-bf97-b266772a3cd9	CG	0.63	0.58	0.68	0.35	0.3	0.41	0.28	1000000000000.0	('598d16d1-2db9-4af0-bf97-b266772a3cd9.CG.0_598d16d1-2db9-4af0-bf97-b266772a3cd9.CG.1', '598d16d1-2db9-4af0-bf97-b266772a3cd9.WT.0_598d16d1-2db9-4af0-bf97-b266772a3cd9.WT.1')	(0,0):932,(0,1):249,(1,0):130	0:130,1:249	(0,0):1137,(0,1):437,(1,0):73	0:73,1:437	chrX	+	(46404928, 46404928)	(46457843, 46407843)	HCT116-unstranded	5.0	SA464	SA469
6da8836f-8abd-49ed-9b90-9daee38bfc25	CG	0.0	0.0	0.01	0.35	0.29	0.41	-0.35	1000000000000.0	('6da8836f-8abd-49ed-9b90-9daee38bfc25.CG.0_6da8836f-8abd-49ed-9b90-9daee38bfc25.CG.1', '6da8836f-8abd-49ed-9b90-9daee38bfc25.WT.0_6da8836f-8abd-49ed-9b90-9daee38bfc25.WT.1')	(0,0):2128,(0,1):177,(1,0):7,(1,1):69	0:8,1:245	(0,0):1508,(0,1):67,(1,0):333,(1,1):41	0:349,1:92	chrX	+	(70787350, 70787350)	(70824526, 70787966)	HCT116-unstranded	5.0	SA464	SA469
9eadd183-f4df-49b6-9d2e-2105d490b038	CG	0.06	0.02	0.11	0.37	0.24	0.5	-0.31	7523860.61	('9eadd183-f4df-49b6-9d2e-2105d490b038.CG.0_9eadd183-f4df-49b6-9d2e-2105d490b038.CG.1', '9eadd183-f4df-49b6-9d2e-2105d490b038.WT.0_9eadd183-f4df-49b6-9d2e-2105d490b038.WT.1')	(0,0):89,(0,1):33,(1,0):6	0:6,1:33	(0,0):61,(0,1):17,(1,0):35	0:35,1:17	chrX	+	(70361733, 70361733)	(70368056, 70362300)	HCT116-unstranded	5.0	SA464	SA469
d1396fe0-59a8-419d-8b32-315d123cf39a	CG	0.63	0.58	0.68	0.35	0.3	0.41	0.28	1000000000000.0	('d1396fe0-59a8-419d-8b32-315d123cf39a.CG.0_d1396fe0-59a8-419d-8b32-315d123cf39a.CG.1', 'd1396fe0-59a8-419d-8b32-315d123cf39a.WT.0_d1396fe0-59a8-419d-8b32-315d123cf39a.WT.1')	(0,0):932,(0,1):249,(1,0):130	0:130,1:249	(0,0):1137,(0,1):437,(1,0):73	0:73,1:437	chrX	+	(46404928, 46404928)	(46457843, 46407843)	HCT116-unstranded	5.0	SA464	SA469
de2ccaf6-4bdf-45a5-983b-4f3ce9af5c9f	CG	0.0	0.0	0.01	0.35	0.29	0.4	-0.35	1000000000000.0	('de2ccaf6-4bdf-45a5-983b-4f3ce9af5c9f.CG.0_de2ccaf6-4bdf-45a5-983b-4f3ce9af5c9f.CG.1', 'de2ccaf6-4bdf-45a5-983b-4f3ce9af5c9f.WT.0_de2ccaf6-4bdf-45a5-983b-4f3ce9af5c9f.WT.1')	(0,0):2128,(0,1):177,(1,0):7,(1,1):69	0:8,1:245	(0,0):1508,(0,1):67,(1,0):333,(1,1):41	0:346,1:95	chrX	+	(70787350, 70787350)	(70824526, 70787966)	HCT116-unstranded	5.0	SA464	SA469
b8da3c5a-d405-4ec9-a331-2fce321be7c0	CG	0.92	0.81	0.99	0.33	0.25	0.43	0.59	1000000000000.0	('b8da3c5a-d405-4ec9-a331-2fce321be7c0.CG.1_b8da3c5a-d405-4ec9-a331-2fce321be7c0.CG.0', 'b8da3c5a-d405-4ec9-a331-2fce321be7c0.WT.1_b8da3c5a-d405-4ec9-a331-2fce321be7c0.WT.0')	(0,0):29,(1,0):33	0:33	(0,0):1026,(0,1):40,(1,0):43	0:43,1:40	chrX	-	(19984198, 20028895)	(20030653, 20030653)	HCT116-unstranded	5.0	SA464	SA469
50f4f8eb-be09-41e2-9dfd-b09e475a5b30	CG	0.05	0.03	0.1	0.36	0.24	0.48	-0.31	93768.33	('50f4f8eb-be09-41e2-9dfd-b09e475a5b30.CG.0_50f4f8eb-be09-41e2-9dfd-b09e475a5b30.CG.1', '50f4f8eb-be09-41e2-9dfd-b09e475a5b30.WT.0_50f4f8eb-be09-41e2-9dfd-b09e475a5b30.WT.1')	(0,0):89,(0,1):33,(1,0):6	0:6,1:33	(0,0):61,(0,1):17,(1,0):35	0:35,1:17	chrX	+	(70361733, 70361733)	(70368056, 70362300)	HCT116-unstranded	5.0	SA464	SA469
9fcb200b-2e24-4185-8911-1d284e543f34	CG	0.36	0.13	0.66	0.91	0.85	0.96	-0.55	15421.41	('9fcb200b-2e24-4185-8911-1d284e543f34.CG.0_9fcb200b-2e24-4185-8911-1d284e543f34.CG.1', '9fcb200b-2e24-4185-8911-1d284e543f34.WT.0_9fcb200b-2e24-4185-8911-1d284e543f34.WT.1')	(0,0):71,(0,1):4,(1,0):6	0:6,1:4	(0,0):774,(0,1):7,(1,0):308	0:308,1:7	chr4	+	(110757163, 110757163)	(110773132, 110758761)	HCT116-unstranded	5.0	SA464	SA469
9fe10946-4d95-4ee9-b225-e7980c840c43	CG	0.03	0.0	0.09	0.3	0.19	0.42	-0.27	26240.48	('9fe10946-4d95-4ee9-b225-e7980c840c43.CG.1_9fe10946-4d95-4ee9-b225-e7980c840c43.CG.0', '9fe10946-4d95-4ee9-b225-e7980c840c43.WT.1_9fe10946-4d95-4ee9-b225-e7980c840c43.WT.0')	(0,0):451,(0,1):891,(1,1):1	0:0,1:892	(0,0):486,(0,1):821,(1,0):13,(1,1):1	0:13,1:822	chr4	-	(73930967, 73939093)	(73942821, 73942821)	HCT116-unstranded	5.0	SA464	SA469
93c45e04-872b-4809-b97c-80be443ab45e	CG	0.03	0.0	0.11	0.3	0.19	0.4	-0.27	917.74	('93c45e04-872b-4809-b97c-80be443ab45e.CG.1_93c45e04-872b-4809-b97c-80be443ab45e.CG.0', '93c45e04-872b-4809-b97c-80be443ab45e.WT.1_93c45e04-872b-4809-b97c-80be443ab45e.WT.0')	(0,0):451,(0,1):891,(1,1):1	0:0,1:892	(0,0):486,(0,1):821,(1,0):13,(1,1):1	0:13,1:822	chr4	-	(73930967, 73939093)	(73942821, 73942821)	HCT116-unstranded	5.0	SA464	SA469
239f96ee-12a8-4795-b5a6-b418c896a200	CG	0.01	0.0	0.02	0.31	0.22	0.43	-0.3	1000000000000.0	('239f96ee-12a8-4795-b5a6-b418c896a200.CG.1_239f96ee-12a8-4795-b5a6-b418c896a200.CG.0', '239f96ee-12a8-4795-b5a6-b418c896a200.WT.1_239f96ee-12a8-4795-b5a6-b418c896a200.WT.0')	(0,0):10100,(0,1):101	0:0,1:101	(0,0):6092,(0,1):23,(1,0):35	0:35,1:23	chr4	-	(1670394, 1705323)	(1713717, 1713717)	HCT116-unstranded	5.0	SA464	SA469
7c9ae255-3cac-4a19-acef-6ad8378b68f6	CG	0.05	0.01	0.13	0.63	0.42	0.83	-0.58	1000000000000.0	('7c9ae255-3cac-4a19-acef-6ad8378b68f6.CG.0_7c9ae255-3cac-4a19-acef-6ad8378b68f6.CG.1', '7c9ae255-3cac-4a19-acef-6ad8378b68f6.WT.0_7c9ae255-3cac-4a19-acef-6ad8378b68f6.WT.1')	(0,0):196,(0,1):21,(1,0):3,(1,1):16	0:6,1:34	(0,0):120,(0,1):4,(1,0):25,(1,1):14	0:29,1:14	chr4	+	(2597811, 2597811)	(2628304, 2627047)	HCT116-unstranded	5.0	SA464	SA469
bf1ed4e5-3489-4e23-bdcf-6bfb90ba1ed2	CG	0.0	0.0	0.02	0.35	0.27	0.43	-0.35	1000000000000.0	('bf1ed4e5-3489-4e23-bdcf-6bfb90ba1ed2.CG.0_bf1ed4e5-3489-4e23-bdcf-6bfb90ba1ed2.CG.1', 'bf1ed4e5-3489-4e23-bdcf-6bfb90ba1ed2.WT.0_bf1ed4e5-3489-4e23-bdcf-6bfb90ba1ed2.WT.1')	(0,0):6621,(0,1):124,(1,1):2	0:0,1:126	(0,0):2911,(0,1):52,(1,0):58,(1,1):1	0:58,1:53	chr4	+	(41946810, 41946810)	(41980301, 41951402)	HCT116-unstranded	5.0	SA464	SA469
988798d4-87e4-4fc0-92db-8412d95c037b	CG	0.05	0.01	0.12	0.3	0.2	0.41	-0.25	19584.58	('988798d4-87e4-4fc0-92db-8412d95c037b.CG.1_988798d4-87e4-4fc0-92db-8412d95c037b.CG.0', '988798d4-87e4-4fc0-92db-8412d95c037b.WT.1_988798d4-87e4-4fc0-92db-8412d95c037b.WT.0')	(0,0):547,(0,1):1536,(1,0):1,(1,1):3	0:1,1:1539	(0,0):736,(0,1):1094,(1,0):13	0:13,1:1094	chr4	-	(110615681, 110631145)	(110638869, 110638869)	HCT116-unstranded	5.0	SA464	SA469
764cd91f-e49c-459b-a8f8-88a834e75de6	CG	0.0	0.0	0.01	0.31	0.21	0.42	-0.31	1000000000000.0	('764cd91f-e49c-459b-a8f8-88a834e75de6.CG.1_764cd91f-e49c-459b-a8f8-88a834e75de6.CG.0', '764cd91f-e49c-459b-a8f8-88a834e75de6.WT.1_764cd91f-e49c-459b-a8f8-88a834e75de6.WT.0')	(0,0):10100,(0,1):101	0:0,1:101	(0,0):6092,(0,1):23,(1,0):35	0:35,1:23	chr4	-	(1670394, 1705323)	(1713717, 1713717)	HCT116-unstranded	5.0	SA464	SA469
3841ce37-b7c0-49d1-a838-f2c8b4b49273	CG	0.02	0.0	0.07	0.31	0.24	0.4	-0.29	1000000000000.0	('3841ce37-b7c0-49d1-a838-f2c8b4b49273.CG.1_3841ce37-b7c0-49d1-a838-f2c8b4b49273.CG.0', '3841ce37-b7c0-49d1-a838-f2c8b4b49273.WT.1_3841ce37-b7c0-49d1-a838-f2c8b4b49273.WT.0')	(0,0):10797,(0,1):26,(1,1):2	0:0,1:28	(0,0):6490,(0,1):53,(1,0):60,(1,1):3	0:60,1:56	chr4	-	(1670394, 1705323)	(1714045, 1714045)	HCT116-unstranded	5.0	SA464	SA469
d28f823d-c12a-4424-8e90-571f7f3e1ccc	CG	0.06	0.02	0.14	0.64	0.42	0.83	-0.58	1000000000000.0	('d28f823d-c12a-4424-8e90-571f7f3e1ccc.CG.0_d28f823d-c12a-4424-8e90-571f7f3e1ccc.CG.1', 'd28f823d-c12a-4424-8e90-571f7f3e1ccc.WT.0_d28f823d-c12a-4424-8e90-571f7f3e1ccc.WT.1')	(0,0):196,(0,1):21,(1,0):3,(1,1):16	0:4,1:36	(0,0):120,(0,1):4,(1,0):25,(1,1):14	0:34,1:9	chr4	+	(2597811, 2597811)	(2628304, 2627047)	HCT116-unstranded	5.0	SA464	SA469
54be9e3d-5bd4-4b60-a5d2-759934209388	CG	0.05	0.01	0.13	0.3	0.2	0.4	-0.25	518.98	('54be9e3d-5bd4-4b60-a5d2-759934209388.CG.1_54be9e3d-5bd4-4b60-a5d2-759934209388.CG.0', '54be9e3d-5bd4-4b60-a5d2-759934209388.WT.1_54be9e3d-5bd4-4b60-a5d2-759934209388.WT.0')	(0,0):547,(0,1):1536,(1,0):1,(1,1):3	0:1,1:1539	(0,0):736,(0,1):1094,(1,0):13	0:13,1:1094	chr4	-	(110615681, 110631145)	(110638869, 110638869)	HCT116-unstranded	5.0	SA464	SA469
d712a3ce-ec43-43f5-a2f1-c12d716d8325	CG	0.01	0.0	0.04	0.43	0.32	0.54	-0.42	1000000000000.0	('d712a3ce-ec43-43f5-a2f1-c12d716d8325.CG.1_d712a3ce-ec43-43f5-a2f1-c12d716d8325.CG.0', 'd712a3ce-ec43-43f5-a2f1-c12d716d8325.WT.1_d712a3ce-ec43-43f5-a2f1-c12d716d8325.WT.0')	(0,0):395,(0,1):3276	0:0,1:3276	(0,0):805,(0,1):771,(1,0):19	0:19,1:771	chr4	-	(57253812, 57259528)	(57262905, 57262905)	HCT116-unstranded	5.0	SA464	SA469
389edcaf-5983-48aa-af86-6d19a22fca5a	CG	0.01	0.0	0.05	0.43	0.31	0.54	-0.42	1000000000000.0	('389edcaf-5983-48aa-af86-6d19a22fca5a.CG.1_389edcaf-5983-48aa-af86-6d19a22fca5a.CG.0', '389edcaf-5983-48aa-af86-6d19a22fca5a.WT.1_389edcaf-5983-48aa-af86-6d19a22fca5a.WT.0')	(0,0):395,(0,1):3276	0:0,1:3276	(0,0):805,(0,1):771,(1,0):19	0:19,1:771	chr4	-	(57253812, 57259528)	(57262905, 57262905)	HCT116-unstranded	5.0	SA464	SA469
422afaa7-5662-4972-8441-77b7292d0aa6	CG	0.32	0.12	0.58	0.91	0.85	0.96	-0.59	708.19	('422afaa7-5662-4972-8441-77b7292d0aa6.CG.0_422afaa7-5662-4972-8441-77b7292d0aa6.CG.1', '422afaa7-5662-4972-8441-77b7292d0aa6.WT.0_422afaa7-5662-4972-8441-77b7292d0aa6.WT.1')	(0,0):71,(0,1):4,(1,0):6	0:6,1:4	(0,0):774,(0,1):7,(1,0):308	0:308,1:7	chr4	+	(110757163, 110757163)	(110773132, 110758761)	HCT116-unstranded	5.0	SA464	SA469
c5338be0-d2d6-4b35-a678-21afa7d2e84b	CG	0.01	0.0	0.02	0.35	0.27	0.43	-0.34	1000000000000.0	('c5338be0-d2d6-4b35-a678-21afa7d2e84b.CG.0_c5338be0-d2d6-4b35-a678-21afa7d2e84b.CG.1', 'c5338be0-d2d6-4b35-a678-21afa7d2e84b.WT.0_c5338be0-d2d6-4b35-a678-21afa7d2e84b.WT.1')	(0,0):6621,(0,1):124,(1,1):2	0:0,1:126	(0,0):2911,(0,1):52,(1,0):58,(1,1):1	0:58,1:53	chr4	+	(41946810, 41946810)	(41980301, 41951402)	HCT116-unstranded	5.0	SA464	SA469
6794fac4-436b-4671-9e57-cd9e3306ddba	CG	0.02	0.0	0.06	0.31	0.24	0.4	-0.29	1000000000000.0	('6794fac4-436b-4671-9e57-cd9e3306ddba.CG.1_6794fac4-436b-4671-9e57-cd9e3306ddba.CG.0', '6794fac4-436b-4671-9e57-cd9e3306ddba.WT.1_6794fac4-436b-4671-9e57-cd9e3306ddba.WT.0')	(0,0):10797,(0,1):26,(1,1):2	0:0,1:28	(0,0):6490,(0,1):53,(1,0):60,(1,1):3	0:62,1:54	chr4	-	(1670394, 1705323)	(1714045, 1714045)	HCT116-unstranded	5.0	SA464	SA469
ab0403c9-e342-412f-93b8-92451f9f1d29	CG	0.01	0.0	0.02	0.61	0.57	0.64	-0.6	1000000000000.0	('ab0403c9-e342-412f-93b8-92451f9f1d29.CG.1_ab0403c9-e342-412f-93b8-92451f9f1d29.CG.0', 'ab0403c9-e342-412f-93b8-92451f9f1d29.WT.1_ab0403c9-e342-412f-93b8-92451f9f1d29.WT.0')	(0,0):396,(0,1):3276,(1,0):4	0:4,1:3276	(0,0):829,(0,1):771,(1,0):192	0:192,1:771	chr4	-	(57253528, 57259528)	(57262905, 57262905)	HCT116-unstranded	5.0	SA464	SA469
dccc8f7b-ed59-46cf-84e7-577c0bccf0f3	CG	0.18	0.04	0.45	0.83	0.76	0.89	-0.65	3250538.21	('dccc8f7b-ed59-46cf-84e7-577c0bccf0f3.CG.0_dccc8f7b-ed59-46cf-84e7-577c0bccf0f3.CG.1', 'dccc8f7b-ed59-46cf-84e7-577c0bccf0f3.WT.0_dccc8f7b-ed59-46cf-84e7-577c0bccf0f3.WT.1')	(0,0):640,(0,1):11	0:0,1:11	(0,0):1882,(0,1):30,(1,0):50	0:50,1:30	chr4	+	(75091019, 75091019)	(75174293, 75107927)	HCT116-unstranded	5.0	SA464	SA469
0dc00221-c64f-4db8-9410-8c48a9b64c17	CG	0.33	0.2	0.48	0.95	0.92	0.97	-0.62	1000000000000.0	('0dc00221-c64f-4db8-9410-8c48a9b64c17.CG.1_0dc00221-c64f-4db8-9410-8c48a9b64c17.CG.0', '0dc00221-c64f-4db8-9410-8c48a9b64c17.WT.1_0dc00221-c64f-4db8-9410-8c48a9b64c17.WT.0')	(0,0):2067,(0,1):11,(1,0):16,(1,1):11	0:18,1:20	(0,0):3574,(0,1):14,(1,0):683,(1,1):27	0:709,1:15	chr18	-	(47009954, 47014851)	(47015920, 47015920)	HCT116-unstranded	5.0	SA464	SA469
785fc5e7-4197-4891-94ef-4f138deddff4	CG	0.0	0.0	0.01	0.1	0.05	0.15	-0.1	4627.3	('785fc5e7-4197-4891-94ef-4f138deddff4.CG.0_785fc5e7-4197-4891-94ef-4f138deddff4.CG.1', '785fc5e7-4197-4891-94ef-4f138deddff4.WT.0_785fc5e7-4197-4891-94ef-4f138deddff4.WT.1')	(0,0):4333,(0,1):320,(1,1):4	0:0,1:324	(0,0):4415,(0,1):76,(1,0):10,(1,1):6	0:10,1:82	chr18	+	(29672663, 29672663)	(29790679, 29691882)	HCT116-unstranded	5.0	SA464	SA469
11a06bb0-7457-41f8-9c95-3bf53ac1eda8	CG	0.0	0.0	0.0	0.21	0.16	0.26	-0.21	1000000000000.0	('11a06bb0-7457-41f8-9c95-3bf53ac1eda8.CG.0_11a06bb0-7457-41f8-9c95-3bf53ac1eda8.CG.1', '11a06bb0-7457-41f8-9c95-3bf53ac1eda8.WT.0_11a06bb0-7457-41f8-9c95-3bf53ac1eda8.WT.1')	(0,0):4337,(0,1):320,(1,1):4	0:0,1:324	(0,0):4460,(0,1):76,(1,0):61,(1,1):6	0:63,1:80	chr18	+	(29672663, 29672663)	(29793522, 29691882)	HCT116-unstranded	5.0	SA464	SA469
7dc3e380-f085-4bec-a956-96fc1614d35d	CG	0.0	0.0	0.0	0.21	0.15	0.26	-0.21	1000000000000.0	('7dc3e380-f085-4bec-a956-96fc1614d35d.CG.0_7dc3e380-f085-4bec-a956-96fc1614d35d.CG.1', '7dc3e380-f085-4bec-a956-96fc1614d35d.WT.0_7dc3e380-f085-4bec-a956-96fc1614d35d.WT.1')	(0,0):4337,(0,1):320,(1,1):4	0:0,1:324	(0,0):4460,(0,1):76,(1,0):61,(1,1):6	0:64,1:79	chr18	+	(29672663, 29672663)	(29793522, 29691882)	HCT116-unstranded	5.0	SA464	SA469
02ab986e-23d4-4539-9142-16404cdeffba	CG	0.1	0.04	0.22	0.96	0.87	1.0	-0.86	1000000000000.0	('02ab986e-23d4-4539-9142-16404cdeffba.CG.1_02ab986e-23d4-4539-9142-16404cdeffba.CG.0', '02ab986e-23d4-4539-9142-16404cdeffba.WT.1_02ab986e-23d4-4539-9142-16404cdeffba.WT.0')	(0,0):6259,(0,1):6,(1,0):56	0:56,1:6	(0,0):7799,(1,0):2498	0:2498	chr22	-	(28144265, 28256119)	(28269803, 28269803)	HCT116-unstranded	5.0	SA464	SA469
b1129f65-a1d5-4b66-87d0-3a54abc09321	CG	0.11	0.04	0.27	0.96	0.87	0.99	-0.85	1000000000000.0	('b1129f65-a1d5-4b66-87d0-3a54abc09321.CG.1_b1129f65-a1d5-4b66-87d0-3a54abc09321.CG.0', 'b1129f65-a1d5-4b66-87d0-3a54abc09321.WT.1_b1129f65-a1d5-4b66-87d0-3a54abc09321.WT.0')	(0,0):6259,(0,1):6,(1,0):56	0:56,1:6	(0,0):7799,(1,0):2498	0:2498	chr22	-	(28144265, 28256119)	(28269803, 28269803)	HCT116-unstranded	5.0	SA464	SA469
9ad2706c-0800-48e9-a14f-4bc7af60093b	CG	0.02	0.01	0.02	0.94	0.86	0.99	-0.92	1000000000000.0	('9ad2706c-0800-48e9-a14f-4bc7af60093b.CG.1_9ad2706c-0800-48e9-a14f-4bc7af60093b.CG.0', '9ad2706c-0800-48e9-a14f-4bc7af60093b.WT.1_9ad2706c-0800-48e9-a14f-4bc7af60093b.WT.0')	(0,0):5671,(0,1):39,(1,0):56	0:56,1:39	(0,0):7546,(0,1):1,(1,0):2495	0:2495,1:1	chr22	-	(28144265, 28250842)	(28254497, 28254497)	HCT116-unstranded	5.0	SA464	SA469
95717692-0622-4f01-a048-4b876e610433	CG	0.01	0.01	0.02	0.74	0.65	0.84	-0.73	1000000000000.0	('95717692-0622-4f01-a048-4b876e610433.CG.1_95717692-0622-4f01-a048-4b876e610433.CG.0', '95717692-0622-4f01-a048-4b876e610433.WT.1_95717692-0622-4f01-a048-4b876e610433.WT.0')	(0,0):7853,(0,1):75,(1,0):56,(1,1):1	0:56,1:76	(0,0):8999,(0,1):15,(1,0):2518	0:2518,1:15	chr22	-	(28144265, 28293789)	(28307097, 28307097)	HCT116-unstranded	5.0	SA464	SA469
91590c7d-6d69-4a75-8ef3-49230ed2ddb9	CG	0.01	0.0	0.06	0.23	0.15	0.32	-0.22	104150685487.5	('91590c7d-6d69-4a75-8ef3-49230ed2ddb9.CG.0_91590c7d-6d69-4a75-8ef3-49230ed2ddb9.CG.1', '91590c7d-6d69-4a75-8ef3-49230ed2ddb9.WT.0_91590c7d-6d69-4a75-8ef3-49230ed2ddb9.WT.1')	(0,0):1048,(0,1):546,(1,1):4	0:0,1:550	(0,0):1141,(0,1):350,(1,0):16,(1,1):3	0:18,1:351	chr22	+	(40760884, 40760884)	(40796817, 40763008)	HCT116-unstranded	5.0	SA464	SA469
1fefc5ae-051d-4038-92eb-a1a381275dca	CG	0.02	0.01	0.02	0.93	0.81	0.99	-0.91	1000000000000.0	('1fefc5ae-051d-4038-92eb-a1a381275dca.CG.1_1fefc5ae-051d-4038-92eb-a1a381275dca.CG.0', '1fefc5ae-051d-4038-92eb-a1a381275dca.WT.1_1fefc5ae-051d-4038-92eb-a1a381275dca.WT.0')	(0,0):5671,(0,1):39,(1,0):56	0:56,1:39	(0,0):7546,(0,1):1,(1,0):2495	0:2495,1:1	chr22	-	(28144265, 28250842)	(28254497, 28254497)	HCT116-unstranded	5.0	SA464	SA469
0ef9466f-79df-4ccd-bc89-3cab46c04edf	CG	0.01	0.0	0.05	0.23	0.16	0.32	-0.22	59153.99	('0ef9466f-79df-4ccd-bc89-3cab46c04edf.CG.0_0ef9466f-79df-4ccd-bc89-3cab46c04edf.CG.1', '0ef9466f-79df-4ccd-bc89-3cab46c04edf.WT.0_0ef9466f-79df-4ccd-bc89-3cab46c04edf.WT.1')	(0,0):1048,(0,1):546,(1,1):4	0:0,1:550	(0,0):1141,(0,1):350,(1,0):16,(1,1):3	0:17,1:352	chr22	+	(40760884, 40760884)	(40796817, 40763008)	HCT116-unstranded	5.0	SA464	SA469
ccf2dd3a-0c20-4ccf-82b1-8b576623b08e	CG	0.01	0.01	0.02	0.74	0.64	0.83	-0.73	1000000000000.0	('ccf2dd3a-0c20-4ccf-82b1-8b576623b08e.CG.1_ccf2dd3a-0c20-4ccf-82b1-8b576623b08e.CG.0', 'ccf2dd3a-0c20-4ccf-82b1-8b576623b08e.WT.1_ccf2dd3a-0c20-4ccf-82b1-8b576623b08e.WT.0')	(0,0):7853,(0,1):75,(1,0):56,(1,1):1	0:56,1:76	(0,0):8999,(0,1):15,(1,0):2518	0:2518,1:15	chr22	-	(28144265, 28293789)	(28307097, 28307097)	HCT116-unstranded	5.0	SA464	SA469
83b53492-88db-4b94-ae9d-c14dc86f316e	CG	0.0	0.0	0.01	0.34	0.23	0.48	-0.34	1000000000000.0	('83b53492-88db-4b94-ae9d-c14dc86f316e.CG.0_83b53492-88db-4b94-ae9d-c14dc86f316e.CG.1', '83b53492-88db-4b94-ae9d-c14dc86f316e.WT.0_83b53492-88db-4b94-ae9d-c14dc86f316e.WT.1')	(0,0):2255,(0,1):87	0:0,1:87	(0,0):2821,(0,1):16,(1,0):32	0:32,1:16	chr2	+	(219616427, 219616427)	(219677472, 219617696)	HCT116-unstranded	5.0	SA464	SA469
3208a226-6eaa-4041-aa3b-a5a8bb4e1971	CG	0.05	0.03	0.07	0.38	0.3	0.48	-0.33	1000000000000.0	('3208a226-6eaa-4041-aa3b-a5a8bb4e1971.CG.0_3208a226-6eaa-4041-aa3b-a5a8bb4e1971.CG.1', '3208a226-6eaa-4041-aa3b-a5a8bb4e1971.WT.0_3208a226-6eaa-4041-aa3b-a5a8bb4e1971.WT.1')	(0,0):172,(0,1):140,(1,0):21	0:21,1:140	(0,0):158,(0,1):41,(1,0):81	0:81,1:41	chr2	+	(48738479, 48738479)	(48809702, 48742524)	HCT116-unstranded	5.0	SA464	SA469
7fb85bb3-87ec-4894-b5f7-575817326c34	CG	0.02	0.0	0.08	0.67	0.42	0.88	-0.65	1000000000000.0	('7fb85bb3-87ec-4894-b5f7-575817326c34.CG.0_7fb85bb3-87ec-4894-b5f7-575817326c34.CG.1', '7fb85bb3-87ec-4894-b5f7-575817326c34.WT.0_7fb85bb3-87ec-4894-b5f7-575817326c34.WT.1')	(0,0):2467,(0,1):26	0:0,1:26	(0,0):2854,(0,1):3,(1,0):16	0:16,1:3	chr2	+	(219614732, 219614732)	(219674490, 219616529)	HCT116-unstranded	5.0	SA464	SA469
18da8e90-5b06-4238-8f9a-30ddb34deb1d	CG	0.0	0.0	0.0	0.1	0.09	0.11	-0.1	1000000000000.0	('18da8e90-5b06-4238-8f9a-30ddb34deb1d.CG.0_18da8e90-5b06-4238-8f9a-30ddb34deb1d.CG.1', '18da8e90-5b06-4238-8f9a-30ddb34deb1d.WT.0_18da8e90-5b06-4238-8f9a-30ddb34deb1d.WT.1')	(0,0):32199,(0,1):540,(1,0):26,(1,1):2	0:26,1:542	(0,0):24944,(0,1):386,(1,0):1306,(1,1):2	0:1306,1:388	chr2	+	(10264844, 10264844)	(10351851, 10267096)	HCT116-unstranded	5.0	SA464	SA469
ef7aefb2-92e3-462f-9aab-4d1f579e3ad8	CG	0.0	0.0	0.0	0.13	0.12	0.15	-0.13	1000000000000.0	('ef7aefb2-92e3-462f-9aab-4d1f579e3ad8.CG.0_ef7aefb2-92e3-462f-9aab-4d1f579e3ad8.CG.1', 'ef7aefb2-92e3-462f-9aab-4d1f579e3ad8.WT.0_ef7aefb2-92e3-462f-9aab-4d1f579e3ad8.WT.1')	(0,0):33719,(0,1):471,(1,0):26,(1,1):5	0:26,1:476	(0,0):26123,(0,1):355,(1,0):1311	0:1311,1:355	chr2	+	(10263863, 10263863)	(10351851, 10264977)	HCT116-unstranded	5.0	SA464	SA469
8b6c1c84-b554-46ee-96ba-7301e9285e38	CG	0.18	0.15	0.21	0.29	0.25	0.32	-0.11	5894447.15	('8b6c1c84-b554-46ee-96ba-7301e9285e38.CG.1_8b6c1c84-b554-46ee-96ba-7301e9285e38.CG.0', '8b6c1c84-b554-46ee-96ba-7301e9285e38.WT.1_8b6c1c84-b554-46ee-96ba-7301e9285e38.WT.0')	(0,0):1449,(0,1):9729,(1,0):103,(1,1):3	0:104,1:9731	(0,0):1449,(0,1):7837,(1,0):159,(1,1):4	0:160,1:7840	chr2	-	(74362525, 74379655)	(74386381, 74386381)	HCT116-unstranded	5.0	SA464	SA469
8f34e31d-6749-4934-b6de-aed52870c705	CG	0.7	0.66	0.74	0.35	0.31	0.39	0.35	1000000000000.0	('8f34e31d-6749-4934-b6de-aed52870c705.CG.0_8f34e31d-6749-4934-b6de-aed52870c705.CG.1', '8f34e31d-6749-4934-b6de-aed52870c705.WT.0_8f34e31d-6749-4934-b6de-aed52870c705.WT.1')	(0,0):12286,(0,1):188,(1,0):206	0:206,1:188	(0,0):15752,(0,1):563,(1,0):142	0:142,1:563	chr2	+	(219500966, 219500966)	(219526030, 219501904)	HCT116-unstranded	5.0	SA464	SA469
ff85d6b8-6185-4722-a79f-bcff68f46841	CG	0.18	0.15	0.21	0.29	0.25	0.32	-0.11	147196638.37	('ff85d6b8-6185-4722-a79f-bcff68f46841.CG.1_ff85d6b8-6185-4722-a79f-bcff68f46841.CG.0', 'ff85d6b8-6185-4722-a79f-bcff68f46841.WT.1_ff85d6b8-6185-4722-a79f-bcff68f46841.WT.0')	(0,0):1449,(0,1):9729,(1,0):103,(1,1):3	0:104,1:9731	(0,0):1449,(0,1):7837,(1,0):159,(1,1):4	0:161,1:7839	chr2	-	(74362525, 74379655)	(74386381, 74386381)	HCT116-unstranded	5.0	SA464	SA469
b515fc37-992e-44b7-be34-00b7cbbb25bf	CG	0.16	0.14	0.18	0.41	0.38	0.44	-0.25	1000000000000.0	('b515fc37-992e-44b7-be34-00b7cbbb25bf.CG.1_b515fc37-992e-44b7-be34-00b7cbbb25bf.CG.0', 'b515fc37-992e-44b7-be34-00b7cbbb25bf.WT.1_b515fc37-992e-44b7-be34-00b7cbbb25bf.WT.0')	(0,0):484,(0,1):818,(1,0):204,(1,1):1	0:204,1:819	(0,0):565,(0,1):586,(1,0):538	0:538,1:586	chr2	-	(54080050, 54091204)	(54093360, 54093360)	HCT116-unstranded	5.0	SA464	SA469
92a7e1e9-33ee-476d-afcf-974980bf61aa	CG	0.02	0.0	0.06	0.38	0.22	0.58	-0.36	586713.33	('92a7e1e9-33ee-476d-afcf-974980bf61aa.CG.0_92a7e1e9-33ee-476d-afcf-974980bf61aa.CG.1', '92a7e1e9-33ee-476d-afcf-974980bf61aa.WT.0_92a7e1e9-33ee-476d-afcf-974980bf61aa.WT.1')	(0,0):2247,(0,1):87	0:0,1:87	(0,0):2736,(0,1):16,(1,0):8	0:8,1:16	chr2	+	(219616427, 219616427)	(219674490, 219617696)	HCT116-unstranded	5.0	SA464	SA469
fce0f5e7-52b1-48c6-b82c-98ddb14efc72	CG	0.11	0.09	0.13	0.22	0.19	0.26	-0.11	74428.39	('fce0f5e7-52b1-48c6-b82c-98ddb14efc72.CG.1_fce0f5e7-52b1-48c6-b82c-98ddb14efc72.CG.0', 'fce0f5e7-52b1-48c6-b82c-98ddb14efc72.WT.1_fce0f5e7-52b1-48c6-b82c-98ddb14efc72.WT.0')	(0,0):11425,(0,1):414,(1,0):103,(1,1):3	0:103,1:417	(0,0):9547,(0,1):265,(1,0):151,(1,1):1	0:151,1:266	chr2	-	(74362525, 74386218)	(74392478, 74392478)	HCT116-unstranded	5.0	SA464	SA469
e058fdbb-55ab-4e61-82ed-148b844de257	CG	0.03	0.0	0.09	0.69	0.43	0.89	-0.66	32257037401.24	('e058fdbb-55ab-4e61-82ed-148b844de257.CG.0_e058fdbb-55ab-4e61-82ed-148b844de257.CG.1', 'e058fdbb-55ab-4e61-82ed-148b844de257.WT.0_e058fdbb-55ab-4e61-82ed-148b844de257.WT.1')	(0,0):2467,(0,1):26	0:0,1:26	(0,0):2854,(0,1):3,(1,0):16	0:16,1:3	chr2	+	(219614732, 219614732)	(219674490, 219616529)	HCT116-unstranded	5.0	SA464	SA469
d78c01e4-24ad-41f1-b93a-954d5c844ee8	CG	0.0	0.0	0.0	0.1	0.09	0.11	-0.1	1000000000000.0	('d78c01e4-24ad-41f1-b93a-954d5c844ee8.CG.0_d78c01e4-24ad-41f1-b93a-954d5c844ee8.CG.1', 'd78c01e4-24ad-41f1-b93a-954d5c844ee8.WT.0_d78c01e4-24ad-41f1-b93a-954d5c844ee8.WT.1')	(0,0):32199,(0,1):540,(1,0):26,(1,1):2	0:26,1:542	(0,0):24944,(0,1):386,(1,0):1306,(1,1):2	0:1306,1:388	chr2	+	(10264844, 10264844)	(10351851, 10267096)	HCT116-unstranded	5.0	SA464	SA469
75854a7f-18aa-4dcd-a17f-de37cc79a072	CG	0.01	0.0	0.02	0.15	0.11	0.2	-0.14	1000000000000.0	('75854a7f-18aa-4dcd-a17f-de37cc79a072.CG.0_75854a7f-18aa-4dcd-a17f-de37cc79a072.CG.1', '75854a7f-18aa-4dcd-a17f-de37cc79a072.WT.0_75854a7f-18aa-4dcd-a17f-de37cc79a072.WT.1')	(0,0):2111,(0,1):19617,(1,0):2,(1,1):1	0:2,1:19618	(0,0):1867,(0,1):10940,(1,0):32,(1,1):1	0:32,1:10941	chr2	+	(10269168, 10269168)	(10282081, 10271545)	HCT116-unstranded	5.0	SA464	SA469
02054e0a-146a-4a42-b60c-4cfe064f5188	CG	0.0	0.0	0.0	0.13	0.12	0.15	-0.13	1000000000000.0	('02054e0a-146a-4a42-b60c-4cfe064f5188.CG.0_02054e0a-146a-4a42-b60c-4cfe064f5188.CG.1', '02054e0a-146a-4a42-b60c-4cfe064f5188.WT.0_02054e0a-146a-4a42-b60c-4cfe064f5188.WT.1')	(0,0):33719,(0,1):471,(1,0):26,(1,1):5	0:26,1:476	(0,0):26123,(0,1):355,(1,0):1311	0:1311,1:355	chr2	+	(10263863, 10263863)	(10351851, 10264977)	HCT116-unstranded	5.0	SA464	SA469
[truncated: 1,380 more rows]
