# Supplementary material for: CLK-dependent exon recognition and conjoined gene formation revealed with a novel small molecule inhibitor
Source: Nat Commun. 2017 Feb 23;8:7. doi: 10.1038/s41467-016-0008-7 (PMC5431906; doi:10.1038/s41467-016-0008-7)
Supplement: Supplementary file 31 — CG PSI values across all T3 concentrations in HCT116 and 184hTERT datasets. Columns: event_type (event type name; text), event_name (event identifier; text), t3_concentration (T3 concentration, μM; float), psi (percent spliced in value; float), dataset (cell and RNA-Seq library type; text). [file 41467_2016_8_MOESM31_ESM.txt]

event_type	event_name	t3_concentration	psi	dataset
CG	0080c1d6-e74d-45ab-bf79-d73d85edddd1	0.50	0.24	HCT116-unstranded
CG	0097ef81-d504-4f46-9c68-92c1eefda262	0.50	0.07	HCT116-unstranded
CG	00d30ce3-7f7d-473c-affc-439d574b0caa	0.50	0.03	HCT116-unstranded
CG	00e28573-a7a6-4639-97c1-6b557d1ef8ed	0.50	0.75	HCT116-unstranded
CG	00e2a473-2ee1-4181-a81b-8e4cfad21ca0	0.50	0.08	HCT116-unstranded
CG	01423a05-3a99-4728-b159-6d21db67ce36	0.50	0.03	HCT116-unstranded
CG	014bb509-a5df-4c6e-963d-764724563142	0.50	0.55	HCT116-unstranded
CG	01ab9948-882b-484e-abe1-aeea793a6fa8	0.50	0.44	HCT116-unstranded
CG	01e43da6-53c7-45d6-8b20-e5400d93c8b9	0.50	0.24	HCT116-unstranded
CG	020041e4-ce65-4af1-a951-6142f811355d	0.50	0.33	HCT116-unstranded
CG	02054e0a-146a-4a42-b60c-4cfe064f5188	0.50	0.08	HCT116-unstranded
CG	025358eb-b632-4e46-8bb4-5dfd59e41ecf	0.50	0.06	HCT116-unstranded
CG	02ab986e-23d4-4539-9142-16404cdeffba	0.50	0.71	HCT116-unstranded
CG	031a08d5-c31d-486d-90f0-f4d1564dd955	0.50	0.13	HCT116-unstranded
CG	03205a7b-89b4-44b2-9055-81f5a89539e7	0.50	0.1	HCT116-unstranded
CG	0341815e-f6a2-4208-81e4-7f3fc665f8d9	0.50	0.37	HCT116-unstranded
CG	053c3400-b7cc-4e46-aa7d-24b324c75336	0.50	0.02	HCT116-unstranded
CG	057e9348-bee6-44d9-96c2-96dbf6a6317d	0.50	0.1	HCT116-unstranded
CG	062905b1-0c9e-4804-af94-140a5f14a4f0	0.50	0.32	HCT116-unstranded
CG	082ebac5-a4b5-4944-9a91-ec3118efc0be	0.50	0.47	HCT116-unstranded
CG	08d14529-3306-4d36-8552-a5938b08774d	0.50	0.45	HCT116-unstranded
CG	08e4d73b-5070-46ba-97e7-b4c4ebf4630b	0.50	0.85	HCT116-unstranded
CG	0908fb4a-d730-4e0c-bb44-f6423d6959a4	0.50	0.08	HCT116-unstranded
CG	091ddeff-f052-4606-a4b4-29c678ba3ba1	0.50	0.52	HCT116-unstranded
CG	09a37d50-9501-46fe-8dbf-1f97a8cd480f	0.50	0.01	HCT116-unstranded
CG	0a525186-3e37-4fc0-8ac6-b1c2d5c171d2	0.50	0.27	HCT116-unstranded
CG	0a5a614a-6b4a-4c15-bd1f-c33fa20f495e	0.50	0.52	HCT116-unstranded
CG	0afbebf0-c853-4179-b526-b1388e5c7c98	0.50	0.08	HCT116-unstranded
CG	0b0d0c8e-0339-4ab7-a52b-3ca23df11e3b	0.50	0.09	HCT116-unstranded
CG	0b756dd7-2de7-40fb-b782-924328a4aa52	0.50	0.03	HCT116-unstranded
CG	0c030e56-3c89-4997-862b-0ab38f6c75a4	0.50	0.96	HCT116-unstranded
CG	0c0fcecb-43d3-4253-a996-cdedd100912f	0.50	0.44	HCT116-unstranded
CG	0cfd121b-8379-4432-8f4b-129370ec1ab8	0.50	0.45	HCT116-unstranded
CG	0d53ee93-57a7-4859-bbea-9beab989d993	0.50	0.55	HCT116-unstranded
CG	0d82c3a1-5c9f-4a9f-bcc6-be279ff5b493	0.50	0.05	HCT116-unstranded
CG	0dc00221-c64f-4db8-9410-8c48a9b64c17	0.50	0.92	HCT116-unstranded
CG	0e191795-7a44-4d35-9315-4a60dd5c86f7	0.50	0.16	HCT116-unstranded
CG	0e8fe927-308a-44a2-98c8-3deee9189e41	0.50	0.4	HCT116-unstranded
CG	0e9f81d8-f084-4931-8bde-397557f981a3	0.50	0.5	HCT116-unstranded
CG	0ea62c3c-1412-43c8-9792-4b23a2a0593d	0.50	0.9	HCT116-unstranded
CG	0ef9466f-79df-4ccd-bc89-3cab46c04edf	0.50	0.08	HCT116-unstranded
CG	0f094572-4ca9-45c4-b622-c0e66a55c715	0.50	0.28	HCT116-unstranded
CG	0f4be689-6056-4478-8933-bdc219847deb	0.50	0.15	HCT116-unstranded
CG	0f9f46ae-bb45-4514-a3ab-bb50a266227a	0.50	0.08	HCT116-unstranded
CG	102ec292-6376-43dd-a300-43549492cb79	0.50	0.16	HCT116-unstranded
CG	1065602c-40de-468c-82fd-94fc2d5966a3	0.50	0.03	HCT116-unstranded
CG	10d2ad20-79d8-4be6-b9da-691b320a27fa	0.50	0.08	HCT116-unstranded
CG	10eb78d2-b954-4607-9e94-b6a798439ab4	0.50	0.18	HCT116-unstranded
CG	116a91a7-4b9b-4f42-b79a-2dbf80321405	0.50	0.22	HCT116-unstranded
CG	1179856f-9527-43c3-b92c-8fafd49df149	0.50	0.02	HCT116-unstranded
CG	1182c16c-72f6-4cf2-993c-8a3bfe746295	0.50	0.84	HCT116-unstranded
CG	11a06bb0-7457-41f8-9c95-3bf53ac1eda8	0.50	0.0	HCT116-unstranded
CG	11aa175f-c5c7-4132-bdc5-e8a35fbbda52	0.50	0.06	HCT116-unstranded
CG	11cee6e3-f261-420c-bc34-22d0b6d2f02d	0.50	0.17	HCT116-unstranded
CG	121e6288-9933-453e-b0fc-ec941b0284ee	0.50	0.28	HCT116-unstranded
CG	137ee7be-8758-453b-b709-9814afcd1c8a	0.50	0.02	HCT116-unstranded
CG	13c12cb4-98f1-4b91-891e-71ea602d34f5	0.50	0.15	HCT116-unstranded
CG	143c593f-2178-4fbd-8760-9dcacc743c29	0.50	0.12	HCT116-unstranded
CG	15c358b3-7ccd-451c-a51b-7431ac776574	0.50	0.32	HCT116-unstranded
CG	15d5fc47-2b2d-4cf7-b19b-5a7b88e66a9f	0.50	0.04	HCT116-unstranded
CG	15f5c1ef-db95-4efe-a649-5282e467243b	0.50	0.3	HCT116-unstranded
CG	1696d4d4-ea63-4749-a6b2-1a5cfb415ebd	0.50	0.0	HCT116-unstranded
CG	188b2e2a-cb6f-4ec5-8638-a321f6cfa6f1	0.50	0.2	HCT116-unstranded
CG	18da8e90-5b06-4238-8f9a-30ddb34deb1d	0.50	0.06	HCT116-unstranded
CG	18e291b0-e2fe-4e0e-a123-238ee3e49d1d	0.50	0.02	HCT116-unstranded
CG	190db37e-4928-488c-a319-caf6f60396c3	0.50	0.77	HCT116-unstranded
CG	191c4fe2-b91b-43af-a389-788462c66bae	0.50	0.53	HCT116-unstranded
CG	1996ee40-105a-4704-b587-64f4373308b0	0.50	0.13	HCT116-unstranded
CG	19f1be13-7295-42ba-a56c-428ac0900a37	0.50	0.09	HCT116-unstranded
CG	1a0bd673-d213-4445-9a40-2db5efc0393a	0.50	0.18	HCT116-unstranded
CG	1a99136a-6fad-469b-abf3-6dd919765dac	0.50	0.17	HCT116-unstranded
CG	1b385bf1-44ae-4e97-b657-427c71ab5ea5	0.50	0.38	HCT116-unstranded
CG	1c514d07-76b3-4a76-b81a-91c6d3a1016f	0.50	0.12	HCT116-unstranded
CG	1c834421-d03c-43d8-9e50-eab4f62f4665	0.50	0.07	HCT116-unstranded
CG	1ceaa933-f90e-4c07-8de3-c86342ce74d4	0.50	0.62	HCT116-unstranded
CG	1d2861ab-eaa8-421b-a917-b06732d681f9	0.50	0.25	HCT116-unstranded
CG	1d6e476d-0eb4-41ef-8a7f-3d1a22357038	0.50	0.07	HCT116-unstranded
CG	1e3a4541-4e50-43d2-8f90-d8a8b55922a8	0.50	0.02	HCT116-unstranded
CG	1ea4db55-3d6d-41f7-b358-d7b4264a849f	0.50	0.0	HCT116-unstranded
CG	1ead1b19-67b1-4e60-988e-700ade2a74ad	0.50	0.09	HCT116-unstranded
CG	1ee5462c-6b0c-4a12-9e8e-3ace67f4e031	0.50	0.01	HCT116-unstranded
CG	1f28e99a-735a-4620-a153-8676ca3f53d9	0.50	0.06	HCT116-unstranded
CG	1f5b87b6-de13-4c1c-9cec-e26d64cf7560	0.50	0.15	HCT116-unstranded
CG	1f73a125-71db-4398-b80f-055f2ebc4f45	0.50	0.07	HCT116-unstranded
CG	1fefc5ae-051d-4038-92eb-a1a381275dca	0.50	0.48	HCT116-unstranded
CG	1ff3c681-1c08-4536-abb8-14d4d0f076d3	0.50	0.04	HCT116-unstranded
CG	217f9512-8017-4129-bd86-f6279a370d07	0.50	0.44	HCT116-unstranded
CG	2226390b-551f-4b82-b30e-ffd5ca8a6073	0.50	0.35	HCT116-unstranded
CG	22669bcc-7938-4cab-aeca-a2ba3e38c6c3	0.50	0.73	HCT116-unstranded
CG	22704ae9-e8af-40b4-8e8c-3cf58645c552	0.50	0.29	HCT116-unstranded
CG	23289a26-add8-4f8c-be1f-defa842db53e	0.50	0.11	HCT116-unstranded
CG	2356cce1-243d-4afc-b18e-b6df6a40aa73	0.50	0.08	HCT116-unstranded
CG	23970e46-2819-4fe9-912e-751e6434304a	0.50	0.17	HCT116-unstranded
CG	239f96ee-12a8-4795-b5a6-b418c896a200	0.50	0.01	HCT116-unstranded
CG	24691ff8-2c04-4cd2-9793-4b77e9b3d11f	0.50	0.32	HCT116-unstranded
CG	25806dee-bb59-4b33-9876-0af809c68230	0.50	0.21	HCT116-unstranded
CG	25a96acc-3895-4eea-b33b-bc0f9f1a8d20	0.50	0.69	HCT116-unstranded
CG	2644ca58-b50f-4fec-adc9-0f3c39481a7f	0.50	0.71	HCT116-unstranded
CG	269df24c-6f70-4a85-afa3-599b5fc59d5b	0.50	0.31	HCT116-unstranded
CG	27533789-78a1-400e-ad13-c772a7667ae1	0.50	0.18	HCT116-unstranded
CG	27b727df-2c16-45e7-b456-98304bdec076	0.50	0.16	HCT116-unstranded
CG	288f9a63-d944-49af-b16b-579da5f0849f	0.50	0.13	HCT116-unstranded
CG	28e258fd-1a2f-44ad-b4f1-188e91af75d8	0.50	0.16	HCT116-unstranded
CG	2975c527-21ed-47e8-9d0c-6705ee4c42ee	0.50	0.85	HCT116-unstranded
CG	2994fd65-b92d-446a-aef9-10176ba2f98f	0.50	0.04	HCT116-unstranded
CG	299706fc-1004-49b9-b628-5b698f533e12	0.50	0.16	HCT116-unstranded
CG	29d147ac-8a04-439c-b645-7c1eb5b7d0a4	0.50	0.03	HCT116-unstranded
CG	2a4941c0-edbc-4a94-93ae-b8bf0590b6c8	0.50	0.0	HCT116-unstranded
CG	2abf0db9-b1e6-4ef5-a606-889ce43d9b48	0.50	0.23	HCT116-unstranded
CG	2b9a7684-5434-40da-8384-5e22b544a7db	0.50	0.17	HCT116-unstranded
CG	2bdf7af5-963f-47fd-93a6-fa2457651d03	0.50	0.18	HCT116-unstranded
CG	2c302087-c513-44a9-b2cd-96b1b497caec	0.50	0.34	HCT116-unstranded
CG	2cb58874-eada-42b9-a90a-896f5e4139eb	0.50	0.55	HCT116-unstranded
CG	2cf2caf9-b8aa-4b2c-91b0-960ac2d9cdfc	0.50	0.21	HCT116-unstranded
CG	2e469e68-4da3-43ba-9b19-bbdcaf5a32d1	0.50	0.13	HCT116-unstranded
CG	2eb80a7c-110c-4029-89cb-13d7eb1fd67c	0.50	0.49	HCT116-unstranded
CG	2ec87a71-2f5a-4e96-b40e-ad977a83b128	0.50	0.02	HCT116-unstranded
CG	2ecfaa6b-ede8-4d65-a901-8db6933220bf	0.50	0.1	HCT116-unstranded
CG	2ef5e664-72b2-4f87-8cc4-0c9a996f95e3	0.50	0.02	HCT116-unstranded
CG	2f6343eb-c0b9-4ab4-a93d-587468e1e677	0.50	0.31	HCT116-unstranded
CG	2fe27f85-edd6-40a6-a797-2cbfbac50962	0.50	0.2	HCT116-unstranded
CG	303141df-cea9-460b-9cc5-320f601fb161	0.50	0.69	HCT116-unstranded
CG	3208a226-6eaa-4041-aa3b-a5a8bb4e1971	0.50	0.18	HCT116-unstranded
CG	32160ae0-d964-4299-a401-81a230422237	0.50	0.08	HCT116-unstranded
CG	326b2838-13dd-4f84-94bd-2d8360cc1aab	0.50	0.29	HCT116-unstranded
CG	32707eb0-61e3-40e9-84a1-da8ef3724e78	0.50	0.41	HCT116-unstranded
CG	330f0716-4419-4bd4-9f32-7dca30117fe2	0.50	0.36	HCT116-unstranded
CG	3370c0b0-ba4f-4c65-9e82-4ffa3bde1861	0.50	0.11	HCT116-unstranded
CG	3393f9f5-a50d-4309-9b79-8466a92e38df	0.50	0.05	HCT116-unstranded
CG	35295b9f-2545-4971-ae99-3ddcd7422fb0	0.50	0.03	HCT116-unstranded
CG	353822fe-49a7-4c53-b3a6-f42764c7e936	0.50	0.1	HCT116-unstranded
CG	357bd8ee-735f-4a4c-828e-80b66e9f7e2f	0.50	0.72	HCT116-unstranded
CG	363475d0-800a-4751-a941-7f272dc6fa44	0.50	0.44	HCT116-unstranded
CG	363855a6-f084-4805-96b6-2ef5c6ae901f	0.50	0.01	HCT116-unstranded
CG	36e15220-d39f-45b9-8cec-2919386697b7	0.50	0.33	HCT116-unstranded
CG	36f161f5-a22a-4e22-8126-166fc298e161	0.50	0.26	HCT116-unstranded
CG	37826c46-d668-4d7c-9e74-2299376256f6	0.50	0.1	HCT116-unstranded
CG	3841ce37-b7c0-49d1-a838-f2c8b4b49273	0.50	0.03	HCT116-unstranded
CG	38656aa2-19c3-41ca-9762-ada77d152d18	0.50	0.06	HCT116-unstranded
CG	389edcaf-5983-48aa-af86-6d19a22fca5a	0.50	0.04	HCT116-unstranded
CG	39adc868-d6b6-4e1a-b22c-e327468f4bf6	0.50	0.13	HCT116-unstranded
CG	3a13a8fc-cf82-4be3-a067-08a5d3e025cd	0.50	0.01	HCT116-unstranded
CG	3a15c47b-68db-4b13-8535-1ca584c0c31f	0.50	0.73	HCT116-unstranded
CG	3a16a931-022e-4c9b-b44d-ba5f43c17133	0.50	0.84	HCT116-unstranded
CG	3b0bea35-001a-4fbc-ac66-1dcd63ffed31	0.50	0.04	HCT116-unstranded
CG	3b668c30-a581-4014-b354-03327f6b1c21	0.50	0.03	HCT116-unstranded
CG	3d5443b9-bb0d-4039-bfc4-4ebfa12bb3f3	0.50	0.02	HCT116-unstranded
CG	3e5eb0cd-94d9-4860-91bc-7d552ca55998	0.50	0.37	HCT116-unstranded
CG	3ea5989b-ca61-4e0a-b668-037e3682beff	0.50	0.07	HCT116-unstranded
CG	3f069373-b5c5-43c2-af97-853a56de8be8	0.50	0.13	HCT116-unstranded
CG	3f411614-208f-46df-8c51-b4cda04a94f3	0.50	0.17	HCT116-unstranded
CG	404c123a-e9d9-466a-8f38-1d51563153ed	0.50	0.26	HCT116-unstranded
CG	41919396-c9b0-4b6e-8197-c9a530d24636	0.50	0.48	HCT116-unstranded
CG	4208c900-c6fd-4cf5-958f-22cdcae0e79f	0.50	0.53	HCT116-unstranded
CG	42163e1b-bf40-4c09-b137-69b843ce0a3b	0.50	0.03	HCT116-unstranded
CG	422afaa7-5662-4972-8441-77b7292d0aa6	0.50	0.47	HCT116-unstranded
CG	424d62dd-9947-40f0-ba40-3a6f0fdc3e00	0.50	0.17	HCT116-unstranded
CG	43061d4e-2168-46a1-8d16-cc49955e0eea	0.50	0.1	HCT116-unstranded
CG	43f94e21-8def-4330-846f-b3358111a8fa	0.50	0.6	HCT116-unstranded
CG	44311ad2-f9fb-4e46-9f0c-51299f26a730	0.50	0.01	HCT116-unstranded
CG	454b2eba-c0d9-41df-96dc-4fa52c948649	0.50	0.5	HCT116-unstranded
CG	454b56f2-7ca9-44a2-a172-c15bbe4184b3	0.50	0.24	HCT116-unstranded
CG	46505d12-8027-4ab1-88c3-6089c5675dc7	0.50	0.34	HCT116-unstranded
CG	46b6c1c7-939b-4f01-891e-edd424cca978	0.50	0.12	HCT116-unstranded
CG	4714dfe6-cdbf-40cd-a8b7-d0158fa62969	0.50	0.11	HCT116-unstranded
CG	48b56e95-5689-418d-aca1-ebdb8f2b133b	0.50	0.21	HCT116-unstranded
CG	48b7a328-1db0-4e4d-b712-aefe3b3bb26c	0.50	0.05	HCT116-unstranded
CG	48c81f96-ce64-441f-989c-b22335850d66	0.50	0.26	HCT116-unstranded
CG	49899302-79d1-4078-8103-b542759f06af	0.50	0.04	HCT116-unstranded
CG	49e621bb-1037-4c03-b56f-38d786e6215d	0.50	0.7	HCT116-unstranded
CG	4a457d02-dd51-4e81-8dc2-f37aa4635cf9	0.50	0.22	HCT116-unstranded
CG	4a58d7d6-f452-4da7-9325-eb1f6eabc19d	0.50	0.04	HCT116-unstranded
CG	4aa7cd72-504a-4066-834d-c2debbe9d152	0.50	0.1	HCT116-unstranded
CG	4aa90d51-7d38-4540-b639-186e2cb82764	0.50	0.64	HCT116-unstranded
CG	4afb54ee-8ca0-4c65-ada2-3f43e745e23a	0.50	0.2	HCT116-unstranded
CG	4bda5645-52c9-47db-a1b7-9317b6f7ea7c	0.50	0.38	HCT116-unstranded
CG	4c46015e-e255-4668-a42b-b6b16b44ce59	0.50	0.38	HCT116-unstranded
CG	4d6a1543-10eb-4361-a340-0c9118ff5eb3	0.50	0.08	HCT116-unstranded
CG	4dad59aa-20e1-4c7e-bd4c-c37885d76113	0.50	0.02	HCT116-unstranded
CG	4e5f2baa-b41b-4439-9a00-7ce85547fb7d	0.50	0.02	HCT116-unstranded
CG	4e80c7f2-46bc-4398-bb66-872e819b0b5e	0.50	0.3	HCT116-unstranded
CG	4eefee6f-f18f-4290-b07a-f15d328cf743	0.50	0.06	HCT116-unstranded
CG	4f5f42d2-d708-48f4-b244-88ee3ba1cb46	0.50	0.02	HCT116-unstranded
CG	502625c5-8b45-4a32-9b6f-82dd09d1ca6f	0.50	0.35	HCT116-unstranded
CG	50ccc34e-8a9b-4c7c-b3ef-08ebbf83f077	0.50	0.7	HCT116-unstranded
CG	50f4f8eb-be09-41e2-9dfd-b09e475a5b30	0.50	0.25	HCT116-unstranded
CG	51249d1e-9bdb-40dd-a6da-c4f505b63c99	0.50	0.25	HCT116-unstranded
CG	522b8128-3352-44df-b1ab-f07a594c551c	0.50	0.45	HCT116-unstranded
CG	523093ef-f5e0-4b21-abbc-5a3538f3978b	0.50	0.07	HCT116-unstranded
CG	5253cfdd-caec-4746-8967-7a339240fb16	0.50	0.36	HCT116-unstranded
CG	52afde01-85b5-470c-b13e-be121de403b6	0.50	0.39	HCT116-unstranded
CG	530fa1bb-7934-4339-97cd-f6c8a3bca5c7	0.50	0.42	HCT116-unstranded
CG	53afc630-285f-4c23-9826-28b3e836d54f	0.50	0.26	HCT116-unstranded
CG	53d004a0-528b-4ec1-b34a-f08474605020	0.50	0.38	HCT116-unstranded
CG	541d0c07-df5f-46ea-a087-3121ee924510	0.50	0.07	HCT116-unstranded
CG	54be9e3d-5bd4-4b60-a5d2-759934209388	0.50	0.02	HCT116-unstranded
CG	552aa6ea-a160-405c-92ba-68ef8760850e	0.50	0.32	HCT116-unstranded
CG	55c90481-5a9b-4280-8d91-fa1ac64c5427	0.50	0.74	HCT116-unstranded
CG	569183c9-fb4e-4f0f-83eb-9b0f6cba8e6c	0.50	0.35	HCT116-unstranded
CG	5694867c-08f9-485a-93e5-ff276ac3cf92	0.50	0.69	HCT116-unstranded
CG	578d907e-6d57-4317-b58f-d041036dd55e	0.50	0.4	HCT116-unstranded
CG	57b57604-7804-4f23-92b4-c9f0934119a4	0.50	0.4	HCT116-unstranded
CG	57e1df79-7781-4e09-829d-fa4d8afc2cf5	0.50	0.67	HCT116-unstranded
CG	58e25f9c-ef43-4264-980f-992441c51e35	0.50	0.02	HCT116-unstranded
CG	598d16d1-2db9-4af0-bf97-b266772a3cd9	0.50	0.55	HCT116-unstranded
CG	5996f23c-2c57-4428-901f-c268d43d561c	0.50	0.67	HCT116-unstranded
CG	59d76d41-35be-449e-b9a2-0cd0eec41320	0.50	0.09	HCT116-unstranded
CG	59dbbab8-2142-40df-a68d-ffdf1ad7449a	0.50	0.09	HCT116-unstranded
CG	5a4af0a0-3566-42f7-aaf1-252832f92438	0.50	0.23	HCT116-unstranded
CG	5ab7de8f-864c-4012-b6ea-815adb386d42	0.50	0.07	HCT116-unstranded
CG	5ad0b9af-c0b2-4639-8787-4b28f8f5e68b	0.50	0.41	HCT116-unstranded
CG	5bb10b05-feff-48e0-88d4-d522c6ec99ad	0.50	0.41	HCT116-unstranded
CG	5c1b8ea1-8ec9-48a3-8cd2-1fc31bd305ab	0.50	0.52	HCT116-unstranded
CG	5c6e364e-3980-4a85-b396-8edf73e02b43	0.50	0.78	HCT116-unstranded
CG	5d91da9b-2b09-4986-ab90-5e6e4cd20401	0.50	0.13	HCT116-unstranded
CG	5def779f-16ad-49e5-bc69-fb24e1862ea4	0.50	0.52	HCT116-unstranded
CG	5f974970-eeca-40fb-949c-1b4c6a99f491	0.50	0.41	HCT116-unstranded
CG	5ff12013-8d78-44ec-9b45-790559b36409	0.50	0.13	HCT116-unstranded
CG	602500e2-1b45-406c-a01f-0109b5446114	0.50	0.15	HCT116-unstranded
CG	6072ebc6-8110-4266-9bdd-eb7af1ea0ce2	0.50	0.07	HCT116-unstranded
CG	61a92a0e-fa21-4187-9f39-d8894b4a9ed9	0.50	0.6	HCT116-unstranded
CG	61c8222f-3533-4666-b09b-f45262497d38	0.50	0.05	HCT116-unstranded
CG	61e2179d-68ee-4c93-a2a3-a80d0d2ed322	0.50	0.18	HCT116-unstranded
CG	62579c1c-c4a8-4de4-8fb5-22c45cb29fce	0.50	0.51	HCT116-unstranded
CG	630ac9af-42a9-466f-87b0-d974da376ee4	0.50	0.05	HCT116-unstranded
CG	634832c5-fd78-416e-98b6-f51f1c9d0398	0.50	0.02	HCT116-unstranded
CG	63bb3503-b430-4d64-987a-096be64e8a15	0.50	0.1	HCT116-unstranded
CG	649be7a3-14cd-4487-b4d6-197f3e624aee	0.50	0.03	HCT116-unstranded
CG	649e4a12-01c7-435d-b6cc-498b08d71c02	0.50	0.38	HCT116-unstranded
CG	64b2e8b8-5013-4672-9f1c-1054e2915d64	0.50	0.48	HCT116-unstranded
CG	66d55174-3cc8-4c1a-9b74-2b1b2bd6ec28	0.50	0.06	HCT116-unstranded
CG	66f65864-058e-44c3-866e-19024f4fe441	0.50	0.08	HCT116-unstranded
CG	678b7c4f-071e-443f-8f8e-363391e550c1	0.50	0.16	HCT116-unstranded
CG	6794fac4-436b-4671-9e57-cd9e3306ddba	0.50	0.03	HCT116-unstranded
CG	68ff28c6-3c7f-4e35-a37b-7fa417cd60c7	0.50	0.25	HCT116-unstranded
CG	692ef41c-8c44-4f8e-a1c6-8a5b44804b8f	0.50	0.05	HCT116-unstranded
CG	69d71c8a-6696-4be8-9a2d-8851995a734b	0.50	0.01	HCT116-unstranded
CG	6b0fb2d8-aace-4239-8b22-ba97f93791f7	0.50	0.12	HCT116-unstranded
CG	6b1604c2-4e69-4e97-a15a-9ae9bc7dc42e	0.50	0.13	HCT116-unstranded
CG	6b1e5fe0-c454-4fa8-b0d8-a8a456c2f88b	0.50	0.06	HCT116-unstranded
CG	6b661204-f56f-4cf9-a914-b4bf3ee192b6	0.50	0.72	HCT116-unstranded
CG	6b6dce6a-19c1-421f-9c0c-d12379f050c6	0.50	0.12	HCT116-unstranded
CG	6ba2c351-f9f3-4330-ba29-03a31854f158	0.50	0.05	HCT116-unstranded
CG	6be5c54a-1c96-4121-836c-3e465e4160c1	0.50	0.7	HCT116-unstranded
CG	6c7e5b32-dbf9-43aa-a00f-7da5b018b9bf	0.50	0.02	HCT116-unstranded
CG	6c8a64e8-c376-47f1-ad14-99488514b6f0	0.50	0.24	HCT116-unstranded
CG	6ca65eee-edc5-4742-8ddc-c8cf4b70322e	0.50	0.27	HCT116-unstranded
CG	6da8836f-8abd-49ed-9b90-9daee38bfc25	0.50	0.05	HCT116-unstranded
CG	6dcbb9fb-ad49-4a73-a448-574cdd7b39f5	0.50	0.17	HCT116-unstranded
CG	6dd39d91-869f-413c-943e-3762de1a8bcf	0.50	0.24	HCT116-unstranded
CG	6e636564-a1d4-4a82-90ed-7b494bd0adbb	0.50	0.05	HCT116-unstranded
CG	6f2aa1c2-0889-4230-bb41-4ed1a317e816	0.50	0.02	HCT116-unstranded
CG	6f6be67b-62bf-447d-9cdd-b53f32d69fa1	0.50	0.02	HCT116-unstranded
CG	6faa4f11-e0e2-4103-acc3-890b1133c6a2	0.50	0.01	HCT116-unstranded
CG	704cc5ae-cbde-47ba-8bc3-e78b7ca301e0	0.50	0.19	HCT116-unstranded
CG	70610f8c-7734-4464-911f-faf3f9224f23	0.50	0.57	HCT116-unstranded
CG	7165f3f8-bcdb-4e36-95e6-8421916f0214	0.50	0.06	HCT116-unstranded
CG	72d1a712-68bf-416b-aad4-227552ac3e2e	0.50	0.62	HCT116-unstranded
CG	73cef3bc-6e90-4f5d-bc50-7e738c3bb0e8	0.50	0.21	HCT116-unstranded
CG	751e2cbb-7707-40ec-bf4b-88d0378cfa72	0.50	0.02	HCT116-unstranded
CG	75854a7f-18aa-4dcd-a17f-de37cc79a072	0.50	0.08	HCT116-unstranded
CG	764cd91f-e49c-459b-a8f8-88a834e75de6	0.50	0.01	HCT116-unstranded
CG	772994b0-d006-483c-aa13-4e53f38fdc87	0.50	0.39	HCT116-unstranded
CG	77eba289-8a38-4a92-b84a-5a09091dfb9f	0.50	0.16	HCT116-unstranded
CG	785fc5e7-4197-4891-94ef-4f138deddff4	0.50	0.0	HCT116-unstranded
CG	786270e9-cdb5-4171-8bc2-c7a509550bc0	0.50	0.86	HCT116-unstranded
CG	78bbfd57-f3c3-4f4e-98b0-6f1b7797939c	0.50	0.03	HCT116-unstranded
CG	792bac5d-fd72-4829-9b73-0b71ba43a4f6	0.50	0.18	HCT116-unstranded
CG	7b2925c5-c76d-454a-a44f-849fe22b3a6a	0.50	0.28	HCT116-unstranded
CG	7b9c030f-d548-4eb2-afe8-05344c7f3071	0.50	0.29	HCT116-unstranded
CG	7bcb9b2e-6af3-4da3-b28d-5e160ef32033	0.50	0.02	HCT116-unstranded
CG	7c311b60-f145-4193-81d6-acf29b9007ef	0.50	0.42	HCT116-unstranded
CG	7c9ae255-3cac-4a19-acef-6ad8378b68f6	0.50	0.42	HCT116-unstranded
CG	7c9ebe9e-41b5-4e9e-b0a8-a19e2a34b80a	0.50	0.04	HCT116-unstranded
CG	7d6ced67-fa55-4f27-bbd7-23ff048c3d50	0.50	0.62	HCT116-unstranded
CG	7da18344-bfab-40cc-8ce3-dc6305d5bcab	0.50	0.09	HCT116-unstranded
CG	7dc3e380-f085-4bec-a956-96fc1614d35d	0.50	0.0	HCT116-unstranded
CG	7f7eeed0-95fd-48aa-9693-34f4a55daa8e	0.50	0.01	HCT116-unstranded
CG	7fb85bb3-87ec-4894-b5f7-575817326c34	0.50	0.21	HCT116-unstranded
CG	7fd1d826-fd96-4a73-86bf-1ff6137d8ffd	0.50	0.7	HCT116-unstranded
CG	8012e624-1ab7-4c71-92f9-e88ed41f2f80	0.50	0.54	HCT116-unstranded
CG	809320aa-f6fb-424c-85dd-b5965c8af654	0.50	0.58	HCT116-unstranded
CG	8129b3db-0df4-4580-bbfd-0ca4f1e2d3bc	0.50	0.05	HCT116-unstranded
CG	8152d122-9e7e-4619-bc5d-5192b7b92d6e	0.50	0.37	HCT116-unstranded
CG	81c17cdd-05ba-4c87-af72-b1b7b61dcc28	0.50	0.02	HCT116-unstranded
CG	81e71e4b-8540-4928-80dd-759d9fd17925	0.50	0.26	HCT116-unstranded
CG	82b57601-2be2-4b75-82ce-a8e63a648ffa	0.50	0.13	HCT116-unstranded
CG	835de4ca-7c5f-4ec1-a6a1-ed456805b8b8	0.50	0.6	HCT116-unstranded
CG	83b53492-88db-4b94-ae9d-c14dc86f316e	0.50	0.08	HCT116-unstranded
CG	83e3fce5-e517-4ed3-8a54-07e52c6113d7	0.50	0.18	HCT116-unstranded
CG	83f65bbc-66e5-4693-8ea8-bf5db4587093	0.50	0.03	HCT116-unstranded
CG	84268dae-3f67-4875-9d0b-499369c268b4	0.50	0.05	HCT116-unstranded
CG	8480e957-fbfc-4b9d-ad31-5c9c6f43c92f	0.50	0.49	HCT116-unstranded
CG	84caed9c-b2f9-4ce6-990f-1afd172db276	0.50	0.02	HCT116-unstranded
CG	857918ff-6272-49d4-a2eb-fce713b8415a	0.50	0.02	HCT116-unstranded
CG	85c693a4-d612-4e0c-b906-e9f4ec722d7d	0.50	0.51	HCT116-unstranded
CG	864d8e21-c599-4436-8e8e-12e154e0be2f	0.50	0.01	HCT116-unstranded
CG	867574b0-6745-4e9b-b4f2-81ce9ec8a472	0.50	0.01	HCT116-unstranded
CG	8686d73e-69a4-4c7e-9cb1-e01d2d403195	0.50	0.36	HCT116-unstranded
CG	878a0559-669b-4bc2-934d-01c03448f1cf	0.50	0.1	HCT116-unstranded
CG	87d3e7ff-b63a-4313-84fc-da780bb70c29	0.50	0.23	HCT116-unstranded
CG	88285ddf-7d79-478a-814a-aa2102555fa7	0.50	0.06	HCT116-unstranded
CG	883ca52f-44e4-4a47-8ac5-8eb58fb7c83b	0.50	0.38	HCT116-unstranded
CG	88815e0e-bebe-4a81-9589-69ae18853028	0.50	0.22	HCT116-unstranded
CG	891b19ef-bca8-47d1-aee2-ee23a4edf459	0.50	0.31	HCT116-unstranded
CG	8987024e-7845-42c8-a956-d5c1251b8b7a	0.50	0.04	HCT116-unstranded
CG	8a2f994b-f76a-4cb7-81c7-47efb4827c54	0.50	0.26	HCT116-unstranded
CG	8ac6c124-f088-4153-a2a9-edeb15eaf729	0.50	0.1	HCT116-unstranded
CG	8acf73ad-f5aa-4b73-85ab-21b9dc4ec3f7	0.50	0.01	HCT116-unstranded
CG	8b6c1c84-b554-46ee-96ba-7301e9285e38	0.50	0.19	HCT116-unstranded
CG	8ba7e30d-757d-4ca8-b025-46e2aa80cf1f	0.50	0.16	HCT116-unstranded
CG	8c42caa9-4ae7-408e-8e8b-785cd0fa59c8	0.50	0.09	HCT116-unstranded
CG	8cc0f998-f452-4b94-b34b-b235e8774b04	0.50	0.67	HCT116-unstranded
CG	8d22fde7-a73b-4d46-b9bf-cdd23a6b36dc	0.50	0.15	HCT116-unstranded
CG	8d6f283b-4d4a-4770-a416-0e04066e6bac	0.50	0.02	HCT116-unstranded
CG	8dab0b50-30f0-4ad1-88d9-4087540c66f7	0.50	0.21	HCT116-unstranded
CG	8db63ee1-34d1-407d-8e81-71961dfde685	0.50	0.11	HCT116-unstranded
CG	8dbd2268-3441-43dd-ab3c-cf6dc7284f78	0.50	0.05	HCT116-unstranded
CG	8df29265-68c0-4809-9c11-85051c67362c	0.50	0.12	HCT116-unstranded
CG	8e0f80e6-7596-4ec2-b126-ba91d1048753	0.50	0.17	HCT116-unstranded
CG	8eea2a7b-f60c-40c0-bc49-f32c77b04dfb	0.50	0.04	HCT116-unstranded
CG	8f055794-c7bd-47f3-b139-068379637e33	0.50	0.44	HCT116-unstranded
CG	8f34e31d-6749-4934-b6de-aed52870c705	0.50	0.48	HCT116-unstranded
CG	8f960aa4-1898-4a40-94c1-59f5ae9f9045	0.50	0.45	HCT116-unstranded
CG	901e4e3c-e5ed-4c0a-8111-9698404a7c1c	0.50	0.96	HCT116-unstranded
CG	9090a621-e9da-4cb3-bcf2-10ac565641a7	0.50	0.18	HCT116-unstranded
CG	90a95a14-1d2f-4cfd-8f92-0e61ecc45197	0.50	0.02	HCT116-unstranded
CG	90b204e9-aa06-4b94-be3a-2fffaa7be154	0.50	0.5	HCT116-unstranded
CG	90c30c32-e23c-4f74-9d31-7de1e2c5eef5	0.50	0.02	HCT116-unstranded
CG	90c38cc2-b807-49df-93d8-97b9f07cc5c6	0.50	0.09	HCT116-unstranded
CG	90efcc5c-b042-4dbb-b93a-083a7672ff5a	0.50	0.69	HCT116-unstranded
CG	91590c7d-6d69-4a75-8ef3-49230ed2ddb9	0.50	0.09	HCT116-unstranded
CG	9205effd-dfdb-4751-8fc5-f5eeb7627712	0.50	0.03	HCT116-unstranded
CG	923de5f7-6db1-437e-af8c-35c07a24e2b0	0.50	0.04	HCT116-unstranded
CG	92a7e1e9-33ee-476d-afcf-974980bf61aa	0.50	0.09	HCT116-unstranded
CG	92b38350-dc45-4758-aa25-627f3ade616d	0.50	0.08	HCT116-unstranded
CG	93c45e04-872b-4809-b97c-80be443ab45e	0.50	0.04	HCT116-unstranded
CG	945cbdcf-5dc1-4922-9cd2-c6dea23ff365	0.50	0.04	HCT116-unstranded
CG	95188cfe-a612-40d1-a5a8-42cf01d874ca	0.50	0.67	HCT116-unstranded
CG	953825c2-16ed-4527-bb3c-c64bde15e6cb	0.50	0.6	HCT116-unstranded
CG	95717692-0622-4f01-a048-4b876e610433	0.50	0.16	HCT116-unstranded
CG	95dead48-20e3-48da-82fb-8de5cfa791e9	0.50	0.14	HCT116-unstranded
CG	9614952e-64f1-4b68-b810-8f649f50260e	0.50	0.04	HCT116-unstranded
CG	96c8f5fd-4025-4837-af86-cd04728ea15d	0.50	0.16	HCT116-unstranded
CG	96ee8ee6-960a-4644-ac9d-ba80d3f12fe0	0.50	0.02	HCT116-unstranded
CG	97f64a25-ad2e-42ac-b372-a030b8e1075f	0.50	0.43	HCT116-unstranded
CG	980f70c3-dd25-43d0-a29c-c8814b774974	0.50	0.16	HCT116-unstranded
CG	983c7d67-0c9e-420b-96b0-3ced40d2dde4	0.50	0.15	HCT116-unstranded
CG	986e9163-1a6c-4072-b2da-5047f4d5e66b	0.50	0.25	HCT116-unstranded
CG	988798d4-87e4-4fc0-92db-8412d95c037b	0.50	0.02	HCT116-unstranded
CG	98f04ce9-681f-408a-b399-a8f06f33479a	0.50	0.18	HCT116-unstranded
CG	991fd41b-a888-42eb-bd9d-ac57862414d2	0.50	0.01	HCT116-unstranded
CG	99fc634b-6e21-49fc-b5d4-a493f33d6ed5	0.50	0.31	HCT116-unstranded
CG	9a776c25-4a3b-4ae7-b2fa-9380eb133437	0.50	0.04	HCT116-unstranded
CG	9a7c293e-9262-4887-a021-793f698d9f00	0.50	0.06	HCT116-unstranded
CG	9ad2706c-0800-48e9-a14f-4bc7af60093b	0.50	0.49	HCT116-unstranded
CG	9b71d3d1-3009-473f-a211-f20f8b74a9eb	0.50	0.7	HCT116-unstranded
CG	9c6f6d77-a2c2-46fe-a7bb-1714d988675b	0.50	0.95	HCT116-unstranded
CG	9ca3c702-37cd-41d7-89bd-fb50c679f2c4	0.50	0.03	HCT116-unstranded
CG	9cad48e3-3892-47e5-b0fe-0d63618c2df3	0.50	0.22	HCT116-unstranded
CG	9d1f30b4-276f-4994-9f72-c7193c67e2cc	0.50	0.23	HCT116-unstranded
CG	9da40fc8-b888-4d2b-816c-e7f5ffb93b8d	0.50	0.03	HCT116-unstranded
CG	9da62cb5-6c51-4492-b2a5-10c945370a6e	0.50	0.08	HCT116-unstranded
CG	9de208b7-9a8d-4761-9c66-253945ab35f5	0.50	0.06	HCT116-unstranded
CG	9df3153c-901d-4e85-950a-aff9196c8d4b	0.50	0.06	HCT116-unstranded
CG	9e209b18-4944-4ce8-9175-e0fdb98ab179	0.50	0.03	HCT116-unstranded
CG	9e357c6c-c7f5-4bf2-8210-8add3509c1e6	0.50	0.24	HCT116-unstranded
CG	9ea18fb5-e1af-46c1-ba18-6a3d2d7b0c28	0.50	0.08	HCT116-unstranded
CG	9eadd183-f4df-49b6-9d2e-2105d490b038	0.50	0.25	HCT116-unstranded
CG	9f7d8371-50c2-4a7a-b96f-f40441edc278	0.50	0.27	HCT116-unstranded
CG	9fcb200b-2e24-4185-8911-1d284e543f34	0.50	0.47	HCT116-unstranded
CG	9fe10946-4d95-4ee9-b225-e7980c840c43	0.50	0.04	HCT116-unstranded
CG	a00deef2-6b47-4c30-86a1-d92c3c3d9a78	0.50	0.16	HCT116-unstranded
CG	a03443bd-b821-409f-842c-3bcad2c7ae90	0.50	0.02	HCT116-unstranded
CG	a0365ec4-1abb-44d7-8ca2-0530e4d9edff	0.50	0.08	HCT116-unstranded
CG	a050073e-ab60-4c42-9eb0-3a377e94fe54	0.50	0.15	HCT116-unstranded
CG	a06213a5-eab4-4cf1-8eba-4f8cfad8e8a0	0.50	0.22	HCT116-unstranded
CG	a0b36e49-5617-4594-9650-00696c10630a	0.50	0.29	HCT116-unstranded
CG	a0dfce46-8a77-471b-b816-e3c945ebd797	0.50	0.3	HCT116-unstranded
CG	a1bd4d5c-c8e1-46ab-af78-4d5f8c916bae	0.50	0.16	HCT116-unstranded
CG	a216bb5f-401c-491a-a0fe-ab6548cb1341	0.50	0.31	HCT116-unstranded
CG	a26075c1-d23e-49ae-988e-e3fc6491feb7	0.50	0.14	HCT116-unstranded
CG	a288a54b-9fff-4f11-b107-032302ef34c0	0.50	0.02	HCT116-unstranded
CG	a339b9a5-8193-4b5f-867b-a738b8e17f06	0.50	0.03	HCT116-unstranded
CG	a36db979-7543-418d-97bf-618bb903743f	0.50	0.69	HCT116-unstranded
CG	a3ab77cb-21b8-413e-971c-b93001d52b15	0.50	0.16	HCT116-unstranded
CG	a3b2e840-7202-49eb-9b19-e546ed49b377	0.50	0.46	HCT116-unstranded
CG	a3f371ea-9751-4c2c-be7e-5304595964f8	0.50	0.16	HCT116-unstranded
CG	a3f5a08a-8489-418c-942c-dd7fe1acb824	0.50	0.13	HCT116-unstranded
CG	a43d10b9-3ad3-4fa4-90aa-4484926069c3	0.50	0.31	HCT116-unstranded
CG	a472f72b-271f-4eb9-a043-12aa78a5cb9b	0.50	0.73	HCT116-unstranded
CG	a48ec03f-5155-47af-a90a-dbe866ebacee	0.50	0.07	HCT116-unstranded
CG	a4a7f40f-5481-47ec-9a2e-7f69e6f7253f	0.50	0.29	HCT116-unstranded
CG	a4a85771-800d-41b6-82b5-3b039247561b	0.50	0.54	HCT116-unstranded
CG	a4e4108b-8251-4eb1-8a92-73ccd039f0b9	0.50	0.22	HCT116-unstranded
CG	a4e70588-772b-4cd0-8400-28c094cf53e5	0.50	0.06	HCT116-unstranded
CG	a5e70624-01f4-4381-bcf2-f7bb6768da5d	0.50	0.18	HCT116-unstranded
CG	a6068823-fffb-408d-8556-89128797eab3	0.50	0.85	HCT116-unstranded
CG	a65224ae-bc9f-458a-af99-09f216f7767f	0.50	0.96	HCT116-unstranded
CG	a6916517-bd0f-4a7a-a3bd-7f44ca7d306b	0.50	0.08	HCT116-unstranded
CG	a6a4b0a2-1640-4031-a948-b74f24dd6b29	0.50	0.06	HCT116-unstranded
CG	a6ff9d2f-463a-41bc-baa5-5ccc264fbbad	0.50	0.22	HCT116-unstranded
CG	a7594958-9f1f-45d0-b24c-996b31ad7e52	0.50	0.17	HCT116-unstranded
CG	a78577c5-e57c-446d-925d-964b34ce1cb2	0.50	0.67	HCT116-unstranded
CG	a78d9e16-30a8-4e1e-8f9c-ccc0c26e3e3f	0.50	0.02	HCT116-unstranded
CG	a7953892-02be-426f-9e71-dfebef6d3224	0.50	0.08	HCT116-unstranded
CG	a80b94dc-8559-4816-a60d-f08cc84fa526	0.50	0.52	HCT116-unstranded
CG	a856c1cc-8aac-4f66-a0f8-440409efc0b7	0.50	0.22	HCT116-unstranded
CG	a8723702-3b2d-4e21-a1c8-c2cb7045ef12	0.50	0.08	HCT116-unstranded
CG	a8db7b95-0d69-487f-9e17-e2349410772a	0.50	0.07	HCT116-unstranded
CG	a9757d73-66f6-44a8-be0d-d42c1c30c247	0.50	0.68	HCT116-unstranded
CG	a9b6aba4-57ec-42a9-a3c7-8d735f4babd5	0.50	0.16	HCT116-unstranded
CG	aa68055d-08b1-465d-b6e2-10e77e40a98c	0.50	0.48	HCT116-unstranded
CG	aab59494-b550-4f94-8076-4d8323bff44c	0.50	0.07	HCT116-unstranded
CG	ab0403c9-e342-412f-93b8-92451f9f1d29	0.50	0.09	HCT116-unstranded
CG	ab33ec5f-cdd4-4d7c-bec0-52db9481d3f4	0.50	0.26	HCT116-unstranded
CG	ac45d21c-c336-4ac4-af09-d77689f8697f	0.50	0.07	HCT116-unstranded
CG	ac7b98a1-c4c3-4733-bbcc-aefde0843d1b	0.50	0.34	HCT116-unstranded
CG	acc8a09b-82e3-4a9a-9ae6-dc6e6b335d4c	0.50	0.04	HCT116-unstranded
CG	ad058eeb-a476-4513-8320-10142d2b5601	0.50	0.44	HCT116-unstranded
CG	adcccaa0-5084-4cb8-8d36-5ade97a5baad	0.50	0.16	HCT116-unstranded
CG	adf47773-0fe1-484a-94ad-3617ccea242c	0.50	0.29	HCT116-unstranded
CG	ae3b8715-0d84-4c45-869c-27140536da90	0.50	0.04	HCT116-unstranded
CG	aea18321-9f96-4280-93c6-b1c2479fdfdd	0.50	0.22	HCT116-unstranded
CG	af5dd889-f748-48f9-9516-dae44c083d40	0.50	0.0	HCT116-unstranded
CG	afdc86ea-f9b9-468a-8320-300c1951820b	0.50	0.02	HCT116-unstranded
CG	b021eaa3-af4e-48c3-b5ba-d03c3f3ac9f2	0.50	0.11	HCT116-unstranded
CG	b030da5c-4fa1-40df-8aa7-5fb2a7b42e6f	0.50	0.05	HCT116-unstranded
CG	b04854a3-3c3b-47e3-aa2b-af822f547d5b	0.50	0.7	HCT116-unstranded
CG	b0fc15dc-114b-442c-8d3f-0ae03196c8cb	0.50	0.57	HCT116-unstranded
CG	b0fd1689-975d-46b5-9132-42f15fdb4c91	0.50	0.12	HCT116-unstranded
CG	b10b1fa7-762c-44c8-9c76-aec3cf554314	0.50	0.72	HCT116-unstranded
CG	b1129f65-a1d5-4b66-87d0-3a54abc09321	0.50	0.77	HCT116-unstranded
CG	b2c908d7-70cc-4161-8ff5-3a394b441fa0	0.50	0.56	HCT116-unstranded
CG	b2f0f779-5db5-4d28-a074-42a7b53f0a65	0.50	0.03	HCT116-unstranded
CG	b3157cd6-9bb3-42cf-8d64-0171e4e13db2	0.50	0.39	HCT116-unstranded
CG	b3a575f3-6d0b-4da4-82bf-b89e31388444	0.50	0.67	HCT116-unstranded
CG	b3da5dc0-d8b4-4f56-b1f3-4ae9e5929806	0.50	0.09	HCT116-unstranded
CG	b4d02555-1083-4c6c-9d1a-6453034bc871	0.50	0.01	HCT116-unstranded
CG	b4e6f40f-0fe4-41e7-b07e-79ac33f4321a	0.50	0.34	HCT116-unstranded
CG	b515fc37-992e-44b7-be34-00b7cbbb25bf	0.50	0.34	HCT116-unstranded
CG	b5afdd70-63ec-4f23-a9e7-9e48808c78d4	0.50	0.51	HCT116-unstranded
CG	b5b02e21-e200-462b-bff8-99a91106b845	0.50	0.08	HCT116-unstranded
CG	b5be38d1-7f55-40e5-b5de-91f9bcba4bb5	0.50	0.04	HCT116-unstranded
CG	b626b336-635b-46e1-b5eb-6ed6b8cb25c9	0.50	0.6	HCT116-unstranded
CG	b6c92dd9-3637-4923-948f-6c293851987b	0.50	0.39	HCT116-unstranded
CG	b721bf94-514f-464e-b82a-0fc23ef5ba42	0.50	0.33	HCT116-unstranded
CG	b7257a97-349d-4a00-ba1e-f47447532828	0.50	0.41	HCT116-unstranded
CG	b7d44134-ead6-4932-b0be-fe0de0928cf4	0.50	0.03	HCT116-unstranded
CG	b8bbba74-6eae-4502-80de-4cbe64ffbbc5	0.50	0.13	HCT116-unstranded
CG	b8d85011-6084-4e34-8f1a-c6b31e1bcfa6	0.50	0.27	HCT116-unstranded
CG	b8da3c5a-d405-4ec9-a331-2fce321be7c0	0.50	0.4	HCT116-unstranded
CG	b94dfd02-b20c-4344-beef-d7698831be9a	0.50	0.6	HCT116-unstranded
CG	b9a6f391-6d5b-4bc2-adda-068950c4a184	0.50	0.82	HCT116-unstranded
CG	b9cdba95-12f9-477a-8bcc-8e3479a99dc7	0.50	0.2	HCT116-unstranded
CG	b9d5a450-2aa2-4017-9f47-5bbf7083bf64	0.50	0.31	HCT116-unstranded
CG	bb285731-4833-40c5-b366-09279439f9b5	0.50	0.11	HCT116-unstranded
CG	bb6a0336-3cde-4a20-a457-a9d254c2c7a9	0.50	0.21	HCT116-unstranded
CG	bbc03b38-6631-45f3-b086-af6d5fc521e4	0.50	0.01	HCT116-unstranded
CG	bc91ef52-8e47-411d-a50a-7658376c0f4e	0.50	0.41	HCT116-unstranded
CG	bce69a9b-48f3-4c75-b73b-71e8064a3247	0.50	0.72	HCT116-unstranded
CG	bdb8cc89-e961-4615-8475-dd6f6660a56f	0.50	0.08	HCT116-unstranded
CG	bf1ed4e5-3489-4e23-bdcf-6bfb90ba1ed2	0.50	0.04	HCT116-unstranded
CG	bf8ef3cb-90f4-4d7a-beb7-fc27291783f4	0.50	0.11	HCT116-unstranded
CG	c010878f-e20d-4e4b-ac7a-64b90cec32d6	0.50	0.04	HCT116-unstranded
CG	c03861ca-1f99-4a5a-bc89-45e61412a871	0.50	0.04	HCT116-unstranded
CG	c1ce028d-f074-4d92-a558-a9330bf53b5d	0.50	0.03	HCT116-unstranded
CG	c1ef4298-34f3-4382-8fea-8fc9f2e7f16a	0.50	0.31	HCT116-unstranded
CG	c22d670e-fdd4-4ca6-ae16-6fd7a9891e29	0.50	0.03	HCT116-unstranded
CG	c259d469-8fda-413a-8817-87f0e4612f0e	0.50	0.06	HCT116-unstranded
CG	c2a394d1-30ce-4f53-8dcd-a5e411c546e8	0.50	0.21	HCT116-unstranded
CG	c31c954e-9d34-4148-80e0-24219c0e54ff	0.50	0.06	HCT116-unstranded
CG	c3520974-0946-425f-8e0f-348bac83cfbf	0.50	0.12	HCT116-unstranded
CG	c391fb2e-2d8d-4302-a871-bee5116caa55	0.50	0.02	HCT116-unstranded
CG	c481eea4-688b-4f29-bf2b-6809dc25bfd3	0.50	0.95	HCT116-unstranded
CG	c525c0f3-9c98-494b-8c2f-a8604cb8f035	0.50	0.05	HCT116-unstranded
CG	c5338be0-d2d6-4b35-a678-21afa7d2e84b	0.50	0.04	HCT116-unstranded
CG	c58c839a-4417-4ed7-98fb-ac321f7ef222	0.50	0.06	HCT116-unstranded
CG	c5ccbb84-264e-48e5-b550-6c1d1d202d33	0.50	0.15	HCT116-unstranded
CG	c5fa027f-2949-49f7-9eee-1e4ef09dc533	0.50	0.35	HCT116-unstranded
CG	c69a02d6-5fd7-497b-b2dc-b60b5792e809	0.50	0.57	HCT116-unstranded
CG	c6b679b1-7494-43eb-be38-b7659439bcd9	0.50	0.04	HCT116-unstranded
CG	c6ecfbd8-ea54-44f4-807a-af8f1b1d748f	0.50	0.07	HCT116-unstranded
CG	c704653b-64b7-413b-8db2-49641c1273d6	0.50	0.4	HCT116-unstranded
CG	c70f0576-7903-4a00-9f7c-2fd51b193e74	0.50	0.27	HCT116-unstranded
CG	c7473ff6-f0cf-4d6c-8fba-268579e7df39	0.50	0.26	HCT116-unstranded
CG	c7c594c6-6b1e-45e5-9db4-e959fbdbbc50	0.50	0.41	HCT116-unstranded
CG	c7db83f4-6de4-4664-8232-a750fdf6f6d1	0.50	0.18	HCT116-unstranded
CG	c825f9ca-a720-4af2-b1f4-a3ea972ff278	0.50	0.24	HCT116-unstranded
CG	c835c753-11ad-4ef6-993f-f84156febebf	0.50	0.09	HCT116-unstranded
CG	c879a4ab-dc81-47db-a0f9-4a399ef24625	0.50	0.81	HCT116-unstranded
CG	c87d56f9-b51c-48c4-862e-001b7bf0f924	0.50	0.05	HCT116-unstranded
CG	c9e981e2-6f69-4ade-ad49-29c0b8f7cfe2	0.50	0.63	HCT116-unstranded
CG	c9efed44-cf5b-45d5-8da0-e9759073dc54	0.50	0.08	HCT116-unstranded
CG	ca4e49fc-901f-4383-a45a-a4015798ad41	0.50	0.13	HCT116-unstranded
CG	ca646e47-5ae8-429d-84dd-803d44f33de9	0.50	0.48	HCT116-unstranded
CG	cae5ebfe-6d1f-464b-890b-9a69579a0151	0.50	0.52	HCT116-unstranded
CG	cc70e591-06f8-44e4-a821-128928ab22d0	0.50	0.04	HCT116-unstranded
CG	cc7f1284-3feb-42ba-8d5e-2a2f6262c1f6	0.50	0.06	HCT116-unstranded
CG	cc961f89-c5b1-428c-9fb8-206f4a67be27	0.50	0.14	HCT116-unstranded
CG	ccaa276d-07b0-4f2d-a52f-5d4fbf42aa8f	0.50	0.04	HCT116-unstranded
CG	ccf2dd3a-0c20-4ccf-82b1-8b576623b08e	0.50	0.16	HCT116-unstranded
CG	ccfc3e25-bab3-4b13-b9ae-09211b8aed40	0.50	0.04	HCT116-unstranded
CG	ce38ca9a-ff74-41e7-b1c9-6812f364a158	0.50	0.02	HCT116-unstranded
CG	ced2b418-2046-4873-be3e-d134e7451e2c	0.50	0.75	HCT116-unstranded
CG	cf008c12-c45e-4c99-8dee-59b791b14fb0	0.50	0.3	HCT116-unstranded
CG	cf425dea-5496-4b73-b233-abe3e8a71e96	0.50	0.52	HCT116-unstranded
CG	cf57189a-7dfb-4541-b0d0-3060db40554a	0.50	0.04	HCT116-unstranded
CG	cf59b710-1139-4cec-9a92-fa405411e53d	0.50	0.13	HCT116-unstranded
CG	cf6b8dfc-d52a-4970-a744-a80c9643deee	0.50	0.22	HCT116-unstranded
CG	cf86c5cc-0877-4adb-a55c-e6eec031b3ee	0.50	0.71	HCT116-unstranded
CG	cfab7f03-d0da-4dea-8fd7-469a7963124c	0.50	0.78	HCT116-unstranded
CG	cfe6f697-a069-4894-a4fb-f44cee62bb84	0.50	0.15	HCT116-unstranded
CG	d05f809d-117d-462c-a67c-2c3dd183e5c6	0.50	0.22	HCT116-unstranded
CG	d08bcacc-c987-4942-bb9a-37159677a0cd	0.50	0.21	HCT116-unstranded
CG	d09978c6-a6b6-4004-9c5f-115c9279aa74	0.50	0.07	HCT116-unstranded
CG	d1396fe0-59a8-419d-8b32-315d123cf39a	0.50	0.54	HCT116-unstranded
CG	d1fe2146-1010-4c39-b9bc-9515697fe794	0.50	0.15	HCT116-unstranded
CG	d2237a23-9d85-4187-b4a3-c14d50da74d1	0.50	0.15	HCT116-unstranded
CG	d28f823d-c12a-4424-8e90-571f7f3e1ccc	0.50	0.41	HCT116-unstranded
CG	d370aa8e-229c-4ce5-90b8-3a1ad993957b	0.50	0.59	HCT116-unstranded
CG	d3be7729-072a-4e6d-af27-fbc1ecdacad3	0.50	0.02	HCT116-unstranded
CG	d3f54fd7-4f86-4572-b73d-7bd1bb2a9d2a	0.50	0.2	HCT116-unstranded
CG	d4304d75-dad2-4321-83d6-a7d822a1bbe9	0.50	0.35	HCT116-unstranded
CG	d4d0dce8-24c6-4bae-85e7-df7532714aa0	0.50	0.06	HCT116-unstranded
CG	d526cf1d-eab5-44dd-8646-4c3798a2500c	0.50	0.31	HCT116-unstranded
CG	d5553707-5b2b-4bf0-8469-e4505ba5884d	0.50	0.47	HCT116-unstranded
CG	d59556d0-fb0c-43cd-9765-1d268a12e338	0.50	0.02	HCT116-unstranded
CG	d68898a3-abdc-4940-ae52-1ca4d498851a	0.50	0.11	HCT116-unstranded
CG	d6a96096-6b2b-435b-87ed-9c45c0f77f5d	0.50	0.05	HCT116-unstranded
CG	d712a3ce-ec43-43f5-a2f1-c12d716d8325	0.50	0.04	HCT116-unstranded
CG	d745e2cc-73ee-44f5-9b9a-36c504603ff2	0.50	0.15	HCT116-unstranded
CG	d78c01e4-24ad-41f1-b93a-954d5c844ee8	0.50	0.06	HCT116-unstranded
CG	d7eb949f-38e0-4b30-931f-cea57bc4f139	0.50	0.16	HCT116-unstranded
CG	d89ac22d-9433-4410-ab1d-dabc76bcf00c	0.50	0.02	HCT116-unstranded
CG	d8adeb0e-4939-4164-aa6b-db9f1b31fa84	0.50	0.0	HCT116-unstranded
CG	d8cc4146-2c03-4917-855d-93bf552086d5	0.50	0.43	HCT116-unstranded
CG	d96b46ac-0d06-4175-acf6-4b0eed7ebef8	0.50	0.46	HCT116-unstranded
CG	d97e696c-5d3f-49f1-a4d0-6971b6c1d044	0.50	0.86	HCT116-unstranded
CG	da15aa46-872d-4beb-b10b-0f0c6124040f	0.50	0.12	HCT116-unstranded
CG	da462a68-13f6-466e-91cc-840d999cb2b4	0.50	0.23	HCT116-unstranded
CG	daafccc0-d6c9-4af2-b587-7e6cbd006cc4	0.50	0.81	HCT116-unstranded
CG	db152054-c76f-41fa-beb8-4ac53d3765a2	0.50	0.53	HCT116-unstranded
CG	dbf3d9d9-87d8-467b-b2a5-6174d399d9e3	0.50	0.06	HCT116-unstranded
CG	dc27c72c-eae4-49be-8f3d-2b8637b04e13	0.50	0.33	HCT116-unstranded
CG	dccc8f7b-ed59-46cf-84e7-577c0bccf0f3	0.50	0.55	HCT116-unstranded
CG	dd1f6936-4aad-4530-a7f3-e23ab0243963	0.50	0.04	HCT116-unstranded
CG	ddc5ea82-c96f-43e9-b6d7-f8eda1644fab	0.50	0.3	HCT116-unstranded
CG	de2ccaf6-4bdf-45a5-983b-4f3ce9af5c9f	0.50	0.05	HCT116-unstranded
CG	de94f3b9-4f60-4ce4-b85c-72ba7a61ba2b	0.50	0.25	HCT116-unstranded
CG	df3b09ee-e2e2-4d35-b553-639936a167b9	0.50	0.26	HCT116-unstranded
CG	e058fdbb-55ab-4e61-82ed-148b844de257	0.50	0.23	HCT116-unstranded
CG	e1418a43-887c-4a25-9adf-7c0b035ce121	0.50	0.1	HCT116-unstranded
CG	e17b2f7d-cf45-4f62-be99-3e9a18451555	0.50	0.53	HCT116-unstranded
CG	e1c937cf-95b7-42c2-a32e-e26d73e3bdbd	0.50	0.02	HCT116-unstranded
CG	e1fdae29-f26e-4e51-88eb-07ae785d2396	0.50	0.15	HCT116-unstranded
CG	e2618427-34e4-4fac-bff2-a1ced6345820	0.50	0.08	HCT116-unstranded
CG	e2c44f44-6cc5-4b5e-b32c-61e773edc238	0.50	0.22	HCT116-unstranded
CG	e31b9696-a6ae-475e-92c9-9c45dc9330a1	0.50	0.39	HCT116-unstranded
CG	e41bd5f6-b675-489b-a833-773fa132ea0c	0.50	0.29	HCT116-unstranded
CG	e555bf87-b9f8-409d-8434-fab9c42e82a6	0.50	0.02	HCT116-unstranded
CG	e60733d2-b124-4b2e-81d6-cc1b54c8d636	0.50	0.09	HCT116-unstranded
CG	e61d7dfd-af6a-404c-a662-a92af62781d3	0.50	0.04	HCT116-unstranded
CG	e670fc6f-a7f4-4b63-8689-ff92d42e1a79	0.50	0.34	HCT116-unstranded
CG	e6ee6a92-f9e9-42d0-a1c2-55eb87590894	0.50	0.02	HCT116-unstranded
CG	e70bd8f9-af5a-4e67-9972-3de048b8a0ea	0.50	0.06	HCT116-unstranded
CG	e7802d8b-297a-4730-b81c-91064290f45f	0.50	0.18	HCT116-unstranded
CG	e8eaef96-6b30-4b5a-bec4-405709bf90e6	0.50	0.13	HCT116-unstranded
CG	eafb513a-ca90-4403-a440-fc7cc26e2fe1	0.50	0.0	HCT116-unstranded
CG	ebb7113f-8495-4e91-a50b-0184f56a214d	0.50	0.01	HCT116-unstranded
CG	ebb8f478-aabd-481b-8e59-9137eb360431	0.50	0.16	HCT116-unstranded
CG	ec0d862a-42bd-4c62-99e7-5a24c5e6587b	0.50	0.45	HCT116-unstranded
CG	ec2e03a1-14e7-43e4-be2e-beb8af934014	0.50	0.02	HCT116-unstranded
CG	ed011d33-553d-4a54-aa37-4150523b04b2	0.50	0.73	HCT116-unstranded
CG	ed98e803-2798-4014-94a7-f9c50c7120d1	0.50	0.73	HCT116-unstranded
CG	edbbe80e-c338-4d48-9560-66fa8994c84a	0.50	0.69	HCT116-unstranded
CG	ee1b73c0-c1f6-4f5d-a5c6-97a081ea4108	0.50	0.1	HCT116-unstranded
CG	eec4659b-53df-4722-a485-c4df26bb57bc	0.50	0.12	HCT116-unstranded
CG	eec5806e-4a44-4b3c-831d-72bfc3d13f7c	0.50	0.54	HCT116-unstranded
CG	eee95dea-1e1a-4cc4-be2b-a71ab695c1a0	0.50	0.72	HCT116-unstranded
CG	ef0391fd-a921-459a-be3e-bdcecfb8fc8e	0.50	0.01	HCT116-unstranded
CG	ef7aefb2-92e3-462f-9aab-4d1f579e3ad8	0.50	0.08	HCT116-unstranded
CG	efeba767-68b2-40ce-bc12-993014a77f4e	0.50	0.82	HCT116-unstranded
CG	f0a52abd-381f-4ddb-a5e1-cf7ef30973f1	0.50	0.02	HCT116-unstranded
CG	f1702510-8638-4a1b-af55-e208ad9d4592	0.50	0.06	HCT116-unstranded
CG	f277c80f-e713-428e-8978-d7ae97a58147	0.50	0.07	HCT116-unstranded
CG	f2a43180-594b-4880-be94-0c1e7aaecfdb	0.50	0.36	HCT116-unstranded
CG	f344f9ad-9a51-49b6-aafb-614be57df2cf	0.50	0.41	HCT116-unstranded
CG	f3cf61f9-7b8c-4161-adc5-3f97a82b5e03	0.50	0.01	HCT116-unstranded
CG	f3da78c1-dc93-4bf0-a249-e2e7ac99d984	0.50	0.01	HCT116-unstranded
CG	f411766e-3125-4708-b356-74869cf6a87a	0.50	0.1	HCT116-unstranded
CG	f41bf029-1793-424b-876f-13d62595d5c0	0.50	0.04	HCT116-unstranded
CG	f50c196a-9cbc-4d83-baeb-cc40099f22e6	0.50	0.09	HCT116-unstranded
CG	f60bb571-8ba5-43b2-aa48-5dc40fb181cc	0.50	0.06	HCT116-unstranded
CG	f6935c9e-4ebf-45b8-9d68-2142027174d5	0.50	0.12	HCT116-unstranded
CG	f6a501c2-5e3a-48de-ba49-7e55351730d9	0.50	0.71	HCT116-unstranded
CG	f7c98c47-4b93-4c17-bd68-7ee5de924e58	0.50	0.02	HCT116-unstranded
CG	f832ac6d-cf77-4664-84bf-7340668d60a0	0.50	0.4	HCT116-unstranded
CG	f8938439-30e8-4b33-8adb-fc3b4a071258	0.50	0.25	HCT116-unstranded
CG	f8f1bc6a-3bd1-48f0-9c07-304d7c8e9333	0.50	0.17	HCT116-unstranded
CG	fb3be8c4-b687-4084-98bf-9baa3deeecfe	0.50	0.31	HCT116-unstranded
CG	fce0f5e7-52b1-48c6-b82c-98ddb14efc72	0.50	0.15	HCT116-unstranded
CG	ff85d6b8-6185-4722-a79f-bcff68f46841	0.50	0.19	HCT116-unstranded
CG	0080c1d6-e74d-45ab-bf79-d73d85edddd1	0.10	0.29	HCT116-unstranded
CG	0097ef81-d504-4f46-9c68-92c1eefda262	0.10	0.03	HCT116-unstranded
CG	00d30ce3-7f7d-473c-affc-439d574b0caa	0.10	0.02	HCT116-unstranded
CG	00e28573-a7a6-4639-97c1-6b557d1ef8ed	0.10	0.16	HCT116-unstranded
CG	00e2a473-2ee1-4181-a81b-8e4cfad21ca0	0.10	0.01	HCT116-unstranded
CG	01423a05-3a99-4728-b159-6d21db67ce36	0.10	0.02	HCT116-unstranded
CG	014bb509-a5df-4c6e-963d-764724563142	0.10	0.39	HCT116-unstranded
CG	01ab9948-882b-484e-abe1-aeea793a6fa8	0.10	0.61	HCT116-unstranded
CG	01e43da6-53c7-45d6-8b20-e5400d93c8b9	0.10	0.26	HCT116-unstranded
CG	020041e4-ce65-4af1-a951-6142f811355d	0.10	0.04	HCT116-unstranded
CG	02054e0a-146a-4a42-b60c-4cfe064f5188	0.10	0.01	HCT116-unstranded
CG	025358eb-b632-4e46-8bb4-5dfd59e41ecf	0.10	0.01	HCT116-unstranded
CG	02ab986e-23d4-4539-9142-16404cdeffba	0.10	0.21	HCT116-unstranded
CG	031a08d5-c31d-486d-90f0-f4d1564dd955	0.10	0.14	HCT116-unstranded
CG	03205a7b-89b4-44b2-9055-81f5a89539e7	0.10	0.03	HCT116-unstranded
CG	0341815e-f6a2-4208-81e4-7f3fc665f8d9	0.10	0.21	HCT116-unstranded
CG	053c3400-b7cc-4e46-aa7d-24b324c75336	0.10	0.0	HCT116-unstranded
CG	057e9348-bee6-44d9-96c2-96dbf6a6317d	0.10	0.04	HCT116-unstranded
CG	062905b1-0c9e-4804-af94-140a5f14a4f0	0.10	0.07	HCT116-unstranded
CG	082ebac5-a4b5-4944-9a91-ec3118efc0be	0.10	0.36	HCT116-unstranded
CG	08d14529-3306-4d36-8552-a5938b08774d	0.10	0.24	HCT116-unstranded
CG	08e4d73b-5070-46ba-97e7-b4c4ebf4630b	0.10	0.91	HCT116-unstranded
CG	0908fb4a-d730-4e0c-bb44-f6423d6959a4	0.10	0.01	HCT116-unstranded
CG	091ddeff-f052-4606-a4b4-29c678ba3ba1	0.10	0.08	HCT116-unstranded
CG	09a37d50-9501-46fe-8dbf-1f97a8cd480f	0.10	0.0	HCT116-unstranded
CG	0a525186-3e37-4fc0-8ac6-b1c2d5c171d2	0.10	0.1	HCT116-unstranded
CG	0a5a614a-6b4a-4c15-bd1f-c33fa20f495e	0.10	0.53	HCT116-unstranded
CG	0afbebf0-c853-4179-b526-b1388e5c7c98	0.10	0.01	HCT116-unstranded
CG	0b0d0c8e-0339-4ab7-a52b-3ca23df11e3b	0.10	0.03	HCT116-unstranded
CG	0b756dd7-2de7-40fb-b782-924328a4aa52	0.10	0.06	HCT116-unstranded
CG	0c030e56-3c89-4997-862b-0ab38f6c75a4	0.10	0.9	HCT116-unstranded
CG	0c0fcecb-43d3-4253-a996-cdedd100912f	0.10	0.08	HCT116-unstranded
CG	0cfd121b-8379-4432-8f4b-129370ec1ab8	0.10	0.4	HCT116-unstranded
CG	0d53ee93-57a7-4859-bbea-9beab989d993	0.10	0.58	HCT116-unstranded
CG	0d82c3a1-5c9f-4a9f-bcc6-be279ff5b493	0.10	0.05	HCT116-unstranded
CG	0dc00221-c64f-4db8-9410-8c48a9b64c17	0.10	0.66	HCT116-unstranded
CG	0e191795-7a44-4d35-9315-4a60dd5c86f7	0.10	0.02	HCT116-unstranded
CG	0e8fe927-308a-44a2-98c8-3deee9189e41	0.10	0.87	HCT116-unstranded
CG	0e9f81d8-f084-4931-8bde-397557f981a3	0.10	0.03	HCT116-unstranded
CG	0ea62c3c-1412-43c8-9792-4b23a2a0593d	0.10	0.79	HCT116-unstranded
CG	0ef9466f-79df-4ccd-bc89-3cab46c04edf	0.10	0.01	HCT116-unstranded
CG	0f094572-4ca9-45c4-b622-c0e66a55c715	0.10	0.27	HCT116-unstranded
CG	0f4be689-6056-4478-8933-bdc219847deb	0.10	0.04	HCT116-unstranded
CG	0f9f46ae-bb45-4514-a3ab-bb50a266227a	0.10	0.03	HCT116-unstranded
CG	102ec292-6376-43dd-a300-43549492cb79	0.10	0.04	HCT116-unstranded
CG	1065602c-40de-468c-82fd-94fc2d5966a3	0.10	0.02	HCT116-unstranded
CG	10d2ad20-79d8-4be6-b9da-691b320a27fa	0.10	0.04	HCT116-unstranded
CG	10eb78d2-b954-4607-9e94-b6a798439ab4	0.10	0.08	HCT116-unstranded
CG	116a91a7-4b9b-4f42-b79a-2dbf80321405	0.10	0.12	HCT116-unstranded
CG	1179856f-9527-43c3-b92c-8fafd49df149	0.10	0.03	HCT116-unstranded
CG	1182c16c-72f6-4cf2-993c-8a3bfe746295	0.10	0.72	HCT116-unstranded
CG	11a06bb0-7457-41f8-9c95-3bf53ac1eda8	0.10	0.0	HCT116-unstranded
CG	11aa175f-c5c7-4132-bdc5-e8a35fbbda52	0.10	0.01	HCT116-unstranded
CG	11cee6e3-f261-420c-bc34-22d0b6d2f02d	0.10	0.06	HCT116-unstranded
CG	121e6288-9933-453e-b0fc-ec941b0284ee	0.10	0.19	HCT116-unstranded
CG	137ee7be-8758-453b-b709-9814afcd1c8a	0.10	0.02	HCT116-unstranded
CG	13c12cb4-98f1-4b91-891e-71ea602d34f5	0.10	0.04	HCT116-unstranded
CG	143c593f-2178-4fbd-8760-9dcacc743c29	0.10	0.1	HCT116-unstranded
CG	15c358b3-7ccd-451c-a51b-7431ac776574	0.10	0.17	HCT116-unstranded
CG	15d5fc47-2b2d-4cf7-b19b-5a7b88e66a9f	0.10	0.04	HCT116-unstranded
CG	15f5c1ef-db95-4efe-a649-5282e467243b	0.10	0.04	HCT116-unstranded
CG	1696d4d4-ea63-4749-a6b2-1a5cfb415ebd	0.10	0.0	HCT116-unstranded
CG	188b2e2a-cb6f-4ec5-8638-a321f6cfa6f1	0.10	0.02	HCT116-unstranded
CG	18da8e90-5b06-4238-8f9a-30ddb34deb1d	0.10	0.01	HCT116-unstranded
CG	18e291b0-e2fe-4e0e-a123-238ee3e49d1d	0.10	0.0	HCT116-unstranded
CG	190db37e-4928-488c-a319-caf6f60396c3	0.10	0.17	HCT116-unstranded
CG	191c4fe2-b91b-43af-a389-788462c66bae	0.10	0.5	HCT116-unstranded
CG	1996ee40-105a-4704-b587-64f4373308b0	0.10	0.02	HCT116-unstranded
CG	19f1be13-7295-42ba-a56c-428ac0900a37	0.10	0.01	HCT116-unstranded
CG	1a0bd673-d213-4445-9a40-2db5efc0393a	0.10	0.07	HCT116-unstranded
CG	1a99136a-6fad-469b-abf3-6dd919765dac	0.10	0.01	HCT116-unstranded
CG	1b385bf1-44ae-4e97-b657-427c71ab5ea5	0.10	0.06	HCT116-unstranded
CG	1c514d07-76b3-4a76-b81a-91c6d3a1016f	0.10	0.05	HCT116-unstranded
CG	1c834421-d03c-43d8-9e50-eab4f62f4665	0.10	0.02	HCT116-unstranded
CG	1ceaa933-f90e-4c07-8de3-c86342ce74d4	0.10	0.45	HCT116-unstranded
CG	1d2861ab-eaa8-421b-a917-b06732d681f9	0.10	0.03	HCT116-unstranded
CG	1d6e476d-0eb4-41ef-8a7f-3d1a22357038	0.10	0.02	HCT116-unstranded
CG	1e3a4541-4e50-43d2-8f90-d8a8b55922a8	0.10	0.01	HCT116-unstranded
CG	1ea4db55-3d6d-41f7-b358-d7b4264a849f	0.10	0.0	HCT116-unstranded
CG	1ead1b19-67b1-4e60-988e-700ade2a74ad	0.10	0.08	HCT116-unstranded
CG	1ee5462c-6b0c-4a12-9e8e-3ace67f4e031	0.10	0.0	HCT116-unstranded
CG	1f28e99a-735a-4620-a153-8676ca3f53d9	0.10	0.0	HCT116-unstranded
CG	1f5b87b6-de13-4c1c-9cec-e26d64cf7560	0.10	0.11	HCT116-unstranded
CG	1f73a125-71db-4398-b80f-055f2ebc4f45	0.10	0.02	HCT116-unstranded
CG	1fefc5ae-051d-4038-92eb-a1a381275dca	0.10	0.06	HCT116-unstranded
CG	1ff3c681-1c08-4536-abb8-14d4d0f076d3	0.10	0.03	HCT116-unstranded
CG	217f9512-8017-4129-bd86-f6279a370d07	0.10	0.61	HCT116-unstranded
CG	2226390b-551f-4b82-b30e-ffd5ca8a6073	0.10	0.1	HCT116-unstranded
CG	22669bcc-7938-4cab-aeca-a2ba3e38c6c3	0.10	0.5	HCT116-unstranded
CG	22704ae9-e8af-40b4-8e8c-3cf58645c552	0.10	0.31	HCT116-unstranded
CG	23289a26-add8-4f8c-be1f-defa842db53e	0.10	0.03	HCT116-unstranded
CG	2356cce1-243d-4afc-b18e-b6df6a40aa73	0.10	0.05	HCT116-unstranded
CG	23970e46-2819-4fe9-912e-751e6434304a	0.10	0.03	HCT116-unstranded
CG	239f96ee-12a8-4795-b5a6-b418c896a200	0.10	0.0	HCT116-unstranded
CG	24691ff8-2c04-4cd2-9793-4b77e9b3d11f	0.10	0.1	HCT116-unstranded
CG	25806dee-bb59-4b33-9876-0af809c68230	0.10	0.16	HCT116-unstranded
CG	25a96acc-3895-4eea-b33b-bc0f9f1a8d20	0.10	0.24	HCT116-unstranded
CG	2644ca58-b50f-4fec-adc9-0f3c39481a7f	0.10	0.12	HCT116-unstranded
CG	269df24c-6f70-4a85-afa3-599b5fc59d5b	0.10	0.13	HCT116-unstranded
CG	27533789-78a1-400e-ad13-c772a7667ae1	0.10	0.16	HCT116-unstranded
CG	27b727df-2c16-45e7-b456-98304bdec076	0.10	0.09	HCT116-unstranded
CG	288f9a63-d944-49af-b16b-579da5f0849f	0.10	0.01	HCT116-unstranded
CG	28e258fd-1a2f-44ad-b4f1-188e91af75d8	0.10	0.07	HCT116-unstranded
CG	2975c527-21ed-47e8-9d0c-6705ee4c42ee	0.10	0.91	HCT116-unstranded
CG	2994fd65-b92d-446a-aef9-10176ba2f98f	0.10	0.08	HCT116-unstranded
CG	299706fc-1004-49b9-b628-5b698f533e12	0.10	0.04	HCT116-unstranded
CG	29d147ac-8a04-439c-b645-7c1eb5b7d0a4	0.10	0.0	HCT116-unstranded
CG	2a4941c0-edbc-4a94-93ae-b8bf0590b6c8	0.10	0.0	HCT116-unstranded
CG	2abf0db9-b1e6-4ef5-a606-889ce43d9b48	0.10	0.11	HCT116-unstranded
CG	2b9a7684-5434-40da-8384-5e22b544a7db	0.10	0.03	HCT116-unstranded
CG	2bdf7af5-963f-47fd-93a6-fa2457651d03	0.10	0.08	HCT116-unstranded
CG	2c302087-c513-44a9-b2cd-96b1b497caec	0.10	0.32	HCT116-unstranded
CG	2cb58874-eada-42b9-a90a-896f5e4139eb	0.10	0.4	HCT116-unstranded
CG	2cf2caf9-b8aa-4b2c-91b0-960ac2d9cdfc	0.10	0.1	HCT116-unstranded
CG	2e469e68-4da3-43ba-9b19-bbdcaf5a32d1	0.10	0.03	HCT116-unstranded
CG	2eb80a7c-110c-4029-89cb-13d7eb1fd67c	0.10	0.31	HCT116-unstranded
CG	2ec87a71-2f5a-4e96-b40e-ad977a83b128	0.10	0.01	HCT116-unstranded
CG	2ecfaa6b-ede8-4d65-a901-8db6933220bf	0.10	0.04	HCT116-unstranded
CG	2ef5e664-72b2-4f87-8cc4-0c9a996f95e3	0.10	0.02	HCT116-unstranded
CG	2f6343eb-c0b9-4ab4-a93d-587468e1e677	0.10	0.23	HCT116-unstranded
CG	2fe27f85-edd6-40a6-a797-2cbfbac50962	0.10	0.02	HCT116-unstranded
CG	303141df-cea9-460b-9cc5-320f601fb161	0.10	0.24	HCT116-unstranded
CG	3208a226-6eaa-4041-aa3b-a5a8bb4e1971	0.10	0.08	HCT116-unstranded
CG	32160ae0-d964-4299-a401-81a230422237	0.10	0.01	HCT116-unstranded
CG	326b2838-13dd-4f84-94bd-2d8360cc1aab	0.10	0.34	HCT116-unstranded
CG	32707eb0-61e3-40e9-84a1-da8ef3724e78	0.10	0.41	HCT116-unstranded
CG	330f0716-4419-4bd4-9f32-7dca30117fe2	0.10	0.41	HCT116-unstranded
CG	3370c0b0-ba4f-4c65-9e82-4ffa3bde1861	0.10	0.01	HCT116-unstranded
CG	3393f9f5-a50d-4309-9b79-8466a92e38df	0.10	0.05	HCT116-unstranded
CG	35295b9f-2545-4971-ae99-3ddcd7422fb0	0.10	0.01	HCT116-unstranded
CG	353822fe-49a7-4c53-b3a6-f42764c7e936	0.10	0.01	HCT116-unstranded
CG	357bd8ee-735f-4a4c-828e-80b66e9f7e2f	0.10	0.68	HCT116-unstranded
CG	363475d0-800a-4751-a941-7f272dc6fa44	0.10	0.09	HCT116-unstranded
CG	363855a6-f084-4805-96b6-2ef5c6ae901f	0.10	0.01	HCT116-unstranded
CG	36e15220-d39f-45b9-8cec-2919386697b7	0.10	0.03	HCT116-unstranded
CG	36f161f5-a22a-4e22-8126-166fc298e161	0.10	0.04	HCT116-unstranded
CG	37826c46-d668-4d7c-9e74-2299376256f6	0.10	0.16	HCT116-unstranded
CG	3841ce37-b7c0-49d1-a838-f2c8b4b49273	0.10	0.02	HCT116-unstranded
CG	38656aa2-19c3-41ca-9762-ada77d152d18	0.10	0.1	HCT116-unstranded
CG	389edcaf-5983-48aa-af86-6d19a22fca5a	0.10	0.01	HCT116-unstranded
CG	39adc868-d6b6-4e1a-b22c-e327468f4bf6	0.10	0.03	HCT116-unstranded
CG	3a13a8fc-cf82-4be3-a067-08a5d3e025cd	0.10	0.0	HCT116-unstranded
CG	3a15c47b-68db-4b13-8535-1ca584c0c31f	0.10	0.76	HCT116-unstranded
CG	3a16a931-022e-4c9b-b44d-ba5f43c17133	0.10	0.72	HCT116-unstranded
CG	3b0bea35-001a-4fbc-ac66-1dcd63ffed31	0.10	0.01	HCT116-unstranded
CG	3b668c30-a581-4014-b354-03327f6b1c21	0.10	0.0	HCT116-unstranded
CG	3d5443b9-bb0d-4039-bfc4-4ebfa12bb3f3	0.10	0.01	HCT116-unstranded
CG	3e5eb0cd-94d9-4860-91bc-7d552ca55998	0.10	0.19	HCT116-unstranded
CG	3ea5989b-ca61-4e0a-b668-037e3682beff	0.10	0.01	HCT116-unstranded
CG	3f069373-b5c5-43c2-af97-853a56de8be8	0.10	0.1	HCT116-unstranded
CG	3f411614-208f-46df-8c51-b4cda04a94f3	0.10	0.04	HCT116-unstranded
CG	404c123a-e9d9-466a-8f38-1d51563153ed	0.10	0.05	HCT116-unstranded
CG	41919396-c9b0-4b6e-8197-c9a530d24636	0.10	0.78	HCT116-unstranded
CG	4208c900-c6fd-4cf5-958f-22cdcae0e79f	0.10	0.43	HCT116-unstranded
CG	42163e1b-bf40-4c09-b137-69b843ce0a3b	0.10	0.02	HCT116-unstranded
CG	422afaa7-5662-4972-8441-77b7292d0aa6	0.10	0.32	HCT116-unstranded
CG	424d62dd-9947-40f0-ba40-3a6f0fdc3e00	0.10	0.07	HCT116-unstranded
CG	43061d4e-2168-46a1-8d16-cc49955e0eea	0.10	0.01	HCT116-unstranded
CG	43f94e21-8def-4330-846f-b3358111a8fa	0.10	0.65	HCT116-unstranded
CG	44311ad2-f9fb-4e46-9f0c-51299f26a730	0.10	0.02	HCT116-unstranded
CG	454b2eba-c0d9-41df-96dc-4fa52c948649	0.10	0.19	HCT116-unstranded
CG	454b56f2-7ca9-44a2-a172-c15bbe4184b3	0.10	0.06	HCT116-unstranded
CG	46505d12-8027-4ab1-88c3-6089c5675dc7	0.10	0.18	HCT116-unstranded
CG	46b6c1c7-939b-4f01-891e-edd424cca978	0.10	0.05	HCT116-unstranded
CG	4714dfe6-cdbf-40cd-a8b7-d0158fa62969	0.10	0.03	HCT116-unstranded
CG	48b56e95-5689-418d-aca1-ebdb8f2b133b	0.10	0.27	HCT116-unstranded
CG	48b7a328-1db0-4e4d-b712-aefe3b3bb26c	0.10	0.0	HCT116-unstranded
CG	48c81f96-ce64-441f-989c-b22335850d66	0.10	0.05	HCT116-unstranded
CG	49899302-79d1-4078-8103-b542759f06af	0.10	0.0	HCT116-unstranded
CG	49e621bb-1037-4c03-b56f-38d786e6215d	0.10	0.62	HCT116-unstranded
CG	4a457d02-dd51-4e81-8dc2-f37aa4635cf9	0.10	0.1	HCT116-unstranded
CG	4a58d7d6-f452-4da7-9325-eb1f6eabc19d	0.10	0.01	HCT116-unstranded
CG	4aa7cd72-504a-4066-834d-c2debbe9d152	0.10	0.18	HCT116-unstranded
CG	4aa90d51-7d38-4540-b639-186e2cb82764	0.10	0.21	HCT116-unstranded
CG	4afb54ee-8ca0-4c65-ada2-3f43e745e23a	0.10	0.1	HCT116-unstranded
CG	4bda5645-52c9-47db-a1b7-9317b6f7ea7c	0.10	0.08	HCT116-unstranded
CG	4c46015e-e255-4668-a42b-b6b16b44ce59	0.10	0.04	HCT116-unstranded
CG	4d6a1543-10eb-4361-a340-0c9118ff5eb3	0.10	0.08	HCT116-unstranded
CG	4dad59aa-20e1-4c7e-bd4c-c37885d76113	0.10	0.0	HCT116-unstranded
CG	4e5f2baa-b41b-4439-9a00-7ce85547fb7d	0.10	0.03	HCT116-unstranded
CG	4e80c7f2-46bc-4398-bb66-872e819b0b5e	0.10	0.47	HCT116-unstranded
CG	4eefee6f-f18f-4290-b07a-f15d328cf743	0.10	0.04	HCT116-unstranded
CG	4f5f42d2-d708-48f4-b244-88ee3ba1cb46	0.10	0.02	HCT116-unstranded
CG	502625c5-8b45-4a32-9b6f-82dd09d1ca6f	0.10	0.1	HCT116-unstranded
CG	50ccc34e-8a9b-4c7c-b3ef-08ebbf83f077	0.10	0.44	HCT116-unstranded
CG	50f4f8eb-be09-41e2-9dfd-b09e475a5b30	0.10	0.07	HCT116-unstranded
CG	51249d1e-9bdb-40dd-a6da-c4f505b63c99	0.10	0.03	HCT116-unstranded
CG	522b8128-3352-44df-b1ab-f07a594c551c	0.10	0.44	HCT116-unstranded
CG	523093ef-f5e0-4b21-abbc-5a3538f3978b	0.10	0.01	HCT116-unstranded
CG	5253cfdd-caec-4746-8967-7a339240fb16	0.10	0.41	HCT116-unstranded
CG	52afde01-85b5-470c-b13e-be121de403b6	0.10	0.07	HCT116-unstranded
CG	530fa1bb-7934-4339-97cd-f6c8a3bca5c7	0.10	0.32	HCT116-unstranded
CG	53afc630-285f-4c23-9826-28b3e836d54f	0.10	0.22	HCT116-unstranded
CG	53d004a0-528b-4ec1-b34a-f08474605020	0.10	0.12	HCT116-unstranded
CG	541d0c07-df5f-46ea-a087-3121ee924510	0.10	0.01	HCT116-unstranded
CG	54be9e3d-5bd4-4b60-a5d2-759934209388	0.10	0.02	HCT116-unstranded
CG	552aa6ea-a160-405c-92ba-68ef8760850e	0.10	0.07	HCT116-unstranded
CG	55c90481-5a9b-4280-8d91-fa1ac64c5427	0.10	0.49	HCT116-unstranded
CG	569183c9-fb4e-4f0f-83eb-9b0f6cba8e6c	0.10	0.01	HCT116-unstranded
CG	5694867c-08f9-485a-93e5-ff276ac3cf92	0.10	0.11	HCT116-unstranded
CG	578d907e-6d57-4317-b58f-d041036dd55e	0.10	0.25	HCT116-unstranded
CG	57b57604-7804-4f23-92b4-c9f0934119a4	0.10	0.45	HCT116-unstranded
CG	57e1df79-7781-4e09-829d-fa4d8afc2cf5	0.10	0.41	HCT116-unstranded
CG	58e25f9c-ef43-4264-980f-992441c51e35	0.10	0.04	HCT116-unstranded
CG	598d16d1-2db9-4af0-bf97-b266772a3cd9	0.10	0.53	HCT116-unstranded
CG	5996f23c-2c57-4428-901f-c268d43d561c	0.10	0.59	HCT116-unstranded
CG	59d76d41-35be-449e-b9a2-0cd0eec41320	0.10	0.01	HCT116-unstranded
CG	59dbbab8-2142-40df-a68d-ffdf1ad7449a	0.10	0.05	HCT116-unstranded
CG	5a4af0a0-3566-42f7-aaf1-252832f92438	0.10	0.13	HCT116-unstranded
CG	5ab7de8f-864c-4012-b6ea-815adb386d42	0.10	0.11	HCT116-unstranded
CG	5ad0b9af-c0b2-4639-8787-4b28f8f5e68b	0.10	0.14	HCT116-unstranded
CG	5bb10b05-feff-48e0-88d4-d522c6ec99ad	0.10	0.04	HCT116-unstranded
CG	5c1b8ea1-8ec9-48a3-8cd2-1fc31bd305ab	0.10	0.31	HCT116-unstranded
CG	5c6e364e-3980-4a85-b396-8edf73e02b43	0.10	0.61	HCT116-unstranded
CG	5d91da9b-2b09-4986-ab90-5e6e4cd20401	0.10	0.03	HCT116-unstranded
CG	5def779f-16ad-49e5-bc69-fb24e1862ea4	0.10	0.31	HCT116-unstranded
CG	5f974970-eeca-40fb-949c-1b4c6a99f491	0.10	0.25	HCT116-unstranded
CG	5ff12013-8d78-44ec-9b45-790559b36409	0.10	0.14	HCT116-unstranded
CG	602500e2-1b45-406c-a01f-0109b5446114	0.10	0.09	HCT116-unstranded
CG	6072ebc6-8110-4266-9bdd-eb7af1ea0ce2	0.10	0.02	HCT116-unstranded
CG	61a92a0e-fa21-4187-9f39-d8894b4a9ed9	0.10	0.65	HCT116-unstranded
CG	61c8222f-3533-4666-b09b-f45262497d38	0.10	0.03	HCT116-unstranded
CG	61e2179d-68ee-4c93-a2a3-a80d0d2ed322	0.10	0.25	HCT116-unstranded
CG	62579c1c-c4a8-4de4-8fb5-22c45cb29fce	0.10	0.39	HCT116-unstranded
CG	630ac9af-42a9-466f-87b0-d974da376ee4	0.10	0.0	HCT116-unstranded
CG	634832c5-fd78-416e-98b6-f51f1c9d0398	0.10	0.02	HCT116-unstranded
CG	63bb3503-b430-4d64-987a-096be64e8a15	0.10	0.35	HCT116-unstranded
CG	649be7a3-14cd-4487-b4d6-197f3e624aee	0.10	0.02	HCT116-unstranded
CG	649e4a12-01c7-435d-b6cc-498b08d71c02	0.10	0.09	HCT116-unstranded
CG	64b2e8b8-5013-4672-9f1c-1054e2915d64	0.10	0.02	HCT116-unstranded
CG	66d55174-3cc8-4c1a-9b74-2b1b2bd6ec28	0.10	0.01	HCT116-unstranded
CG	66f65864-058e-44c3-866e-19024f4fe441	0.10	0.13	HCT116-unstranded
CG	678b7c4f-071e-443f-8f8e-363391e550c1	0.10	0.04	HCT116-unstranded
CG	6794fac4-436b-4671-9e57-cd9e3306ddba	0.10	0.02	HCT116-unstranded
CG	68ff28c6-3c7f-4e35-a37b-7fa417cd60c7	0.10	0.28	HCT116-unstranded
CG	692ef41c-8c44-4f8e-a1c6-8a5b44804b8f	0.10	0.02	HCT116-unstranded
CG	69d71c8a-6696-4be8-9a2d-8851995a734b	0.10	0.01	HCT116-unstranded
CG	6b0fb2d8-aace-4239-8b22-ba97f93791f7	0.10	0.02	HCT116-unstranded
CG	6b1604c2-4e69-4e97-a15a-9ae9bc7dc42e	0.10	0.02	HCT116-unstranded
CG	6b1e5fe0-c454-4fa8-b0d8-a8a456c2f88b	0.10	0.03	HCT116-unstranded
CG	6b661204-f56f-4cf9-a914-b4bf3ee192b6	0.10	0.87	HCT116-unstranded
CG	6b6dce6a-19c1-421f-9c0c-d12379f050c6	0.10	0.04	HCT116-unstranded
CG	6ba2c351-f9f3-4330-ba29-03a31854f158	0.10	0.02	HCT116-unstranded
CG	6be5c54a-1c96-4121-836c-3e465e4160c1	0.10	0.62	HCT116-unstranded
CG	6c7e5b32-dbf9-43aa-a00f-7da5b018b9bf	0.10	0.01	HCT116-unstranded
CG	6c8a64e8-c376-47f1-ad14-99488514b6f0	0.10	0.15	HCT116-unstranded
CG	6ca65eee-edc5-4742-8ddc-c8cf4b70322e	0.10	0.21	HCT116-unstranded
CG	6da8836f-8abd-49ed-9b90-9daee38bfc25	0.10	0.01	HCT116-unstranded
CG	6dcbb9fb-ad49-4a73-a448-574cdd7b39f5	0.10	0.01	HCT116-unstranded
CG	6dd39d91-869f-413c-943e-3762de1a8bcf	0.10	0.13	HCT116-unstranded
CG	6e636564-a1d4-4a82-90ed-7b494bd0adbb	0.10	0.02	HCT116-unstranded
CG	6f2aa1c2-0889-4230-bb41-4ed1a317e816	0.10	0.01	HCT116-unstranded
CG	6f6be67b-62bf-447d-9cdd-b53f32d69fa1	0.10	0.02	HCT116-unstranded
CG	6faa4f11-e0e2-4103-acc3-890b1133c6a2	0.10	0.0	HCT116-unstranded
CG	704cc5ae-cbde-47ba-8bc3-e78b7ca301e0	0.10	0.05	HCT116-unstranded
CG	70610f8c-7734-4464-911f-faf3f9224f23	0.10	0.56	HCT116-unstranded
CG	7165f3f8-bcdb-4e36-95e6-8421916f0214	0.10	0.01	HCT116-unstranded
CG	72d1a712-68bf-416b-aad4-227552ac3e2e	0.10	0.59	HCT116-unstranded
CG	73cef3bc-6e90-4f5d-bc50-7e738c3bb0e8	0.10	0.16	HCT116-unstranded
CG	751e2cbb-7707-40ec-bf4b-88d0378cfa72	0.10	0.0	HCT116-unstranded
CG	75854a7f-18aa-4dcd-a17f-de37cc79a072	0.10	0.02	HCT116-unstranded
CG	764cd91f-e49c-459b-a8f8-88a834e75de6	0.10	0.0	HCT116-unstranded
CG	772994b0-d006-483c-aa13-4e53f38fdc87	0.10	0.03	HCT116-unstranded
CG	77eba289-8a38-4a92-b84a-5a09091dfb9f	0.10	0.09	HCT116-unstranded
CG	785fc5e7-4197-4891-94ef-4f138deddff4	0.10	0.0	HCT116-unstranded
CG	786270e9-cdb5-4171-8bc2-c7a509550bc0	0.10	0.73	HCT116-unstranded
CG	78bbfd57-f3c3-4f4e-98b0-6f1b7797939c	0.10	0.03	HCT116-unstranded
CG	792bac5d-fd72-4829-9b73-0b71ba43a4f6	0.10	0.07	HCT116-unstranded
CG	7b2925c5-c76d-454a-a44f-849fe22b3a6a	0.10	0.14	HCT116-unstranded
CG	7b9c030f-d548-4eb2-afe8-05344c7f3071	0.10	0.34	HCT116-unstranded
CG	7bcb9b2e-6af3-4da3-b28d-5e160ef32033	0.10	0.03	HCT116-unstranded
CG	7c311b60-f145-4193-81d6-acf29b9007ef	0.10	0.31	HCT116-unstranded
CG	7c9ae255-3cac-4a19-acef-6ad8378b68f6	0.10	0.18	HCT116-unstranded
CG	7c9ebe9e-41b5-4e9e-b0a8-a19e2a34b80a	0.10	0.03	HCT116-unstranded
CG	7d6ced67-fa55-4f27-bbd7-23ff048c3d50	0.10	0.45	HCT116-unstranded
CG	7da18344-bfab-40cc-8ce3-dc6305d5bcab	0.10	0.03	HCT116-unstranded
CG	7dc3e380-f085-4bec-a956-96fc1614d35d	0.10	0.0	HCT116-unstranded
CG	7f7eeed0-95fd-48aa-9693-34f4a55daa8e	0.10	0.0	HCT116-unstranded
CG	7fb85bb3-87ec-4894-b5f7-575817326c34	0.10	0.04	HCT116-unstranded
CG	7fd1d826-fd96-4a73-86bf-1ff6137d8ffd	0.10	0.15	HCT116-unstranded
CG	8012e624-1ab7-4c71-92f9-e88ed41f2f80	0.10	0.5	HCT116-unstranded
CG	809320aa-f6fb-424c-85dd-b5965c8af654	0.10	0.19	HCT116-unstranded
CG	8129b3db-0df4-4580-bbfd-0ca4f1e2d3bc	0.10	0.02	HCT116-unstranded
CG	8152d122-9e7e-4619-bc5d-5192b7b92d6e	0.10	0.27	HCT116-unstranded
CG	81c17cdd-05ba-4c87-af72-b1b7b61dcc28	0.10	0.02	HCT116-unstranded
CG	81e71e4b-8540-4928-80dd-759d9fd17925	0.10	0.36	HCT116-unstranded
CG	82b57601-2be2-4b75-82ce-a8e63a648ffa	0.10	0.02	HCT116-unstranded
CG	835de4ca-7c5f-4ec1-a6a1-ed456805b8b8	0.10	0.27	HCT116-unstranded
CG	83b53492-88db-4b94-ae9d-c14dc86f316e	0.10	0.01	HCT116-unstranded
CG	83e3fce5-e517-4ed3-8a54-07e52c6113d7	0.10	0.07	HCT116-unstranded
CG	83f65bbc-66e5-4693-8ea8-bf5db4587093	0.10	0.01	HCT116-unstranded
CG	84268dae-3f67-4875-9d0b-499369c268b4	0.10	0.02	HCT116-unstranded
CG	8480e957-fbfc-4b9d-ad31-5c9c6f43c92f	0.10	0.16	HCT116-unstranded
CG	84caed9c-b2f9-4ce6-990f-1afd172db276	0.10	0.01	HCT116-unstranded
CG	857918ff-6272-49d4-a2eb-fce713b8415a	0.10	0.01	HCT116-unstranded
CG	85c693a4-d612-4e0c-b906-e9f4ec722d7d	0.10	0.39	HCT116-unstranded
CG	864d8e21-c599-4436-8e8e-12e154e0be2f	0.10	0.03	HCT116-unstranded
CG	867574b0-6745-4e9b-b4f2-81ce9ec8a472	0.10	0.0	HCT116-unstranded
CG	8686d73e-69a4-4c7e-9cb1-e01d2d403195	0.10	0.23	HCT116-unstranded
CG	878a0559-669b-4bc2-934d-01c03448f1cf	0.10	0.04	HCT116-unstranded
CG	87d3e7ff-b63a-4313-84fc-da780bb70c29	0.10	0.06	HCT116-unstranded
CG	88285ddf-7d79-478a-814a-aa2102555fa7	0.10	0.11	HCT116-unstranded
CG	883ca52f-44e4-4a47-8ac5-8eb58fb7c83b	0.10	0.22	HCT116-unstranded
CG	88815e0e-bebe-4a81-9589-69ae18853028	0.10	0.01	HCT116-unstranded
CG	891b19ef-bca8-47d1-aee2-ee23a4edf459	0.10	0.2	HCT116-unstranded
CG	8987024e-7845-42c8-a956-d5c1251b8b7a	0.10	0.02	HCT116-unstranded
CG	8a2f994b-f76a-4cb7-81c7-47efb4827c54	0.10	0.04	HCT116-unstranded
CG	8ac6c124-f088-4153-a2a9-edeb15eaf729	0.10	0.02	HCT116-unstranded
CG	8acf73ad-f5aa-4b73-85ab-21b9dc4ec3f7	0.10	0.0	HCT116-unstranded
CG	8b6c1c84-b554-46ee-96ba-7301e9285e38	0.10	0.22	HCT116-unstranded
CG	8ba7e30d-757d-4ca8-b025-46e2aa80cf1f	0.10	0.04	HCT116-unstranded
CG	8c42caa9-4ae7-408e-8e8b-785cd0fa59c8	0.10	0.01	HCT116-unstranded
CG	8cc0f998-f452-4b94-b34b-b235e8774b04	0.10	0.61	HCT116-unstranded
CG	8d22fde7-a73b-4d46-b9bf-cdd23a6b36dc	0.10	0.11	HCT116-unstranded
CG	8d6f283b-4d4a-4770-a416-0e04066e6bac	0.10	0.02	HCT116-unstranded
CG	8dab0b50-30f0-4ad1-88d9-4087540c66f7	0.10	0.14	HCT116-unstranded
CG	8db63ee1-34d1-407d-8e81-71961dfde685	0.10	0.05	HCT116-unstranded
CG	8dbd2268-3441-43dd-ab3c-cf6dc7284f78	0.10	0.03	HCT116-unstranded
CG	8df29265-68c0-4809-9c11-85051c67362c	0.10	0.01	HCT116-unstranded
CG	8e0f80e6-7596-4ec2-b126-ba91d1048753	0.10	0.04	HCT116-unstranded
CG	8eea2a7b-f60c-40c0-bc49-f32c77b04dfb	0.10	0.08	HCT116-unstranded
CG	8f055794-c7bd-47f3-b139-068379637e33	0.10	0.27	HCT116-unstranded
CG	8f34e31d-6749-4934-b6de-aed52870c705	0.10	0.51	HCT116-unstranded
CG	8f960aa4-1898-4a40-94c1-59f5ae9f9045	0.10	0.42	HCT116-unstranded
CG	901e4e3c-e5ed-4c0a-8111-9698404a7c1c	0.10	0.93	HCT116-unstranded
CG	9090a621-e9da-4cb3-bcf2-10ac565641a7	0.10	0.1	HCT116-unstranded
CG	90a95a14-1d2f-4cfd-8f92-0e61ecc45197	0.10	0.01	HCT116-unstranded
CG	90b204e9-aa06-4b94-be3a-2fffaa7be154	0.10	0.19	HCT116-unstranded
CG	90c30c32-e23c-4f74-9d31-7de1e2c5eef5	0.10	0.0	HCT116-unstranded
CG	90c38cc2-b807-49df-93d8-97b9f07cc5c6	0.10	0.06	HCT116-unstranded
CG	90efcc5c-b042-4dbb-b93a-083a7672ff5a	0.10	0.21	HCT116-unstranded
CG	91590c7d-6d69-4a75-8ef3-49230ed2ddb9	0.10	0.02	HCT116-unstranded
CG	9205effd-dfdb-4751-8fc5-f5eeb7627712	0.10	0.01	HCT116-unstranded
CG	923de5f7-6db1-437e-af8c-35c07a24e2b0	0.10	0.04	HCT116-unstranded
CG	92a7e1e9-33ee-476d-afcf-974980bf61aa	0.10	0.01	HCT116-unstranded
CG	92b38350-dc45-4758-aa25-627f3ade616d	0.10	0.01	HCT116-unstranded
CG	93c45e04-872b-4809-b97c-80be443ab45e	0.10	0.03	HCT116-unstranded
CG	945cbdcf-5dc1-4922-9cd2-c6dea23ff365	0.10	0.02	HCT116-unstranded
CG	95188cfe-a612-40d1-a5a8-42cf01d874ca	0.10	0.59	HCT116-unstranded
CG	953825c2-16ed-4527-bb3c-c64bde15e6cb	0.10	0.55	HCT116-unstranded
CG	95717692-0622-4f01-a048-4b876e610433	0.10	0.02	HCT116-unstranded
CG	95dead48-20e3-48da-82fb-8de5cfa791e9	0.10	0.01	HCT116-unstranded
CG	9614952e-64f1-4b68-b810-8f649f50260e	0.10	0.01	HCT116-unstranded
CG	96c8f5fd-4025-4837-af86-cd04728ea15d	0.10	0.12	HCT116-unstranded
CG	96ee8ee6-960a-4644-ac9d-ba80d3f12fe0	0.10	0.02	HCT116-unstranded
CG	97f64a25-ad2e-42ac-b372-a030b8e1075f	0.10	0.24	HCT116-unstranded
CG	980f70c3-dd25-43d0-a29c-c8814b774974	0.10	0.04	HCT116-unstranded
CG	983c7d67-0c9e-420b-96b0-3ced40d2dde4	0.10	0.04	HCT116-unstranded
CG	986e9163-1a6c-4072-b2da-5047f4d5e66b	0.10	0.25	HCT116-unstranded
CG	988798d4-87e4-4fc0-92db-8412d95c037b	0.10	0.03	HCT116-unstranded
CG	98f04ce9-681f-408a-b399-a8f06f33479a	0.10	0.14	HCT116-unstranded
CG	991fd41b-a888-42eb-bd9d-ac57862414d2	0.10	0.01	HCT116-unstranded
CG	99fc634b-6e21-49fc-b5d4-a493f33d6ed5	0.10	0.13	HCT116-unstranded
CG	9a776c25-4a3b-4ae7-b2fa-9380eb133437	0.10	0.03	HCT116-unstranded
CG	9a7c293e-9262-4887-a021-793f698d9f00	0.10	0.08	HCT116-unstranded
CG	9ad2706c-0800-48e9-a14f-4bc7af60093b	0.10	0.06	HCT116-unstranded
CG	9b71d3d1-3009-473f-a211-f20f8b74a9eb	0.10	0.44	HCT116-unstranded
CG	9c6f6d77-a2c2-46fe-a7bb-1714d988675b	0.10	0.9	HCT116-unstranded
CG	9ca3c702-37cd-41d7-89bd-fb50c679f2c4	0.10	0.02	HCT116-unstranded
CG	9cad48e3-3892-47e5-b0fe-0d63618c2df3	0.10	0.14	HCT116-unstranded
CG	9d1f30b4-276f-4994-9f72-c7193c67e2cc	0.10	0.16	HCT116-unstranded
CG	9da40fc8-b888-4d2b-816c-e7f5ffb93b8d	0.10	0.03	HCT116-unstranded
CG	9da62cb5-6c51-4492-b2a5-10c945370a6e	0.10	0.05	HCT116-unstranded
CG	9de208b7-9a8d-4761-9c66-253945ab35f5	0.10	0.05	HCT116-unstranded
CG	9df3153c-901d-4e85-950a-aff9196c8d4b	0.10	0.05	HCT116-unstranded
CG	9e209b18-4944-4ce8-9175-e0fdb98ab179	0.10	0.0	HCT116-unstranded
CG	9e357c6c-c7f5-4bf2-8210-8add3509c1e6	0.10	0.06	HCT116-unstranded
CG	9ea18fb5-e1af-46c1-ba18-6a3d2d7b0c28	0.10	0.04	HCT116-unstranded
CG	9eadd183-f4df-49b6-9d2e-2105d490b038	0.10	0.07	HCT116-unstranded
CG	9f7d8371-50c2-4a7a-b96f-f40441edc278	0.10	0.21	HCT116-unstranded
CG	9fcb200b-2e24-4185-8911-1d284e543f34	0.10	0.28	HCT116-unstranded
CG	9fe10946-4d95-4ee9-b225-e7980c840c43	0.10	0.04	HCT116-unstranded
CG	a00deef2-6b47-4c30-86a1-d92c3c3d9a78	0.10	0.11	HCT116-unstranded
CG	a03443bd-b821-409f-842c-3bcad2c7ae90	0.10	0.04	HCT116-unstranded
CG	a0365ec4-1abb-44d7-8ca2-0530e4d9edff	0.10	0.13	HCT116-unstranded
CG	a050073e-ab60-4c42-9eb0-3a377e94fe54	0.10	0.05	HCT116-unstranded
CG	a06213a5-eab4-4cf1-8eba-4f8cfad8e8a0	0.10	0.13	HCT116-unstranded
CG	a0b36e49-5617-4594-9650-00696c10630a	0.10	0.05	HCT116-unstranded
CG	a0dfce46-8a77-471b-b816-e3c945ebd797	0.10	0.04	HCT116-unstranded
CG	a1bd4d5c-c8e1-46ab-af78-4d5f8c916bae	0.10	0.02	HCT116-unstranded
CG	a216bb5f-401c-491a-a0fe-ab6548cb1341	0.10	0.03	HCT116-unstranded
CG	a26075c1-d23e-49ae-988e-e3fc6491feb7	0.10	0.07	HCT116-unstranded
CG	a288a54b-9fff-4f11-b107-032302ef34c0	0.10	0.03	HCT116-unstranded
CG	a339b9a5-8193-4b5f-867b-a738b8e17f06	0.10	0.0	HCT116-unstranded
CG	a36db979-7543-418d-97bf-618bb903743f	0.10	0.42	HCT116-unstranded
CG	a3ab77cb-21b8-413e-971c-b93001d52b15	0.10	0.03	HCT116-unstranded
CG	a3b2e840-7202-49eb-9b19-e546ed49b377	0.10	0.31	HCT116-unstranded
CG	a3f371ea-9751-4c2c-be7e-5304595964f8	0.10	0.05	HCT116-unstranded
CG	a3f5a08a-8489-418c-942c-dd7fe1acb824	0.10	0.11	HCT116-unstranded
CG	a43d10b9-3ad3-4fa4-90aa-4484926069c3	0.10	0.18	HCT116-unstranded
CG	a472f72b-271f-4eb9-a043-12aa78a5cb9b	0.10	0.14	HCT116-unstranded
CG	a48ec03f-5155-47af-a90a-dbe866ebacee	0.10	0.1	HCT116-unstranded
CG	a4a7f40f-5481-47ec-9a2e-7f69e6f7253f	0.10	0.36	HCT116-unstranded
CG	a4a85771-800d-41b6-82b5-3b039247561b	0.10	0.19	HCT116-unstranded
CG	a4e4108b-8251-4eb1-8a92-73ccd039f0b9	0.10	0.09	HCT116-unstranded
CG	a4e70588-772b-4cd0-8400-28c094cf53e5	0.10	0.0	HCT116-unstranded
CG	a5e70624-01f4-4381-bcf2-f7bb6768da5d	0.10	0.1	HCT116-unstranded
CG	a6068823-fffb-408d-8556-89128797eab3	0.10	0.63	HCT116-unstranded
CG	a65224ae-bc9f-458a-af99-09f216f7767f	0.10	0.9	HCT116-unstranded
CG	a6916517-bd0f-4a7a-a3bd-7f44ca7d306b	0.10	0.18	HCT116-unstranded
CG	a6a4b0a2-1640-4031-a948-b74f24dd6b29	0.10	0.01	HCT116-unstranded
CG	a6ff9d2f-463a-41bc-baa5-5ccc264fbbad	0.10	0.01	HCT116-unstranded
CG	a7594958-9f1f-45d0-b24c-996b31ad7e52	0.10	0.02	HCT116-unstranded
CG	a78577c5-e57c-446d-925d-964b34ce1cb2	0.10	0.36	HCT116-unstranded
CG	a78d9e16-30a8-4e1e-8f9c-ccc0c26e3e3f	0.10	0.02	HCT116-unstranded
CG	a7953892-02be-426f-9e71-dfebef6d3224	0.10	0.16	HCT116-unstranded
CG	a80b94dc-8559-4816-a60d-f08cc84fa526	0.10	0.53	HCT116-unstranded
CG	a856c1cc-8aac-4f66-a0f8-440409efc0b7	0.10	0.13	HCT116-unstranded
CG	a8723702-3b2d-4e21-a1c8-c2cb7045ef12	0.10	0.08	HCT116-unstranded
CG	a8db7b95-0d69-487f-9e17-e2349410772a	0.10	0.01	HCT116-unstranded
CG	a9757d73-66f6-44a8-be0d-d42c1c30c247	0.10	0.6	HCT116-unstranded
CG	a9b6aba4-57ec-42a9-a3c7-8d735f4babd5	0.10	0.11	HCT116-unstranded
CG	aa68055d-08b1-465d-b6e2-10e77e40a98c	0.10	0.16	HCT116-unstranded
CG	aab59494-b550-4f94-8076-4d8323bff44c	0.10	0.03	HCT116-unstranded
CG	ab0403c9-e342-412f-93b8-92451f9f1d29	0.10	0.0	HCT116-unstranded
CG	ab33ec5f-cdd4-4d7c-bec0-52db9481d3f4	0.10	0.09	HCT116-unstranded
CG	ac45d21c-c336-4ac4-af09-d77689f8697f	0.10	0.01	HCT116-unstranded
CG	ac7b98a1-c4c3-4733-bbcc-aefde0843d1b	0.10	0.15	HCT116-unstranded
CG	acc8a09b-82e3-4a9a-9ae6-dc6e6b335d4c	0.10	0.0	HCT116-unstranded
CG	ad058eeb-a476-4513-8320-10142d2b5601	0.10	0.45	HCT116-unstranded
CG	adcccaa0-5084-4cb8-8d36-5ade97a5baad	0.10	0.13	HCT116-unstranded
CG	adf47773-0fe1-484a-94ad-3617ccea242c	0.10	0.04	HCT116-unstranded
CG	ae3b8715-0d84-4c45-869c-27140536da90	0.10	0.02	HCT116-unstranded
CG	aea18321-9f96-4280-93c6-b1c2479fdfdd	0.10	0.2	HCT116-unstranded
CG	af5dd889-f748-48f9-9516-dae44c083d40	0.10	0.0	HCT116-unstranded
CG	afdc86ea-f9b9-468a-8320-300c1951820b	0.10	0.02	HCT116-unstranded
CG	b021eaa3-af4e-48c3-b5ba-d03c3f3ac9f2	0.10	0.05	HCT116-unstranded
CG	b030da5c-4fa1-40df-8aa7-5fb2a7b42e6f	0.10	0.03	HCT116-unstranded
CG	b04854a3-3c3b-47e3-aa2b-af822f547d5b	0.10	0.48	HCT116-unstranded
CG	b0fc15dc-114b-442c-8d3f-0ae03196c8cb	0.10	0.55	HCT116-unstranded
CG	b0fd1689-975d-46b5-9132-42f15fdb4c91	0.10	0.14	HCT116-unstranded
CG	b10b1fa7-762c-44c8-9c76-aec3cf554314	0.10	0.87	HCT116-unstranded
CG	b1129f65-a1d5-4b66-87d0-3a54abc09321	0.10	0.27	HCT116-unstranded
CG	b2c908d7-70cc-4161-8ff5-3a394b441fa0	0.10	0.26	HCT116-unstranded
CG	b2f0f779-5db5-4d28-a074-42a7b53f0a65	0.10	0.01	HCT116-unstranded
CG	b3157cd6-9bb3-42cf-8d64-0171e4e13db2	0.10	0.02	HCT116-unstranded
CG	b3a575f3-6d0b-4da4-82bf-b89e31388444	0.10	0.65	HCT116-unstranded
CG	b3da5dc0-d8b4-4f56-b1f3-4ae9e5929806	0.10	0.02	HCT116-unstranded
CG	b4d02555-1083-4c6c-9d1a-6453034bc871	0.10	0.0	HCT116-unstranded
CG	b4e6f40f-0fe4-41e7-b07e-79ac33f4321a	0.10	0.26	HCT116-unstranded
CG	b515fc37-992e-44b7-be34-00b7cbbb25bf	0.10	0.15	HCT116-unstranded
CG	b5afdd70-63ec-4f23-a9e7-9e48808c78d4	0.10	0.16	HCT116-unstranded
CG	b5b02e21-e200-462b-bff8-99a91106b845	0.10	0.03	HCT116-unstranded
CG	b5be38d1-7f55-40e5-b5de-91f9bcba4bb5	0.10	0.01	HCT116-unstranded
CG	b626b336-635b-46e1-b5eb-6ed6b8cb25c9	0.10	0.57	HCT116-unstranded
CG	b6c92dd9-3637-4923-948f-6c293851987b	0.10	0.04	HCT116-unstranded
CG	b721bf94-514f-464e-b82a-0fc23ef5ba42	0.10	0.04	HCT116-unstranded
CG	b7257a97-349d-4a00-ba1e-f47447532828	0.10	0.59	HCT116-unstranded
CG	b7d44134-ead6-4932-b0be-fe0de0928cf4	0.10	0.02	HCT116-unstranded
CG	b8bbba74-6eae-4502-80de-4cbe64ffbbc5	0.10	0.05	HCT116-unstranded
CG	b8d85011-6084-4e34-8f1a-c6b31e1bcfa6	0.10	0.16	HCT116-unstranded
CG	b8da3c5a-d405-4ec9-a331-2fce321be7c0	0.10	0.87	HCT116-unstranded
CG	b94dfd02-b20c-4344-beef-d7698831be9a	0.10	0.55	HCT116-unstranded
CG	b9a6f391-6d5b-4bc2-adda-068950c4a184	0.10	0.63	HCT116-unstranded
CG	b9cdba95-12f9-477a-8bcc-8e3479a99dc7	0.10	0.05	HCT116-unstranded
CG	b9d5a450-2aa2-4017-9f47-5bbf7083bf64	0.10	0.23	HCT116-unstranded
CG	bb285731-4833-40c5-b366-09279439f9b5	0.10	0.0	HCT116-unstranded
CG	bb6a0336-3cde-4a20-a457-a9d254c2c7a9	0.10	0.05	HCT116-unstranded
CG	bbc03b38-6631-45f3-b086-af6d5fc521e4	0.10	0.01	HCT116-unstranded
CG	bc91ef52-8e47-411d-a50a-7658376c0f4e	0.10	0.25	HCT116-unstranded
CG	bce69a9b-48f3-4c75-b73b-71e8064a3247	0.10	0.68	HCT116-unstranded
CG	bdb8cc89-e961-4615-8475-dd6f6660a56f	0.10	0.03	HCT116-unstranded
CG	bf1ed4e5-3489-4e23-bdcf-6bfb90ba1ed2	0.10	0.01	HCT116-unstranded
CG	bf8ef3cb-90f4-4d7a-beb7-fc27291783f4	0.10	0.05	HCT116-unstranded
CG	c010878f-e20d-4e4b-ac7a-64b90cec32d6	0.10	0.03	HCT116-unstranded
CG	c03861ca-1f99-4a5a-bc89-45e61412a871	0.10	0.01	HCT116-unstranded
CG	c1ce028d-f074-4d92-a558-a9330bf53b5d	0.10	0.0	HCT116-unstranded
CG	c1ef4298-34f3-4382-8fea-8fc9f2e7f16a	0.10	0.23	HCT116-unstranded
CG	c22d670e-fdd4-4ca6-ae16-6fd7a9891e29	0.10	0.02	HCT116-unstranded
CG	c259d469-8fda-413a-8817-87f0e4612f0e	0.10	0.01	HCT116-unstranded
CG	c2a394d1-30ce-4f53-8dcd-a5e411c546e8	0.10	0.09	HCT116-unstranded
CG	c31c954e-9d34-4148-80e0-24219c0e54ff	0.10	0.01	HCT116-unstranded
CG	c3520974-0946-425f-8e0f-348bac83cfbf	0.10	0.03	HCT116-unstranded
CG	c391fb2e-2d8d-4302-a871-bee5116caa55	0.10	0.02	HCT116-unstranded
CG	c481eea4-688b-4f29-bf2b-6809dc25bfd3	0.10	0.9	HCT116-unstranded
CG	c525c0f3-9c98-494b-8c2f-a8604cb8f035	0.10	0.0	HCT116-unstranded
CG	c5338be0-d2d6-4b35-a678-21afa7d2e84b	0.10	0.01	HCT116-unstranded
CG	c58c839a-4417-4ed7-98fb-ac321f7ef222	0.10	0.11	HCT116-unstranded
CG	c5ccbb84-264e-48e5-b550-6c1d1d202d33	0.10	0.03	HCT116-unstranded
CG	c5fa027f-2949-49f7-9eee-1e4ef09dc533	0.10	0.03	HCT116-unstranded
CG	c69a02d6-5fd7-497b-b2dc-b60b5792e809	0.10	0.29	HCT116-unstranded
CG	c6b679b1-7494-43eb-be38-b7659439bcd9	0.10	0.02	HCT116-unstranded
CG	c6ecfbd8-ea54-44f4-807a-af8f1b1d748f	0.10	0.01	HCT116-unstranded
CG	c704653b-64b7-413b-8db2-49641c1273d6	0.10	0.06	HCT116-unstranded
CG	c70f0576-7903-4a00-9f7c-2fd51b193e74	0.10	0.09	HCT116-unstranded
CG	c7473ff6-f0cf-4d6c-8fba-268579e7df39	0.10	0.05	HCT116-unstranded
CG	c7c594c6-6b1e-45e5-9db4-e959fbdbbc50	0.10	0.41	HCT116-unstranded
CG	c7db83f4-6de4-4664-8232-a750fdf6f6d1	0.10	0.16	HCT116-unstranded
CG	c825f9ca-a720-4af2-b1f4-a3ea972ff278	0.10	0.15	HCT116-unstranded
CG	c835c753-11ad-4ef6-993f-f84156febebf	0.10	0.01	HCT116-unstranded
CG	c879a4ab-dc81-47db-a0f9-4a399ef24625	0.10	0.52	HCT116-unstranded
CG	c87d56f9-b51c-48c4-862e-001b7bf0f924	0.10	0.0	HCT116-unstranded
CG	c9e981e2-6f69-4ade-ad49-29c0b8f7cfe2	0.10	0.21	HCT116-unstranded
CG	c9efed44-cf5b-45d5-8da0-e9759073dc54	0.10	0.04	HCT116-unstranded
CG	ca4e49fc-901f-4383-a45a-a4015798ad41	0.10	0.05	HCT116-unstranded
CG	ca646e47-5ae8-429d-84dd-803d44f33de9	0.10	0.78	HCT116-unstranded
CG	cae5ebfe-6d1f-464b-890b-9a69579a0151	0.10	0.15	HCT116-unstranded
CG	cc70e591-06f8-44e4-a821-128928ab22d0	0.10	0.04	HCT116-unstranded
CG	cc7f1284-3feb-42ba-8d5e-2a2f6262c1f6	0.10	0.04	HCT116-unstranded
CG	cc961f89-c5b1-428c-9fb8-206f4a67be27	0.10	0.1	HCT116-unstranded
CG	ccaa276d-07b0-4f2d-a52f-5d4fbf42aa8f	0.10	0.01	HCT116-unstranded
CG	ccf2dd3a-0c20-4ccf-82b1-8b576623b08e	0.10	0.02	HCT116-unstranded
CG	ccfc3e25-bab3-4b13-b9ae-09211b8aed40	0.10	0.02	HCT116-unstranded
CG	ce38ca9a-ff74-41e7-b1c9-6812f364a158	0.10	0.0	HCT116-unstranded
CG	ced2b418-2046-4873-be3e-d134e7451e2c	0.10	0.51	HCT116-unstranded
CG	cf008c12-c45e-4c99-8dee-59b791b14fb0	0.10	0.27	HCT116-unstranded
CG	cf425dea-5496-4b73-b233-abe3e8a71e96	0.10	0.15	HCT116-unstranded
CG	cf57189a-7dfb-4541-b0d0-3060db40554a	0.10	0.03	HCT116-unstranded
CG	cf59b710-1139-4cec-9a92-fa405411e53d	0.10	0.02	HCT116-unstranded
CG	cf6b8dfc-d52a-4970-a744-a80c9643deee	0.10	0.2	HCT116-unstranded
CG	cf86c5cc-0877-4adb-a55c-e6eec031b3ee	0.10	0.11	HCT116-unstranded
CG	cfab7f03-d0da-4dea-8fd7-469a7963124c	0.10	0.61	HCT116-unstranded
CG	cfe6f697-a069-4894-a4fb-f44cee62bb84	0.10	0.06	HCT116-unstranded
CG	d05f809d-117d-462c-a67c-2c3dd183e5c6	0.10	0.09	HCT116-unstranded
CG	d08bcacc-c987-4942-bb9a-37159677a0cd	0.10	0.27	HCT116-unstranded
CG	d09978c6-a6b6-4004-9c5f-115c9279aa74	0.10	0.0	HCT116-unstranded
CG	d1396fe0-59a8-419d-8b32-315d123cf39a	0.10	0.53	HCT116-unstranded
CG	d1fe2146-1010-4c39-b9bc-9515697fe794	0.10	0.05	HCT116-unstranded
CG	d2237a23-9d85-4187-b4a3-c14d50da74d1	0.10	0.13	HCT116-unstranded
CG	d28f823d-c12a-4424-8e90-571f7f3e1ccc	0.10	0.16	HCT116-unstranded
CG	d370aa8e-229c-4ce5-90b8-3a1ad993957b	0.10	0.58	HCT116-unstranded
CG	d3be7729-072a-4e6d-af27-fbc1ecdacad3	0.10	0.06	HCT116-unstranded
CG	d3f54fd7-4f86-4572-b73d-7bd1bb2a9d2a	0.10	0.05	HCT116-unstranded
CG	d4304d75-dad2-4321-83d6-a7d822a1bbe9	0.10	0.11	HCT116-unstranded
CG	d4d0dce8-24c6-4bae-85e7-df7532714aa0	0.10	0.03	HCT116-unstranded
CG	d526cf1d-eab5-44dd-8646-4c3798a2500c	0.10	0.03	HCT116-unstranded
CG	d5553707-5b2b-4bf0-8469-e4505ba5884d	0.10	0.36	HCT116-unstranded
CG	d59556d0-fb0c-43cd-9765-1d268a12e338	0.10	0.0	HCT116-unstranded
CG	d68898a3-abdc-4940-ae52-1ca4d498851a	0.10	0.0	HCT116-unstranded
CG	d6a96096-6b2b-435b-87ed-9c45c0f77f5d	0.10	0.02	HCT116-unstranded
CG	d712a3ce-ec43-43f5-a2f1-c12d716d8325	0.10	0.01	HCT116-unstranded
CG	d745e2cc-73ee-44f5-9b9a-36c504603ff2	0.10	0.04	HCT116-unstranded
CG	d78c01e4-24ad-41f1-b93a-954d5c844ee8	0.10	0.01	HCT116-unstranded
CG	d7eb949f-38e0-4b30-931f-cea57bc4f139	0.10	0.02	HCT116-unstranded
CG	d89ac22d-9433-4410-ab1d-dabc76bcf00c	0.10	0.0	HCT116-unstranded
CG	d8adeb0e-4939-4164-aa6b-db9f1b31fa84	0.10	0.0	HCT116-unstranded
CG	d8cc4146-2c03-4917-855d-93bf552086d5	0.10	0.2	HCT116-unstranded
CG	d96b46ac-0d06-4175-acf6-4b0eed7ebef8	0.10	0.08	HCT116-unstranded
CG	d97e696c-5d3f-49f1-a4d0-6971b6c1d044	0.10	0.73	HCT116-unstranded
CG	da15aa46-872d-4beb-b10b-0f0c6124040f	0.10	0.03	HCT116-unstranded
CG	da462a68-13f6-466e-91cc-840d999cb2b4	0.10	0.16	HCT116-unstranded
CG	daafccc0-d6c9-4af2-b587-7e6cbd006cc4	0.10	0.52	HCT116-unstranded
CG	db152054-c76f-41fa-beb8-4ac53d3765a2	0.10	0.5	HCT116-unstranded
CG	dbf3d9d9-87d8-467b-b2a5-6174d399d9e3	0.10	0.01	HCT116-unstranded
CG	dc27c72c-eae4-49be-8f3d-2b8637b04e13	0.10	0.03	HCT116-unstranded
CG	dccc8f7b-ed59-46cf-84e7-577c0bccf0f3	0.10	0.22	HCT116-unstranded
CG	dd1f6936-4aad-4530-a7f3-e23ab0243963	0.10	0.14	HCT116-unstranded
CG	ddc5ea82-c96f-43e9-b6d7-f8eda1644fab	0.10	0.32	HCT116-unstranded
CG	de2ccaf6-4bdf-45a5-983b-4f3ce9af5c9f	0.10	0.01	HCT116-unstranded
CG	de94f3b9-4f60-4ce4-b85c-72ba7a61ba2b	0.10	0.25	HCT116-unstranded
CG	df3b09ee-e2e2-4d35-b553-639936a167b9	0.10	0.36	HCT116-unstranded
CG	e058fdbb-55ab-4e61-82ed-148b844de257	0.10	0.04	HCT116-unstranded
CG	e1418a43-887c-4a25-9adf-7c0b035ce121	0.10	0.18	HCT116-unstranded
CG	e17b2f7d-cf45-4f62-be99-3e9a18451555	0.10	0.43	HCT116-unstranded
CG	e1c937cf-95b7-42c2-a32e-e26d73e3bdbd	0.10	0.01	HCT116-unstranded
CG	e1fdae29-f26e-4e51-88eb-07ae785d2396	0.10	0.15	HCT116-unstranded
CG	e2618427-34e4-4fac-bff2-a1ced6345820	0.10	0.16	HCT116-unstranded
CG	e2c44f44-6cc5-4b5e-b32c-61e773edc238	0.10	0.1	HCT116-unstranded
CG	e31b9696-a6ae-475e-92c9-9c45dc9330a1	0.10	0.02	HCT116-unstranded
CG	e41bd5f6-b675-489b-a833-773fa132ea0c	0.10	0.36	HCT116-unstranded
CG	e555bf87-b9f8-409d-8434-fab9c42e82a6	0.10	0.02	HCT116-unstranded
CG	e60733d2-b124-4b2e-81d6-cc1b54c8d636	0.10	0.08	HCT116-unstranded
CG	e61d7dfd-af6a-404c-a662-a92af62781d3	0.10	0.01	HCT116-unstranded
CG	e670fc6f-a7f4-4b63-8689-ff92d42e1a79	0.10	0.27	HCT116-unstranded
CG	e6ee6a92-f9e9-42d0-a1c2-55eb87590894	0.10	0.01	HCT116-unstranded
CG	e70bd8f9-af5a-4e67-9972-3de048b8a0ea	0.10	0.05	HCT116-unstranded
CG	e7802d8b-297a-4730-b81c-91064290f45f	0.10	0.07	HCT116-unstranded
CG	e8eaef96-6b30-4b5a-bec4-405709bf90e6	0.10	0.09	HCT116-unstranded
CG	eafb513a-ca90-4403-a440-fc7cc26e2fe1	0.10	0.0	HCT116-unstranded
CG	ebb7113f-8495-4e91-a50b-0184f56a214d	0.10	0.0	HCT116-unstranded
CG	ebb8f478-aabd-481b-8e59-9137eb360431	0.10	0.02	HCT116-unstranded
CG	ec0d862a-42bd-4c62-99e7-5a24c5e6587b	0.10	0.26	HCT116-unstranded
CG	ec2e03a1-14e7-43e4-be2e-beb8af934014	0.10	0.01	HCT116-unstranded
CG	ed011d33-553d-4a54-aa37-4150523b04b2	0.10	0.35	HCT116-unstranded
CG	ed98e803-2798-4014-94a7-f9c50c7120d1	0.10	0.51	HCT116-unstranded
CG	edbbe80e-c338-4d48-9560-66fa8994c84a	0.10	0.19	HCT116-unstranded
CG	ee1b73c0-c1f6-4f5d-a5c6-97a081ea4108	0.10	0.04	HCT116-unstranded
CG	eec4659b-53df-4722-a485-c4df26bb57bc	0.10	0.03	HCT116-unstranded
CG	eec5806e-4a44-4b3c-831d-72bfc3d13f7c	0.10	0.19	HCT116-unstranded
CG	eee95dea-1e1a-4cc4-be2b-a71ab695c1a0	0.10	0.36	HCT116-unstranded
CG	ef0391fd-a921-459a-be3e-bdcecfb8fc8e	0.10	0.0	HCT116-unstranded
CG	ef7aefb2-92e3-462f-9aab-4d1f579e3ad8	0.10	0.01	HCT116-unstranded
CG	efeba767-68b2-40ce-bc12-993014a77f4e	0.10	0.64	HCT116-unstranded
CG	f0a52abd-381f-4ddb-a5e1-cf7ef30973f1	0.10	0.0	HCT116-unstranded
CG	f1702510-8638-4a1b-af55-e208ad9d4592	0.10	0.01	HCT116-unstranded
CG	f277c80f-e713-428e-8978-d7ae97a58147	0.10	0.02	HCT116-unstranded
CG	f2a43180-594b-4880-be94-0c1e7aaecfdb	0.10	0.21	HCT116-unstranded
CG	f344f9ad-9a51-49b6-aafb-614be57df2cf	0.10	0.53	HCT116-unstranded
CG	f3cf61f9-7b8c-4161-adc5-3f97a82b5e03	0.10	0.0	HCT116-unstranded
CG	f3da78c1-dc93-4bf0-a249-e2e7ac99d984	0.10	0.0	HCT116-unstranded
CG	f411766e-3125-4708-b356-74869cf6a87a	0.10	0.35	HCT116-unstranded
CG	f41bf029-1793-424b-876f-13d62595d5c0	0.10	0.01	HCT116-unstranded
CG	f50c196a-9cbc-4d83-baeb-cc40099f22e6	0.10	0.03	HCT116-unstranded
CG	f60bb571-8ba5-43b2-aa48-5dc40fb181cc	0.10	0.03	HCT116-unstranded
CG	f6935c9e-4ebf-45b8-9d68-2142027174d5	0.10	0.1	HCT116-unstranded
CG	f6a501c2-5e3a-48de-ba49-7e55351730d9	0.10	0.52	HCT116-unstranded
CG	f7c98c47-4b93-4c17-bd68-7ee5de924e58	0.10	0.01	HCT116-unstranded
CG	f832ac6d-cf77-4664-84bf-7340668d60a0	0.10	0.45	HCT116-unstranded
CG	f8938439-30e8-4b33-8adb-fc3b4a071258	0.10	0.28	HCT116-unstranded
CG	f8f1bc6a-3bd1-48f0-9c07-304d7c8e9333	0.10	0.03	HCT116-unstranded
CG	fb3be8c4-b687-4084-98bf-9baa3deeecfe	0.10	0.24	HCT116-unstranded
CG	fce0f5e7-52b1-48c6-b82c-98ddb14efc72	0.10	0.15	HCT116-unstranded
CG	ff85d6b8-6185-4722-a79f-bcff68f46841	0.10	0.22	HCT116-unstranded
CG	0080c1d6-e74d-45ab-bf79-d73d85edddd1	0.05	0.12	HCT116-unstranded
CG	0097ef81-d504-4f46-9c68-92c1eefda262	0.05	0.02	HCT116-unstranded
CG	00d30ce3-7f7d-473c-affc-439d574b0caa	0.05	0.02	HCT116-unstranded
CG	00e28573-a7a6-4639-97c1-6b557d1ef8ed	0.05	0.09	HCT116-unstranded
CG	00e2a473-2ee1-4181-a81b-8e4cfad21ca0	0.05	0.02	HCT116-unstranded
CG	01423a05-3a99-4728-b159-6d21db67ce36	0.05	0.03	HCT116-unstranded
CG	014bb509-a5df-4c6e-963d-764724563142	0.05	0.43	HCT116-unstranded
CG	01ab9948-882b-484e-abe1-aeea793a6fa8	0.05	0.64	HCT116-unstranded
CG	01e43da6-53c7-45d6-8b20-e5400d93c8b9	0.05	0.28	HCT116-unstranded
CG	020041e4-ce65-4af1-a951-6142f811355d	0.05	0.03	HCT116-unstranded
CG	02054e0a-146a-4a42-b60c-4cfe064f5188	0.05	0.01	HCT116-unstranded
CG	025358eb-b632-4e46-8bb4-5dfd59e41ecf	0.05	0.0	HCT116-unstranded
CG	02ab986e-23d4-4539-9142-16404cdeffba	0.05	0.22	HCT116-unstranded
CG	031a08d5-c31d-486d-90f0-f4d1564dd955	0.05	0.1	HCT116-unstranded
CG	03205a7b-89b4-44b2-9055-81f5a89539e7	0.05	0.03	HCT116-unstranded
CG	0341815e-f6a2-4208-81e4-7f3fc665f8d9	0.05	0.12	HCT116-unstranded
CG	053c3400-b7cc-4e46-aa7d-24b324c75336	0.05	0.0	HCT116-unstranded
CG	057e9348-bee6-44d9-96c2-96dbf6a6317d	0.05	0.04	HCT116-unstranded
CG	062905b1-0c9e-4804-af94-140a5f14a4f0	0.05	0.07	HCT116-unstranded
CG	082ebac5-a4b5-4944-9a91-ec3118efc0be	0.05	0.39	HCT116-unstranded
CG	08d14529-3306-4d36-8552-a5938b08774d	0.05	0.24	HCT116-unstranded
CG	08e4d73b-5070-46ba-97e7-b4c4ebf4630b	0.05	0.92	HCT116-unstranded
CG	0908fb4a-d730-4e0c-bb44-f6423d6959a4	0.05	0.01	HCT116-unstranded
CG	091ddeff-f052-4606-a4b4-29c678ba3ba1	0.05	0.04	HCT116-unstranded
CG	09a37d50-9501-46fe-8dbf-1f97a8cd480f	0.05	0.0	HCT116-unstranded
CG	0a525186-3e37-4fc0-8ac6-b1c2d5c171d2	0.05	0.1	HCT116-unstranded
CG	0a5a614a-6b4a-4c15-bd1f-c33fa20f495e	0.05	0.51	HCT116-unstranded
CG	0afbebf0-c853-4179-b526-b1388e5c7c98	0.05	0.01	HCT116-unstranded
CG	0b0d0c8e-0339-4ab7-a52b-3ca23df11e3b	0.05	0.04	HCT116-unstranded
CG	0b756dd7-2de7-40fb-b782-924328a4aa52	0.05	0.04	HCT116-unstranded
CG	0c030e56-3c89-4997-862b-0ab38f6c75a4	0.05	0.87	HCT116-unstranded
CG	0c0fcecb-43d3-4253-a996-cdedd100912f	0.05	0.03	HCT116-unstranded
CG	0cfd121b-8379-4432-8f4b-129370ec1ab8	0.05	0.4	HCT116-unstranded
CG	0d53ee93-57a7-4859-bbea-9beab989d993	0.05	0.5	HCT116-unstranded
CG	0d82c3a1-5c9f-4a9f-bcc6-be279ff5b493	0.05	0.05	HCT116-unstranded
CG	0dc00221-c64f-4db8-9410-8c48a9b64c17	0.05	0.46	HCT116-unstranded
CG	0e191795-7a44-4d35-9315-4a60dd5c86f7	0.05	0.01	HCT116-unstranded
CG	0e8fe927-308a-44a2-98c8-3deee9189e41	0.05	0.81	HCT116-unstranded
CG	0e9f81d8-f084-4931-8bde-397557f981a3	0.05	0.04	HCT116-unstranded
CG	0ea62c3c-1412-43c8-9792-4b23a2a0593d	0.05	0.75	HCT116-unstranded
CG	0ef9466f-79df-4ccd-bc89-3cab46c04edf	0.05	0.03	HCT116-unstranded
CG	0f094572-4ca9-45c4-b622-c0e66a55c715	0.05	0.3	HCT116-unstranded
CG	0f4be689-6056-4478-8933-bdc219847deb	0.05	0.02	HCT116-unstranded
CG	0f9f46ae-bb45-4514-a3ab-bb50a266227a	0.05	0.05	HCT116-unstranded
CG	102ec292-6376-43dd-a300-43549492cb79	0.05	0.05	HCT116-unstranded
CG	1065602c-40de-468c-82fd-94fc2d5966a3	0.05	0.02	HCT116-unstranded
CG	10d2ad20-79d8-4be6-b9da-691b320a27fa	0.05	0.06	HCT116-unstranded
CG	10eb78d2-b954-4607-9e94-b6a798439ab4	0.05	0.03	HCT116-unstranded
CG	116a91a7-4b9b-4f42-b79a-2dbf80321405	0.05	0.09	HCT116-unstranded
CG	1179856f-9527-43c3-b92c-8fafd49df149	0.05	0.02	HCT116-unstranded
CG	1182c16c-72f6-4cf2-993c-8a3bfe746295	0.05	0.7	HCT116-unstranded
CG	11a06bb0-7457-41f8-9c95-3bf53ac1eda8	0.05	0.0	HCT116-unstranded
CG	11aa175f-c5c7-4132-bdc5-e8a35fbbda52	0.05	0.02	HCT116-unstranded
CG	11cee6e3-f261-420c-bc34-22d0b6d2f02d	0.05	0.06	HCT116-unstranded
CG	121e6288-9933-453e-b0fc-ec941b0284ee	0.05	0.27	HCT116-unstranded
CG	137ee7be-8758-453b-b709-9814afcd1c8a	0.05	0.02	HCT116-unstranded
CG	13c12cb4-98f1-4b91-891e-71ea602d34f5	0.05	0.03	HCT116-unstranded
CG	143c593f-2178-4fbd-8760-9dcacc743c29	0.05	0.11	HCT116-unstranded
CG	15c358b3-7ccd-451c-a51b-7431ac776574	0.05	0.31	HCT116-unstranded
CG	15d5fc47-2b2d-4cf7-b19b-5a7b88e66a9f	0.05	0.02	HCT116-unstranded
CG	15f5c1ef-db95-4efe-a649-5282e467243b	0.05	0.03	HCT116-unstranded
CG	1696d4d4-ea63-4749-a6b2-1a5cfb415ebd	0.05	0.0	HCT116-unstranded
CG	188b2e2a-cb6f-4ec5-8638-a321f6cfa6f1	0.05	0.01	HCT116-unstranded
CG	18da8e90-5b06-4238-8f9a-30ddb34deb1d	0.05	0.01	HCT116-unstranded
CG	18e291b0-e2fe-4e0e-a123-238ee3e49d1d	0.05	0.0	HCT116-unstranded
CG	190db37e-4928-488c-a319-caf6f60396c3	0.05	0.09	HCT116-unstranded
CG	191c4fe2-b91b-43af-a389-788462c66bae	0.05	0.63	HCT116-unstranded
CG	1996ee40-105a-4704-b587-64f4373308b0	0.05	0.02	HCT116-unstranded
CG	19f1be13-7295-42ba-a56c-428ac0900a37	0.05	0.02	HCT116-unstranded
CG	1a0bd673-d213-4445-9a40-2db5efc0393a	0.05	0.07	HCT116-unstranded
CG	1a99136a-6fad-469b-abf3-6dd919765dac	0.05	0.01	HCT116-unstranded
CG	1b385bf1-44ae-4e97-b657-427c71ab5ea5	0.05	0.1	HCT116-unstranded
CG	1c514d07-76b3-4a76-b81a-91c6d3a1016f	0.05	0.04	HCT116-unstranded
CG	1c834421-d03c-43d8-9e50-eab4f62f4665	0.05	0.01	HCT116-unstranded
CG	1ceaa933-f90e-4c07-8de3-c86342ce74d4	0.05	0.5	HCT116-unstranded
CG	1d2861ab-eaa8-421b-a917-b06732d681f9	0.05	0.02	HCT116-unstranded
CG	1d6e476d-0eb4-41ef-8a7f-3d1a22357038	0.05	0.03	HCT116-unstranded
CG	1e3a4541-4e50-43d2-8f90-d8a8b55922a8	0.05	0.01	HCT116-unstranded
CG	1ea4db55-3d6d-41f7-b358-d7b4264a849f	0.05	0.01	HCT116-unstranded
CG	1ead1b19-67b1-4e60-988e-700ade2a74ad	0.05	0.1	HCT116-unstranded
CG	1ee5462c-6b0c-4a12-9e8e-3ace67f4e031	0.05	0.0	HCT116-unstranded
CG	1f28e99a-735a-4620-a153-8676ca3f53d9	0.05	0.01	HCT116-unstranded
CG	1f5b87b6-de13-4c1c-9cec-e26d64cf7560	0.05	0.12	HCT116-unstranded
CG	1f73a125-71db-4398-b80f-055f2ebc4f45	0.05	0.02	HCT116-unstranded
CG	1fefc5ae-051d-4038-92eb-a1a381275dca	0.05	0.05	HCT116-unstranded
CG	1ff3c681-1c08-4536-abb8-14d4d0f076d3	0.05	0.03	HCT116-unstranded
CG	217f9512-8017-4129-bd86-f6279a370d07	0.05	0.64	HCT116-unstranded
CG	2226390b-551f-4b82-b30e-ffd5ca8a6073	0.05	0.14	HCT116-unstranded
CG	22669bcc-7938-4cab-aeca-a2ba3e38c6c3	0.05	0.55	HCT116-unstranded
CG	22704ae9-e8af-40b4-8e8c-3cf58645c552	0.05	0.3	HCT116-unstranded
CG	23289a26-add8-4f8c-be1f-defa842db53e	0.05	0.04	HCT116-unstranded
CG	2356cce1-243d-4afc-b18e-b6df6a40aa73	0.05	0.12	HCT116-unstranded
CG	23970e46-2819-4fe9-912e-751e6434304a	0.05	0.02	HCT116-unstranded
CG	239f96ee-12a8-4795-b5a6-b418c896a200	0.05	0.01	HCT116-unstranded
CG	24691ff8-2c04-4cd2-9793-4b77e9b3d11f	0.05	0.11	HCT116-unstranded
CG	25806dee-bb59-4b33-9876-0af809c68230	0.05	0.13	HCT116-unstranded
CG	25a96acc-3895-4eea-b33b-bc0f9f1a8d20	0.05	0.08	HCT116-unstranded
CG	2644ca58-b50f-4fec-adc9-0f3c39481a7f	0.05	0.07	HCT116-unstranded
CG	269df24c-6f70-4a85-afa3-599b5fc59d5b	0.05	0.13	HCT116-unstranded
CG	27533789-78a1-400e-ad13-c772a7667ae1	0.05	0.16	HCT116-unstranded
CG	27b727df-2c16-45e7-b456-98304bdec076	0.05	0.04	HCT116-unstranded
CG	288f9a63-d944-49af-b16b-579da5f0849f	0.05	0.01	HCT116-unstranded
CG	28e258fd-1a2f-44ad-b4f1-188e91af75d8	0.05	0.03	HCT116-unstranded
CG	2975c527-21ed-47e8-9d0c-6705ee4c42ee	0.05	0.92	HCT116-unstranded
CG	2994fd65-b92d-446a-aef9-10176ba2f98f	0.05	0.02	HCT116-unstranded
CG	299706fc-1004-49b9-b628-5b698f533e12	0.05	0.03	HCT116-unstranded
CG	29d147ac-8a04-439c-b645-7c1eb5b7d0a4	0.05	0.01	HCT116-unstranded
CG	2a4941c0-edbc-4a94-93ae-b8bf0590b6c8	0.05	0.0	HCT116-unstranded
CG	2abf0db9-b1e6-4ef5-a606-889ce43d9b48	0.05	0.09	HCT116-unstranded
CG	2b9a7684-5434-40da-8384-5e22b544a7db	0.05	0.07	HCT116-unstranded
CG	2bdf7af5-963f-47fd-93a6-fa2457651d03	0.05	0.08	HCT116-unstranded
CG	2c302087-c513-44a9-b2cd-96b1b497caec	0.05	0.26	HCT116-unstranded
CG	2cb58874-eada-42b9-a90a-896f5e4139eb	0.05	0.43	HCT116-unstranded
CG	2cf2caf9-b8aa-4b2c-91b0-960ac2d9cdfc	0.05	0.09	HCT116-unstranded
CG	2e469e68-4da3-43ba-9b19-bbdcaf5a32d1	0.05	0.02	HCT116-unstranded
CG	2eb80a7c-110c-4029-89cb-13d7eb1fd67c	0.05	0.19	HCT116-unstranded
CG	2ec87a71-2f5a-4e96-b40e-ad977a83b128	0.05	0.0	HCT116-unstranded
CG	2ecfaa6b-ede8-4d65-a901-8db6933220bf	0.05	0.09	HCT116-unstranded
CG	2ef5e664-72b2-4f87-8cc4-0c9a996f95e3	0.05	0.02	HCT116-unstranded
CG	2f6343eb-c0b9-4ab4-a93d-587468e1e677	0.05	0.48	HCT116-unstranded
CG	2fe27f85-edd6-40a6-a797-2cbfbac50962	0.05	0.01	HCT116-unstranded
CG	303141df-cea9-460b-9cc5-320f601fb161	0.05	0.08	HCT116-unstranded
CG	3208a226-6eaa-4041-aa3b-a5a8bb4e1971	0.05	0.08	HCT116-unstranded
CG	32160ae0-d964-4299-a401-81a230422237	0.05	0.01	HCT116-unstranded
CG	326b2838-13dd-4f84-94bd-2d8360cc1aab	0.05	0.34	HCT116-unstranded
CG	32707eb0-61e3-40e9-84a1-da8ef3724e78	0.05	0.5	HCT116-unstranded
CG	330f0716-4419-4bd4-9f32-7dca30117fe2	0.05	0.37	HCT116-unstranded
CG	3370c0b0-ba4f-4c65-9e82-4ffa3bde1861	0.05	0.01	HCT116-unstranded
CG	3393f9f5-a50d-4309-9b79-8466a92e38df	0.05	0.05	HCT116-unstranded
CG	35295b9f-2545-4971-ae99-3ddcd7422fb0	0.05	0.01	HCT116-unstranded
CG	353822fe-49a7-4c53-b3a6-f42764c7e936	0.05	0.01	HCT116-unstranded
CG	357bd8ee-735f-4a4c-828e-80b66e9f7e2f	0.05	0.67	HCT116-unstranded
CG	363475d0-800a-4751-a941-7f272dc6fa44	0.05	0.03	HCT116-unstranded
CG	363855a6-f084-4805-96b6-2ef5c6ae901f	0.05	0.04	HCT116-unstranded
CG	36e15220-d39f-45b9-8cec-2919386697b7	0.05	0.04	HCT116-unstranded
CG	36f161f5-a22a-4e22-8126-166fc298e161	0.05	0.03	HCT116-unstranded
CG	37826c46-d668-4d7c-9e74-2299376256f6	0.05	0.17	HCT116-unstranded
CG	3841ce37-b7c0-49d1-a838-f2c8b4b49273	0.05	0.03	HCT116-unstranded
CG	38656aa2-19c3-41ca-9762-ada77d152d18	0.05	0.11	HCT116-unstranded
CG	389edcaf-5983-48aa-af86-6d19a22fca5a	0.05	0.01	HCT116-unstranded
CG	39adc868-d6b6-4e1a-b22c-e327468f4bf6	0.05	0.03	HCT116-unstranded
CG	3a13a8fc-cf82-4be3-a067-08a5d3e025cd	0.05	0.01	HCT116-unstranded
CG	3a15c47b-68db-4b13-8535-1ca584c0c31f	0.05	0.79	HCT116-unstranded
CG	3a16a931-022e-4c9b-b44d-ba5f43c17133	0.05	0.7	HCT116-unstranded
CG	3b0bea35-001a-4fbc-ac66-1dcd63ffed31	0.05	0.0	HCT116-unstranded
CG	3b668c30-a581-4014-b354-03327f6b1c21	0.05	0.0	HCT116-unstranded
CG	3d5443b9-bb0d-4039-bfc4-4ebfa12bb3f3	0.05	0.0	HCT116-unstranded
CG	3e5eb0cd-94d9-4860-91bc-7d552ca55998	0.05	0.11	HCT116-unstranded
CG	3ea5989b-ca61-4e0a-b668-037e3682beff	0.05	0.01	HCT116-unstranded
CG	3f069373-b5c5-43c2-af97-853a56de8be8	0.05	0.07	HCT116-unstranded
CG	3f411614-208f-46df-8c51-b4cda04a94f3	0.05	0.06	HCT116-unstranded
CG	404c123a-e9d9-466a-8f38-1d51563153ed	0.05	0.07	HCT116-unstranded
CG	41919396-c9b0-4b6e-8197-c9a530d24636	0.05	0.78	HCT116-unstranded
CG	4208c900-c6fd-4cf5-958f-22cdcae0e79f	0.05	0.39	HCT116-unstranded
CG	42163e1b-bf40-4c09-b137-69b843ce0a3b	0.05	0.02	HCT116-unstranded
CG	422afaa7-5662-4972-8441-77b7292d0aa6	0.05	0.48	HCT116-unstranded
CG	424d62dd-9947-40f0-ba40-3a6f0fdc3e00	0.05	0.05	HCT116-unstranded
CG	43061d4e-2168-46a1-8d16-cc49955e0eea	0.05	0.01	HCT116-unstranded
CG	43f94e21-8def-4330-846f-b3358111a8fa	0.05	0.67	HCT116-unstranded
CG	44311ad2-f9fb-4e46-9f0c-51299f26a730	0.05	0.03	HCT116-unstranded
CG	454b2eba-c0d9-41df-96dc-4fa52c948649	0.05	0.19	HCT116-unstranded
CG	454b56f2-7ca9-44a2-a172-c15bbe4184b3	0.05	0.08	HCT116-unstranded
CG	46505d12-8027-4ab1-88c3-6089c5675dc7	0.05	0.32	HCT116-unstranded
CG	46b6c1c7-939b-4f01-891e-edd424cca978	0.05	0.04	HCT116-unstranded
CG	4714dfe6-cdbf-40cd-a8b7-d0158fa62969	0.05	0.03	HCT116-unstranded
CG	48b56e95-5689-418d-aca1-ebdb8f2b133b	0.05	0.27	HCT116-unstranded
CG	48b7a328-1db0-4e4d-b712-aefe3b3bb26c	0.05	0.01	HCT116-unstranded
CG	48c81f96-ce64-441f-989c-b22335850d66	0.05	0.01	HCT116-unstranded
CG	49899302-79d1-4078-8103-b542759f06af	0.05	0.0	HCT116-unstranded
CG	49e621bb-1037-4c03-b56f-38d786e6215d	0.05	0.69	HCT116-unstranded
CG	4a457d02-dd51-4e81-8dc2-f37aa4635cf9	0.05	0.08	HCT116-unstranded
CG	4a58d7d6-f452-4da7-9325-eb1f6eabc19d	0.05	0.01	HCT116-unstranded
CG	4aa7cd72-504a-4066-834d-c2debbe9d152	0.05	0.27	HCT116-unstranded
CG	4aa90d51-7d38-4540-b639-186e2cb82764	0.05	0.33	HCT116-unstranded
CG	4afb54ee-8ca0-4c65-ada2-3f43e745e23a	0.05	0.04	HCT116-unstranded
CG	4bda5645-52c9-47db-a1b7-9317b6f7ea7c	0.05	0.07	HCT116-unstranded
CG	4c46015e-e255-4668-a42b-b6b16b44ce59	0.05	0.02	HCT116-unstranded
CG	4d6a1543-10eb-4361-a340-0c9118ff5eb3	0.05	0.09	HCT116-unstranded
CG	4dad59aa-20e1-4c7e-bd4c-c37885d76113	0.05	0.0	HCT116-unstranded
CG	4e5f2baa-b41b-4439-9a00-7ce85547fb7d	0.05	0.03	HCT116-unstranded
CG	4e80c7f2-46bc-4398-bb66-872e819b0b5e	0.05	0.53	HCT116-unstranded
CG	4eefee6f-f18f-4290-b07a-f15d328cf743	0.05	0.01	HCT116-unstranded
CG	4f5f42d2-d708-48f4-b244-88ee3ba1cb46	0.05	0.02	HCT116-unstranded
CG	502625c5-8b45-4a32-9b6f-82dd09d1ca6f	0.05	0.14	HCT116-unstranded
CG	50ccc34e-8a9b-4c7c-b3ef-08ebbf83f077	0.05	0.4	HCT116-unstranded
CG	50f4f8eb-be09-41e2-9dfd-b09e475a5b30	0.05	0.09	HCT116-unstranded
CG	51249d1e-9bdb-40dd-a6da-c4f505b63c99	0.05	0.02	HCT116-unstranded
CG	522b8128-3352-44df-b1ab-f07a594c551c	0.05	0.61	HCT116-unstranded
CG	523093ef-f5e0-4b21-abbc-5a3538f3978b	0.05	0.01	HCT116-unstranded
CG	5253cfdd-caec-4746-8967-7a339240fb16	0.05	0.37	HCT116-unstranded
CG	52afde01-85b5-470c-b13e-be121de403b6	0.05	0.08	HCT116-unstranded
CG	530fa1bb-7934-4339-97cd-f6c8a3bca5c7	0.05	0.3	HCT116-unstranded
CG	53afc630-285f-4c23-9826-28b3e836d54f	0.05	0.24	HCT116-unstranded
CG	53d004a0-528b-4ec1-b34a-f08474605020	0.05	0.08	HCT116-unstranded
CG	541d0c07-df5f-46ea-a087-3121ee924510	0.05	0.02	HCT116-unstranded
CG	54be9e3d-5bd4-4b60-a5d2-759934209388	0.05	0.05	HCT116-unstranded
CG	552aa6ea-a160-405c-92ba-68ef8760850e	0.05	0.06	HCT116-unstranded
CG	55c90481-5a9b-4280-8d91-fa1ac64c5427	0.05	0.66	HCT116-unstranded
CG	569183c9-fb4e-4f0f-83eb-9b0f6cba8e6c	0.05	0.05	HCT116-unstranded
CG	5694867c-08f9-485a-93e5-ff276ac3cf92	0.05	0.07	HCT116-unstranded
CG	578d907e-6d57-4317-b58f-d041036dd55e	0.05	0.19	HCT116-unstranded
CG	57b57604-7804-4f23-92b4-c9f0934119a4	0.05	0.5	HCT116-unstranded
CG	57e1df79-7781-4e09-829d-fa4d8afc2cf5	0.05	0.25	HCT116-unstranded
CG	58e25f9c-ef43-4264-980f-992441c51e35	0.05	0.05	HCT116-unstranded
CG	598d16d1-2db9-4af0-bf97-b266772a3cd9	0.05	0.58	HCT116-unstranded
CG	5996f23c-2c57-4428-901f-c268d43d561c	0.05	0.56	HCT116-unstranded
CG	59d76d41-35be-449e-b9a2-0cd0eec41320	0.05	0.01	HCT116-unstranded
CG	59dbbab8-2142-40df-a68d-ffdf1ad7449a	0.05	0.13	HCT116-unstranded
CG	5a4af0a0-3566-42f7-aaf1-252832f92438	0.05	0.11	HCT116-unstranded
CG	5ab7de8f-864c-4012-b6ea-815adb386d42	0.05	0.06	HCT116-unstranded
CG	5ad0b9af-c0b2-4639-8787-4b28f8f5e68b	0.05	0.52	HCT116-unstranded
CG	5bb10b05-feff-48e0-88d4-d522c6ec99ad	0.05	0.06	HCT116-unstranded
CG	5c1b8ea1-8ec9-48a3-8cd2-1fc31bd305ab	0.05	0.3	HCT116-unstranded
CG	5c6e364e-3980-4a85-b396-8edf73e02b43	0.05	0.61	HCT116-unstranded
CG	5d91da9b-2b09-4986-ab90-5e6e4cd20401	0.05	0.02	HCT116-unstranded
CG	5def779f-16ad-49e5-bc69-fb24e1862ea4	0.05	0.3	HCT116-unstranded
CG	5f974970-eeca-40fb-949c-1b4c6a99f491	0.05	0.18	HCT116-unstranded
CG	5ff12013-8d78-44ec-9b45-790559b36409	0.05	0.1	HCT116-unstranded
CG	602500e2-1b45-406c-a01f-0109b5446114	0.05	0.02	HCT116-unstranded
CG	6072ebc6-8110-4266-9bdd-eb7af1ea0ce2	0.05	0.04	HCT116-unstranded
CG	61a92a0e-fa21-4187-9f39-d8894b4a9ed9	0.05	0.67	HCT116-unstranded
CG	61c8222f-3533-4666-b09b-f45262497d38	0.05	0.01	HCT116-unstranded
CG	61e2179d-68ee-4c93-a2a3-a80d0d2ed322	0.05	0.19	HCT116-unstranded
CG	62579c1c-c4a8-4de4-8fb5-22c45cb29fce	0.05	0.42	HCT116-unstranded
CG	630ac9af-42a9-466f-87b0-d974da376ee4	0.05	0.0	HCT116-unstranded
CG	634832c5-fd78-416e-98b6-f51f1c9d0398	0.05	0.01	HCT116-unstranded
CG	63bb3503-b430-4d64-987a-096be64e8a15	0.05	0.38	HCT116-unstranded
CG	649be7a3-14cd-4487-b4d6-197f3e624aee	0.05	0.01	HCT116-unstranded
CG	649e4a12-01c7-435d-b6cc-498b08d71c02	0.05	0.05	HCT116-unstranded
CG	64b2e8b8-5013-4672-9f1c-1054e2915d64	0.05	0.05	HCT116-unstranded
CG	66d55174-3cc8-4c1a-9b74-2b1b2bd6ec28	0.05	0.01	HCT116-unstranded
CG	66f65864-058e-44c3-866e-19024f4fe441	0.05	0.27	HCT116-unstranded
CG	678b7c4f-071e-443f-8f8e-363391e550c1	0.05	0.02	HCT116-unstranded
CG	6794fac4-436b-4671-9e57-cd9e3306ddba	0.05	0.02	HCT116-unstranded
CG	68ff28c6-3c7f-4e35-a37b-7fa417cd60c7	0.05	0.3	HCT116-unstranded
CG	692ef41c-8c44-4f8e-a1c6-8a5b44804b8f	0.05	0.01	HCT116-unstranded
CG	69d71c8a-6696-4be8-9a2d-8851995a734b	0.05	0.01	HCT116-unstranded
CG	6b0fb2d8-aace-4239-8b22-ba97f93791f7	0.05	0.01	HCT116-unstranded
CG	6b1604c2-4e69-4e97-a15a-9ae9bc7dc42e	0.05	0.02	HCT116-unstranded
CG	6b1e5fe0-c454-4fa8-b0d8-a8a456c2f88b	0.05	0.08	HCT116-unstranded
CG	6b661204-f56f-4cf9-a914-b4bf3ee192b6	0.05	0.77	HCT116-unstranded
CG	6b6dce6a-19c1-421f-9c0c-d12379f050c6	0.05	0.06	HCT116-unstranded
CG	6ba2c351-f9f3-4330-ba29-03a31854f158	0.05	0.01	HCT116-unstranded
CG	6be5c54a-1c96-4121-836c-3e465e4160c1	0.05	0.68	HCT116-unstranded
CG	6c7e5b32-dbf9-43aa-a00f-7da5b018b9bf	0.05	0.0	HCT116-unstranded
CG	6c8a64e8-c376-47f1-ad14-99488514b6f0	0.05	0.13	HCT116-unstranded
CG	6ca65eee-edc5-4742-8ddc-c8cf4b70322e	0.05	0.2	HCT116-unstranded
CG	6da8836f-8abd-49ed-9b90-9daee38bfc25	0.05	0.01	HCT116-unstranded
CG	6dcbb9fb-ad49-4a73-a448-574cdd7b39f5	0.05	0.01	HCT116-unstranded
CG	6dd39d91-869f-413c-943e-3762de1a8bcf	0.05	0.12	HCT116-unstranded
CG	6e636564-a1d4-4a82-90ed-7b494bd0adbb	0.05	0.02	HCT116-unstranded
CG	6f2aa1c2-0889-4230-bb41-4ed1a317e816	0.05	0.01	HCT116-unstranded
CG	6f6be67b-62bf-447d-9cdd-b53f32d69fa1	0.05	0.02	HCT116-unstranded
CG	6faa4f11-e0e2-4103-acc3-890b1133c6a2	0.05	0.01	HCT116-unstranded
CG	704cc5ae-cbde-47ba-8bc3-e78b7ca301e0	0.05	0.18	HCT116-unstranded
CG	70610f8c-7734-4464-911f-faf3f9224f23	0.05	0.73	HCT116-unstranded
CG	7165f3f8-bcdb-4e36-95e6-8421916f0214	0.05	0.01	HCT116-unstranded
CG	72d1a712-68bf-416b-aad4-227552ac3e2e	0.05	0.73	HCT116-unstranded
CG	73cef3bc-6e90-4f5d-bc50-7e738c3bb0e8	0.05	0.14	HCT116-unstranded
CG	751e2cbb-7707-40ec-bf4b-88d0378cfa72	0.05	0.0	HCT116-unstranded
CG	75854a7f-18aa-4dcd-a17f-de37cc79a072	0.05	0.01	HCT116-unstranded
CG	764cd91f-e49c-459b-a8f8-88a834e75de6	0.05	0.01	HCT116-unstranded
CG	772994b0-d006-483c-aa13-4e53f38fdc87	0.05	0.03	HCT116-unstranded
CG	77eba289-8a38-4a92-b84a-5a09091dfb9f	0.05	0.05	HCT116-unstranded
CG	785fc5e7-4197-4891-94ef-4f138deddff4	0.05	0.0	HCT116-unstranded
CG	786270e9-cdb5-4171-8bc2-c7a509550bc0	0.05	0.56	HCT116-unstranded
CG	78bbfd57-f3c3-4f4e-98b0-6f1b7797939c	0.05	0.01	HCT116-unstranded
CG	792bac5d-fd72-4829-9b73-0b71ba43a4f6	0.05	0.05	HCT116-unstranded
CG	7b2925c5-c76d-454a-a44f-849fe22b3a6a	0.05	0.16	HCT116-unstranded
CG	7b9c030f-d548-4eb2-afe8-05344c7f3071	0.05	0.34	HCT116-unstranded
CG	7bcb9b2e-6af3-4da3-b28d-5e160ef32033	0.05	0.02	HCT116-unstranded
CG	7c311b60-f145-4193-81d6-acf29b9007ef	0.05	0.3	HCT116-unstranded
CG	7c9ae255-3cac-4a19-acef-6ad8378b68f6	0.05	0.1	HCT116-unstranded
CG	7c9ebe9e-41b5-4e9e-b0a8-a19e2a34b80a	0.05	0.03	HCT116-unstranded
CG	7d6ced67-fa55-4f27-bbd7-23ff048c3d50	0.05	0.5	HCT116-unstranded
CG	7da18344-bfab-40cc-8ce3-dc6305d5bcab	0.05	0.03	HCT116-unstranded
CG	7dc3e380-f085-4bec-a956-96fc1614d35d	0.05	0.0	HCT116-unstranded
CG	7f7eeed0-95fd-48aa-9693-34f4a55daa8e	0.05	0.0	HCT116-unstranded
CG	7fb85bb3-87ec-4894-b5f7-575817326c34	0.05	0.05	HCT116-unstranded
CG	7fd1d826-fd96-4a73-86bf-1ff6137d8ffd	0.05	0.12	HCT116-unstranded
CG	8012e624-1ab7-4c71-92f9-e88ed41f2f80	0.05	0.4	HCT116-unstranded
CG	809320aa-f6fb-424c-85dd-b5965c8af654	0.05	0.05	HCT116-unstranded
CG	8129b3db-0df4-4580-bbfd-0ca4f1e2d3bc	0.05	0.0	HCT116-unstranded
CG	8152d122-9e7e-4619-bc5d-5192b7b92d6e	0.05	0.28	HCT116-unstranded
CG	81c17cdd-05ba-4c87-af72-b1b7b61dcc28	0.05	0.02	HCT116-unstranded
CG	81e71e4b-8540-4928-80dd-759d9fd17925	0.05	0.39	HCT116-unstranded
CG	82b57601-2be2-4b75-82ce-a8e63a648ffa	0.05	0.01	HCT116-unstranded
CG	835de4ca-7c5f-4ec1-a6a1-ed456805b8b8	0.05	0.42	HCT116-unstranded
CG	83b53492-88db-4b94-ae9d-c14dc86f316e	0.05	0.01	HCT116-unstranded
CG	83e3fce5-e517-4ed3-8a54-07e52c6113d7	0.05	0.08	HCT116-unstranded
CG	83f65bbc-66e5-4693-8ea8-bf5db4587093	0.05	0.03	HCT116-unstranded
CG	84268dae-3f67-4875-9d0b-499369c268b4	0.05	0.02	HCT116-unstranded
CG	8480e957-fbfc-4b9d-ad31-5c9c6f43c92f	0.05	0.22	HCT116-unstranded
CG	84caed9c-b2f9-4ce6-990f-1afd172db276	0.05	0.01	HCT116-unstranded
CG	857918ff-6272-49d4-a2eb-fce713b8415a	0.05	0.02	HCT116-unstranded
CG	85c693a4-d612-4e0c-b906-e9f4ec722d7d	0.05	0.42	HCT116-unstranded
CG	864d8e21-c599-4436-8e8e-12e154e0be2f	0.05	0.02	HCT116-unstranded
CG	867574b0-6745-4e9b-b4f2-81ce9ec8a472	0.05	0.01	HCT116-unstranded
CG	8686d73e-69a4-4c7e-9cb1-e01d2d403195	0.05	0.12	HCT116-unstranded
CG	878a0559-669b-4bc2-934d-01c03448f1cf	0.05	0.09	HCT116-unstranded
CG	87d3e7ff-b63a-4313-84fc-da780bb70c29	0.05	0.05	HCT116-unstranded
CG	88285ddf-7d79-478a-814a-aa2102555fa7	0.05	0.14	HCT116-unstranded
CG	883ca52f-44e4-4a47-8ac5-8eb58fb7c83b	0.05	0.09	HCT116-unstranded
CG	88815e0e-bebe-4a81-9589-69ae18853028	0.05	0.02	HCT116-unstranded
CG	891b19ef-bca8-47d1-aee2-ee23a4edf459	0.05	0.15	HCT116-unstranded
CG	8987024e-7845-42c8-a956-d5c1251b8b7a	0.05	0.02	HCT116-unstranded
CG	8a2f994b-f76a-4cb7-81c7-47efb4827c54	0.05	0.03	HCT116-unstranded
CG	8ac6c124-f088-4153-a2a9-edeb15eaf729	0.05	0.01	HCT116-unstranded
CG	8acf73ad-f5aa-4b73-85ab-21b9dc4ec3f7	0.05	0.01	HCT116-unstranded
CG	8b6c1c84-b554-46ee-96ba-7301e9285e38	0.05	0.19	HCT116-unstranded
CG	8ba7e30d-757d-4ca8-b025-46e2aa80cf1f	0.05	0.03	HCT116-unstranded
CG	8c42caa9-4ae7-408e-8e8b-785cd0fa59c8	0.05	0.01	HCT116-unstranded
CG	8cc0f998-f452-4b94-b34b-b235e8774b04	0.05	0.37	HCT116-unstranded
CG	8d22fde7-a73b-4d46-b9bf-cdd23a6b36dc	0.05	0.12	HCT116-unstranded
CG	8d6f283b-4d4a-4770-a416-0e04066e6bac	0.05	0.02	HCT116-unstranded
CG	8dab0b50-30f0-4ad1-88d9-4087540c66f7	0.05	0.09	HCT116-unstranded
CG	8db63ee1-34d1-407d-8e81-71961dfde685	0.05	0.04	HCT116-unstranded
CG	8dbd2268-3441-43dd-ab3c-cf6dc7284f78	0.05	0.03	HCT116-unstranded
CG	8df29265-68c0-4809-9c11-85051c67362c	0.05	0.02	HCT116-unstranded
CG	8e0f80e6-7596-4ec2-b126-ba91d1048753	0.05	0.03	HCT116-unstranded
CG	8eea2a7b-f60c-40c0-bc49-f32c77b04dfb	0.05	0.11	HCT116-unstranded
CG	8f055794-c7bd-47f3-b139-068379637e33	0.05	0.21	HCT116-unstranded
CG	8f34e31d-6749-4934-b6de-aed52870c705	0.05	0.56	HCT116-unstranded
CG	8f960aa4-1898-4a40-94c1-59f5ae9f9045	0.05	0.16	HCT116-unstranded
CG	901e4e3c-e5ed-4c0a-8111-9698404a7c1c	0.05	0.85	HCT116-unstranded
CG	9090a621-e9da-4cb3-bcf2-10ac565641a7	0.05	0.12	HCT116-unstranded
CG	90a95a14-1d2f-4cfd-8f92-0e61ecc45197	0.05	0.01	HCT116-unstranded
CG	90b204e9-aa06-4b94-be3a-2fffaa7be154	0.05	0.19	HCT116-unstranded
CG	90c30c32-e23c-4f74-9d31-7de1e2c5eef5	0.05	0.0	HCT116-unstranded
CG	90c38cc2-b807-49df-93d8-97b9f07cc5c6	0.05	0.02	HCT116-unstranded
CG	90efcc5c-b042-4dbb-b93a-083a7672ff5a	0.05	0.03	HCT116-unstranded
CG	91590c7d-6d69-4a75-8ef3-49230ed2ddb9	0.05	0.02	HCT116-unstranded
CG	9205effd-dfdb-4751-8fc5-f5eeb7627712	0.05	0.01	HCT116-unstranded
CG	923de5f7-6db1-437e-af8c-35c07a24e2b0	0.05	0.06	HCT116-unstranded
CG	92a7e1e9-33ee-476d-afcf-974980bf61aa	0.05	0.01	HCT116-unstranded
CG	92b38350-dc45-4758-aa25-627f3ade616d	0.05	0.02	HCT116-unstranded
CG	93c45e04-872b-4809-b97c-80be443ab45e	0.05	0.04	HCT116-unstranded
CG	945cbdcf-5dc1-4922-9cd2-c6dea23ff365	0.05	0.03	HCT116-unstranded
CG	95188cfe-a612-40d1-a5a8-42cf01d874ca	0.05	0.56	HCT116-unstranded
CG	953825c2-16ed-4527-bb3c-c64bde15e6cb	0.05	0.54	HCT116-unstranded
CG	95717692-0622-4f01-a048-4b876e610433	0.05	0.01	HCT116-unstranded
CG	95dead48-20e3-48da-82fb-8de5cfa791e9	0.05	0.02	HCT116-unstranded
CG	9614952e-64f1-4b68-b810-8f649f50260e	0.05	0.01	HCT116-unstranded
CG	96c8f5fd-4025-4837-af86-cd04728ea15d	0.05	0.04	HCT116-unstranded
CG	96ee8ee6-960a-4644-ac9d-ba80d3f12fe0	0.05	0.05	HCT116-unstranded
CG	97f64a25-ad2e-42ac-b372-a030b8e1075f	0.05	0.22	HCT116-unstranded
CG	980f70c3-dd25-43d0-a29c-c8814b774974	0.05	0.05	HCT116-unstranded
CG	983c7d67-0c9e-420b-96b0-3ced40d2dde4	0.05	0.02	HCT116-unstranded
CG	986e9163-1a6c-4072-b2da-5047f4d5e66b	0.05	0.25	HCT116-unstranded
CG	988798d4-87e4-4fc0-92db-8412d95c037b	0.05	0.05	HCT116-unstranded
CG	98f04ce9-681f-408a-b399-a8f06f33479a	0.05	0.22	HCT116-unstranded
CG	991fd41b-a888-42eb-bd9d-ac57862414d2	0.05	0.01	HCT116-unstranded
CG	99fc634b-6e21-49fc-b5d4-a493f33d6ed5	0.05	0.13	HCT116-unstranded
CG	9a776c25-4a3b-4ae7-b2fa-9380eb133437	0.05	0.02	HCT116-unstranded
CG	9a7c293e-9262-4887-a021-793f698d9f00	0.05	0.14	HCT116-unstranded
CG	9ad2706c-0800-48e9-a14f-4bc7af60093b	0.05	0.06	HCT116-unstranded
CG	9b71d3d1-3009-473f-a211-f20f8b74a9eb	0.05	0.4	HCT116-unstranded
CG	9c6f6d77-a2c2-46fe-a7bb-1714d988675b	0.05	0.95	HCT116-unstranded
CG	9ca3c702-37cd-41d7-89bd-fb50c679f2c4	0.05	0.02	HCT116-unstranded
CG	9cad48e3-3892-47e5-b0fe-0d63618c2df3	0.05	0.07	HCT116-unstranded
CG	9d1f30b4-276f-4994-9f72-c7193c67e2cc	0.05	0.17	HCT116-unstranded
CG	9da40fc8-b888-4d2b-816c-e7f5ffb93b8d	0.05	0.01	HCT116-unstranded
CG	9da62cb5-6c51-4492-b2a5-10c945370a6e	0.05	0.03	HCT116-unstranded
CG	9de208b7-9a8d-4761-9c66-253945ab35f5	0.05	0.05	HCT116-unstranded
CG	9df3153c-901d-4e85-950a-aff9196c8d4b	0.05	0.05	HCT116-unstranded
CG	9e209b18-4944-4ce8-9175-e0fdb98ab179	0.05	0.0	HCT116-unstranded
CG	9e357c6c-c7f5-4bf2-8210-8add3509c1e6	0.05	0.04	HCT116-unstranded
CG	9ea18fb5-e1af-46c1-ba18-6a3d2d7b0c28	0.05	0.06	HCT116-unstranded
CG	9eadd183-f4df-49b6-9d2e-2105d490b038	0.05	0.09	HCT116-unstranded
CG	9f7d8371-50c2-4a7a-b96f-f40441edc278	0.05	0.2	HCT116-unstranded
CG	9fcb200b-2e24-4185-8911-1d284e543f34	0.05	0.47	HCT116-unstranded
CG	9fe10946-4d95-4ee9-b225-e7980c840c43	0.05	0.02	HCT116-unstranded
CG	a00deef2-6b47-4c30-86a1-d92c3c3d9a78	0.05	0.09	HCT116-unstranded
CG	a03443bd-b821-409f-842c-3bcad2c7ae90	0.05	0.05	HCT116-unstranded
CG	a0365ec4-1abb-44d7-8ca2-0530e4d9edff	0.05	0.27	HCT116-unstranded
CG	a050073e-ab60-4c42-9eb0-3a377e94fe54	0.05	0.04	HCT116-unstranded
CG	a06213a5-eab4-4cf1-8eba-4f8cfad8e8a0	0.05	0.18	HCT116-unstranded
CG	a0b36e49-5617-4594-9650-00696c10630a	0.05	0.03	HCT116-unstranded
CG	a0dfce46-8a77-471b-b816-e3c945ebd797	0.05	0.03	HCT116-unstranded
CG	a1bd4d5c-c8e1-46ab-af78-4d5f8c916bae	0.05	0.02	HCT116-unstranded
CG	a216bb5f-401c-491a-a0fe-ab6548cb1341	0.05	0.06	HCT116-unstranded
CG	a26075c1-d23e-49ae-988e-e3fc6491feb7	0.05	0.03	HCT116-unstranded
CG	a288a54b-9fff-4f11-b107-032302ef34c0	0.05	0.02	HCT116-unstranded
CG	a339b9a5-8193-4b5f-867b-a738b8e17f06	0.05	0.01	HCT116-unstranded
CG	a36db979-7543-418d-97bf-618bb903743f	0.05	0.24	HCT116-unstranded
CG	a3ab77cb-21b8-413e-971c-b93001d52b15	0.05	0.04	HCT116-unstranded
CG	a3b2e840-7202-49eb-9b19-e546ed49b377	0.05	0.28	HCT116-unstranded
CG	a3f371ea-9751-4c2c-be7e-5304595964f8	0.05	0.01	HCT116-unstranded
CG	a3f5a08a-8489-418c-942c-dd7fe1acb824	0.05	0.07	HCT116-unstranded
CG	a43d10b9-3ad3-4fa4-90aa-4484926069c3	0.05	0.11	HCT116-unstranded
CG	a472f72b-271f-4eb9-a043-12aa78a5cb9b	0.05	0.08	HCT116-unstranded
CG	a48ec03f-5155-47af-a90a-dbe866ebacee	0.05	0.06	HCT116-unstranded
CG	a4a7f40f-5481-47ec-9a2e-7f69e6f7253f	0.05	0.48	HCT116-unstranded
CG	a4a85771-800d-41b6-82b5-3b039247561b	0.05	0.31	HCT116-unstranded
CG	a4e4108b-8251-4eb1-8a92-73ccd039f0b9	0.05	0.05	HCT116-unstranded
CG	a4e70588-772b-4cd0-8400-28c094cf53e5	0.05	0.01	HCT116-unstranded
CG	a5e70624-01f4-4381-bcf2-f7bb6768da5d	0.05	0.12	HCT116-unstranded
CG	a6068823-fffb-408d-8556-89128797eab3	0.05	0.88	HCT116-unstranded
CG	a65224ae-bc9f-458a-af99-09f216f7767f	0.05	0.87	HCT116-unstranded
CG	a6916517-bd0f-4a7a-a3bd-7f44ca7d306b	0.05	0.03	HCT116-unstranded
CG	a6a4b0a2-1640-4031-a948-b74f24dd6b29	0.05	0.01	HCT116-unstranded
CG	a6ff9d2f-463a-41bc-baa5-5ccc264fbbad	0.05	0.02	HCT116-unstranded
CG	a7594958-9f1f-45d0-b24c-996b31ad7e52	0.05	0.01	HCT116-unstranded
CG	a78577c5-e57c-446d-925d-964b34ce1cb2	0.05	0.51	HCT116-unstranded
CG	a78d9e16-30a8-4e1e-8f9c-ccc0c26e3e3f	0.05	0.02	HCT116-unstranded
CG	a7953892-02be-426f-9e71-dfebef6d3224	0.05	0.17	HCT116-unstranded
CG	a80b94dc-8559-4816-a60d-f08cc84fa526	0.05	0.51	HCT116-unstranded
CG	a856c1cc-8aac-4f66-a0f8-440409efc0b7	0.05	0.07	HCT116-unstranded
CG	a8723702-3b2d-4e21-a1c8-c2cb7045ef12	0.05	0.09	HCT116-unstranded
CG	a8db7b95-0d69-487f-9e17-e2349410772a	0.05	0.01	HCT116-unstranded
CG	a9757d73-66f6-44a8-be0d-d42c1c30c247	0.05	0.39	HCT116-unstranded
CG	a9b6aba4-57ec-42a9-a3c7-8d735f4babd5	0.05	0.08	HCT116-unstranded
CG	aa68055d-08b1-465d-b6e2-10e77e40a98c	0.05	0.22	HCT116-unstranded
CG	aab59494-b550-4f94-8076-4d8323bff44c	0.05	0.02	HCT116-unstranded
CG	ab0403c9-e342-412f-93b8-92451f9f1d29	0.05	0.01	HCT116-unstranded
CG	ab33ec5f-cdd4-4d7c-bec0-52db9481d3f4	0.05	0.08	HCT116-unstranded
CG	ac45d21c-c336-4ac4-af09-d77689f8697f	0.05	0.01	HCT116-unstranded
CG	ac7b98a1-c4c3-4733-bbcc-aefde0843d1b	0.05	0.17	HCT116-unstranded
CG	acc8a09b-82e3-4a9a-9ae6-dc6e6b335d4c	0.05	0.01	HCT116-unstranded
CG	ad058eeb-a476-4513-8320-10142d2b5601	0.05	0.61	HCT116-unstranded
CG	adcccaa0-5084-4cb8-8d36-5ade97a5baad	0.05	0.04	HCT116-unstranded
CG	adf47773-0fe1-484a-94ad-3617ccea242c	0.05	0.04	HCT116-unstranded
CG	ae3b8715-0d84-4c45-869c-27140536da90	0.05	0.07	HCT116-unstranded
CG	aea18321-9f96-4280-93c6-b1c2479fdfdd	0.05	0.29	HCT116-unstranded
CG	af5dd889-f748-48f9-9516-dae44c083d40	0.05	0.0	HCT116-unstranded
CG	afdc86ea-f9b9-468a-8320-300c1951820b	0.05	0.03	HCT116-unstranded
CG	b021eaa3-af4e-48c3-b5ba-d03c3f3ac9f2	0.05	0.04	HCT116-unstranded
CG	b030da5c-4fa1-40df-8aa7-5fb2a7b42e6f	0.05	0.01	HCT116-unstranded
CG	b04854a3-3c3b-47e3-aa2b-af822f547d5b	0.05	0.54	HCT116-unstranded
CG	b0fc15dc-114b-442c-8d3f-0ae03196c8cb	0.05	0.74	HCT116-unstranded
CG	b0fd1689-975d-46b5-9132-42f15fdb4c91	0.05	0.08	HCT116-unstranded
CG	b10b1fa7-762c-44c8-9c76-aec3cf554314	0.05	0.77	HCT116-unstranded
CG	b1129f65-a1d5-4b66-87d0-3a54abc09321	0.05	0.31	HCT116-unstranded
CG	b2c908d7-70cc-4161-8ff5-3a394b441fa0	0.05	0.44	HCT116-unstranded
CG	b2f0f779-5db5-4d28-a074-42a7b53f0a65	0.05	0.01	HCT116-unstranded
CG	b3157cd6-9bb3-42cf-8d64-0171e4e13db2	0.05	0.04	HCT116-unstranded
CG	b3a575f3-6d0b-4da4-82bf-b89e31388444	0.05	0.14	HCT116-unstranded
CG	b3da5dc0-d8b4-4f56-b1f3-4ae9e5929806	0.05	0.03	HCT116-unstranded
CG	b4d02555-1083-4c6c-9d1a-6453034bc871	0.05	0.01	HCT116-unstranded
CG	b4e6f40f-0fe4-41e7-b07e-79ac33f4321a	0.05	0.23	HCT116-unstranded
CG	b515fc37-992e-44b7-be34-00b7cbbb25bf	0.05	0.17	HCT116-unstranded
CG	b5afdd70-63ec-4f23-a9e7-9e48808c78d4	0.05	0.05	HCT116-unstranded
CG	b5b02e21-e200-462b-bff8-99a91106b845	0.05	0.01	HCT116-unstranded
CG	b5be38d1-7f55-40e5-b5de-91f9bcba4bb5	0.05	0.01	HCT116-unstranded
CG	b626b336-635b-46e1-b5eb-6ed6b8cb25c9	0.05	0.56	HCT116-unstranded
CG	b6c92dd9-3637-4923-948f-6c293851987b	0.05	0.02	HCT116-unstranded
CG	b721bf94-514f-464e-b82a-0fc23ef5ba42	0.05	0.03	HCT116-unstranded
CG	b7257a97-349d-4a00-ba1e-f47447532828	0.05	0.34	HCT116-unstranded
CG	b7d44134-ead6-4932-b0be-fe0de0928cf4	0.05	0.02	HCT116-unstranded
CG	b8bbba74-6eae-4502-80de-4cbe64ffbbc5	0.05	0.05	HCT116-unstranded
CG	b8d85011-6084-4e34-8f1a-c6b31e1bcfa6	0.05	0.09	HCT116-unstranded
CG	b8da3c5a-d405-4ec9-a331-2fce321be7c0	0.05	0.84	HCT116-unstranded
CG	b94dfd02-b20c-4344-beef-d7698831be9a	0.05	0.54	HCT116-unstranded
CG	b9a6f391-6d5b-4bc2-adda-068950c4a184	0.05	0.72	HCT116-unstranded
CG	b9cdba95-12f9-477a-8bcc-8e3479a99dc7	0.05	0.05	HCT116-unstranded
CG	b9d5a450-2aa2-4017-9f47-5bbf7083bf64	0.05	0.18	HCT116-unstranded
CG	bb285731-4833-40c5-b366-09279439f9b5	0.05	0.0	HCT116-unstranded
CG	bb6a0336-3cde-4a20-a457-a9d254c2c7a9	0.05	0.03	HCT116-unstranded
CG	bbc03b38-6631-45f3-b086-af6d5fc521e4	0.05	0.01	HCT116-unstranded
CG	bc91ef52-8e47-411d-a50a-7658376c0f4e	0.05	0.19	HCT116-unstranded
CG	bce69a9b-48f3-4c75-b73b-71e8064a3247	0.05	0.67	HCT116-unstranded
CG	bdb8cc89-e961-4615-8475-dd6f6660a56f	0.05	0.01	HCT116-unstranded
CG	bf1ed4e5-3489-4e23-bdcf-6bfb90ba1ed2	0.05	0.01	HCT116-unstranded
CG	bf8ef3cb-90f4-4d7a-beb7-fc27291783f4	0.05	0.07	HCT116-unstranded
CG	c010878f-e20d-4e4b-ac7a-64b90cec32d6	0.05	0.03	HCT116-unstranded
CG	c03861ca-1f99-4a5a-bc89-45e61412a871	0.05	0.01	HCT116-unstranded
CG	c1ce028d-f074-4d92-a558-a9330bf53b5d	0.05	0.0	HCT116-unstranded
CG	c1ef4298-34f3-4382-8fea-8fc9f2e7f16a	0.05	0.18	HCT116-unstranded
CG	c22d670e-fdd4-4ca6-ae16-6fd7a9891e29	0.05	0.02	HCT116-unstranded
CG	c259d469-8fda-413a-8817-87f0e4612f0e	0.05	0.01	HCT116-unstranded
CG	c2a394d1-30ce-4f53-8dcd-a5e411c546e8	0.05	0.13	HCT116-unstranded
CG	c31c954e-9d34-4148-80e0-24219c0e54ff	0.05	0.01	HCT116-unstranded
CG	c3520974-0946-425f-8e0f-348bac83cfbf	0.05	0.02	HCT116-unstranded
CG	c391fb2e-2d8d-4302-a871-bee5116caa55	0.05	0.02	HCT116-unstranded
CG	c481eea4-688b-4f29-bf2b-6809dc25bfd3	0.05	0.95	HCT116-unstranded
CG	c525c0f3-9c98-494b-8c2f-a8604cb8f035	0.05	0.01	HCT116-unstranded
CG	c5338be0-d2d6-4b35-a678-21afa7d2e84b	0.05	0.01	HCT116-unstranded
CG	c58c839a-4417-4ed7-98fb-ac321f7ef222	0.05	0.14	HCT116-unstranded
CG	c5ccbb84-264e-48e5-b550-6c1d1d202d33	0.05	0.04	HCT116-unstranded
CG	c5fa027f-2949-49f7-9eee-1e4ef09dc533	0.05	0.03	HCT116-unstranded
CG	c69a02d6-5fd7-497b-b2dc-b60b5792e809	0.05	0.41	HCT116-unstranded
CG	c6b679b1-7494-43eb-be38-b7659439bcd9	0.05	0.01	HCT116-unstranded
CG	c6ecfbd8-ea54-44f4-807a-af8f1b1d748f	0.05	0.01	HCT116-unstranded
CG	c704653b-64b7-413b-8db2-49641c1273d6	0.05	0.06	HCT116-unstranded
CG	c70f0576-7903-4a00-9f7c-2fd51b193e74	0.05	0.08	HCT116-unstranded
CG	c7473ff6-f0cf-4d6c-8fba-268579e7df39	0.05	0.01	HCT116-unstranded
CG	c7c594c6-6b1e-45e5-9db4-e959fbdbbc50	0.05	0.5	HCT116-unstranded
CG	c7db83f4-6de4-4664-8232-a750fdf6f6d1	0.05	0.16	HCT116-unstranded
CG	c825f9ca-a720-4af2-b1f4-a3ea972ff278	0.05	0.13	HCT116-unstranded
CG	c835c753-11ad-4ef6-993f-f84156febebf	0.05	0.02	HCT116-unstranded
CG	c879a4ab-dc81-47db-a0f9-4a399ef24625	0.05	0.51	HCT116-unstranded
CG	c87d56f9-b51c-48c4-862e-001b7bf0f924	0.05	0.0	HCT116-unstranded
CG	c9e981e2-6f69-4ade-ad49-29c0b8f7cfe2	0.05	0.38	HCT116-unstranded
CG	c9efed44-cf5b-45d5-8da0-e9759073dc54	0.05	0.04	HCT116-unstranded
CG	ca4e49fc-901f-4383-a45a-a4015798ad41	0.05	0.05	HCT116-unstranded
CG	ca646e47-5ae8-429d-84dd-803d44f33de9	0.05	0.78	HCT116-unstranded
CG	cae5ebfe-6d1f-464b-890b-9a69579a0151	0.05	0.11	HCT116-unstranded
CG	cc70e591-06f8-44e4-a821-128928ab22d0	0.05	0.03	HCT116-unstranded
CG	cc7f1284-3feb-42ba-8d5e-2a2f6262c1f6	0.05	0.07	HCT116-unstranded
CG	cc961f89-c5b1-428c-9fb8-206f4a67be27	0.05	0.06	HCT116-unstranded
CG	ccaa276d-07b0-4f2d-a52f-5d4fbf42aa8f	0.05	0.01	HCT116-unstranded
CG	ccf2dd3a-0c20-4ccf-82b1-8b576623b08e	0.05	0.01	HCT116-unstranded
CG	ccfc3e25-bab3-4b13-b9ae-09211b8aed40	0.05	0.02	HCT116-unstranded
CG	ce38ca9a-ff74-41e7-b1c9-6812f364a158	0.05	0.0	HCT116-unstranded
CG	ced2b418-2046-4873-be3e-d134e7451e2c	0.05	0.66	HCT116-unstranded
CG	cf008c12-c45e-4c99-8dee-59b791b14fb0	0.05	0.25	HCT116-unstranded
CG	cf425dea-5496-4b73-b233-abe3e8a71e96	0.05	0.11	HCT116-unstranded
CG	cf57189a-7dfb-4541-b0d0-3060db40554a	0.05	0.03	HCT116-unstranded
CG	cf59b710-1139-4cec-9a92-fa405411e53d	0.05	0.01	HCT116-unstranded
CG	cf6b8dfc-d52a-4970-a744-a80c9643deee	0.05	0.18	HCT116-unstranded
CG	cf86c5cc-0877-4adb-a55c-e6eec031b3ee	0.05	0.06	HCT116-unstranded
CG	cfab7f03-d0da-4dea-8fd7-469a7963124c	0.05	0.61	HCT116-unstranded
CG	cfe6f697-a069-4894-a4fb-f44cee62bb84	0.05	0.04	HCT116-unstranded
CG	d05f809d-117d-462c-a67c-2c3dd183e5c6	0.05	0.11	HCT116-unstranded
CG	d08bcacc-c987-4942-bb9a-37159677a0cd	0.05	0.27	HCT116-unstranded
CG	d09978c6-a6b6-4004-9c5f-115c9279aa74	0.05	0.0	HCT116-unstranded
CG	d1396fe0-59a8-419d-8b32-315d123cf39a	0.05	0.58	HCT116-unstranded
CG	d1fe2146-1010-4c39-b9bc-9515697fe794	0.05	0.04	HCT116-unstranded
CG	d2237a23-9d85-4187-b4a3-c14d50da74d1	0.05	0.42	HCT116-unstranded
CG	d28f823d-c12a-4424-8e90-571f7f3e1ccc	0.05	0.1	HCT116-unstranded
CG	d370aa8e-229c-4ce5-90b8-3a1ad993957b	0.05	0.53	HCT116-unstranded
CG	d3be7729-072a-4e6d-af27-fbc1ecdacad3	0.05	0.03	HCT116-unstranded
CG	d3f54fd7-4f86-4572-b73d-7bd1bb2a9d2a	0.05	0.05	HCT116-unstranded
CG	d4304d75-dad2-4321-83d6-a7d822a1bbe9	0.05	0.07	HCT116-unstranded
CG	d4d0dce8-24c6-4bae-85e7-df7532714aa0	0.05	0.02	HCT116-unstranded
CG	d526cf1d-eab5-44dd-8646-4c3798a2500c	0.05	0.06	HCT116-unstranded
CG	d5553707-5b2b-4bf0-8469-e4505ba5884d	0.05	0.39	HCT116-unstranded
CG	d59556d0-fb0c-43cd-9765-1d268a12e338	0.05	0.0	HCT116-unstranded
CG	d68898a3-abdc-4940-ae52-1ca4d498851a	0.05	0.0	HCT116-unstranded
CG	d6a96096-6b2b-435b-87ed-9c45c0f77f5d	0.05	0.02	HCT116-unstranded
CG	d712a3ce-ec43-43f5-a2f1-c12d716d8325	0.05	0.01	HCT116-unstranded
CG	d745e2cc-73ee-44f5-9b9a-36c504603ff2	0.05	0.02	HCT116-unstranded
CG	d78c01e4-24ad-41f1-b93a-954d5c844ee8	0.05	0.01	HCT116-unstranded
CG	d7eb949f-38e0-4b30-931f-cea57bc4f139	0.05	0.02	HCT116-unstranded
CG	d89ac22d-9433-4410-ab1d-dabc76bcf00c	0.05	0.0	HCT116-unstranded
CG	d8adeb0e-4939-4164-aa6b-db9f1b31fa84	0.05	0.01	HCT116-unstranded
CG	d8cc4146-2c03-4917-855d-93bf552086d5	0.05	0.27	HCT116-unstranded
CG	d96b46ac-0d06-4175-acf6-4b0eed7ebef8	0.05	0.11	HCT116-unstranded
CG	d97e696c-5d3f-49f1-a4d0-6971b6c1d044	0.05	0.56	HCT116-unstranded
CG	da15aa46-872d-4beb-b10b-0f0c6124040f	0.05	0.02	HCT116-unstranded
CG	da462a68-13f6-466e-91cc-840d999cb2b4	0.05	0.17	HCT116-unstranded
CG	daafccc0-d6c9-4af2-b587-7e6cbd006cc4	0.05	0.51	HCT116-unstranded
CG	db152054-c76f-41fa-beb8-4ac53d3765a2	0.05	0.63	HCT116-unstranded
CG	dbf3d9d9-87d8-467b-b2a5-6174d399d9e3	0.05	0.02	HCT116-unstranded
CG	dc27c72c-eae4-49be-8f3d-2b8637b04e13	0.05	0.07	HCT116-unstranded
CG	dccc8f7b-ed59-46cf-84e7-577c0bccf0f3	0.05	0.27	HCT116-unstranded
CG	dd1f6936-4aad-4530-a7f3-e23ab0243963	0.05	0.12	HCT116-unstranded
CG	ddc5ea82-c96f-43e9-b6d7-f8eda1644fab	0.05	0.25	HCT116-unstranded
CG	de2ccaf6-4bdf-45a5-983b-4f3ce9af5c9f	0.05	0.01	HCT116-unstranded
CG	de94f3b9-4f60-4ce4-b85c-72ba7a61ba2b	0.05	0.25	HCT116-unstranded
CG	df3b09ee-e2e2-4d35-b553-639936a167b9	0.05	0.39	HCT116-unstranded
CG	e058fdbb-55ab-4e61-82ed-148b844de257	0.05	0.07	HCT116-unstranded
CG	e1418a43-887c-4a25-9adf-7c0b035ce121	0.05	0.26	HCT116-unstranded
CG	e17b2f7d-cf45-4f62-be99-3e9a18451555	0.05	0.39	HCT116-unstranded
CG	e1c937cf-95b7-42c2-a32e-e26d73e3bdbd	0.05	0.02	HCT116-unstranded
CG	e1fdae29-f26e-4e51-88eb-07ae785d2396	0.05	0.13	HCT116-unstranded
CG	e2618427-34e4-4fac-bff2-a1ced6345820	0.05	0.17	HCT116-unstranded
CG	e2c44f44-6cc5-4b5e-b32c-61e773edc238	0.05	0.09	HCT116-unstranded
CG	e31b9696-a6ae-475e-92c9-9c45dc9330a1	0.05	0.04	HCT116-unstranded
CG	e41bd5f6-b675-489b-a833-773fa132ea0c	0.05	0.48	HCT116-unstranded
CG	e555bf87-b9f8-409d-8434-fab9c42e82a6	0.05	0.02	HCT116-unstranded
CG	e60733d2-b124-4b2e-81d6-cc1b54c8d636	0.05	0.08	HCT116-unstranded
CG	e61d7dfd-af6a-404c-a662-a92af62781d3	0.05	0.01	HCT116-unstranded
CG	e670fc6f-a7f4-4b63-8689-ff92d42e1a79	0.05	0.23	HCT116-unstranded
CG	e6ee6a92-f9e9-42d0-a1c2-55eb87590894	0.05	0.01	HCT116-unstranded
CG	e70bd8f9-af5a-4e67-9972-3de048b8a0ea	0.05	0.02	HCT116-unstranded
CG	e7802d8b-297a-4730-b81c-91064290f45f	0.05	0.07	HCT116-unstranded
CG	e8eaef96-6b30-4b5a-bec4-405709bf90e6	0.05	0.06	HCT116-unstranded
CG	eafb513a-ca90-4403-a440-fc7cc26e2fe1	0.05	0.01	HCT116-unstranded
CG	ebb7113f-8495-4e91-a50b-0184f56a214d	0.05	0.01	HCT116-unstranded
CG	ebb8f478-aabd-481b-8e59-9137eb360431	0.05	0.14	HCT116-unstranded
CG	ec0d862a-42bd-4c62-99e7-5a24c5e6587b	0.05	0.39	HCT116-unstranded
CG	ec2e03a1-14e7-43e4-be2e-beb8af934014	0.05	0.01	HCT116-unstranded
CG	ed011d33-553d-4a54-aa37-4150523b04b2	0.05	0.31	HCT116-unstranded
CG	ed98e803-2798-4014-94a7-f9c50c7120d1	0.05	0.55	HCT116-unstranded
CG	edbbe80e-c338-4d48-9560-66fa8994c84a	0.05	0.04	HCT116-unstranded
CG	ee1b73c0-c1f6-4f5d-a5c6-97a081ea4108	0.05	0.04	HCT116-unstranded
CG	eec4659b-53df-4722-a485-c4df26bb57bc	0.05	0.02	HCT116-unstranded
CG	eec5806e-4a44-4b3c-831d-72bfc3d13f7c	0.05	0.31	HCT116-unstranded
CG	eee95dea-1e1a-4cc4-be2b-a71ab695c1a0	0.05	0.56	HCT116-unstranded
CG	ef0391fd-a921-459a-be3e-bdcecfb8fc8e	0.05	0.01	HCT116-unstranded
CG	ef7aefb2-92e3-462f-9aab-4d1f579e3ad8	0.05	0.01	HCT116-unstranded
CG	efeba767-68b2-40ce-bc12-993014a77f4e	0.05	0.72	HCT116-unstranded
CG	f0a52abd-381f-4ddb-a5e1-cf7ef30973f1	0.05	0.0	HCT116-unstranded
CG	f1702510-8638-4a1b-af55-e208ad9d4592	0.05	0.02	HCT116-unstranded
CG	f277c80f-e713-428e-8978-d7ae97a58147	0.05	0.01	HCT116-unstranded
CG	f2a43180-594b-4880-be94-0c1e7aaecfdb	0.05	0.09	HCT116-unstranded
CG	f344f9ad-9a51-49b6-aafb-614be57df2cf	0.05	0.65	HCT116-unstranded
CG	f3cf61f9-7b8c-4161-adc5-3f97a82b5e03	0.05	0.0	HCT116-unstranded
CG	f3da78c1-dc93-4bf0-a249-e2e7ac99d984	0.05	0.0	HCT116-unstranded
CG	f411766e-3125-4708-b356-74869cf6a87a	0.05	0.38	HCT116-unstranded
CG	f41bf029-1793-424b-876f-13d62595d5c0	0.05	0.01	HCT116-unstranded
CG	f50c196a-9cbc-4d83-baeb-cc40099f22e6	0.05	0.04	HCT116-unstranded
CG	f60bb571-8ba5-43b2-aa48-5dc40fb181cc	0.05	0.02	HCT116-unstranded
CG	f6935c9e-4ebf-45b8-9d68-2142027174d5	0.05	0.11	HCT116-unstranded
CG	f6a501c2-5e3a-48de-ba49-7e55351730d9	0.05	0.5	HCT116-unstranded
CG	f7c98c47-4b93-4c17-bd68-7ee5de924e58	0.05	0.01	HCT116-unstranded
CG	f832ac6d-cf77-4664-84bf-7340668d60a0	0.05	0.51	HCT116-unstranded
CG	f8938439-30e8-4b33-8adb-fc3b4a071258	0.05	0.3	HCT116-unstranded
CG	f8f1bc6a-3bd1-48f0-9c07-304d7c8e9333	0.05	0.15	HCT116-unstranded
CG	fb3be8c4-b687-4084-98bf-9baa3deeecfe	0.05	0.5	HCT116-unstranded
CG	fce0f5e7-52b1-48c6-b82c-98ddb14efc72	0.05	0.13	HCT116-unstranded
CG	ff85d6b8-6185-4722-a79f-bcff68f46841	0.05	0.19	HCT116-unstranded
CG	0080c1d6-e74d-45ab-bf79-d73d85edddd1	0.0	0.13	HCT116-unstranded
CG	0097ef81-d504-4f46-9c68-92c1eefda262	0.0	0.01	HCT116-unstranded
CG	00d30ce3-7f7d-473c-affc-439d574b0caa	0.0	0.02	HCT116-unstranded
CG	00e28573-a7a6-4639-97c1-6b557d1ef8ed	0.0	0.01	HCT116-unstranded
CG	00e2a473-2ee1-4181-a81b-8e4cfad21ca0	0.0	0.03	HCT116-unstranded
CG	01423a05-3a99-4728-b159-6d21db67ce36	0.0	0.02	HCT116-unstranded
CG	014bb509-a5df-4c6e-963d-764724563142	0.0	0.22	HCT116-unstranded
CG	01ab9948-882b-484e-abe1-aeea793a6fa8	0.0	0.61	HCT116-unstranded
CG	01e43da6-53c7-45d6-8b20-e5400d93c8b9	0.0	0.22	HCT116-unstranded
CG	020041e4-ce65-4af1-a951-6142f811355d	0.0	0.01	HCT116-unstranded
CG	02054e0a-146a-4a42-b60c-4cfe064f5188	0.0	0.0	HCT116-unstranded
CG	025358eb-b632-4e46-8bb4-5dfd59e41ecf	0.0	0.0	HCT116-unstranded
CG	02ab986e-23d4-4539-9142-16404cdeffba	0.0	0.1	HCT116-unstranded
CG	031a08d5-c31d-486d-90f0-f4d1564dd955	0.0	0.09	HCT116-unstranded
CG	03205a7b-89b4-44b2-9055-81f5a89539e7	0.0	0.02	HCT116-unstranded
CG	0341815e-f6a2-4208-81e4-7f3fc665f8d9	0.0	0.07	HCT116-unstranded
CG	053c3400-b7cc-4e46-aa7d-24b324c75336	0.0	0.0	HCT116-unstranded
CG	057e9348-bee6-44d9-96c2-96dbf6a6317d	0.0	0.01	HCT116-unstranded
CG	062905b1-0c9e-4804-af94-140a5f14a4f0	0.0	0.04	HCT116-unstranded
CG	082ebac5-a4b5-4944-9a91-ec3118efc0be	0.0	0.35	HCT116-unstranded
CG	08d14529-3306-4d36-8552-a5938b08774d	0.0	0.13	HCT116-unstranded
CG	08e4d73b-5070-46ba-97e7-b4c4ebf4630b	0.0	0.93	HCT116-unstranded
CG	0908fb4a-d730-4e0c-bb44-f6423d6959a4	0.0	0.01	HCT116-unstranded
CG	091ddeff-f052-4606-a4b4-29c678ba3ba1	0.0	0.01	HCT116-unstranded
CG	09a37d50-9501-46fe-8dbf-1f97a8cd480f	0.0	0.0	HCT116-unstranded
CG	0a525186-3e37-4fc0-8ac6-b1c2d5c171d2	0.0	0.04	HCT116-unstranded
CG	0a5a614a-6b4a-4c15-bd1f-c33fa20f495e	0.0	0.66	HCT116-unstranded
CG	0afbebf0-c853-4179-b526-b1388e5c7c98	0.0	0.01	HCT116-unstranded
CG	0b0d0c8e-0339-4ab7-a52b-3ca23df11e3b	0.0	0.0	HCT116-unstranded
CG	0b756dd7-2de7-40fb-b782-924328a4aa52	0.0	0.02	HCT116-unstranded
CG	0c030e56-3c89-4997-862b-0ab38f6c75a4	0.0	0.82	HCT116-unstranded
CG	0c0fcecb-43d3-4253-a996-cdedd100912f	0.0	0.03	HCT116-unstranded
CG	0cfd121b-8379-4432-8f4b-129370ec1ab8	0.0	0.35	HCT116-unstranded
CG	0d53ee93-57a7-4859-bbea-9beab989d993	0.0	0.58	HCT116-unstranded
CG	0d82c3a1-5c9f-4a9f-bcc6-be279ff5b493	0.0	0.01	HCT116-unstranded
CG	0dc00221-c64f-4db8-9410-8c48a9b64c17	0.0	0.33	HCT116-unstranded
CG	0e191795-7a44-4d35-9315-4a60dd5c86f7	0.0	0.0	HCT116-unstranded
CG	0e8fe927-308a-44a2-98c8-3deee9189e41	0.0	0.93	HCT116-unstranded
CG	0e9f81d8-f084-4931-8bde-397557f981a3	0.0	0.01	HCT116-unstranded
CG	0ea62c3c-1412-43c8-9792-4b23a2a0593d	0.0	0.63	HCT116-unstranded
CG	0ef9466f-79df-4ccd-bc89-3cab46c04edf	0.0	0.01	HCT116-unstranded
CG	0f094572-4ca9-45c4-b622-c0e66a55c715	0.0	0.37	HCT116-unstranded
CG	0f4be689-6056-4478-8933-bdc219847deb	0.0	0.02	HCT116-unstranded
CG	0f9f46ae-bb45-4514-a3ab-bb50a266227a	0.0	0.02	HCT116-unstranded
CG	102ec292-6376-43dd-a300-43549492cb79	0.0	0.05	HCT116-unstranded
CG	1065602c-40de-468c-82fd-94fc2d5966a3	0.0	0.02	HCT116-unstranded
CG	10d2ad20-79d8-4be6-b9da-691b320a27fa	0.0	0.08	HCT116-unstranded
CG	10eb78d2-b954-4607-9e94-b6a798439ab4	0.0	0.02	HCT116-unstranded
CG	116a91a7-4b9b-4f42-b79a-2dbf80321405	0.0	0.07	HCT116-unstranded
CG	1179856f-9527-43c3-b92c-8fafd49df149	0.0	0.01	HCT116-unstranded
CG	1182c16c-72f6-4cf2-993c-8a3bfe746295	0.0	0.71	HCT116-unstranded
CG	11a06bb0-7457-41f8-9c95-3bf53ac1eda8	0.0	0.0	HCT116-unstranded
CG	11aa175f-c5c7-4132-bdc5-e8a35fbbda52	0.0	0.0	HCT116-unstranded
CG	11cee6e3-f261-420c-bc34-22d0b6d2f02d	0.0	0.07	HCT116-unstranded
CG	121e6288-9933-453e-b0fc-ec941b0284ee	0.0	0.16	HCT116-unstranded
CG	137ee7be-8758-453b-b709-9814afcd1c8a	0.0	0.01	HCT116-unstranded
CG	13c12cb4-98f1-4b91-891e-71ea602d34f5	0.0	0.05	HCT116-unstranded
CG	143c593f-2178-4fbd-8760-9dcacc743c29	0.0	0.11	HCT116-unstranded
CG	15c358b3-7ccd-451c-a51b-7431ac776574	0.0	0.05	HCT116-unstranded
CG	15d5fc47-2b2d-4cf7-b19b-5a7b88e66a9f	0.0	0.03	HCT116-unstranded
CG	15f5c1ef-db95-4efe-a649-5282e467243b	0.0	0.01	HCT116-unstranded
CG	1696d4d4-ea63-4749-a6b2-1a5cfb415ebd	0.0	0.01	HCT116-unstranded
CG	188b2e2a-cb6f-4ec5-8638-a321f6cfa6f1	0.0	0.0	HCT116-unstranded
CG	18da8e90-5b06-4238-8f9a-30ddb34deb1d	0.0	0.0	HCT116-unstranded
CG	18e291b0-e2fe-4e0e-a123-238ee3e49d1d	0.0	0.0	HCT116-unstranded
CG	190db37e-4928-488c-a319-caf6f60396c3	0.0	0.01	HCT116-unstranded
CG	191c4fe2-b91b-43af-a389-788462c66bae	0.0	0.52	HCT116-unstranded
CG	1996ee40-105a-4704-b587-64f4373308b0	0.0	0.0	HCT116-unstranded
CG	19f1be13-7295-42ba-a56c-428ac0900a37	0.0	0.02	HCT116-unstranded
CG	1a0bd673-d213-4445-9a40-2db5efc0393a	0.0	0.07	HCT116-unstranded
CG	1a99136a-6fad-469b-abf3-6dd919765dac	0.0	0.01	HCT116-unstranded
CG	1b385bf1-44ae-4e97-b657-427c71ab5ea5	0.0	0.04	HCT116-unstranded
CG	1c514d07-76b3-4a76-b81a-91c6d3a1016f	0.0	0.01	HCT116-unstranded
CG	1c834421-d03c-43d8-9e50-eab4f62f4665	0.0	0.0	HCT116-unstranded
CG	1ceaa933-f90e-4c07-8de3-c86342ce74d4	0.0	0.45	HCT116-unstranded
CG	1d2861ab-eaa8-421b-a917-b06732d681f9	0.0	0.0	HCT116-unstranded
CG	1d6e476d-0eb4-41ef-8a7f-3d1a22357038	0.0	0.02	HCT116-unstranded
CG	1e3a4541-4e50-43d2-8f90-d8a8b55922a8	0.0	0.0	HCT116-unstranded
CG	1ea4db55-3d6d-41f7-b358-d7b4264a849f	0.0	0.0	HCT116-unstranded
CG	1ead1b19-67b1-4e60-988e-700ade2a74ad	0.0	0.04	HCT116-unstranded
CG	1ee5462c-6b0c-4a12-9e8e-3ace67f4e031	0.0	0.0	HCT116-unstranded
CG	1f28e99a-735a-4620-a153-8676ca3f53d9	0.0	0.0	HCT116-unstranded
CG	1f5b87b6-de13-4c1c-9cec-e26d64cf7560	0.0	0.12	HCT116-unstranded
CG	1f73a125-71db-4398-b80f-055f2ebc4f45	0.0	0.01	HCT116-unstranded
CG	1fefc5ae-051d-4038-92eb-a1a381275dca	0.0	0.02	HCT116-unstranded
CG	1ff3c681-1c08-4536-abb8-14d4d0f076d3	0.0	0.03	HCT116-unstranded
CG	217f9512-8017-4129-bd86-f6279a370d07	0.0	0.61	HCT116-unstranded
CG	2226390b-551f-4b82-b30e-ffd5ca8a6073	0.0	0.12	HCT116-unstranded
CG	22669bcc-7938-4cab-aeca-a2ba3e38c6c3	0.0	0.44	HCT116-unstranded
CG	22704ae9-e8af-40b4-8e8c-3cf58645c552	0.0	0.37	HCT116-unstranded
CG	23289a26-add8-4f8c-be1f-defa842db53e	0.0	0.02	HCT116-unstranded
CG	2356cce1-243d-4afc-b18e-b6df6a40aa73	0.0	0.02	HCT116-unstranded
CG	23970e46-2819-4fe9-912e-751e6434304a	0.0	0.0	HCT116-unstranded
CG	239f96ee-12a8-4795-b5a6-b418c896a200	0.0	0.01	HCT116-unstranded
CG	24691ff8-2c04-4cd2-9793-4b77e9b3d11f	0.0	0.04	HCT116-unstranded
CG	25806dee-bb59-4b33-9876-0af809c68230	0.0	0.11	HCT116-unstranded
CG	25a96acc-3895-4eea-b33b-bc0f9f1a8d20	0.0	0.02	HCT116-unstranded
CG	2644ca58-b50f-4fec-adc9-0f3c39481a7f	0.0	0.01	HCT116-unstranded
CG	269df24c-6f70-4a85-afa3-599b5fc59d5b	0.0	0.06	HCT116-unstranded
CG	27533789-78a1-400e-ad13-c772a7667ae1	0.0	0.18	HCT116-unstranded
CG	27b727df-2c16-45e7-b456-98304bdec076	0.0	0.04	HCT116-unstranded
CG	288f9a63-d944-49af-b16b-579da5f0849f	0.0	0.0	HCT116-unstranded
CG	28e258fd-1a2f-44ad-b4f1-188e91af75d8	0.0	0.02	HCT116-unstranded
CG	2975c527-21ed-47e8-9d0c-6705ee4c42ee	0.0	0.93	HCT116-unstranded
CG	2994fd65-b92d-446a-aef9-10176ba2f98f	0.0	0.01	HCT116-unstranded
CG	299706fc-1004-49b9-b628-5b698f533e12	0.0	0.02	HCT116-unstranded
CG	29d147ac-8a04-439c-b645-7c1eb5b7d0a4	0.0	0.01	HCT116-unstranded
CG	2a4941c0-edbc-4a94-93ae-b8bf0590b6c8	0.0	0.0	HCT116-unstranded
CG	2abf0db9-b1e6-4ef5-a606-889ce43d9b48	0.0	0.05	HCT116-unstranded
CG	2b9a7684-5434-40da-8384-5e22b544a7db	0.0	0.01	HCT116-unstranded
CG	2bdf7af5-963f-47fd-93a6-fa2457651d03	0.0	0.06	HCT116-unstranded
CG	2c302087-c513-44a9-b2cd-96b1b497caec	0.0	0.19	HCT116-unstranded
CG	2cb58874-eada-42b9-a90a-896f5e4139eb	0.0	0.23	HCT116-unstranded
CG	2cf2caf9-b8aa-4b2c-91b0-960ac2d9cdfc	0.0	0.07	HCT116-unstranded
CG	2e469e68-4da3-43ba-9b19-bbdcaf5a32d1	0.0	0.0	HCT116-unstranded
CG	2eb80a7c-110c-4029-89cb-13d7eb1fd67c	0.0	0.22	HCT116-unstranded
CG	2ec87a71-2f5a-4e96-b40e-ad977a83b128	0.0	0.0	HCT116-unstranded
CG	2ecfaa6b-ede8-4d65-a901-8db6933220bf	0.0	0.04	HCT116-unstranded
CG	2ef5e664-72b2-4f87-8cc4-0c9a996f95e3	0.0	0.01	HCT116-unstranded
CG	2f6343eb-c0b9-4ab4-a93d-587468e1e677	0.0	0.25	HCT116-unstranded
CG	2fe27f85-edd6-40a6-a797-2cbfbac50962	0.0	0.0	HCT116-unstranded
CG	303141df-cea9-460b-9cc5-320f601fb161	0.0	0.02	HCT116-unstranded
CG	3208a226-6eaa-4041-aa3b-a5a8bb4e1971	0.0	0.05	HCT116-unstranded
CG	32160ae0-d964-4299-a401-81a230422237	0.0	0.01	HCT116-unstranded
CG	326b2838-13dd-4f84-94bd-2d8360cc1aab	0.0	0.3	HCT116-unstranded
CG	32707eb0-61e3-40e9-84a1-da8ef3724e78	0.0	0.44	HCT116-unstranded
CG	330f0716-4419-4bd4-9f32-7dca30117fe2	0.0	0.33	HCT116-unstranded
CG	3370c0b0-ba4f-4c65-9e82-4ffa3bde1861	0.0	0.02	HCT116-unstranded
CG	3393f9f5-a50d-4309-9b79-8466a92e38df	0.0	0.01	HCT116-unstranded
CG	35295b9f-2545-4971-ae99-3ddcd7422fb0	0.0	0.01	HCT116-unstranded
CG	353822fe-49a7-4c53-b3a6-f42764c7e936	0.0	0.01	HCT116-unstranded
CG	357bd8ee-735f-4a4c-828e-80b66e9f7e2f	0.0	0.68	HCT116-unstranded
CG	363475d0-800a-4751-a941-7f272dc6fa44	0.0	0.03	HCT116-unstranded
CG	363855a6-f084-4805-96b6-2ef5c6ae901f	0.0	0.02	HCT116-unstranded
CG	36e15220-d39f-45b9-8cec-2919386697b7	0.0	0.07	HCT116-unstranded
CG	36f161f5-a22a-4e22-8126-166fc298e161	0.0	0.01	HCT116-unstranded
CG	37826c46-d668-4d7c-9e74-2299376256f6	0.0	0.07	HCT116-unstranded
CG	3841ce37-b7c0-49d1-a838-f2c8b4b49273	0.0	0.02	HCT116-unstranded
CG	38656aa2-19c3-41ca-9762-ada77d152d18	0.0	0.14	HCT116-unstranded
CG	389edcaf-5983-48aa-af86-6d19a22fca5a	0.0	0.01	HCT116-unstranded
CG	39adc868-d6b6-4e1a-b22c-e327468f4bf6	0.0	0.02	HCT116-unstranded
CG	3a13a8fc-cf82-4be3-a067-08a5d3e025cd	0.0	0.0	HCT116-unstranded
CG	3a15c47b-68db-4b13-8535-1ca584c0c31f	0.0	0.78	HCT116-unstranded
CG	3a16a931-022e-4c9b-b44d-ba5f43c17133	0.0	0.71	HCT116-unstranded
CG	3b0bea35-001a-4fbc-ac66-1dcd63ffed31	0.0	0.0	HCT116-unstranded
CG	3b668c30-a581-4014-b354-03327f6b1c21	0.0	0.0	HCT116-unstranded
CG	3d5443b9-bb0d-4039-bfc4-4ebfa12bb3f3	0.0	0.0	HCT116-unstranded
CG	3e5eb0cd-94d9-4860-91bc-7d552ca55998	0.0	0.12	HCT116-unstranded
CG	3ea5989b-ca61-4e0a-b668-037e3682beff	0.0	0.0	HCT116-unstranded
CG	3f069373-b5c5-43c2-af97-853a56de8be8	0.0	0.06	HCT116-unstranded
CG	3f411614-208f-46df-8c51-b4cda04a94f3	0.0	0.01	HCT116-unstranded
CG	404c123a-e9d9-466a-8f38-1d51563153ed	0.0	0.05	HCT116-unstranded
CG	41919396-c9b0-4b6e-8197-c9a530d24636	0.0	0.8	HCT116-unstranded
CG	4208c900-c6fd-4cf5-958f-22cdcae0e79f	0.0	0.65	HCT116-unstranded
CG	42163e1b-bf40-4c09-b137-69b843ce0a3b	0.0	0.02	HCT116-unstranded
CG	422afaa7-5662-4972-8441-77b7292d0aa6	0.0	0.32	HCT116-unstranded
CG	424d62dd-9947-40f0-ba40-3a6f0fdc3e00	0.0	0.03	HCT116-unstranded
CG	43061d4e-2168-46a1-8d16-cc49955e0eea	0.0	0.01	HCT116-unstranded
CG	43f94e21-8def-4330-846f-b3358111a8fa	0.0	0.65	HCT116-unstranded
CG	44311ad2-f9fb-4e46-9f0c-51299f26a730	0.0	0.02	HCT116-unstranded
CG	454b2eba-c0d9-41df-96dc-4fa52c948649	0.0	0.15	HCT116-unstranded
CG	454b56f2-7ca9-44a2-a172-c15bbe4184b3	0.0	0.04	HCT116-unstranded
CG	46505d12-8027-4ab1-88c3-6089c5675dc7	0.0	0.04	HCT116-unstranded
CG	46b6c1c7-939b-4f01-891e-edd424cca978	0.0	0.01	HCT116-unstranded
CG	4714dfe6-cdbf-40cd-a8b7-d0158fa62969	0.0	0.04	HCT116-unstranded
CG	48b56e95-5689-418d-aca1-ebdb8f2b133b	0.0	0.35	HCT116-unstranded
CG	48b7a328-1db0-4e4d-b712-aefe3b3bb26c	0.0	0.01	HCT116-unstranded
CG	48c81f96-ce64-441f-989c-b22335850d66	0.0	0.02	HCT116-unstranded
CG	49899302-79d1-4078-8103-b542759f06af	0.0	0.0	HCT116-unstranded
CG	49e621bb-1037-4c03-b56f-38d786e6215d	0.0	0.68	HCT116-unstranded
CG	4a457d02-dd51-4e81-8dc2-f37aa4635cf9	0.0	0.05	HCT116-unstranded
CG	4a58d7d6-f452-4da7-9325-eb1f6eabc19d	0.0	0.01	HCT116-unstranded
CG	4aa7cd72-504a-4066-834d-c2debbe9d152	0.0	0.14	HCT116-unstranded
CG	4aa90d51-7d38-4540-b639-186e2cb82764	0.0	0.12	HCT116-unstranded
CG	4afb54ee-8ca0-4c65-ada2-3f43e745e23a	0.0	0.06	HCT116-unstranded
CG	4bda5645-52c9-47db-a1b7-9317b6f7ea7c	0.0	0.04	HCT116-unstranded
CG	4c46015e-e255-4668-a42b-b6b16b44ce59	0.0	0.01	HCT116-unstranded
CG	4d6a1543-10eb-4361-a340-0c9118ff5eb3	0.0	0.1	HCT116-unstranded
CG	4dad59aa-20e1-4c7e-bd4c-c37885d76113	0.0	0.0	HCT116-unstranded
CG	4e5f2baa-b41b-4439-9a00-7ce85547fb7d	0.0	0.02	HCT116-unstranded
CG	4e80c7f2-46bc-4398-bb66-872e819b0b5e	0.0	0.48	HCT116-unstranded
CG	4eefee6f-f18f-4290-b07a-f15d328cf743	0.0	0.01	HCT116-unstranded
CG	4f5f42d2-d708-48f4-b244-88ee3ba1cb46	0.0	0.01	HCT116-unstranded
CG	502625c5-8b45-4a32-9b6f-82dd09d1ca6f	0.0	0.12	HCT116-unstranded
CG	50ccc34e-8a9b-4c7c-b3ef-08ebbf83f077	0.0	0.34	HCT116-unstranded
CG	50f4f8eb-be09-41e2-9dfd-b09e475a5b30	0.0	0.05	HCT116-unstranded
CG	51249d1e-9bdb-40dd-a6da-c4f505b63c99	0.0	0.0	HCT116-unstranded
CG	522b8128-3352-44df-b1ab-f07a594c551c	0.0	0.38	HCT116-unstranded
CG	523093ef-f5e0-4b21-abbc-5a3538f3978b	0.0	0.01	HCT116-unstranded
CG	5253cfdd-caec-4746-8967-7a339240fb16	0.0	0.34	HCT116-unstranded
[truncated: 3,738 more rows]
