# Supplementary material for: CLK-dependent exon recognition and conjoined gene formation revealed with a novel small molecule inhibitor
Source: Nat Commun. 2017 Feb 23;8:7. doi: 10.1038/s41467-016-0008-7 (PMC5431906; doi:10.1038/s41467-016-0008-7)
Supplement: Supplementary file 32 — RBP motif clusters for CG motif density heatmaps. Both full and condensed heatmap clusters are included. Columns (some info from Ray et al. and Gerstberger et al.): dend_cl (dendrogram cluster; int), motif_id (motif id; text), gene_id (Ensembl gene id; text), rna_binding_domains (RNA binding protein domains in gene; text), gene_name (gene name; text), gene_desc (gene description; text), domains (protein domains in gene; text), paralogous_family (Gerstberger, et al. RNA binding protein family; text), consensus_rna_target (RNA binding target; text), go_rna (RNA related GO terms for the gene; text), go (GO terms for the gene; text), heatmap_type (full or condensed heatmap; text). [file 41467_2016_8_MOESM32_ESM.txt]

dend_cl	motif_id	gene_id	rna_binding_domains	gene_name	gene_desc	domains	paralogous_family	consensus_rna_target	go_rna	go	heatmap_type
1	M004_0.6	ENSG00000101489	RRM_1	CELF4	CUGBP, Elav-like family member 4 [Source:HGNC Symbol;Acc:14015]	RRM_5,RRM_1	family-721	mRNA	mRNA binding,translation repressor activity, nucleic acid binding,regulation of alternative mRNA splicing, via spliceosome,mRNA splice site selection,alternative mRNA splicing, via spliceosome,positive regulation of mRNA splicing, via spliceosome	nucleotide binding,nucleic acid binding,mRNA binding,translation repressor activity, nucleic acid binding,BRE binding,nucleus,cytoplasm,embryo development,regulation of alternative mRNA splicing, via spliceosome,mRNA splice site selection,germ cell development,alternative mRNA splicing, via spliceosome,negative regulation of excitatory postsynaptic membrane potential,positive regulation of mRNA s…	full
1	M124_0.6	ENSG00000196361	RRM_1	ELAVL3	ELAV (embryonic lethal, abnormal vision, Drosophila)-like 3 (Hu antigen C) [Source:HGNC Symbol;Acc:3314]	RRM_1	family-1046	mRNA	RNA binding,AU-rich element binding	nucleotide binding,nucleic acid binding,RNA binding,AU-rich element binding,cell differentiation,nervous system development	full
1	M149_0.6	ENSG00000113742	RRM_1	CPEB4	cytoplasmic polyadenylation element binding protein 4 [Source:HGNC Symbol;Acc:21747]	RRM_1	family-728	mRNA	RNA binding	nucleotide binding,RNA binding,protein binding,nucleic acid binding,nucleus,cytoplasm,endoplasmic reticulum,dendrite,postsynaptic density,negative regulation of neuron apoptotic process,cellular response to glucose starvation,response to ischemia,cellular response to amino acid stimulus,ionotropic glutamate receptor signaling pathway,cellular response to decreased oxygen levels,synapse	full
1	M150_0.6	ENSG00000125970	RRM_1	RALY	RNA binding protein, autoantigenic (hnRNP-associated with lethal yellow homolog (mouse)) [Source:HGNC Symbol;Acc:15921]	RRM_1	family-666	mRNA	RNA binding,catalytic step 2 spliceosome,mRNA splicing, via spliceosome	nucleotide binding,nucleic acid binding,RNA binding,nucleus,catalytic step 2 spliceosome,mRNA splicing, via spliceosome	full
1	M155_0.6	ENSG00000075292	RRM_1	ZNF638	zinc finger protein 638 [Source:HGNC Symbol;Acc:17894]	RRM_5,zf-C2H2_jaz,RRM_6	family-1111	mRNA	RNA binding,RNA splicing	nucleotide binding,RNA binding,zinc ion binding,nucleic acid binding,double-stranded DNA binding,nucleus,cytoplasm,intracellular membrane-bounded organelle,nucleoplasm,nuclear speck,transcription, DNA-templated,regulation of transcription, DNA-dependent,RNA splicing	full
1	M156_0.6	ENSG00000116001	RRM_1	TIA1	TIA1 cytotoxic granule-associated RNA binding protein [Source:HGNC Symbol;Acc:11802]	RRM_1	family-133	mRNA	AU-rich element binding,cytoplasmic stress granule,poly(A) RNA binding,regulation of mRNA splicing, via spliceosome	nucleic acid binding,nucleotide binding,AU-rich element binding,nucleus,cytoplasmic stress granule,negative regulation of translation,negative regulation of cytokine biosynthetic process,protein binding,poly(A) RNA binding,apoptotic process,regulation of mRNA splicing, via spliceosome,cytoplasm	full
1	M157_0.6	ENSG00000159409	RRM_1	CELF3	CUGBP, Elav-like family member 3 [Source:HGNC Symbol;Acc:11967]	RRM_1	family-721	mRNA	RNA binding,mRNA binding,RNA splicing,regulation of alternative mRNA splicing, via spliceosome,mRNA splicing, via spliceosome,positive regulation of mRNA splicing, via spliceosome	nucleotide binding,nucleic acid binding,RNA binding,mRNA binding,cytoplasm,nucleus,spermatogenesis,RNA splicing,regulation of alternative mRNA splicing, via spliceosome,mRNA splicing, via spliceosome,sperm motility,positive regulation of mRNA splicing, via spliceosome	full
1	M157_0.6	ENSG00000161082	RRM_1	CELF5	CUGBP, Elav-like family member 5 [Source:HGNC Symbol;Acc:14058]	RRM_1	family-721	mRNA	RNA binding,mRNA processing	nucleotide binding,nucleic acid binding,RNA binding,nucleus,cytoplasm,mRNA processing	full
1	M158_0.6	ENSG00000179172	RRM_1	HNRNPCL1	heterogeneous nuclear ribonucleoprotein C-like 1 [Source:HGNC Symbol;Acc:29295]	RRM_1	family-666	mRNA	RNA binding,ribonucleoprotein complex	nucleotide binding,RNA binding,nucleic acid binding,nucleus,ribonucleoprotein complex	full
1	M160_0.6	ENSG00000121774	KH_1	KHDRBS1	KH domain containing, RNA binding, signal transduction associated 1 [Source:HGNC Symbol;Acc:18116]	KH_1	family-546	mRNA	RNA binding,mRNA processing,positive regulation of translational initiation,positive regulation of RNA export from nucleus,regulation of RNA export from nucleus	RNA binding,protein binding,DNA binding,protein complex binding,SH3 domain binding,SH3/SH2 adaptor activity,nucleus,cytoplasm,membrane,Grb2-Sos complex,transcription, DNA-templated,cell proliferation,negative regulation of transcription, DNA-dependent,signal transduction,mRNA processing,cell cycle arrest,G2/M transition of mitotic cell cycle,cell surface receptor signaling pathway,positive regula…	full
1	M168_0.6	ENSG00000116560	RRM_1	SFPQ	splicing factor proline/glutamine-rich [Source:HGNC Symbol;Acc:10774]	RRM_1,NOPS	family-1078	mRNA	RNA binding,mRNA processing,RNA splicing,alternative mRNA splicing, via spliceosome	protein binding,nucleotide binding,RNA binding,nucleic acid binding,DNA binding,paraspeckles,cytoplasm,nucleoplasm,nuclear matrix,negative regulation of transcription from RNA polymerase II promoter,transcription, DNA-templated,DNA repair,DNA recombination,mRNA processing,RNA splicing,alternative mRNA splicing, via spliceosome	full
1	M168_0.6	ENSG00000121390	RRM_1	PSPC1	paraspeckle component 1 [Source:HGNC Symbol;Acc:20320]	RRM_1,NOPS	family-1078	ncRNA	RNA binding	nucleic acid binding,protein binding,nucleotide binding,RNA binding,nucleoplasm,nucleus,cytoplasm,nucleolus,nuclear matrix,nuclear speck,paraspeckles,transcription, DNA-templated,regulation of transcription, DNA-dependent	full
1	M201_0.6	ENSG00000143368	RRM_1	SF3B4	splicing factor 3b, subunit 4, 49kDa [Source:HGNC Symbol;Acc:10771]	RRM_1	family-980	mRNA	RNA binding,spliceosomal complex,U12-type spliceosomal complex,mRNA processing,RNA splicing,mRNA splicing, via spliceosome,RNA splicing, via transesterification reactions	nucleotide binding,nucleic acid binding,RNA binding,protein binding,nucleoplasm,spliceosomal complex,U12-type spliceosomal complex,gene expression,mRNA processing,RNA splicing,mRNA splicing, via spliceosome,RNA splicing, via transesterification reactions	full
1	M211_0.6	ENSG00000090097	KH_1	PCBP4	poly(rC) binding protein 4 [Source:HGNC Symbol;Acc:8652]	KH_1	family-421	mRNA	RNA binding,ribonucleoprotein complex	RNA binding,DNA damage response, signal transduction by p53 class mediator resulting in cell cycle arrest,cell cycle arrest,intrinsic apoptotic signaling pathway in response to DNA damage,DNA binding,cytoplasm,ribonucleoprotein complex	full
1	M211_0.6	ENSG00000183570	KH_1	PCBP3	poly(rC) binding protein 3 [Source:HGNC Symbol;Acc:8651]	KH_1	family-421	mRNA	RNA binding,ribonucleoprotein complex,mRNA metabolic process	RNA binding,DNA binding,nucleus,mitochondrion,cytosol,intracellular membrane-bounded organelle,ribonucleoprotein complex,mRNA metabolic process	full
1	M227_0.6	ENSG00000011304	RRM_1	PTBP1	polypyrimidine tract binding protein 1 [Source:HGNC Symbol;Acc:9583]	RRM_5,RRM_6	family-695	mRNA	RNA binding,mRNA processing,poly-pyrimidine tract binding,pre-mRNA binding,RNA splicing,regulation of alternative mRNA splicing, via spliceosome,mRNA splicing, via spliceosome,alternative mRNA splicing, via spliceosome,negative regulation of mRNA splicing, via spliceosome,negative regulation of RNA splicing	nucleotide binding,RNA binding,nucleic acid binding,nucleus,mRNA processing,protein binding,poly-pyrimidine tract binding,pre-mRNA binding,nucleolus,nucleoplasm,gene expression,RNA splicing,regulation of alternative mRNA splicing, via spliceosome,mRNA splicing, via spliceosome,alternative mRNA splicing, via spliceosome,negative regulation of mRNA splicing, via spliceosome,negative regulation of R…	full
1	M227_0.6	ENSG00000117569	RRM_1	PTBP2	polypyrimidine tract binding protein 2 [Source:HGNC Symbol;Acc:17662]	RRM_5,RRM_6	family-695	mRNA	RNA binding,mRNA processing,mRNA binding,spliceosomal complex,mRNA splice site selection,negative regulation of RNA splicing	nucleotide binding,RNA binding,nucleic acid binding,nucleus,mRNA processing,protein binding,mRNA binding,spliceosomal complex,mRNA splice site selection,regulation of neural precursor cell proliferation,negative regulation of RNA splicing	full
1	M227_0.6	ENSG00000119314	RRM_1	PTBP3	polypyrimidine tract binding protein 3 [Source:HGNC Symbol;Acc:10253]	RRM_5,RRM_1,RRM_6	family-695	mRNA	RNA binding,mRNA processing,RNA splicing,negative regulation of RNA splicing	nucleotide binding,RNA binding,nucleic acid binding,nucleus,mRNA processing,RNA splicing,regulation of cell differentiation,erythrocyte maturation,anatomical structure morphogenesis,negative regulation of RNA splicing	full
1	M232_0.6	ENSG00000066044	RRM_1	ELAVL1	ELAV (embryonic lethal, abnormal vision, Drosophila)-like 1 (Hu antigen R) [Source:HGNC Symbol;Acc:3312]	RRM_1	family-1046	mRNA	RNA binding,double-stranded RNA binding,mRNA binding,AU-rich element binding,mRNA 3'-UTR AU-rich region binding,RNA metabolic process,mRNA metabolic process,regulation of translation,positive regulation of translation,mRNA stabilization,3'-UTR-mediated mRNA stabilization	nucleotide binding,RNA binding,protein binding,nucleic acid binding,double-stranded RNA binding,protein kinase binding,mRNA binding,AU-rich element binding,mRNA 3'-UTR AU-rich region binding,nucleus,cytoplasm,cytosol,nucleoplasm,multicellular organismal development,gene expression,RNA metabolic process,mRNA metabolic process,regulation of translation,positive regulation of translation,mRNA stabil…	full
1	M232_0.6	ENSG00000196361	RRM_1	ELAVL3	ELAV (embryonic lethal, abnormal vision, Drosophila)-like 3 (Hu antigen C) [Source:HGNC Symbol;Acc:3314]	RRM_1	family-1046	mRNA	RNA binding,AU-rich element binding	nucleotide binding,nucleic acid binding,RNA binding,AU-rich element binding,cell differentiation,nervous system development	full
1	M112_0.6	ENSG00000196361	RRM_1	ELAVL3	ELAV (embryonic lethal, abnormal vision, Drosophila)-like 3 (Hu antigen C) [Source:HGNC Symbol;Acc:3314]	RRM_1	family-1046	mRNA	RNA binding,AU-rich element binding	nucleotide binding,nucleic acid binding,RNA binding,AU-rich element binding,cell differentiation,nervous system development	full
1	M112_0.6	ENSG00000066044	RRM_1	ELAVL1	ELAV (embryonic lethal, abnormal vision, Drosophila)-like 1 (Hu antigen R) [Source:HGNC Symbol;Acc:3312]	RRM_1	family-1046	mRNA	RNA binding,double-stranded RNA binding,mRNA binding,AU-rich element binding,mRNA 3'-UTR AU-rich region binding,RNA metabolic process,mRNA metabolic process,regulation of translation,positive regulation of translation,mRNA stabilization,3'-UTR-mediated mRNA stabilization	nucleotide binding,RNA binding,protein binding,nucleic acid binding,double-stranded RNA binding,protein kinase binding,mRNA binding,AU-rich element binding,mRNA 3'-UTR AU-rich region binding,nucleus,cytoplasm,cytosol,nucleoplasm,multicellular organismal development,gene expression,RNA metabolic process,mRNA metabolic process,regulation of translation,positive regulation of translation,mRNA stabil…	full
1	M149_0.6	ENSG00000107864	RRM_1	CPEB3	cytoplasmic polyadenylation element binding protein 3 [Source:HGNC Symbol;Acc:21746]	RRM_1	family-728	mRNA	RNA binding,mRNA 3'-UTR binding,mRNA 3'-UTR AU-rich region binding,translation factor activity, nucleic acid binding,RNA stem-loop binding,translation repressor activity, nucleic acid binding,positive regulation of nuclear-transcribed mRNA poly(A) tail shortening,positive regulation of nuclear-transcribed mRNA catabolic process, deadenylation-dependent decay,positive regulation of translation	protein binding,RNA binding,nucleotide binding,nucleic acid binding,mRNA 3'-UTR binding,mRNA 3'-UTR AU-rich region binding,translation factor activity, nucleic acid binding,RNA stem-loop binding,translation repressor activity, nucleic acid binding,synapse,nucleus,cytoplasm,CCR4-NOT complex,dendrite,neuron projection,apical dendrite,negative regulation of translation,negative regulation of transcr…	full
1	M047_0.6	ENSG00000106344	RRM_1	RBM28	RNA binding motif protein 28 [Source:HGNC Symbol;Acc:21863]	RRM_1,RRM_6	family-1063	snRNA	RNA binding,spliceosomal complex,mRNA processing,RNA splicing	nucleotide binding,nucleic acid binding,RNA binding,nucleolus,Golgi apparatus,spliceosomal complex,mRNA processing,RNA splicing	full
1	M004_0.6	ENSG00000159409	RRM_1	CELF3	CUGBP, Elav-like family member 3 [Source:HGNC Symbol;Acc:11967]	RRM_1	family-721	mRNA	RNA binding,mRNA binding,RNA splicing,regulation of alternative mRNA splicing, via spliceosome,mRNA splicing, via spliceosome,positive regulation of mRNA splicing, via spliceosome	nucleotide binding,nucleic acid binding,RNA binding,mRNA binding,cytoplasm,nucleus,spermatogenesis,RNA splicing,regulation of alternative mRNA splicing, via spliceosome,mRNA splicing, via spliceosome,sperm motility,positive regulation of mRNA splicing, via spliceosome	full
1	M036_0.6	ENSG00000015479	RRM_1	MATR3	matrin 3 [Source:HGNC Symbol;Acc:6912]	RRM_5	family-34	mRNA	RNA binding	nucleotide binding,RNA binding,protein binding,zinc ion binding,nucleic acid binding,structural molecule activity,nucleus,nuclear inner membrane,nuclear matrix	full
1	M075_0.6	ENSG00000116001	RRM_1	TIA1	TIA1 cytotoxic granule-associated RNA binding protein [Source:HGNC Symbol;Acc:11802]	RRM_1	family-133	mRNA	AU-rich element binding,cytoplasmic stress granule,poly(A) RNA binding,regulation of mRNA splicing, via spliceosome	nucleic acid binding,nucleotide binding,AU-rich element binding,nucleus,cytoplasmic stress granule,negative regulation of translation,negative regulation of cytokine biosynthetic process,protein binding,poly(A) RNA binding,apoptotic process,regulation of mRNA splicing, via spliceosome,cytoplasm	full
1	M031_0.6	ENSG00000196361	RRM_1	ELAVL3	ELAV (embryonic lethal, abnormal vision, Drosophila)-like 3 (Hu antigen C) [Source:HGNC Symbol;Acc:3314]	RRM_1	family-1046	mRNA	RNA binding,AU-rich element binding	nucleotide binding,nucleic acid binding,RNA binding,AU-rich element binding,cell differentiation,nervous system development	full
1	M077_0.6	ENSG00000063244	RRM_1	U2AF2	U2 small nuclear RNA auxiliary factor 2 [Source:HGNC Symbol;Acc:23156]	RRM_1,Transformer,RRM_6	family-177	mRNA	RNA binding,mRNA processing,spliceosomal complex,RNA splicing,mRNA splicing, via spliceosome,mRNA export from nucleus,mRNA 3'-end processing,negative regulation of mRNA splicing, via spliceosome	nucleotide binding,RNA binding,nucleic acid binding,nucleus,mRNA processing,protein binding,enzyme binding,C2H2 zinc finger domain binding,nucleoplasm,spliceosomal complex,RNA splicing,transcription from RNA polymerase II promoter,gene expression,mRNA splicing, via spliceosome,mRNA export from nucleus,mRNA 3'-end processing,negative regulation of mRNA splicing, via spliceosome,termination of RNA …	full
1	M031_0.6	ENSG00000066044	RRM_1	ELAVL1	ELAV (embryonic lethal, abnormal vision, Drosophila)-like 1 (Hu antigen R) [Source:HGNC Symbol;Acc:3312]	RRM_1	family-1046	mRNA	RNA binding,double-stranded RNA binding,mRNA binding,AU-rich element binding,mRNA 3'-UTR AU-rich region binding,RNA metabolic process,mRNA metabolic process,regulation of translation,positive regulation of translation,mRNA stabilization,3'-UTR-mediated mRNA stabilization	nucleotide binding,RNA binding,protein binding,nucleic acid binding,double-stranded RNA binding,protein kinase binding,mRNA binding,AU-rich element binding,mRNA 3'-UTR AU-rich region binding,nucleus,cytoplasm,cytosol,nucleoplasm,multicellular organismal development,gene expression,RNA metabolic process,mRNA metabolic process,regulation of translation,positive regulation of translation,mRNA stabil…	full
1	M025_0.6	ENSG00000092199	RRM_1	HNRNPC	heterogeneous nuclear ribonucleoprotein C (C1/C2) [Source:HGNC Symbol;Acc:5035]	RRM_1	family-666	mRNA	RNA binding,mRNA binding,spliceosomal complex,catalytic step 2 spliceosome,RNA splicing,mRNA splicing, via spliceosome,ribonucleoprotein complex	nucleotide binding,RNA binding,protein binding,nucleic acid binding,mRNA binding,identical protein binding,nucleoplasm,spliceosomal complex,pronucleus,catalytic step 2 spliceosome,gene expression,termination of G-protein coupled receptor signaling pathway,RNA splicing,mRNA splicing, via spliceosome,ribonucleoprotein complex,viral nucleocapsid	full
2	M188_0.6	ENSG00000090097	KH_1	PCBP4	poly(rC) binding protein 4 [Source:HGNC Symbol;Acc:8652]	KH_1	family-421	mRNA	RNA binding,ribonucleoprotein complex	RNA binding,DNA damage response, signal transduction by p53 class mediator resulting in cell cycle arrest,cell cycle arrest,intrinsic apoptotic signaling pathway in response to DNA damage,DNA binding,cytoplasm,ribonucleoprotein complex	full
2	M188_0.6	ENSG00000183570	KH_1	PCBP3	poly(rC) binding protein 3 [Source:HGNC Symbol;Acc:8651]	KH_1	family-421	mRNA	RNA binding,ribonucleoprotein complex,mRNA metabolic process	RNA binding,DNA binding,nucleus,mitochondrion,cytosol,intracellular membrane-bounded organelle,ribonucleoprotein complex,mRNA metabolic process	full
2	M238_0.6	ENSG00000132819	RRM_1	RBM38	RNA binding motif protein 38 [Source:HGNC Symbol;Acc:15818]	RRM_1	family-573	mRNA	mRNA binding,mRNA 3'-UTR binding,mRNA processing,RNA splicing,regulation of RNA splicing,3'-UTR-mediated mRNA stabilization	mRNA binding,regulation of myotube differentiation,nucleotide binding,nucleic acid binding,mRNA 3'-UTR binding,nucleus,cytosol,cell differentiation,negative regulation of cell proliferation,DNA damage response, signal transduction by p53 class mediator resulting in cell cycle arrest,cell cycle,mRNA processing,RNA splicing,cell cycle arrest,regulation of RNA splicing,DNA damage response, signal tr…	full
2	M228_0.6	ENSG00000011304	RRM_1	PTBP1	polypyrimidine tract binding protein 1 [Source:HGNC Symbol;Acc:9583]	RRM_5,RRM_6	family-695	mRNA	RNA binding,mRNA processing,poly-pyrimidine tract binding,pre-mRNA binding,RNA splicing,regulation of alternative mRNA splicing, via spliceosome,mRNA splicing, via spliceosome,alternative mRNA splicing, via spliceosome,negative regulation of mRNA splicing, via spliceosome,negative regulation of RNA splicing	nucleotide binding,RNA binding,nucleic acid binding,nucleus,mRNA processing,protein binding,poly-pyrimidine tract binding,pre-mRNA binding,nucleolus,nucleoplasm,gene expression,RNA splicing,regulation of alternative mRNA splicing, via spliceosome,mRNA splicing, via spliceosome,alternative mRNA splicing, via spliceosome,negative regulation of mRNA splicing, via spliceosome,negative regulation of R…	full
2	M228_0.6	ENSG00000117569	RRM_1	PTBP2	polypyrimidine tract binding protein 2 [Source:HGNC Symbol;Acc:17662]	RRM_5,RRM_6	family-695	mRNA	RNA binding,mRNA processing,mRNA binding,spliceosomal complex,mRNA splice site selection,negative regulation of RNA splicing	nucleotide binding,RNA binding,nucleic acid binding,nucleus,mRNA processing,protein binding,mRNA binding,spliceosomal complex,mRNA splice site selection,regulation of neural precursor cell proliferation,negative regulation of RNA splicing	full
2	M228_0.6	ENSG00000119314	RRM_1	PTBP3	polypyrimidine tract binding protein 3 [Source:HGNC Symbol;Acc:10253]	RRM_5,RRM_1,RRM_6	family-695	mRNA	RNA binding,mRNA processing,RNA splicing,negative regulation of RNA splicing	nucleotide binding,RNA binding,nucleic acid binding,nucleus,mRNA processing,RNA splicing,regulation of cell differentiation,erythrocyte maturation,anatomical structure morphogenesis,negative regulation of RNA splicing	full
2	M229_0.6	ENSG00000159409	RRM_1	CELF3	CUGBP, Elav-like family member 3 [Source:HGNC Symbol;Acc:11967]	RRM_1	family-721	mRNA	RNA binding,mRNA binding,RNA splicing,regulation of alternative mRNA splicing, via spliceosome,mRNA splicing, via spliceosome,positive regulation of mRNA splicing, via spliceosome	nucleotide binding,nucleic acid binding,RNA binding,mRNA binding,cytoplasm,nucleus,spermatogenesis,RNA splicing,regulation of alternative mRNA splicing, via spliceosome,mRNA splicing, via spliceosome,sperm motility,positive regulation of mRNA splicing, via spliceosome	full
3	M012_0.6	ENSG00000137449	RRM_1	CPEB2	cytoplasmic polyadenylation element binding protein 2 [Source:HGNC Symbol;Acc:21745]	RRM_1	family-728	mRNA	poly-pyrimidine tract binding,ribosome binding,mRNA 3'-UTR AU-rich region binding,ribosomal small subunit binding,ribosomal large subunit binding,translation repressor activity, nucleic acid binding	nucleotide binding,nucleic acid binding,poly-pyrimidine tract binding,cytoplasm,polysome,negative regulation of translational elongation,negative regulation of GTP catabolic process,ribosome binding,GTPase inhibitor activity,mRNA 3'-UTR AU-rich region binding,ribosomal small subunit binding,ribosomal large subunit binding,translation repressor activity, nucleic acid binding,nucleus,messenger ribo…	full
3	M120_0.6	ENSG00000107864	RRM_1	CPEB3	cytoplasmic polyadenylation element binding protein 3 [Source:HGNC Symbol;Acc:21746]	RRM_1	family-728	mRNA	RNA binding,mRNA 3'-UTR binding,mRNA 3'-UTR AU-rich region binding,translation factor activity, nucleic acid binding,RNA stem-loop binding,translation repressor activity, nucleic acid binding,positive regulation of nuclear-transcribed mRNA poly(A) tail shortening,positive regulation of nuclear-transcribed mRNA catabolic process, deadenylation-dependent decay,positive regulation of translation	protein binding,RNA binding,nucleotide binding,nucleic acid binding,mRNA 3'-UTR binding,mRNA 3'-UTR AU-rich region binding,translation factor activity, nucleic acid binding,RNA stem-loop binding,translation repressor activity, nucleic acid binding,synapse,nucleus,cytoplasm,CCR4-NOT complex,dendrite,neuron projection,apical dendrite,negative regulation of translation,negative regulation of transcr…	full
3	M195_0.6	ENSG00000143368	RRM_1	SF3B4	splicing factor 3b, subunit 4, 49kDa [Source:HGNC Symbol;Acc:10771]	RRM_1	family-980	mRNA	RNA binding,spliceosomal complex,U12-type spliceosomal complex,mRNA processing,RNA splicing,mRNA splicing, via spliceosome,RNA splicing, via transesterification reactions	nucleotide binding,nucleic acid binding,RNA binding,protein binding,nucleoplasm,spliceosomal complex,U12-type spliceosomal complex,gene expression,mRNA processing,RNA splicing,mRNA splicing, via spliceosome,RNA splicing, via transesterification reactions	full
3	M012_0.6	ENSG00000107864	RRM_1	CPEB3	cytoplasmic polyadenylation element binding protein 3 [Source:HGNC Symbol;Acc:21746]	RRM_1	family-728	mRNA	RNA binding,mRNA 3'-UTR binding,mRNA 3'-UTR AU-rich region binding,translation factor activity, nucleic acid binding,RNA stem-loop binding,translation repressor activity, nucleic acid binding,positive regulation of nuclear-transcribed mRNA poly(A) tail shortening,positive regulation of nuclear-transcribed mRNA catabolic process, deadenylation-dependent decay,positive regulation of translation	protein binding,RNA binding,nucleotide binding,nucleic acid binding,mRNA 3'-UTR binding,mRNA 3'-UTR AU-rich region binding,translation factor activity, nucleic acid binding,RNA stem-loop binding,translation repressor activity, nucleic acid binding,synapse,nucleus,cytoplasm,CCR4-NOT complex,dendrite,neuron projection,apical dendrite,negative regulation of translation,negative regulation of transcr…	full
3	M013_0.6	ENSG00000071626	RRM_1	DAZAP1	DAZ associated protein 1 [Source:HGNC Symbol;Acc:2683]	RRM_1	family-1012	mRNA	RNA binding,RNA stem-loop binding	nucleotide binding,nucleic acid binding,RNA binding,RNA stem-loop binding,cytoplasm,nucleus,cell proliferation,cell differentiation,spermatogenesis,maternal placenta development	full
4	M207_0.6	ENSG00000183570	KH_1	PCBP3	poly(rC) binding protein 3 [Source:HGNC Symbol;Acc:8651]	KH_1	family-421	mRNA	RNA binding,ribonucleoprotein complex,mRNA metabolic process	RNA binding,DNA binding,nucleus,mitochondrion,cytosol,intracellular membrane-bounded organelle,ribonucleoprotein complex,mRNA metabolic process	full
4	M207_0.6	ENSG00000090097	KH_1	PCBP4	poly(rC) binding protein 4 [Source:HGNC Symbol;Acc:8652]	KH_1	family-421	mRNA	RNA binding,ribonucleoprotein complex	RNA binding,DNA damage response, signal transduction by p53 class mediator resulting in cell cycle arrest,cell cycle arrest,intrinsic apoptotic signaling pathway in response to DNA damage,DNA binding,cytoplasm,ribonucleoprotein complex	full
4	M175_0.6	ENSG00000132819	RRM_1	RBM38	RNA binding motif protein 38 [Source:HGNC Symbol;Acc:15818]	RRM_1	family-573	mRNA	mRNA binding,mRNA 3'-UTR binding,mRNA processing,RNA splicing,regulation of RNA splicing,3'-UTR-mediated mRNA stabilization	mRNA binding,regulation of myotube differentiation,nucleotide binding,nucleic acid binding,mRNA 3'-UTR binding,nucleus,cytosol,cell differentiation,negative regulation of cell proliferation,DNA damage response, signal transduction by p53 class mediator resulting in cell cycle arrest,cell cycle,mRNA processing,RNA splicing,cell cycle arrest,regulation of RNA splicing,DNA damage response, signal tr…	full
4	M175_0.6	ENSG00000112183	RRM_1	RBM24	RNA binding motif protein 24 [Source:HGNC Symbol;Acc:21539]	RRM_6	family-573	mRNA	mRNA 3'-UTR binding,regulation of mRNA stability	nucleotide binding,mRNA 3'-UTR binding,nucleus,cytoplasm,cell differentiation,regulation of myotube differentiation,regulation of mRNA stability,nucleic acid binding	full
4	M043_0.6	ENSG00000090097	KH_1	PCBP4	poly(rC) binding protein 4 [Source:HGNC Symbol;Acc:8652]	KH_1	family-421	mRNA	RNA binding,ribonucleoprotein complex	RNA binding,DNA damage response, signal transduction by p53 class mediator resulting in cell cycle arrest,cell cycle arrest,intrinsic apoptotic signaling pathway in response to DNA damage,DNA binding,cytoplasm,ribonucleoprotein complex	full
4	M043_0.6	ENSG00000183570	KH_1	PCBP3	poly(rC) binding protein 3 [Source:HGNC Symbol;Acc:8651]	KH_1	family-421	mRNA	RNA binding,ribonucleoprotein complex,mRNA metabolic process	RNA binding,DNA binding,nucleus,mitochondrion,cytosol,intracellular membrane-bounded organelle,ribonucleoprotein complex,mRNA metabolic process	full
4	M043_0.6	ENSG00000197111	KH_1	PCBP2	poly(rC) binding protein 2 [Source:HGNC Symbol;Acc:8648]	KH_1	family-421	mRNA	RNA binding,ribonucleoprotein complex,mRNA metabolic process,RNA splicing,mRNA splicing, via spliceosome	RNA binding,nucleus,cytoplasm,protein binding,DNA binding,ubiquitin protein ligase binding,enzyme binding,cytosol,nucleoplasm,ribonucleoprotein complex,innate immune response,gene expression,mRNA metabolic process,RNA splicing,mRNA splicing, via spliceosome,negative regulation of type I interferon production,proteasome-mediated ubiquitin-dependent protein catabolic process,defense response to vir…	full
4	M083_0.6	ENSG00000135482	zf-CCCH	ZC3H10	zinc finger CCCH-type containing 10 [Source:HGNC Symbol;Acc:25893]	zf-CCCH	family-942	unknown	.	metal ion binding,protein binding	full
4	M049_0.6	ENSG00000132819	RRM_1	RBM38	RNA binding motif protein 38 [Source:HGNC Symbol;Acc:15818]	RRM_1	family-573	mRNA	mRNA binding,mRNA 3'-UTR binding,mRNA processing,RNA splicing,regulation of RNA splicing,3'-UTR-mediated mRNA stabilization	mRNA binding,regulation of myotube differentiation,nucleotide binding,nucleic acid binding,mRNA 3'-UTR binding,nucleus,cytosol,cell differentiation,negative regulation of cell proliferation,DNA damage response, signal transduction by p53 class mediator resulting in cell cycle arrest,cell cycle,mRNA processing,RNA splicing,cell cycle arrest,regulation of RNA splicing,DNA damage response, signal tr…	full
4	M102_0.6	ENSG00000136450	RRM_1	SRSF1	serine/arginine-rich splicing factor 1 [Source:HGNC Symbol;Acc:10780]	RRM_1	family-803	mRNA	RNA binding,catalytic step 2 spliceosome,mRNA processing,RNA splicing,mRNA splicing, via spliceosome,mRNA splice site selection,mRNA export from nucleus,mRNA 3'-end processing,mRNA 5'-splice site recognition	protein binding,nucleotide binding,RNA binding,nucleic acid binding,RS domain binding,nucleus,cytoplasm,nucleoplasm,nuclear speck,exon-exon junction complex,catalytic step 2 spliceosome,transcription from RNA polymerase II promoter,gene expression,mRNA processing,RNA splicing,in utero embryonic development,mRNA splicing, via spliceosome,mRNA splice site selection,mRNA export from nucleus,cardiac …	full
4	M103_0.6	ENSG00000136450	RRM_1	SRSF1	serine/arginine-rich splicing factor 1 [Source:HGNC Symbol;Acc:10780]	RRM_1	family-803	mRNA	RNA binding,catalytic step 2 spliceosome,mRNA processing,RNA splicing,mRNA splicing, via spliceosome,mRNA splice site selection,mRNA export from nucleus,mRNA 3'-end processing,mRNA 5'-splice site recognition	protein binding,nucleotide binding,RNA binding,nucleic acid binding,RS domain binding,nucleus,cytoplasm,nucleoplasm,nuclear speck,exon-exon junction complex,catalytic step 2 spliceosome,transcription from RNA polymerase II promoter,gene expression,mRNA processing,RNA splicing,in utero embryonic development,mRNA splicing, via spliceosome,mRNA splice site selection,mRNA export from nucleus,cardiac …	full
4	M104_0.6	ENSG00000136450	RRM_1	SRSF1	serine/arginine-rich splicing factor 1 [Source:HGNC Symbol;Acc:10780]	RRM_1	family-803	mRNA	RNA binding,catalytic step 2 spliceosome,mRNA processing,RNA splicing,mRNA splicing, via spliceosome,mRNA splice site selection,mRNA export from nucleus,mRNA 3'-end processing,mRNA 5'-splice site recognition	protein binding,nucleotide binding,RNA binding,nucleic acid binding,RS domain binding,nucleus,cytoplasm,nucleoplasm,nuclear speck,exon-exon junction complex,catalytic step 2 spliceosome,transcription from RNA polymerase II promoter,gene expression,mRNA processing,RNA splicing,in utero embryonic development,mRNA splicing, via spliceosome,mRNA splice site selection,mRNA export from nucleus,cardiac …	full
4	M105_0.6	ENSG00000136450	RRM_1	SRSF1	serine/arginine-rich splicing factor 1 [Source:HGNC Symbol;Acc:10780]	RRM_1	family-803	mRNA	RNA binding,catalytic step 2 spliceosome,mRNA processing,RNA splicing,mRNA splicing, via spliceosome,mRNA splice site selection,mRNA export from nucleus,mRNA 3'-end processing,mRNA 5'-splice site recognition	protein binding,nucleotide binding,RNA binding,nucleic acid binding,RS domain binding,nucleus,cytoplasm,nucleoplasm,nuclear speck,exon-exon junction complex,catalytic step 2 spliceosome,transcription from RNA polymerase II promoter,gene expression,mRNA processing,RNA splicing,in utero embryonic development,mRNA splicing, via spliceosome,mRNA splice site selection,mRNA export from nucleus,cardiac …	full
4	M065_0.6	ENSG00000111786	RRM_1	SRSF9	serine/arginine-rich splicing factor 9 [Source:HGNC Symbol;Acc:10791]	RRM_1	family-803	mRNA	RNA binding,mRNA processing,RNA splicing,mRNA splicing, via spliceosome,mRNA splice site selection,mRNA export from nucleus,mRNA 3'-end processing,negative regulation of mRNA splicing, via spliceosome	nucleic acid binding,nucleotide binding,RNA binding,protein binding,nucleus,nucleolus,nucleoplasm,transcription from RNA polymerase II promoter,gene expression,mRNA processing,RNA splicing,mRNA splicing, via spliceosome,mRNA splice site selection,mRNA export from nucleus,mRNA 3'-end processing,negative regulation of mRNA splicing, via spliceosome,termination of RNA polymerase II transcription	full
4	M061_0.6	ENSG00000179134	SAM_1	SAMD4B	sterile alpha motif domain containing 4B [Source:HGNC Symbol;Acc:25492]	PHAT,SAM_1	family-112	mRNA	.	protein binding,nucleus,cytoplasm,transcription, DNA-templated,regulation of transcription, DNA-dependent	full
4	M126_0.6	ENSG00000116350	RRM_1	SRSF4	serine/arginine-rich splicing factor 4 [Source:HGNC Symbol;Acc:10786]	RRM_1	family-803	mRNA	RNA binding,mRNA processing,RNA splicing,mRNA splicing, via spliceosome,mRNA export from nucleus,mRNA 3'-end processing,negative regulation of mRNA splicing, via spliceosome,RNA splicing, via transesterification reactions	nucleotide binding,nucleic acid binding,RNA binding,nucleus,nucleoplasm,nuclear speck,transcription from RNA polymerase II promoter,gene expression,mRNA processing,RNA splicing,mRNA splicing, via spliceosome,mRNA export from nucleus,mRNA 3'-end processing,negative regulation of mRNA splicing, via spliceosome,RNA splicing, via transesterification reactions,termination of RNA polymerase II transcri…	full
4	M126_0.6	ENSG00000124193	RRM_1	SRSF6	serine/arginine-rich splicing factor 6 [Source:HGNC Symbol;Acc:10788]	RRM_1	family-803	mRNA	RNA binding,RNA splicing,regulation of alternative mRNA splicing, via spliceosome,mRNA splicing, via spliceosome,mRNA splice site selection,mRNA export from nucleus,mRNA 3'-end processing,negative regulation of mRNA splicing, via spliceosome	nucleotide binding,RNA binding,nucleic acid binding,nucleus,nucleoplasm,transcription from RNA polymerase II promoter,gene expression,RNA splicing,regulation of alternative mRNA splicing, via spliceosome,mRNA splicing, via spliceosome,mRNA splice site selection,negative regulation of cell death,mRNA export from nucleus,mRNA 3'-end processing,negative regulation of mRNA splicing, via spliceosome,p…	full
4	M141_0.6	ENSG00000103067	RRM_1	ESRP2	epithelial splicing regulatory protein 2 [Source:HGNC Symbol;Acc:26152]	RRM_6	family-885	mRNA	mRNA binding,mRNA processing,RNA splicing,regulation of RNA splicing	nucleotide binding,nucleic acid binding,mRNA binding,nucleus,cytoplasm,mitochondrion,centrosome,mRNA processing,RNA splicing,regulation of RNA splicing	full
4	M141_0.6	ENSG00000104413	RRM_1	ESRP1	epithelial splicing regulatory protein 1 [Source:HGNC Symbol;Acc:25966]	RRM_6	family-885	mRNA	mRNA binding,mRNA processing,RNA splicing,regulation of RNA splicing	nucleotide binding,nucleic acid binding,mRNA binding,nucleus,plasma membrane,mRNA processing,RNA splicing,regulation of RNA splicing	full
4	M050_0.6	ENSG00000239306	RRM_1	RBM14	RNA binding motif protein 14 [Source:HGNC Symbol;Acc:14219]	RRM_1	family-969	mRNA	RNA binding,ribonucleoprotein complex	nucleotide binding,RNA binding,protein binding,RNA polymerase II transcription cofactor activity,nucleic acid binding,protein binding, bridging,ligand-dependent nuclear receptor transcription coactivator activity,nucleus,transcription factor complex,mediator complex,ribonucleoprotein complex,positive regulation of transcription from RNA polymerase II promoter,DNA repair,DNA recombination,DNA repl…	full
4	M151_0.6	ENSG00000126945	RRM_1	HNRNPH2	heterogeneous nuclear ribonucleoprotein H2 (H') [Source:HGNC Symbol;Acc:5042]	zf-RNPHF,RRM_6	family-885	mRNA	RNA binding,ribonucleoprotein complex,RNA splicing,mRNA splicing, via spliceosome	nucleotide binding,RNA binding,nucleic acid binding,nucleus,cytoplasm,nucleoplasm,ribonucleoprotein complex,actin cytoskeleton,gene expression,RNA splicing,mRNA splicing, via spliceosome	full
4	M151_0.6	ENSG00000169045	RRM_1	HNRNPH1	heterogeneous nuclear ribonucleoprotein H1 (H) [Source:HGNC Symbol;Acc:5041]	zf-RNPHF,RRM_6	family-885	mRNA	RNA binding,poly(U) RNA binding,catalytic step 2 spliceosome,RNA splicing,mRNA splicing, via spliceosome,RNA processing,regulation of RNA splicing	nucleotide binding,nucleic acid binding,nucleus,actin cytoskeleton,cytoplasm,RNA binding,protein binding,poly(U) RNA binding,nucleoplasm,catalytic step 2 spliceosome,gene expression,RNA splicing,mRNA splicing, via spliceosome,RNA processing,regulation of RNA splicing	full
4	M151_0.6	ENSG00000169813	RRM_1	HNRNPF	heterogeneous nuclear ribonucleoprotein F [Source:HGNC Symbol;Acc:5039]	zf-RNPHF,RRM_1,RRM_6	family-885	mRNA	RNA binding,single-stranded RNA binding,catalytic step 2 spliceosome,RNA splicing,mRNA splicing, via spliceosome,RNA processing,regulation of RNA splicing	nucleotide binding,RNA binding,protein binding,nucleic acid binding,single-stranded RNA binding,nucleus,cytoplasm,nucleoplasm,catalytic step 2 spliceosome,gene expression,RNA splicing,mRNA splicing, via spliceosome,RNA processing,regulation of RNA splicing	full
4	M153_0.6	ENSG00000131914	zf-CCHC,CSD	LIN28A	lin-28 homolog A (C. elegans) [Source:HGNC Symbol;Acc:15986]	zf-CCHC,CSD	family-961	mRNA	RNA binding,mRNA binding,translation initiation factor binding,miRNA binding,cytoplasmic mRNA processing body,cytoplasmic stress granule,positive regulation of translation,pre-miRNA processing,regulation of gene silencing by miRNA,miRNA catabolic process,RNA 3'-end processing,miRNA metabolic process	RNA binding,protein binding,zinc ion binding,nucleic acid binding,DNA binding,mRNA binding,translation initiation factor binding,miRNA binding,nucleus,cytoplasm,cytoplasmic mRNA processing body,nucleolus,cytoplasmic stress granule,positive regulation of neuron differentiation,regulation of transcription, DNA-dependent,stem cell maintenance,germ cell development,positive regulation of translation,…	full
4	M153_0.6	ENSG00000187772	zf-CCHC,CSD	LIN28B	lin-28 homolog B (C. elegans) [Source:HGNC Symbol;Acc:32207]	zf-CCHC,CSD	family-961	mRNA	RNA binding,pre-miRNA processing,miRNA catabolic process,RNA 3'-end processing	RNA binding,protein binding,zinc ion binding,nucleic acid binding,DNA binding,nucleus,cytoplasm,mitochondrion,regulation of transcription, DNA-dependent,pre-miRNA processing,miRNA catabolic process,RNA 3'-end processing	full
4	M154_0.6	ENSG00000136450	RRM_1	SRSF1	serine/arginine-rich splicing factor 1 [Source:HGNC Symbol;Acc:10780]	RRM_1	family-803	mRNA	RNA binding,catalytic step 2 spliceosome,mRNA processing,RNA splicing,mRNA splicing, via spliceosome,mRNA splice site selection,mRNA export from nucleus,mRNA 3'-end processing,mRNA 5'-splice site recognition	protein binding,nucleotide binding,RNA binding,nucleic acid binding,RS domain binding,nucleus,cytoplasm,nucleoplasm,nuclear speck,exon-exon junction complex,catalytic step 2 spliceosome,transcription from RNA polymerase II promoter,gene expression,mRNA processing,RNA splicing,in utero embryonic development,mRNA splicing, via spliceosome,mRNA splice site selection,mRNA export from nucleus,cardiac …	full
4	M050_0.6	ENSG00000173933	zf-CCHC,RRM_1	RBM4	RNA binding motif protein 4 [Source:HGNC Symbol;Acc:9901]	RRM_1,zf-CCHC	family-969	mRNA	RNA binding,mRNA binding,mRNA 3'-UTR binding,pre-mRNA intronic binding,miRNA binding,pre-mRNA intronic pyrimidine-rich binding,cytoplasmic stress granule,mRNA processing,RNA splicing,regulation of alternative mRNA splicing, via spliceosome,RNA processing	nucleotide binding,RNA binding,protein binding,zinc ion binding,nucleic acid binding,mRNA binding,mRNA 3'-UTR binding,pre-mRNA intronic binding,miRNA binding,pre-mRNA intronic pyrimidine-rich binding,nucleus,cytoplasm,nucleolus,nucleoplasm,cytoplasmic stress granule,nuclear speck,cell differentiation,response to arsenic-containing substance,mRNA processing,RNA splicing,regulation of alternative m…	full
4	M050_0.6	ENSG00000173914	zf-CCHC,RRM_1	RBM4B	RNA binding motif protein 4B [Source:HGNC Symbol;Acc:28842]	RRM_1,zf-CCHC	family-969	mRNA	RNA binding,regulation of translation,mRNA processing,RNA splicing	nucleotide binding,nucleic acid binding,RNA binding,protein binding,zinc ion binding,nucleolus,regulation of translation,mRNA processing,RNA splicing,positive regulation of gene expression,circadian regulation of gene expression,circadian rhythm,entrainment of circadian clock by photoperiod	full
4	M061_0.6	ENSG00000020577	SAM_1	SAMD4A	sterile alpha motif domain containing 4A [Source:HGNC Symbol;Acc:23023] [Type: protein coding Ensembl/Havana merge]	SAM_1	family-112	mRNA	translation repressor activity,positive regulation of translation	protein binding,synapse,translation repressor activity,cytoplasm,cell junction,dendrite,positive regulation of translation,negative regulation of translation	full
4	M240_0.6	ENSG00000132819	RRM_1	RBM38	RNA binding motif protein 38 [Source:HGNC Symbol;Acc:15818]	RRM_1	family-573	mRNA	mRNA binding,mRNA 3'-UTR binding,mRNA processing,RNA splicing,regulation of RNA splicing,3'-UTR-mediated mRNA stabilization	mRNA binding,regulation of myotube differentiation,nucleotide binding,nucleic acid binding,mRNA 3'-UTR binding,nucleus,cytosol,cell differentiation,negative regulation of cell proliferation,DNA damage response, signal transduction by p53 class mediator resulting in cell cycle arrest,cell cycle,mRNA processing,RNA splicing,cell cycle arrest,regulation of RNA splicing,DNA damage response, signal tr…	full
5	M044_0.6	ENSG00000148840	RRM_1	PPRC1	peroxisome proliferator-activated receptor gamma, coactivator-related 1 [Source:HGNC Symbol;Acc:30025]	RRM_1	family-567	mRNA	RNA binding	nucleotide binding,nucleic acid binding,nucleus,RNA binding,transcription, DNA-templated,regulation of transcription, DNA-dependent	full
1	M031_0.6	ENSG00000066044	RRM_1	ELAVL1	ELAV (embryonic lethal, abnormal vision, Drosophila)-like 1 (Hu antigen R) [Source:HGNC Symbol;Acc:3312]	RRM_1	family-1046	mRNA	RNA binding,double-stranded RNA binding,mRNA binding,AU-rich element binding,mRNA 3'-UTR AU-rich region binding,RNA metabolic process,mRNA metabolic process,regulation of translation,positive regulation of translation,mRNA stabilization,3'-UTR-mediated mRNA stabilization	nucleotide binding,RNA binding,protein binding,nucleic acid binding,double-stranded RNA binding,protein kinase binding,mRNA binding,AU-rich element binding,mRNA 3'-UTR AU-rich region binding,nucleus,cytoplasm,cytosol,nucleoplasm,multicellular organismal development,gene expression,RNA metabolic process,mRNA metabolic process,regulation of translation,positive regulation of translation,mRNA stabil…	condensed
1	M031_0.6	ENSG00000196361	RRM_1	ELAVL3	ELAV (embryonic lethal, abnormal vision, Drosophila)-like 3 (Hu antigen C) [Source:HGNC Symbol;Acc:3314]	RRM_1	family-1046	mRNA	RNA binding,AU-rich element binding	nucleotide binding,nucleic acid binding,RNA binding,AU-rich element binding,cell differentiation,nervous system development	condensed
1	M047_0.6	ENSG00000106344	RRM_1	RBM28	RNA binding motif protein 28 [Source:HGNC Symbol;Acc:21863]	RRM_1,RRM_6	family-1063	snRNA	RNA binding,spliceosomal complex,mRNA processing,RNA splicing	nucleotide binding,nucleic acid binding,RNA binding,nucleolus,Golgi apparatus,spliceosomal complex,mRNA processing,RNA splicing	condensed
1	M168_0.6	ENSG00000116560	RRM_1	SFPQ	splicing factor proline/glutamine-rich [Source:HGNC Symbol;Acc:10774]	RRM_1,NOPS	family-1078	mRNA	RNA binding,mRNA processing,RNA splicing,alternative mRNA splicing, via spliceosome	protein binding,nucleotide binding,RNA binding,nucleic acid binding,DNA binding,paraspeckles,cytoplasm,nucleoplasm,nuclear matrix,negative regulation of transcription from RNA polymerase II promoter,transcription, DNA-templated,DNA repair,DNA recombination,mRNA processing,RNA splicing,alternative mRNA splicing, via spliceosome	condensed
1	M168_0.6	ENSG00000121390	RRM_1	PSPC1	paraspeckle component 1 [Source:HGNC Symbol;Acc:20320]	RRM_1,NOPS	family-1078	ncRNA	RNA binding	nucleic acid binding,protein binding,nucleotide binding,RNA binding,nucleoplasm,nucleus,cytoplasm,nucleolus,nuclear matrix,nuclear speck,paraspeckles,transcription, DNA-templated,regulation of transcription, DNA-dependent	condensed
1	M155_0.6	ENSG00000075292	RRM_1	ZNF638	zinc finger protein 638 [Source:HGNC Symbol;Acc:17894]	RRM_5,zf-C2H2_jaz,RRM_6	family-1111	mRNA	RNA binding,RNA splicing	nucleotide binding,RNA binding,zinc ion binding,nucleic acid binding,double-stranded DNA binding,nucleus,cytoplasm,intracellular membrane-bounded organelle,nucleoplasm,nuclear speck,transcription, DNA-templated,regulation of transcription, DNA-dependent,RNA splicing	condensed
1	M025_0.6	ENSG00000092199	RRM_1	HNRNPC	heterogeneous nuclear ribonucleoprotein C (C1/C2) [Source:HGNC Symbol;Acc:5035]	RRM_1	family-666	mRNA	RNA binding,mRNA binding,spliceosomal complex,catalytic step 2 spliceosome,RNA splicing,mRNA splicing, via spliceosome,ribonucleoprotein complex	nucleotide binding,RNA binding,protein binding,nucleic acid binding,mRNA binding,identical protein binding,nucleoplasm,spliceosomal complex,pronucleus,catalytic step 2 spliceosome,gene expression,termination of G-protein coupled receptor signaling pathway,RNA splicing,mRNA splicing, via spliceosome,ribonucleoprotein complex,viral nucleocapsid	condensed
1	M160_0.6	ENSG00000121774	KH_1	KHDRBS1	KH domain containing, RNA binding, signal transduction associated 1 [Source:HGNC Symbol;Acc:18116]	KH_1	family-546	mRNA	RNA binding,mRNA processing,positive regulation of translational initiation,positive regulation of RNA export from nucleus,regulation of RNA export from nucleus	RNA binding,protein binding,DNA binding,protein complex binding,SH3 domain binding,SH3/SH2 adaptor activity,nucleus,cytoplasm,membrane,Grb2-Sos complex,transcription, DNA-templated,cell proliferation,negative regulation of transcription, DNA-dependent,signal transduction,mRNA processing,cell cycle arrest,G2/M transition of mitotic cell cycle,cell surface receptor signaling pathway,positive regula…	condensed
1	M075_0.6	ENSG00000116001	RRM_1	TIA1	TIA1 cytotoxic granule-associated RNA binding protein [Source:HGNC Symbol;Acc:11802]	RRM_1	family-133	mRNA	AU-rich element binding,cytoplasmic stress granule,poly(A) RNA binding,regulation of mRNA splicing, via spliceosome	nucleic acid binding,nucleotide binding,AU-rich element binding,nucleus,cytoplasmic stress granule,negative regulation of translation,negative regulation of cytokine biosynthetic process,protein binding,poly(A) RNA binding,apoptotic process,regulation of mRNA splicing, via spliceosome,cytoplasm	condensed
1	M077_0.6	ENSG00000063244	RRM_1	U2AF2	U2 small nuclear RNA auxiliary factor 2 [Source:HGNC Symbol;Acc:23156]	RRM_1,Transformer,RRM_6	family-177	mRNA	RNA binding,mRNA processing,spliceosomal complex,RNA splicing,mRNA splicing, via spliceosome,mRNA export from nucleus,mRNA 3'-end processing,negative regulation of mRNA splicing, via spliceosome	nucleotide binding,RNA binding,nucleic acid binding,nucleus,mRNA processing,protein binding,enzyme binding,C2H2 zinc finger domain binding,nucleoplasm,spliceosomal complex,RNA splicing,transcription from RNA polymerase II promoter,gene expression,mRNA splicing, via spliceosome,mRNA export from nucleus,mRNA 3'-end processing,negative regulation of mRNA splicing, via spliceosome,termination of RNA …	condensed
1	M036_0.6	ENSG00000015479	RRM_1	MATR3	matrin 3 [Source:HGNC Symbol;Acc:6912]	RRM_5	family-34	mRNA	RNA binding	nucleotide binding,RNA binding,protein binding,zinc ion binding,nucleic acid binding,structural molecule activity,nucleus,nuclear inner membrane,nuclear matrix	condensed
2	M013_0.6	ENSG00000071626	RRM_1	DAZAP1	DAZ associated protein 1 [Source:HGNC Symbol;Acc:2683]	RRM_1	family-1012	mRNA	RNA binding,RNA stem-loop binding	nucleotide binding,nucleic acid binding,RNA binding,RNA stem-loop binding,cytoplasm,nucleus,cell proliferation,cell differentiation,spermatogenesis,maternal placenta development	condensed
2	M195_0.6	ENSG00000143368	RRM_1	SF3B4	splicing factor 3b, subunit 4, 49kDa [Source:HGNC Symbol;Acc:10771]	RRM_1	family-980	mRNA	RNA binding,spliceosomal complex,U12-type spliceosomal complex,mRNA processing,RNA splicing,mRNA splicing, via spliceosome,RNA splicing, via transesterification reactions	nucleotide binding,nucleic acid binding,RNA binding,protein binding,nucleoplasm,spliceosomal complex,U12-type spliceosomal complex,gene expression,mRNA processing,RNA splicing,mRNA splicing, via spliceosome,RNA splicing, via transesterification reactions	condensed
3	M012_0.6	ENSG00000137449	RRM_1	CPEB2	cytoplasmic polyadenylation element binding protein 2 [Source:HGNC Symbol;Acc:21745]	RRM_1	family-728	mRNA	poly-pyrimidine tract binding,ribosome binding,mRNA 3'-UTR AU-rich region binding,ribosomal small subunit binding,ribosomal large subunit binding,translation repressor activity, nucleic acid binding	nucleotide binding,nucleic acid binding,poly-pyrimidine tract binding,cytoplasm,polysome,negative regulation of translational elongation,negative regulation of GTP catabolic process,ribosome binding,GTPase inhibitor activity,mRNA 3'-UTR AU-rich region binding,ribosomal small subunit binding,ribosomal large subunit binding,translation repressor activity, nucleic acid binding,nucleus,messenger ribo…	condensed
3	M012_0.6	ENSG00000107864	RRM_1	CPEB3	cytoplasmic polyadenylation element binding protein 3 [Source:HGNC Symbol;Acc:21746]	RRM_1	family-728	mRNA	RNA binding,mRNA 3'-UTR binding,mRNA 3'-UTR AU-rich region binding,translation factor activity, nucleic acid binding,RNA stem-loop binding,translation repressor activity, nucleic acid binding,positive regulation of nuclear-transcribed mRNA poly(A) tail shortening,positive regulation of nuclear-transcribed mRNA catabolic process, deadenylation-dependent decay,positive regulation of translation	protein binding,RNA binding,nucleotide binding,nucleic acid binding,mRNA 3'-UTR binding,mRNA 3'-UTR AU-rich region binding,translation factor activity, nucleic acid binding,RNA stem-loop binding,translation repressor activity, nucleic acid binding,synapse,nucleus,cytoplasm,CCR4-NOT complex,dendrite,neuron projection,apical dendrite,negative regulation of translation,negative regulation of transcr…	condensed
4	M188_0.6	ENSG00000090097	KH_1	PCBP4	poly(rC) binding protein 4 [Source:HGNC Symbol;Acc:8652]	KH_1	family-421	mRNA	RNA binding,ribonucleoprotein complex	RNA binding,DNA damage response, signal transduction by p53 class mediator resulting in cell cycle arrest,cell cycle arrest,intrinsic apoptotic signaling pathway in response to DNA damage,DNA binding,cytoplasm,ribonucleoprotein complex	condensed
4	M229_0.6	ENSG00000159409	RRM_1	CELF3	CUGBP, Elav-like family member 3 [Source:HGNC Symbol;Acc:11967]	RRM_1	family-721	mRNA	RNA binding,mRNA binding,RNA splicing,regulation of alternative mRNA splicing, via spliceosome,mRNA splicing, via spliceosome,positive regulation of mRNA splicing, via spliceosome	nucleotide binding,nucleic acid binding,RNA binding,mRNA binding,cytoplasm,nucleus,spermatogenesis,RNA splicing,regulation of alternative mRNA splicing, via spliceosome,mRNA splicing, via spliceosome,sperm motility,positive regulation of mRNA splicing, via spliceosome	condensed
4	M228_0.6	ENSG00000119314	RRM_1	PTBP3	polypyrimidine tract binding protein 3 [Source:HGNC Symbol;Acc:10253]	RRM_5,RRM_1,RRM_6	family-695	mRNA	RNA binding,mRNA processing,RNA splicing,negative regulation of RNA splicing	nucleotide binding,RNA binding,nucleic acid binding,nucleus,mRNA processing,RNA splicing,regulation of cell differentiation,erythrocyte maturation,anatomical structure morphogenesis,negative regulation of RNA splicing	condensed
4	M228_0.6	ENSG00000117569	RRM_1	PTBP2	polypyrimidine tract binding protein 2 [Source:HGNC Symbol;Acc:17662]	RRM_5,RRM_6	family-695	mRNA	RNA binding,mRNA processing,mRNA binding,spliceosomal complex,mRNA splice site selection,negative regulation of RNA splicing	nucleotide binding,RNA binding,nucleic acid binding,nucleus,mRNA processing,protein binding,mRNA binding,spliceosomal complex,mRNA splice site selection,regulation of neural precursor cell proliferation,negative regulation of RNA splicing	condensed
4	M188_0.6	ENSG00000183570	KH_1	PCBP3	poly(rC) binding protein 3 [Source:HGNC Symbol;Acc:8651]	KH_1	family-421	mRNA	RNA binding,ribonucleoprotein complex,mRNA metabolic process	RNA binding,DNA binding,nucleus,mitochondrion,cytosol,intracellular membrane-bounded organelle,ribonucleoprotein complex,mRNA metabolic process	condensed
4	M228_0.6	ENSG00000011304	RRM_1	PTBP1	polypyrimidine tract binding protein 1 [Source:HGNC Symbol;Acc:9583]	RRM_5,RRM_6	family-695	mRNA	RNA binding,mRNA processing,poly-pyrimidine tract binding,pre-mRNA binding,RNA splicing,regulation of alternative mRNA splicing, via spliceosome,mRNA splicing, via spliceosome,alternative mRNA splicing, via spliceosome,negative regulation of mRNA splicing, via spliceosome,negative regulation of RNA splicing	nucleotide binding,RNA binding,nucleic acid binding,nucleus,mRNA processing,protein binding,poly-pyrimidine tract binding,pre-mRNA binding,nucleolus,nucleoplasm,gene expression,RNA splicing,regulation of alternative mRNA splicing, via spliceosome,mRNA splicing, via spliceosome,alternative mRNA splicing, via spliceosome,negative regulation of mRNA splicing, via spliceosome,negative regulation of R…	condensed
5	M061_0.6	ENSG00000020577	SAM_1	SAMD4A	sterile alpha motif domain containing 4A [Source:HGNC Symbol;Acc:23023] [Type: protein coding Ensembl/Havana merge]	SAM_1	family-112	mRNA	translation repressor activity,positive regulation of translation	protein binding,synapse,translation repressor activity,cytoplasm,cell junction,dendrite,positive regulation of translation,negative regulation of translation	condensed
5	M050_0.6	ENSG00000239306	RRM_1	RBM14	RNA binding motif protein 14 [Source:HGNC Symbol;Acc:14219]	RRM_1	family-969	mRNA	RNA binding,ribonucleoprotein complex	nucleotide binding,RNA binding,protein binding,RNA polymerase II transcription cofactor activity,nucleic acid binding,protein binding, bridging,ligand-dependent nuclear receptor transcription coactivator activity,nucleus,transcription factor complex,mediator complex,ribonucleoprotein complex,positive regulation of transcription from RNA polymerase II promoter,DNA repair,DNA recombination,DNA repl…	condensed
5	M175_0.6	ENSG00000112183	RRM_1	RBM24	RNA binding motif protein 24 [Source:HGNC Symbol;Acc:21539]	RRM_6	family-573	mRNA	mRNA 3'-UTR binding,regulation of mRNA stability	nucleotide binding,mRNA 3'-UTR binding,nucleus,cytoplasm,cell differentiation,regulation of myotube differentiation,regulation of mRNA stability,nucleic acid binding	condensed
5	M061_0.6	ENSG00000179134	SAM_1	SAMD4B	sterile alpha motif domain containing 4B [Source:HGNC Symbol;Acc:25492]	PHAT,SAM_1	family-112	mRNA	.	protein binding,nucleus,cytoplasm,transcription, DNA-templated,regulation of transcription, DNA-dependent	condensed
5	M102_0.6	ENSG00000136450	RRM_1	SRSF1	serine/arginine-rich splicing factor 1 [Source:HGNC Symbol;Acc:10780]	RRM_1	family-803	mRNA	RNA binding,catalytic step 2 spliceosome,mRNA processing,RNA splicing,mRNA splicing, via spliceosome,mRNA splice site selection,mRNA export from nucleus,mRNA 3'-end processing,mRNA 5'-splice site recognition	protein binding,nucleotide binding,RNA binding,nucleic acid binding,RS domain binding,nucleus,cytoplasm,nucleoplasm,nuclear speck,exon-exon junction complex,catalytic step 2 spliceosome,transcription from RNA polymerase II promoter,gene expression,mRNA processing,RNA splicing,in utero embryonic development,mRNA splicing, via spliceosome,mRNA splice site selection,mRNA export from nucleus,cardiac …	condensed
5	M151_0.6	ENSG00000126945	RRM_1	HNRNPH2	heterogeneous nuclear ribonucleoprotein H2 (H') [Source:HGNC Symbol;Acc:5042]	zf-RNPHF,RRM_6	family-885	mRNA	RNA binding,ribonucleoprotein complex,RNA splicing,mRNA splicing, via spliceosome	nucleotide binding,RNA binding,nucleic acid binding,nucleus,cytoplasm,nucleoplasm,ribonucleoprotein complex,actin cytoskeleton,gene expression,RNA splicing,mRNA splicing, via spliceosome	condensed
5	M151_0.6	ENSG00000169045	RRM_1	HNRNPH1	heterogeneous nuclear ribonucleoprotein H1 (H) [Source:HGNC Symbol;Acc:5041]	zf-RNPHF,RRM_6	family-885	mRNA	RNA binding,poly(U) RNA binding,catalytic step 2 spliceosome,RNA splicing,mRNA splicing, via spliceosome,RNA processing,regulation of RNA splicing	nucleotide binding,nucleic acid binding,nucleus,actin cytoskeleton,cytoplasm,RNA binding,protein binding,poly(U) RNA binding,nucleoplasm,catalytic step 2 spliceosome,gene expression,RNA splicing,mRNA splicing, via spliceosome,RNA processing,regulation of RNA splicing	condensed
5	M151_0.6	ENSG00000169813	RRM_1	HNRNPF	heterogeneous nuclear ribonucleoprotein F [Source:HGNC Symbol;Acc:5039]	zf-RNPHF,RRM_1,RRM_6	family-885	mRNA	RNA binding,single-stranded RNA binding,catalytic step 2 spliceosome,RNA splicing,mRNA splicing, via spliceosome,RNA processing,regulation of RNA splicing	nucleotide binding,RNA binding,protein binding,nucleic acid binding,single-stranded RNA binding,nucleus,cytoplasm,nucleoplasm,catalytic step 2 spliceosome,gene expression,RNA splicing,mRNA splicing, via spliceosome,RNA processing,regulation of RNA splicing	condensed
5	M083_0.6	ENSG00000135482	zf-CCCH	ZC3H10	zinc finger CCCH-type containing 10 [Source:HGNC Symbol;Acc:25893]	zf-CCCH	family-942	unknown	.	metal ion binding,protein binding	condensed
5	M153_0.6	ENSG00000131914	zf-CCHC,CSD	LIN28A	lin-28 homolog A (C. elegans) [Source:HGNC Symbol;Acc:15986]	zf-CCHC,CSD	family-961	mRNA	RNA binding,mRNA binding,translation initiation factor binding,miRNA binding,cytoplasmic mRNA processing body,cytoplasmic stress granule,positive regulation of translation,pre-miRNA processing,regulation of gene silencing by miRNA,miRNA catabolic process,RNA 3'-end processing,miRNA metabolic process	RNA binding,protein binding,zinc ion binding,nucleic acid binding,DNA binding,mRNA binding,translation initiation factor binding,miRNA binding,nucleus,cytoplasm,cytoplasmic mRNA processing body,nucleolus,cytoplasmic stress granule,positive regulation of neuron differentiation,regulation of transcription, DNA-dependent,stem cell maintenance,germ cell development,positive regulation of translation,…	condensed
5	M153_0.6	ENSG00000187772	zf-CCHC,CSD	LIN28B	lin-28 homolog B (C. elegans) [Source:HGNC Symbol;Acc:32207]	zf-CCHC,CSD	family-961	mRNA	RNA binding,pre-miRNA processing,miRNA catabolic process,RNA 3'-end processing	RNA binding,protein binding,zinc ion binding,nucleic acid binding,DNA binding,nucleus,cytoplasm,mitochondrion,regulation of transcription, DNA-dependent,pre-miRNA processing,miRNA catabolic process,RNA 3'-end processing	condensed
5	M050_0.6	ENSG00000173914	zf-CCHC,RRM_1	RBM4B	RNA binding motif protein 4B [Source:HGNC Symbol;Acc:28842]	RRM_1,zf-CCHC	family-969	mRNA	RNA binding,regulation of translation,mRNA processing,RNA splicing	nucleotide binding,nucleic acid binding,RNA binding,protein binding,zinc ion binding,nucleolus,regulation of translation,mRNA processing,RNA splicing,positive regulation of gene expression,circadian regulation of gene expression,circadian rhythm,entrainment of circadian clock by photoperiod	condensed
5	M050_0.6	ENSG00000173933	zf-CCHC,RRM_1	RBM4	RNA binding motif protein 4 [Source:HGNC Symbol;Acc:9901]	RRM_1,zf-CCHC	family-969	mRNA	RNA binding,mRNA binding,mRNA 3'-UTR binding,pre-mRNA intronic binding,miRNA binding,pre-mRNA intronic pyrimidine-rich binding,cytoplasmic stress granule,mRNA processing,RNA splicing,regulation of alternative mRNA splicing, via spliceosome,RNA processing	nucleotide binding,RNA binding,protein binding,zinc ion binding,nucleic acid binding,mRNA binding,mRNA 3'-UTR binding,pre-mRNA intronic binding,miRNA binding,pre-mRNA intronic pyrimidine-rich binding,nucleus,cytoplasm,nucleolus,nucleoplasm,cytoplasmic stress granule,nuclear speck,cell differentiation,response to arsenic-containing substance,mRNA processing,RNA splicing,regulation of alternative m…	condensed
5	M175_0.6	ENSG00000132819	RRM_1	RBM38	RNA binding motif protein 38 [Source:HGNC Symbol;Acc:15818]	RRM_1	family-573	mRNA	mRNA binding,mRNA 3'-UTR binding,mRNA processing,RNA splicing,regulation of RNA splicing,3'-UTR-mediated mRNA stabilization	mRNA binding,regulation of myotube differentiation,nucleotide binding,nucleic acid binding,mRNA 3'-UTR binding,nucleus,cytosol,cell differentiation,negative regulation of cell proliferation,DNA damage response, signal transduction by p53 class mediator resulting in cell cycle arrest,cell cycle,mRNA processing,RNA splicing,cell cycle arrest,regulation of RNA splicing,DNA damage response, signal tr…	condensed
6	M044_0.6	ENSG00000148840	RRM_1	PPRC1	peroxisome proliferator-activated receptor gamma, coactivator-related 1 [Source:HGNC Symbol;Acc:30025]	RRM_1	family-567	mRNA	RNA binding	nucleotide binding,nucleic acid binding,nucleus,RNA binding,transcription, DNA-templated,regulation of transcription, DNA-dependent	condensed
