# Supplementary material for: CLK-dependent exon recognition and conjoined gene formation revealed with a novel small molecule inhibitor
Source: Nat Commun. 2017 Feb 23;8:7. doi: 10.1038/s41467-016-0008-7 (PMC5431906; doi:10.1038/s41467-016-0008-7)
Supplement: Supplementary file 33 — CLK2 associated factors identified by IP-MS. Table of the factors associated with CLK2 as identified by IP-MS experiment by Gene name, Accession ID and unique peptide sequences summarized by gene level. Also shown are the log2 average treatment effect difference from control and the Benjamini-Hochberg adjusted Wald P-value for average treatment effect, which were used to generate the volcano plot. Genes encoding factors whose motif density are altered in CGs on T3 treatment are annotated, as are the previously identified interactors of CLK2 downloaded from three public online databases (Uniprot [6], BioGrid [7] and IntAct [8]). Those genes encoding factors annotated to be involved in RNA splicing and/or RNA binding and/or RNA 3′ -end processing from GO [3] are also indicated on the sheet. [file 41467_2016_8_MOESM33_ESM.xlsx]

## Sheet: SupplTable_V7.tsv
S/No	Gene name	Accession	Descriptions	Sequence	Annotated Sequence	Modifications	Absolute fold change direction	Fold change for average treatment effect	log2 average treatment effect difference from control	Average treatment effect t statistic Wald based p value	Benjamini Hochberg adjusted Wald p value for average treatment effect	Binding Motif Density change in CG	Known Interactors (summary of next 3 columns)	Uniprot Interactors	BioGrid Interactors	IntAct Interactors	Involved in RNA Splicing	Involved in RNA binding	Involved in 3'-end Processing
1	ABCE1	P61221	ATP-binding cassette sub-family E member 1	NTVANSPQTLLAGMNK || TQAIVCQQLDLTHLK || NVEDLSGGELQR || QLLHEK || GSELQNYFTK || LCIEVTPQSK || LKPDEGGEVPVLNVSYKPQK || CPFGALSIVNLPSNLEK || IAIVNHDK || AIIKPQYVDQIPK || FILHAK	[K].nTVANSPQTLLAGMNk.[F] || [K].tQAIVcQQLDLTHLk.[E] || [R].nVEDLSGGELQR.[F] || [R].qLLHEk.[I] || [R].gSELQNYFTk.[I] || [K].lcIEVTPQSk.[I] || [R].lkPDEGGEVPVLNVSYkPQk.[I] || [K].cPFGALSIVNLPSNLEk.[E] || [R].iAIVNHDk.[C] || [K].aIIkPQYVDQIPk.[A] || [R].fILHAk.[K]	N-Term(TMT6plex); K16(TMT6plex) || N-Term(TMT6plex); C6(Carbamidomethyl); K15(TMT6plex) || N-Term(TMT6plex) || N-Term(TMT6plex); K6(TMT6plex) || N-Term(TMT6plex); K10(TMT6plex) || N-Term(TMT6plex); C2(Carbamidomethyl); K10(TMT6plex) || N-Term(TMT6plex); K2(TMT6plex); K17(TMT6plex); K20(TMT6plex) || N-Term(TMT6plex); C1(Carbamidomethyl); K17(TMT6plex) || N-Term(TMT6plex); K8(TMT6plex) || N-Term(TM…	Up	1.80139	0.84911	5.53349e-14	4.46683e-13						YES
2	ACIN1	Q9UKV3	Apoptotic chromatin condensation inducer in the nucleus	GALMLENLQK || TGTLVEEAFWIDK || GLLVDRPSETK || SISQQK || IEELALAK || AQEEPPAK || WPQSNPK || WGASTATTQK || SGVSITIDDPVR || LLDDLFR || TALHGVK || SHCFVTYSTVEEAVATR || EQEEEEQKER || STLADYSAQK	[K].gALMLENLQk.[H] || [R].tGTLVEEAFWIDk.[I] || [R].gLLVDRPSETk.[T] || [R].sISQQk.[S] || [K].iEELALAk.[G] || [K].aQEEPPAk.[L] || [K].wPQSNPk.[F] || [R].wGASTATTQk.[K] || [K].sGVSITIDDPVR.[T] || [K].lLDDLFR.[K] || [R].tALHGVk.[W] || [K].sHcFVTYSTVEEAVATR.[T] || [K].eQEEEEQkER.[E] || [K].sTLADYSAQk.[D]	N-Term(TMT6plex); K10(TMT6plex) || N-Term(TMT6plex); K13(TMT6plex) || N-Term(TMT6plex); K11(TMT6plex) || N-Term(TMT6plex); K6(TMT6plex) || N-Term(TMT6plex); K8(TMT6plex) || N-Term(TMT6plex); K7(TMT6plex) || N-Term(TMT6plex) || N-Term(TMT6plex); C3(Carbamidomethyl)	Up	4.22601	2.0793	2.02917e-34	7.11368e-33		YES		YES		YES	YES
3	ADAMTSL1	Q8N6G6	ADAMTS-like protein 1	VVLCIDHR	[R].vVLcIDHR.[G]	N-Term(TMT6plex); C4(Carbamidomethyl)	Up	14.8891	3.89618	0.00482875	0.0104128
4	AHCYL1	O43865	Putative adenosylhomocysteinase 2	GSSNFCVK || YSFMATVTK || TTDVMFGGK || QIQFADDMQEFTK	[K].gSSNFcVk.[N] || [K].ySFMATVTk.[A] || [R].tTDVMFGGk.[Q] || [K].qIQFADDMQEFTk.[F]	N-Term(TMT6plex); C6(Carbamidomethyl); K8(TMT6plex) || N-Term(TMT6plex); K9(TMT6plex) || N-Term(TMT6plex); K13(TMT6plex)	Up	1.25977	0.33316	0.00178872	0.00438953							YES	YES
5	ALYREF	Q86V81	THO complex subunit 4	AAVHYDR || QQLSAEELDAQLDAYNAR || WQHDLFDSGFGGGAGVETGGK || MDMSLDDIIK || QLPDKWQHDLFDSGFGGGAGVETGGK || SLGTADVHFER || QYNGVPLDGRPMNIQLVTSQIDAQR	[K].aAVHYDR.[S] || [K].qQLSAEELDAQLDAYNAR.[M] || [K].wQHDLFDSGFGGGAGVETGGk.[L] || [K].mDMSLDDIIk.[L] || [K].qLPDkWQHDLFDSGFGGGAGVETGGk.[L] || [R].sLGTADVHFER.[K] || [K].qYNGVPLDGRPMNIQLVTSQIDAQR.[R] || [K].mDmSLDDIIk.[L]	N-Term(TMT6plex) || N-Term(TMT6plex); K21(TMT6plex) || N-Term(TMT6plex); K10(TMT6plex) || N-Term(TMT6plex); K5(TMT6plex); K26(TMT6plex) || N-Term(TMT6plex); M3(Oxidation); K10(TMT6plex)	Up	1.27263	0.347811	5.07017e-05	0.00017233						YES	YES	YES
6	AMPD2	Q01433	AMP deaminase 2	YLQQLAEKPLETR || TDSDSDLQLYK || SLPGPAPCLK	[R].yLQQLAEkPLETR.[T] || [K].tDSDSDLQLYk.[E] || [R].sLPGPAPcLk.[H]	N-Term(TMT6plex); K8(TMT6plex) || N-Term(TMT6plex); K11(TMT6plex) || N-Term(TMT6plex); C8(Carbamidomethyl); K10(TMT6plex)	Up	1.52851	0.612126	0.00340704	0.00771298
7	AP2A1	O95782	AP-2 complex subunit alpha-1	ILVAGDSMDSVK || FINLFPETK || YGGAPQALTLK || VLQIVTNR || ANHPMDAEVTK || QLSLPQQEAQK || DFLTPPLLSVR || TVFEALQAPACHENMVK || LPVTINK || QIVSEMLR	[R].iLVAGDSMDSVk.[Q] || [K].fINLFPETk.[A] || [R].yGGAPQALTLk.[L] || [R].vLQIVTNR.[D] || [K].aNHPMDAEVTk.[A] || [K].qLSLPQQEAQk.[I] || [R].dFLTPPLLSVR.[F] || [K].tVFEALQAPAcHENMVk.[V] || [K].lPVTINk.[F] || [K].qIVSEMLR.[Y]	N-Term(TMT6plex); K12(TMT6plex) || N-Term(TMT6plex); K9(TMT6plex) || N-Term(TMT6plex); K11(TMT6plex) || N-Term(TMT6plex) || N-Term(TMT6plex); C11(Carbamidomethyl); K17(TMT6plex) || N-Term(TMT6plex); K7(TMT6plex)	Up	1.92834	0.947359	1.82112e-12	1.33803e-11
8	AP2B1	P63010	AP-2 complex subunit beta	AELNNEK || LLSTDPVTAK || IQPGNPNYTLSLK || AVWLPAVK || FLELLPK	[K].aELNNEk.[K] || [R].lLSTDPVTAk.[E] || [R].iQPGNPNYTLSLk.[C] || [K].aVWLPAVk.[A] || [K].fLELLPk.[D]	N-Term(TMT6plex); K7(TMT6plex) || N-Term(TMT6plex); K10(TMT6plex) || N-Term(TMT6plex); K13(TMT6plex) || N-Term(TMT6plex); K8(TMT6plex)	Up	2.23762	1.16196	1.5271e-09	8.29091e-09
9	AP2M1	Q96CW1	AP-2 complex subunit mu	ISEENIK || QSIAIDDCTFHQCVR || ASENAIVWK	[K].iSEENIk.[N] || [K].qSIAIDDcTFHQcVR.[L] || [K].aSENAIVWk.[I]	N-Term(TMT6plex); K7(TMT6plex) || N-Term(TMT6plex); C8(Carbamidomethyl); C13(Carbamidomethyl) || N-Term(TMT6plex); K9(TMT6plex)	Up	2.7141	1.44047	1.12213e-08	5.66604e-08
10	AP2S1	P53680	AP-2 complex subunit sigma	HTNFVEFR	[K].hTNFVEFR.[N]	N-Term(TMT6plex)	Up	2.47134	1.30529	0.00310184	0.00710066
11	APEX1	P27695	DNA-(apurinic or apyrimidinic site) lyase	EEAPDILCLQETK	[K].eEAPDILcLQETk.[C]	N-Term(TMT6plex); C8(Carbamidomethyl); K13(TMT6plex)	Up	1.20557	0.26972	0.00687457	0.0142472							YES
12	AR	P10275	Androgen receptor	GCVPEPGAAVAASK	[R].gcVPEPGAAVAASK.[G]	N-Term(TMT6plex); C2(Carbamidomethyl)	Up	3.44961	1.78643	0.00869511	0.0174328
13	ARGLU1	Q9NWB6	Arginine and glutamate-rich protein 1	QQEIEEK || IDIFGR || ILEENNR || RVEELVAK || SSLDEK || QLLEELER || IAEAQAK	[R].qQEIEEk.[L] || [R].iDIFGR.[T] || [R].iLEENNR.[K] || [R].rVEELVAk.[R] || [R].sSLDEk.[Q] || [K].qLLEELER.[Q] || [K].iAEAQAk.[L]	N-Term(TMT6plex); K7(TMT6plex) || N-Term(TMT6plex) || N-Term(TMT6plex); K8(TMT6plex) || N-Term(TMT6plex); K6(TMT6plex)	Up	2.06278	1.04459	3.53835e-12	2.49515e-11
14	ATP6V1E1	P36543	V-type proton ATPase subunit E 1	GALFGANANR	[R].gALFGANANR.[K]	N-Term(TMT6plex)	Up	1.89976	0.92582	0.00191098	0.00464311
15	BCAP31	P51572	B-cell receptor-associated protein 31	VNLQNNPGAMEHFHMK || GAAVDGGK || AENQVLAMR || YDDVTEK || YMEENDQLK || LQAAVDGPMDK || LDVGNAEVK || QSEGLTK || DELASTK || YMEENDQLKK	[K].vNLQNNPGAMEHFHMk.[L] || [K].gAAVDGGk.[L] || [K].aENQVLAMR.[K] || [K].yDDVTEk.[V] || [K].yMEENDQLk.[K] || [K].lQAAVDGPMDk.[K] || [K].lDVGNAEVk.[L] || [K].qSEGLTk.[E] || [K].dELASTk.[Q] || [K].yMEENDQLkk.[G]	N-Term(TMT6plex); K16(TMT6plex) || N-Term(TMT6plex); K8(TMT6plex) || N-Term(TMT6plex) || N-Term(TMT6plex); K7(TMT6plex) || N-Term(TMT6plex); K9(TMT6plex) || N-Term(TMT6plex); K11(TMT6plex) || N-Term(TMT6plex); K9(TMT6plex); K10(TMT6plex)	Up	1.12455	0.16935	0.00276637	0.00644086
16	BCLAF1	Q9NYF8	Bcl-2-associated transcription factor 1	DLFDYSPPLHK || CDSADLR || SVLADQGK || SFATASHR || SAAMTLNER || ATEEHSTR || LLASTLVHSVK || MIASDSHRPEVK || ESDGFREEK || THHEMK || YFLHDDRDDGVDYWAK || STSESFIQHIVSLVHHVK || MAPVPLDDSNRPASLTK || SSFYPDGGDQETAK || ETGYVVERPSTTK || SQEEPKDTFEHDPSESIDEFNK || DTFEHDPSESIDEFNK || IDISPSTLR || FTDEESR || AEGEWEDQEALDYFSDK	[K].dLFDYSPPLHk.[N] || [R].cDSADLR.[H] || [K].sVLADQGk.[S] || [K].sFATASHR.[N] || [K].sAAMTLNER.[F] || [K].aTEEHSTR.[Q] || [R].lLASTLVHSVk.[K] || [K].mIASDSHRPEVk.[L] || [R].eSDGFREEk.[N] || [K].tHHEMk.[E] || [K].yFLHDDRDDGVDYWAk.[R] || [K].sTSESFIQHIVSLVHHVk.[E] || [K].mAPVPLDDSNRPASLTk.[D] || [R].sSFYPDGGDQETAk.[T] || [K].eTGYVVERPSTTk.[D] || [K].sQEEPkDTFEHDPSESIDEFNk.[S] || [K].dTFEHDPSESIDEF…	N-Term(TMT6plex); K11(TMT6plex) || N-Term(TMT6plex); C1(Carbamidomethyl) || N-Term(TMT6plex); K8(TMT6plex) || N-Term(TMT6plex) || N-Term(TMT6plex); K12(TMT6plex) || N-Term(TMT6plex); K9(TMT6plex) || N-Term(TMT6plex); K6(TMT6plex) || N-Term(TMT6plex); K16(TMT6plex) || N-Term(TMT6plex); K18(TMT6plex) || N-Term(TMT6plex); K17(TMT6plex) || N-Term(TMT6plex); K14(TMT6plex) || N-Term(TMT6plex); K13(TMT6…	Up	11.9182	3.5751	1.84514e-76	4.52798e-74		YES		YES		YES	YES
17	BUD31	P41223	Protein BUD31 homolog	YIFDLFYK || VESLWPIFR	[R].yIFDLFYk.[R] || [K].vESLWPIFR.[I]	N-Term(TMT6plex); K8(TMT6plex) || N-Term(TMT6plex)	Up	1.80536	0.852284	0.000628765	0.00173369						YES
18	C19orf53	Q9UNZ5	Leydig cell tumor 10 kDa protein homolog	ASSSLPK || IEHDVVMK || VVQQQK || TAAAASEK || FQAHKPAK || GAAAATSSK	[K].aSSSLPk.[K] || [K].iEHDVVmk.[A] || [R].vVQQQk.[L] || [K].iEHDVVMk.[A] || [K].tAAAASEk.[N] || [K].fQAHkPAk.[S] || [K].gAAAATSSk.[T]	N-Term(TMT6plex); K7(TMT6plex) || N-Term(TMT6plex); M7(Oxidation); K8(TMT6plex) || N-Term(TMT6plex); K6(TMT6plex) || N-Term(TMT6plex); K8(TMT6plex) || N-Term(TMT6plex); K5(TMT6plex); K8(TMT6plex) || N-Term(TMT6plex); K9(TMT6plex)	Up	1.68913	0.756278	2.99633e-09	1.59156e-08
19	C7orf43	Q8WVR3	Uncharacterized protein C7orf43	VLVVEPVK || GGEQPPPGAK || AQVSTLLTLLPPPVLR || GEQSAFK	[K].vLVVEPVk.[-] || [R].gGEQPPPGAk.[E] || [K].aQVSTLLTLLPPPVLR.[C] || [R].gEQSAFk.[A]	N-Term(TMT6plex); K8(TMT6plex) || N-Term(TMT6plex); K10(TMT6plex) || N-Term(TMT6plex) || N-Term(TMT6plex); K7(TMT6plex)	Up	1.94256	0.957961	4.3799e-06	1.69179e-05
20	CACTIN	Q8WUQ7	Cactin	AYLWADK || AFETPEEK || GISHLEEK || FNIFYPDLIDKR || IVQGYK || AKPIDLLAK || TWEEQEDNFHLQQAK || DFAILR || LLTAHELPLDAHVLEPDEDLQR || EQELEMLQR || QEQGVESEPLFPILK || YNQTHYDFDNPPPK || AGGPNLDMGYWESLLQQLR	[K].aYLWADk.[Y] || [K].aFETPEEk.[R] || [K].gISHLEEk.[E] || [K].fNIFYPDLIDkR.[S] || [K].iVQGYk.[F] || [R].akPIDLLAk.[Y] || [K].tWEEQEDNFHLQQAk.[L] || [K].dFAILR.[F] || [R].lLTAHELPLDAHVLEPDEDLQR.[L] || [R].eQELEMLQR.[E] || [K].qEQGVESEPLFPILk.[Q] || [K].yNQTHYDFDNPPPk.[I] || [R].aGGPNLDMGYWESLLQQLR.[A]	N-Term(TMT6plex); K7(TMT6plex) || N-Term(TMT6plex); K8(TMT6plex) || N-Term(TMT6plex); K11(TMT6plex) || N-Term(TMT6plex); K6(TMT6plex) || N-Term(TMT6plex); K2(TMT6plex); K9(TMT6plex) || N-Term(TMT6plex); K15(TMT6plex) || N-Term(TMT6plex) || N-Term(TMT6plex); K14(TMT6plex)	Up	4.58347	2.19644	2.30847e-33	7.45394e-32						YES	YES
21	CASC3	O15234	Protein CASC3	GLFFEHDLR	[K].gLFFEHDLR.[G]	N-Term(TMT6plex)	Up	4.85848	2.2805	0.0035651	0.00802639						YES	YES
22	CCDC124	Q96CT7	Coiled-coil domain-containing protein 124	LLEEEDSK || AQIEDTLR || AAADAK || ELEDAYWK || TIEDAIAVLSVAEEAADR || FQGENTK	[R].lLEEEDSk.[L] || [R].aQIEDTLR.[R] || [K].aAADAk.[K] || [K].eLEDAYWk.[D] || [R].tIEDAIAVLSVAEEAADR.[H] || [K].fQGENTk.[S]	N-Term(TMT6plex); K8(TMT6plex) || N-Term(TMT6plex) || N-Term(TMT6plex); K6(TMT6plex) || N-Term(TMT6plex); K7(TMT6plex)	Up	1.33461	0.416419	2.56059e-06	1.0234e-05							YES
23	CCNL1	Q9UK58	Cyclin-L1	VALQEAK	[K].vALQEAk.[L]	N-Term(TMT6plex); K7(TMT6plex)	Up	4.34202	2.11836	0.0157728	0.029547						YES	YES
24	CD9	P21926	CD9 antigen	EVQEFYK || AIHYALNCCGLAGGVEQFISDICPK || SCPDAIK || DVLETFTVK	[K].eVQEFYk.[D] || [K].aIHYALNccGLAGGVEQFISDIcPk.[K] || [K].scPDAIk.[E] || [K].dVLETFTVk.[S]	N-Term(TMT6plex); K7(TMT6plex) || N-Term(TMT6plex); C8(Carbamidomethyl); C9(Carbamidomethyl); C23(Carbamidomethyl); K25(TMT6plex) || N-Term(TMT6plex); C2(Carbamidomethyl); K7(TMT6plex) || N-Term(TMT6plex); K9(TMT6plex)	Up	1.24857	0.320273	0.00493268	0.0106183
25	CDC37	Q16543	Hsp90 co-chaperone Cdc37	TEEDSEEVR || VAECQR || QYMEGFNDELEAFK || EGEEAGPGDPLLEAVPK || CIDSGLWVPNSK || SMVNTKPEK || DVQMLQDAISK || LQAEAQQLR || LGPGGLDPVEVYESLPEELQK || SMPWNVDTLSK	[K].tEEDSEEVR.[E] || [K].vAEcQR.[K] || [R].qYMEGFNDELEAFk.[E] || [K].eGEEAGPGDPLLEAVPk.[T] || [R].cIDSGLWVPNSk.[A] || [K].sMVNTkPEk.[T] || [K].dVQMLQDAISk.[M] || [R].lQAEAQQLR.[K] || [R].lGPGGLDPVEVYESLPEELQk.[C] || [K].sMPWNVDTLSk.[D]	N-Term(TMT6plex) || N-Term(TMT6plex); C4(Carbamidomethyl) || N-Term(TMT6plex); K14(TMT6plex) || N-Term(TMT6plex); K17(TMT6plex) || N-Term(TMT6plex); C1(Carbamidomethyl); K12(TMT6plex) || N-Term(TMT6plex); K6(TMT6plex); K9(TMT6plex) || N-Term(TMT6plex); K11(TMT6plex) || N-Term(TMT6plex); K21(TMT6plex)	Up	2.20326	1.13964	1.29518e-24	2.48309e-23
26	CDK11B	P21127	Cyclin-dependent kinase 11B	SEIDQINK	[K].sEIDQINk.[V]	N-Term(TMT6plex); K8(TMT6plex)	Up	1.90177	0.927341	0.00601696	0.0126635							YES
27	CFAP20	Q9Y6A4	Cilia- and flagella-associated protein 20	VKPFICTMPMR || LYSEDELPAEFK || VQIHANCR || AYGTNYIETLR	[R].vkPFIcTMPMR.[L] || [R].lYSEDELPAEFk.[L] || [R].vQIHANcR.[I] || [R].aYGTNYIETLR.[V]	N-Term(TMT6plex); K2(TMT6plex); C6(Carbamidomethyl) || N-Term(TMT6plex); K12(TMT6plex) || N-Term(TMT6plex); C7(Carbamidomethyl) || N-Term(TMT6plex)	Up	4.39375	2.13545	1.63084e-14	1.38003e-13
28	CHTOP	Q9Y3Y2	Chromatin target of PRMT1 protein	LAQQMENRPSVQAALK || EQLDNQLDAYMSK || EQLDNQLDAYMSKTK	[R].lAQQMENRPSVQAALk.[L] || [K].eQLDNQLDAYMSk.[T] || [K].eQLDNQLDAYMSKTK.[G]	N-Term(TMT6plex); K16(TMT6plex) || N-Term(TMT6plex); K13(TMT6plex) || N-Term(TMT6plex)	Up	1.79555	0.84443	0.000361973	0.0010475							YES
29	CISD2	Q8N5K1	CDGSH iron-sulfur domain-containing protein 2	TFPACDGSHNK || HNELTGDNVGPLILK || DSLINLK || VVNEINIEDLCLTK	[K].tFPAcDGSHNk.[H] || [K].hNELTGDNVGPLILk.[K] || [K].dSLINLk.[I] || [K].vVNEINIEDLcLTk.[A]	N-Term(TMT6plex); C5(Carbamidomethyl); K11(TMT6plex) || N-Term(TMT6plex); K15(TMT6plex) || N-Term(TMT6plex); K7(TMT6plex) || N-Term(TMT6plex); C11(Carbamidomethyl); K14(TMT6plex)	Up	1.22947	0.298033	0.00306358	0.00702619							YES
30	CLASRP	Q8N2M8	CLK4-associating serine/arginine rich protein	DKEEAEAIK || ETGAAKPK || MIQQEHER || QATTYGMADGDFVR || LTRPAASPAVGEK || AHLDHIPDYTPPLLTTISPEQESDERK	[K].dkEEAEAIk.[H] || [K].eTGAAkPk.[L] || [K].mIQQEHER.[Q] || [K].qATTYGMADGDFVR.[M] || [K].lTRPAASPAVGEk.[L] || [R].aHLDHIPDYTPPLLTTISPEQESDERk.[C]	N-Term(TMT6plex); K2(TMT6plex); K9(TMT6plex) || N-Term(TMT6plex); K6(TMT6plex); K8(TMT6plex) || N-Term(TMT6plex) || N-Term(TMT6plex); K13(TMT6plex) || N-Term(TMT6plex); K27(TMT6plex)	Up	8.93169	3.15893	3.81816e-25	8.07739e-24						YES	YES
31	CLK1	P49759	Dual specificity protein kinase CLK1	LFDLIQK || MLEYDPAK || TLINPDIK || EFMLSQDVEHER || HPFFDLLK	[R].lFDLIQk.[M] || [K].mLEYDPAk.[R] || [R].tLINPDIk.[V] || [K].eFMLSQDVEHER.[L] || [K].hPFFDLLk.[K]	N-Term(TMT6plex); K7(TMT6plex) || N-Term(TMT6plex); K8(TMT6plex) || N-Term(TMT6plex)	Up	4.95537	2.30899	9.75528e-13	7.25438e-12						YES
32	CLK2	P49760	Dual specificity protein kinase CLK2	DRGDAYYDTDYR || HSYEYQR || YEIVSTLGEGTFGR || LDWDENTSAGR || VVQCVDHR || LEINVLEKINEKDPDNK || LEINVLEK || HMAFQLCQAVK || YLTSEAEEHHQLFDLIESMLEYEPAK || DNNYLPYPIHQVR || GDAYYDTDYR || LTLGEALQHPFFAR || LEINVLEKINEK || REDSYHVR || LTHTDLKPENILFVNSDYELTYNLEK || LTHTDLKPENILFVNSDYELTYNLEKKR || ENCKPLR || HMAFQLCQAVKFLHDNK || GRLDWDENTSAGR || INEKDPDNK || ILGPIPSR || VVDFGSATFDHEHHSTIVSTR || FLHDNK	[R].dRGDAYYDTDYR.[H] || [R].hSYEYQR.[E] || [R].yEIVSTLGEGTFGR.[V] || [R].lDWDENTSAGR.[Y] || [R].vVQcVDHR.[R] || [R].LEINVLEkINEkDPDNk.[N] || [R].lEINVLEk.[I] || [R].HMAFQLcQAVK.[F] || [R].yLTSEAEEHHQLFDLIESmLEYEPAk.[R] || [R].YEIVSTLGEGTFGR.[V] || [K].DNNYLPYPIHQVR.[H] || [R].gDAYYDTDYR.[H] || [R].lTLGEALQHPFFAR.[L] || [R].LEINVLEkINEk.[D] || [R].rEDSYHVR.[S] || [R].LEINVLEK.[I] || [R].hmAFQLcQAV…	N-Term(TMT6plex) || N-Term(TMT6plex); C4(Carbamidomethyl) || K8(TMT6plex); K12(TMT6plex); K17(TMT6plex) || N-Term(TMT6plex); K8(TMT6plex) || C7(Carbamidomethyl) || N-Term(TMT6plex); M19(Oxidation); K26(TMT6plex) || || K8(TMT6plex); K12(TMT6plex) || N-Term(TMT6plex); M2(Oxidation); C7(Carbamidomethyl); K11(TMT6plex) || K7(TMT6plex); K26(TMT6plex) || N-Term(TMT6plex); K7(TMT6plex); K26(TMT6plex); K…	Up	4.89388	2.29098	9.56065e-129	5.86546e-126		YES		YES	YES	YES
33	CLK3	P49761	Dual specificity protein kinase CLK3	ILGPIPSHMIHR || EHLVMMEK || GFTLFQTHENR || VVECLDHAR || MLEFDPAQR || SVEDDKEGHLVCR || YEIVGNLGEGTFGK || IGDWLQER || ENNFQPYPLPHVR	[K].iLGPIPSHMIHR.[T] || [R].eHLVMMEk.[I] || [R].gFTLFQTHENR.[E] || [K].vVEcLDHAR.[G] || [R].mLEFDPAQR.[I] || [R].sVEDDkEGHLVcR.[I] || [R].yEIVGNLGEGTFGk.[V] || [R].iGDWLQER.[Y] || [K].eNNFQPYPLPHVR.[H]	N-Term(TMT6plex) || N-Term(TMT6plex); K8(TMT6plex) || N-Term(TMT6plex); C4(Carbamidomethyl) || N-Term(TMT6plex); K6(TMT6plex); C12(Carbamidomethyl) || N-Term(TMT6plex); K14(TMT6plex)	Up	7.34023	2.87583	8.76198e-27	1.99092e-25		YES	YES	YES	YES	YES	YES
34	CLK4	Q9HAZ1	Dual specificity protein kinase CLK4	ITLDEALQHPFFDLLK || ILGPIPQHMIQK	[R].iTLDEALQHPFFDLLk.[K] || [R].iLGPIPQHMIQk.[T]	N-Term(TMT6plex); K16(TMT6plex) || N-Term(TMT6plex); K12(TMT6plex)	Up	4.19651	2.06919	0.000187242	0.000577251						YES
35	CLPB	Q9H078	Caseinolytic peptidase B protein homolog	ANNMQEVSR || ENVIRPILK || IAENLGDVQISDK || HNITLLWDR || LDMSEFQER || ELNFWAK || LLSEGADVNAK || SPELPSPQAEK || ELLDGGANPLQR	[R].aNNMQEVSR.[L] || [K].eNVIRPILk.[A] || [R].iAENLGDVQISDk.[I] || [R].hNITLLWDR.[E] || [R].lDMSEFQER.[H] || [K].eLNFWAk.[R] || [R].lLSEGADVNAk.[H] || [K].sPELPSPQAEk.[R] || [K].eLLDGGANPLQR.[N]	N-Term(TMT6plex) || N-Term(TMT6plex); K9(TMT6plex) || N-Term(TMT6plex); K13(TMT6plex) || N-Term(TMT6plex); K7(TMT6plex) || N-Term(TMT6plex); K11(TMT6plex)	Up	3.78933	1.92194	3.76226e-18	4.61629e-17
36	COL3A1	P02461	Collagen alpha-1(III) chain	GPVGPSGPPGK	[R].gPVGPSGPPGk.[D]	N-Term(TMT6plex); K11(TMT6plex)	Up	1.84591	0.884332	0.0135993	0.0259509
37	CPSF1	Q10570	Cleavage and polyadenylation specificity factor subunit 1	SVVWENK	[K].sVVWENk.[H]	N-Term(TMT6plex); K7(TMT6plex)	Up	2.46992	1.30446	0.00698802	0.0144106		YES		YES	YES	YES	YES	YES
38	CPSF2	Q9P2I0	Cleavage and polyadenylation specificity factor subunit 2	DEQLLTNVLETLR || FLIDNPSEK	[R].dEQLLTNVLETLR.[G] || [R].fLIDNPSEk.[I]	N-Term(TMT6plex) || N-Term(TMT6plex); K9(TMT6plex)	Up	1.69261	0.759252	0.00518383	0.0110618		YES		YES	YES	YES	YES	YES
39	CPSF4	O95639	Cleavage and polyadenylation specificity factor subunit 4	ECPFLHIDPESK || GPRPLEQVTCYK	[K].ecPFLHIDPESk.[I] || [R].gPRPLEQVTcYk.[C]	N-Term(TMT6plex); C2(Carbamidomethyl); K12(TMT6plex) || N-Term(TMT6plex); C10(Carbamidomethyl); K12(TMT6plex)	Up	3.88337	1.95731	1.55967e-06	6.35787e-06		YES		YES	YES		YES
40	CPSF6	Q16630	Cleavage and polyadenylation specificity factor subunit 6	AISSSAISR || RELHGQNPVVTPCNK || GDYGPPGR || GFALVGVGSEASSK || VLISSLQDCLHGIESK || ELHGQNPVVTPCNK || QFLSQFEMQSR || GAAPNVVYTYTGK || DYMDTLPPTVGDDVGK || LMDLLPK || TPLSEAEFEEIMNR	[R].aISSSAISR.[A] || [K].rELHGQNPVVTPcNk.[Q] || [R].gDYGPPGR.[E] || [K].gFALVGVGSEASSk.[K] || [K].vLISSLQDcLHGIESk.[S] || [R].eLHGQNPVVTPcNk.[Q] || [K].qFLSQFEmQSR.[K] || [K].gAAPNVVYTYTGk.[R] || [R].dYMDTLPPTVGDDVGk.[G] || [K].lMDLLPk.[R] || [K].lmDLLPk.[R] || [K].qFLSQFEMQSR.[K] || [R].tPLSEAEFEEImNR.[N]	N-Term(TMT6plex) || N-Term(TMT6plex); C13(Carbamidomethyl); K15(TMT6plex) || N-Term(TMT6plex); K14(TMT6plex) || N-Term(TMT6plex); C9(Carbamidomethyl); K16(TMT6plex) || N-Term(TMT6plex); C12(Carbamidomethyl); K14(TMT6plex) || N-Term(TMT6plex); M8(Oxidation) || N-Term(TMT6plex); K13(TMT6plex) || N-Term(TMT6plex); K16(TMT6plex) || N-Term(TMT6plex); K7(TMT6plex) || N-Term(TMT6plex); M2(Oxidation); K7…	Up	10.1898	3.34905	2.30196e-53	2.1727e-51							YES
41	CPSF7	Q8N684	Cleavage and polyadenylation specificity factor subunit 7	DSGPPPSTVSEAEFEDIMK || LLELLPGK || HDDYFQER || DLLHNEDR || DLLHNEDRHDDYFQER || QNLSQFEAQAR || SIGVYDVVELK || VLISSLK || SSSTEPPPPVR || AISSSAISK || QEPSPKPNNK || ATPSENLVPSSAR	[R].dSGPPPSTVSEAEFEDIMk.[R] || [K].lLELLPGk.[V] || [R].hDDYFQER.[N] || [R].dLLHNEDR.[H] || [R].dLLHNEDRHDDYFQER.[N] || [R].qNLSQFEAQAR.[K] || [R].sIGVYDVVELk.[F] || [R].vLISSLk.[D] || [R].sSSTEPPPPVR.[Q] || [R].aISSSAISk.[A] || [R].qEPSPkPNNk.[T] || [R].aTPSENLVPSSAR.[V]	N-Term(TMT6plex); K19(TMT6plex) || N-Term(TMT6plex); K8(TMT6plex) || N-Term(TMT6plex) || N-Term(TMT6plex); K11(TMT6plex) || N-Term(TMT6plex); K7(TMT6plex) || N-Term(TMT6plex); K9(TMT6plex) || N-Term(TMT6plex); K6(TMT6plex); K10(TMT6plex)	Up	7.53122	2.91288	3.17993e-41	1.50068e-39		YES	YES	YES		YES	YES	YES
42	CRTAP	O75718	Cartilage-associated protein	SYESLFIR || SLPGAEDYIK || ELYDFAK || FLQFAYFK || DELMPLESAYR || EVLADFQR || TSITDMELALPDFFK	[K].sYESLFIR.[A] || [K].sLPGAEDYIk.[D] || [K].eLYDFAk.[E] || [K].fLQFAYFk.[A] || [R].dELMPLESAYR.[H] || [R].eVLADFQR.[R] || [R].tSITDMELALPDFFk.[A]	N-Term(TMT6plex) || N-Term(TMT6plex); K10(TMT6plex) || N-Term(TMT6plex); K7(TMT6plex) || N-Term(TMT6plex); K8(TMT6plex) || N-Term(TMT6plex); K15(TMT6plex)	Up	3.16971	1.66435	4.95629e-12	3.4165e-11
43	CSNK1A1	P48729	Casein kinase I isoform alpha	DIKPDNFLMGIGR || TSLPWQGLK || ILQGGVGIPHIR || AEFIVGGK	[R].dIkPDNFLMGIGR.[H] || [R].tSLPWQGLk.[A] || [K].iLQGGVGIPHIR.[W] || [K].aEFIVGGk.[Y]	N-Term(TMT6plex); K3(TMT6plex) || N-Term(TMT6plex); K9(TMT6plex) || N-Term(TMT6plex) || N-Term(TMT6plex); K8(TMT6plex)	Up	4.06331	2.02266	3.36586e-13	2.59743e-12
44	CSNK1D	P48730	Casein kinase I isoform delta	GAPVNISSSDLTGR || GLPSTASGR || MMQGGVGIPTIR	[R].gAPVNISSSDLTGR.[Q] || [R].gLPSTASGR.[L] || [K].mMQGGVGIPTIR.[W]	N-Term(TMT6plex)	Up	3.33871	1.73929	7.90024e-07	3.35419e-06
45	CSNK1G1	Q9HCP0	Casein kinase I isoform gamma-1	DVKPENFLIGR	[R].dVkPENFLIGR.[Q]	N-Term(TMT6plex); K3(TMT6plex)	Up	3.59119	1.84446	0.0209963	0.0378861
46	CSNK2A1	P68400	Casein kinase II subunit alpha	VLGTEDLYDYIDK || EPFFHGHDNYDQLVR	[K].vLGTEDLYDYIDk.[Y] || [K].ePFFHGHDNYDQLVR.[I]	N-Term(TMT6plex); K13(TMT6plex) || N-Term(TMT6plex)	Up	2.72688	1.44725	1.36692e-07	6.3053e-07
47	CSNK2A2	P19784	Casein kinase II subunit alpha'	FYMYELLK || TPALVFEYINNTDFK || DVKPHNVMIDHQQK || EPFFHGQDNYDQLVR || HLVSPEALDLLDK || QLYQILTDFDIR || LIDTVKDPVSK || VLGTEELYGYLK || VYAEVNSLR	[R].fYMYELLk.[A] || [K].tPALVFEYINNTDFk.[Q] || [R].dVkPHNVMIDHQQk.[K] || [R].ePFFHGQDNYDQLVR.[I] || [R].hLVSPEALDLLDk.[L] || [K].qLYQILTDFDIR.[F] || [K].lIDTVkDPVSk.[T] || [K].vLGTEELYGYLk.[K] || [R].vYAEVNSLR.[S]	N-Term(TMT6plex); K8(TMT6plex) || N-Term(TMT6plex); K15(TMT6plex) || N-Term(TMT6plex); K3(TMT6plex); K14(TMT6plex) || N-Term(TMT6plex) || N-Term(TMT6plex); K13(TMT6plex) || N-Term(TMT6plex); K6(TMT6plex); K11(TMT6plex) || N-Term(TMT6plex); K12(TMT6plex)	Up	2.16055	1.1114	4.78375e-35	1.77868e-33
48	CSNK2B	P67870	Casein kinase II subunit beta	YQQGDFGYCPR || GIAQMLEK || GNEFFCEVDEDYIQDK	[K].yQQGDFGYcPR.[V] || [R].gIAQMLEk.[Y] || [R].gNEFFcEVDEDYIQDk.[F]	N-Term(TMT6plex); C9(Carbamidomethyl) || N-Term(TMT6plex); K8(TMT6plex) || N-Term(TMT6plex); C6(Carbamidomethyl); K16(TMT6plex)	Up	2.87244	1.52228	1.35433e-10	8.186e-10
49	CXorf56	Q9H5V9	UPF0428 protein CXorf56	GTLIDNQFK || CGLPLFYQSQPK || TNIYTQK || FGQGFGK || LQELAELEAK || NAPVTFIVDGAVVK || EVADSYAQNAK || SVVCSDTR || FCNTEDEETMYLR	[K].gTLIDNQFk.[-] || [K].cGLPLFYQSQPk.[N] || [K].tNIYTQk.[Q] || [K].fGQGFGk.[T] || [R].lQELAELEAk.[K] || [K].nAPVTFIVDGAVVk.[F] || [R].eVADSYAQNAk.[V] || [R].sVVcSDTR.[D] || [K].fcNTEDEETMYLR.[R]	N-Term(TMT6plex); K9(TMT6plex) || N-Term(TMT6plex); C1(Carbamidomethyl); K12(TMT6plex) || N-Term(TMT6plex); K7(TMT6plex) || N-Term(TMT6plex); K10(TMT6plex) || N-Term(TMT6plex); K14(TMT6plex) || N-Term(TMT6plex); K11(TMT6plex) || N-Term(TMT6plex); C4(Carbamidomethyl) || N-Term(TMT6plex); C2(Carbamidomethyl)	Up	4.70327	2.23366	2.13234e-34	7.26773e-33
50	CYB5B	O43169	Cytochrome b5 type B	LEEVAK || YYTSESK || GQEVETSVTYYR || ELWLVIHGR || MATAEASGSDGK	[R].lEEVAk.[R] || [R].yYTSESk.[S] || [K].gQEVETSVTYYR.[L] || [K].eLWLVIHGR.[V] || [-].mATAEASGSDGk.[G]	N-Term(TMT6plex); K6(TMT6plex) || N-Term(TMT6plex); K7(TMT6plex) || N-Term(TMT6plex) || N-Term(TMT6plex); K12(TMT6plex)	Up	1.28003	0.356183	2.79413e-06	1.10594e-05
51	DDX17	Q92841	Probable ATP-dependent RNA helicase DDX17	ELAQQVQQVADDYGK || DMVGIAQTGSGK || WDLSELPK || QLAEDFLR || DGWPAMCIHGDK || APLPDLYPFGTMR || VLEEANQAINPK || LMQLVDHR || NFYVEHPEVAR || LIDFLESGK || LTPYEVDELR || GTAYTFFTPGNLK	[R].eLAQQVQQVADDYGk.[C] || [R].dMVGIAQTGSGk.[T] || [K].wDLSELPk.[F] || [R].qLAEDFLR.[D] || [R].dGWPAMcIHGDk.[S] || [R].aPLPDLYPFGTMR.[G] || [K].vLEEANQAINPk.[L] || [K].lMQLVDHR.[G] || [K].nFYVEHPEVAR.[L] || [R].lIDFLESGk.[T] || [R].lTPYEVDELR.[R] || [K].gTAYTFFTPGNLk.[Q]	N-Term(TMT6plex); K15(TMT6plex) || N-Term(TMT6plex); K12(TMT6plex) || N-Term(TMT6plex); K8(TMT6plex) || N-Term(TMT6plex) || N-Term(TMT6plex); C7(Carbamidomethyl); K12(TMT6plex) || N-Term(TMT6plex); K9(TMT6plex) || N-Term(TMT6plex); K13(TMT6plex)	Up	3.2177	1.68603	5.33309e-41	2.42359e-39							YES
52	DDX23	Q9BUQ8	Probable ATP-dependent RNA helicase DDX23	EDSAVFYELK || ELAQQIEEETIK || AQPLSLEELLAK || DIIGVAETGSGK || LIDVLENR || TVAVIGGISR || QAIPIGLQNR || DILVATDVAGR || FYGDLMEK || MLANFESGK || ILEHMPVSNQKPDTDEAEDPEK || VFLMSESEK	[K].eDSAVFYELk.[Q] || [R].eLAQQIEEETIk.[F] || [K].aQPLSLEELLAk.[K] || [R].dIIGVAETGSGk.[T] || [R].lIDVLENR.[Y] || [R].tVAVIGGISR.[E] || [R].qAIPIGLQNR.[D] || [K].dILVATDVAGR.[G] || [R].fYGDLMEk.[R] || [K].mLANFESGk.[H] || [K].iLEHMPVSNQkPDTDEAEDPEk.[M] || [K].vFLMSESEk.[R]	N-Term(TMT6plex); K10(TMT6plex) || N-Term(TMT6plex); K12(TMT6plex) || N-Term(TMT6plex) || N-Term(TMT6plex); K8(TMT6plex) || N-Term(TMT6plex); K9(TMT6plex) || N-Term(TMT6plex); K11(TMT6plex); K22(TMT6plex)	Up	1.61995	0.695953	1.36009e-20	2.03516e-19						YES	YES
53	DDX3X	O00571	ATP-dependent RNA helicase DDX3X	VVWVEESDKR || SDYDGIGSR || GLDISNVK || SDEDDWSKPLPPSER || DSSGWSSSK || VVWVEESDK || SFLLDLLNATGK || SSFFSDR || VGNLGLATSFFNER || DSLTLVFVETK	[K].vVWVEESDkR.[S] || [R].sDYDGIGSR.[G] || [R].gLDISNVk.[H] || [K].sDEDDWSkPLPPSER.[L] || [K].dSSGWSSSk.[D] || [K].vVWVEESDk.[R] || [R].sFLLDLLNATGk.[D] || [K].sSFFSDR.[G] || [R].vGNLGLATSFFNER.[N] || [K].dSLTLVFVETk.[K]	N-Term(TMT6plex); K9(TMT6plex) || N-Term(TMT6plex) || N-Term(TMT6plex); K8(TMT6plex) || N-Term(TMT6plex); K12(TMT6plex) || N-Term(TMT6plex); K11(TMT6plex)	Up	5.11616	2.35506	1.18486e-35	4.54318e-34							YES	YES
54	DDX41	Q9UJV9	Probable ATP-dependent RNA helicase DDX41	SGNTGIATTFINK || LLQEDSSPLLR	[R].sGNTGIATTFINk.[A] || [R].lLQEDSSPLLR.[C]	N-Term(TMT6plex); K13(TMT6plex) || N-Term(TMT6plex)	Up	1.50134	0.586246	0.000137637	0.000434139						YES	YES
55	DDX46	Q7L014	Probable ATP-dependent RNA helicase DDX46	HGYEKPTPIQTQAIPAIMSGR || GAEIIVCTPGR || SWVQCGISMK || TIAEQLAEK || ELALQITK || LNYVPLEK || MSQEEVNVFR || SSGFSGK || DLIGIAK || VVTVVTTK || RYEEELEINDFPQTAR || LQNSYQPTNK || GTYFPPGKEPK || LLEPVDHGK || QDGGQNESFK || MIDMLAANSGR || IYLAIESANELAVQK || ALELSGTAVPPDLEK || IEYEPFR || DAGNFDQNK || AMENIGELKK || AVVDSDK || LEMEGITVK || VTYVVLDEADR || GGTILAPTVSAK || FDETEQALANER || DSIINDFK || NFYVEVPELA…	[K].hGYEkPTPIQTQAIPAIMSGR.[D] || [R].gAEIIVcTPGR.[M] || [K].sWVQcGISMk.[I] || [K].tIAEQLAEk.[I] || [R].eLALQITk.[E] || [K].lNYVPLEk.[Q] || [K].mSQEEVNVFR.[L] || [K].sSGFSGk.[G] || [R].dLIGIAk.[T] || [K].vVTVVTTk.[K] || [K].rYEEELEINDFPQTAR.[W] || [R].lQNSYQPTNk.[G] || [R].gTYFPPGkEPk.[E] || [K].lLEPVDHGk.[I] || [R].qDGGQNESFk.[R] || [R].mIDMLAANSGR.[V] || [K].iYLAIESANELAVQk.[A] || [K].aLELSGTAVP…	N-Term(TMT6plex); K5(TMT6plex) || N-Term(TMT6plex); C7(Carbamidomethyl) || N-Term(TMT6plex); C5(Carbamidomethyl); K10(TMT6plex) || N-Term(TMT6plex); K9(TMT6plex) || N-Term(TMT6plex); K8(TMT6plex) || N-Term(TMT6plex) || N-Term(TMT6plex); K7(TMT6plex) || N-Term(TMT6plex); K10(TMT6plex) || N-Term(TMT6plex); K8(TMT6plex); K11(TMT6plex) || N-Term(TMT6plex); K15(TMT6plex) || C7(Carbamidomethyl) || N-Te…	Up	7.76601	2.95717	8.58448e-111	2.63329e-108						YES	YES
56	DDX5	P17844	Probable ATP-dependent RNA helicase DDX5	GYSSLLK || FGNPGEK || FVINYDYPNSSEDYIHR || TLSYLLPAIVHINHQPFLER || ELAQQVQQVAAEYCR || WNLDELPK || TAQEVETYR || DGWPAMGIHGDK || QVSDLISVLR || EANQAINPK || DWVLNEFK || LIDFLECGK || LMEEIMSEK || QLAEDFLK || TTYLVLDEADR || TIVFVETK || LLQLVEDR || TGTAYTFFTPNNIK || NFYQEHPDLAR || AGPLSGK	[R].gYSSLLk.[R] || [K].fGNPGEk.[L] || [K].fVINYDYPNSSEDYIHR.[I] || [K].tLSYLLPAIVHINHQPFLER.[G] || [R].eLAQQVQQVAAEYcR.[A] || [K].wNLDELPk.[F] || [R].tAQEVETYR.[R] || [R].dGWPAMGIHGDk.[S] || [K].qVSDLISVLR.[E] || [R].eANQAINPk.[L] || [R].dWVLNEFk.[H] || [R].lIDFLEcGk.[T] || [R].lMEEIMSEk.[E] || [R].qLAEDFLk.[D] || [R].tTYLVLDEADR.[M] || [K].tIVFVETk.[R] || [K].lLQLVEDR.[G] || [K].tGTAYTFFTPNNIk.[…	N-Term(TMT6plex); K7(TMT6plex) || N-Term(TMT6plex) || N-Term(TMT6plex); C14(Carbamidomethyl) || N-Term(TMT6plex); K8(TMT6plex) || N-Term(TMT6plex); K12(TMT6plex) || N-Term(TMT6plex); K9(TMT6plex) || N-Term(TMT6plex); C7(Carbamidomethyl); K9(TMT6plex) || N-Term(TMT6plex); K14(TMT6plex)	Up	3.32023	1.73128	5.0557e-51	3.87709e-49		YES			YES	YES	YES
57	DDX6	P26196	Probable ATP-dependent RNA helicase DDX6	VMATTGGTNLR || LAETYLHR || ILDLIK || LLDIIK || GPVKPTGGPGGGGTQTQQQMNQLK || TSDVTSTK || GNEFEDYCLK || LDDTVHVVIATPGR || NLVCTDLFTR || VDHVQMIVLDEADK || SIEEQLGTEIKPIPSNIDK	[K].vMATTGGTNLR.[D] || [K].lAETYLHR.[I] || [RK].iLDLIk.[KGQE] || [RK].lLDIIk.[KGQE] | [RK].lLDLLk.[KGQE] | [RK].iLDLIk.[KGQE] | [RK].iIDLIk.[KGQE] | [RK].iLDLLk.[KGQE] || [R].gPVkPTGGPGGGGTQTQQQMNQLk.[N] || [K].tSDVTSTk.[G] || [K].gNEFEDYcLk.[R] || [R].lDDTVHVVIATPGR.[I] || [R].nLVcTDLFTR.[G] || [K].vDHVQMIVLDEADk.[L] || [K].sIEEQLGTEIkPIPSNIDk.[S]	N-Term(TMT6plex) || N-Term(TMT6plex); K6(TMT6plex) || N-Term(TMT6plex); K4(TMT6plex); K24(TMT6plex) || N-Term(TMT6plex); K8(TMT6plex) || N-Term(TMT6plex); C8(Carbamidomethyl); K10(TMT6plex) || N-Term(TMT6plex); C4(Carbamidomethyl) || N-Term(TMT6plex); K14(TMT6plex) || N-Term(TMT6plex); K11(TMT6plex); K19(TMT6plex)	Up	1.2005	0.26363	9.4164e-09	4.77435e-08							YES
58	DHX15	O43143	Pre-mRNA-splicing factor ATP-dependent RNA helicase DHX15	FQIYFDNCPLLTIPGR || YGVIILDEAHER || GVACTQPR || LGIDDLVHFDFMDPPAPETLMR || VIVMSATLDAGK || TLATDILMGVLK || LQLPVWEYK || FEDCSSAK || YYDILK || SNLGSVVLQLK || TTQIPQWCVEYMR || EVDDLGPEVGDIK || EAMNDPLLER || DYYINIR || TCTDIKPEWLVK || TEMQDNTYPEILR || VESLLVTAISK || IAPQYYDMSNFPQCEAK || SLMSADNVR || STDFTSR || FTDILVR || IFEPPPPK || LDLGEDYPSGK || DYLEAAIR || THPVEIFYTPEPER || ALVTGYFMQVAHLER	[K].fQIYFDNcPLLTIPGR.[T] || [R].yGVIILDEAHER.[T] || [R].gVAcTQPR.[R] || [K].lGIDDLVHFDFMDPPAPETLMR.[A] || [K].vIVMSATLDAGk.[F] || [R].tLATDILMGVLk.[E] || [R].lQLPVWEYk.[D] || [R].fEDcSSAk.[T] || [R].yYDILk.[K] || [R].sNLGSVVLQLk.[K] || [K].tTQIPQWcVEYMR.[S] || [R].eVDDLGPEVGDIk.[I] || [R].eAMNDPLLER.[Y] || [R].dYYINIR.[K] || [R].tcTDIkPEWLVk.[I] || [K].tEMQDNTYPEILR.[S] || [R].vESLLVTAISk.[A] || …	N-Term(TMT6plex); C8(Carbamidomethyl) || N-Term(TMT6plex) || N-Term(TMT6plex); C4(Carbamidomethyl) || N-Term(TMT6plex); K12(TMT6plex) || N-Term(TMT6plex); K9(TMT6plex) || N-Term(TMT6plex); C4(Carbamidomethyl); K8(TMT6plex) || N-Term(TMT6plex); K6(TMT6plex) || N-Term(TMT6plex); K11(TMT6plex) || N-Term(TMT6plex); K13(TMT6plex) || N-Term(TMT6plex); C2(Carbamidomethyl); K6(TMT6plex); K12(TMT6plex) ||…	Up	2.01369	1.00984	1.24995e-61	1.7041e-59						YES	YES
59	DHX38	Q92620	Pre-mRNA-splicing factor ATP-dependent RNA helicase PRP16	FEDCTSENTLIK || HWELAGTK || LMVEFPLDPALSK || LGDIMGVK || YSDDTPLPTPSYK || TFPVDILFSK || SQWESPSPTPSYR || SEASSEFAK || LIVTSATMDAEK || LYTQSAYK || SLNTDVLFGLLR	[R].fEDcTSENTLIk.[Y] || [K].hWELAGTk.[L] || [R].lMVEFPLDPALSk.[M] || [K].lGDIMGVk.[K] || [K].ySDDTPLPTPSYk.[Y] || [R].tFPVDILFSk.[T] || [R].sQWESPSPTPSYR.[D] || [K].sEASSEFAk.[K] || [K].lIVTSATMDAEk.[F] || [R].lYTQSAYk.[N] || [R].sLNTDVLFGLLR.[E]	N-Term(TMT6plex); C4(Carbamidomethyl); K12(TMT6plex) || N-Term(TMT6plex); K8(TMT6plex) || N-Term(TMT6plex); K13(TMT6plex) || N-Term(TMT6plex); K10(TMT6plex) || N-Term(TMT6plex) || N-Term(TMT6plex); K9(TMT6plex) || N-Term(TMT6plex); K12(TMT6plex)	Up	1.32649	0.407615	5.87237e-16	5.85805e-15						YES	YES	YES
60	DHX40	Q8IX18	Probable ATP-dependent RNA helicase DHX40	LILEALK || FSVIILDEAHER || DNSFLIVTGNTGSGK	[R].lILEALk.[Q] || [K].fSVIILDEAHER.[T] || [R].dNSFLIVTGNTGSGk.[T]	N-Term(TMT6plex); K7(TMT6plex) || N-Term(TMT6plex) || N-Term(TMT6plex); K15(TMT6plex)	Up	1.77732	0.829704	0.00252875	0.00595541							YES
61	DHX8	Q14562	ATP-dependent RNA helicase DHX8	QMIAANVLSK	[K].qMIAANVLSk.[E]	N-Term(TMT6plex); K10(TMT6plex)	Up	2.82515	1.49833	0.0215002	0.0385761						YES	YES
62	DIMT1	Q9UNQ2	Probable dimethyladenosine transferase	LQVLVGDVLK	[K].lQVLVGDVLk.[T]	N-Term(TMT6plex); K10(TMT6plex)	Up	2.29352	1.19756	0.00139038	0.0035394							YES
63	DMBT1	Q9UGM3	Deleted in malignant brain tumors 1 protein	AYDPSSR	[R].aYDPSSR.[C]	N-Term(TMT6plex)	Up	11.8287	3.56422	8.5771e-11	5.28849e-10
64	DPY19L1	Q2PZI1	Probable C-mannosyltransferase DPY19L1	LTEYPLVINTLK || YSTKPDAVFAGAMPTMASVK || IMDLIGIQTK || IFGIADDAHIGNLLTSK	[K].lTEYPLVINTLk.[R] || [K].ySTkPDAVFAGAMPTMASVk.[L] || [K].iMDLIGIQTk.[I] || [K].iFGIADDAHIGNLLTSk.[F]	N-Term(TMT6plex); K12(TMT6plex) || N-Term(TMT6plex); K4(TMT6plex); K20(TMT6plex) || N-Term(TMT6plex); K10(TMT6plex) || N-Term(TMT6plex); K17(TMT6plex)	Up	1.21993	0.286802	0.00227065	0.00539939
65	EDF1	O60869	Endothelial differentiation-related factor 1	INEKPQVIADYESGR || AIPNNQVLGK || QAILAAQR || DIGKPIEK || RGEDVETSK || VTLEVGK	[K].iNEkPQVIADYESGR.[A] || [R].aIPNNQVLGk.[I] || [K].qAILAAQR.[R] || [K].dIGkPIEk.[G] || [R].rGEDVETSk.[K] || [R].vTLEVGk.[V]	N-Term(TMT6plex); K4(TMT6plex) || N-Term(TMT6plex); K10(TMT6plex) || N-Term(TMT6plex) || N-Term(TMT6plex); K4(TMT6plex); K8(TMT6plex) || N-Term(TMT6plex); K9(TMT6plex) || N-Term(TMT6plex); K7(TMT6plex)	Up	1.61858	0.69473	4.285e-08	2.0458e-07							YES
66	EFTUD2	Q15029	116 kDa U5 small nuclear ribonucleoprotein component	LWGDIYFNPK || VPAGNWVLIEGVDQPIVK || DSIVQGFQWGTR || FNTTSVIK || ALLGSVK || GHVTQDAPIPGSPLYTIK || LPPTDAYYK || LGEFFQTK || ILAQVVGDVDTSLPR || MYSEIDIK || STPVTVVLPDTK || GLSEDVSISK || CFAETPNK || RYDQDLCYTDILFTEQER || GNEEAQIFRPLK || LWISVAR || VLSGTIHAGQPVK || TCFVDCLIEQTHPEIR || SYPSLTTK || ILDAVVAQEPLHR || LAVTVCINK || EGPLCDELIR || ITMIAEPLEK || IAVEPVNPSELPK || TATITEPR || SIVIRPLEPQPAPHLAR |…	[R].lWGDIYFNPk.[T] || [R].vPAGNWVLIEGVDQPIVk.[T] || [K].dSIVQGFQWGTR.[E] || [K].fNTTSVIk.[I] || [K].aLLGSVk.[D] || [R].gHVTQDAPIPGSPLYTIk.[A] || [K].lPPTDAYYk.[L] || [K].lGEFFQTk.[Y] || [K].iLAQVVGDVDTSLPR.[T] || [K].mYSEIDIk.[V] || [K].sTPVTVVLPDTk.[G] || [K].gLSEDVSISk.[F] || [K].cFAETPNk.[K] || [K].rYDQDLcYTDILFTEQER.[G] || [R].gNEEAQIFRPLk.[F] || [R].lWISVAR.[Y] || [R].vLSGTIHAGQPVk.[V] || [K…	N-Term(TMT6plex); K10(TMT6plex) || N-Term(TMT6plex); K18(TMT6plex) || N-Term(TMT6plex) || N-Term(TMT6plex); K8(TMT6plex) || N-Term(TMT6plex); K7(TMT6plex) || N-Term(TMT6plex); K9(TMT6plex) || N-Term(TMT6plex); K12(TMT6plex) || N-Term(TMT6plex); C1(Carbamidomethyl); K8(TMT6plex) || N-Term(TMT6plex); C7(Carbamidomethyl) || N-Term(TMT6plex); K13(TMT6plex) || N-Term(TMT6plex); C2(Carbamidomethyl); C6…	Up	1.39254	0.477724	1.36328e-34	4.91983e-33						YES	YES
67	EHHADH	Q08426	Peroxisomal bifunctional enzyme	LHNALALIR	[R].lHNALALIR.[L]	N-Term(TMT6plex)	Up	3.73527	1.90121	0.00524692	0.011177
68	EIF1AX	P47813	Eukaryotic translation initiation factor 1A, X-chromosomal	LEAMCFDGVK	[R].lEAMcFDGVk.[R]	N-Term(TMT6plex); C5(Carbamidomethyl); K10(TMT6plex)	Up	1.39767	0.483025	0.00903934	0.0180346							YES
69	EIF3K	Q9UBQ5	Eukaryotic translation initiation factor 3 subunit K	YVETQAK || YNPENLATLER || CMIDQAHQEERPIR || ALTNLPHTDFTLCK || FICHVVGITYQHIDR || ENAYDLEANLAVLK	[R].yVETQAk.[E] || [R].yNPENLATLER.[Y] || [K].cMIDQAHQEERPIR.[Q] || [K].aLTNLPHTDFTLck.[C] || [K].fIcHVVGITYQHIDR.[W] || [K].eNAYDLEANLAVLk.[L]	N-Term(TMT6plex); K7(TMT6plex) || N-Term(TMT6plex) || N-Term(TMT6plex); C1(Carbamidomethyl) || N-Term(TMT6plex); C13(Carbamidomethyl); K14(TMT6plex) || N-Term(TMT6plex); C3(Carbamidomethyl) || N-Term(TMT6plex); K14(TMT6plex)	Up	1.16168	0.216218	0.000397323	0.00113905							YES
70	EIF4A3	P38919	Eukaryotic initiation factor 4A-III	GLDVPQVSLIINYDLPNNR || QFFVAVER || ELAVQIQK || ETQALILAPTR || DVIAQSQSGTGK || DELTLEGIK || MLVLDEADEMLNK || EQIYDVYR || VLISTDVWAR || LDYGQHVVAGTPGR || GVAINFVK || RDELTLEGIK	[R].gLDVPQVSLIINYDLPNNR.[E] || [K].qFFVAVER.[E] || [R].eLAVQIQk.[G] || [R].eTQALILAPTR.[E] || [R].dVIAQSQSGTGk.[T] || [R].dELTLEGIk.[Q] || [K].mLVLDEADEMLNk.[G] || [K].eQIYDVYR.[Y] || [R].vLISTDVWAR.[G] || [K].lDYGQHVVAGTPGR.[V] || [K].gVAINFVk.[N] || [K].rDELTLEGIk.[Q]	N-Term(TMT6plex) || N-Term(TMT6plex); K8(TMT6plex) || N-Term(TMT6plex); K12(TMT6plex) || N-Term(TMT6plex); K9(TMT6plex) || N-Term(TMT6plex); K13(TMT6plex) || N-Term(TMT6plex); K10(TMT6plex)	Up	2.06377	1.04529	1.27478e-28	3.25865e-27						YES	YES	YES
71	EIF6	P56537	Eukaryotic translation initiation factor 6	NSLPDTVQIR || HGLLVPNNTTDQELQHIR	[R].nSLPDTVQIR.[R] || [R].hGLLVPNNTTDQELQHIR.[N]	N-Term(TMT6plex)	Up	1.27837	0.3543	0.0053973	0.0114576
72	ELAVL1	Q15717	ELAV-like protein 1	VLVDQTTGLSR || FAANPNQNK || DANLYISGLPR	[R].vLVDQTTGLSR.[G] || [K].fAANPNQNk.[N] || [K].dANLYISGLPR.[T]	N-Term(TMT6plex) || N-Term(TMT6plex); K9(TMT6plex)	Up	2.12462	1.0872	6.44378e-09	3.29438e-08	YES						YES
73	ERH	P84090	Enhancer of rudimentary homolog	QAQQAGK || ADTQTYQPYNK || IYVLLR || MYEEHLK	[R].qAQQAGk.[-] || [R].aDTQTYQPYNk.[D] || [K].iYVLLR.[R] || [K].mYEEHLk.[R]	N-Term(TMT6plex); K7(TMT6plex) || N-Term(TMT6plex); K11(TMT6plex) || N-Term(TMT6plex)	Up	3.62074	1.85628	6.11872e-13	4.60593e-12							YES
74	ERI3	O43414	ERI1 exoribonuclease 3	EGLLDPNVK	[K].eGLLDPNVk.[S]	N-Term(TMT6plex); K9(TMT6plex)	Up	5.45556	2.44773	0.00170267	0.00422055							YES
75	ESYT1	Q9BSJ8	Extended synaptotagmin-1	ALTLGALTLPLAR || LLVPLVPDLQDVAQLR || IHVLEAQDLIAK || LEWLSLLSDAEK	[R].aLTLGALTLPLAR.[L] || [R].lLVPLVPDLQDVAQLR.[S] || [R].iHVLEAQDLIAk.[D] || [R].lEWLSLLSDAEk.[L]	N-Term(TMT6plex) || N-Term(TMT6plex); K12(TMT6plex)	Up	1.38007	0.464742	5.24503e-06	1.99246e-05
76	EXOSC6	Q5RKV6	Exosome complex component MTR3	VLCAVSGPR	[K].vLcAVSGPR.[Q]	N-Term(TMT6plex); C3(Carbamidomethyl)	Up	1.97004	0.978224	0.0204826	0.0371229							YES	YES
77	EXOSC7	Q15024	Exosome complex component RRP42	AEMGTPK	[K].aEMGTPk.[L]	N-Term(TMT6plex); K7(TMT6plex)	Up	3.7037	1.88897	0.00436182	0.00954003							YES	YES
78	FAM120B	Q96EK7	Constitutive coactivator of peroxisome proliferator-activated receptor gamma	ILWLNQEPEIQVR || SPWFFQKPK || QEVPICTDPISK || IFHYIK || TFTAAGIK || NMFFIPSGLAVFTR || LPVATDFEFK || VLYLYQGEK || QVISTSSDAESR || LEALMCTNPEIK || LEEILPLGPNK || GMASYLLPGQK || TSDFMPWNVFDGK	[K].iLWLNQEPEIQVR.[R] || [K].sPWFFQkPk.[G] || [K].qEVPIcTDPISk.[Q] || [R].iFHYIk.[S] || [K].tFTAAGIk.[L] || [R].nMFFIPSGLAVFTR.[F] || [K].lPVATDFEFk.[L] || [K].vLYLYQGEk.[K] || [K].qVISTSSDAESR.[E] || [K].lEALMcTNPEIk.[Q] || [K].lEEILPLGPNk.[A] || [K].gMASYLLPGQk.[S] || [K].tSDFMPWNVFDGk.[L]	N-Term(TMT6plex) || N-Term(TMT6plex); K7(TMT6plex); K9(TMT6plex) || N-Term(TMT6plex); C6(Carbamidomethyl); K12(TMT6plex) || N-Term(TMT6plex); K6(TMT6plex) || N-Term(TMT6plex); K8(TMT6plex) || N-Term(TMT6plex); K10(TMT6plex) || N-Term(TMT6plex); K9(TMT6plex) || N-Term(TMT6plex); K11(TMT6plex) || N-Term(TMT6plex); K13(TMT6plex)	Up	3.48084	1.79943	2.51947e-24	4.75598e-23
79	FAM32A	Q9Y421	Protein FAM32A	TPAQAAFEK || RTPAQAAFEK || HLDTLTEHYDIPK || LLEAMGTSK	[R].tPAQAAFEk.[M] || [K].rTPAQAAFEk.[M] || [R].hLDTLTEHYDIPk.[V] || [K].lLEAMGTSk.[K]	N-Term(TMT6plex); K9(TMT6plex) || N-Term(TMT6plex); K10(TMT6plex) || N-Term(TMT6plex); K13(TMT6plex)	Up	1.77296	0.826161	0.000332053	0.00097007							YES
80	FARSA	Q9Y285	Phenylalanine--tRNA ligase alpha subunit	SLQALGEVIEAELR	[K].sLQALGEVIEAELR.[S]	N-Term(TMT6plex)	Up	1.60594	0.683417	0.0080327	0.0163222							YES
81	FIP1L1	Q6UN15	Pre-mRNA 3'-end-processing factor FIP1	VYGTTGTK || ANENSNIQVLSER || ETALPSTK || QWDYYAR || GVDLDAPGSINGVPLLEVDLDSFEDKPWR || AFPYGNVAFPHLPGSAPSWPSLVDTSK || LPGAIDVIGQTITISR || AEFTSPPSLFK || ANSSVGK	[R].vYGTTGTk.[V] || [R].aNENSNIQVLSER.[S] || [K].eTALPSTk.[A] || [K].qWDYYAR.[R] || [K].gVDLDAPGSINGVPLLEVDLDSFEDkPWR.[K] || [R].aFPYGNVAFPHLPGSAPSWPSLVDTSk.[Q] || [R].lPGAIDVIGQTITISR.[V] || [K].aEFTSPPSLFk.[T] || [K].aNSSVGk.[W]	N-Term(TMT6plex); K8(TMT6plex) || N-Term(TMT6plex) || N-Term(TMT6plex); K26(TMT6plex) || N-Term(TMT6plex); K27(TMT6plex) || N-Term(TMT6plex); K11(TMT6plex) || N-Term(TMT6plex); K7(TMT6plex)	Up	2.42222	1.27633	2.27208e-23	3.98264e-22		YES		YES		YES	YES	YES
82	FMR1	Q06787	Fragile X mental retardation protein 1	QIGASSRPPPNR	[R].qIGASSRPPPNR.[T]	N-Term(TMT6plex)	Up	2.51574	1.33099	0.0202138	0.0366899							YES
83	FN3K	Q9H479	Fructosamine-3-kinase	AFGGPGAGCISEGR || SLSSQASK || VIDLPGGGAAFVMEHLK	[R].aFGGPGAGcISEGR.[A] || [K].sLSSQASk.[L] || [K].vIDLPGGGAAFVMEHLk.[M]	N-Term(TMT6plex); C9(Carbamidomethyl) || N-Term(TMT6plex); K8(TMT6plex) || N-Term(TMT6plex); K17(TMT6plex)	Up	1.62371	0.699292	0.000114969	0.000366408
84	FTSJ1	Q9UET6	Putative tRNA (cytidine(32)/guanosine(34)-2'-O)-methyltransferase	EIRPQDCPISR || EFQLFQGVTR	[K].eIRPQDcPISR.[V] || [K].eFQLFQGVTR.[A]	N-Term(TMT6plex); C7(Carbamidomethyl) || N-Term(TMT6plex)	Up	1.36789	0.451954	0.0159525	0.0297926
85	FXR1	P51114	Fragile X mental retardation syndrome-related protein 1	VNILSDMHLR || HLECTK || EDGMVPFVFVGTK || SSISSVLK || ANDQEPCGWWLAK || IYGESADAVK || LPPPPDIK || EACANENAHK || CTVDVPEDLR	[R].vNILSDMHLR.[S] || [K].hLEcTk.[Q] || [R].eDGMVPFVFVGTk.[E] || [K].sSISSVLk.[D] || [R].aNDQEPcGWWLAk.[V] || [R].iYGESADAVk.[K] || [R].lPPPPDIk.[K] || [R].eAcANENAHk.[D] || [K].cTVDVPEDLR.[E]	N-Term(TMT6plex) || N-Term(TMT6plex); C4(Carbamidomethyl); K6(TMT6plex) || N-Term(TMT6plex); K13(TMT6plex) || N-Term(TMT6plex); K8(TMT6plex) || N-Term(TMT6plex); C7(Carbamidomethyl); K13(TMT6plex) || N-Term(TMT6plex); K10(TMT6plex) || N-Term(TMT6plex); C3(Carbamidomethyl); K10(TMT6plex) || N-Term(TMT6plex); C1(Carbamidomethyl)	Up	4.9996	2.32181	1.97616e-18	2.44925e-17							YES
86	FXR2	P51116	Fragile X mental retardation syndrome-related protein 2	TKPSEDSLSGQK || YNSSSISSVLK || LRPVNPNPLATK	[R].tkPSEDSLSGQk.[G] || [R].yNSSSISSVLk.[D] || [R].lRPVNPNPLATk.[G]	N-Term(TMT6plex); K2(TMT6plex); K12(TMT6plex) || N-Term(TMT6plex); K11(TMT6plex) || N-Term(TMT6plex); K12(TMT6plex)	Up	3.99067	1.99663	2.16348e-06	8.70358e-06							YES
87	GDPD3	Q7L5L3	Glycerophosphodiester phosphodiesterase domain-containing protein 3	DVGSLDFEDLPLYK	[R].DVGSLDFEDLPLYk.[E]	K14(TMT6plex)	Up	6.01605	2.58882	0.00554573	0.0117321
88	GGH	Q92820	Gamma-glutamyl hydrolase	NLDGISHAPNAVK	[K].nLDGISHAPNAVk.[T]	N-Term(TMT6plex); K13(TMT6plex)	Up	1.86827	0.901702	0.0174394	0.0322919
89	GLG1	Q92896	Golgi apparatus protein 1	DDSELEGQVISCLK || ADIFVDPVLHTACALDIK || CLIDLGK || LQPECK || LLELQYFISR || NDINILK || GGAGAGGGWK || VSYSLAK || FCENTQAGEGR || QITQNTDYR || DAHSQGEVVSCLEK || LDPALQDK || STITEIK	[K].dDSELEGQVIScLk.[L] || [K].aDIFVDPVLHTAcALDIk.[H] || [K].cLIDLGk.[W] || [R].lQPEck.[K] || [R].lLELQYFISR.[D] || [K].nDINILk.[C] || [R].gGAGAGGGWk.[L] || [K].vSYSLAk.[S] || [R].fcENTQAGEGR.[V] || [R].qITQNTDYR.[L] || [K].dAHSQGEVVScLEk.[G] || [K].lDPALQDk.[C] || [RK].sTITEIk.[LE] | [RK].sTLTELk.[LE]	N-Term(TMT6plex); C12(Carbamidomethyl); K14(TMT6plex) || N-Term(TMT6plex); C13(Carbamidomethyl); K18(TMT6plex) || N-Term(TMT6plex); C1(Carbamidomethyl); K7(TMT6plex) || N-Term(TMT6plex); C5(Carbamidomethyl); K6(TMT6plex) || N-Term(TMT6plex) || N-Term(TMT6plex); K7(TMT6plex) || N-Term(TMT6plex); K10(TMT6plex) || N-Term(TMT6plex); C2(Carbamidomethyl) || N-Term(TMT6plex); C11(Carbamidomethyl); K14(T…	Up	1.10665	0.146205	0.00534956	0.0113759
90	GMPS	P49915	GMP synthase [glutamine-hydrolyzing]	IVADFSASVK || LYGAQFHPEVGLTENGK || ISQMPVILTPLHFDRDPLQK || LENAGGDLK || QADFEAHNILR || EPPTDVTPTFLTTGVLSTLR || ELGLPEELVSR || SYSYVCGISSK || ESGYAGK || TLNMTTSPEEK || VINAAHSFYNGTTTLPISDEDR || HPFPGPGLAIR	[K].iVADFSASVk.[K] || [K].lYGAQFHPEVGLTENGk.[V] || [K].iSQMPVILTPLHFDRDPLQk.[Q] || [K].lENAGGDLk.[D] || [R].qADFEAHNILR.[E] || [K].ePPTDVTPTFLTTGVLSTLR.[Q] || [R].eLGLPEELVSR.[H] || [R].sYSYVcGISSk.[D] || [R].eSGYAGk.[I] || [K].tLNMTTSPEEk.[R] || [K].vINAAHSFYNGTTTLPISDEDR.[T] || [R].hPFPGPGLAIR.[V]	N-Term(TMT6plex); K10(TMT6plex) || N-Term(TMT6plex); K17(TMT6plex) || N-Term(TMT6plex); K20(TMT6plex) || N-Term(TMT6plex); K9(TMT6plex) || N-Term(TMT6plex) || N-Term(TMT6plex); C6(Carbamidomethyl); K11(TMT6plex) || N-Term(TMT6plex); K7(TMT6plex) || N-Term(TMT6plex); K11(TMT6plex)	Up	1.35631	0.439684	3.22942e-15	2.91361e-14
91	GNB1L	Q9BYB4	Guanine nucleotide-binding protein subunit beta-like protein 1	GISGSAGK	[R].gISGSAGk.[A]	N-Term(TMT6plex); K8(TMT6plex)	Up	1.79357	0.842837	0.0215045	0.0385761
92	GRPEL1	Q9HAV7	GrpE protein homolog 1, mitochondrial	TLRPALVGVVK || ATQCVPK	[R].tLRPALVGVVk.[E] || [K].aTQcVPk.[E]	N-Term(TMT6plex); K11(TMT6plex) || N-Term(TMT6plex); C4(Carbamidomethyl); K7(TMT6plex)	Up	1.41411	0.499893	0.0217231	0.0388546
93	GTF2I	P78347	General transcription factor II-I	DQSAVVVQGLPEGVAFK || STVVPVPYEK || VENLFNEK || MSVDAVEIETLR || TPTQTNGSNVPFKPR || FAEALGSTEAK || EDLQLDKPASGVK || MVDQLFCK || QVEEIFNLK || FEAHPNDLYVEGLPENIPFR || SILSPGGSCGPIK	[R].dQSAVVVQGLPEGVAFk.[H] || [K].sTVVPVPYEk.[M] || [K].vENLFNEk.[C] || [R].mSVDAVEIETLR.[K] || [R].tPTQTNGSNVPFkPR.[G] || [K].fAEALGSTEAk.[A] || [R].eDLQLDkPASGVk.[E] || [K].mVDQLFck.[K] || [K].qVEEIFNLk.[F] || [K].fEAHPNDLYVEGLPENIPFR.[S] || [R].sILSPGGScGPIk.[V]	N-Term(TMT6plex); K17(TMT6plex) || N-Term(TMT6plex); K10(TMT6plex) || N-Term(TMT6plex); K8(TMT6plex) || N-Term(TMT6plex) || N-Term(TMT6plex); K13(TMT6plex) || N-Term(TMT6plex); K11(TMT6plex) || N-Term(TMT6plex); K7(TMT6plex); K13(TMT6plex) || N-Term(TMT6plex); C7(Carbamidomethyl); K8(TMT6plex) || N-Term(TMT6plex); K9(TMT6plex) || N-Term(TMT6plex); C9(Carbamidomethyl); K13(TMT6plex)	Up	1.20227	0.265756	0.000466122	0.00131781
94	H1F0	P07305	Histone H1.0	GVGASGSFR || VGENADSQIK	[K].gVGASGSFR.[L] || [K].vGENADSQIk.[L]	N-Term(TMT6plex) || N-Term(TMT6plex); K10(TMT6plex)	Up	1.83427	0.875209	0.00021378	0.000647673							YES
95	HNRNPA2B1	P22626	Heterogeneous nuclear ribonucleoproteins A2/B1	GFGFVTFDDHDPVDK || GGSDGYGSGR || EESGKPGAHVTVK || NYYEQWGK || YHTINGHNAEVR || GGNFGFGDSR || LFIGGLSFETTEESLR || QEMQEVQSSR || DYFEEYGK || LTDCVVMR || GGGGNFGPGPGSNFR || SGNFGGSR	[R].gFGFVTFDDHDPVDk.[I] || [R].gGSDGYGSGR.[G] || [R].eESGkPGAHVTVk.[K] || [R].nYYEQWGk.[L] || [K].yHTINGHNAEVR.[K] || [R].gGNFGFGDSR.[G] || [K].lFIGGLSFETTEESLR.[N] || [R].qEMQEVQSSR.[S] || [R].dYFEEYGk.[I] || [K].lTDcVVMR.[D] || [R].gGGGNFGPGPGSNFR.[G] || [R].GFGFVTFDDHDPVDk.[I] || [K].sGNFGGSR.[N]	N-Term(TMT6plex); K15(TMT6plex) || N-Term(TMT6plex) || N-Term(TMT6plex); K5(TMT6plex); K13(TMT6plex) || N-Term(TMT6plex); K8(TMT6plex) || N-Term(TMT6plex); C4(Carbamidomethyl) || K15(TMT6plex)	Up	1.4691	0.554936	2.11535e-17	2.40328e-16						YES	YES
96	HNRNPA3	P51991	Heterogeneous nuclear ribonucleoprotein A3	IETIEVMEDR || LFIGGLSFETTDDSLR || MEVKPPPGRPQPDSGR	[K].iETIEVMEDR.[Q] || [K].lFIGGLSFETTDDSLR.[E] || [-].mEVkPPPGRPQPDSGR.[R]	N-Term(TMT6plex) || N-Term(Prot)(Acetyl); K4(TMT6plex)	Up	1.35849	0.442006	3.07538e-06	1.21334e-05						YES	YES
97	HNRNPC	P07910	Heterogeneous nuclear ribonucleoproteins C1/C2	MIAGQVLDINLAAEPK || GFAFVQYVNER	[R].mIAGQVLDINLAAEPk.[V] || [K].gFAFVQYVNER.[N]	N-Term(TMT6plex); K16(TMT6plex) || N-Term(TMT6plex)	Up	1.34341	0.425895	0.0101398	0.0200026	YES					YES	YES
98	HNRNPH1	P31943	Heterogeneous nuclear ribonucleoprotein H	GLPWSCSADEVQR || SNNVEMDWVLK || IQNGAQGIR	[R].gLPWScSADEVQR.[F] || [K].sNNVEMDWVLk.[H] || [K].iQNGAQGIR.[F]	N-Term(TMT6plex); C6(Carbamidomethyl) || N-Term(TMT6plex); K11(TMT6plex) || N-Term(TMT6plex)	Up	1.23823	0.308284	0.000216156	0.000653259	YES					YES	YES
99	HNRNPL	P14866	Heterogeneous nuclear ribonucleoprotein L	TPASPVVHIR || SKPGAAMVEMADGYAVDR || SSSGLLEWESK || FSTPEQAAK || MAAAGGGGGGGR || AITHLNNNFMFGQK	[K].tPASPVVHIR.[G] || [K].skPGAAMVEMADGYAVDR.[A] || [R].sSSGLLEWESk.[S] || [R].fSTPEQAAk.[N] || [K].mAAAGGGGGGGR.[Y] || [R].aITHLNNNFMFGQk.[L]	N-Term(TMT6plex) || N-Term(TMT6plex); K2(TMT6plex) || N-Term(TMT6plex); K11(TMT6plex) || N-Term(TMT6plex); K9(TMT6plex) || N-Term(TMT6plex); K14(TMT6plex)	Up	1.48131	0.566873	2.61353e-12	1.86442e-11						YES	YES
100	HNRNPLL	Q8WVV9	Heterogeneous nuclear ribonucleoprotein L-like	ITRPGNTDDPSGGNK	[R].iTRPGNTDDPSGGNk.[V]	N-Term(TMT6plex); K15(TMT6plex)	Up	2.1019	1.07169	0.000549237	0.00153511						YES	YES
101	HNRNPM	P52272	Heterogeneous nuclear ribonucleoprotein M	MGANNLER || MGAGMGFGLER || MGAGLGHGMDR || AFITNIPFDVK || MGGMEGPFGGGMENMGR || GCAVVEFK || QGGGGGGGSVPGIER || MGANSLER || MVPAGMGAGLER || MGPAMGPALGAGIER || FGSGMNMGR || FNECGHVLYADIK	[R].mGANNLER.[M] || [R].mGAGMGFGLER.[M] || [R].mGAGLGHGMDR.[V] || [R].aFITNIPFDVk.[W] || [K].mGGMEGPFGGGMENMGR.[F] || [R].gcAVVEFk.[M] || [K].qGGGGGGGSVPGIER.[M] || [R].mGANSLER.[M] || [R].mVPAGMGAGLER.[M] || [R].mGPAMGPALGAGIER.[M] || [R].fGSGMNMGR.[I] || [K].fNEcGHVLYADIk.[M]	N-Term(TMT6plex) || N-Term(TMT6plex); K11(TMT6plex) || N-Term(TMT6plex); C2(Carbamidomethyl); K8(TMT6plex) || N-Term(TMT6plex); C4(Carbamidomethyl); K13(TMT6plex)	Up	1.14249	0.192186	0.00572418	0.0120887		YES		YES		YES	YES
102	HSPA1A	P08107	Heat shock 70 kDa protein 1A/1B	SAVEDEGLK || HWPFQVINDGDKPK || FGDPVVQSDMK || LLQDFFNGR || AQIHDLVLVGGSTR || NQVALNPQNTVFDAK || LVNHFVEEFKR || LVNHFVEEFK || AAAIGIDLGTTYSCVGVFQHGK	[K].sAVEDEGLk.[G] || [K].hWPFQVINDGDkPk.[V] || [K].fGDPVVQSDMk.[H] || [K].lLQDFFNGR.[D] || [K].aQIHDLVLVGGSTR.[I] || [K].nQVALNPQNTVFDAk.[R] || [R].lVNHFVEEFkR.[K] || [R].lVNHFVEEFk.[R] || [K].aAAIGIDLGTTYScVGVFQHGk.[V]	N-Term(TMT6plex); K9(TMT6plex) || N-Term(TMT6plex); K12(TMT6plex); K14(TMT6plex) || N-Term(TMT6plex); K11(TMT6plex) || N-Term(TMT6plex) || N-Term(TMT6plex); K15(TMT6plex) || N-Term(TMT6plex); K10(TMT6plex) || N-Term(TMT6plex); C14(Carbamidomethyl); K22(TMT6plex)	Up	1.10027	0.137854	0.013982	0.0265442
103	HSPA5	P11021	78 kDa glucose-regulated protein	LYGSAGPPPTGEEDTAEKDEL || DNHLLGTFDLTGIPPAPR || TWNDPSVQQDIK || NTVVPTK || DAGTIAGLNVMR || NELESYAYSLK || IEIESFYEGEDFSETLTR || VLEDSDLKK || ITPSYVAFTPEGER || VYEGERPLTK || ELEEIVQPIISK || NQLTSNPENTVFDAK || ITITNDQNR || SDIDEIVLVGGSTR || VMEHFIK || TKPYIQVDIGGGQTK || VTAEDK || LTPEELER || ETAEAYLGK || STMKPVQK || TFAPEEISAMVLTK || VTHAVVTVPAYFNDAQR || SQIFSTASDNQPTVTIK || MVNDAEK || VLEDSDLK || F…	[K].lYGSAGPPPTGEEDTAEkDEL.[-] || [K].dNHLLGTFDLTGIPPAPR.[G] || [R].tWNDPSVQQDIk.[F] || [R].nTVVPTk.[K] || [K].dAGTIAGLNVMR.[I] || [R].nELESYAYSLk.[N] || [R].iEIESFYEGEDFSETLTR.[A] || [K].vLEDSDLkk.[S] || [R].iTPSYVAFTPEGER.[L] || [K].vYEGERPLTk.[D] || [K].eLEEIVQPIISk.[L] || [K].nQLTSNPENTVFDAk.[R] || [K].iTITNDQNR.[L] || [K].sDIDEIVLVGGSTR.[I] || [R].vMEHFIk.[L] || [K].tkPYIQVDIGGGQTk.[T] || [R]…	N-Term(TMT6plex); K18(TMT6plex) || N-Term(TMT6plex) || N-Term(TMT6plex); K12(TMT6plex) || N-Term(TMT6plex); K7(TMT6plex) || N-Term(TMT6plex); K11(TMT6plex) || N-Term(TMT6plex); K8(TMT6plex); K9(TMT6plex) || N-Term(TMT6plex); K10(TMT6plex) || N-Term(TMT6plex); K15(TMT6plex) || N-Term(TMT6plex); K2(TMT6plex); K15(TMT6plex) || N-Term(TMT6plex); K6(TMT6plex) || N-Term(TMT6plex); K9(TMT6plex) || N-Ter…	Up	1.06988	0.0974542	4.0836e-05	0.000140747
104	HSPA9	P38646	Stress-70 protein, mitochondrial	ETGVDLTK || NAVITVPAYFNDSQR || TTPSVVAFTADGER || VLENAEGAR || MEEFKDQLPADECNK || QAVTNPNNTFYATK || ETAENYLGHTAK || VQQTVQDLFGR || LFEMAYK || RETGVDLTK || LLGQFTLIGIPPAPR || VINEPTAAALAYGLDK || EQQIVIQSSGGLSK || TIAPCQK || SDIGEVILVGGMTR || DDIENMVK || EGSGSSGTGEQK || DAGQISGLNVLR || DNMALQR || SQVFSTAADGQTQVEIK || AQFEGIVTDLIR || STNGDTFLGGEDFDQALLR || LYSPSQIGAFVLMK || AMQDAEVSK || QAASSLQQASLK …	[R].eTGVDLTk.[D] || [K].nAVITVPAYFNDSQR.[Q] || [R].tTPSVVAFTADGER.[L] || [K].vLENAEGAR.[T] || [K].mEEFkDQLPADEcNk.[L] || [R].qAVTNPNNTFYATk.[R] || [K].eTAENYLGHTAk.[N] || [K].vQQTVQDLFGR.[A] || [K].lFEMAYk.[K] || [K].rETGVDLTk.[D] || [K].lLGQFTLIGIPPAPR.[G] || [R].vINEPTAAALAYGLDk.[S] || [R].eQQIVIQSSGGLSk.[D] || [R].tIAPcQk.[A] || [K].sDIGEVILVGGMTR.[M] || [K].dDIENMVk.[N] || [R].eGSGSSGTGEQk.[E…	N-Term(TMT6plex); K8(TMT6plex) || N-Term(TMT6plex) || N-Term(TMT6plex); K5(TMT6plex); C13(Carbamidomethyl); K15(TMT6plex) || N-Term(TMT6plex); K14(TMT6plex) || N-Term(TMT6plex); K12(TMT6plex) || N-Term(TMT6plex); K7(TMT6plex) || N-Term(TMT6plex); K9(TMT6plex) || N-Term(TMT6plex); K16(TMT6plex) || N-Term(TMT6plex); C5(Carbamidomethyl); K7(TMT6plex) || N-Term(TMT6plex); K17(TMT6plex) || N-Term(TMT6…	Up	1.09121	0.125934	1.11604e-06	4.68968e-06							YES
105	IK	Q13123	Protein Red	FLGGDMEHTHLVK	[K].fLGGDMEHTHLVk.[G]	N-Term(TMT6plex); K13(TMT6plex)	Up	2.23922	1.163	0.00688556	0.0142472
106	IMPDH2	P12268	Inosine-5'-monophosphate dehydrogenase 2	DKYPNLQVIGGNVVTAAQAK || GMGSLDAMDK || SLTQVR || REDLVVAPAGITLK || FVPYLIAGIQHSCQDIGAK || EDLVVAPAGITLK || HGFCGIPITDTGR || NLIDAGVDALR || LVGIISSR || DIDFLKEEEHDCFLEEIMTK || VAQGVSGAVQDK || LPIVNEDDELVAIIAR || AMMYSGELK || YFSEADK || FGVPVIADGGIQNVGHIAK || YEQGFITDPVVLSPK || QLLCGAAIGTHEDDKYR || EEEHDCFLEEIMTK	[K].dkYPNLQVIGGNVVTAAQAk.[N] || [R].gMGSLDAMDk.[H] || [K].sLTQVR.[A] || [K].rEDLVVAPAGITLk.[E] || [K].fVPYLIAGIQHScQDIGAk.[S] || [R].eDLVVAPAGITLk.[E] || [R].hGFcGIPITDTGR.[M] || [K].nLIDAGVDALR.[V] || [R].lVGIISSR.[D] || [R].dIDFLkEEEHDcFLEEIMTk.[R] || [K].vAQGVSGAVQDk.[G] || [K].lPIVNEDDELVAIIAR.[T] || [R].aMMYSGELk.[F] || [R].yFSEADk.[I] || [R].fGVPVIADGGIQNVGHIAk.[A] || [K].yEQGFITDPVVLSPk.[D…	N-Term(TMT6plex); K2(TMT6plex); K20(TMT6plex) || N-Term(TMT6plex); K10(TMT6plex) || N-Term(TMT6plex) || N-Term(TMT6plex); K14(TMT6plex) || N-Term(TMT6plex); C13(Carbamidomethyl); K19(TMT6plex) || N-Term(TMT6plex); K13(TMT6plex) || N-Term(TMT6plex); C4(Carbamidomethyl) || N-Term(TMT6plex); K6(TMT6plex); C12(Carbamidomethyl); K20(TMT6plex) || N-Term(TMT6plex); K12(TMT6plex) || N-Term(TMT6plex); K9(…	Up	1.17532	0.233051	2.44828e-08	1.20644e-07							YES
107	ITCH	Q96J02	E3 ubiquitin-protein ligase Itchy homolog	SQLQITVISAK || CNNTNSPK || ILNKPVGLK	[K].sQLQITVISAk.[L] || [K].cNNTNSPk.[W] || [R].iLNkPVGLk.[D]	N-Term(TMT6plex); K11(TMT6plex) || N-Term(TMT6plex); C1(Carbamidomethyl); K8(TMT6plex) || N-Term(TMT6plex); K4(TMT6plex); K9(TMT6plex)	Up	1.96592	0.975201	9.01683e-06	3.33242e-05
108	KCTD10	Q9H3F6	BTB/POZ domain-containing adapter for CUL3-mediated RhoA degradation protein 3	VPVITSSK || LIATSNKPAVK	[K].vPVITSSk.[E] || [K].lIATSNkPAVk.[L]	N-Term(TMT6plex); K8(TMT6plex) || N-Term(TMT6plex); K7(TMT6plex); K11(TMT6plex)	Up	3.21275	1.68381	0.00177599	0.00436703
109	KHDRBS1	Q07666	KH domain-containing, RNA-binding, signal transduction-associated protein 1	DSLDPSFTHAMQLLTAEIEK || ILGPQGNTIK || APPARPVK	[K].dSLDPSFTHAMQLLTAEIEk.[I] || [K].iLGPQGNTIk.[R] || [K].aPPARPVk.[G]	N-Term(TMT6plex); K20(TMT6plex) || N-Term(TMT6plex); K10(TMT6plex) || N-Term(TMT6plex); K8(TMT6plex)	Up	1.32915	0.410508	7.22697e-07	3.07899e-06	YES					YES	YES	YES
110	KIF2A	O00139	Kinesin-like protein KIF2A	AVFQESIR || GIYALAAR || GSLDYRPLTTADPIDEHR || NQDCSK || LIDIGNSCR || DLDVITIPSK || SHAVFQIILR || THTMGGDFSGK || YLENQTFR || LEGAEINK || DVVMVHEPK || CVEDVLK || LQQQELR	[R].aVFQESIR.[W] || [K].gIYALAAR.[D] || [R].gSLDYRPLTTADPIDEHR.[I] || [K].nQDcSk.[G] || [K].lIDIGNScR.[T] || [K].dLDVITIPSk.[D] || [R].sHAVFQIILR.[R] || [K].tHTMGGDFSGk.[N] || [R].yLENQTFR.[F] || [R].lEGAEINk.[S] || [K].dVVMVHEPk.[Q] || [K].cVEDVLk.[L] || [R].lQQQELR.[E]	N-Term(TMT6plex) || N-Term(TMT6plex); C4(Carbamidomethyl); K6(TMT6plex) || N-Term(TMT6plex); C8(Carbamidomethyl) || N-Term(TMT6plex); K10(TMT6plex) || N-Term(TMT6plex); K11(TMT6plex) || N-Term(TMT6plex); K8(TMT6plex) || N-Term(TMT6plex); K9(TMT6plex) || N-Term(TMT6plex); C1(Carbamidomethyl); K7(TMT6plex)	Up	8.86214	3.14766	5.28687e-45	2.94863e-43
111	KIF2C	Q99661	Kinesin-like protein KIF2C	THTMGGDLSGK || GSSSANPVNSVR || MEGAEINK || LFDLLNK || AESALAQQAK || LFPGLAIK || DNLPLQENVTIQK || CLLLVHEPK || ATCFAYGQTGSGK	[K].tHTMGGDLSGk.[A] || [R].gSSSANPVNSVR.[R] || [R].mEGAEINk.[S] || [K].lFDLLNk.[K] || [K].aESALAQQAk.[H] || [R].lFPGLAIk.[I] || [K].dNLPLQENVTIQk.[Q] || [K].cLLLVHEPk.[L] || [K].aTcFAYGQTGSGk.[T]	N-Term(TMT6plex); K11(TMT6plex) || N-Term(TMT6plex) || N-Term(TMT6plex); K8(TMT6plex) || N-Term(TMT6plex); K7(TMT6plex) || N-Term(TMT6plex); K10(TMT6plex) || N-Term(TMT6plex); K13(TMT6plex) || N-Term(TMT6plex); C1(Carbamidomethyl); K9(TMT6plex) || N-Term(TMT6plex); C3(Carbamidomethyl); K13(TMT6plex)	Up	4.75538	2.24956	6.04793e-16	5.98453e-15
112	KLHL8	Q9P2G9	Kelch-like protein 8	QVYNAAIK || QQQHQQIK || AGNGVSK || GGVGIATVMGK	[K].qVYNAAIk.[W] || [R].qQQHQQIk.[N] || [R].aGNGVSk.[L] || [R].gGVGIATVMGk.[I]	N-Term(TMT6plex); K8(TMT6plex) || N-Term(TMT6plex); K7(TMT6plex) || N-Term(TMT6plex); K11(TMT6plex)	Up	1.75227	0.809225	3.37357e-05	0.000117596
113	KPNA1	P52294	Importin subunit alpha-5	SPEQQLSATQK	[K].sPEQQLSATQk.[F]	N-Term(TMT6plex); K11(TMT6plex)	Up	1.4344	0.520445	0.00317458	0.00722672
114	KPNA2	P52292	Importin subunit alpha-1	FVSFLGR || GINSSNVENQLQATQAAR || LLGASELPIVTPALR || EKQPPIDNIIR || TGVVPQLVK || EATWTMSNITAGR || ASLSLIEK || NNQGTVNWSVDDIVK || IEALQNHENESVYK || NKNPAPPIDAVEQILPTLVR	[K].fVSFLGR.[T] || [K].gINSSNVENQLQATQAAR.[K] || [K].lLGASELPIVTPALR.[A] || [R].ekQPPIDNIIR.[A] || [K].tGVVPQLVk.[L] || [K].eATWTMSNITAGR.[Q] || [K].aSLSLIEk.[Y] || [R].nNQGTVNWSVDDIVk.[G] || [K].iEALQNHENESVYk.[A] || [R].nkNPAPPIDAVEQILPTLVR.[L]	N-Term(TMT6plex) || N-Term(TMT6plex); K2(TMT6plex) || N-Term(TMT6plex); K9(TMT6plex) || N-Term(TMT6plex); K8(TMT6plex) || N-Term(TMT6plex); K15(TMT6plex) || N-Term(TMT6plex); K14(TMT6plex)	Up	1.99978	0.999839	1.51755e-09	8.27569e-09							YES
115	LANCL1	O43813	LanC-like protein 1	SLAEGYFDAAGR || QSLNCLTK || LIHLNK	[K].sLAEGYFDAAGR.[L] || [K].qSLNcLTk.[R] || [R].lIHLNk.[I]	N-Term(TMT6plex) || N-Term(TMT6plex); C5(Carbamidomethyl); K8(TMT6plex) || N-Term(TMT6plex); K6(TMT6plex)	Up	2.73536	1.45173	2.92132e-08	1.42807e-07
116	LANCL2	Q9NS86	LanC-like protein 2	DLLQQMEEGLK || FPAFELDSSK || IIHNFIR	[K].dLLQQMEEGLk.[T] || [R].fPAFELDSSk.[R] || [K].iIHNFIR.[R]	N-Term(TMT6plex); K11(TMT6plex) || N-Term(TMT6plex); K10(TMT6plex) || N-Term(TMT6plex)	Up	1.99397	0.995641	1.98699e-06	8.04633e-06
117	LEPRE1	Q32P28	Prolyl 3-hydroxylase 1	EIETLVEEKTK || VQADDLVK || ISQEIGNLMK || FYGVTVFK || TVTAEVQPQCGR || IMESYFR || LTNVAATSGDGYR || DLSFFGGLLR	[K].eIETLVEEKTK.[E] || [R].vQADDLVk.[M] || [R].iSQEIGNLMk.[E] || [K].fYGVTVFk.[A] || [K].tVTAEVQPQcGR.[A] || [R].iMESYFR.[L] || [R].lTNVAATSGDGYR.[G] || [R].dLSFFGGLLR.[R]	N-Term(TMT6plex) || N-Term(TMT6plex); K8(TMT6plex) || N-Term(TMT6plex); K10(TMT6plex) || N-Term(TMT6plex); C10(Carbamidomethyl)	Up	3.07445	1.62033	8.14041e-13	6.09042e-12
118	LMNB1	P20700	Lamin-B1	QLADETLLK || NQNSWGTGEDVK || IQELEDLLAK || AGGPTTPLSPTR	[K].qLADETLLk.[V] || [K].nQNSWGTGEDVk.[V] || [R].iQELEDLLAk.[E] || [R].aGGPTTPLSPTR.[L]	N-Term(TMT6plex); K9(TMT6plex) || N-Term(TMT6plex); K12(TMT6plex) || N-Term(TMT6plex); K10(TMT6plex) || N-Term(TMT6plex)	Up	1.2533	0.325737	0.00132879	0.00341808
119	LRRC47	Q8N1G4	Leucine-rich repeat-containing protein 47	DVMDALILK || QLQLEAEEQR || QLQLEAEEQRK || VVDLEGSLK || DGPSLLVVEQVR || APGPGLAQGLPQLHSLVLR || NALGPGLSPELGPLPALR || GMDLQPGNALK || SILEYLR || LHEDLCEK || ELLLTGPGLEER || GPLLYCARPPQDLK || FLTSQTK || ELSPDIAHLASLK || TAATLATHELR	[K].dVMDALILk.[M] || [R].qLQLEAEEQR.[K] || [R].qLQLEAEEQRk.[Q] || [R].vVDLEGSLk.[V] || [K].dGPSLLVVEQVR.[V] || [R].aPGPGLAQGLPQLHSLVLR.[R] || [R].nALGPGLSPELGPLPALR.[V] || [R].gMDLQPGNALk.[R] || [R].sILEYLR.[V] || [K].lHEDLcEk.[R] || [R].eLLLTGPGLEER.[V] || [K].gPLLYcARPPQDLk.[I] || [R].fLTSQTk.[L] || [R].eLSPDIAHLASLk.[T] || [R].tAATLATHELR.[A]	N-Term(TMT6plex); K9(TMT6plex) || N-Term(TMT6plex) || N-Term(TMT6plex); K11(TMT6plex) || N-Term(TMT6plex); C6(Carbamidomethyl); K8(TMT6plex) || N-Term(TMT6plex); C6(Carbamidomethyl); K14(TMT6plex) || N-Term(TMT6plex); K7(TMT6plex) || N-Term(TMT6plex); K13(TMT6plex)	Up	3.92973	1.97443	4.28436e-39	1.81273e-37							YES
120	LSM2	Q9Y333	U6 snRNA-associated Sm-like protein LSm2	EALQQK	[K].eALQQk.[Q]	N-Term(TMT6plex); K6(TMT6plex)	Up	1.87379	0.905962	0.00850034	0.0170843						YES	YES
121	LUC7L	Q9NQ29	Putative RNA-binding protein Luc7-like 1	LHLGFIQIR || LESSNGK || IHDLALR || ILMEVEK || SHLLDCCPHDILAGTR || EESWESGR || MDLGECTK || EAEEEYR	[K].lHLGFIQIR.[E] || [R].lESSNGk.[M] || [K].iHDLALR.[A] || [K].iLMEVEk.[V] || [K].sHLLDccPHDILAGTR.[M] || [R].eESWESGR.[S] || [R].mDLGEcTk.[I] || [K].eAEEEYR.[N]	N-Term(TMT6plex) || N-Term(TMT6plex); K7(TMT6plex) || N-Term(TMT6plex); C6(Carbamidomethyl); C7(Carbamidomethyl) || N-Term(TMT6plex); C6(Carbamidomethyl); K8(TMT6plex)	Up	7.35757	2.87923	2.26504e-33	7.45394e-32		YES		YES	YES	YES	YES
122	LUC7L2	Q9Y383	Putative RNA-binding protein Luc7-like 2	SHLLNCCPHDVLSGTR || EAEEVYR || AMLDQLMGTSR || VMDEVEK || VEQLGAEGNVEESQK || LAETQEEISAEVAAK || LHLGFIEIR || VHDLALR || DQDLASCDRDR || MDLGECLK || EQDFFFELDAMDHLQSFIADCDR	[K].sHLLNccPHDVLSGTR.[M] || [R].eAEEVYR.[N] || [R].amLDQLMGTSR.[D] || [K].vMDEVEk.[A] || [K].vEQLGAEGNVEESQk.[V] || [K].vmDEVEk.[A] || [R].lAETQEEISAEVAAk.[A] || [R].aMLDQLMGTSR.[D] || [K].LHLGFIEIR.[E] || [K].vHDLALR.[A] || [K].lHLGFIEIR.[E] || [R].AMLDQLMGTSR.[D] || [R].dQDLAScDRDR.[S] || [R].mDLGEcLk.[V] || [K].eQDFFFELDAMDHLQSFIADcDR.[R] || [R].aMLDQLmGTSR.[D]	N-Term(TMT6plex); C6(Carbamidomethyl); C7(Carbamidomethyl) || N-Term(TMT6plex) || N-Term(TMT6plex); M2(Oxidation) || N-Term(TMT6plex); K7(TMT6plex) || N-Term(TMT6plex); K15(TMT6plex) || N-Term(TMT6plex); M2(Oxidation); K7(TMT6plex) || || N-Term(TMT6plex); C7(Carbamidomethyl) || N-Term(TMT6plex); C6(Carbamidomethyl); K8(TMT6plex) || N-Term(TMT6plex); C21(Carbamidomethyl) || N-Term(TMT6plex); M7(Ox…	Up	7.91902	2.98532	1.97982e-75	4.04872e-73		YES		YES		YES	YES
123	LUC7L3	O95232	Luc7-like protein 3	LALSQNQQSSGAAGPTGK || QHMGYAK || STTSTIESFAAQEK || NLAPDEKR || LVEQLKEER || IHDENLR || IQVLTDK || YLQSLLAEVER || VDDHLMGK || VEEAQGMMK || QSEDTNTESK || SDLGPCEK	[R].lALSQNQQSSGAAGPTGk.[N] || [K].qHMGYAk.[I] || [R].sTTSTIESFAAQEk.[Q] || [R].nLAPDEkR.[S] || [K].lVEQLkEER.[E] || [K].iHDENLR.[K] || [K].iQVLTDk.[I] || [K].qHmGYAk.[I] || [R].yLQSLLAEVER.[R] || [R].vDDHLMGk.[Q] || [K].vEEAQGmMk.[L] || [K].qSEDTNTESk.[E] || [R].sDLGPcEk.[I]	N-Term(TMT6plex); K18(TMT6plex) || N-Term(TMT6plex); K7(TMT6plex) || N-Term(TMT6plex); K14(TMT6plex) || N-Term(TMT6plex); K6(TMT6plex) || N-Term(TMT6plex) || N-Term(TMT6plex); M3(Oxidation); K7(TMT6plex) || N-Term(TMT6plex); K8(TMT6plex) || N-Term(TMT6plex); M7(Oxidation); K9(TMT6plex) || N-Term(TMT6plex); K10(TMT6plex) || N-Term(TMT6plex); C6(Carbamidomethyl); K8(TMT6plex)	Up	9.13572	3.19152	7.58446e-54	7.75511e-52						YES	YES
124	MAEA	Q7L5Y9	Macrophage erythroblast attacher	SPDCPVCSR || MLIQQFR || ETATCLAWCHDNK || MMVEHLLR || IQEFIELIR || VPYETLNK || VQEYPTLK || SCLEFSLR	[K].sPDcPVcSR.[S] || [R].mLIQQFR.[Y] || [R].eTATcLAWcHDNk.[S] || [R].mMVEHLLR.[C] || [R].iQEFIELIR.[Q] || [K].vPYETLNk.[R] || [K].vQEYPTLk.[V] || [K].scLEFSLR.[I]	N-Term(TMT6plex); C4(Carbamidomethyl); C7(Carbamidomethyl) || N-Term(TMT6plex) || N-Term(TMT6plex); C5(Carbamidomethyl); C9(Carbamidomethyl); K13(TMT6plex) || N-Term(TMT6plex); K8(TMT6plex) || N-Term(TMT6plex); C2(Carbamidomethyl)	Up	1.28498	0.361751	1.16045e-05	4.26309e-05
125	MAPK1	P28482	Mitogen-activated protein kinase 1	GQVFDVGPR	[R].gQVFDVGPR.[Y]	N-Term(TMT6plex)	Up	1.33246	0.414093	0.0243996	0.0429531
126	MATR3	P43243	Matrin-3	VVHIMDFQR || MNQGTAR || GAPPSSNIEDFHGLLPK || ITPENLPQILLQLK || SFQQSSLSR || GNLGAGNGNLQGPR || SQAFIEMETR || LAEPYGK	[R].vVHIMDFQR.[G] || [R].mNQGTAR.[L] || [R].gAPPSSNIEDFHGLLPk.[G] || [K].iTPENLPQILLQLk.[R] || [K].sFQQSSLSR.[D] || [R].gNLGAGNGNLQGPR.[H] || [K].sQAFIEMETR.[E] || [K].lAEPYGk.[I]	N-Term(TMT6plex) || N-Term(TMT6plex); K17(TMT6plex) || N-Term(TMT6plex); K14(TMT6plex) || N-Term(TMT6plex); K7(TMT6plex)	Up	1.18765	0.24811	0.000199526	0.000607489	YES						YES
127	MCM3	P25205	DNA replication licensing factor MCM3	VQVVGTYR || GVVCIDEFDK || CSVLAAANPVYGR || LEAGAMVLADR || TPMENIGLQDSLLSR || VALLDVFR || GGYTSGTFR || EAHAQSIGMNR || TADSQETK || GDINILLIGDPSVAK || RLEAGAMVLADR || TAIHEVMEQGR || GSSGVGLTAAVTTDQETGER || TVLIACNVK || AILCLLLGGVER || YVLCTAPR || LLNNAFEELVAFQR || DLENGSHIR || DIFDQLAK || SVDVILDDDLVDK || LIVNVNDLR || TLETLIR	[R].vQVVGTYR.[C] || [R].gVVcIDEFDk.[M] || [R].cSVLAAANPVYGR.[Y] || [R].lEAGAMVLADR.[G] || [K].tPMENIGLQDSLLSR.[F] || [K].vALLDVFR.[E] || [K].gGYTSGTFR.[T] || [R].eAHAQSIGMNR.[L] || [K].tADSQETk.[E] || [R].gDINILLIGDPSVAk.[S] || [R].rLEAGAMVLADR.[G] || [R].tAIHEVMEQGR.[V] || [R].gSSGVGLTAAVTTDQETGER.[R] || [R].tVLIAcNVk.[Q] || [K].aILcLLLGGVER.[D] || [R].yVLcTAPR.[A] || [R].lLNNAFEELVAFQR.[A] || […	N-Term(TMT6plex) || N-Term(TMT6plex); C4(Carbamidomethyl); K10(TMT6plex) || N-Term(TMT6plex); C1(Carbamidomethyl) || N-Term(TMT6plex); K8(TMT6plex) || N-Term(TMT6plex); K15(TMT6plex) || N-Term(TMT6plex); C6(Carbamidomethyl); K9(TMT6plex) || N-Term(TMT6plex); C4(Carbamidomethyl) || N-Term(TMT6plex); K13(TMT6plex)	Up	1.37235	0.456652	4.69445e-14	3.84522e-13
128	MCM5	P33992	DNA replication licensing factor MCM5	SFAGAVSPQEEEEFRR || SIAPSIFGGTDMK || CVDFQTLK || SSIPITVR || AGITTTLNSR || VLGIQVDTDGSGR || LSAEAAEK || IAEALSK || CSVLAAANSVFGR || LAALPNVYEVISK || NTLTNIAMRPGLEGYALPR || CNTDQAGRPK || AIACLLFGGSR || GSSAAGLTASVMR || RGDINLLMLGDPGTAK || SDASPSSIR || LQELPDAVPHGEMPR || IPGIIIAASAVR || QLEAIVR || QKYPEHAIHK	[R].sFAGAVSPQEEEEFRR.[L] || [K].sIAPSIFGGTDMk.[K] || [K].cVDFQTLk.[L] || [R].sSIPITVR.[Q] || [K].aGITTTLNSR.[C] || [R].vLGIQVDTDGSGR.[S] || [R].lSAEAAEk.[L] || [R].iAEALSk.[M] || [R].cSVLAAANSVFGR.[W] || [R].lAALPNVYEVISk.[S] || [R].nTLTNIAMRPGLEGYALPR.[K] || [K].cNTDQAGRPk.[C] || [K].aIAcLLFGGSR.[K] || [K].gSSAAGLTASVMR.[D] || [R].rGDINLLMLGDPGTAk.[S] || [K].sDASPSSIR.[S] || [K].lQELPDAVPHGEMPR.…	N-Term(TMT6plex) || N-Term(TMT6plex); K13(TMT6plex) || N-Term(TMT6plex); C1(Carbamidomethyl); K8(TMT6plex) || N-Term(TMT6plex); K8(TMT6plex) || N-Term(TMT6plex); K7(TMT6plex) || N-Term(TMT6plex); C1(Carbamidomethyl) || N-Term(TMT6plex); C1(Carbamidomethyl); K10(TMT6plex) || N-Term(TMT6plex); C4(Carbamidomethyl) || N-Term(TMT6plex); K16(TMT6plex) || N-Term(TMT6plex); K2(TMT6plex); K10(TMT6plex)	Up	1.45669	0.542698	2.89523e-15	2.63144e-14
129	MCTS1	Q9ULC4	Malignant T-cell-amplified sequence 1	YPFILPHQQVDK || MSAEDIEK	[K].yPFILPHQQVDk.[G] || [K].mSAEDIEk.[V]	N-Term(TMT6plex); K12(TMT6plex) || N-Term(TMT6plex); K8(TMT6plex)	Up	1.37458	0.458994	0.00305359	0.00702619							YES
130	MFAP1	P55081	Microfibrillar-associated protein 1	DFSAPTLEDHFNK || TKYTHLVDQDTTSFDSAWGQESAQNTK || GAFFMDEDEEVYKR || GEISMEK || IVEEETK || QPPIQSTAGAVPVR	[R].dFSAPTLEDHFNk.[T] || [R].TkYTHLVDQDTTSFDSAWGQESAQNTk.[F] || [R].gAFFMDEDEEVYkR.[D] || [K].gEISMEk.[V] || [K].iVEEETk.[K] || [R].TKYTHLVDQDTTSFDSAWGQESAQNTk.[F] || [K].qPPIQSTAGAVPVR.[N]	N-Term(TMT6plex); K13(TMT6plex) || K2(TMT6plex); K27(TMT6plex) || N-Term(TMT6plex); K7(TMT6plex) || K27(TMT6plex) || N-Term(TMT6plex)	Up	1.38544	0.470348	5.11903e-05	0.00017351							YES
131	MKLN1	Q9UL63	Muskelin	WSQIIPK || DSGMVPMTGFTQR || FAHQLVYDELHK || YLDSSVR || ENQWTCISR || WSSFSSTYLPENILVDKPNDQSSR || THVCNLK || GDGEDNRPGMR || IALEHPMLTDIHDK || LERPAIVQNITFGK || AQVDPLSALK || AVNDGLFNQYISQQEYKPR || HMIYTFGGR || VFGGMNEENMTELLSSGLK || GDFDACEELIEK || EFQLLASALFK || ATIDPELNEIHVLSGLSK || NSWSCVYK || LVFDHQMCMDSEK	[R].wSQIIPk.[S] || [K].dSGMVPMTGFTQR.[A] || [R].fAHQLVYDELHk.[V] || [R].yLDSSVR.[N] || [K].eNQWTcISR.[D] || [K].wSSFSSTYLPENILVDkPNDQSSR.[W] || [K].tHVcNLk.[K] || [K].gDGEDNRPGMR.[G] || [K].iALEHPMLTDIHDk.[L] || [K].lERPAIVQNITFGk.[Y] || [K].aQVDPLSALk.[Y] || [K].aVNDGLFNQYISQQEYkPR.[W] || [K].hMIYTFGGR.[I] || [K].vFGGMNEENMTELLSSGLk.[N] || [K].gDFDAcEELIEk.[A] || [K].eFQLLASALFk.[S] || [R].aTIDP…	N-Term(TMT6plex); K7(TMT6plex) || N-Term(TMT6plex) || N-Term(TMT6plex); K12(TMT6plex) || N-Term(TMT6plex); C6(Carbamidomethyl) || N-Term(TMT6plex); K17(TMT6plex) || N-Term(TMT6plex); C4(Carbamidomethyl); K7(TMT6plex) || N-Term(TMT6plex); K14(TMT6plex) || N-Term(TMT6plex); K10(TMT6plex) || N-Term(TMT6plex); K19(TMT6plex) || N-Term(TMT6plex); C6(Carbamidomethyl); K12(TMT6plex) || N-Term(TMT6plex); …	Up	1.84647	0.884768	5.47254e-21	8.49976e-20
132	MT-CO2	P00403	Cytochrome c oxidase subunit 2	MMITSQDVLHSWAVPTLGLK || VVLPIEAPIR	[R].mMITSQDVLHSWAVPTLGLk.[T] || [R].vVLPIEAPIR.[M]	N-Term(TMT6plex); K20(TMT6plex) || N-Term(TMT6plex)	Up	1.60986	0.686933	0.0114117	0.0221904
133	NAGK	Q9UJ70	N-acetyl-D-glucosamine kinase	IAEGAQQGDPLSR || INEMVNR || ILIEELR || AGVDPLVPLR || SEVLLVSEDGK	[K].iAEGAQQGDPLSR.[Y] || [R].iNEMVNR.[A] || [R].iLIEELR.[D] || [K].aGVDPLVPLR.[S] || [R].sEVLLVSEDGk.[I]	N-Term(TMT6plex) || N-Term(TMT6plex); K11(TMT6plex)	Up	4.86097	2.28124	6.76238e-17	7.27846e-16
134	NCBP2	P52298	Nuclear cap-binding protein subunit 2	IIMGLDK || TDWDAGFK || SDSYVELSQYR	[K].iIMGLDk.[M] || [R].tDWDAGFk.[E] || [R].sDSYVELSQYR.[D]	N-Term(TMT6plex); K7(TMT6plex) || N-Term(TMT6plex); K8(TMT6plex) || N-Term(TMT6plex)	Up	1.32696	0.40813	4.87031e-05	0.000165996						YES	YES	YES
135	NCOA5	Q9HCD5	Nuclear receptor coactivator 5	YLTAEETDK || SSTDSLPGPISR || FDAERPVDCSVIVVNK || MDDYCR	[R].yLTAEETDk.[I] || [R].sSTDSLPGPISR.[Q] || [R].fDAERPVDcSVIVVNk.[Q] || [R].mDDYcR.[R]	N-Term(TMT6plex); K9(TMT6plex) || N-Term(TMT6plex) || N-Term(TMT6plex); C9(Carbamidomethyl); K16(TMT6plex) || N-Term(TMT6plex); C5(Carbamidomethyl)	Up	3.62415	1.85764	4.79604e-12	3.32471e-11							YES
136	NOLC1	Q14978	Nucleolar and coiled-body phosphoprotein 1	GAAGDWGER || GGSISVQVNSIK || SPAVKPAAAPK || VAGGAAPSKPASAK || VADNSFDAK || AAVVVSK || SLGTQPPK || ATTKPPPAK || LQTPNTFPK || LQANGPVAK || DNQLSEVANK || NSSNKPAVTTK || MVATTKPK	[R].gAAGDWGER.[A] || [R].gGSISVQVNSIk.[F] || [K].sPAVkPAAAPk.[Q] || [K].vAGGAAPSkPASAk.[K] || [R].vADNSFDAk.[R] || [K].aAVVVSk.[S] || [K].sLGTQPPk.[K] || [K].aTTkPPPAk.[K] || [K].lQTPNTFPk.[R] || [K].lQANGPVAk.[K] || [R].dNQLSEVANk.[F] || [K].nSSNkPAVTTk.[S] || [K].mVATTkPk.[A]	N-Term(TMT6plex) || N-Term(TMT6plex); K12(TMT6plex) || N-Term(TMT6plex); K5(TMT6plex); K11(TMT6plex) || N-Term(TMT6plex); K9(TMT6plex); K14(TMT6plex) || N-Term(TMT6plex); K9(TMT6plex) || N-Term(TMT6plex); K7(TMT6plex) || N-Term(TMT6plex); K8(TMT6plex) || N-Term(TMT6plex); K4(TMT6plex); K9(TMT6plex) || N-Term(TMT6plex); K10(TMT6plex) || N-Term(TMT6plex); K6(TMT6plex); K8(TMT6plex)	Up	1.10677	0.146355	0.0080049	0.0163156							YES
137	NONO	Q15233	Non-POU domain-containing octamer-binding protein	FAQPGSFEYEYAMR || VELDNMPLR || FGQAATMEGIGAIGGTPPAFNR || MGQMAMGGAMGINNR || AGEVFIHK || RMEELHNQEVQK || AAPGAEFAPNK || ALIEMEK || LFVGNLPPDITEEEMR || LEMEMEAAR || MEELHNQEVQK || GTFPDAR || RQQEGFK	[R].fAQPGSFEYEYAMR.[W] || [K].vELDNMPLR.[G] || [R].fGQAATMEGIGAIGGTPPAFNR.[A] || [R].mGQMAMGGAMGINNR.[G] || [K].aGEVFIHk.[D] || [R].rMEELHNQEVQk.[R] || [R].aAPGAEFAPNk.[R] || [K].aLIEMEk.[Q] || [R].lFVGNLPPDITEEEMR.[K] || [K].lEMEMEAAR.[H] || [R].mEELHNQEVQk.[R] || [K].gTFPDAR.[E] || [R].rQQEGFk.[G]	N-Term(TMT6plex) || N-Term(TMT6plex); K8(TMT6plex) || N-Term(TMT6plex); K12(TMT6plex) || N-Term(TMT6plex); K11(TMT6plex) || N-Term(TMT6plex); K7(TMT6plex)	Up	1.29226	0.369897	3.66256e-17	4.01246e-16						YES	YES
138	NRD1	O43847	Nardilysin	LAHEIEALK	[R].lAHEIEALk.[S]	N-Term(TMT6plex); K9(TMT6plex)	Up	1.20233	0.265834	0.00293976	0.00679301
139	NSRP1	Q9H0G5	Nuclear speckle splicing regulatory protein 1	GFSNEVSSK || CILQTDVK	[R].gFSNEVSSk.[N] || [K].cILQTDVk.[V]	N-Term(TMT6plex); K9(TMT6plex) || N-Term(TMT6plex); C1(Carbamidomethyl); K8(TMT6plex)	Up	2.13681	1.09546	0.000354749	0.00102902						YES	YES
140	NUDT21	O43809	Cleavage and polyadenylation specificity factor subunit 5	GVTQFGNK || TINLYPLTNYTFGTK || DSSVAAR || SQTGWPR || TVEGVLIVHEHR || LPGGELNPGEDEVEGLKR || ALFAVPK || LFLVQLQEK || YIQQTKPLTLER || LMTEILGR || LPGGELNPGEDEVEGLK	[R].gVTQFGNk.[Y] || [R].tINLYPLTNYTFGTk.[E] || [K].dSSVAAR.[F] || [R].sQTGWPR.[G] || [R].tVEGVLIVHEHR.[L] || [K].lPGGELNPGEDEVEGLkR.[L] || [K].aLFAVPk.[N] || [K].lFLVQLQEk.[A] || [K].yIQQTkPLTLER.[T] || [R].lMTEILGR.[Q] || [K].lPGGELNPGEDEVEGLk.[R]	N-Term(TMT6plex); K8(TMT6plex) || N-Term(TMT6plex); K15(TMT6plex) || N-Term(TMT6plex) || N-Term(TMT6plex); K17(TMT6plex) || N-Term(TMT6plex); K7(TMT6plex) || N-Term(TMT6plex); K9(TMT6plex) || N-Term(TMT6plex); K6(TMT6plex)	Up	11.4373	3.51567	9.35523e-50	6.75227e-48						YES	YES	YES
141	NUFIP2	Q7Z417	Nuclear fragile X mental retardation-interacting protein 2	NLSSDEATNPISR || HTLQQHQETPK || VLNGNQQVVDTSLK || GCENLNIVQDK || LSQVPMSALK || TGYGELNGNAGER || QGLETFKPDYSEQK || SGENQSVDK || IMQQETSVPTLK	[K].nLSSDEATNPISR.[V] || [K].hTLQQHQETPk.[K] || [R].vLNGNQQVVDTSLk.[Q] || [K].gcENLNIVQDk.[I] || [R].lSQVPMSALk.[S] || [K].tGYGELNGNAGER.[E] || [K].qGLETFkPDYSEQk.[G] || [K].sGENQSVDk.[S] || [K].iMQQETSVPTLk.[Q]	N-Term(TMT6plex) || N-Term(TMT6plex); K11(TMT6plex) || N-Term(TMT6plex); K14(TMT6plex) || N-Term(TMT6plex); C2(Carbamidomethyl); K11(TMT6plex) || N-Term(TMT6plex); K10(TMT6plex) || N-Term(TMT6plex); K7(TMT6plex); K14(TMT6plex) || N-Term(TMT6plex); K9(TMT6plex) || N-Term(TMT6plex); K12(TMT6plex)	Up	1.24019	0.310564	0.000334786	0.000975729							YES
142	PABPC4	Q13310	Polyadenylate-binding protein 4	GFGFVSYEK || VDEAVAVLQAHHAK || YQGVNLYIK || GYAFVHFETQEAADK || EFSPFGSITSAK	[K].gFGFVSYEk.[H] || [K].vDEAVAVLQAHHAk.[K] || [R].yQGVNLYIk.[N] || [K].gYAFVHFETQEAADk.[A] || [K].eFSPFGSITSAk.[V]	N-Term(TMT6plex); K9(TMT6plex) || N-Term(TMT6plex); K14(TMT6plex) || N-Term(TMT6plex); K15(TMT6plex) || N-Term(TMT6plex); K12(TMT6plex)	Up	1.47254	0.558305	5.8801e-05	0.000197128							YES	YES
143	PABPN1	Q86U42	Polyadenylate-binding protein 2	ELQNEVEK	[K].eLQNEVEk.[Q]	N-Term(TMT6plex); K8(TMT6plex)	Up	2.28437	1.1918	0.00379366	0.00843265						YES	YES	YES
144	PAXBP1	Q9Y5B6	PAX3- and PAX7-binding protein 1	TPSNEMTPVTIDLVK || TLQELSIDGLLNR || AQNVINCFPK || TLDDDVFMPLYPK || DDVDVALLPTIVEK || ELGDFTPHDNEPGK || QWFMNLK || TDNTVPFK || SQFEAWR || MVGITLK || GYVQDLLECFSEK || LQLLTWTPLEAK || NSIGCSDVEK	[K].tPSNEMTPVTIDLVk.[K] || [K].tLQELSIDGLLNR.[Y] || [K].aQNVINcFPk.[Q] || [R].tLDDDVFMPLYPk.[N] || [K].dDVDVALLPTIVEk.[V] || [R].eLGDFTPHDNEPGk.[G] || [K].qWFMNLk.[G] || [K].tDNTVPFk.[T] || [K].sQFEAWR.[S] || [R].mVGITLk.[L] || [R].gYVQDLLEcFSEk.[V] || [R].lQLLTWTPLEAk.[C] || [R].nSIGcSDVEk.[R]	N-Term(TMT6plex); K15(TMT6plex) || N-Term(TMT6plex) || N-Term(TMT6plex); C7(Carbamidomethyl); K10(TMT6plex) || N-Term(TMT6plex); K13(TMT6plex) || N-Term(TMT6plex); K14(TMT6plex) || N-Term(TMT6plex); K7(TMT6plex) || N-Term(TMT6plex); K8(TMT6plex) || N-Term(TMT6plex); C9(Carbamidomethyl); K13(TMT6plex) || N-Term(TMT6plex); K12(TMT6plex) || N-Term(TMT6plex); C5(Carbamidomethyl); K10(TMT6plex)	Up	2.90736	1.53971	1.64744e-29	4.59412e-28
145	PGAM5	Q96HS1	Serine/threonine-protein phosphatase PGAM5, mitochondrial	TLGDTGFMPPDK || AIETTDIISR || EPLSLINVR || NVESGEEELASK || LASLGLK || TLTPLGR || HLPGVCK || REPLSLINVR	[R].tLGDTGFMPPDk.[I] || [R].aIETTDIISR.[H] || [R].ePLSLINVR.[K] || [R].nVESGEEELASk.[L] || [RK].lASLGLk.[FT] | [RK].lASLGIk.[FT] || [R].tLTPLGR.[E] || [R].hLPGVck.[V] || [R].rEPLSLINVR.[K]	N-Term(TMT6plex); K12(TMT6plex) || N-Term(TMT6plex) || N-Term(TMT6plex); K7(TMT6plex) || N-Term(TMT6plex); C6(Carbamidomethyl); K7(TMT6plex)	Up	2.76392	1.46671	1.45632e-26	3.24891e-25
146	PHF5A	Q7RTV0	PHD finger-like domain-containing protein 5A	IVNLGSSK	[K].iVNLGSSk.[T]	N-Term(TMT6plex); K8(TMT6plex)	Up	1.85647	0.892564	0.000723399	0.0019681						YES	YES
147	PHF6	Q8IWS0	PHD finger protein 6	TVLQEIK	[K].tVLQEIk.[R]	N-Term(TMT6plex); K7(TMT6plex)	Up	1.38195	0.466706	0.0174487	0.0322919							YES
148	PHRF1	Q9P1Y6	PHD and RING finger domain-containing protein 1	SGPGLLPSEITR || TISINSPK || ENPSPLFSIK || GVGSTFESFR || VQEAARPEEVVSQTPLLR || LAIKPFYQK	[R].sGPGLLPSEITR.[T] || [R].tISINSPk.[A] || [K].eNPSPLFSIk.[K] || [K].gVGSTFESFR.[I] || [R].vQEAARPEEVVSQTPLLR.[S] || [K].lAIkPFYQk.[R]	N-Term(TMT6plex) || N-Term(TMT6plex); K8(TMT6plex) || N-Term(TMT6plex); K10(TMT6plex) || N-Term(TMT6plex); K4(TMT6plex); K9(TMT6plex)	Up	3.6623	1.87275	7.24766e-21	1.11161e-19
149	PIP4K2A	P48426	Phosphatidylinositol 5-phosphate 4-kinase type-2 alpha	TITSEDVAEMHNILK || FLDFIGHILT || FGIDDQDFQNSLTR	[K].tITSEDVAEMHNILk.[K] || [R].fLDFIGHILT.[-] || [R].fGIDDQDFQNSLTR.[S]	N-Term(TMT6plex); K15(TMT6plex) || N-Term(TMT6plex)	Up	1.98386	0.988313	2.00705e-06	8.10083e-06
150	PIP4K2C	Q8TBX8	Phosphatidylinositol 5-phosphate 4-kinase type-2 gamma	DMDFLNK	[K].dMDFLNk.[N]	N-Term(TMT6plex); K7(TMT6plex)	Up	1.70421	0.769102	0.0103116	0.0203088
151	PLIN3	O60664	Perilipin-3	TVCDAAEK || DTVATQLSEAVDATR || EPPKPEQVESR || TKSVVTGGVQSVMGSR || QLQGPEK || GAVQSGVDK || LEENLPILQQPTEK || QHAYEHSLGK || VSGAQEMVSSAK || LGQMVLSGVDTVLGK || QLQGPEKEPPKPEQVESR || IATSLDGFDVASVQQQR || TLTAAAVSGAQPILSK || SEEWADNHLPLTDAELAR || QEQSYFVR	[K].tVcDAAEk.[G] || [K].dTVATQLSEAVDATR.[G] || [K].ePPkPEQVESR.[A] || [K].TKSVVTGGVQSVMGSR.[L] || [K].qLQGPEk.[E] || [R].gAVQSGVDk.[T] || [K].lEENLPILQQPTEk.[V] || [R].qHAYEHSLGk.[L] || [K].vSGAQEMVSSAk.[D] || [R].lGQMVLSGVDTVLGk.[S] || [K].qLQGPEkEPPkPEQVESR.[A] || [R].iATSLDGFDVASVQQQR.[Q] || [R].tLTAAAVSGAQPILSk.[L] || [K].sEEWADNHLPLTDAELAR.[I] || [R].qEQSYFVR.[L]	N-Term(TMT6plex); C3(Carbamidomethyl); K8(TMT6plex) || N-Term(TMT6plex) || N-Term(TMT6plex); K4(TMT6plex) || || N-Term(TMT6plex); K7(TMT6plex) || N-Term(TMT6plex); K9(TMT6plex) || N-Term(TMT6plex); K14(TMT6plex) || N-Term(TMT6plex); K10(TMT6plex) || N-Term(TMT6plex); K12(TMT6plex) || N-Term(TMT6plex); K15(TMT6plex) || N-Term(TMT6plex); K7(TMT6plex); K11(TMT6plex) || N-Term(TMT6plex); K16(TMT6plex)	Up	1.07776	0.10804	0.0199289	0.0362573
152	PNN	Q9H307	Pinin	LTEVPVEPVLTVHPESK || IFGLLMGTLQK || LLALSGPGGGR || RIEFAEQINK || VELAQLQEEWNEHNAK || GFSDSGGGPPAK || TKPHLFYIPGR || TLQEQLEK || SISESSR || HVIADQEVMETNR || DLIQDQNMDEK || MNALFEGR || IEFAEQINK || ELEPEMEFEIEPDKECK || DLEGAVSR || RQEIEQK	[K].lTEVPVEPVLTVHPESk.[S] || [R].iFGLLMGTLQk.[F] || [R].lLALSGPGGGR.[G] || [R].rIEFAEQINk.[M] || [K].vELAQLQEEWNEHNAk.[I] || [R].gFSDSGGGPPAk.[Q] || [K].tkPHLFYIPGR.[M] || [R].tLQEQLEk.[A] || [R].sISESSR.[S] || [K].hVIADQEVMETNR.[V] || [R].dLIQDQNMDEk.[G] || [K].mNALFEGR.[R] || [R].iEFAEQINk.[M] || [K].eLEPEMEFEIEPDkEck.[S] || [R].dLEGAVSR.[L] || [R].rQEIEQk.[L]	N-Term(TMT6plex); K17(TMT6plex) || N-Term(TMT6plex); K11(TMT6plex) || N-Term(TMT6plex) || N-Term(TMT6plex); K10(TMT6plex) || N-Term(TMT6plex); K16(TMT6plex) || N-Term(TMT6plex); K12(TMT6plex) || N-Term(TMT6plex); K2(TMT6plex) || N-Term(TMT6plex); K8(TMT6plex) || N-Term(TMT6plex); K9(TMT6plex) || N-Term(TMT6plex); K14(TMT6plex); C16(Carbamidomethyl); K17(TMT6plex) || N-Term(TMT6plex); K7(TMT6plex)	Up	5.51705	2.4639	3.90829e-37	1.59849e-35		YES		YES		YES	YES
153	POLDIP3	Q9BY77	Polymerase delta-interacting protein 3	ALTNMSR || INVVNNHQAK || VNSASSSNPPAEVDPDTILK || LVHPGVAEVVFVK || IGLSDAR || TATFQQR || SSGASVTTQPTEFK || QNLYDLDEDDDGIASVPTK || MTVNNLHPR || ELPAAEPVLSPLEGTK || DDAITAYK || VVQNDAYTAPALPSSIR || TIQVPQQK || CNLHMNGNVITSDQPILLR || VTEEDIVELFCVCGALK || AMAPLHPHPAGMR || CLDGQPMK || SSPAAFINPPIGTVTPALK || VGIQQGLLSQSTR || QQTTVPQKPR	[K].aLTNMSR.[T] || [R].iNVVNNHQAk.[Q] || [R].vNSASSSNPPAEVDPDTILk.[A] || [R].lVHPGVAEVVFVk.[K] || [K].iGLSDAR.[L] || [R].tATFQQR.[F] || [K].sSGASVTTQPTEFk.[I] || [K].qNLYDLDEDDDGIASVPTk.[Q] || [K].mTVNNLHPR.[V] || [K].eLPAAEPVLSPLEGTk.[M] || [K].dDAITAYk.[K] || [K].vVQNDAYTAPALPSSIR.[T] || [K].tIQVPQQk.[A] || [K].cNLHMNGNVITSDQPILLR.[L] || [R].vTEEDIVELFcVcGALk.[R] || [K].aMAPLHPHPAGMR.[I] || [R]…	N-Term(TMT6plex) || N-Term(TMT6plex); K10(TMT6plex) || N-Term(TMT6plex); K20(TMT6plex) || N-Term(TMT6plex); K13(TMT6plex) || N-Term(TMT6plex); K14(TMT6plex) || N-Term(TMT6plex); K19(TMT6plex) || N-Term(TMT6plex); K16(TMT6plex) || N-Term(TMT6plex); K8(TMT6plex) || N-Term(TMT6plex); C1(Carbamidomethyl) || N-Term(TMT6plex); C11(Carbamidomethyl); C13(Carbamidomethyl); K17(TMT6plex) || N-Term(TMT6plex…	Up	2.01277	1.00918	7.33168e-42	3.59839e-40							YES
154	POR	P16435	NADPH--cytochrome P450 reductase	SYENQKPPFDAK || RLEQLGAQR || YYSIASSSK || GVATNWLR || EELAQFHR || MASSSGEGK || DGALTQLNVAFSR || TYEHFNAMGK || LNQGTER	[K].sYENQkPPFDAk.[N] || [K].rLEQLGAQR.[I] || [R].yYSIASSSk.[V] || [K].gVATNWLR.[A] || [R].eELAQFHR.[D] || [K].mASSSGEGk.[E] || [R].dGALTQLNVAFSR.[E] || [K].tYEHFNAMGk.[Y] || [K].lNQGTER.[H]	N-Term(TMT6plex); K6(TMT6plex); K12(TMT6plex) || N-Term(TMT6plex) || N-Term(TMT6plex); K9(TMT6plex) || N-Term(TMT6plex); K10(TMT6plex)	Up	1.11363	0.155274	0.00632522	0.0132441
155	PPIB	P23284	Peptidyl-prolyl cis-trans isomerase B	DFMIQGGDFTR || DTNGSQFFITTVK || HYGPGWVSMANAGK || IEVEKPFAIAK || TAWLDGK || DVIIADCGK || TVDNFVALATGEK || VIFGLFGK || GDGTGGK || FPDENFK	[K].dFMIQGGDFTR.[G] || [K].dTNGSQFFITTVk.[T] || [K].hYGPGWVSMANAGk.[D] || [K].iEVEkPFAIAk.[E] || [K].tAWLDGk.[H] || [K].dVIIADcGk.[I] || [K].tVDNFVALATGEk.[G] || [R].vIFGLFGk.[T] || [R].gDGTGGk.[S] || [R].fPDENFk.[L]	N-Term(TMT6plex) || N-Term(TMT6plex); K13(TMT6plex) || N-Term(TMT6plex); K14(TMT6plex) || N-Term(TMT6plex); K5(TMT6plex); K11(TMT6plex) || N-Term(TMT6plex); K7(TMT6plex) || N-Term(TMT6plex); C7(Carbamidomethyl); K9(TMT6plex) || N-Term(TMT6plex); K8(TMT6plex)	Up	1.42277	0.508705	1.16571e-23	2.07294e-22							YES
156	PPIG	Q13427	Peptidyl-prolyl cis-trans isomerase G	SELNEIKENQR || SETPPHWR || EFLLSMANR || SELNEIK || CFFDIAINNQPAGR	[K].sELNEIkENQR.[S] || [R].sETPPHWR.[Q] || [K].eFLLSMANR.[G] || [K].sELNEIk.[E] || [R].cFFDIAINNQPAGR.[V]	N-Term(TMT6plex); K7(TMT6plex) || N-Term(TMT6plex) || N-Term(TMT6plex); C1(Carbamidomethyl)	Up	6.80203	2.76597	4.07295e-12	2.8395e-11						YES	YES
157	PPIL4	Q8WUA2	Peptidyl-prolyl cis-trans isomerase-like 4	IGADEEIDDFK || IHVDFSQSVAK || EQDKPPNLVLK || LNPVTTDEDLEIIFSR || DFIIQTGDPTGTGR || NTNQDIYR	[R].iGADEEIDDFk.[G] || [R].iHVDFSQSVAk.[V] || [K].eQDkPPNLVLk.[D] || [K].lNPVTTDEDLEIIFSR.[F] || [R].dFIIQTGDPTGTGR.[G] || [K].nTNQDIYR.[E]	N-Term(TMT6plex); K11(TMT6plex) || N-Term(TMT6plex); K4(TMT6plex); K11(TMT6plex) || N-Term(TMT6plex)	Up	1.52835	0.611978	2.37447e-10	1.38737e-09							YES
158	PRMT1	Q99873	Protein arginine N-methyltransferase 1	GQLCELSCSTDYR || TGEEIFGTIGMRPNAK || VVLDVGSGTGILCMFAAK || LDHVVTIIK || ATLYVTAIEDR || VIGIECSSISDYAVK || DLDFTIDLDFK || QLVTNACLIK || DVAIKEPLVDVVDPK || QTVFYMEDYLTVK || WLAPDGLIFPDR || IHWWENVYGFDMSCIK || EPLVDVVDPK || VEDLTFTSPFCLQVK	[K].gQLcELScSTDYR.[M] || [K].tGEEIFGTIGMRPNAk.[N] || [K].vVLDVGSGTGILcMFAAk.[A] || [K].lDHVVTIIk.[G] || [R].aTLYVTAIEDR.[Q] || [K].vIGIEcSSISDYAVk.[I] || [R].dLDFTIDLDFk.[G] || [K].qLVTNAcLIk.[E] || [K].dVAIkEPLVDVVDPk.[Q] || [K].qTVFYMEDYLTVk.[T] || [K].wLAPDGLIFPDR.[A] || [K].iHWWENVYGFDMScIk.[D] || [K].ePLVDVVDPk.[Q] || [K].vEDLTFTSPFcLQVk.[R]	N-Term(TMT6plex); C4(Carbamidomethyl); C8(Carbamidomethyl) || N-Term(TMT6plex); K16(TMT6plex) || N-Term(TMT6plex); C13(Carbamidomethyl); K18(TMT6plex) || N-Term(TMT6plex); K9(TMT6plex) || N-Term(TMT6plex) || N-Term(TMT6plex); C6(Carbamidomethyl); K15(TMT6plex) || N-Term(TMT6plex); K11(TMT6plex) || N-Term(TMT6plex); C7(Carbamidomethyl); K10(TMT6plex) || N-Term(TMT6plex); K5(TMT6plex); K15(TMT6plex…	Up	1.6866	0.754115	7.06864e-25	1.39934e-23							YES
159	PRPF38A	Q8NAV1	Pre-mRNA-splicing factor 38A	DIIVEFIK || YLEPLYNDYR	[K].dIIVEFIk.[N] || [K].yLEPLYNDYR.[K]	N-Term(TMT6plex); K8(TMT6plex) || N-Term(TMT6plex)	Up	1.64853	0.721182	0.0112224	0.0218569		YES	YES	YES		YES	YES
160	PRPF40A	O75400	Pre-mRNA-processing factor 40 homolog A	FYVEDLK || TYTWNTK || QETVADFTPK || STTLDAGNIK || LAFNSLLEK || QSTWEKPDDLK	[K].fYVEDLk.[A] || [K].tYTWNTk.[E] || [K].qETVADFTPk.[K] || [R].sTTLDAGNIk.[L] || [K].lAFNSLLEk.[A] || [K].qSTWEkPDDLk.[T]	N-Term(TMT6plex); K7(TMT6plex) || N-Term(TMT6plex); K10(TMT6plex) || N-Term(TMT6plex); K9(TMT6plex) || N-Term(TMT6plex); K6(TMT6plex); K11(TMT6plex)	Up	2.56461	1.35874	1.65679e-18	2.11759e-17						YES	YES
161	PRPF4B	Q13523	Serine/threonine-protein kinase PRP4 homolog	ISINQALQHAFIQEK || LELVDNK || VTVMSTINPTK || NNELMQK || APEIIIGK || ANQEVAVK || DVGLHIK || ELEFLK || TKLDDLALLEDLEK || VNIGEVLDK	[R].iSINQALQHAFIQEk.[I] || [K].lELVDNk.[I] || [K].vTVMSTINPTk.[D] || [R].nNELMQk.[T] || [R].aPEIIIGk.[S] || [R].aNQEVAVk.[I] || [K].dVGLHIk.[A] || [K].eLEFLk.[K] || [R].TKLDDLALLEDLEk.[Q] || [R].vNIGEVLDk.[R]	N-Term(TMT6plex); K15(TMT6plex) || N-Term(TMT6plex); K7(TMT6plex) || N-Term(TMT6plex); K11(TMT6plex) || N-Term(TMT6plex); K8(TMT6plex) || N-Term(TMT6plex); K6(TMT6plex) || K14(TMT6plex) || N-Term(TMT6plex); K9(TMT6plex)	Up	3.80276	1.92705	1.61337e-28	4.04001e-27						YES	YES
162	PRPF6	O94906	Pre-mRNA-processing factor 6	AEVLWLMGAK || HGELWCAVSK || LTPVPDSFFAK || IQQQFSDLK || LQPGDTAK || TVGDQMK || DIANWQK || AVIGIGIEEEDRK || LETYENAR || EAYNQGLK || NIANTLMAK || IGDILR || GQIEEQK || LEWVQDNIR	[K].aEVLWLMGAk.[S] || [R].hGELWcAVSk.[D] || [K].lTPVPDSFFAk.[H] || [K].iQQQFSDLk.[R] || [R].lQPGDTAk.[A] || [R].tVGDQMk.[K] || [K].dIANWQk.[K] || [R].aVIGIGIEEEDRk.[H] || [R].lETYENAR.[K] || [R].eAYNQGLk.[K] || [K].nIANTLMAk.[A] || [K].iGDILR.[L] || [K].gQIEEQk.[E] || [K].lEWVQDNIR.[A]	N-Term(TMT6plex); K10(TMT6plex) || N-Term(TMT6plex); C6(Carbamidomethyl); K10(TMT6plex) || N-Term(TMT6plex); K11(TMT6plex) || N-Term(TMT6plex); K9(TMT6plex) || N-Term(TMT6plex); K8(TMT6plex) || N-Term(TMT6plex); K7(TMT6plex) || N-Term(TMT6plex); K13(TMT6plex) || N-Term(TMT6plex)	Up	2.09758	1.06872	6.52015e-25	1.33337e-23						YES	YES
163	PRPF8	Q6P2Q9	Pre-mRNA-processing-splicing factor 8	TAEEVAALIR || TNHIYVSSDDIK || QYQVLK || AVFWDIK || LLENMPMPWEQIR || DVMDSTTTQK || VEVQLK || DGVWNLQNEVTK || AAVMHDILDMMPEGIK || NNVNVASLTQSEIR || ALNMAIPGGPK || SLPVEEQPK || FGFVDAQK || YELQLANPK || LLILALER || QQIAEIEK || ETGYTYILPK || WQQLQAK || DLILADYGK || NNVVINYK || EAVVNTQELLDLLVK || QILMASGSTTFTK || VYLGALK || IMADNPSWDGEK || QTDVGITHFR || IDLTLLNR || GMLDPLEVHLLDFPNIVIK || LWNLNNYR || AI…	[K].tAEEVAALIR.[S] || [R].tNHIYVSSDDIk.[E] || [K].qYQVLk.[Q] || [R].aVFWDIk.[N] || [K].lLENMPMPWEQIR.[D] || [K].dVMDSTTTQk.[Y] || [K].vEVQLk.[D] || [K].dGVWNLQNEVTk.[E] || [R].aAVMHDILDMMPEGIk.[Q] || [K].nNVNVASLTQSEIR.[D] || [K].aLNMAIPGGPk.[F] || [R].sLPVEEQPk.[Q] || [K].fGFVDAQk.[E] || [K].yELQLANPk.[E] || [K].lLILALER.[L] || [R].qQIAEIEk.[Q] || [K].eTGYTYILPk.[N] || [K].wQQLQAk.[R] || [K].dLI…	N-Term(TMT6plex) || N-Term(TMT6plex); K12(TMT6plex) || N-Term(TMT6plex); K6(TMT6plex) || N-Term(TMT6plex); K7(TMT6plex) || N-Term(TMT6plex); K10(TMT6plex) || N-Term(TMT6plex); K16(TMT6plex) || N-Term(TMT6plex); K11(TMT6plex) || N-Term(TMT6plex); K9(TMT6plex) || N-Term(TMT6plex); K8(TMT6plex) || N-Term(TMT6plex); K15(TMT6plex) || N-Term(TMT6plex); K13(TMT6plex) || N-Term(TMT6plex); K19(TMT6plex)	Up	1.60659	0.684004	4.42795e-55	4.93918e-53						YES	YES
164	PTEN	P60484	Phosphatidylinositol 3,4,5-trisphosphate 3-phosphatase and dual-specificity protein phosphatase PTEN	EYLVLTLTK	[K].eYLVLTLTk.[N]	N-Term(TMT6plex); K9(TMT6plex)	Up	2.71232	1.43953	0.00692873	0.0143124
165	PTPN1	P18031	Tyrosine-protein phosphatase non-receptor type 1	EFFPNHQWVK || EMIFEDTNLK || LTLISEDIK	[R].eFFPNHQWVk.[E] || [K].eMIFEDTNLk.[L] || [K].lTLISEDIk.[S]	N-Term(TMT6plex); K10(TMT6plex) || N-Term(TMT6plex); K9(TMT6plex)	Up	1.49429	0.579458	0.00305796	0.00702619							YES
166	PUF60	Q9UHX1	Poly(U)-binding-splicing factor PUF60	AIQALNGR || HMVMQK || VYVGSIYYELGEDTIR || VVAEVYDQER || AQSSQDAVSSMNLFDLGGQYLR || SIDMSWDSVTMK || SVFEAFGK || GYGFIEYEK || QESTVMVLR || WKPPQGTDSIK || AVTPPMPLLTPATPGGLPPAAAVAAAAATAK || LGLPPLTPEQQEALQK || YAMEQSIK || IYVASVHQDLSDDDIK || ALAIMCR || VIIYQEK || MENGQSTAAK || QAFAPFGPIK	[K].aIQALNGR.[W] || [R].hMVMQk.[L] || [R].vYVGSIYYELGEDTIR.[Q] || [K].vVAEVYDQER.[F] || [K].aQSSQDAVSSMNLFDLGGQYLR.[V] || [K].sIDMSWDSVTMk.[H] || [K].sVFEAFGk.[I] || [K].gYGFIEYEk.[A] || [K].qESTVMVLR.[N] || [K].wkPPQGTDSIk.[M] || [K].aVTPPMPLLTPATPGGLPPAAAVAAAAATAk.[I] || [K].lGLPPLTPEQQEALQk.[A] || [K].yAMEQSIk.[S] || [R].iYVASVHQDLSDDDIk.[S] || [R].aLAIMcR.[V] || [R].vIIYQEk.[Q] || [K].mENGQST…	N-Term(TMT6plex) || N-Term(TMT6plex); K6(TMT6plex) || N-Term(TMT6plex); K12(TMT6plex) || N-Term(TMT6plex); K8(TMT6plex) || N-Term(TMT6plex); K9(TMT6plex) || N-Term(TMT6plex); K2(TMT6plex); K11(TMT6plex) || N-Term(TMT6plex); K31(TMT6plex) || N-Term(TMT6plex); K16(TMT6plex) || N-Term(TMT6plex); C6(Carbamidomethyl) || N-Term(TMT6plex); K7(TMT6plex) || N-Term(TMT6plex); K10(TMT6plex)	Up	1.90813	0.932157	5.45269e-33	1.67261e-31						YES	YES
167	PYCRL	Q53H96	Pyrroline-5-carboxylate reductase 3	MAGAIAQGLIR || IAAQTLLGTAK || VLPNLPCVVQEGAIVMAR || AATMSAVEAATCR || NLCHFQALGCR	[R].mAGAIAQGLIR.[A] || [R].iAAQTLLGTAk.[M] || [R].vLPNLPcVVQEGAIVMAR.[G] || [R].aATMSAVEAATcR.[A] || [R].nLcHFQALGcR.[T]	N-Term(TMT6plex) || N-Term(TMT6plex); K11(TMT6plex) || N-Term(TMT6plex); C7(Carbamidomethyl) || N-Term(TMT6plex); C12(Carbamidomethyl) || N-Term(TMT6plex); C3(Carbamidomethyl); C10(Carbamidomethyl)	Up	1.36843	0.452518	1.03676e-05	3.82012e-05
168	RAB34	Q9BZG1	Ras-related protein Rab-34	INSDDSNLYLTASKK	[R].iNSDDSNLYLTASKk.[K]	N-Term(TMT6plex); K15(TMT6plex)	Up	7.75335	2.95482	0.00192385	0.00466514
169	RAB8A	P61006	Ras-related protein Rab-8A	LAIDYGIK	[K].lAIDYGIk.[F] | [K].lALDYGIk.[F]	N-Term(TMT6plex); K8(TMT6plex)	Up	1.57711	0.657282	0.0185868	0.0341408
170	RANBP9	Q96S59	Ran-binding protein 9	EPVCSALNSAILETHNLPK || STDQTVLEELASIK || QFIEMVNGTDSEVR || LYPAVDEQETPLPR || FSYIGLSQNNLR || EGEWQTMIQK || NPNLLFTLK	[R].ePVcSALNSAILETHNLPk.[Q] || [R].sTDQTVLEELASIk.[N] || [R].qFIEMVNGTDSEVR.[C] || [R].lYPAVDEQETPLPR.[S] || [K].fSYIGLSQNNLR.[V] || [R].eGEWQTMIQk.[M] || [R].nPNLLFTLk.[V]	N-Term(TMT6plex); C4(Carbamidomethyl); K19(TMT6plex) || N-Term(TMT6plex); K14(TMT6plex) || N-Term(TMT6plex) || N-Term(TMT6plex); K10(TMT6plex) || N-Term(TMT6plex); K9(TMT6plex)	Up	1.26612	0.340411	0.000937646	0.00249933
171	RBBP6	Q7Z6E9	E3 ubiquitin-protein ligase RBBP6	RIPIGGVK || SLSQSSK || TEPAMATTK || LNEQGNFK || EQITGQIDK	[R].rIPIGGVk.[S] || [K].sLSQSSk.[E] || [R].tEPAMATTk.[A] || [R].lNEQGNFk.[S] || [K].eQITGQIDk.[S]	N-Term(TMT6plex); K8(TMT6plex) || N-Term(TMT6plex); K7(TMT6plex) || N-Term(TMT6plex); K9(TMT6plex)	Up	1.72706	0.788318	1.07158e-07	4.99934e-07		YES		YES	YES		YES
172	RBM25	P49756	RNA-binding protein 25	LLAEGHPDPDAELQR || LGASNSPGQPNSVK || VQGASGK || RFPVAPLIPYPLITK || GTVNTEEK || LLHDLQIGEK || LVPLDYGEDDK || FPVAPLIPYPLITK || LLIYETEAK	[R].lLAEGHPDPDAELQR.[M] || [K].lGASNSPGQPNSVk.[R] || [R].vQGASGk.[L] || [R].rFPVAPLIPYPLITk.[E] || [K].gTVNTEEk.[R] || [R].lLHDLQIGEk.[K] || [K].lVPLDYGEDDk.[N] || [R].fPVAPLIPYPLITk.[E] || [R].lLIYETEAk.[K]	N-Term(TMT6plex) || N-Term(TMT6plex); K14(TMT6plex) || N-Term(TMT6plex); K7(TMT6plex) || N-Term(TMT6plex); K15(TMT6plex) || N-Term(TMT6plex); K8(TMT6plex) || N-Term(TMT6plex); K10(TMT6plex) || N-Term(TMT6plex); K11(TMT6plex) || N-Term(TMT6plex); K9(TMT6plex)	Up	1.71398	0.777347	4.46505e-16	4.56551e-15						YES	YES
173	RBM26	Q5T8P6	RNA-binding protein 26	ALCIDQLDVFLQK || TLLVSTSAVDNNEAQK || TNSPGFQK || IVVDSESR || VEFFPHQEK || TLEVLTK || ELLDTELDLYK || VQFGNENTK || TLEPICDADPSALAK || VMQPLVQQPILPVVK || YVLALVK || HIETQK || YTELQLEAAK || TVYNPAALK || MQAGEEVTELR || LFDAVNTK || TIGSGEPGVPTK || ETQIFVEK || MIIENFEALK	[K].aLcIDQLDVFLQk.[E] || [K].tLLVSTSAVDNNEAQk.[K] || [R].tNSPGFQk.[K] || [R].iVVDSESR.[K] || [K].vEFFPHQEk.[D] || [K].tLEVLTk.[N] || [K].eLLDTELDLYk.[K] || [K].vQFGNENTk.[L] || [K].tLEPIcDADPSALAk.[Y] || [K].vMQPLVQQPILPVVk.[Q] || [K].yVLALVk.[K] || [K].hIETQk.[M] || [K].yTELQLEAAk.[R] || [K].tVYNPAALk.[A] || [K].mQAGEEVTELR.[R] || [K].lFDAVNTk.[S] || [R].tIGSGEPGVPTk.[K] || [K].eTQIFVEk.[L] || […	N-Term(TMT6plex); C3(Carbamidomethyl); K13(TMT6plex) || N-Term(TMT6plex); K16(TMT6plex) || N-Term(TMT6plex); K8(TMT6plex) || N-Term(TMT6plex) || N-Term(TMT6plex); K9(TMT6plex) || N-Term(TMT6plex); K7(TMT6plex) || N-Term(TMT6plex); K11(TMT6plex) || N-Term(TMT6plex); C6(Carbamidomethyl); K15(TMT6plex) || N-Term(TMT6plex); K15(TMT6plex) || N-Term(TMT6plex); K6(TMT6plex) || N-Term(TMT6plex); K10(TMT6…	Up	3.07753	1.62177	1.07577e-21	1.7368e-20							YES
174	RBM3	P98179	RNA-binding protein 3	YSGGNYR || AMNGESLDGR	[R].ySGGNYR.[D] || [R].aMNGESLDGR.[Q]	N-Term(TMT6plex)	Up	1.74584	0.803918	0.00654621	0.0135909							YES
175	RBM39	Q14498	RNA-binding protein 39	GYGFITFSDSECAK || AAAMANNLQK || HGGVIHIYVDK || GIFEPFGR || TDASSASSFLDSDELER || IGLPHSIK || TGIDLGTTGR || DLEEFFSTVGK || SPYSGPK || VLGVPIIVQASQAEK || NSAQGNVYVK || IESIQLMMDSETGR	[K].gYGFITFSDSEcAk.[K] || [R].aAAMANNLQk.[G] || [K].hGGVIHIYVDk.[N] || [R].gIFEPFGR.[I] || [R].tDASSASSFLDSDELER.[T] || [K].iGLPHSIk.[L] || [R].tGIDLGTTGR.[L] || [R].dLEEFFSTVGk.[V] || [R].sPYSGPk.[F] || [R].vLGVPIIVQASQAEk.[N] || [K].nSAQGNVYVk.[C] || [R].iESIQLMMDSETGR.[S]	N-Term(TMT6plex); C12(Carbamidomethyl); K14(TMT6plex) || N-Term(TMT6plex); K10(TMT6plex) || N-Term(TMT6plex); K11(TMT6plex) || N-Term(TMT6plex) || N-Term(TMT6plex); K8(TMT6plex) || N-Term(TMT6plex); K7(TMT6plex) || N-Term(TMT6plex); K15(TMT6plex)	Up	5.32086	2.41166	3.53014e-52	3.09391e-50		YES	YES	YES	YES	YES	YES
176	RBM8A	Q9Y5S9	RNA-binding protein 8A	FAEYGEIK || NIHLNLDR || GYTLVEYETYK	[K].fAEYGEIk.[N] || [K].nIHLNLDR.[R] || [K].gYTLVEYETYk.[E]	N-Term(TMT6plex); K8(TMT6plex) || N-Term(TMT6plex) || N-Term(TMT6plex); K11(TMT6plex)	Up	3.20275	1.67931	8.02038e-08	3.7705e-07						YES	YES	YES
177	RBMX	P38159	RNA-binding motif protein, X chromosome	VEQATKPSFESGR || ALEAVFGK	[K].vEQATkPSFESGR.[R] || [K].aLEAVFGk.[Y]	N-Term(TMT6plex); K6(TMT6plex) || N-Term(TMT6plex); K8(TMT6plex)	Up	3.46172	1.79149	1.38474e-08	6.90682e-08						YES	YES
178	RCC2	Q9P258	Protein RCC2	GQLGHGDTK || DVACGANHTLVLDSQK || LFDFPGR || AVQDLCGWR || TKDGQILPVPNVVVR || VAIFIEK || GQLLIFGATNWDLIGR || SSTAAQEVK || IEYDCELVPR || AGGAAVVITEPEHTK || ESTMYPK	[K].gQLGHGDTk.[R] || [R].dVAcGANHTLVLDSQk.[R] || [K].lFDFPGR.[G] || [K].aVQDLcGWR.[I] || [K].TKDGQILPVPNVVVR.[D] || [R].vAIFIEk.[T] || [K].gQLLIFGATNWDLIGR.[K] || [K].sSTAAQEVk.[T] || [R].iEYDcELVPR.[R] || [K].aGGAAVVITEPEHTk.[E] || [R].eSTMYPk.[A]	N-Term(TMT6plex); K9(TMT6plex) || N-Term(TMT6plex); C4(Carbamidomethyl); K16(TMT6plex) || N-Term(TMT6plex) || N-Term(TMT6plex); C6(Carbamidomethyl) || || N-Term(TMT6plex); K7(TMT6plex) || N-Term(TMT6plex); C5(Carbamidomethyl) || N-Term(TMT6plex); K15(TMT6plex)	Up	1.65611	0.727801	3.47934e-19	4.59048e-18							YES
179	REEP6	Q96HR9	Receptor expression-enhancing protein 6	NVKPSQTPQPK	[R].nVkPSQTPQPk.[D]	N-Term(TMT6plex); K3(TMT6plex); K11(TMT6plex)	Up	1.41406	0.499845	0.022308	0.0397271
180	RNPS1	Q15287	RNA-binding protein with serine-rich domain 1	DHIMEIFSTYGK || HMDGGQIDGQEITATAVLAPWPRPPPR || MLPPPPMWR || MIDMPVER	[K].dHIMEIFSTYGk.[I] || [K].hMDGGQIDGQEITATAVLAPWPRPPPR.[R] || [R].mLPPPPMWR.[R] || [K].mIDMPVER.[M]	N-Term(TMT6plex); K12(TMT6plex) || N-Term(TMT6plex)	Up	6.19958	2.63217	2.52549e-12	1.81215e-11		YES	YES	YES		YES	YES	YES
181	RPN1	P04843	Dolichyl-diphosphooligosaccharide--protein glycosyltransferase subunit 1	TVDLSSHLAK || LPVALDPGAK || SEDLLDYGPFR || HTGAVLK || TILPAAAQDVYYR || DTYIENEK || IDHILDAL || FPLFGGWK || HFDETVNR || FVDHVFDEQVIDSLTVK || NIEIDSPYEISR || VHYENNSPFLTITSMTR || DISTLNSGK || NVESYTK || QPDSGISSIR || ATSFLLALEPELEAR || LAHLGVQVK || DVPAYSQDTFK || IILPEGAK || ALTSEIALLQSR	[R].tVDLSSHLAk.[V] || [K].lPVALDPGAk.[I] || [R].sEDLLDYGPFR.[D] || [K].hTGAVLk.[G] || [K].tILPAAAQDVYYR.[D] || [K].dTYIENEk.[L] || [K].iDHILDAL.[-] || [R].fPLFGGWk.[T] || [R].hFDETVNR.[Y] || [R].fVDHVFDEQVIDSLTVk.[I] || [K].nIEIDSPYEISR.[A] || [K].vHYENNSPFLTITSMTR.[V] || [R].dISTLNSGk.[K] || [R].nVESYTk.[L] || [R].qPDSGISSIR.[S] || [R].aTSFLLALEPELEAR.[L] || [R].lAHLGVQVk.[G] || [R].dVPAYSQDTFk.…	N-Term(TMT6plex); K10(TMT6plex) || N-Term(TMT6plex) || N-Term(TMT6plex); K7(TMT6plex) || N-Term(TMT6plex); K8(TMT6plex) || N-Term(TMT6plex); K17(TMT6plex) || N-Term(TMT6plex); K9(TMT6plex) || N-Term(TMT6plex); K11(TMT6plex)	Up	1.1063	0.145747	0.0105082	0.0206627							YES
182	RPP14	O95059	Ribonuclease P protein subunit p14	QLLISAVK	[K].qLLISAVk.[D]	N-Term(TMT6plex); K8(TMT6plex)	Up	3.12615	1.64439	9.82872e-05	0.000319043
183	RPP30	P78346	Ribonuclease P protein subunit p30	RPPINVAIDR || NVIISSAAERPLEIR || AALLHGETR	[K].rPPINVAIDR.[G] || [K].nVIISSAAERPLEIR.[G] || [R].aALLHGETR.[K]	N-Term(TMT6plex)	Up	1.75491	0.8114	2.21546e-09	1.19227e-08							YES
184	RPP40	O75818	Ribonuclease P protein subunit p40	YQIQEHQPK || FDFLLAWHK || NLPLHELITPEFISTFIK	[K].yQIQEHQPk.[V] || [K].fDFLLAWHk.[T] || [K].nLPLHELITPEFISTFIk.[K]	N-Term(TMT6plex); K9(TMT6plex) || N-Term(TMT6plex); K18(TMT6plex)	Up	1.66972	0.739605	0.0002891	0.000850662
185	RSRC1	Q96IZ7	Serine/Arginine-related protein 53	LQLVLEAAAK || GESGNIK || SVEPSEVK || EIDPTSIPTAIK	[R].lQLVLEAAAk.[A] || [R].gESGNIk.[A] || [K].sVEPSEVk.[Q] || [K].eIDPTSIPTAIk.[Y]	N-Term(TMT6plex); K10(TMT6plex) || N-Term(TMT6plex); K7(TMT6plex) || N-Term(TMT6plex); K8(TMT6plex) || N-Term(TMT6plex); K12(TMT6plex)	Up	6.75827	2.75665	1.85124e-18	2.31783e-17						YES
186	RSRC2	Q7L4I2	Arginine/serine-rich coiled-coil protein 2	NTAMDAQEALAR || NLDAQYEMAR	[R].nTAMDAQEALAR.[R] || [R].nLDAQYEMAR.[S]	N-Term(TMT6plex)	Up	1.48609	0.571526	0.00127461	0.00329945							YES
187	RTCB	Q9Y3I0	tRNA-splicing ligase RtcB homolog	IASPEGQDYLK || GGGVGGFLPAMK || LADMGIAIR || MLQADPNK || NVTDVVNTCHDAGISK || LRPIAVIK || LMFEELR || QIGNVAALPGIVHR	[R].iASPEGQDYLk.[G] || [R].gGGVGGFLPAMk.[Q] || [K].lADMGIAIR.[V] || [R].mLQADPNk.[V] || [K].nVTDVVNTcHDAGISk.[K] || [K].lRPIAVIk.[G] || [K].lMFEELR.[N] || [K].qIGNVAALPGIVHR.[S]	N-Term(TMT6plex); K11(TMT6plex) || N-Term(TMT6plex); K12(TMT6plex) || N-Term(TMT6plex) || N-Term(TMT6plex); K8(TMT6plex) || N-Term(TMT6plex); C9(Carbamidomethyl); K16(TMT6plex)	Up	1.18557	0.245575	6.78578e-11	4.22647e-10						YES	YES
188	S100A16	Q96FQ6	Protein S100-A16	LIQNLDANHDGR	[K].lIQNLDANHDGR.[I]	N-Term(TMT6plex)	Up	1.63404	0.708444	0.0139968	0.0265442							YES
189	SAP18	O00422	Histone deacetylase complex subunit SAP18	ELTSLVK || EVYPEAR || FQIGDYLDIAITPPNR || VFTTNNGR || EIGSTMSGR	[K].eLTSLVk.[E] || [K].eVYPEAR.[K] || [K].fQIGDYLDIAITPPNR.[A] || [R].vFTTNNGR.[H] || [K].eIGSTMSGR.[K]	N-Term(TMT6plex); K7(TMT6plex) || N-Term(TMT6plex)	Up	3.47881	1.79859	2.89096e-15	2.63144e-14						YES	YES
190	SAP30BP	Q9UHR5	SAP30-binding protein	GGLVSDAYGEDDFSR || EGMDMNYIIQR || RDPQELVASFSER || TTVISAVGTIVK || NPSIYEK	[K].gGLVSDAYGEDDFSR.[L] || [K].eGMDMNYIIQR.[K] || [K].rDPQELVASFSER.[V] || [K].tTVISAVGTIVk.[K] || [R].nPSIYEk.[L]	N-Term(TMT6plex) || N-Term(TMT6plex); K12(TMT6plex) || N-Term(TMT6plex); K7(TMT6plex)	Up	1.76231	0.817468	1.72717e-07	7.84905e-07
191	SARNP	P82979	SAP domain-containing ribonucleoprotein	GLSSDNKPMVNLDK || FGISSVPTK	[K].gLSSDNkPMVNLDk.[L] || [R].fGISSVPTk.[G]	N-Term(TMT6plex); K7(TMT6plex); K14(TMT6plex) || N-Term(TMT6plex); K9(TMT6plex)	Up	1.4071	0.49273	0.0176192	0.0325583							YES
192	SART1	O43290	U4/U6.U5 tri-snRNP-associated protein 1	TPYIVLSGSGK || SLPSAVYCIEDK || GLLETTVQK || TSSGDASSLSIEETNK || LGLKPLEVNAIK || QLQQLQQLR || DLQGLTVEHAIDSFR || SMNANTITK || RDDGYEAAASSK || ADDLLPLGDQTQDGDFGSR || LQAQSLSTVGPR || EGETMILTLK || MSSSDTPLGTVALLQEK || TLGEIPTYGLAGNR	[K].tPYIVLSGSGk.[S] || [K].sLPSAVYcIEDk.[M] || [K].gLLETTVQk.[V] || [K].tSSGDASSLSIEETNk.[L] || [K].lGLkPLEVNAIk.[K] || [R].qLQQLQQLR.[D] || [R].dLQGLTVEHAIDSFR.[E] || [K].sMNANTITk.[-] || [K].rDDGYEAAASSk.[T] || [R].aDDLLPLGDQTQDGDFGSR.[L] || [R].lQAQSLSTVGPR.[L] || [R].eGETMILTLk.[D] || [K].mSSSDTPLGTVALLQEk.[Q] || [R].tLGEIPTYGLAGNR.[E]	N-Term(TMT6plex); K11(TMT6plex) || N-Term(TMT6plex); C8(Carbamidomethyl); K12(TMT6plex) || N-Term(TMT6plex); K9(TMT6plex) || N-Term(TMT6plex); K16(TMT6plex) || N-Term(TMT6plex); K4(TMT6plex); K12(TMT6plex) || N-Term(TMT6plex) || N-Term(TMT6plex); K12(TMT6plex) || N-Term(TMT6plex); K10(TMT6plex) || N-Term(TMT6plex); K17(TMT6plex)	Up	1.46199	0.547932	1.78821e-11	1.17334e-10						YES	YES
193	SART3	Q15020	Squamous cell carcinoma antigen recognized by T-cells 3	SALQALEMDR	[K].sALQALEMDR.[K]	N-Term(TMT6plex)	Up	1.94289	0.958206	0.00551762	0.0116928						YES	YES
194	SCD	O00767	Acyl-CoA desaturase	LETMPLYLEDDIRPDIK || DDIYDPTYK || GSTLDLSDLEAEK || VLQNGGDK	[K].lETMPLYLEDDIRPDIk.[D] || [K].dDIYDPTYk.[D] || [K].gSTLDLSDLEAEk.[L] || [R].vLQNGGDk.[L]	N-Term(TMT6plex); K17(TMT6plex) || N-Term(TMT6plex); K9(TMT6plex) || N-Term(TMT6plex); K13(TMT6plex) || N-Term(TMT6plex); K8(TMT6plex)	Up	1.49016	0.575464	0.000105701	0.000339516
195	SCYL2	Q6P3W7	SCY1-like protein 2	VNSLVCLGK || MDLLLTK || VTADVTSAVMGNPVTR || LILPELGPVFK || NACLQTSSLAVR || LYDVETK || VFNNIGADLLTGSESENK || EQEQAQK || EPAVLMGILGIYK || GKPIFEVNK || MVHGNITPENIILNK || LLTVQHPLEESR || SLDIGNQMNVSEEMK || SQQPLKPQVHTPVATVK || QTQQRPTDMSALNNLFGPQKPK || VTNIGNQQIDK || LGSSSLTNIPEEVR || ASLTLEEK || CTFTHK || IMGFDFCVSSTNPSEQEPK || DQIIDSLK || EDGLQNK || LLLNVTPTVRPDADQMTK || QEVAVFVFDK || ILEYLDK || Q…	[R].vNSLVcLGk.[I] || [K].mDLLLTk.[T] || [K].vTADVTSAVMGNPVTR.[E] || [K].lILPELGPVFk.[Q] || [K].nAcLQTSSLAVR.[V] || [K].lYDVETk.[Y] || [K].vFNNIGADLLTGSESENk.[E] || [K].eQEQAQk.[L] || [K].ePAVLMGILGIYk.[C] || [K].gkPIFEVNk.[Q] || [K].mVHGNITPENIILNk.[S] || [R].lLTVQHPLEESR.[D] || [K].sLDIGNQMNVSEEMk.[V] || [K].sQQPLkPQVHTPVATVk.[Q] || [K].qTQQRPTDMSALNNLFGPQkPk.[V] || [K].vTNIGNQQIDk.[V] || [R].lG…	N-Term(TMT6plex); C6(Carbamidomethyl); K9(TMT6plex) || N-Term(TMT6plex); K7(TMT6plex) || N-Term(TMT6plex) || N-Term(TMT6plex); K11(TMT6plex) || N-Term(TMT6plex); C3(Carbamidomethyl) || N-Term(TMT6plex); K18(TMT6plex) || N-Term(TMT6plex); K13(TMT6plex) || N-Term(TMT6plex); K2(TMT6plex); K9(TMT6plex) || N-Term(TMT6plex); K15(TMT6plex) || N-Term(TMT6plex); K6(TMT6plex); K17(TMT6plex) || N-Term(TMT6p…	Up	1.32928	0.410642	5.44128e-08	2.57778e-07
196	SERBP1	Q8NC51	Plasminogen activator inhibitor 1 RNA-binding protein	ENEVEEVKEEGPK || EMTLDEWK || RPDQQLQGEGK || EAGGGGVGGPGAK || SAAQAAAQTNSNAAGK || NPLPPSVGVVDK || FDQLFDDESDPFEVLK	[K].eNEVEEVkEEGPk.[E] || [K].eMTLDEWk.[A] || [R].rPDQQLQGEGk.[I] || [K].eAGGGGVGGPGAk.[S] || [K].sAAQAAAQTNSNAAGk.[Q] || [K].nPLPPSVGVVDk.[K] || [R].fDQLFDDESDPFEVLk.[A]	N-Term(TMT6plex); K8(TMT6plex); K13(TMT6plex) || N-Term(TMT6plex); K8(TMT6plex) || N-Term(TMT6plex); K11(TMT6plex) || N-Term(TMT6plex); K13(TMT6plex) || N-Term(TMT6plex); K16(TMT6plex) || N-Term(TMT6plex); K12(TMT6plex)	Up	1.16888	0.225129	5.61713e-05	0.000189868							YES
197	SERF2	P84101	Small EDRK-rich factor 2	DSEIMQQK	[R].dSEIMQQk.[Q]	N-Term(TMT6plex); K8(TMT6plex)	Up	2.05237	1.03729	0.00845859	0.0170422
198	SF1	Q15637	Splicing factor 1	WNQDTMEQK || SITNTTVCTK || CGGAGHIASDCK || AYIVQLQIEDLTR || DGQMLPGEDEPLHALVTANTMENVK || QGIETPEDQNDLRK || ILRPWQSSETR	[R].wNQDTMEQk.[T] || [R].sITNTTVcTk.[C] || [K].cGGAGHIASDck.[F] || [R].aYIVQLQIEDLTR.[K] || [K].dGQMLPGEDEPLHALVTANTMENVk.[K] || [K].qGIETPEDQNDLRk.[M] || [R].iLRPWQSSETR.[S]	N-Term(TMT6plex); K9(TMT6plex) || N-Term(TMT6plex); C8(Carbamidomethyl); K10(TMT6plex) || N-Term(TMT6plex); C1(Carbamidomethyl); C11(Carbamidomethyl); K12(TMT6plex) || N-Term(TMT6plex) || N-Term(TMT6plex); K25(TMT6plex) || N-Term(TMT6plex); K14(TMT6plex)	Up	1.49637	0.581472	5.95945e-11	3.74987e-10						YES	YES
199	SF3B1	O75533	Splicing factor 3B subunit 1	IMGNLGAADIDHK || AIVNVIGMHK || ATVNTFGYIAK || QLVDTTVELANK || GSETPGATPGSK || SLVEIIEHGLVDEQQK || LDPFADGGK || VVNGAAASQPPSK || VPELNVQNGVLK || IWDPTPSHTPAGAATPGR || LDDLVRPYVHK || AIGPHDVLATLLNNLK || GAEYVSAR || WDQTADQTPGATPK || TEILPPFFK || GGDSIGETPTPGASK	[K].iMGNLGAADIDHk.[L] || [K].aIVNVIGMHk.[M] || [R].aTVNTFGYIAk.[A] || [R].qLVDTTVELANk.[V] || [K].gSETPGATPGSk.[I] || [R].sLVEIIEHGLVDEQQk.[V] || [R].lDPFADGGk.[T] || [K].vVNGAAASQPPSk.[R] || [R].vPELNVQNGVLk.[S] || [K].iWDPTPSHTPAGAATPGR.[G] || [K].lDDLVRPYVHk.[I] || [K].aIGPHDVLATLLNNLk.[V] || [R].gAEYVSAR.[E] || [R].wDQTADQTPGATPk.[K] || [K].tEILPPFFk.[H] || [R].gGDSIGETPTPGASk.[R]	N-Term(TMT6plex); K13(TMT6plex) || N-Term(TMT6plex); K10(TMT6plex) || N-Term(TMT6plex); K11(TMT6plex) || N-Term(TMT6plex); K12(TMT6plex) || N-Term(TMT6plex); K16(TMT6plex) || N-Term(TMT6plex); K9(TMT6plex) || N-Term(TMT6plex) || N-Term(TMT6plex); K14(TMT6plex) || N-Term(TMT6plex); K15(TMT6plex)	Up	1.1669	0.222677	1.36504e-09	7.51075e-09						YES	YES
200	SF3B2	Q13435	Splicing factor 3B subunit 2	IFEAFK || AAVLLEQER || FTVAELK || LLVHLK || EHELLEQQK || EDFSDMVAEHAAK || LHDAFFK || EQQAQVEK || GIEKPPFELPDFIK || QQEIAK	[R].iFEAFk.[L] || [R].aAVLLEQER.[Q] || [R].fTVAELk.[Q] || [K].lLVHLk.[A] || [K].eHELLEQQk.[R] || [K].eDFSDMVAEHAAk.[Q] || [K].lHDAFFk.[W] || [R].eQQAQVEk.[E] || [R].gIEkPPFELPDFIk.[R] || [R].qQEIAk.[M]	N-Term(TMT6plex); K6(TMT6plex) || N-Term(TMT6plex) || N-Term(TMT6plex); K7(TMT6plex) || N-Term(TMT6plex); K9(TMT6plex) || N-Term(TMT6plex); K13(TMT6plex) || N-Term(TMT6plex); K8(TMT6plex) || N-Term(TMT6plex); K4(TMT6plex); K14(TMT6plex)	Up	1.10674	0.146319	0.0126168	0.0242357						YES	YES
201	SF3B3	Q15393	Splicing factor 3B subunit 3	SYYFPVK || FGNICVVR || VLIGVGK || QQEIVVSR || DYIVVGSDSGR || LEFLHK || TVLDPVTGDLSDTR || IHQETFGK || LVNNGEK || LTISSPLEAHK || GLLNGASQK	[R].sYYFPVk.[N] || [K].fGNIcVVR.[L] || [R].vLIGVGk.[L] || [K].qQEIVVSR.[G] || [K].dYIVVGSDSGR.[I] || [K].lEFLHk.[T] || [R].tVLDPVTGDLSDTR.[T] || [K].iHQETFGk.[S] || [K].lVNNGEk.[L] || [R].lTISSPLEAHk.[A] || [R].gLLNGASQk.[A]	N-Term(TMT6plex); K7(TMT6plex) || N-Term(TMT6plex); C5(Carbamidomethyl) || N-Term(TMT6plex) || N-Term(TMT6plex); K6(TMT6plex) || N-Term(TMT6plex); K8(TMT6plex) || N-Term(TMT6plex); K11(TMT6plex) || N-Term(TMT6plex); K9(TMT6plex)	Up	1.05501	0.0772516	0.0255027	0.0447665						YES	YES
202	SFN	P31947	14-3-3 protein sigma	YLAEVATGDDK || NVVGGQR || YEDMAAFMK || SAYQEAMDISK || VLSSIEQK || TTFDEAMADLHTLSEDSYK || YLAEVATGDDKK || EAGDAESR	[R].yLAEVATGDDk.[K] || [K].nVVGGQR.[A] || [R].yEDMAAFMk.[G] || [R].sAYQEAMDISk.[K] || [R].vLSSIEQk.[ST] || [K].tTFDEAMADLHTLSEDSYk.[D] || [R].yLAEVATGDDkk.[R] || [K].eAGDAESR.[V]	N-Term(TMT6plex); K11(TMT6plex) || N-Term(TMT6plex) || N-Term(TMT6plex); K9(TMT6plex) || N-Term(TMT6plex); K8(TMT6plex) || N-Term(TMT6plex); K19(TMT6plex) || N-Term(TMT6plex); K11(TMT6plex); K12(TMT6plex)	Up	1.96788	0.976643	1.19671e-06	4.99442e-06
203	SFPQ	P23246	Splicing factor, proline- and glutamine-rich	MGGGGAMNMGDPYGSGGQK || QHHPPYHQQHHQGPPPGGPGGR || GREEYEGPNK || LFVGNLPADITEDEFK || ISDSEGFK || EEYEGPNK || ALAEIAK || MEELHNQEMQK || FGQGGAGPVGGQGPR || ANLSLLR || SPPPGMGLNQNR || LFVGNLPADITEDEFKR || SLDEMEK || QGPGPGGPK || YGEPGEVFINK || LESEMEDAYHEHQANLLR	[R].mGGGGAMNMGDPYGSGGQk.[F] || [R].qHHPPYHQQHHQGPPPGGPGGR.[S] || [R].gREEYEGPNk.[K] || [R].lFVGNLPADITEDEFk.[R] || [K].iSDSEGFk.[A] || [R].eEYEGPNk.[K] || [R].aLAEIAk.[A] || [R].mEELHNQEMQk.[R] || [R].fGQGGAGPVGGQGPR.[G] || [K].aNLSLLR.[R] || [R].sPPPGMGLNQNR.[G] || [R].lFVGNLPADITEDEFkR.[L] || [K].sLDEMEk.[Q] || [K].qGPGPGGPk.[G] || [K].yGEPGEVFINk.[G] || [K].lESEMEDAYHEHQANLLR.[Q]	N-Term(TMT6plex); K19(TMT6plex) || N-Term(TMT6plex) || N-Term(TMT6plex); K10(TMT6plex) || N-Term(TMT6plex); K16(TMT6plex) || N-Term(TMT6plex); K8(TMT6plex) || N-Term(TMT6plex); K7(TMT6plex) || N-Term(TMT6plex); K11(TMT6plex) || N-Term(TMT6plex); K9(TMT6plex)	Up	1.76258	0.817686	4.40301e-37	1.74274e-35	YES					YES	YES
204	SFXN1	Q9H9B4	Sideroflexin-1	ANHFFTVTDPR || QAITQVVVSR || WDQSTFIGR || NILLTNEQLESAR || LGESANAAK || SSMSVTSLEAELQAK || VGIPVTDENGNR || QGIVPPGLTENELWR	[R].aNHFFTVTDPR.[N] || [K].qAITQVVVSR.[I] || [R].wDQSTFIGR.[A] || [R].nILLTNEQLESAR.[K] || [R].lGESANAAk.[Q] || [K].sSMSVTSLEAELQAk.[I] || [K].vGIPVTDENGNR.[L] || [R].qGIVPPGLTENELWR.[A]	N-Term(TMT6plex) || N-Term(TMT6plex); K9(TMT6plex) || N-Term(TMT6plex); K15(TMT6plex)	Up	1.11668	0.159219	0.00169937	0.00422055
205	SLC16A3	O15427	Monocarboxylate transporter 4	AVSVFFK || LLDLSVFR || LHKPPADSGVDLR || EVEHFLK || DLGVPDTK	[K].aVSVFFk.[E] || [R].lLDLSVFR.[D] || [K].lHkPPADSGVDLR.[E] || [R].eVEHFLk.[A] || [K].dLGVPDTk.[A]	N-Term(TMT6plex); K7(TMT6plex) || N-Term(TMT6plex) || N-Term(TMT6plex); K3(TMT6plex) || N-Term(TMT6plex); K8(TMT6plex)	Up	1.25733	0.330364	0.00105553	0.00276738							YES
206	SMC1A	Q14683	Structural maintenance of chromosomes protein 1A	TALFEEISR	[R].tALFEEISR.[S]	N-Term(TMT6plex)	Up	1.35482	0.438106	0.021091	0.038001						YES	YES
207	SMN1	Q16637	Survival motor neuron protein	NGDICETSGKPK || SAPWNSFLPPPPPMPGPR || NTAASLQQWK	[K].nGDIcETSGkPk.[T] || [K].sAPWNSFLPPPPPMPGPR.[L] || [K].nTAASLQQWk.[V]	N-Term(TMT6plex); C5(Carbamidomethyl); K10(TMT6plex); K12(TMT6plex) || N-Term(TMT6plex) || N-Term(TMT6plex); K10(TMT6plex)	Up	5.4642	2.45001	1.71409e-11	1.13075e-10						YES	YES
208	SMU1	Q2TAY7	WD40 repeat-containing protein SMU1	IQSGQCLR || QTDPMIMLK || LMALLGQALK || YIHLENLLAR || DVEEEKFPTQLSR || DSSQILSASFDQTIR || TTECSNTFK || TLTVHEK || WQQHQGLLPPGMTIDLFR	[K].iQSGQcLR.[R] || [R].qTDPMIMLk.[Q] || [R].lMALLGQALk.[W] || [R].yIHLENLLAR.[S] || [K].dVEEEkFPTQLSR.[H] || [K].dSSQILSASFDQTIR.[I] || [K].tTEcSNTFk.[S] || [R].tLTVHEk.[D] || [K].wQQHQGLLPPGMTIDLFR.[G]	N-Term(TMT6plex); C6(Carbamidomethyl) || N-Term(TMT6plex); K9(TMT6plex) || N-Term(TMT6plex); K10(TMT6plex) || N-Term(TMT6plex) || N-Term(TMT6plex); K6(TMT6plex) || N-Term(TMT6plex); C4(Carbamidomethyl); K9(TMT6plex) || N-Term(TMT6plex); K7(TMT6plex)	Up	2.15652	1.10871	8.18734e-12	5.5197e-11
209	SNRNP200	O75643	U5 small nuclear ribonucleoprotein 200 kDa helicase	DTLGLFLR || TKPQMQEER || GTQVYSPEK || AALETDENLLLCAPTGAGK || SLQYEYK || ANSNLVLQADR || GNIIISTPEK || GYTLLSEGIDEMVGIIYKPKTK || CVIMCQGSK || FYDDAIVSQK || ITDYGGDK || MEADPELSK || GWAQLTDK || HINMDGTINVDDFK || SPTLYGISHDDLK || NSAFESLYQDK || GPVLEALVAR || FQIMNEIVYEK || AGRPQYDTK || CQLPDGSFR || LIILDEIHLLHDDR || TGNFQVTELGR || SLVQEMVGSFGK || LSDSTLK || YAQAGFEGFK || DIDAFWLQR || LPDMLNAEIVLGNVQN…	[K].dTLGLFLR.[E] || [R].tkPQMQEER.[R] || [K].gTQVYSPEk.[G] || [R].aALETDENLLLcAPTGAGk.[T] || [R].sLQYEYk.[A] || [K].aNSNLVLQADR.[S] || [K].gNIIISTPEk.[W] || [K].gYTLLSEGIDEMVGIIYkPKTK.[E] || [R].cVIMcQGSk.[K] || [R].fYDDAIVSQk.[K] || [K].iTDYGGDk.[E] || [K].mEADPELSk.[F] || [R].gWAQLTDk.[T] || [K].hINMDGTINVDDFk.[I] || [R].sPTLYGISHDDLk.[G] || [R].nSAFESLYQDk.[F] || [R].gPVLEALVAR.[A] || [R].fQIM…	N-Term(TMT6plex) || N-Term(TMT6plex); K2(TMT6plex) || N-Term(TMT6plex); K9(TMT6plex) || N-Term(TMT6plex); C12(Carbamidomethyl); K19(TMT6plex) || N-Term(TMT6plex); K7(TMT6plex) || N-Term(TMT6plex); K10(TMT6plex) || N-Term(TMT6plex); K18(TMT6plex) || N-Term(TMT6plex); C1(Carbamidomethyl); C5(Carbamidomethyl); K9(TMT6plex) || N-Term(TMT6plex); K8(TMT6plex) || N-Term(TMT6plex); K14(TMT6plex) || N-Ter…	Up	1.59564	0.674137	7.91317e-52	6.47297e-50						YES	YES
210	SNRNP40	Q96DI7	U5 small nuclear ribonucleoprotein 40 kDa protein	TVAVWDSETGER || HELLLGAGSGPGAGQQQATPGALLQAGPPR || IFQGNVHNFEK || CSWSPDGSK || VWDVRPFAPK || RGPQLVCTGSDDGTVK	[K].tVAVWDSETGER.[V] || [R].hELLLGAGSGPGAGQQQATPGALLQAGPPR.[C] || [K].iFQGNVHNFEk.[N] || [R].cSWSPDGSk.[I] || [R].vWDVRPFAPk.[E] || [R].rGPQLVcTGSDDGTVk.[L]	N-Term(TMT6plex) || N-Term(TMT6plex); K11(TMT6plex) || N-Term(TMT6plex); C1(Carbamidomethyl); K9(TMT6plex) || N-Term(TMT6plex); K10(TMT6plex) || N-Term(TMT6plex); C7(Carbamidomethyl); K16(TMT6plex)	Up	1.41265	0.498401	1.16587e-08	5.8628e-08						YES	YES
211	SNRNP70	P08621	U1 small nuclear ribonucleoprotein 70 kDa	GYAFIEYEHER || QQEVETELK || GGADVNIR || EFEVYGPIK || VLVDVER || LGGGLGGTR || DMHSAYK || DPIPYLPPLEK || IHMVYSK || VNYDTTESK || MWDPHNDPNAQGDAFK	[R].gYAFIEYEHER.[D] || [R].qQEVETELk.[M] || [R].gGADVNIR.[H] || [R].eFEVYGPIk.[R] || [R].vLVDVER.[G] || [R].lGGGLGGTR.[R] || [R].dMHSAYk.[H] || [R].dPIPYLPPLEk.[L] || [R].iHMVYSk.[R] || [R].vNYDTTESk.[L] || [K].mWDPHNDPNAQGDAFk.[T] || [R].dmHSAYk.[H]	N-Term(TMT6plex) || N-Term(TMT6plex); K9(TMT6plex) || N-Term(TMT6plex); K7(TMT6plex) || N-Term(TMT6plex); K11(TMT6plex) || N-Term(TMT6plex); K16(TMT6plex) || N-Term(TMT6plex); M2(Oxidation); K7(TMT6plex)	Up	5.13483	2.36032	3.25557e-47	2.10241e-45		YES	YES	YES		YES	YES
212	SNRPA	P09012	U1 small nuclear ribonucleoprotein A	SMQGFPFYDKPMR || HDIAFVEFDNEVQAGAAR || EVSSATNALR || TDSDIIAK || SQETPATK	[R].sMQGFPFYDkPMR.[I] || [R].hDIAFVEFDNEVQAGAAR.[D] || [K].eVSSATNALR.[S] || [K].tDSDIIAk.[M] || [K].sQETPATk.[K]	N-Term(TMT6plex); K10(TMT6plex) || N-Term(TMT6plex) || N-Term(TMT6plex); K8(TMT6plex)	Up	3.09364	1.62931	2.62535e-17	2.95533e-16						YES	YES
213	SNRPD2	P62316	Small nuclear ribonucleoprotein Sm D2	REEEEFNTGPLSVLTQSVK || SEMTPEELQK || HCNMVLENVK || GDSVIVVLR || EMWTEVPK || NNTQVLINCR || NPLIAGK	[K].rEEEEFNTGPLSVLTQSVk.[N] || [K].sEMTPEELQk.[R] || [R].hcNMVLENVk.[E] || [R].gDSVIVVLR.[N] || [K].eMWTEVPk.[S] || [K].nNTQVLINcR.[N] || [R].nPLIAGk.[-]	N-Term(TMT6plex); K19(TMT6plex) || N-Term(TMT6plex); K10(TMT6plex) || N-Term(TMT6plex); C2(Carbamidomethyl); K10(TMT6plex) || N-Term(TMT6plex) || N-Term(TMT6plex); K8(TMT6plex) || N-Term(TMT6plex); C9(Carbamidomethyl) || N-Term(TMT6plex); K7(TMT6plex)	Up	1.24809	0.319726	1.40251e-11	9.35261e-11						YES	YES
214	SNRPD3	P62318	Small nuclear ribonucleoprotein Sm D3	VAQLEQVYIR || FLILPDMLK || VLHEAEGHIVTCETNTGEVYR || LIEAEDNMNCQMSNITVTYR || NAPMLK	[R].vAQLEQVYIR.[G] || [R].fLILPDMLk.[N] || [K].vLHEAEGHIVTcETNTGEVYR.[G] || [K].lIEAEDNMNcQMSNITVTYR.[D] || [K].nAPMLk.[S]	N-Term(TMT6plex) || N-Term(TMT6plex); K9(TMT6plex) || N-Term(TMT6plex); C12(Carbamidomethyl) || N-Term(TMT6plex); C10(Carbamidomethyl) || N-Term(TMT6plex); K6(TMT6plex)	Up	1.56687	0.647884	1.47398e-06	6.04874e-06						YES	YES	YES
215	SNRPE	P62304	Small nuclear ribonucleoprotein E	IEGCIIGFDEYMNLVLDDAEEIHSKTK || VMVQPINLIFR || GDNITLLQSVSN	[R].iEGcIIGFDEYMNLVLDDAEEIHSKTK.[S] || [K].vMVQPINLIFR.[Y] || [K].gDNITLLQSVSN.[-]	N-Term(TMT6plex); C4(Carbamidomethyl) || N-Term(TMT6plex)	Up	1.57623	0.656476	0.000257212	0.000766016						YES	YES	YES
216	SNRPF	P62306	Small nuclear ribonucleoprotein F	CNNVLYIR	[R].cNNVLYIR.[G]	N-Term(TMT6plex); C1(Carbamidomethyl)	Up	2.46497	1.30157	2.0813e-05	7.46713e-05						YES	YES	YES
217	SON	P18583	Protein SON	DIHLDLPSNNNLVSK || AGIEGPLLASDVGR || EVPPPPK || AQLLEIAK || ILPTSETK || AGVPLPPNLKPAPPPTIEEK	[K].dIHLDLPSNNNLVSk.[D] || [R].aGIEGPLLASDVGR.[D] || [K].eVPPPPk.[E] || [K].aQLLEIAk.[A] || [K].iLPTSETk.[Q] || [K].aGVPLPPNLkPAPPPTIEEk.[V]	N-Term(TMT6plex); K15(TMT6plex) || N-Term(TMT6plex) || N-Term(TMT6plex); K7(TMT6plex) || N-Term(TMT6plex); K8(TMT6plex) || N-Term(TMT6plex); K10(TMT6plex); K20(TMT6plex)	Up	6.37073	2.67146	1.14853e-19	1.56583e-18		YES		YES	YES	YES	YES
218	SP9	P0CG40	Transcription factor Sp9	IGNTSPLTTLPESSAFAK	[K].IGNTSPLTTLPESSAFAk.[G]	K18(TMT6plex)	Up	1.40579	0.49138	0.0082005	0.0165766
219	SRRM1	Q8IYB3	Serine/arginine repetitive matrix protein 1	VKEPSVQEATSTSDILK || MMQINLTGFLNGK || EPSVQEATSTSDILK || VPKPEPIPEPK || VNLEVIKPWITK || FAECLEK || MAAADSVQQR	[K].vkEPSVQEATSTSDILk.[V] || [K].mMQINLTGFLNGk.[N] || [K].ePSVQEATSTSDILk.[V] || [K].vPkPEPIPEPk.[E] || [K].vNLEVIkPWITk.[R] || [K].fAEcLEk.[K] || [K].mAAADSVQQR.[R]	N-Term(TMT6plex); K2(TMT6plex); K17(TMT6plex) || N-Term(TMT6plex); K13(TMT6plex) || N-Term(TMT6plex); K15(TMT6plex) || N-Term(TMT6plex); K3(TMT6plex); K11(TMT6plex) || N-Term(TMT6plex); K7(TMT6plex); K12(TMT6plex) || N-Term(TMT6plex); C4(Carbamidomethyl); K7(TMT6plex) || N-Term(TMT6plex)	Up	5.0232	2.32861	3.94958e-22	6.54883e-21		YES	YES	YES	YES	YES	YES	YES
220	SRRM2	Q9UQ35	Serine/arginine repetitive matrix protein 2	SGSSQELDVKPSASPQER || RPNPDILDHER || SPGMLEPLGSSR || TAPAANLASR || SLSYSPVER || SLSGSSPCPK || EDLNGPFLNQLETDPSLDMK || QSHSESPSLQSK || AQTPPGPSLSGSK || TAAALAPASLTSAR || TPTAPAVNLAGAR || EGRPPEPTPAK || MAPALSGANLTSPR || TSPAPWK || TAVAPSAVNLADPR || TPPVALNSSR || DVNPGGK || ENSFGSPLEFR || SGMSPEQSR || MSQVPAPVPLMSLR || VPLSAYER || DSLVQSCPGSLSLCAGVK || IPAASAAAMNLASAR || SSSASSPEMK || QSHSGSISPYPK …	[R].sGSSQELDVkPSASPQER.[S] || [K].rPNPDILDHER.[K] || [R].sPGMLEPLGSSR.[T] || [R].tAPAANLASR.[I] || [R].sLSYSPVER.[R] || [R].sLSGSSPcPk.[Q] || [K].eDLNGPFLNQLETDPSLDMk.[E] || [R].qSHSESPSLQSk.[S] || [K].aQTPPGPSLSGSk.[S] || [R].tAAALAPASLTSAR.[M] || [R].tPTAPAVNLAGAR.[T] || [R].eGRPPEPTPAk.[R] || [R].mAPALSGANLTSPR.[V] || [R].tSPAPWk.[R] || [R].tAVAPSAVNLADPR.[T] || [R].tPPVALNSSR.[M] || [K].dVNPG…	N-Term(TMT6plex); K10(TMT6plex) || N-Term(TMT6plex) || N-Term(TMT6plex); C8(Carbamidomethyl); K10(TMT6plex) || N-Term(TMT6plex); K20(TMT6plex) || N-Term(TMT6plex); K12(TMT6plex) || N-Term(TMT6plex); K13(TMT6plex) || N-Term(TMT6plex); K11(TMT6plex) || N-Term(TMT6plex); K7(TMT6plex) || N-Term(TMT6plex); C7(Carbamidomethyl); C14(Carbamidomethyl); K18(TMT6plex) || N-Term(TMT6plex); K22(TMT6plex) || N…	Up	3.24871	1.69987	2.04912e-71	3.14284e-69						YES	YES
221	SRRT	Q9BXP5	Serrate RNA effector molecule homolog	VALSEPQPER || WLCPLSGK || ISHGEVLEWQK || LTPLLSVR || EEEWEKPK || FVTSNTQELGK || ILEQEEEEEQAGKPGEPSK || QQMQDFFLAHK || QAENDSSNDDKTK || ECELSPGVNR || NINGITQHK || EICWNLQNIR || NIAPNISR	[R].vALSEPQPER.[R] || [K].wLcPLSGk.[K] || [R].iSHGEVLEWQk.[T] || [K].lTPLLSVR.[E] || [K].eEEWEkPk.[D] || [K].fVTSNTQELGk.[D] || [R].iLEQEEEEEQAGkPGEPSk.[K] || [R].qQMQDFFLAHk.[D] || [K].qAENDSSNDDkTk.[K] || [R].ecELSPGVNR.[D] || [R].nINGITQHk.[Q] || [K].eIcWNLQNIR.[L] || [R].nIAPNISR.[A]	N-Term(TMT6plex) || N-Term(TMT6plex); C3(Carbamidomethyl); K8(TMT6plex) || N-Term(TMT6plex); K11(TMT6plex) || N-Term(TMT6plex); K6(TMT6plex); K8(TMT6plex) || N-Term(TMT6plex); K13(TMT6plex); K19(TMT6plex) || N-Term(TMT6plex); K11(TMT6plex); K13(TMT6plex) || N-Term(TMT6plex); C2(Carbamidomethyl) || N-Term(TMT6plex); K9(TMT6plex) || N-Term(TMT6plex); C3(Carbamidomethyl)	Up	1.64218	0.715616	8.90759e-15	7.69691e-14							YES
222	SRSF1	Q07955	Serine/arginine-rich splicing factor 1	SHEGETAYIR || EAGDVCYADVYR || GGPPFAFVEFEDPR || VVVSGLPPSGSWQDLK || IYVGNLPPDIR || DGTGVVEFVR	[R].sHEGETAYIR.[V] || [R].eAGDVcYADVYR.[D] || [R].gGPPFAFVEFEDPR.[D] || [R].vVVSGLPPSGSWQDLk.[D] || [R].iYVGNLPPDIR.[T] || [R].dGTGVVEFVR.[K]	N-Term(TMT6plex) || N-Term(TMT6plex); C6(Carbamidomethyl) || N-Term(TMT6plex); K16(TMT6plex)	Up	2.41888	1.27434	5.35358e-15	4.76003e-14	YES					YES	YES	YES
223	SRSF10	O75494	Serine/arginine-rich splicing factor 10	NVYSSSR	[R].nVYSSSR.[Y]	N-Term(TMT6plex)	Up	4.16698	2.059	0.00101896	0.00268873						YES	YES
224	SRSF11	Q05519	Serine/arginine-rich splicing factor 11	EIEEAMK || EAQSLISAAIEPDK || LNHVAAGLVSPSLK || ALIVVPYAEGVIPDEAK || TLFGFLGK || SYSTAR || LMSTVDPK || LFPPDDSPLPVSSR	[K].eIEEAMk.[R] || [R].eAQSLISAAIEPDk.[K] || [K].lNHVAAGLVSPSLk.[S] || [R].aLIVVPYAEGVIPDEAk.[A] || [R].tLFGFLGk.[I] || [K].sYSTAR.[R] || [K].lMSTVDPk.[L] || [R].lFPPDDSPLPVSSR.[V]	N-Term(TMT6plex); K7(TMT6plex) || N-Term(TMT6plex); K14(TMT6plex) || N-Term(TMT6plex); K17(TMT6plex) || N-Term(TMT6plex); K8(TMT6plex) || N-Term(TMT6plex)	Up	4.51464	2.17461	2.78966e-28	6.74522e-27						YES	YES	YES
225	SRSF3	P84103	Serine/arginine-rich splicing factor 3	AFGYYGPLR || VELSNGEK || DSCPLDCK || GPPPSWGR || DAADAVR || VYVGNLGNNGNK	[R].aFGYYGPLR.[S] || [R].vELSNGEk.[R] || [R].dScPLDck.[V] || [R].gPPPSWGR.[R] || [R].dAADAVR.[E] || [K].vYVGNLGNNGNk.[T]	N-Term(TMT6plex) || N-Term(TMT6plex); K8(TMT6plex) || N-Term(TMT6plex); C3(Carbamidomethyl); C7(Carbamidomethyl); K8(TMT6plex) || N-Term(TMT6plex); K12(TMT6plex)	Up	8.00961	3.00173	4.34553e-23	7.50981e-22						YES	YES	YES
226	SRSF5	Q13243	Serine/arginine-rich splicing factor 5	QAGEVTFADAHRPK	[R].qAGEVTFADAHRPk.[L]	N-Term(TMT6plex); K14(TMT6plex)	Up	1.93134	0.949599	0.00183698	0.00449668						YES	YES	YES
227	SRSF6	Q13247	Serine/arginine-rich splicing factor 6	LLEVDLK || TNEGVIEFR || LDGTEINGR	[RK].lLEVDLk.[N] || [R].tNEGVIEFR.[S] || [K].lDGTEINGR.[N]	N-Term(TMT6plex); K7(TMT6plex) || N-Term(TMT6plex)	Up	2.77282	1.47136	1.42606e-09	7.81151e-09	YES					YES	YES	YES
228	SRSF7	Q16629	Serine/arginine-rich splicing factor 7	AFSYYGPLR || VELSTGMPR || VYVGNLGTGAGK || NPPGFAFVEFEDPRDAEDAVR	[R].aFSYYGPLR.[T] || [R].vELSTGMPR.[R] || [K].vYVGNLGTGAGk.[G] || [R].nPPGFAFVEFEDPRDAEDAVR.[G]	N-Term(TMT6plex) || N-Term(TMT6plex); K12(TMT6plex)	Up	4.37904	2.13062	5.27781e-16	5.30809e-15						YES	YES	YES
229	SUB1	P53999	Activated RNA polymerase II transcriptional coactivator p15	GISLNPEQWSQLK || QVAPEKPVK || EYWMDPEGEMKPGR	[K].gISLNPEQWSQLk.[E] || [K].qVAPEkPVk.[K] || [R].eYWMDPEGEMkPGR.[K]	N-Term(TMT6plex); K13(TMT6plex) || N-Term(TMT6plex); K6(TMT6plex); K9(TMT6plex) || N-Term(TMT6plex); K11(TMT6plex)	Up	1.41886	0.50473	3.56925e-05	0.000124064							YES
230	SYPL1	Q16563	Synaptophysin-like protein 1	TVTATFGYPFR || IATGHNIIDELPPCK	[K].tVTATFGYPFR.[L] || [K].iATGHNIIDELPPck.[K]	N-Term(TMT6plex) || N-Term(TMT6plex); C14(Carbamidomethyl); K15(TMT6plex)	Up	1.22569	0.293597	0.0182814	0.0336806
231	SYT1	P21579	Synaptotagmin-1	DLQSAEK	[R].dLQSAEk.[E]	N-Term(TMT6plex); K7(TMT6plex)	Up	3.52926	1.81937	0.0080347	0.0163222
232	TAF15	Q92804	TATA-binding protein-associated factor 2N	SGGGYGGDR || EFHGNIIK || SSGGGYSGDR	[R].sGGGYGGDR.[SG] || [K].eFHGNIIk.[V] || [R].sSGGGYSGDR.[S]	N-Term(TMT6plex) || N-Term(TMT6plex); K8(TMT6plex)	Up	1.26553	0.339743	0.0121323	0.0234063						YES	YES
233	TCF25	Q9BQ70	Transcription factor 25	SHFLWK || IEDSTGLNRPGPAPLSSR || SGCALTDAVAPGNK || HLNPDTELK	[R].sHFLWk.[E] || [R].iEDSTGLNRPGPAPLSSR.[K] || [R].sGcALTDAVAPGNk.[G] || [R].hLNPDTELk.[R]	N-Term(TMT6plex); K6(TMT6plex) || N-Term(TMT6plex) || N-Term(TMT6plex); C3(Carbamidomethyl); K14(TMT6plex) || N-Term(TMT6plex); K9(TMT6plex)	Up	1.72119	0.783404	5.54318e-07	2.41187e-06
234	TCP11L1	Q9NUJ3	T-complex protein 11-like protein 1	NQITEVLDLDLIK	[R].nQITEVLDLDLIk.[Q]	N-Term(TMT6plex); K13(TMT6plex)	Up	1.74648	0.804454	0.0222098	0.0396097
235	TFIP11	Q9UBB9	Tuftelin-interacting protein 11	LEPLYSPIR || NAQGIINPIEAK || TWVPTSLQSLIDMAK || HNVPDDGLPLQSQQLPQSGK || NIVTQWQPR || AEEHNIVFMPVIGK || LILQPWK || IFETLQDK || FNEALDIMNR || GVVFVQGEK || VDLAVAIVYPLMK || DMVVNLFHELEK || TGGNFKPSQK || GIGVAASSVPMNFK || VISNLSK || AVSSNVGAYMQPGAR	[R].lEPLYSPIR.[S] || [K].nAQGIINPIEAk.[Q] || [K].tWVPTSLQSLIDMAk.[-] || [K].hNVPDDGLPLQSQQLPQSGk.[E] || [R].nIVTQWQPR.[N] || [K].aEEHNIVFMPVIGk.[R] || [K].lILQPWk.[D] || [R].iFETLQDk.[Y] || [K].fNEALDIMNR.[A] || [R].gVVFVQGEk.[T] || [R].vDLAVAIVYPLMk.[E] || [R].dMVVNLFHELEk.[M] || [K].tGGNFkPSQk.[G] || [R].gIGVAASSVPMNFk.[D] || [R].vISNLSk.[V] || [R].aVSSNVGAYMQPGAR.[E]	N-Term(TMT6plex) || N-Term(TMT6plex); K12(TMT6plex) || N-Term(TMT6plex); K15(TMT6plex) || N-Term(TMT6plex); K20(TMT6plex) || N-Term(TMT6plex); K14(TMT6plex) || N-Term(TMT6plex); K7(TMT6plex) || N-Term(TMT6plex); K8(TMT6plex) || N-Term(TMT6plex); K9(TMT6plex) || N-Term(TMT6plex); K13(TMT6plex) || N-Term(TMT6plex); K6(TMT6plex); K10(TMT6plex)	Up	2.81651	1.49391	2.08885e-32	6.10244e-31						YES
236	THRAP3	Q9Y2W1	Thyroid hormone receptor-associated protein 3	GSFSDTGLGDGK || SPSELFAQHIVTIVHHVK || SDSFAPK || DLVHSNK || RGTEQEAAK || EQTFSGGTSQDTK || MDSFDEDLARPSGLLAQER || YYLHDDREGEGSDK || SIFQHIQSAQSQR || HGLAHDEMK || TEELEEESFPER || TDSEKPFR || SNWQNYR || SPLQSVVVR || ESEFDDEPK || MADFHK || EESTTGFDK || ASAVSELSPR || NREEEWDPEYTPK || SPPSTGSTYGSSQK || EESAASGGAAYTK || WEGLVYAPPGK || IDISPSTFR || EEMDDQDKDK || ASESSKPWPDATYGTGSASR || SSFSITR || EGEGSDK…	[K].gSFSDTGLGDGk.[M] || [R].sPSELFAQHIVTIVHHVk.[E] || [K].sDSFAPk.[T] || [R].dLVHSNk.[K] || [K].rGTEQEAAk.[N] || [K].eQTFSGGTSQDTk.[A] || [R].mDSFDEDLARPSGLLAQER.[K] || [K].yYLHDDREGEGSDk.[W] || [R].sIFQHIQSAQSQR.[S] || [K].hGLAHDEMk.[S] || [K].tEELEEESFPER.[S] || [K].tDSEkPFR.[G] || [R].sNWQNYR.[Q] || [K].sPLQSVVVR.[R] || [K].eSEFDDEPk.[F] || [K].mADFHk.[E] || [R].eESTTGFDk.[S] || [R].aSAVSELSPR…	N-Term(TMT6plex); K12(TMT6plex) || N-Term(TMT6plex); K18(TMT6plex) || N-Term(TMT6plex); K7(TMT6plex) || N-Term(TMT6plex); K9(TMT6plex) || N-Term(TMT6plex); K13(TMT6plex) || N-Term(TMT6plex) || N-Term(TMT6plex); K14(TMT6plex) || N-Term(TMT6plex); K5(TMT6plex) || N-Term(TMT6plex); K6(TMT6plex) || N-Term(TMT6plex); K11(TMT6plex) || N-Term(TMT6plex); K8(TMT6plex); K10(TMT6plex) || N-Term(TMT6plex); K…	Up	5.73261	2.51919	3.11958e-116	1.27591e-113		YES		YES		YES	YES
237	TIMM44	O43615	Mitochondrial import inner membrane translocase subunit TIM44	LGELTGTVK || TIESETVR || VTDLLGGLFSK	[K].lGELTGTVk.[E] || [K].tIESETVR.[T] || [K].vTDLLGGLFSk.[T]	N-Term(TMT6plex); K9(TMT6plex) || N-Term(TMT6plex) || N-Term(TMT6plex); K11(TMT6plex)	Up	1.57098	0.651662	0.00193435	0.00468136
238	TMA7	Q9Y2S6	Translation machinery-associated protein 7	GPLATGGIK || EMDEEDK	[K].gPLATGGIk.[K] || [K].eMDEEDk.[A]	N-Term(TMT6plex); K9(TMT6plex) || N-Term(TMT6plex); K7(TMT6plex)	Up	1.68347	0.751438	0.00162518	0.00406128
239	TMEM109	Q9BVC6	Transmembrane protein 109	ASGAQLEAK || DFAPPGQQK || EAPVDVLTQIGR	[R].aSGAQLEAk.[V] || [R].dFAPPGQQk.[R] || [R].eAPVDVLTQIGR.[S]	N-Term(TMT6plex); K9(TMT6plex) || N-Term(TMT6plex)	Up	1.40709	0.492715	0.00915155	0.0182288
240	TNPO3	Q9Y5L0	Transportin-3	NPQFLDPVLGYLMK || DSLLTHIQNLK || GLCEKPLASAAAK || LLSQEPSNGISSDPTVFLDR || HTNPIVENGQTHPCQK || IVCTPGQGLGDLR || SLDSFLLSPEAAVGLLK || ASFWLGELQR || QLTDFHK || ETTVGAVTVTHK || TNDEVIHGIFK || LAVIFR || LPETVHTAVR || QVTSAEECK || DLIHTGVANDHEEDFELRK || GCVQTLVEK || WLENSLK || DHMAQHFNGLLEIAR || GTALVLAR	[R].nPQFLDPVLGYLMk.[G] || [R].dSLLTHIQNLk.[D] || [K].gLcEkPLASAAAk.[A] || [K].lLSQEPSNGISSDPTVFLDR.[L] || [R].hTNPIVENGQTHPcQk.[V] || [K].iVcTPGQGLGDLR.[T] || [R].sLDSFLLSPEAAVGLLk.[G] || [R].aSFWLGELQR.[S] || [K].qLTDFHk.[Q] || [K].eTTVGAVTVTHk.[Q] || [K].tNDEVIHGIFk.[A] || [R].lAVIFR.[H] || [R].lPETVHTAVR.[Y] || [K].qVTSAEEck.[Q] || [R].dLIHTGVANDHEEDFELRk.[E] || [K].gcVQTLVEk.[Y] || [R].wLENSL…	N-Term(TMT6plex); K14(TMT6plex) || N-Term(TMT6plex); K11(TMT6plex) || N-Term(TMT6plex); C3(Carbamidomethyl); K5(TMT6plex); K13(TMT6plex) || N-Term(TMT6plex) || N-Term(TMT6plex); C14(Carbamidomethyl); K16(TMT6plex) || N-Term(TMT6plex); C3(Carbamidomethyl) || N-Term(TMT6plex); K17(TMT6plex) || N-Term(TMT6plex); K7(TMT6plex) || N-Term(TMT6plex); K12(TMT6plex) || N-Term(TMT6plex); C8(Carbamidomethyl)…	Up	5.28709	2.40247	1.3426e-45	7.8446e-44		YES		YES	YES	YES
241	TRA2A	Q13595	Transformer-2 protein homolog alpha	GFAFVYFER || VDYSITK || YGPLSGVNVVYDQR	[R].gFAFVYFER.[I] || [R].vDYSITk.[R] || [R].yGPLSGVNVVYDQR.[T]	N-Term(TMT6plex) || N-Term(TMT6plex); K7(TMT6plex)	Up	5.19571	2.37732	3.93098e-12	2.75618e-11		YES		YES		YES	YES
242	TRA2B	P62995	Transformer-2 protein homolog beta	AAQDRDQIYR || YGPIADVSIVYDQQSR || VDFSITK || GFAFVYFENVDDAK	[R].aAQDRDQIYR.[R] || [K].yGPIADVSIVYDQQSR.[R] || [R].vDFSITk.[R] || [R].gFAFVYFENVDDAk.[E]	N-Term(TMT6plex) || N-Term(TMT6plex); K7(TMT6plex) || N-Term(TMT6plex); K14(TMT6plex)	Up	9.70023	3.27802	4.7558e-17	5.16404e-16						YES	YES
243	TRAPPC1	Q9Y5R8	Trafficking protein particle complex subunit 1	DGFLAFQTSR || SLPFFSAR	[K].dGFLAFQTSR.[Y] || [R].sLPFFSAR.[A]	N-Term(TMT6plex)	Up	1.92784	0.946983	0.000540611	0.00151792
244	TRAPPC10	P48553	Trafficking protein particle complex subunit 10	EALSSVEAFEK || TQESWNAFLTK || TGSLCSLEVLITR || CMVTTDHK || CVVLSDPLK || DLAEFYMR || SCGVISMPVAAR || IVLPMHSFAQLR || SWNGLILR	[K].eALSSVEAFEk.[H] || [R].tQESWNAFLTk.[L] || [R].tGSLcSLEVLITR.[L] || [R].cMVTTDHk.[V] || [R].cVVLSDPLk.[D] || [K].dLAEFYMR.[K] || [K].scGVISMPVAAR.[A] || [K].iVLPMHSFAQLR.[D] || [K].sWNGLILR.[K]	N-Term(TMT6plex); K11(TMT6plex) || N-Term(TMT6plex); C5(Carbamidomethyl) || N-Term(TMT6plex); C1(Carbamidomethyl); K8(TMT6plex) || N-Term(TMT6plex); C1(Carbamidomethyl); K9(TMT6plex) || N-Term(TMT6plex) || N-Term(TMT6plex); C2(Carbamidomethyl)	Up	1.75021	0.807525	5.50733e-11	3.48324e-10
245	TRAPPC3	O43617	Trafficking protein particle complex subunit 3	LIEDFLAR || FVQDTLK || ETADVIAK || GALEMVQMAVEAK	[R].lIEDFLAR.[S] || [K].fVQDTLk.[G] || [R].eTADVIAk.[V] || [R].gALEMVQMAVEAk.[F]	N-Term(TMT6plex) || N-Term(TMT6plex); K7(TMT6plex) || N-Term(TMT6plex); K8(TMT6plex) || N-Term(TMT6plex); K13(TMT6plex)	Up	2.51289	1.32935	3.47766e-10	2.00333e-09
246	TRAPPC4	Q9Y296	Trafficking protein particle complex subunit 4	AGGLIYQLDSYAPR || CELFDQNLK || VGHAVLAINGMDVNGR || TFSYPLDLLLK	[K].aGGLIYQLDSYAPR.[A] || [R].cELFDQNLk.[L] || [R].vGHAVLAINGMDVNGR.[Y] || [K].tFSYPLDLLLk.[L]	N-Term(TMT6plex) || N-Term(TMT6plex); C1(Carbamidomethyl); K9(TMT6plex) || N-Term(TMT6plex); K11(TMT6plex)	Up	1.7446	0.802893	0.00027409	0.000810609
247	TRAPPC5	Q8IUR0	Trafficking protein particle complex subunit 5	VLGALLFVK || VLDALVAR || TFYIIER || GTTLMIK || EPLINTYISVPK || VFSVAELQSR	[K].vLGALLFVk.[G] || [R].vLDALVAR.[E] || [R].tFYIIER.[E] || [K].gTTLMIk.[F] || [R].ePLINTYISVPk.[E] || [R].vFSVAELQSR.[L]	N-Term(TMT6plex); K9(TMT6plex) || N-Term(TMT6plex) || N-Term(TMT6plex); K7(TMT6plex) || N-Term(TMT6plex); K12(TMT6plex)	Up	1.52997	0.613505	2.61223e-07	1.17407e-06
248	TRAPPC6B	Q86SZ2	Trafficking protein particle complex subunit 6B	FQVMIQK || VGQGLIER || LLTQMSAGK	[K].fQVMIQk.[L] || [R].vGQGLIER.[F] || [R].lLTQMSAGk.[Q]	N-Term(TMT6plex); K7(TMT6plex) || N-Term(TMT6plex) || N-Term(TMT6plex); K9(TMT6plex)	Up	1.58538	0.66483	0.00337419	0.00765275
249	TRAPPC9	Q96Q05	Trafficking protein particle complex subunit 9	EAISYYSK || SSEALILHAGECQR || VEGKPVNPPESNK || LLHELVYASR || LYGDFLSWK || SLLGQNVSTK || DVAQSLENYTSK || MAIQVDK || LENIGMEPLEK || FQGSTLPAEAANR || LQISTSLPR || LLLETLPGYSLSLDPK || GQFANPK	[K].eAISYYSk.[Y] || [R].sSEALILHAGEcQR.[M] || [R].vEGkPVNPPESNk.[A] || [R].lLHELVYASR.[R] || [K].lYGDFLSWk.[L] || [K].sLLGQNVSTk.[S] || [K].dVAQSLENYTSk.[C] || [R].mAIQVDk.[F] || [K].lENIGMEPLEk.[L] || [R].fQGSTLPAEAANR.[H] || [R].lQISTSLPR.[S] || [K].lLLETLPGYSLSLDPk.[D] || [K].gQFANPk.[Q]	N-Term(TMT6plex); K8(TMT6plex) || N-Term(TMT6plex); C12(Carbamidomethyl) || N-Term(TMT6plex); K4(TMT6plex); K13(TMT6plex) || N-Term(TMT6plex) || N-Term(TMT6plex); K9(TMT6plex) || N-Term(TMT6plex); K10(TMT6plex) || N-Term(TMT6plex); K12(TMT6plex) || N-Term(TMT6plex); K7(TMT6plex) || N-Term(TMT6plex); K11(TMT6plex) || N-Term(TMT6plex); K16(TMT6plex)	Up	1.98086	0.986125	6.34145e-14	5.05257e-13
250	TRIM27	P14373	Zinc finger protein RFP	IHIFAQK	[K].iHIFAQk.[C]	N-Term(TMT6plex); K7(TMT6plex)	Up	4.69097	2.22989	0.000373718	0.00107641		YES	YES	YES
251	U2AF1	Q01081	Splicing factor U2AF 35 kDa subunit	GGFCNFMHLKPISR || WFNGQPIHAELSPVTDFR || YGEVEEMNVCDNLGDHLVGNVYVK || CAVSDVEMQEHYDEFFEEVFTEMEEK || YGEVEEMNVCDNLGDHLVGNVYVKFRR || EEDAEK || AVIDLNNR	[R].gGFcNFMHLkPISR.[E] || [R].wFNGQPIHAELSPVTDFR.[E] || [K].yGEVEEMNVcDNLGDHLVGNVYVk.[F] || [R].cAVSDVEMQEHYDEFFEEVFTEMEEk.[Y] || [K].yGEVEEMNVcDNLGDHLVGNVYVKFRR.[E] || [R].eEDAEk.[A] || [K].aVIDLNNR.[W]	N-Term(TMT6plex); C4(Carbamidomethyl); K10(TMT6plex) || N-Term(TMT6plex) || N-Term(TMT6plex); C10(Carbamidomethyl); K24(TMT6plex) || N-Term(TMT6plex); C1(Carbamidomethyl); K26(TMT6plex) || N-Term(TMT6plex); C10(Carbamidomethyl) || N-Term(TMT6plex); K6(TMT6plex)	Up	10.2283	3.3545	3.95612e-29	1.05525e-27		YES	YES	YES		YES	YES	YES
252	U2AF2	P26368	Splicing factor U2AF 65 kDa subunit	SVDETTQAMAFDGIIFQGQSLK || RPHDYQPLPGMSENPSVYVPGVVSTVVPDSAHK || IFVEFTSVFDCQK || SIEIPRPVDGVEVPGCGK || AMQGLTGR || LGGLTQAPGNPVLAVQINQDK || EEHGGLIR || LFIGGLPNYLNDDQVK || AMQAAGQIPATALLPTMTPDGLAVTPTPVPVVGSQMTR || ELLTSFGPLK || YWDVPPPGFEHITPMQYK || YCDPDSYHR || DSATGLSK	[R].sVDETTQAMAFDGIIFQGQSLk.[I] || [R].rPHDYQPLPGMSENPSVYVPGVVSTVVPDSAHk.[L] || [K].iFVEFTSVFDcQk.[A] || [K].sIEIPRPVDGVEVPGcGk.[I] || [K].aMQGLTGR.[K] || [R].lGGLTQAPGNPVLAVQINQDk.[N] || [K].eEHGGLIR.[S] || [K].lFIGGLPNYLNDDQVk.[E] || [K].aMQAAGQIPATALLPTMTPDGLAVTPTPVPVVGSQMTR.[Q] || [K].eLLTSFGPLk.[A] || [K].yWDVPPPGFEHITPMQYk.[A] || [K].ycDPDSYHR.[R] || [K].dSATGLSk.[G]	N-Term(TMT6plex); K22(TMT6plex) || N-Term(TMT6plex); K33(TMT6plex) || N-Term(TMT6plex); C11(Carbamidomethyl); K13(TMT6plex) || N-Term(TMT6plex); C16(Carbamidomethyl); K18(TMT6plex) || N-Term(TMT6plex) || N-Term(TMT6plex); K21(TMT6plex) || N-Term(TMT6plex); K16(TMT6plex) || N-Term(TMT6plex); K10(TMT6plex) || N-Term(TMT6plex); K18(TMT6plex) || N-Term(TMT6plex); C2(Carbamidomethyl) || N-Term(TMT6ple…	Up	9.35556	3.22582	3.22806e-73	5.65834e-71	YES					YES	YES	YES
253	UBE2O	Q9C0C9	E2/E3 hybrid ubiquitin-protein ligase UBE2O	MDLFSALIK	[R].mDLFSALIk.[G]	N-Term(TMT6plex); K9(TMT6plex)	Up	1.29216	0.369781	0.0205761	0.0372374							YES
254	UPF2	Q9HAU5	Regulator of nonsense transcripts 2	VHQLDVAIPLHLK	[K].vHQLDVAIPLHLk.[S]	N-Term(TMT6plex); K13(TMT6plex)	Up	2.23655	1.16127	0.00740909	0.0152277							YES
255	USP39	Q53GS9	U4/U6.U5 tri-snRNP-associated protein 2	NNFFVEK || EAPASVVPFVR || AYDGTTYLPGIVGLNNIK || QQIANLDK || NYFLEEDNYK || FNGITEK	[K].nNFFVEk.[N] || [R].eAPASVVPFVR.[V] || [R].aYDGTTYLPGIVGLNNIk.[A] || [K].qQIANLDk.[Q] || [R].nYFLEEDNYk.[N] || [K].fNGITEk.[E]	N-Term(TMT6plex); K7(TMT6plex) || N-Term(TMT6plex) || N-Term(TMT6plex); K18(TMT6plex) || N-Term(TMT6plex); K8(TMT6plex) || N-Term(TMT6plex); K10(TMT6plex)	Up	1.50416	0.588958	2.62809e-06	1.04358e-05						YES
256	USP48	Q86UV5	Ubiquitin carboxyl-terminal hydrolase 48	LFVVDHVIK || TVNNLLK || IEVGDVNPSETQYISEPK || TSLPNLFQDK	[K].lFVVDHVIk.[I] || [K].tVNNLLk.[A] || [R].iEVGDVNPSETQYISEPk.[L] || [K].tSLPNLFQDk.[N]	N-Term(TMT6plex); K9(TMT6plex) || N-Term(TMT6plex); K7(TMT6plex) || N-Term(TMT6plex); K18(TMT6plex) || N-Term(TMT6plex); K10(TMT6plex)	Up	3.67475	1.87765	2.6499e-07	1.18665e-06
257	USP6	P35125	Ubiquitin carboxyl-terminal hydrolase 6	FQFVNDQWIKSQK	[R].fQFVNDQWIKSQk.[I]	N-Term(TMT6plex); K13(TMT6plex)	Up	4.22275	2.07818	0.00758574	0.0155128
258	USP7	Q93009	Ubiquitin carboxyl-terminal hydrolase 7	IQSLLDIQEK || IQDYDVSLDK || VLLDNVENK || FYPDRPHQK || IHQGEHFR || SLNYCGHIYTPISCK || AGFIQDTSLILYEEVKPNLTER || YDAGEHGLQEAEK || VTFEVFVQADAPHGVAWDSK || IMVMPR || AVYMMPTEGDDSSK || RPAMLDNEADGNK || LNTDPMLLQFFK || DDPENDNSELPTAK || GTCVEGTIPK || ITDFENR || DLLPVMCDR || LWPMQAR || DLLQFFKPR || MNYFQVAK || REDYYDIQLSIK || HTGYVGLK || EEEITLYPDK || HQYINEDEYEVNLK || IEEIPLDQVDIDKENEMLVTVAHFHK || GFID…	[R].iQSLLDIQEk.[E] || [R].iQDYDVSLDk.[A] || [R].vLLDNVENk.[M] || [R].fYPDRPHQk.[S] || [R].iHQGEHFR.[E] || [R].sLNYcGHIYTPISck.[I] || [R].aGFIQDTSLILYEEVkPNLTER.[I] || [K].yDAGEHGLQEAEk.[G] || [K].vTFEVFVQADAPHGVAWDSk.[K] || [K].iMVMPR.[F] || [K].aVYMMPTEGDDSSk.[S] || [K].rPAMLDNEADGNk.[T] || [R].lNTDPMLLQFFk.[S] || [K].dDPENDNSELPTAk.[E] || [K].gTcVEGTIPk.[L] || [K].iTDFENR.[R] || [R].dLLPVMcDR.[…	N-Term(TMT6plex); K10(TMT6plex) || N-Term(TMT6plex); K9(TMT6plex) || N-Term(TMT6plex) || N-Term(TMT6plex); C5(Carbamidomethyl); C14(Carbamidomethyl); K15(TMT6plex) || N-Term(TMT6plex); K16(TMT6plex) || N-Term(TMT6plex); K13(TMT6plex) || N-Term(TMT6plex); K20(TMT6plex) || N-Term(TMT6plex); K14(TMT6plex) || N-Term(TMT6plex); K12(TMT6plex) || N-Term(TMT6plex); C3(Carbamidomethyl); K10(TMT6plex) || N…	Up	7.24237	2.85646	9.76795e-166	1.19853e-162
259	VANGL1	Q8TAA9	Vang-like protein 1	AMIAAAAR || LVSDEAVTNGLR || LVVAVEEAFIHIQR	[R].aMIAAAAR.[R] || [R].lVSDEAVTNGLR.[D] || [R].lVVAVEEAFIHIQR.[L]	N-Term(TMT6plex)	Up	1.43111	0.517131	0.00136491	0.00348904
260	VAPA	Q9P0L0	Vesicle-associated membrane protein-associated protein A	LNDMEPSK || AVPLNASK || EAKPDELMDSK || HEQILVLDPPTDLK || VAHSDKPGSTSTASFR || CVFEMPNENDK || FMVQTIFAPPNTSDMEAVWK	[K].lNDMEPSk.[A] || [K].aVPLNASk.[Q] || [K].eAkPDELMDSk.[L] || [K].hEQILVLDPPTDLk.[F] || [K].vAHSDkPGSTSTASFR.[D] || [R].cVFEMPNENDk.[L] || [K].fMVQTIFAPPNTSDMEAVWk.[E]	N-Term(TMT6plex); K8(TMT6plex) || N-Term(TMT6plex); K3(TMT6plex); K11(TMT6plex) || N-Term(TMT6plex); K14(TMT6plex) || N-Term(TMT6plex); K6(TMT6plex) || N-Term(TMT6plex); C1(Carbamidomethyl); K11(TMT6plex) || N-Term(TMT6plex); K20(TMT6plex)	Up	1.12753	0.173169	0.00138728	0.00353887
261	VDAC1	P21796	Voltage-dependent anion-selective channel protein 1	LTFDSSFSPNTGK || NVNAGGHK || WTEYGLTFTEK || VTGSLETK || VNNSSLIGLGYTQTLKPGIK || LETAVNLAWTAGNSNTR || VTQSNFAVGYK	[K].lTFDSSFSPNTGk.[K] || [K].nVNAGGHk.[L] || [R].wTEYGLTFTEk.[W] || [K].vTGSLETk.[Y] || [K].vNNSSLIGLGYTQTLkPGIk.[L] || [K].lETAVNLAWTAGNSNTR.[F] || [R].vTQSNFAVGYk.[T]	N-Term(TMT6plex); K13(TMT6plex) || N-Term(TMT6plex); K8(TMT6plex) || N-Term(TMT6plex); K11(TMT6plex) || N-Term(TMT6plex); K16(TMT6plex); K20(TMT6plex) || N-Term(TMT6plex)	Up	1.47853	0.564167	0.000174805	0.00054438
262	VDAC2	P45880	Voltage-dependent anion-selective channel protein 2	NNFAVGYR || YQLDPTASISAK || LTFDTTFSPNTGK || LTLSALVDGK || VTGTLETK || VNNSSLIGVGYTQTLRPGVK	[R].nNFAVGYR.[T] || [K].yQLDPTASISAk.[V] || [K].lTFDTTFSPNTGk.[K] || [K].lTLSALVDGk.[S] || [K].vTGTLETk.[Y] || [K].vNNSSLIGVGYTQTLRPGVk.[L]	N-Term(TMT6plex) || N-Term(TMT6plex); K12(TMT6plex) || N-Term(TMT6plex); K13(TMT6plex) || N-Term(TMT6plex); K10(TMT6plex) || N-Term(TMT6plex); K8(TMT6plex) || N-Term(TMT6plex); K20(TMT6plex)	Up	1.77314	0.826303	4.1801e-06	1.62825e-05
263	VDAC3	Q9Y277	Voltage-dependent anion-selective channel protein 3	LTLDTIFVPNTGK || VCNYGLTFTQK	[K].lTLDTIFVPNTGk.[K] || [K].vcNYGLTFTQk.[W]	N-Term(TMT6plex); K13(TMT6plex) || N-Term(TMT6plex); C2(Carbamidomethyl); K11(TMT6plex)	Up	1.69908	0.764756	0.00155412	0.00390758
264	WDR33	Q9C0J8	pre-mRNA 3' end processing protein WDR33	TIDYNPSVIK || GLVVSGSK	[K].tIDYNPSVIk.[Y] || [K].gLVVSGSk.[D]	N-Term(TMT6plex); K10(TMT6plex) || N-Term(TMT6plex); K8(TMT6plex)	Up	2.54947	1.3502	0.000102965	0.000333346		YES		YES	YES		YES	YES
265	WDR48	Q8TAF3	WD repeat-containing protein 48	TLISASSDTTVK || VLICEEK || VDFEDEIK	[K].tLISASSDTTVk.[V] || [R].vLIcEEk.[A] || [K].vDFEDEIk.[K]	N-Term(TMT6plex); K12(TMT6plex) || N-Term(TMT6plex); C4(Carbamidomethyl); K7(TMT6plex) || N-Term(TMT6plex); K8(TMT6plex)	Up	1.97672	0.983111	6.30743e-06	2.37399e-05
266	WWP2	O00308	NEDD4-like E3 ubiquitin-protein ligase WWP2	FYYVDHNTR || NYEQWQSQR || HQPPSTNCFGGR || AGVALPFEK || TTTWQRPTAEYVR || AFLDGFNEVAPLEWLR || TTTWERPLPPGWEK || LPVGGFAELIGSNGPQK || EEYIMLLTDWR || DLESIDPEFYNSIVWIK	[R].fYYVDHNTR.[T] || [R].nYEQWQSQR.[N] || [R].hQPPSTNcFGGR.[S] || [R].aGVALPFEk.[S] || [R].tTTWQRPTAEYVR.[N] || [K].aFLDGFNEVAPLEWLR.[Y] || [K].tTTWERPLPPGWEk.[R] || [R].lPVGGFAELIGSNGPQk.[F] || [K].eEYIMLLTDWR.[F] || [K].dLESIDPEFYNSIVWIk.[E]	N-Term(TMT6plex) || N-Term(TMT6plex); C8(Carbamidomethyl) || N-Term(TMT6plex); K9(TMT6plex) || N-Term(TMT6plex); K14(TMT6plex) || N-Term(TMT6plex); K17(TMT6plex)	Up	2.84459	1.50822	1.40185e-17	1.63816e-16
267	YTHDC1	Q96MU7	YTH domain-containing protein 1	MLGGVFK || TQAVVSGR || GVWSTLPVNEK	[K].mLGGVFk.[I] || [R].tQAVVSGR.[R] || [K].gVWSTLPVNEk.[K]	N-Term(TMT6plex); K7(TMT6plex) || N-Term(TMT6plex) || N-Term(TMT6plex); K11(TMT6plex)	Up	3.00536	1.58754	1.91625e-06	7.78555e-06		YES	YES	YES		YES	YES
268	YWHAQ	P27348	14-3-3 protein theta	TAFDEAIAELDTLNEDSYK || YLAEVACGDDRK || YDDMATCMK || NVVGGR || YLIANATNPESK || QTIDNSQGAYQEAFDISK || SICTTVLELLDK	[K].tAFDEAIAELDTLNEDSYk.[D] || [R].yLAEVAcGDDRk.[Q] || [R].yDDMATcMk.[A] || [K].nVVGGR.[R] || [K].yLIANATNPESk.[V] || [K].qTIDNSQGAYQEAFDISk.[K] || [R].sIcTTVLELLDk.[Y]	N-Term(TMT6plex); K19(TMT6plex) || N-Term(TMT6plex); C7(Carbamidomethyl); K12(TMT6plex) || N-Term(TMT6plex); C7(Carbamidomethyl); K9(TMT6plex) || N-Term(TMT6plex) || N-Term(TMT6plex); K12(TMT6plex) || N-Term(TMT6plex); K18(TMT6plex) || N-Term(TMT6plex); C3(Carbamidomethyl); K12(TMT6plex)	Up	1.22875	0.297188	0.00100451	0.00265776
269	ZNF638	Q14966	Zinc finger protein 638	FSHADAQK || YIETTPLTIK || MNVQVTQHR	[K].fSHADAQk.[M] || [K].yIETTPLTIk.[G] || [R].mNVQVTQHR.[T]	N-Term(TMT6plex); K8(TMT6plex) || N-Term(TMT6plex); K10(TMT6plex) || N-Term(TMT6plex)	Up	1.7405	0.799502	0.000134317	0.000426963	YES					YES	YES
270	ZNF706	Q9Y5V0	Zinc finger protein 706	QGHDQK || QHFESK || AALIYTCTVCR	[K].qGHDQk.[A] || [K].qHFESk.[H] || [K].aALIYTcTVcR.[T]	N-Term(TMT6plex); K6(TMT6plex) || N-Term(TMT6plex); C7(Carbamidomethyl); C10(Carbamidomethyl)	Up	1.79372	0.842958	0.00212762	0.00510877
