# Supplementary material for: CLK-dependent exon recognition and conjoined gene formation revealed with a novel small molecule inhibitor
Source: Nat Commun. 2017 Feb 23;8:7. doi: 10.1038/s41467-016-0008-7 (PMC5431906; doi:10.1038/s41467-016-0008-7)
Supplement: Supplementary file 34 — CGs detected from siRNA knockdowns of splicing factors. See deFuse documentation for output format: https://bitbucket.org/dranew/defuse. [file 41467_2016_8_MOESM34_ESM.txt]

cluster_id	splitr_sequence	splitr_count	splitr_span_pvalue	splitr_pos_pvalue	splitr_min_pvalue	adjacent	altsplice	break_adj_entropy1	break_adj_entropy2	break_adj_entropy_min	breakpoint_homology	breakseqs_estislands_percident	cdna_breakseqs_percident	deletion	est_breakseqs_percident	eversion	exonboundaries	expression1	expression2	gene1	gene2	gene_align_strand1	gene_align_strand2	gene_chromosome1	gene_chromosome2	gene_end1	gene_end2	gene_location1	gene_location2	gene_name1	gene_name2	gene_start1	gene_start2	gene_strand1	gene_strand2	genome_breakseqs_percident	genomic_break_pos1	genomic_break_pos2	genomic_strand1	genomic_strand2	interchromosomal	interrupted_index1	interrupted_index2	inversion	library_name	max_map_count	max_repeat_proportion	mean_map_count	min_map_count
398	GAAAAAGGAACCTATCCTAGTGTGTCCACCTTTACGAAGCCGAGCATACACACCACCTGAAGATCTCCAGAGTCGTTTGGAATCTTACGTTAAAGAAGTTTTTGGTTCATCTCTTCCTAGTAATTGGCAAGACATCTCCCTGGAAGATAGTCGTCTAAAGTTCAATCTTCTGGCTCATTTAGCTGATGACTTGGGTCATGTAGTCCCTAACTCCAGACTCCACCAGATGTGCAG|GGTTTTGAGGTTTTGCTGAAGATATTCCTGAAGAATCATCCCAGGTGCCACACTAAAAAAATGATCCAGTTGACAGCTACCCCTGTGAGTGCACTTGTTGATGAGCCAGTGCATATCCGAGCTACAGGCCTGATTCCCTTTCAGATGGTGAGTTTTCAGGCATC…	65083	0.44637965518754297	0.479170508999647	0.588580400460137	Y	Y	3.51207644450867	3.48912663185998	3.48912663185998	9	0.0	0.0195400696864111	Y	0.0024390243902437892	N	Y	0	0	ENSG00000136897	ENSG00000136881	+	-	9	9	104160896	104145801	coding	utr5p	MRPL50	BAAT	104149915	104122699	-	-	0	104152859	104133745	-	+	N	-	-	N	CPEB2-1	1	0.0	1.0	1
693	ATGAGATTGTCCAAAACAAAGAAACATGTCAGCAGGGCCTATGGTGGTTCCATGTGTGCTAAATGTGTTCGTGACAGGATCAAGCGTGCTTTCCTTATCGAGGAGCAGAAAATCGTTGTGAAAGTGTTGAAGGCACAAGCACAGAGTCAGAAAGCTAAATAAAAAAATGAAACTTTTTTGAGTAATAAAAATGAAAAGACGCT|GAATAATTTATGATGTTATTGTTGAACCTCCAAGTGTCGGTTCTATGACTGATGAACATGGGCATCAGAGGCCAGTAGCTTTCTTGGCCTACAGAGTAAATGGACAATATATTATGGAAGGACTTGCATCCAGCTTCCTATTTACAATGGGAGGTTTAGGTTTCATAATCCTGGACCGATCGAATGCACCAAATA…	10996	0.7165405915530759	0.90642604785689	0.884811663142371	Y	Y	2.9453386794128598	3.59272380419397	2.9453386794128598	0	0.0	0.0	Y	0.0	N	Y	0	0	ENSG00000109475	ENSG00000198856	+	-	4	4	109551568	109588976	utr3p	coding	RPL34	OSTC	109541722	109571740	+	+	0	109546409	109576720	+	-	N	-	-	N	CPEB2-1	5	0.0	3.2	1
234	GCCTATAAGCTGGTGACCATCAAATTCAAGTGGTGGGGACTGCAAAGCAAAGTAGAAAACTTCATTCAAAAGCAAGAAAAACGGATATTTACAAACTTCCATCGCCAGCTTTTTTGTTGGATTGACAAGTGGATCGATCTCACGATGGAAGACATTAGGAGAATGGAAGACGAGACTCAGAAAGAACTAGAAACA|CCCACGACCTCCCTGCAAACAAGGCCTCAGCATCCCAGCCTGGCAGCCACTTGCAGTGCCTGTCTGTCCACTGCACAGACGACGTGGGTGACGCCAAGGCTCGAGCCTCCGTGCCCACCTGGCGGTCCCTGCATTCTGACATCTCCAACAGATTTGGGACATTCGTGGCTGCCCTAACTTGAATGACAAGAAAGATCC	58906	0.187830890373516	0.9362693813420999	0.927200369090182	Y	Y	3.07101108092519	3.2038455805864303	3.07101108092519	0	0.0	0.0127684498242875	Y	0.0178836392034361	N	Y	0	0	ENSG00000180957	ENSG00000169184	+	-	22	22	28316122	28197486	coding	coding	PITPNB	MN1	28202413	28144265	-	-	0	28254375	28147084	-	+	N	-	-	N	CPEB2-1	1	0.0	1.0	1
831	GGAGAGATTGAGGAGTGCACCATCCACTTCCGTGTCCAAGGGGACAACTACGGCTTCGTCACTTATCGCTATGCTGAGGAGGCATTTGCAGCCATTGAGAGTGGCCACAAGCTGCGGCAGGCAGATGAGCAGCCCTTTGATCTCTGCTTTGGGGGCCGAAGGCAGTTCTGCAAGAGGAGCTATTCTGATCTTGA|AGGGAGTTAAGCCCCAAGCCAAGGCAGCCAAAGCTCCTCCTAAGAAGGCCAAGAGCTCTGATTCTGATTCTGACTCAAGCTCCGAGGATGAGCCACCAAAGAACCAGAAGCCAAAGATAACACCTGTGACAGTTAAAGCTCAGACTAAAGCCCCTCCCAAACCAGCTCGAGCAGCACCTAAAATAGCCAATGGTAAAGCAGCCA…	20134	0.45109949194378496	0.7970706234315029	0.8637992409879529	Y	Y	3.70889084821189	3.11547640886856	3.11547640886856	0	0.0	0.0	Y	0.0	N	Y	0	0	ENSG00000148840	ENSG00000166197	+	-	10	10	103910082	103923627	coding	coding	PPRC1	NOLC1	103892787	103911933	+	+	0	103909086	103917806	+	-	N	-	-	N	CPEB2-1	1	0.0	1.0	1
80	GGCTTCCGCTATCGCTGCAGGGATGCCATGCGCTCAGTGACTAAGCAGGCCATTCGGGAGGCAAGATTGAAGGAGATCAAGGAAGAGCTTCTGCATTCTGAGAAGCTTAAGACATACTTTGAAGACAACCCTAGGGACCTCCAGCTGCTGCGGCATGACCTACCTTTGCACCCCGCAGTGGTGAAGCCCCACCTGGGCCATGTTCCTGACTACCTG|GGCCCAGAGTGAGCCTTACACAACCATCCACCAGCCTGGCTACTGCGCCTTCTATGACGAATGTGGGAAGAACCCAGAGCTGTCTGGAAGCCTCATGACACTCTCCAACGTGTCCTGCCTGTCCAACACGCCGGCCCGCAAGATCACAGGTGATCACCTGATCCTATTACAGAAGATCTGCC…	45762	0.378523725113817	0.7318577854739	0.8263941264077741	Y	Y	3.51360402781852	3.5339931873874804	3.51360402781852	6	0.0	0.0078443928600016	Y	0.0	N	Y	0	0	ENSG00000136271	ENSG00000015520	+	-	7	7	44614650	44580914	coding	coding	DDX56	NPC1L1	44605016	44552134	-	-	0	44607717	44579941	-	+	N	-	-	N	CPEB2-1	1	0.0	1.0	1
535	GAGCAGGAACTCAAAGCAGCCGCTGATGGCGTACTATCTGAAGTGAGGAAAAAACAAGCAGATACCAAAAGAATGGTGGACATTCTACGGGCTTTGGAGAAATTGAGGAAACTGAGGAAAGAGGCTGCAGCGAGGAAAG|CTGTTTGGGGCTCAGCTAAGTGACCACACAGGAGAGCAGTGAGGCCATTTGAGGCCTGAGCCTGGTCCTCAGGACTCGACTCTCTCTCCCTGCCATCAAGCAGCCTGCCCCAGCCCTGCCAGCCATCTCCACACTCCTGACAGAATGAATGCCCTCGATGGTGTTCCTTTCAAGTTGCCCAAGGGCTTTGTGATAGGCACAGAGCCTCTCCCT	47409	0.16974591985277404	0.7824994122902629	0.8577839492452709	Y	Y	3.0301624037703903	3.46554497702552	3.0301624037703903	1	0.0	0.0	Y	0.0	N	Y	0	0	ENSG00000090470	ENSG00000246922	+	-	15	15	65426174	65407535	coding	utr5p	PDCD7	UBAP1L	65409717	65385338	-	-	0	65421370	65398697	-	+	N	-	-	N	CPEB2-1	1	0.0	1.0	1
304	CGCGCCGCGGTTGGCGCCTGGGCGGCTGGGCGGCTGCCTAGCACCCGGAAGAGCCGTCAACTTAGCGAGCGCAACAGGCTGCCGCTGAGGAGCTGGAGCTGGTGGGGACTGGGCCGCAATGGACAAGCTGAAGAAGGTGCTGAGCGGGCAGGACACGGAGGACCGGAGCGGCCTGTCCGAGAC|GGATGTTTCCAGTCCTAAAGATTAGTGTCACAGGGTTGGACCCCAATGCCATGTACTCCCTCCTGCTGGACTTTGTCCCTACGGACAGTCACCGCTGGAAGTACGTCAACGGGGAATGGGTGCCCGCTGGCAAGCCAGAGGTCTCCAGCCACAGCTGCGTCTACATTCACCCGGACTCCCCCAACTTTGGGGCCCACTGGATGAAAGCTCCCATC…	44045	0.538086043465277	0.626438819984276	0.742326074904433	N	Y	3.26823605978234	3.4906542151698305	3.26823605978234	13	0.9945488797146179	0.00244498777506108	Y	0.634774940879394	N	Y	0	0	ENSG00000213064	ENSG00000143178	+	-	1	1	168212378	168283664	intron	coding	SFT2D2	TBX19	168195176	168250278	+	+	0	168195380	168260398	+	-	N	-	-	N	CPEB2-1	1	0.0	1.0	1
690	CAGGCTACATGGACTTTCCTAAAGTTGGGGGTATGCCTTTTTCTGTGTATGGGAATGCAATGATTCCTCCAGTAGCACCTATCCCTGATGGTGCTGGAGGACCCATATTTAATGGCCCTCATGCTGCAGACCCTTCTTGGAACTCACTGATAAAGATGGTTTCCAGCTCCACGGAAAATAATGGCCCTCAAACGG|CTCACTTATCTAAAGAATATGAGGAGGCTAATTTCAGAGCTATATGTGCGAGATAACTGCCACCCTTTCAAAGCCACTGTGTTGGTTTGGATTCAGCTTCCAATGTGGATCTTCATGTCTTTTGCTCTCCGGAATTTAAGCACGGGGGCAGCACATTCAGAAGGTTTTTCTGTTCAGGAACAGTTAGCTACTGGTGGAATTCT…	8	0.236394025012284	0.9256801056154408	0.9099819419844748	Y	Y	3.588962247475	3.4471914517728104	3.4471914517728104	0	0.0	0.0	Y	0.0	N	Y	0	0	ENSG00000132466	ENSG00000163626	+	-	4	4	74124515	73935472	coding	coding	ANKRD17	COX18	73939093	73921797	-	-	0	73942657	73931130	-	+	N	-	-	N	CPEB2-1	1	0.0	1.0	1
213	GTAGCAAAATTAACCTTTTTTTTTTCCAGTCACAGTATTTGTGAAAAGTAATGAGCCATAGTACCCAGTCATGTTAAATGAATATTAAAAGCATGGAGAGGAAACATGAGGAACAATGAATTTCAACATATGGCTTCAGAACATGAAGATGTTCTTGTATGGATTATAGTATCTAGTATTCAAAAATGCCTGCATCTCTTCTCTTATTTATT|GATCAACAAACAGTAATAATGACTGAATGTACAAGTCTTCAGTTTGTCAGCCCTTTTGCTTTTGAGGCAATGCAGAAGGTGGATGTTGTTTGCCTGGCATCTTTAAGTGATCCAGAATTAAGACTTCTTCTGCCCTGTTTGGTACGGATGGCACTTTGTGCACCTGCTGACCAGAGCCAAA	87585	0.18192081553418202	0.7096765690795171	0.808828015459359	Y	Y	3.17784060131804	3.4246428667082407	3.17784060131804	5	0.0	0.0	Y	0.0135597498387414	N	N	0	0	ENSG00000108510	ENSG00000108506	+	-	17	17	60142643	60005377	utr3p	coding	MED13	INTS2	60019966	59942731	-	-	0	60023381	60004023	-	+	N	-	-	N	CPEB2-1	1	0.0	1.0	1
374	ATTGAGAAAAAAGGTTTGGATAAATACCTCGGACATTATTTTGGTTGGTCTCCGAGACTACCAGGATAACAAAGCTGATGTAATTTTAAAATACAATGCAGACGAAGCTAGAAGTCTGAAGGCATACGGCGAGCTTCCAGAGCATGCTAAAATCAATGAAACTGATACATTTGGTCCTGGAGATGATGATGAAATTCAGTTTGATGACATTGGAGATGATGATGAAGATATTGATGAC|GCATGGAGGGATTTTTGAAATCAGATGAGAGGCAGAGATTGGCCAAAGAAAGACGAGAAGAAAGAGAAAAATGTCTGGCTGCTCGGGAGCAACAGATCCTGGAGAAACAGAAAAGAGCCAGGCTGCAGTACGAAAAGCAAATGGAGGAGCGATGGCGAAA…	75563	0.4593419443763721	0.43286365313508	0.529309226400899	Y	Y	2.84284912476227	2.89359261981439	2.84284912476227	0	0.0	0.0	Y	0.0	N	Y	0	0	ENSG00000173674	ENSG00000184368	+	-	X	X	20159962	20135035	coding	coding	EIF1AX	MAP7D2	20142636	20024831	-	-	0	20148634	20082923	-	+	N	-	-	N	CPEB2-1	2	0.0	2.0	2
425	GATGTCATGGTTTTGGTGGATTCAGAAGAGGAAGAGGAGGAGGAGGAGGAGGAGGAGGAAGATGCTGCAGTAGGGGAACAGGAGGGAGCACGTGAGAGAGAGGAGTTGCCAAAAGAAATACCTAAGCAGGACCACATTCACAGAGTGACCGCCTTGGTGAATGGGAACATAGAACAGATGGGAAATGGATTCCAGGATCTTCA|AGAGGAACCGCTGCTGCTGGCCGAACTCAAGCCCGGGCGCCCCCACCAGTTTGATTGGAAGTCCAGCTGTGAAACCTGGAGCGTCGCCTTCTCCCCAGATGGCTCCTGGTTTGCTTGGTCTCAAGGACACTGCATCGTCAAACTGATCCCCTGGCCGTTGGAGGAGCAGTTCATCCCTAAAGGGTTTGAAGCCAA…	31582	0.29969136636174704	0.986451852450205	0.9303746134461759	Y	Y	3.38912318237562	3.3174121187312595	3.3174121187312595	7	0.0	0.0	Y	0.0	N	Y	0	0	ENSG00000176834	ENSG00000176871	+	-	12	12	118573831	118500235	coding	coding	VSIG10	WSB2	118501398	118470712	-	-	0	118506182	118490283	-	+	N	-	-	N	CPEB2-1	1	0.0	1.0	1
622	TGCCCGGACTCCTGCTGTTGAGGGTCTGACAGAGGCTGAGGAGGAGGAGCTCAGGGCTGAGCTTACCAAGGTGGAAGAGGAAATTGTCACTCTGCGCCAGGTCCTGGCAGCCAAGGAGAGGCACTGTGGAGAGCTCAAGAGGAGGCTGGGCCTCTCCACCCTGGGGGAGCTGAAACAGAACCTGTCCAGGAGCTGGCATGACGTGCAGGTCTCTAGCGC|AATAGCCTAACATGGCAGACCAGAGACAGCGCTCACTGTCTACCTCTGGGGAGTCATTGTACCACGTCCTTGGGTTGGACAAGAACGCAACCTCAGATGACATTAAAAAGTCCTATCGGAAGCTTGCCTTGAAATATCACCCCGACAAGAACCCCGACAACCCGGAGGCCGCGGAC	117232	0.151452435600904	0.597084920142733	0.7125077726676851	Y	Y	3.67952553980864	3.72824693801095	3.67952553980864	0	0.9943325298438941	0.0	Y	0.0	N	Y	0	0	ENSG00000101150	ENSG00000101152	+	-	20	20	62522898	62567384	coding	utr5p	TPD52L2	DNAJC5	62496596	62526518	+	+	0	62505169	62559688	+	-	N	-	-	N	CPEB2-1	2	0.0677966101694915	1.57894736842105	1
81	TCCCTGGGCACCAGGAAGGAACTGCAGAAGGAGCTCCAGGAGCGTCTTTCTCAGGAATGCCCGATCAAGGAGGTGGTGCTTTATGTCAAAGAAGAAATGAAGAGGAATGATCTTCCAGAAACAGCAGTGATTGGTCTTCTGTGGACATGTATAATGAACGCTGTTGAGTGGAACAAGAAGGAAGAACTTGTTGCAGAGCAGGCTCTGAAGCACCTGAAG|TTGGTTAGTCTGCTGCTAATTGGAATTGCTGCGTGGGGCATTGGCTTCGGGCTGATTTCCAGTCTCCGAGTGGTCGGCGTGGTCATTGCAGTGGGCATCTTCTTGTTCCTGATTGCTTTAGTGGGTCTGATTGGAGCTGTAAAACATCATCAGGTGTTGCTATTTTTTTATATGATTATT	64153	0.242246795050339	0.672744641479879	0.783296705114627	Y	Y	3.4937534244795	3.4571608175836404	3.4571608175836404	0	0.0	0.0	Y	0.0	N	Y	0	0	ENSG00000136261	ENSG00000106537	+	-	7	7	16746148	16824161	coding	coding	BZW2	TSPAN13	16685756	16793160	+	+	0	16736686	16815836	+	-	N	-	-	N	CPEB2-1	1	0.0	1.0	1
392	TCCATAGCATAGACTGCTGTTCATCTGACGACACCAAAAAGAAGATGTACAGCTCCATCCTAGTGGTGGGAGGTGGTTTGATGTTTCATAAAGCTCAAGAATTTCTGCAGCACAGAATTCTCAACAAAATGCCACCATCCTTCAGGCGAATTATTGAAAATGTGGATGTGATCACAAGGCCTAAG|ACAATCACAAAGAGTGTGTAGGCCAGCCCCGGTCACAGAGTGCACCGTATCCTGTCACTTCTGGATGTGAGGGAGAAGTGAGTCATCTCATTCCCCTCCGTGGATCAGAGGACTTGGACTAGATAGAAGCATGTGGTGTCTCCTACGAGGCCTGGGCCGGCCTGGAGCCCTGGCACGGGGAGCCCTGGGGCAGCAGCAATCCCTGGGTGCCCG…	17941	0.488519622480489	0.6396529480721679	0.7560585557644559	N	Y	3.69272725367833	3.46232197653647	3.46232197653647	0	0.0	0.00783717703033104	Y	0.00783717703033104	N	Y	0	0	ENSG00000113812	ENSG00000016391	+	-	3	3	53916229	53880417	coding	utr5p	ACTR8	CHDH	53901093	53850387	-	-	0	53904009	53875026	-	+	N	-	-	N	CPEB2-1	1	0.0491803278688525	1.0	1
611	CCCCATTTAGGCCTGGCTGACCGGACACCCACCCTGGAGCCATGGTCCACGCCTTCCTCATTCACACCTTGAGGGCCCCGAATACTGAGGACACGGGCCTTTGCCGAGTGCTGTACTCCTGCGTCTTCGGTGCTGAGAAGTCACCTGATGACCCACGGCCGCATGGTGCCGAGAGGGACAGGCTTCTCCGGAAGGAACAGATTTTAGCTGTGGCC|AGTCTCGTTTCCTCTCAGTCCATCCACCCTTCATGGGGCCAGAGCCCTCTCTCCAGAATCTGAGCAGCAATGCCGTTTGCTGAAGACAAGACCTATAAGTATATCTGCCGCAATTTCAGCAATTTTTGCAATGTGGATGTTGTAGAGATTCTGCCTTACCTGCCCTGCCTCACAGCAAGAGAC…	130674	0.517910700898393	0.828208284674198	0.8822553097876801	Y	Y	3.7684867009189302	3.22846030519079	3.22846030519079	0	0.968826593137255	0.0	Y	0.9116753472222221	N	Y	0	0	ENSG00000125843	ENSG00000088888	+	-	20	20	3805949	3849280	coding	utr5p	AP5S1	MAVS	3801178	3827487	+	+	0	3802940	3835205	+	-	N	-	-	N	CPEB2-1	1	0.0	1.0	1
733	GCCCGGACTCCTGCTGTTGAGGGTCTGACAGAGGCTGAGGAGGAGGAGCTCAGGGCTGAGCTTACCAAGGTGGAAGAGGAAATTGTCACTCTGCGCCAGGTCCTGGCAGCCAAGGAGAGGCACTGTGGAGAGCTCAAGAGGAGGCTGGGCCTCTCCACCCTGGGGGAGCTGAAACAGAACCTGTCCAGGAGCTGGCATGACGTGCAGGTCTCTAGCGC|AATAGCCTAACATGGCAGACCAGAGACAGCGCTCACTGTCTACCTCTGGGGAGTCATTGTACCACGTCCTTGGGTTGGACAAGAACGCAACCTCAGATGACATTAAAAAGTCCTATCGGAAGCTTGCCTTGAAATATCACCCCGACAAGAACCCCGACAACCCGGAGGCCGCGGA	90247	0.11899587587765599	0.5759332853504089	0.7574680913972859	Y	Y	3.67952553980864	3.72824693801095	3.67952553980864	0	0.9943002175489492	0.0	Y	0.0	N	Y	0	0	ENSG00000101150	ENSG00000101152	+	-	20	20	62522898	62567384	coding	utr5p	TPD52L2	DNAJC5	62496596	62526518	+	+	0	62505169	62559688	+	-	N	-	-	N	siCPEB3-1	2	0.0701754385964912	1.61111111111111	1
951	AGCCTCAATGGCGTCTCTCAGGCAGACCTGCTGGACGGCTGCGATGTCTGCTCCTATGACCTGAAGTCTCATGCCCCCACCTGCTAGAATCTGCGGGAGCCCGTGGTGTAGCCTCCTCTGGCCTGAAAGGTCTGCCTCACACAGGCCTTCCCTGCAGGGCAGCCCATGGTGGCAGCCGGAG|CCAGCTCCCCTAGTCCAGGCCGAGCTTGCACTTGCGTCTTGTCTGCTGCTGCTGAACCAAGATTTAGCTGTGCGCCCTCCTTGCAGTCTCCTGGAACCAGCAGGAGGAAACATGGGGGATACTGGCCTGAGAAAGCGGAGAGAGGATGAGAAGTCGATCCAGAGCCAAGAGCCTAAGACCACCAGTCTCCAAAAGGAGCTGGGCCTCATCAGTGGCA…	6527	0.667222178596735	0.5141895420543541	0.686004445863402	N	Y	3.20976656280103	3.53209488171704	3.20976656280103	0	0.0	0.0	Y	0.0850775605609859	N	N	0	0	ENSG00000121289	ENSG00000021488	+	-	19	19	33462897	33360672	utr3p	utr5p	CEP89	SLC7A9	33369908	33321415	-	-	0	33369974	33359551	-	+	N	-	-	N	siCPEB3-1	1	0.0	1.0	1
923	TGGAGAGATTGAGGAGTGCACCATCCACTTCCGTGTCCAAGGGGACAACTACGGCTTCGTCACTTATCGCTATGCTGAGGAGGCATTTGCAGCCATTGAGAGTGGCCACAAGCTGCGGCAGGCAGATGAGCAGCCCTTTGATCTCTGCTTTGGGGGCCGAAGGCAGTTCTGCAAGAGGAGCTATTCTGATCTTGA|AGGGAGTTAAGCCCCAAGCCAAGGCAGCCAAAGCTCCTCCTAAGAAGGCCAAGAGCTCTGATTCTGATTCTGACTCAAGCTCCGAGGATGAGCCACCAAAGAACCAGAAGCCAAAGATAACACCTGTGACAGTTAAAGCTCAGACTAAAGCCCCTCCCAAACCAGCTCGAGCAGCACCTAAAATAGCCAATGGTAAAGCAGCC…	2	0.4682724001584671	0.823938317158317	0.85612825113709	Y	Y	3.70889084821189	3.11547640886856	3.11547640886856	0	0.0	0.0	Y	0.0	N	Y	0	0	ENSG00000148840	ENSG00000166197	+	-	10	10	103910082	103923627	coding	coding	PPRC1	NOLC1	103892787	103911933	+	+	0	103909086	103917806	+	-	N	-	-	N	siCPEB3-1	1	0.0	1.0	1
367	CGTAGCAAAATTAACCTTTTTTTTTTCCAGTCACAGTATTTGTGAAAAGTAATGAGCCATAGTACCCAGTCATGTTAAATGAATATTAAAAGCATGGAGAGGAAACATGAGGAACAATGAATTTCAACATATGGCTTCAGAACATGAAGATGTTCTTGTATGGATTATAGTATCTAGTATTCAAAAATGCCTGCATCTCTTCTCTTATTTATT|GATCAACAAACAGTAATAATGACTGAATGTACAAGTCTTCAGTTTGTCAGCCCTTTTGCTTTTGAGGCAATGCAGAAGGTGGATGTTGTTTGCCTGGCATCTTTAAGTGATCCAGAATTAAGACTTCTTCTGCCCTGTTTGGTACGGATGGCACTTTGTGCACCTGCTGACCAGAGCCAAAGC	80502	0.164937494770103	0.693694824220338	0.86184134965819	Y	Y	3.17784060131804	3.4246428667082407	3.17784060131804	5	0.0	0.0	Y	0.0134203245653881	N	N	0	0	ENSG00000108510	ENSG00000108506	+	-	17	17	60142643	60005377	utr3p	coding	MED13	INTS2	60019966	59942731	-	-	0	60023381	60004023	-	+	N	-	-	N	siCPEB3-1	1	0.0	1.0	1
402	TGCCTATAAGCTGGTGACCATCAAATTCAAGTGGTGGGGACTGCAAAGCAAAGTAGAAAACTTCATTCAAAAGCAAGAAAAACGGATATTTACAAACTTCCATCGCCAGCTTTTTTGTTGGATTGACAAGTGGATCGATCTCACGATGGAAGACATTAGGAGAATGGAAGACGAGACTCAGAAAGAACTAGAAACA|CCCACGACCTCCCTGCAAACAAGGCCTCAGCATCCCAGCCTGGCAGCCACTTGCAGTGCCTGTCTGTCCACTGCACAGACGACGTGGGTGACGCCAAGGCTCGAGCCTCCGTGCCCACCTGGCGGTCCCTGCATTCTGACATCTCCAACAGATTTGGGACATTCGTGGCTGCCCTAACTTGAATGACAAGAAAGATCCCCT	39406	0.1813141704772	0.932608231383425	0.9651181063224921	Y	Y	3.07101108092519	3.2038455805864303	3.07101108092519	0	0.0	0.0126910060506615	Y	0.0177802276689568	N	Y	0	0	ENSG00000180957	ENSG00000169184	+	-	22	22	28316122	28197486	coding	coding	PITPNB	MN1	28202413	28144265	-	-	0	28254375	28147084	-	+	N	-	-	N	siCPEB3-1	1	0.0	1.0	1
737	TGCTGGCGGCTGGAGGGTTGCGGAGCACCCACCCTGGAGCCATGGTCCACGCCTTCCTCATTCACACCTTGAGGGCCCCGAATACTGAGGACACGGGCCTTTGCCGAGTGCTGTACTCCTGCGTCTTCGGTGCTGAGAAGTCACCTGATGACCCACGGCCGCATGGTGCCGAGAGGGACAGGCTTCTCCGGAAGGAACAGATTTTAGCTGTGGCC|AGTCTCGTTTCCTCTCAGTCCATCCACCCTTCATGGGGCCAGAGCCCTCTCTCCAGAATCTGAGCAGCAATGCCGTTTGCTGAAGACAAGACCTATAAGTATATCTGCCGCAATTTCAGCAATTTTTGCAATGTGGATGTTGTAGAGATTCTGCCTTACCTGCCCTGCCTCACAGCAAGAGAC…	83432	0.49314944344300105	0.8185308635039699	0.930374690652702	Y	Y	3.7684867009189302	3.22846030519079	3.22846030519079	0	0.994884272256535	0.0	Y	0.759560796057146	N	Y	0	0	ENSG00000125843	ENSG00000088888	+	-	20	20	3805949	3849280	coding	utr5p	AP5S1	MAVS	3801178	3827487	+	+	0	3802940	3835205	+	-	N	-	-	N	siCPEB3-1	1	0.0	1.0	1
154	GAGGGCTTCCGCTATCGCTGCAGGGATGCCATGCGCTCAGTGACTAAGCAGGCCATTCGGGAGGCAAGATTGAAGGAGATCAAGGAAGAGCTTCTGCATTCTGAGAAGCTTAAGACATACTTTGAAGACAACCCTAGGGACCTCCAGCTGCTGCGGCATGACCTACCTTTGCACCCCGCAGTGGTGAAGCCCCACCTGGGCCATGTTCCTGACTACCTG|GGCCCAGAGTGAGCCTTACACAACCATCCACCAGCCTGGCTACTGCGCCTTCTATGACGAATGTGGGAAGAACCCAGAGCTGTCTGGAAGCCTCATGACACTCTCCAACGTGTCCTGCCTGTCCAACACGCCGGCCCGCAAGATCACAGGTGATCACCTGATCCTATTACAGAAGATCT…	14988	0.366980227974515	0.7170415835291859	0.879301662115057	Y	Y	3.51360402781852	3.5339931873874804	3.51360402781852	6	0.0	0.00775709219858145	Y	0.0	N	Y	0	0	ENSG00000136271	ENSG00000015520	+	-	7	7	44614650	44580914	coding	coding	DDX56	NPC1L1	44605016	44552134	-	-	0	44607717	44579941	-	+	N	-	-	N	siCPEB3-1	1	0.0	1.0	1
151	CCCTGGGCACCAGGAAGGAACTGCAGAAGGAGCTCCAGGAGCGTCTTTCTCAGGAATGCCCGATCAAGGAGGTGGTGCTTTATGTCAAAGAAGAAATGAAGAGGAATGATCTTCCAGAAACAGCAGTGATTGGTCTTCTGTGGACATGTATAATGAACGCTGTTGAGTGGAACAAGAAGGAAGAACTTGTTGCAGAGCAGGCTCTGAAGCACCTGA|AGTTGGTTAGTCTGCTGCTAATTGGAATTGCTGCGTGGGGCATTGGCTTCGGGCTGATTTCCAGTCTCCGAGTGGTCGGCGTGGTCATTGCAGTGGGCATCTTCTTGTTCCTGATTGCTTTAGTGGGTCTGATTGGAGCTGTAAAACATCATCAGGTGTTGCTATTTTTTGTATCCTTTTTA	40597	0.20926129144946296	0.690249750553634	0.861664555378196	Y	Y	3.4937534244795	3.4152256374964702	3.4152256374964702	0	0.0	0.0	Y	0.0	N	Y	0	0	ENSG00000136261	ENSG00000106537	+	-	7	7	16746148	16824161	coding	intron	BZW2	TSPAN13	16685756	16793160	+	+	0	16736686	16815836	+	-	N	-	1	N	siCPEB3-1	1	0.0	1.0	1
487	CGCGCCGCGGTTGGCGCCTGGGCGGCTGGGCGGCTGCCTAGCACCCGGAAGAGCCGTCAACTTAGCGAGCGCAACAGGCTGCCGCTGAGGAGCTGGAGCTGGTGGGGACTGGGCCGCAATGGACAAGCTGAAGAAGGTGCTGAGCGGGCAGGACACGGAGGACCGGAGCGGCCTGTCCGAG|ACGGATGTTTCCAGTCCTAAAGATTAGTGTCACAGGGTTGGACCCCAATGCCATGTACTCCCTCCTGCTGGACTTTGTCCCTACGGACAGTCACCGCTGGAAGTACGTCAACGGGGAATGGGTGCCCGCTGGCAAGCCAGAGGTCTCCAGCCACAGCTGCGTCTACATTCACCCGGACTCCCCCAACTTTGGGGCCCACTGGATGAAAGCTCCCATC…	39425	0.5292889609106629	0.5731067480772839	0.75768402964623	N	Y	3.25888918858746	3.58064844605001	3.25888918858746	4	0.9944886463412992	0.0	Y	0.630739304867012	N	Y	0	0	ENSG00000213064	ENSG00000143178	+	-	1	1	168212378	168283664	coding	coding	SFT2D2	TBX19	168195176	168250278	+	+	0	168195380	168260398	+	-	N	-	1	N	siCPEB3-1	1	0.0	1.0	1
529	ATTGAGAAAAAAGGTTTGGATAAATACCTCGGACATTATTTTGGTTGGTCTCCGAGACTACCAGGATAACAAAGCTGATGTAATTTTAAAATACAATGCAGACGAAGCTAGAAGTCTGAAGGCATACGGCGAGCTTCCAGAGCATGCTAAAATCAATGAAACTGATACATTTGGTCCTGGAGATGATGATGAAATTCAGTTTGATGACATTGGAGATGATGATGAAGATATTGATGAC|GCATGGAGGGATTTTTGAAATCAGATGAGAGGCAGAGATTGGCCAAAGAAAGACGAGAAGAAAGAGAAAAATGTCTGGGTAAGTTATGCACTTTGGCTATTTTGGTCCAAGGGAGTGGAGATATGGTGGTGTCTTTTCTGAAGATTCTTAGAAATTTGTG…	57318	0.44373221003508395	0.40702154956120296	0.537072921901401	Y	Y	2.84284912476227	2.89359261981439	2.84284912476227	0	0.0	0.0	Y	0.0	N	Y	0	0	ENSG00000173674	ENSG00000184368	+	-	X	X	20159962	20135035	coding	coding	EIF1AX	MAP7D2	20142636	20024831	-	-	0	20148634	20082923	-	+	N	-	1	N	siCPEB3-1	2	0.0	2.0	2
490	GCATCACAGATTGGCTGCAGTGCGCCTGGCTACCTTCCTACCTCGCTGGCTTGGCATCCTCAGCAAAGTGAAGTCTTTGTCTTTGGTGATGAGAATGGGACAGTCTCCCTTGTGGACACCAAGAGTACAAGCTGTGTCCTGAGCTCAGCTGTACACTCCCAGTGTGTCACTGGGCTGGTGTTCTCCCCACACAGG|GCTGGTTCTTGTGCTGAAACACCACGATGGTGCTGCCCATAAACTCGTGTGTTATTTCACCAACTGGGCACACAGTCGGCCAGGCCCTGCCTCGATCTTGCCCCATGACCTGGACCCCTTTCTCTGCACCCACCTGATATTTGCCTTTGCCTCAATGAACAACAATCAGATTGTTGCTAAGGATCTCCAGGATGAGAAAATTC…	24014	0.5585901865495789	0.530130884221767	0.711610195727646	N	Y	3.15848451151898	3.47804449069255	3.15848451151898	0	0.994883370955606	0.0	Y	0.24273890142964602	N	Y	0	0	ENSG00000116455	ENSG00000085465	+	-	1	1	111991998	111970399	coding	coding	WDR77	OVGP1	111982512	111956936	-	-	0	111985275	111969713	-	+	N	-	-	N	siCPEB3-1	1	0.0	1.0	1
124	CGAGGGCTTCCGCTATCGCTGCAGGGATGCCATGCGCTCAGTGACTAAGCAGGCCATTCGGGAGGCAAGATTGAAGGAGATCAAGGAAGAGCTTCTGCATTCTGAGAAGCTTAAGACATACTTTGAAGACAACCCTAGGGACCTCCAGCTGCTGCGGCATGACCTACCTTTGCACCCCGCAGTGGTGAAGCCCCACCTGGGCCATGTTCCTGACTACCTG|GGCCCAGAGTGAGCCTTACACAACCATCCACCAGCCTGGCTACTGCGCCTTCTATGACGAATGTGGGAAGAACCCAGAGCTGTCTGGAAGCCTCATGACACTCTCCAACGTGTCCTGCCTGTCCAACACGCCGGCCCGCAAGATCACAGGTGATCACCTGATCCTATTACAGAAGATC…	19319	0.35322916472416205	0.71583904567011	0.873613665876245	Y	Y	3.51360402781852	3.5339931873874804	3.51360402781852	6	0.0	0.0078201368523948	Y	0.0	N	Y	0	0	ENSG00000136271	ENSG00000015520	+	-	7	7	44614650	44580914	coding	coding	DDX56	NPC1L1	44605016	44552134	-	-	0	44607717	44579941	-	+	N	-	-	N	siCPEB3-2	1	0.0	1.0	1
887	CCCCATTTAGGCCTGGCTGACCGGACACCCACCCTGGAGCCATGGTCCACGCCTTCCTCATTCACACCTTGAGGGCCCCGAATACTGAGGACACGGGCCTTTGCCGAGTGCTGTACTCCTGCGTCTTCGGTGCTGAGAAGTCACCTGATGACCCACGGCCGCATGGTGCCGAGAGGGACAGGCTTCTCCGGAAGGAACAGATTTTAGCTGTGGCC|AGTCTCGTTTCCTCTCAGTCCATCCACCCTTCATGGGGCCAGAGCCCTCTCTCCAGAATCTGAGCAGCAATGCCGTTTGCTGAAGACAAGACCTATAAGTATATCTGCCGCAATTTCAGCAATTTTTGCAATGTGGATGTTGTAGAGATTCTGCCTTACCTGCCCTGCCTCACAGCAAGAGAC…	77522	0.4899515867951649	0.8176671274199009	0.925506684552963	Y	Y	3.7684867009189302	3.22846030519079	3.22846030519079	0	0.994884272256535	0.0	Y	0.8976854451307	N	Y	0	0	ENSG00000125843	ENSG00000088888	+	-	20	20	3805949	3849280	coding	utr5p	AP5S1	MAVS	3801178	3827487	+	+	0	3802940	3835205	+	-	N	-	-	N	siCPEB3-2	1	0.0	1.0	1
607	AAGAGAAAAAGGAACCTATCCTAGTGTGTCCACCTTTACGAAGCCGAGCATACACACCACCTGAAGATCTCCAGAGTCGTTTGGAATCTTACGTTAAAGAAGTTTTTGGTTCATCTCTTCCTAGTAATTGGCAAGACATCTCCCTGGAAGATAGTCGTCTAAAGTTCAATCTTCTGGCTCATTTAGCTGATGACTTGGGTCATGTAGTCCCTAACTCCAGACTCCACCAGATGTGCAG|GGTTTTGAGGTTTTGCTGAAGATATTCCTGAAGAATCATCCCAGGTGCCACACTAAAAAAATGATCCAGTTGACAGCTACCCCTGTGAGTGCACTTGTTGATGAGCCAGTGCATATCCGAGCTACAGGCCTGATTCCCTTTCAGATGGTGAGTTTTCAGG…	12984	0.45865638730566494	0.4519338581034961	0.607192090525681	Y	Y	3.51207644450867	3.48912663185998	3.48912663185998	9	0.0	0.0195169082125605	Y	0.00241545893719819	N	Y	0	0	ENSG00000136897	ENSG00000136881	+	-	9	9	104160896	104145801	coding	utr5p	MRPL50	BAAT	104149915	104122699	-	-	0	104152859	104133745	-	+	N	-	-	N	siCPEB3-2	1	0.0	1.0	1
491	GCATCACAGATTGGCTGCAGTGCGCCTGGCTACCTTCCTACCTCGCTGGCTTGGCATCCTCAGCAAAGTGAAGTCTTTGTCTTTGGTGATGAGAATGGGACAGTCTCCCTTGTGGACACCAAGAGTACAAGCTGTGTCCTGAGCTCAGCTGTACACTCCCAGTGTGTCACTGGGCTGGTGTTCTCCCCACACAG|GGCTGGTTCTTGTGCTGAAACACCACGATGGTGCTGCCCATAAACTCGTGTGTTATTTCACCAACTGGGCACACAGTCGGCCAGGCCCTGCCTCGATCTTGCCCCATGACCTGGACCCCTTTCTCTGCACCCACCTGATATTTGCCTTTGCCTCAATGAACAACAATCAGATTGTTGCTAAGGATCTCCAGGATGAGAAAATTC…	26504	0.590031789180849	0.513611299662415	0.6893998624354111	N	Y	3.1459146398350497	3.4586884008934904	3.1459146398350497	0	0.994857049348949	0.0	Y	0.249129204946584	N	Y	0	0	ENSG00000116455	ENSG00000085465	+	-	1	1	111991998	111970399	coding	coding	WDR77	OVGP1	111982512	111956936	-	-	0	111985275	111969713	-	+	N	-	-	N	siCPEB3-2	1	0.0	1.0	1
407	GCCTATAAGCTGGTGACCATCAAATTCAAGTGGTGGGGACTGCAAAGCAAAGTAGAAAACTTCATTCAAAAGCAAGAAAAACGGATATTTACAAACTTCCATCGCCAGCTTTTTTGTTGGATTGACAAGTGGATCGATCTCACGATGGAAGACATTAGGAGAATGGAAGACGAGACTCAGAAAGAACTAGAAACA|CCCACGACCTCCCTGCAAACAAGGCCTCAGCATCCCAGCCTGGCAGCCACTTGCAGTGCCTGTCTGTCCACTGCACAGACGACGTGGGTGACGCCAAGGCTCGAGCCTCCGTGCCCACCTGGCGGTCCCTGCATTCTGACATCTCCAACAGATTTGGGACATTCGTGGCTGCCCTAACTTGAATGACAAGAAAGATCC	25155	0.16937423544921	0.9322147601338341	0.9616208171050121	Y	Y	3.07101108092519	3.2038455805864303	3.07101108092519	0	0.0	0.0127684498242875	Y	0.0178836392034361	N	Y	0	0	ENSG00000180957	ENSG00000169184	+	-	22	22	28316122	28197486	coding	coding	PITPNB	MN1	28202413	28144265	-	-	0	28254375	28147084	-	+	N	-	-	N	siCPEB3-2	1	0.0	1.0	1
324	CGTAGCAAAATTAACCTTTTTTTTTTCCAGTCACAGTATTTGTGAAAAGTAATGAGCCATAGTACCCAGTCATGTTAAATGAATATTAAAAGCATGGAGAGGAAACATGAGGAACAATGAATTTCAACATATGGCTTCAGAACATGAAGATGTTCTTGTATGGATTATAGTATCTAGTATTCAAAAATGCCTGCATCTCTTCTCTTATTTATT|GATCAACAAACAGTAATAATGACTGAATGTACAAGTCTTCAGTTTGTCAGCCCTTTTGCTTTTGAGGCAATGCAGAAGGTGGATGTTGTTTGCCTGGCATCTTTAAGTGATCCAGAATTAAGACTTCTTCTGCCCTGTTTGGTACGGATGGCACTTTGTGCACCTGCTGACCAGAGCCAAAG	100502	0.14869204168295902	0.6923530720377609	0.856016982525999	Y	Y	3.17784060131804	3.4246428667082407	3.17784060131804	5	0.0	0.0	Y	0.0134865134865134	N	N	0	0	ENSG00000108510	ENSG00000108506	+	-	17	17	60142643	60005377	utr3p	coding	MED13	INTS2	60019966	59942731	-	-	0	60023381	60004023	-	+	N	-	-	N	siCPEB3-2	1	0.0	1.0	1
644	GTCATGGTTTTGGTGGATTCAGAAGAGGAAGAGGAGGAGGAGGAGGAGGAGGAGGAAGATGCTGCAGTAGGGGAACAGGAGGGAGCACGTGAGAGAGAGGAGTTGCCAAAAGAAATACCTAAGCAGGACCACATTCACAGAGTGACCGCCTTGGTGAATGGGAACATAGAACAGATGGGAAATGGATTCCAGGATCTTCA|AGAGGAACCGCTGCTGCTGGCCGAACTCAAGCCCGGGCGCCCCCACCAGTTTGATTGGAAGTCCAGCTGTGAAACCTGGAGCGTCGCCTTCTCCCCAGATGGCTCCTGGTTTGCTTGGTCTCAAGGACACTGCATCGTCAAACTGATCCCCTGGCCGTTGGAGGAGCAGTTGTAAACAGATTCAAGTGTTATCGGGCC…	17426	0.244671054811108	0.9856396865061828	0.963948453971588	Y	Y	3.38912318237562	3.3174121187312595	3.3174121187312595	7	0.0	0.0024875621890548803	Y	0.0024875621890548803	N	Y	0	0	ENSG00000176834	ENSG00000176871	+	-	12	12	118573831	118500235	coding	coding	VSIG10	WSB2	118501398	118470712	-	-	0	118506182	118490283	-	+	N	-	-	N	siCPEB3-2	1	0.0	1.0	1
18	GGCCTGCATGAGGTCCCTGTCAGTATACACCCTGGGGTGTACCCCACCCCTTCCCACTTTAATAAACGTGCTCCCTGTTGGGTGTCATCTGTGAAGACTGCCAGGCCTAGGCTCTCTGTAGAGAGTCTTCAAGATCCCGGAGTGGTAGCGCTGTCTCCTGGTGAAGGAGTATTTGTCACACTGGAATGTGACTGTGTGTGTAT|ATCCACTTCATCCAAGCCCAGCTTCGCAGACCTCTGGCGCCCGGCGGGTTCCCAGTTCCCCCGCTTCTTCCGAGGAGACAGCGGAGGCGAGGCCACCGGGCTGTCAGGCTGAAGCTCCGTGGCCGCCGGGTCCTGCACGCAGAGAAGACCCCAGCGCCGGCGCGGCTCAGGGCTGGGCCCACGGGACTCCGGACG…	32328	0.35661229015399004	0.98035072934871	0.956896822487365	Y	Y	3.35715736809928	3.51952501003312	3.35715736809928	0	0.0	0.0	Y	0.0	N	N	0	0	ENSG00000134809	ENSG00000149150	+	-	11	11	57298276	57283259	utr3p	utr5p	TIMM10	SLC43A1	57295936	57252007	-	-	0	57295998	57283179	-	+	N	-	-	N	siCPEB3-2	1	0.0	1.0	1
898	CCCGGAGGCTGAGGCTCTGGCCGCAGCCCGGGAGCGGAGCAGCCGCTTCTTGAGCGGCCTGGAGCTGGTGAAGCAGGGTGCCGAGGCGCGCGTGTTCCGTGGCCGCTTCCAGGGCCGCGCGGCGGTGATCAAGCACCGCTTCCCCAAGGGCTACCGGCACCCGGCGCTGGAGGCGCGGCTTGGCAGACGGCGGACGGTGCAGGAGGCCCGGGCGCTCCTCCGCTGTCGCCGCGCT|GGAAGGCCGCTGCTTGTTTGTCATCCTGCTCATGGCGGTGTACTGGTGCACGGAGGCCCTGCCGCTCTCAGTGACGGCGCTGCTGCCCATCGTCCTCTTCCCCTTCATGGGCATCTTGCCCTCCAACAAGGTCTGCCCCCAGTACTTCCTCGACACCAACTTC…	4194	0.344684331464067	0.454412674037363	0.607520501072658	Y	Y	3.11013383567725	3.54400240599166	3.11013383567725	5	0.994266890944771	0.0	Y	0.9885337818895428	N	Y	0	0	ENSG00000172315	ENSG00000158296	+	-	20	20	45318418	45304714	coding	utr5p	TP53RK	SLC13A3	45313004	45186463	-	-	0	45317771	45242364	-	+	N	-	1	N	siCPEB3-2	1	0.0	1.0	1
946	TGAGATTGTCCAAAACAAAGAAACATGTCAGCAGGGCCTATGGTGGTTCCATGTGTGCTAAATGTGTTCGTGACAGGATCAAGCGTGCTTTCCTTATCGAGGAGCAGAAAATCGTTGTGAAAGTGTTGAAGGCACAAGCACAGAGTCAGAAAGCTAAATAAAAAAATGAAACTTTTTTGAGTAATAAAAATGAAAAGACGCT|GAATAATTTATGATGTTATTGTTGAACCTCCAAGTGTCGGTTCTATGACTGATGAACATGGGCATCAGAGGCCAGTAGCTTTCTTGGCCTACAGAGTAAATGGACAATATATTATGGAAGGACTTGCATCCAGCTTCCTATTTACAATGGGAGGTTTAGGTTTCATAATCCTGGACCGATCGAATGCACCAAATAT…	8241	0.6841760498776961	0.87464054596492	0.9223312389023641	Y	Y	2.9453386794128598	3.59272380419397	2.9453386794128598	0	0.0	0.0	Y	0.0	N	Y	0	0	ENSG00000109475	ENSG00000198856	+	-	4	4	109551568	109588976	utr3p	coding	RPL34	OSTC	109541722	109571740	+	+	0	109546409	109576720	+	-	N	-	-	N	siCPEB3-2	5	0.0	4.375	1
110	CCTGGGCACCAGGAAGGAACTGCAGAAGGAGCTCCAGGAGCGTCTTTCTCAGGAATGCCCGATCAAGGAGGTGGTGCTTTATGTCAAAGAAGAAATGAAGAGGAATGATCTTCCAGAAACAGCAGTGATTGGTCTTCTGTGGACATGTATAATGAACGCTGTTGAGTGGAACAAGAAGGAAGAACTTGTTGCAGAGCAGGCTCTGAAGCACCTGAAG|TTGGTTAGTCTGCTGCTAATTGGAATTGCTGCGTGGGGCATTGGCTTCGGGCTGATTTCCAGTCTCCGAGTGGTCGGCGTGGTCATTGCAGTGGGCATCTTCTTGTTCCTGATTGCTTTAGTGGGTCTGATTGGAGCTGTAAAACATCATCAGGTGTTGCTATTTTTTTATATGATTATTC…	37558	0.215951648340807	0.653419868060603	0.829603015101342	Y	Y	3.4937534244795	3.4571608175836404	3.4571608175836404	0	0.0	0.0	Y	0.0	N	Y	0	0	ENSG00000136261	ENSG00000106537	+	-	7	7	16746148	16824161	coding	coding	BZW2	TSPAN13	16685756	16793160	+	+	0	16736686	16815836	+	-	N	-	-	N	siCPEB3-2	1	0.0	1.0	1
904	TGCCCGGACTCCTGCTGTTGAGGGTCTGACAGAGGCTGAGGAGGAGGAGCTCAGGGCTGAGCTTACCAAGGTGGAAGAGGAAATTGTCACTCTGCGCCAGGTCCTGGCAGCCAAGGAGAGGCACTGTGGAGAGCTCAAGAGGAGGCTGGGCCTCTCCACCCTGGGGGAGCTGAAACAGAACCTGTCCAGGAGCTGGCATGACGTGCAGGTCTCTAGCGC|AATAGCCTAACATGGCAGACCAGAGACAGCGCTCACTGTCTACCTCTGGGGAGTCATTGTACCACGTCCTTGGGTTGGACAAGAACGCAACCTCAGATGACATTAAAAAGTCCTATCGGAAGCTTGCCTTGAAATATCACCCCGACAAGAACCCCGACAACCCGGAGGCCGCGGAC	85498	0.12258214210152099	0.574301770106462	0.7524242402228729	Y	Y	3.67952553980864	3.72824693801095	3.67952553980864	0	0.9943325298438941	0.0	Y	0.0	N	Y	0	0	ENSG00000101150	ENSG00000101152	+	-	20	20	62522898	62567384	coding	utr5p	TPD52L2	DNAJC5	62496596	62526518	+	+	0	62505169	62559688	+	-	N	-	-	N	siCPEB3-2	2	0.0535714285714286	1.6	1
510	GGCGCGCCGCGGTTGGCGCCTGGGCGGCTGGGCGGCTGCCTAGCACCCGGAAGAGCCGTCAACTTAGCGAGCGCAACAGGCTGCCGCTGAGGAGCTGGAGCTGGTGGGGACTGGGCCGCAATGGACAAGCTGAAGAAGGTGCTGAGCGGGCAGGACACGGAGGACCGGAGCGGCCTGTCCGAG|ACGGATGTTTCCAGTCCTAAAGATTAGTGTCACAGGGTTGGACCCCAATGCCATGTACTCCCTCCTGCTGGACTTTGTCCCTACGGACAGTCACCGCTGGAAGTACGTCAACGGGGAATGGGTGCCCGCTGGCAAGCCAGAGGTCTCCAGCCACAGCTGCGTCTACATTCACCCGGACTCCCCCAACTTTGGGGCCCACTGGATGAAAGCTCCCA…	22836	0.518557401924548	0.5713587120210369	0.752433375766979	N	Y	3.25888918858746	3.58064844605001	3.25888918858746	4	0.9945488146995872	0.0	Y	0.623868214271469	N	Y	0	0	ENSG00000213064	ENSG00000143178	+	-	1	1	168212378	168283664	coding	coding	SFT2D2	TBX19	168195176	168250278	+	+	0	168195380	168260398	+	-	N	-	-	N	siCPEB3-2	1	0.0	1.0	1
574	AATTGAGAAAAAAGGTTTGGATAAATACCTCGGACATTATTTTGGTTGGTCTCCGAGACTACCAGGATAACAAAGCTGATGTAATTTTAAAATACAATGCAGACGAAGCTAGAAGTCTGAAGGCATACGGCGAGCTTCCAGAGCATGCTAAAATCAATGAAACTGATACATTTGGTCCTGGAGATGATGATGAAATTCAGTTTGATGACATTGGAGATGATGATGAAGATATTGATGAC|GCATGGAGGGATTTTTGAAATCAGATGAGAGGCAGAGATTGGCCAAAGAAAGACGAGAAGAAAGAGAAAAATGTCTGGGTAAGTTATGCACTTTGGCTATTTTGGTCCAAGGGAGTGGAGATATGGTGGTGTCTTTTCTGAAGATTCTTAGAAATTTGT…	55534	0.439939310619247	0.405044925803448	0.536462729235454	Y	Y	2.84284912476227	2.89359261981439	2.84284912476227	0	0.0	0.0	Y	0.0	N	Y	0	0	ENSG00000173674	ENSG00000184368	+	-	X	X	20159962	20135035	coding	coding	EIF1AX	MAP7D2	20142636	20024831	-	-	0	20148634	20082923	-	+	N	-	1	N	siCPEB3-2	3	0.0	2.1111111111111103	2
1049	GAGATTGAGGAGTGCACCATCCACTTCCGTGTCCAAGGGGACAACTACGGCTTCGTCACTTATCGCTATGCTGAGGAGGCATTTGCAGCCATTGAGAGTGGCCACAAGCTGCGGCAGGCAGATGAGCAGCCCTTTGATCTCTGCTTTGGGGGCCGAAGGCAGTTCTGCAAGAGGAGCTATTCTGATCTTGA|AGGGAGTTAAGCCCCAAGCCAAGGCAGCCAAAGCTCCTCCTAAGAAGGCCAAGAGCTCTGATTCTGATTCTGACTCAAGCTCCGAGGATGAGCCACCAAAGAACCAGAAGCCAAAGATAACACCTGTGACAGTTAAAGCTCAGACTAAAGCCCCTCCCAAACCAGCTCGAGCAGCACCTAAAATAGCCAATGGTAAAGCAGCCAGTA…	6	0.41107661937495	0.7996564119882611	0.889202688943519	Y	Y	3.70889084821189	3.11547640886856	3.11547640886856	0	0.0	0.0	Y	0.0	N	Y	0	0	ENSG00000148840	ENSG00000166197	+	-	10	10	103910082	103923627	coding	coding	PPRC1	NOLC1	103892787	103911933	+	+	0	103909086	103917806	+	-	N	-	-	N	DAZAP1-1	1	0.0	1.0	1
620	GTCATGGTTTTGGTGGATTCAGAAGAGGAAGAGGAGGAGGAGGAGGAGGAGGAGGAAGATGCTGCAGTAGGGGAACAGGAGGGAGCACGTGAGAGAGAGGAGTTGCCAAAAGAAATACCTAAGCAGGACCACATTCACAGAGTGACCGCCTTGGTGAATGGGAACATAGAACAGATGGGAAATGGATTCCAGGATCTTCA|AGAGGAACCGCTGCTGCTGGCCGAACTCAAGCCCGGGCGCCCCCACCAGTTTGATTGGAAGTCCAGCTGTGAAACCTGGAGCGTCGCCTTCTCCCCAGATGGCTCCTGGTTTGCTTGGTCTCAAGGACACTGCATCGTCAAACTGATCCCCTGGCCGTTGGAGGAGCAGTTGTAAACAGATTCAAGTGTTATCGGGCC	28604	0.25550017019300697	0.985622592703641	0.9650509311229158	Y	Y	3.38912318237562	3.3174121187312595	3.3174121187312595	7	0.0	0.0	Y	0.0	N	Y	0	0	ENSG00000176834	ENSG00000176871	+	-	12	12	118573831	118500235	coding	coding	VSIG10	WSB2	118501398	118470712	-	-	0	118506182	118490283	-	+	N	-	-	N	DAZAP1-1	1	0.0	1.0	1
943	CTGCCCGGACTCCTGCTGTTGAGGGTCTGACAGAGGCTGAGGAGGAGGAGCTCAGGGCTGAGCTTACCAAGGTGGAAGAGGAAATTGTCACTCTGCGCCAGGTCCTGGCAGCCAAGGAGAGGCACTGTGGAGAGCTCAAGAGGAGGCTGGGCCTCTCCACCCTGGGGGAGCTGAAACAGAACCTGTCCAGGAGCTGGCATGACGTGCAGGTCTCTAGCGC|AATAGCCTAACATGGCAGACCAGAGACAGCGCTCACTGTCTACCTCTGGGGAGTCATTGTACCACGTCCTTGGGTTGGACAAGAACGCAACCTCAGATGACATTAAAAAGTCCTATCGGAAGCTTGCCTTGAAATATCACCCCGACAAGAACCCCGACAACCCGGAGGCCGCGGAC	68539	0.145476977792552	0.572924244452559	0.753793175241193	Y	Y	3.67952553980864	3.72824693801095	3.67952553980864	0	0.9943324937027712	0.0	Y	0.0	N	Y	0	0	ENSG00000101150	ENSG00000101152	+	-	20	20	62522898	62567384	coding	utr5p	TPD52L2	DNAJC5	62496596	62526518	+	+	0	62505169	62559688	+	-	N	-	-	N	DAZAP1-1	2	0.0535714285714286	1.6666666666666698	1
438	TGCCTATAAGCTGGTGACCATCAAATTCAAGTGGTGGGGACTGCAAAGCAAAGTAGAAAACTTCATTCAAAAGCAAGAAAAACGGATATTTACAAACTTCCATCGCCAGCTTTTTTGTTGGATTGACAAGTGGATCGATCTCACGATGGAAGACATTAGGAGAATGGAAGACGAGACTCAGAAAGAACTAGAAACA|CCCACGACCTCCCTGCAAACAAGGCCTCAGCATCCCAGCCTGGCAGCCACTTGCAGTGCCTGTCTGTCCACTGCACAGACGACGTGGGTGACGCCAAGGCTCGAGCCTCCGTGCCCACCTGGCGGTCCCTGCATTCTGACATCTCCAACAGATTTGGGACATTCGTGGCTGCCCTAACTTGAATGACAAGAAAGATCCCCT	37326	0.199817938361512	0.932089598343354	0.962788436077673	Y	Y	3.07101108092519	3.2038455805864303	3.07101108092519	0	0.0	0.0126910060506615	Y	0.0177802276689568	N	Y	0	0	ENSG00000180957	ENSG00000169184	+	-	22	22	28316122	28197486	coding	coding	PITPNB	MN1	28202413	28144265	-	-	0	28254375	28147084	-	+	N	-	-	N	DAZAP1-1	1	0.0	1.0	1
926	CCATTTAGGCCTGGCTGACCGGACACCCACCCTGGAGCCATGGTCCACGCCTTCCTCATTCACACCTTGAGGGCCCCGAATACTGAGGACACGGGCCTTTGCCGAGTGCTGTACTCCTGCGTCTTCGGTGCTGAGAAGTCACCTGATGACCCACGGCCGCATGGTGCCGAGAGGGACAGGCTTCTCCGGAAGGAACAGATTTTAGCTGTGGCC|AGTCTCGTTTCCTCTCAGTCCATCCACCCTTCATGGGGCCAGAGCCCTCTCTCCAGAATCTGAGCAGCAATGCCGTTTGCTGAAGACAAGACCTATAAGTATATCTGCCGCAATTTCAGCAATTTTTGCAATGTGGATGTTGTAGAGATTCTGCCTTACCTGCCCTGCCTCACAGCAAGAGACCA…	70075	0.4904918031536789	0.8170772720554341	0.927081148993059	Y	Y	3.7684867009189302	3.22846030519079	3.22846030519079	0	0.994857994744289	0.0	Y	0.9023019001414999	N	Y	0	0	ENSG00000125843	ENSG00000088888	+	-	20	20	3805949	3849280	coding	utr5p	AP5S1	MAVS	3801178	3827487	+	+	0	3802940	3835205	+	-	N	-	-	N	DAZAP1-1	1	0.0	1.0	1
598	GAGAAAAAGGAACCTATCCTAGTGTGTCCACCTTTACGAAGCCGAGCATACACACCACCTGAAGATCTCCAGAGTCGTTTGGAATCTTACGTTAAAGAAGTTTTTGGTTCATCTCTTCCTAGTAATTGGCAAGACATCTCCCTGGAAGATAGTCGTCTAAAGTTCAATCTTCTGGCTCATTTAGCTGATGACTTGGGTCATGTAGTCCCTAACTCCAGACTCCACCAGATGTGCAG|GGTTTTGAGGTTTTGCTGAAGATATTCCTGAAGAATCATCCCAGGTGCCACACTAAAAAAATGATCCAGTTGACAGCTACCCCTGTGAGTGCACTTGTTGATGAGCCAGTGCATATCCGAGCTACAGGCCTGATTCCCTTTCAGATGGTGAGTTTTCAGGCA…	13846	0.49426501798825706	0.450519958083171	0.6080124896667901	Y	Y	3.51207644450867	3.48912663185998	3.48912663185998	9	0.0	0.0195284327323162	Y	0.00242718446601931	N	Y	0	0	ENSG00000136897	ENSG00000136881	+	-	9	9	104160896	104145801	coding	utr5p	MRPL50	BAAT	104149915	104122699	-	-	0	104152859	104133745	-	+	N	-	-	N	DAZAP1-1	1	0.0	1.0	1
154	TCCCTGGGCACCAGGAAGGAACTGCAGAAGGAGCTCCAGGAGCGTCTTTCTCAGGAATGCCCGATCAAGGAGGTGGTGCTTTATGTCAAAGAAGAAATGAAGAGGAATGATCTTCCAGAAACAGCAGTGATTGGTCTTCTGTGGACATGTATAATGAACGCTGTTGAGTGGAACAAGAAGGAAGAACTTGTTGCAGAGCAGGCTCTGAAGCACCTGAAG|TTGGTTAGTCTGCTGCTAATTGGAATTGCTGCGTGGGGCATTGGCTTCGGGCTGATTTCCAGTCTCCGAGTGGTCGGCGTGGTCATTGCAGTGGGCATCTTCTTGTTCCTGATTGCTTTAGTGGGTCTGATTGGAGCTGTAAAACATCATCAGGTGTTGCTATTTTTTTATATGATTAT…	58676	0.22258929602108501	0.65242290751002	0.8314994817894	Y	Y	3.4937534244795	3.4571608175836404	3.4571608175836404	0	0.0	0.0	Y	0.0	N	Y	0	0	ENSG00000136261	ENSG00000106537	+	-	7	7	16746148	16824161	coding	coding	BZW2	TSPAN13	16685756	16793160	+	+	0	16736686	16815836	+	-	N	-	-	N	DAZAP1-1	1	0.0	1.0	1
937	CCGGAGGCTGAGGCTCTGGCCGCAGCCCGGGAGCGGAGCAGCCGCTTCTTGAGCGGCCTGGAGCTGGTGAAGCAGGGTGCCGAGGCGCGCGTGTTCCGTGGCCGCTTCCAGGGCCGCGCGGCGGTGATCAAGCACCGCTTCCCCAAGGGCTACCGGCACCCGGCGCTGGAGGCGCGGCTTGGCAGACGGCGGACGGTGCAGGAGGCCCGGGCGCTCCTCCGCTGTCGCCGCGCT|GGAAGGCCGCTGCTTGTTTGTCATCCTGCTCATGGCGGTGTACTGGTGCACGGAGGCCCTGCCGCTCTCAGTGACGGCGCTGCTGCCCATCGTCCTCTTCCCCTTCATGGGCATCTTGCCCTCCAACAAGGTCTGCCCCCAGTACTTCCTCGACACCAACTTCC…	7154	0.35689167371580394	0.452746317393909	0.608006487288578	Y	Y	3.11013383567725	3.54400240599166	3.11013383567725	5	0.9942338206959079	0.0	Y	0.9884676413918172	N	Y	0	0	ENSG00000172315	ENSG00000158296	+	-	20	20	45318418	45304714	coding	utr5p	TP53RK	SLC13A3	45313004	45186463	-	-	0	45317771	45242364	-	+	N	-	1	N	DAZAP1-1	1	0.0	1.0	1
583	ATTGAGAAAAAAGGTTTGGATAAATACCTCGGACATTATTTTGGTTGGTCTCCGAGACTACCAGGATAACAAAGCTGATGTAATTTTAAAATACAATGCAGACGAAGCTAGAAGTCTGAAGGCATACGGCGAGCTTCCAGAGCATGCTAAAATCAATGAAACTGATACATTTGGTCCTGGAGATGATGATGAAATTCAGTTTGATGACATTGGAGATGATGATGAAGATATTGATGAC|GCATGGAGGGATTTTTGAAATCAGATGAGAGGCAGAGATTGGCCAAAGAAAGACGAGAAGAAAGAGAAAAATGTCTGGGTAAGTTATGCACTTTGGCTATTTTGGTCCAAGGGAGTGGAGATATGGTGGTGTCTTTTCTGAAGATTCTTAGAAATTTGTG…	77760	0.463843993436215	0.403714368680868	0.5369566237169761	Y	Y	2.84284912476227	2.89359261981439	2.84284912476227	0	0.0	0.0	Y	0.0	N	Y	0	0	ENSG00000173674	ENSG00000184368	+	-	X	X	20159962	20135035	coding	coding	EIF1AX	MAP7D2	20142636	20024831	-	-	0	20148634	20082923	-	+	N	-	1	N	DAZAP1-1	2	0.0	2.0	2
840	TTGCACCAAATCTTCTTCAGACAAGTGAAGGACATGAAAAGATGTCTTCTAACGCAGAAAAGAAGGGCGTGTACCAGACTTTATCCTGGAAAAGATACCAGCCATGTTGGGTATTGATGGTCTCTGTGCTACTCCATCACTGGAAGGCTTTGAAGAAGGTGAATATGAAACTCCTGGTGAATATAAGAGAAAGAGAAGACAACGTGTAGGA|GGTTGACAATGGTCTCCAGGATGGTCTCTACCATGCTATCTGGCCTACTGTTTTGGCTGGCATCTGGATGGACTCCAGCATTTGCTTACAGCCCCCGGACCCCTGACCGGGTCTCAGAAGCAGATATCCAGAGGCTGCTTCATGGTGTTATGGAGCAATTGGGCATTGCCAGGCCCCGAGTGGAATA…	18609	0.3605637119948579	0.8173349859790671	0.927167341481479	N	Y	3.43101850966944	3.71823771940677	3.43101850966944	0	0.0	0.0	Y	0.0	N	Y	0	0	ENSG00000187951	ENSG00000166922	+	-	15	15	31060329	32989299	utr3p	utr5p	ARHGAP11B	SCG5	30916697	32933877	+	+	0	30927836	32935787	+	-	N	-	-	N	DAZAP1-1	2	0.0	2.0	2
368	TCGTAGCAAAATTAACCTTTTTTTTTTCCAGTCACAGTATTTGTGAAAAGTAATGAGCCATAGTACCCAGTCATGTTAAATGAATATTAAAAGCATGGAGAGGAAACATGAGGAACAATGAATTTCAACATATGGCTTCAGAACATGAAGATGTTCTTGTATGGATTATAGTATCTAGTATTCAAAAATGCCTGCATCTCTTCTCTTATTTATT|GATCAACAAACAGTAATAATGACTGAATGTACAAGTCTTCAGTTTGTCAGCCCTTTTGCTTTTGAGGCAATGCAGAAGGTGGATGTTGTTTGCCTGGCATCTTTAAGTGATCCAGAATTAAGACTTCTTCTGCCCTGTTTGGTACGGATGGCACTTTGTGCACCTGCTGACCAGAGCCAAAGC	71603	0.180238946405952	0.691419509904301	0.8578734044358199	Y	Y	3.17784060131804	3.4246428667082407	3.17784060131804	5	0.0	0.0	Y	0.0134140648598181	N	N	0	0	ENSG00000108510	ENSG00000108506	+	-	17	17	60142643	60005377	utr3p	coding	MED13	INTS2	60019966	59942731	-	-	0	60023381	60004023	-	+	N	-	-	N	DAZAP1-1	1	0.0	1.0	1
367	GCAGAGCTAAGAACTGTTGAGAGTGAAGCTGCATCTTATCTGGACCAGATTTCTAGATATTATATTACAAGAGCCAAATTGGTTTCTAAAATAGCTAAATATCCCCATGTGGAGGACTATCGCCGCACCGTGACAGAGATTGATGAGAAAGAATATATCAGCCTTCGGCTCATCATATCAGAGCTGAGGAATCAATATG|ATCTGGTGGCTTGGGTCACAGCCAGCTTCCTGCACATTCCCCATGCCGAGGACATCCCAAACACAGTGACTCTGGGGAACAGAGTTGGCTTCTTGCTCCGACCCTATAACTTCTTTGATGAGGACCCCTCCATCTTCTCCCCTGGCAGTGTCTACTTTGAGAAGGGCCAGGATGCTGGGCTCTGCAGCATCAATCCTGT…	5	0.25750460661819297	0.969895807503636	0.9537309983687572	Y	Y	3.60888739872753	3.46079439322662	3.46079439322662	0	0.0	0.0	Y	0.0	N	Y	0	0	ENSG00000131467	ENSG00000131480	+	-	17	17	40995523	41002724	coding	coding	PSME3	AOC2	40976402	40996617	+	+	0	40991397	41002099	+	-	N	-	-	N	DAZAP1-1	1	0.0	1.0	1
545	GGAAGAGCCGTCAACTTAGCGAGCGCAACAGGCTGCCGCTGAGGAGCTGGAGCTGGTGGGGACTGGGCCGCAATGGACAAGCTGAAGAAGGTGCTGAGCGGGCAGGACACGGAGGACCGGAGCGGCCTGTCCGAG|ACGGATGTTTCCAGTCCTAAAGATTAGTGTCACAGGGTTGGACCCCAATGCCATGTACTCCCTCCTGCTGGACTTTGTCCCTACGGACAGTCACCGCTGGAAGTACGTCAACGGGGAATGGGTGCCCGCTGGCAAGCCAGAGGTCTCCAGCCACAGCTGCGTCTACATTCACCCGGACTCCCCCAACTTTGGGGCCCACTGGATGAAAGCTCCCATCTCCTTCAGCAAAGT	35085	0.5677880936110821	0.570238963149778	0.754226000800578	N	Y	3.25888918858746	3.58064844605001	3.25888918858746	4	0.992612776264002	0.0	Y	0.992612776264002	N	Y	0	0	ENSG00000213064	ENSG00000143178	+	-	1	1	168212378	168283664	coding	coding	SFT2D2	TBX19	168195176	168250278	+	+	0	168195380	168260398	+	-	N	-	-	N	DAZAP1-1	1	0.0	1.0	1
1077	CGCGGGTGGCCACGTCCAGCAAGGTCACCCGGGCCCAGATCGAGGACACGCTGCGCCGAGACCATCAGCTCAGGGAGGCCCCGGACACAGCCGAGAAAGCCAAGAGCCATCTGGAGGTGCCGCTGGAGGAGAACGTGAACCGCCGCGTGCTGGAGGAGGGCAGCGTGGAGGCGCGCACCATCGAGGACGCCATTGCAGTGCTCA|GGTCAGTGCAGGAGCCCAGCCGCTGAGCCATGCCGGGCCCCGGGCGGCCTGCAGCGAGCCCAACCCCTGCACCCAGGTAGTCATGAACAGCCACAGCTACAATGGCAGCGTGGGGCGGCCGCTGGGCAGCGGGCCGGGCGCCCTGGGACGAGACCCTCCGGACCCTGAGGCCGGCCACCCCCCACAACCCCCGC…	10863	0.693942799017044	0.968076430844322	0.923083611767028	Y	Y	3.64081336021051	3.1767676787548	3.1767676787548	0	0.0	0.0904217802228805	Y	0.0	N	Y	0	0	ENSG00000007080	ENSG00000105642	+	-	19	19	18054793	18110893	coding	utr5p	CCDC124	KCNN1	18043824	18062111	+	+	0	18054184	18084617	+	-	N	-	-	N	DAZAP1-1	1	0.0	1.0	1
938	GAAGAGGAAGTTGGTGTCGAGGAAGTACTGGGGGCAGACCTTGTTGGAGGGCAAGATGCCCATGAAGGGGAAGAGGACGATGGGCAGCAGCGCCGTCACTGAGAGCGGCAGGGCCTCCGTGCACCAGTACACCGCCATGAGCAGGATGACAAACAAGCAGCGGCCTTCC|AGCGCGGCGACAGCGGAGGAGCGCCCGGGCCTCCTGCACCGTCCGCCGTCTGCCAAGCCGCGCCTCCAGCGCCGGGTGCCGGTAGCCCTTGGGGAAGCGGTGCTTGATCACCGCCGCGCGGCCCTGGAAGCGGCCACGGAACACGCGCGCCTCGGCACCCTGCTTCACCAGCTCCAGGCCGCTCAAGAAGCGGCTGCTCCGCTCCCGGGCTGCGGCCAGAGCCTCAGCC…	7182	0.326227473080014	0.452731531138281	0.607988551980715	Y	Y	3.54400240599166	3.11013383567725	3.11013383567725	5	0.994097450507707	0.0	Y	0.988194901015414	N	Y	0	0	ENSG00000158296	ENSG00000172315	-	+	20	20	45304714	45318418	utr5p	coding	SLC13A3	TP53RK	45186463	45313004	-	-	0	45242364	45317771	+	-	N	-	1	N	DAZAP1-1	1	0.0	1.0	1
571	CGCGCCGCGGTTGGCGCCTGGGCGGCTGGGCGGCTGCCTAGCACCCGGAAGAGCCGTCAACTTAGCGAGCGCAACAGGCTGCCGCTGAGGAGCTGGAGCTGGTGGGGACTGGGCCGCAATGGACAAGCTGAAGAAGGTGCTGAGCGGGCAGGACACGGAGGACCGGAGCGGCCTGTCCGAG|ACGGATGTTTCCAGTCCTAAAGATTAGTGTCACAGGGTTGGACCCCAATGCCATGTACTCCCTCCTGCTGGACTTTGTCCCTACGGACAGTCACCGCTGGAAGTACGTCAACGGGGAATGGGTGCCCGCTGGCAAGCCAGAGGTCTCCAGCCACAGCTGCGTCTACATTCACCCGGACTCCCCCAACTTTGGGGCCCACTGGATGAAAGCTCCCATC…	38917	0.5431650986472221	0.5647778712209921	0.7296068578979151	N	Y	3.25888918858746	3.58064844605001	3.25888918858746	4	0.9944886133944209	0.0	Y	0.630737097426223	N	Y	0	0	ENSG00000213064	ENSG00000143178	+	-	1	1	168212378	168283664	coding	coding	SFT2D2	TBX19	168195176	168250278	+	+	0	168195380	168260398	+	-	N	-	-	N	siELAVL1-1	1	0.0	1.0	1
373	CGTAGCAAAATTAACCTTTTTTTTTTCCAGTCACAGTATTTGTGAAAAGTAATGAGCCATAGTACCCAGTCATGTTAAATGAATATTAAAAGCATGGAGAGGAAACATGAGGAACAATGAATTTCAACATATGGCTTCAGAACATGAAGATGTTCTTGTATGGATTATAGTATCTAGTATTCAAAAATGCCTGCATCTCTTCTCTTATTTATT|GATCAACAAACAGTAATAATGACTGAATGTACAAGTCTTCAGTTTGTCAGCCCTTTTGCTTTTGAGGCAATGCAGAAGGTGGATGTTGTTTGCCTGGCATCTTTAAGTGATCCAGAATTAAGACTTCTTCTGCCCTGTTTGGTACGGATGGCACTTTGTGCACCTGCTGACCAGAGCCAAAG	116671	0.16784058569237306	0.6869348679899229	0.828994038630764	Y	Y	3.17784060131804	3.4246428667082407	3.17784060131804	5	0.0	0.0	Y	0.0134865134865134	N	N	0	0	ENSG00000108510	ENSG00000108506	+	-	17	17	60142643	60005377	utr3p	coding	MED13	INTS2	60019966	59942731	-	-	0	60023381	60004023	-	+	N	-	-	N	siELAVL1-1	1	0.0	1.0	1
554	GCATCACAGATTGGCTGCAGTGCGCCTGGCTACCTTCCTACCTCGCTGGCTTGGCATCCTCAGCAAAGTGAAGTCTTTGTCTTTGGTGATGAGAATGGGACAGTCTCCCTTGTGGACACCAAGAGTACAAGCTGTGTCCTGAGCTCAGCTGTACACTCCCAGTGTGTCACTGGGCTGGTGTTCTCCCCACACAG|GTGCTGCCCATAAACTCGTGTGTTATTTCACCAACTGGGCACACAGTCGGCCAGGCCCTGCCTCGATCTTGCCCCATGACCTGGACCCCTTTCTCTGCACCCACCTGATATTTGCCTTTGCCTCAATGAACAACAATCAGATTGTTGCTAAGGATCTCCAGGATGAGAAAATTCTCTACCCAGAGTTCAACAAACTAAAGGAGA…	25682	0.549850588862239	0.772610113384069	0.8795118944767919	N	Y	3.1459146398350497	3.4451253122330296	3.1459146398350497	0	0.994857872084876	0.0	Y	0.0	N	Y	0	0	ENSG00000116455	ENSG00000085465	+	-	1	1	111991998	111970399	coding	coding	WDR77	OVGP1	111982512	111956936	-	-	0	111985275	111969263	-	+	N	-	-	N	siELAVL1-1	1	0.0	1.0	1
443	TGCCTATAAGCTGGTGACCATCAAATTCAAGTGGTGGGGACTGCAAAGCAAAGTAGAAAACTTCATTCAAAAGCAAGAAAAACGGATATTTACAAACTTCCATCGCCAGCTTTTTTGTTGGATTGACAAGTGGATCGATCTCACGATGGAAGACATTAGGAGAATGGAAGACGAGACTCAGAAAGAACTAGAAACA|CCCACGACCTCCCTGCAAACAAGGCCTCAGCATCCCAGCCTGGCAGCCACTTGCAGTGCCTGTCTGTCCACTGCACAGACGACGTGGGTGACGCCAAGGCTCGAGCCTCCGTGCCCACCTGGCGGTCCCTGCATTCTGACATCTCCAACAGATTTGGGACATTCGTGGCTGCCCTAACTTGAATGACAAGAAAGATCCCC	27463	0.186766053170591	0.9311061840266508	0.94330680662587	Y	Y	3.07101108092519	3.2038455805864303	3.07101108092519	0	0.0	0.0126972703439058	Y	0.0177864596720301	N	Y	0	0	ENSG00000180957	ENSG00000169184	+	-	22	22	28316122	28197486	coding	coding	PITPNB	MN1	28202413	28144265	-	-	0	28254375	28147084	-	+	N	-	-	N	siELAVL1-1	1	0.0	1.0	1
1066	AGCCTCAATGGCGTCTCTCAGGCAGACCTGCTGGACGGCTGCGATGTCTGCTCCTATGACCTGAAGTCTCATGCCCCCACCTGCTAGAATCTGCGGGAGCCCGTGGTGTAGCCTCCTCTGGCCTGAAAGGTCTGCCTCACACAGGCCTTCCCTGCAGGGCAGCCCATGGTGGCAGCCGGAG|CCAGCTCCCCTAGTCCAGGCCGAGCTTGCACTTGCGTCTTGTCTGCTGCTGCTGAACCAAGATTTAGCTGTGCGCCCTCCTTGCAGTCTCCTGGAACCAGCAGGAGGAAACATGGGGGATACTGGCCTGAGAAAGCGGAGAGAGGATGAGAAGTCGATCCAGAGCCAAGAGCCTAAGACCACCAGTCTCCAAAAGGAGCTGGGCCTCATCAGTGGCA…	11481	0.7150809776353221	0.504907092798146	0.6643413209680129	N	Y	3.20976656280103	3.53209488171704	3.20976656280103	0	0.0	0.0	Y	0.0850670120806789	N	N	0	0	ENSG00000121289	ENSG00000021488	+	-	19	19	33462897	33360672	utr3p	utr5p	CEP89	SLC7A9	33369908	33321415	-	-	0	33369974	33359551	-	+	N	-	-	N	siELAVL1-1	1	0.0	1.0	1
1065	GCGCCGCGGGTGGCCACGTCCAGCAAGGTCACCCGGGCCCAGATCGAGGACACGCTGCGCCGAGACCATCAGCTCAGGGAGGCCCCGGACACAGCCGAGAAAGCCAAGAGCCATCTGGAGGTGCCGCTGGAGGAGAACGTGAACCGCCGCGTGCTGGAGGAGGGCAGCGTGGAGGCGCGCACCATCGAGGACGCCATTGCAGTGCTCA|GGTCAGTGCAGGAGCCCAGCCGCTGAGCCATGCCGGGCCCCGGGCGGCCTGCAGCGAGCCCAACCCCTGCACCCAGGTAGTCATGAACAGCCACAGCTACAATGGCAGCGTGGGGCGGCCGCTGGGCAGCGGGCCGGGCGCCCTGGGACGAGACCCTCCGGACCCTGAGGCCGGCCACCCCCCACAACCC…	9411	0.7803741105165141	0.967320624979246	0.8971113294311801	Y	Y	3.64081336021051	3.1767676787548	3.1767676787548	0	0.0	0.10309196135617901	Y	0.0	N	Y	0	0	ENSG00000007080	ENSG00000105642	+	-	19	19	18054793	18110893	coding	utr5p	CCDC124	KCNN1	18043824	18062111	+	+	0	18054184	18084617	+	-	N	-	-	N	siELAVL1-1	1	0.0	1.0	1
891	CCCCATTTAGGCCTGGCTGACCGGACACCCACCCTGGAGCCATGGTCCACGCCTTCCTCATTCACACCTTGAGGGCCCCGAATACTGAGGACACGGGCCTTTGCCGAGTGCTGTACTCCTGCGTCTTCGGTGCTGAGAAGTCACCTGATGACCCACGGCCGCATGGTGCCGAGAGGGACAGGCTTCTCCGGAAGGAACAGATTTTAGCTGTGGCC|AGTCTCGTTTCCTCTCAGTCCATCCACCCTTCATGGGGCCAGAGCCCTCTCTCCAGAATCTGAGCAGCAATGCCGTTTGCTGAAGACAAGACCTATAAGTATATCTGCCGCAATTTCAGCAATTTTTGCAATGTGGATGTTGTAGAGATTCTGCCTTACCTGCCCTGCCTCACAGCAAGAGAC…	103559	0.5131024382258189	0.8141597055610359	0.901498596112709	Y	Y	3.7684867009189302	3.22846030519079	3.22846030519079	0	0.994857933115414	0.0	Y	0.902300729192859	N	Y	0	0	ENSG00000125843	ENSG00000088888	+	-	20	20	3805949	3849280	coding	utr5p	AP5S1	MAVS	3801178	3827487	+	+	0	3802940	3835205	+	-	N	-	-	N	siELAVL1-1	1	0.0	1.0	1
615	TTGAGAAAAAAGGTTTGGATAAATACCTCGGACATTATTTTGGTTGGTCTCCGAGACTACCAGGATAACAAAGCTGATGTAATTTTAAAATACAATGCAGACGAAGCTAGAAGTCTGAAGGCATACGGCGAGCTTCCAGAGCATGCTAAAATCAATGAAACTGATACATTTGGTCCTGGAGATGATGATGAAATTCAGTTTGATGACATTGGAGATGATGATGAAGATATTGATGAC|GCATGGAGGGATTTTTGAAATCAGATGAGAGGCAGAGATTGGCCAAAGAAAGACGAGAAGAAAGAGAAAAATGTCTGGCTGCTCGGGAGCAACAGATCCTGGAGAAACAGAAAAGAGCCAGGCTGCAGTACGAAAAGCAAATGGAGGAGCGATGGCGAAAA…	81425	0.423191001994211	0.396641441127503	0.532923509593916	Y	Y	2.84284912476227	2.89359261981439	2.84284912476227	0	0.0	0.0	Y	0.0	N	Y	0	0	ENSG00000173674	ENSG00000184368	+	-	X	X	20159962	20135035	coding	coding	EIF1AX	MAP7D2	20142636	20024831	-	-	0	20148634	20082923	-	+	N	-	-	N	siELAVL1-1	2	0.0	2.0	2
905	TGCCCGGACTCCTGCTGTTGAGGGTCTGACAGAGGCTGAGGAGGAGGAGCTCAGGGCTGAGCTTACCAAGGTGGAAGAGGAAATTGTCACTCTGCGCCAGGTCCTGGCAGCCAAGGAGAGGCACTGTGGAGAGCTCAAGAGGAGGCTGGGCCTCTCCACCCTGGGGGAGCTGAAACAGAACCTGTCCAGGAGCTGGCATGACGTGCAGGTCTCTAGCGC|AATAGCCTAACATGGCAGACCAGAGACAGCGCTCACTGTCTACCTCTGGGGAGTCATTGTACCACGTCCTTGGGTTGGACAAGAACGCAACCTCAGATGACATTAAAAAGTCCTATCGGAAGCTTGCCTTGAAATATCACCCCGACAAGAACCCCGACAACCCGGAGGCCGCGGA	100158	0.139614358841471	0.567062894973044	0.728803245754001	Y	Y	3.67952553980864	3.72824693801095	3.67952553980864	0	0.9943001808318259	0.0	Y	0.0	N	Y	0	0	ENSG00000101150	ENSG00000101152	+	-	20	20	62522898	62567384	coding	utr5p	TPD52L2	DNAJC5	62496596	62526518	+	+	0	62505169	62559688	+	-	N	-	-	N	siELAVL1-1	2	0.0862068965517241	1.5	1
589	TATTGCCCCCAATACCAACAACCTTGTCATCGCTCATTCGGACCAGCAGGTATTTGAGTACAGCATCCCAGACAAACAGTATACAGATTGGAGCCGGACTGTCCAGAAGCAGGGCTTTCACCACCTTTGGCTCCAAAGGGATACTCCTATCACACACATCAGTTTTCATCCCAAGAGACCGATGCACATCCTTCTCCATGATGCCTACATGTTCTGCATCATTGACAAGTCATT|GGCCTATAATGAGGAAATTTCTGTCTGACCAATATCAGGGGCACATCAGCTGCTGTACTAAGTTTCTTCAAATATCCTGGAATTGTGTCAAGTTCATCCGAGAAGTAACACCATATATCAAGAAGCCATCATTAGTATCAGATCTGCCGTGGGAAGGTGCAGCC…	8681	0.684683066461665	0.553188360151425	0.720562993183957	Y	Y	3.55760534744548	3.57386222793487	3.55760534744548	0	0.994518670777664	0.00239808153477228	Y	0.00239808153477228	N	Y	0	0	ENSG00000141076	ENSG00000168807	+	-	16	16	69202941	69342955	coding	coding	CIRH1A	SNTB2	69165194	69221032	+	+	0	69199429	69269651	+	-	N	-	-	N	siELAVL1-1	1	0.0	1.0	1
146	CCCTGGGCACCAGGAAGGAACTGCAGAAGGAGCTCCAGGAGCGTCTTTCTCAGGAATGCCCGATCAAGGAGGTGGTGCTTTATGTCAAAGAAGAAATGAAGAGGAATGATCTTCCAGAAACAGCAGTGATTGGTCTTCTGTGGACATGTATAATGAACGCTGTTGAGTGGAACAAGAAGGAAGAACTTGTTGCAGAGCAGGCTCTGAAGCACCTGAAG|TTGGTTAGTCTGCTGCTAATTGGAATTGCTGCGTGGGGCATTGGCTTCGGGCTGATTTCCAGTCTCCGAGTGGTCGGCGTGGTCATTGCAGTGGGCATCTTCTTGTTCCTGATTGCTTTAGTGGGTCTGATTGGAGCTGTAAAACATCATCAGGTGTTGCTATTTTTTTATATGATTATTC	69908	0.237894151488696	0.647423429861049	0.8028300607563291	Y	Y	3.4937534244795	3.4571608175836404	3.4571608175836404	0	0.0	0.0	Y	0.0	N	Y	0	0	ENSG00000136261	ENSG00000106537	+	-	7	7	16746148	16824161	coding	coding	BZW2	TSPAN13	16685756	16793160	+	+	0	16736686	16815836	+	-	N	-	-	N	siELAVL1-1	1	0.0	1.0	1
624	GAAAAAGGAACCTATCCTAGTGTGTCCACCTTTACGAAGCCGAGCATACACACCACCTGAAGATCTCCAGAGTCGTTTGGAATCTTACGTTAAAGAAGTTTTTGGTTCATCTCTTCCTAGTAATTGGCAAGACATCTCCCTGGAAGATAGTCGTCTAAAGTTCAATCTTCTGGCTCATTTAGCTGATGACTTGGGTCATGTAGTCCCTAACTCCAGACTCCACCAGATGTGCAG|GGTTTTGAGGTTTTGCTGAAGATATTCCTGAAGAATCATCCCAGGTGCCACACTAAAAAAATGATCCAGTTGACAGCTACCCCTGTGAGTGCACTTGTTGATGAGCCAGTGCATATCCGAGCTACAGGCCTGATTCCCTTTCAGATGGTGAGTTTTCAGGCATC…	13058	0.46065106477941603	0.443584239994433	0.5960583571124239	Y	Y	3.51207644450867	3.48912663185998	3.48912663185998	9	0.0	0.0195400696864111	Y	0.0024390243902437892	N	Y	0	0	ENSG00000136897	ENSG00000136881	+	-	9	9	104160896	104145801	coding	utr5p	MRPL50	BAAT	104149915	104122699	-	-	0	104152859	104133745	-	+	N	-	-	N	siELAVL1-1	1	0.0	1.0	1
658	TGTCATGGTTTTGGTGGATTCAGAAGAGGAAGAGGAGGAGGAGGAGGAGGAGGAGGAAGATGCTGCAGTAGGGGAACAGGAGGGAGCACGTGAGAGAGAGGAGTTGCCAAAAGAAATACCTAAGCAGGACCACATTCACAGAGTGACCGCCTTGGTGAATGGGAACATAGAACAGATGGGAAATGGATTCCAGGATCTTCA|AGAGGAACCGCTGCTGCTGGCCGAACTCAAGCCCGGGCGCCCCCACCAGTTTGATTGGAAGTCCAGCTGTGAAACCTGGAGCGTCGCCTTCTCCCCAGATGGCTCCTGGTTTGCTTGGTCTCAAGGACACTGCATCGTCAAACTGATCCCCTGGCCGTTGGAGGAGCAGTTCATCCCTAAAGGGTTTGAAGCCAAAA…	12145	0.277153464069601	0.9853887690998722	0.946140783371424	Y	Y	3.38912318237562	3.3174121187312595	3.3174121187312595	7	0.0	0.00247524752475248	Y	0.00247524752475248	N	Y	0	0	ENSG00000176834	ENSG00000176871	+	-	12	12	118573831	118500235	coding	coding	VSIG10	WSB2	118501398	118470712	-	-	0	118506182	118490283	-	+	N	-	-	N	siELAVL1-1	1	0.0	1.0	1
741	CTGGCGGCTGGAGGGTTGCGGAGCACCCACCCTGGAGCCATGGTCCACGCCTTCCTCATTCACACCTTGAGGGCCCCGAATACTGAGGACACGGGCCTTTGCCGAGTGCTGTACTCCTGCGTCTTCGGTGCTGAGAAGTCACCTGATGACCCACGGCCGCATGGTGCCGAGAGGGACAGGCTTCTCCGGAAGGAACAGATTTTAGCTGTGGCC|AGTCTCGTTTCCTCTCAGTCCATCCACCCTTCATGGGGCCAGAGCCCTCTCTCCAGAATCTGAGCAGCAATGCCGTTTGCTGAAGACAAGACCTATAAGTATATCTGCCGCAATTTCAGCAATTTTTGCAATGTGGATGTTGTAGAGATTCTGCCTTACCTGCCCTGCCTCACAGCAAGAGACCA…	101487	0.493506209126065	0.825020297245675	0.88956894926964	Y	Y	3.7684867009189302	3.22846030519079	3.22846030519079	0	0.9948313834324201	0.0	Y	0.777749487594047	N	Y	0	0	ENSG00000125843	ENSG00000088888	+	-	20	20	3805949	3849280	coding	utr5p	AP5S1	MAVS	3801178	3827487	+	+	0	3802940	3835205	+	-	N	-	-	N	siELAVL1-2	1	0.0	1.0	1
512	AAATTGAGAAAAAAGGTTTGGATAAATACCTCGGACATTATTTTGGTTGGTCTCCGAGACTACCAGGATAACAAAGCTGATGTAATTTTAAAATACAATGCAGACGAAGCTAGAAGTCTGAAGGCATACGGCGAGCTTCCAGAGCATGCTAAAATCAATGAAACTGATACATTTGGTCCTGGAGATGATGATGAAATTCAGTTTGATGACATTGGAGATGATGATGAAGATATTGATGAC|GCATGGAGGGATTTTTGAAATCAGATGAGAGGCAGAGATTGGCCAAAGAAAGACGAGAAGAAAGAGAAAAATGTCTGGGTAAGTTATGCACTTTGGCTATTTTGGTCCAAGGGAGTGGAGATATGGTGGTGTCTTTTCTGAAGATTCTTAGAAATTTG…	35370	0.514732446145644	0.42473300364851296	0.5311020468747589	Y	Y	2.84284912476227	2.89359261981439	2.84284912476227	0	0.0	0.0	Y	0.0	N	Y	0	0	ENSG00000173674	ENSG00000184368	+	-	X	X	20159962	20135035	coding	coding	EIF1AX	MAP7D2	20142636	20024831	-	-	0	20148634	20082923	-	+	N	-	1	N	siELAVL1-2	2	0.0	2.0	2
860	TGGAGAGATTGAGGAGTGCACCATCCACTTCCGTGTCCAAGGGGACAACTACGGCTTCGTCACTTATCGCTATGCTGAGGAGGCATTTGCAGCCATTGAGAGTGGCCACAAGCTGCGGCAGGCAGATGAGCAGCCCTTTGATCTCTGCTTTGGGGGCCGAAGGCAGTTCTGCAAGAGGAGCTATTCTGATCTTGA|AGGGAGTTAAGCCCCAAGCCAAGGCAGCCAAAGCTCCTCCTAAGAAGGCCAAGAGCTCTGATTCTGATTCTGACTCAAGCTCCGAGGATGAGCCACCAAAGAACCAGAAGCCAAAGATAACACCTGTGACAGTTAAAGCTCAGACTAAAGCCCCTCCCAAACCAGCTCGAGCAGCACCTAAAATAGCCAATGGTAAAGCAGCC…	13933	0.4653229383931461	0.793232126780685	0.8712673108711909	Y	Y	3.70889084821189	3.11547640886856	3.11547640886856	0	0.0	0.0	Y	0.0	N	Y	0	0	ENSG00000148840	ENSG00000166197	+	-	10	10	103910082	103923627	coding	coding	PPRC1	NOLC1	103892787	103911933	+	+	0	103909086	103917806	+	-	N	-	-	N	siELAVL1-2	1	0.0	1.0	1
492	CCCCAATACCAACAACCTTGTCATCGCTCATTCGGACCAGCAGGTATTTGAGTACAGCATCCCAGACAAACAGTATACAGATTGGAGCCGGACTGTCCAGAAGCAGGGCTTTCACCACCTTTGGCTCCAAAGGGATACTCCTATCACACACATCAGTTTTCATCCCAAGAGACCGATGCACATCCTTCTCCATGATGCCTACATGTTCTGCATCATTGACAAGTCATT|GGCCTATAATGAGGAAATTTCTGTCTGACCAATATCAGGGGCACATCAGCTGCTGTACTAAGTTTCTTCAAATATCCTGGAATTGTGTCAAGTTCATCCGAGAAGTAACACCATATATCAAGAAGCCATCATTAGTATCAGATCTGCCGTGGGAAGGTGCAGCCCCCCAG…	14010	0.602601919811545	0.5765861850990601	0.710340495943248	Y	Y	3.55760534744548	3.57386222793487	3.55760534744548	0	0.9945188631320021	0.002433090024330789	Y	0.002433090024330789	N	Y	0	0	ENSG00000141076	ENSG00000168807	+	-	16	16	69202941	69342955	coding	coding	CIRH1A	SNTB2	69165194	69221032	+	+	0	69199429	69269651	+	-	N	-	-	N	siELAVL1-2	1	0.0	1.0	1
435	CATCACAGATTGGCTGCAGTGCGCCTGGCTACCTTCCTACCTCGCTGGCTTGGCATCCTCAGCAAAGTGAAGTCTTTGTCTTTGGTGATGAGAATGGGACAGTCTCCCTTGTGGACACCAAGAGTACAAGCTGTGTCCTGAGCTCAGCTGTACACTCCCAGTGTGTCACTGGGCTGGTGTTCTCCCCACACAG|GTGCTGCCCATAAACTCGTGTGTTATTTCACCAACTGGGCACACAGTCGGCCAGGCCCTGCCTCGATCTTGCCCCATGACCTGGACCCCTTTCTCTGCACCCACCTGATATTTGCCTTTGCCTCAATGAACAACAATCAGATTGTTGCTAAGGATCTCCAGGATGAGAAAATTCTCTACCCAGAGTTCAACAAACTAAAGGAGAG…	26283	0.535542630203099	0.7844808216355459	0.866396504506957	N	Y	3.1459146398350497	3.4451253122330296	3.1459146398350497	0	0.9948313211801819	0.0	Y	0.0	N	Y	0	0	ENSG00000116455	ENSG00000085465	+	-	1	1	111991998	111970399	coding	coding	WDR77	OVGP1	111982512	111956936	-	-	0	111985275	111969263	-	+	N	-	-	N	siELAVL1-2	1	0.0	1.0	1
448	CGCGCCGCGGTTGGCGCCTGGGCGGCTGGGCGGCTGCCTAGCACCCGGAAGAGCCGTCAACTTAGCGAGCGCAACAGGCTGCCGCTGAGGAGCTGGAGCTGGTGGGGACTGGGCCGCAATGGACAAGCTGAAGAAGGTGCTGAGCGGGCAGGACACGGAGGACCGGAGCGGCCTGTCCGAGAC|GGATGTTTCCAGTCCTAAAGATTAGTGTCACAGGGTTGGACCCCAATGCCATGTACTCCCTCCTGCTGGACTTTGTCCCTACGGACAGTCACCGCTGGAAGTACGTCAACGGGGAATGGGTGCCCGCTGGCAAGCCAGAGGTCTCCAGCCACAGCTGCGTCTACATTCACCCGGACTCCCCCAACTTTGGGGCCCACTGGATGAAAGCTCCCATC…	30259	0.57705424471737	0.619880829686564	0.748994789274632	N	Y	3.26823605978234	3.4906542151698305	3.26823605978234	13	0.9945487824287759	0.00242718446601931	Y	0.6347684227279959	N	Y	0	0	ENSG00000213064	ENSG00000143178	+	-	1	1	168212378	168283664	intron	coding	SFT2D2	TBX19	168195176	168250278	+	+	0	168195380	168260398	+	-	N	-	-	N	siELAVL1-2	1	0.0	1.0	1
888	CCAGCCTCAATGGCGTCTCTCAGGCAGACCTGCTGGACGGCTGCGATGTCTGCTCCTATGACCTGAAGTCTCATGCCCCCACCTGCTAGAATCTGCGGGAGCCCGTGGTGTAGCCTCCTCTGGCCTGAAAGGTCTGCCTCACACAGGCCTTCCCTGCAGGGCAGCCCATGGTGGCAGCCGGAG|CCAGCTCCCCTAGTCCAGGCCGAGCTTGCACTTGCGTCTTGTCTGCTGCTGCTGAACCAAGATTTAGCTGTGCGCCCTCCTTGCAGTCTCCTGGAACCAGCAGGAGGAAACATGGGGGATACTGGCCTGAGAAAGCGGAGAGAGGATGAGAAGTCGATCCAGAGCCAAGAGCCTAAGACCACCAGTCTCCAAAAGGAGCTGGGCCTCATCAGTGG…	13552	0.740231492887749	0.529515287860135	0.655680662370486	N	Y	3.20976656280103	3.53209488171704	3.20976656280103	0	0.0	0.0	Y	0.0841582221526664	N	N	0	0	ENSG00000121289	ENSG00000021488	+	-	19	19	33462897	33360672	utr3p	utr5p	CEP89	SLC7A9	33369908	33321415	-	-	0	33369974	33359551	-	+	N	-	-	N	siELAVL1-2	1	0.0	1.0	1
784	AGATTGTCCAAAACAAAGAAACATGTCAGCAGGGCCTATGGTGGTTCCATGTGTGCTAAATGTGTTCGTGACAGGATCAAGCGTGCTTTCCTTATCGAGGAGCAGAAAATCGTTGTGAAAGTGTTGAAGGCACAAGCACAGAGTCAGAAAGCTAAATAAAAAAATGAAACTTTTTTGAGTAATAAAAATGAAAAGACGCT|GAATAATTTATGATGTTATTGTTGAACCTCCAAGTGTCGGTTCTATGACTGATGAACATGGGCATCAGAGGCCAGTAGCTTTCTTGGCCTACAGAGTAAATGGACAATATATTATGGAAGGACTTGCATCCAGCTTCCTATTTACAATGGGAGGTTTAGGTTTCATAATCCTGGACCGATCGAATGCACCAAATATCC…	8629	0.699403261698951	0.880607627034866	0.886370779659934	Y	Y	2.9453386794128598	3.59272380419397	2.9453386794128598	0	0.0	0.0	Y	0.0	N	Y	0	0	ENSG00000109475	ENSG00000198856	+	-	4	4	109551568	109588976	utr3p	coding	RPL34	OSTC	109541722	109571740	+	+	0	109546409	109576720	+	-	N	-	-	N	siELAVL1-2	5	0.0	3.81818181818182	1
737	TGCCCGGACTCCTGCTGTTGAGGGTCTGACAGAGGCTGAGGAGGAGGAGCTCAGGGCTGAGCTTACCAAGGTGGAAGAGGAAATTGTCACTCTGCGCCAGGTCCTGGCAGCCAAGGAGAGGCACTGTGGAGAGCTCAAGAGGAGGCTGGGCCTCTCCACCCTGGGGGAGCTGAAACAGAACCTGTCCAGGAGCTGGCATGACGTGCAGGTCTCTAGCGC|AATAGCCTAACATGGCAGACCAGAGACAGCGCTCACTGTCTACCTCTGGGGAGTCATTGTACCACGTCCTTGGGTTGGACAAGAACGCAACCTCAGATGACATTAAAAAGTCCTATCGGAAGCTTGCCTTGAAATATCACCCCGACAAGAACCCCGACAACCCGGAGGCCGCGGA	103271	0.155340009873697	0.589947783532431	0.718324511571634	Y	Y	3.67952553980864	3.72824693801095	3.67952553980864	0	0.9943001808318259	0.0	Y	0.0	N	Y	0	0	ENSG00000101150	ENSG00000101152	+	-	20	20	62522898	62567384	coding	utr5p	TPD52L2	DNAJC5	62496596	62526518	+	+	0	62505169	62559688	+	-	N	-	-	N	siELAVL1-2	2	0.0862068965517241	1.6	1
639	CCGCTGGAGGGTGAAGTGTGTGCAGGAGGTGGAGGAGAAGAAGCGGGAGCAGGAACTCAAAGCAGCCGCTGATGGCGTACTATCTGAAGTGAGGAAAAAACAAGCAGATACCAAAAGAATGGTGGACATTCTACGGGCTTTGGAGAAATTGAGGAAACTGAGGAAAGAGGCTGCAGCGAGGAAAG|CTGTTTGGGGCTCAGCTAAGTGACCACACAGGAGAGCAGTGAGGCCATTTGAGGCCTGAGCCTGGTCCTCAGGACTCGACTCTCTCTCCCTGCCATCAAGCAGCCTGCCCCAGCCCTGCCAGCCATCTCCACACTCCTGACAGAATGAATGCCCTCGATGGTGTTCCTTTCAAGTTGCCCAAGGGCTTTGTGATAGGCACAGAGCCTCTCCCT	24203	0.18307105840683496	0.77843781931632	0.8653088199893579	Y	Y	3.0301624037703903	3.46554497702552	3.0301624037703903	1	0.0	0.0	Y	0.0	N	Y	0	0	ENSG00000090470	ENSG00000246922	+	-	15	15	65426174	65407535	coding	utr5p	PDCD7	UBAP1L	65409717	65385338	-	-	0	65421370	65398697	-	+	N	-	-	N	siELAVL1-2	1	0.0	1.0	1
337	GCAGAGCTAAGAACTGTTGAGAGTGAAGCTGCATCTTATCTGGACCAGATTTCTAGATATTATATTACAAGAGCCAAATTGGTTTCTAAAATAGCTAAATATCCCCATGTGGAGGACTATCGCCGCACCGTGACAGAGATTGATGAGAAAGAATATATCAGCCTTCGGCTCATCATATCAGAGCTGAGGAATCAATATG|ATCTGGTGGCTTGGGTCACAGCCAGCTTCCTGCACATTCCCCATGCCGAGGACATCCCAAACACAGTGACTCTGGGGAACAGAGTTGGCTTCTTGCTCCGACCCTATAACTTCTTTGATGAGGACCCCTCCATCTTCTCCCCTGGCAGTGTCTACTTTGAGAAGGGCCAGGATGCTGGGCTCTGCAGCATCAATCCTGT…	7298	0.248398079095044	0.9721564377720021	0.944533888952904	Y	Y	3.60888739872753	3.46079439322662	3.46079439322662	0	0.0	0.0	Y	0.0	N	Y	0	0	ENSG00000131467	ENSG00000131480	+	-	17	17	40995523	41002724	coding	coding	PSME3	AOC2	40976402	40996617	+	+	0	40991397	41002099	+	-	N	-	-	N	siELAVL1-2	1	0.0	1.0	1
338	TCGTAGCAAAATTAACCTTTTTTTTTTCCAGTCACAGTATTTGTGAAAAGTAATGAGCCATAGTACCCAGTCATGTTAAATGAATATTAAAAGCATGGAGAGGAAACATGAGGAACAATGAATTTCAACATATGGCTTCAGAACATGAAGATGTTCTTGTATGGATTATAGTATCTAGTATTCAAAAATGCCTGCATCTCTTCTCTTATTTATT|GATCAACAAACAGTAATAATGACTGAATGTACAAGTCTTCAGTTTGTCAGCCCTTTTGCTTTTGAGGCAATGCAGAAGGTGGATGTTGTTTGCCTGGCATCTTTAAGTGATCCAGAATTAAGACTTCTTCTGCCCTGTTTGGTACGGATGGCACTTTGTGCACCTGCTGACCAGAGCCAAA	105307	0.178223844865132	0.7044550424488841	0.8164337153546519	Y	Y	3.17784060131804	3.4246428667082407	3.17784060131804	5	0.0	0.0	Y	0.0135470729393382	N	N	0	0	ENSG00000108510	ENSG00000108506	+	-	17	17	60142643	60005377	utr3p	coding	MED13	INTS2	60019966	59942731	-	-	0	60023381	60004023	-	+	N	-	-	N	siELAVL1-2	1	0.0	1.0	1
372	TGCCTATAAGCTGGTGACCATCAAATTCAAGTGGTGGGGACTGCAAAGCAAAGTAGAAAACTTCATTCAAAAGCAAGAAAAACGGATATTTACAAACTTCCATCGCCAGCTTTTTTGTTGGATTGACAAGTGGATCGATCTCACGATGGAAGACATTAGGAGAATGGAAGACGAGACTCAGAAAGAACTAGAAACA|CCCACGACCTCCCTGCAAACAAGGCCTCAGCATCCCAGCCTGGCAGCCACTTGCAGTGCCTGTCTGTCCACTGCACAGACGACGTGGGTGACGCCAAGGCTCGAGCCTCCGTGCCCACCTGGCGGTCCCTGCATTCTGACATCTCCAACAGATTTGGGACATTCGTGGCTGCCCTAACTTGAATGACAAGAAAGATCC	47630	0.193195791982836	0.93507709385198	0.9334035372969641	Y	Y	3.07101108092519	3.2038455805864303	3.07101108092519	0	0.0	0.0127098940842161	Y	0.0177990183415138	N	Y	0	0	ENSG00000180957	ENSG00000169184	+	-	22	22	28316122	28197486	coding	coding	PITPNB	MN1	28202413	28144265	-	-	0	28254375	28147084	-	+	N	-	-	N	siELAVL1-2	1	0.0	1.0	1
124	CCCTGGGCACCAGGAAGGAACTGCAGAAGGAGCTCCAGGAGCGTCTTTCTCAGGAATGCCCGATCAAGGAGGTGGTGCTTTATGTCAAAGAAGAAATGAAGAGGAATGATCTTCCAGAAACAGCAGTGATTGGTCTTCTGTGGACATGTATAATGAACGCTGTTGAGTGGAACAAGAAGGAAGAACTTGTTGCAGAGCAGGCTCTGAAGCACCTGAAG|TTGGTTAGTCTGCTGCTAATTGGAATTGCTGCGTGGGGCATTGGCTTCGGGCTGATTTCCAGTCTCCGAGTGGTCGGCGTGGTCATTGCAGTGGGCATCTTCTTGTTCCTGATTGCTTTAGTGGGTCTGATTGGAGCTGTAAAACATCATCAGGTGTTGCTATTTTTTTATATGATTATTC	58889	0.199208792733268	0.683958015051609	0.815539445908785	Y	Y	3.4937534244795	3.4571608175836404	3.4571608175836404	0	0.0	0.0	Y	0.0	N	Y	0	0	ENSG00000136261	ENSG00000106537	+	-	7	7	16746148	16824161	coding	coding	BZW2	TSPAN13	16685756	16793160	+	+	0	16736686	16815836	+	-	N	-	-	N	siELAVL3-4	1	0.0	1.0	1
1226	CAGCCTCAATGGCGTCTCTCAGGCAGACCTGCTGGACGGCTGCGATGTCTGCTCCTATGACCTGAAGTCTCATGCCCCCACCTGCTAGAATCTGCGGGAGCCCGTGGTGTAGCCTCCTCTGGCCTGAAAGGTCTGCCTCACACAGGCCTTCCCTGCAGGGCAGCCCATGGTGGCAGCCGGAG|CCAGCTCCCCTAGTCCAGGCCGAGCTTGCACTTGCGTCTTGTCTGCTGCTGCTGAACCAAGATTTAGCTGTGCGCCCTCCTTGCAGTCTCCTGGAACCAGCAGGAGGAAACATGGGGGATACTGGCCTGAGAAAGCGGAGAGAGGATGAGAAGTCGATCCAGAGCCAAGAGCCTAAGACCACCAGTCTCCAAAAGGAGGTGCCCTGTGCTTTGCGG…	8720	0.641554580322005	0.553603053440355	0.673852758320595	N	Y	3.20976656280103	3.53209488171704	3.20976656280103	34	0.0	0.0846180198698185	Y	0.0846180198698185	N	N	0	0	ENSG00000121289	ENSG00000021488	+	-	19	19	33462897	33360672	utr3p	utr5p	CEP89	SLC7A9	33369908	33321415	-	-	0	33369974	33359551	-	+	N	-	-	N	siELAVL3-4	1	0.0	1.0	1
605	TTGAGAAAAAAGGTTTGGATAAATACCTCGGACATTATTTTGGTTGGTCTCCGAGACTACCAGGATAACAAAGCTGATGTAATTTTAAAATACAATGCAGACGAAGCTAGAAGTCTGAAGGCATACGGCGAGCTTCCAGAGCATGCTAAAATCAATGAAACTGATACATTTGGTCCTGGAGATGATGATGAAATTCAGTTTGATGACATTGGAGATGATGATGAAGATATTGATGAC|GCATGGAGGGATTTTTGAAATCAGATGAGAGGCAGAGATTGGCCAAAGAAAGACGAGAAGAAAGAGAAAAATGTCTGGGTAAGTTATGCACTTTGGCTATTTTGGTCCAAGGGAGTGGAGATATGGTGGTGTCTTTTCTGAAGATTCTTAGAAATTTGTGA…	68983	0.41556995743251	0.45066171212503703	0.5350763013508111	Y	Y	2.84284912476227	2.89359261981439	2.84284912476227	0	0.0	0.0	Y	0.0	N	Y	0	0	ENSG00000173674	ENSG00000184368	+	-	X	X	20159962	20135035	coding	coding	EIF1AX	MAP7D2	20142636	20024831	-	-	0	20148634	20082923	-	+	N	-	1	N	siELAVL3-4	2	0.0	2.0	2
1038	CTCCTGCTGTTGAGGGTCTGACAGAGGCTGAGGAGGAGGAGCTCAGGGCTGAGCTTACCAAGGTGGAAGAGGAAATTGTCACTCTGCGCCAGGTCCTGGCAGCCAAGGAGAGGCACTGTGGAGAGCTCAAGAGGAGGCTGGGCCTCTCCACCCTGGGGGAGCTGAAACAGAACCTGTCCAGGAGCTGGCATGACGTGCAGGTCTCTAGCGC|AATAGCCTAACATGGCAGACCAGAGACAGCGCTCACTGTCTACCTCTGGGGAGTCATTGTACCACGTCCTTGGGTTGGACAAGAACGCAACCTCAGATGACATTAAAAAGTCCTATCGGAAGCTTGCCTTGAAATATCACCCCGACAAGAACCCCGACAACCCGGAGGCCGCGGAC	121843	0.10430267785074601	0.610291599841975	0.7396966086990658	Y	Y	3.67952553980864	3.72824693801095	3.67952553980864	0	0.9943328256794748	0.0	Y	0.0	N	Y	0	0	ENSG00000101150	ENSG00000101152	+	-	20	20	62522898	62567384	coding	utr5p	TPD52L2	DNAJC5	62496596	62526518	+	+	0	62505169	62559688	+	-	N	-	-	N	siELAVL3-4	2	0.0535714285714286	1.6315789473684201	1
673	TGTCATGGTTTTGGTGGATTCAGAAGAGGAAGAGGAGGAGGAGGAGGAGGAGGAGGAAGATGCTGCAGTAGGGGAACAGGAGGGAGCACGTGAGAGAGAGGAGTTGCCAAAAGAAATACCTAAGCAGGACCACATTCACAGAGTGACCGCCTTGGTGAATGGGAACATAGAACAGATGGGAAATGGATTCCAGGATCTTCAA|GAGGAACCGCTGCTGCTGGCCGAACTCAAGCCCGGGCGCCCCCACCAGTTTGATTGGAAGTCCAGCTGTGAAACCTGGAGCGTCGCCTTCTCCCCAGATGGCTCCTGGTTTGCTTGGTCTCAAGGACACTGCATCGTCAAACTGATCCCCTGGCCGTTGGAGGAGCAGTTCATCCCTAAAGGGTTTGAAGCCAAAA…	9	0.239775029809252	0.975799789609874	0.9460617292124699	Y	Y	3.38912318237562	3.3048422470473398	3.3048422470473398	7	0.0	0.0	Y	0.0	N	Y	0	0	ENSG00000176834	ENSG00000176871	+	-	12	12	118573831	118500235	coding	coding	VSIG10	WSB2	118501398	118470712	-	-	0	118506182	118490283	-	+	N	-	-	N	siELAVL3-4	1	0.0	1.0	1
314	CGTAGCAAAATTAACCTTTTTTTTTTCCAGTCACAGTATTTGTGAAAAGTAATGAGCCATAGTACCCAGTCATGTTAAATGAATATTAAAAGCATGGAGAGGAAACATGAGGAACAATGAATTTCAACATATGGCTTCAGAACATGAAGATGTTCTTGTATGGATTATAGTATCTAGTATTCAAAAATGCCTGCATCTCTTCTCTTATTTATT|GATCAACAAACAGTAATAATGACTGAATGTACAAGTCTTCAGTTTGTCAGCCCTTTTGCTTTTGAGGCAATGCAGAAGGTGGATGTTGTTTGCCTGGCATCTTTAAGTGATCCAGAATTAAGACTTCTTCTGCCCTGTTTGGTACGGATGGCACTTTGTGCACCTGCTGACCAGAGCCAAAG	153541	0.149059722700293	0.7197110480770519	0.841840817764465	Y	Y	3.17784060131804	3.4246428667082407	3.17784060131804	5	0.0	0.0	Y	0.0134865134865134	N	N	0	0	ENSG00000108510	ENSG00000108506	+	-	17	17	60142643	60005377	utr3p	coding	MED13	INTS2	60019966	59942731	-	-	0	60023381	60004023	-	+	N	-	-	N	siELAVL3-4	1	0.0	1.0	1
464	GCATCACAGATTGGCTGCAGTGCGCCTGGCTACCTTCCTACCTCGCTGGCTTGGCATCCTCAGCAAAGTGAAGTCTTTGTCTTTGGTGATGAGAATGGGACAGTCTCCCTTGTGGACACCAAGAGTACAAGCTGTGTCCTGAGCTCAGCTGTACACTCCCAGTGTGTCACTGGGCTGGTGTTCTCCCCACACAG|GTGCTGCCCATAAACTCGTGTGTTATTTCACCAACTGGGCACACAGTCGGCCAGGCCCTGCCTCGATCTTGCCCCATGACCTGGACCCCTTTCTCTGCACCCACCTGATATTTGCCTTTGCCTCAATGAACAACAATCAGATTGTTGCTAAGGATCTCCAGGATGAGAAAATTCTCTACCCAGAGTTCAACAAACTAAAGGAGA…	42870	0.51351042229073	0.797112392136105	0.8919523913577808	N	Y	3.1459146398350497	3.4451253122330296	3.1459146398350497	0	0.994857841791268	0.0	Y	0.0	N	Y	0	0	ENSG00000116455	ENSG00000085465	+	-	1	1	111991998	111970399	coding	coding	WDR77	OVGP1	111982512	111956936	-	-	0	111985275	111969263	-	+	N	-	-	N	siELAVL3-4	1	0.0	1.0	1
635	GAAAAAGGAACCTATCCTAGTGTGTCCACCTTTACGAAGCCGAGCATACACACCACCTGAAGATCTCCAGAGTCGTTTGGAATCTTACGTTAAAGAAGTTTTTGGTTCATCTCTTCCTAGTAATTGGCAAGACATCTCCCTGGAAGATAGTCGTCTAAAGTTCAATCTTCTGGCTCATTTAGCTGATGACTTGGGTCATGTAGTCCCTAACTCCAGACTCCACCAGATGTGCAG|GGTTTTGAGGTTTTGCTGAAGATATTCCTGAAGAATCATCCCAGGTGCCACACTAAAAAAATGATCCAGTTGACAGCTACCCCTGTGAGTGCACTTGTTGATGAGCCAGTGCATATCCGAGCTACAGGCCTGATTCCCTTTCAGATGGTGAGTTTTCAGGCATC…	27328	0.416957548187596	0.494972036131027	0.600977558126801	Y	Y	3.51207644450867	3.48912663185998	3.48912663185998	9	0.0	0.0195400696864111	Y	0.0024390243902437892	N	Y	0	0	ENSG00000136897	ENSG00000136881	+	-	9	9	104160896	104145801	coding	utr5p	MRPL50	BAAT	104149915	104122699	-	-	0	104152859	104133745	-	+	N	-	-	N	siELAVL3-4	1	0.0	1.0	1
363	TGCCTATAAGCTGGTGACCATCAAATTCAAGTGGTGGGGACTGCAAAGCAAAGTAGAAAACTTCATTCAAAAGCAAGAAAAACGGATATTTACAAACTTCCATCGCCAGCTTTTTTGTTGGATTGACAAGTGGATCGATCTCACGATGGAAGACATTAGGAGAATGGAAGACGAGACTCAGAAAGAACTAGAAACA|CCCACGACCTCCCTGCAAACAAGGCCTCAGCATCCCAGCCTGGCAGCCACTTGCAGTGCCTGTCTGTCCACTGCACAGACGACGTGGGTGACGCCAAGGCTCGAGCCTCCGTGCCCACCTGGCGGTCCCTGCATTCTGACATCTCCAACAGATTTGGGACATTCGTGGCTGCCCTAACTTGAATGACAAGAAAGATCC	56988	0.148386025000625	0.9386339504105172	0.9524859495442471	Y	Y	3.07101108092519	3.2038455805864303	3.07101108092519	0	0.0	0.0127098940842161	Y	0.0177990183415138	N	Y	0	0	ENSG00000180957	ENSG00000169184	+	-	22	22	28316122	28197486	coding	coding	PITPNB	MN1	28202413	28144265	-	-	0	28254375	28147084	-	+	N	-	-	N	siELAVL3-4	1	0.0	1.0	1
18	CCTGCATGAGGTCCCTGTCAGTATACACCCTGGGGTGTACCCCACCCCTTCCCACTTTAATAAACGTGCTCCCTGTTGGGTGTCATCTGTGAAGACTGCCAGGCCTAGGCTCTCTGTAGAGAGTCTTCAAGATCCCGGAGTGGTAGCGCTGTCTCCTGGTGAAGGAGTATTTGTCACACTGGAATGTGACTGTGTGT|ATCCACTTCATCCAAGCCCAGCTTCGCAGACCTCTGGCGCCCGGCGGGTTCCCAGTTCCCCCGCTTCTTCCGAGGAGACAGCGGAGGCGAGGCCACCGGGCTGTCAGGCTGAAGCTCCGTGGCCGCCGGGTCCTGCACGCAGAGAAGACCCCAGCGCCGGCGCGGCTCAGGGCTGGGCCCACGGGACTCCGGACGCGCCGC…	25100	0.24412438662016805	0.9474305318409159	0.9550006734772132	Y	Y	3.32523140661629	3.51952501003312	3.32523140661629	0	0.0	0.0	Y	0.0	N	N	0	0	ENSG00000134809	ENSG00000149150	+	-	11	11	57298276	57283259	utr3p	utr5p	TIMM10	SLC43A1	57295936	57252007	-	-	0	57296002	57283179	-	+	N	-	-	N	siELAVL3-4	1	0.0	1.0	1
1110	GAGATTGTCCAAAACAAAGAAACATGTCAGCAGGGCCTATGGTGGTTCCATGTGTGCTAAATGTGTTCGTGACAGGATCAAGCGTGCTTTCCTTATCGAGGAGCAGAAAATCGTTGTGAAAGTGTTGAAGGCACAAGCACAGAGTCAGAAAGCTAAATAAAAAAATGAAACTTTTTTGAGTAATAAAAATGAAAAGACGCT|GAATAATTTATGATGTTATTGTTGAACCTCCAAGTGTCGGTTCTATGACTGATGAACATGGGCATCAGAGGCCAGTAGCTTTCTTGGCCTACAGAGTAAATGGACAATATATTATGGAAGGACTTGCATCCAGCTTCCTATTTACAATGGGAGGTTTAGGTTTCATAATCCTGGACCGATCGAATGCACCAAATATC…	2	0.632023430002967	0.908043715229035	0.8625847747560792	Y	Y	2.9453386794128598	3.59272380419397	2.9453386794128598	0	0.0	0.0	Y	0.0	N	Y	0	0	ENSG00000109475	ENSG00000198856	+	-	4	4	109551568	109588976	utr3p	coding	RPL34	OSTC	109541722	109571740	+	+	0	109546409	109576720	+	-	N	-	-	N	siELAVL3-4	5	0.0	4.25	1
508	GCCCCCAATACCAACAACCTTGTCATCGCTCATTCGGACCAGCAGGTATTTGAGTACAGCATCCCAGACAAACAGTATACAGATTGGAGCCGGACTGTCCAGAAGCAGGGCTTTCACCACCTTTGGCTCCAAAGGGATACTCCTATCACACACATCAGTTTTCATCCCAAGAGACCGATGCACATCCTTCTCCATGATGCCTACATGTTCTGCATCATTGACAAGTCATT|GGCCTATAATGAGGAAATTTCTGTCTGACCAATATCAGGGGCACATCAGCTGCTGTACTAAGTTTCTTCAAATATCCTGGAATTGTGTCAAGTTCATCCGAGAAGTAACACCATATATCAAGAAGCCATCATTAGTATCAGATCTGCCGTGGGAAGGTGCAGCCCCCC…	27344	0.5501775307401701	0.597270314285477	0.7309427409376059	Y	Y	3.55760534744548	3.57386222793487	3.55760534744548	0	0.9945187983928899	0.00242130750605318	Y	0.00242130750605318	N	Y	0	0	ENSG00000141076	ENSG00000168807	+	-	16	16	69202941	69342955	coding	coding	CIRH1A	SNTB2	69165194	69221032	+	+	0	69199429	69269651	+	-	N	-	-	N	siELAVL3-4	1	0.0	1.0	1
1042	GCCTCAAGGTTACGGAGGCAGTGACCACCCACCCTGGAGCCATGGTCCACGCCTTCCTCATTCACACCTTGAGGGCCCCGAATACTGAGGACACGGGCCTTTGCCGAGTGCTGTACTCCTGCGTCTTCGGTGCTGAGAAGTCACCTGATGACCCACGGCCGCATGGTGCCGAGAGGGACAGGCTTCTCCGGAAGGAACAGATTTTAGCTGTGGCC|AGTCTCGTTTCCTCTCAGTCCATCCACCCTTCATGGGGCCAGAGCCCTCTCTCCAGAATCTGAGCAGCAATGCCGTTTGCTGAAGACAAGACCTATAAGTATATCTGCCGCAATTTCAGCAATTTTTGCAATGTGGATGTTGTAGAGATTCTGCCTTACCTGCCCTGCCTCACAGCAAGAGAC…	108657	0.4440205374583821	0.8340862995797651	0.9131021871047492	Y	Y	3.7684867009189302	3.22846030519079	3.22846030519079	0	0.9948313211801819	0.0	Y	0.7674094531081751	N	Y	0	0	ENSG00000125843	ENSG00000088888	+	-	20	20	3805949	3849280	coding	utr5p	AP5S1	MAVS	3801178	3827487	+	+	0	3802940	3835205	+	-	N	-	-	N	siELAVL3-4	1	0.0	1.0	1
601	GAGTCAGGAGGGGAGCTTGGAGACCAGGGCGGGTCCGGACAACAGTCAGCAGAGAGAAATCTTTGGGAAATCCTCCTGGGAAAAGCTGGCGAGTGGGTGCACTGAGCTGGGCAGGTCGTGCCACTCGGTAGGCCACATCAGCTGGACAGATGCCTTTCGCTCTCCGGACACCATCAGGGAGGGAGGGGAACCTCAGGGCCCGGAGCACATCCACAGGGGGTGC|ACCCTCCCTCTTCATGCCAGTGGCCAGGCACTTCTGATAGCGGCAGTACTGACAGCGGTTCCGCTGGCGCTTGTCCACTGTGCAGTCTTTGTTGTCCCGGCAAGAGTATGTAAGGTCTTTGCGGATGGTGCGTTTGAAGAAGCCCTTGCAACCCTCACAGCTGTAAACCCCGTA	10076	0.16392431995538	0.5497358847799579	0.668964570056105	Y	Y	3.2389640373349304	3.53039946453785	3.2389640373349304	0	0.0	0.0	Y	0.0	N	Y	0	0	ENSG00000204248	ENSG00000204231	-	+	6	6	33160276	33168630	coding	intron	COL11A2	RXRB	33130458	33161365	-	-	0	33157246	33165539	+	-	N	-	1	N	siELAVL3-4	1	0.0	1.0	1
462	GGCGCGCCGCGGTTGGCGCCTGGGCGGCTGGGCGGCTGCCTAGCACCCGGAAGAGCCGTCAACTTAGCGAGCGCAACAGGCTGCCGCTGAGGAGCTGGAGCTGGTGGGGACTGGGCCGCAATGGACAAGCTGAAGAAGGTGCTGAGCGGGCAGGACACGGAGGACCGGAGCGGCCTGTCCGAGAC|GGATGTTTCCAGTCCTAAAGATTAGTGTCACAGGGTTGGACCCCAATGCCATGTACTCCCTCCTGCTGGACTTTGTCCCTACGGACAGTCACCGCTGGAAGTACGTCAACGGGGAATGGGTGCCCGCTGGCAAGCCAGAGGTCTCCAGCCACAGCTGCGTCTACATTCACCCGGACTCCCCCAACTTTGGGGCCCACTGGATGAAAGCTCCCA…	9257	0.547550686303464	0.639545166700964	0.7727872012690021	N	Y	3.26823605978234	3.4906542151698305	3.26823605978234	13	0.994607619667861	0.0024096385542169397	Y	0.627925757082384	N	Y	0	0	ENSG00000213064	ENSG00000143178	+	-	1	1	168212378	168283664	intron	coding	SFT2D2	TBX19	168195176	168250278	+	+	0	168195380	168260398	+	-	N	-	-	N	siELAVL3-4	1	0.0	1.0	1
371	CAGCATCACAGATTGGCTGCAGTGCGCCTGGCTACCTTCCTACCTCGCTGGCTTGGCATCCTCAGCAAAGTGAAGTCTTTGTCTTTGGTGATGAGAATGGGACAGTCTCCCTTGTGGACACCAAGAGTACAAGCTGTGTCCTGAGCTCAGCTGTACACTCCCAGTGTGTCACTGGGCTGGTGTTCTCCCCACACAG|GTGCTGCCCATAAACTCGTGTGTTATTTCACCAACTGGGCACACAGTCGGCCAGGCCCTGCCTCGATCTTGCCCCATGACCTGGACCCCTTTCTCTGCACCCACCTGATATTTGCCTTTGCCTCAATGAACAACAATCAGATTGTTGCTAAGGATCTCCAGGATGAGAAAATTCTCTACCCAGAGTTCAACAAACTAAAGGA…	4110	0.633604333465562	0.8128671648203469	0.8765525958579209	N	Y	3.1459146398350497	3.4451253122330296	3.1459146398350497	0	0.994910194293545	0.0	Y	0.0	N	Y	0	0	ENSG00000116455	ENSG00000085465	+	-	1	1	111991998	111970399	coding	coding	WDR77	OVGP1	111982512	111956936	-	-	0	111985275	111969263	-	+	N	-	-	N	siHNRNPC-4	1	0.0	1.0	1
370	ACCTGGCTTCCCCTCCATGCTCAGAACTGCTTCCTACTCTACATCCAGGCTCCTGAGCAGCCCCCAGCTTAAGCTTCAGCAGCTCCAGGGTAAATCCATCTCCGCCCAGAGCTGACTCCGGATCTGCCCCAGTGACAATAACAAGATAAATGCCTTCCATTCTCTTCGTACTTACAGGATGTAATCCACATATTTACACAGTGTTTCATTTGCG|GATCATGCGGCCAGATGATGCCAACGTGGCCGGCAATGTCCACGGGGGGACCATCCTGAAGATGATCGAGGAGGCAGGCGCCATCATCAGCACCCGGCATTGCAACAGCCAGAACGGGGAGCGCTGTGTGGCCGCCCTGGCTCGTGTCGAGCGCACCGACTTCCTGTCTCCCATGTGCATCGGT…	15880	0.5814094313280171	0.871768489000157	0.911453215333766	Y	Y	3.47129812537077	3.54569782317086	3.47129812537077	1	0.0	0.0	Y	0.0	N	N	0	0	ENSG00000069812	ENSG00000097021	+	-	1	1	6484730	6454451	utr3p	coding	HES2	ACOT7	6472478	6324333	-	-	0	6473111	6409926	-	+	N	-	-	N	siHNRNPC-4	1	0.0	1.0	1
659	TGCCCGGACTCCTGCTGTTGAGGGTCTGACAGAGGCTGAGGAGGAGGAGCTCAGGGCTGAGCTTACCAAGGTGGAAGAGGAAATTGTCACTCTGCGCCAGGTCCTGGCAGCCAAGGAGAGGCACTGTGGAGAGCTCAAGAGGAGGCTGGGCCTCTCCACCCTGGGGGAGCTGAAACAGAACCTGTCCAGGAGCTGGCATGACGTGCAGGTCTCTAGCGC|AATAGCCTAACATGGCAGACCAGAGACAGCGCTCACTGTCTACCTCTGGGGAGTCATTGTACCACGTCCTTGGGTTGGACAAGAACGCAACCTCAGATGACATTAAAAAGTCCTATCGGAAGCTTGCCTTGAAATATCACCCCGACAAGAACCCCGACAACCCGGAGGCCGCGGACA	27393	0.172025721809695	0.640945514074318	0.7268137140440379	Y	Y	3.67952553980864	3.72824693801095	3.67952553980864	0	0.99436451351236	0.0	Y	0.0025188916876574	N	Y	0	0	ENSG00000101150	ENSG00000101152	+	-	20	20	62522898	62567384	coding	utr5p	TPD52L2	DNAJC5	62496596	62526518	+	+	0	62505169	62559688	+	-	N	-	-	N	siHNRNPC-4	2	0.0357142857142857	1.38461538461538	1
626	CGCCTCAAGGTTACGGAGGCAGTGACCACCCACCCTGGAGCCATGGTCCACGCCTTCCTCATTCACACCTTGAGGGCCCCGAATACTGAGGACACGGGCCTTTGCCGAGTGCTGTACTCCTGCGTCTTCGGTGCTGAGAAGTCACCTGATGACCCACGGCCGCATGGTGCCGAGAGGGACAGGCTTCTCCGGAAGGAACAGATTTTAGCTGTGGCC|AGTCTCGTTTCCTCTCAGTCCATCCACCCTTCATGGGGCCAGAGCCCTCTCTCCAGAATCTGAGCAGCAATGCCGTTTGCTGAAGACAAGACCTATAAGTATATCTGCCGCAATTTCAGCAATTTTTGCAATGTGGATGTTGTAGAGATTCTGCCTTACCTGCCCTGCCTCACAGCAAGAGA…	28379	0.563837663701937	0.848706237745385	0.899604980609259	Y	Y	3.7684867009189302	3.22846030519079	3.22846030519079	0	0.9949103127933979	0.0	Y	0.608094085091664	N	Y	0	0	ENSG00000125843	ENSG00000088888	+	-	20	20	3805949	3849280	coding	utr5p	AP5S1	MAVS	3801178	3827487	+	+	0	3802940	3835205	+	-	N	-	-	N	siHNRNPC-4	1	0.0	1.0	1
420	GAGAAAAAGGAACCTATCCTAGTGTGTCCACCTTTACGAAGCCGAGCATACACACCACCTGAAGATCTCCAGAGTCGTTTGGAATCTTACGTTAAAGAAGTTTTTGGTTCATCTCTTCCTAGTAATTGGCAAGACATCTCCCTGGAAGATAGTCGTCTAAAGTTCAATCTTCTGGCTCATTTAGCTGATGACTTGGGTCATGTAGTCCCTAACTCCAGACTCCACCAGATGTGCAG|GGTTTTGAGGTTTTGCTGAAGATATTCCTGAAGAATCATCCCAGGTGCCACACTAAAAAAATGATCCAGTTGACAGCTACCCCTGTGAGTGCACTTGTTGATGAGCCAGTGCATATCCGAGCTACAGGCCTGATTCCCTTTCAGATGGTGAGTTTTCAGGCA…	5110	0.493292690096723	0.532045608303615	0.594543082506537	Y	Y	3.51207644450867	3.48912663185998	3.48912663185998	2	0.0	0.0	Y	0.002433090024330789	N	Y	0	0	ENSG00000136897	ENSG00000136881	+	-	9	9	104160896	104145801	coding	utr5p	MRPL50	BAAT	104149915	104122699	-	-	0	104152859	104133745	-	+	N	-	-	N	siHNRNPC-4	1	0.0	1.0	1
366	GTCCTGGGGGAGAAGTCCGGGTGTCTCTGTCCCATCCTCTGCGGCAGCCACTGCAGCAGCTACATCTGGTGTCAGCCACATAAGGGCGCTCACCTCATTTGGGTTTGGTTGGATCCGGGCCTGCAACTGCTGCTGTGATTCCTGGGAGATCACGAGTAGATACAGAACAATGTGATGGTATTTGGGTAAACCCCAGCTCAGCCTAGGAGGGTAGGCAGA|CTCATTGGAAGACAATGGCTGGGTGAAGGGAGCACTAGAGGAAGTGGTAATCTCACTCATTCGGAGCATGGTTCGCACAATCTCGCTGCTTGTCTGTTTGAAAAGTAAACTAGAATTCAGAAATCACAGTGCTGCCCCTGGCTCTATGTGCCAATGGCCATATCTGACAAATAAGTAAA…	8818	0.652981738146557	0.809061699399922	0.876455749416211	Y	Y	3.36344488277784	3.48912663185998	3.36344488277784	0	0.9948578116440059	0.0	Y	0.0	N	Y	0	0	ENSG00000186364	ENSG00000186141	-	+	1	1	145590461	145611025	coding	coding	NUDT17	POLR3C	145586115	145592605	-	-	0	145587818	145601530	+	-	N	-	1	N	siHNRNPC-4	1	0.0	1.0	1
105	TCCCTGGGCACCAGGAAGGAACTGCAGAAGGAGCTCCAGGAGCGTCTTTCTCAGGAATGCCCGATCAAGGAGGTGGTGCTTTATGTCAAAGAAGAAATGAAGAGGAATGATCTTCCAGAAACAGCAGTGATTGGTCTTCTGTGGACATGTATAATGAACGCTGTTGAGTGGAACAAGAAGGAAGAACTTGTTGCAGAGCAGGCTCTGAAGCACCTGAAG|TTGGTTAGTCTGCTGCTAATTGGAATTGCTGCGTGGGGCATTGGCTTCGGGCTGATTTCCAGTCTCCGAGTGGTCGGCGTGGTCATTGCAGTGGGCATCTTCTTGTTCCTGATTGCTTTAGTGGGTCTGATTGGAGCTGTAAAACATCATCAGGTGTTGCTATTTTTTTATATGATTAT…	20324	0.25544807034686	0.7094352116279241	0.8005493988436279	Y	Y	3.4937534244795	3.4571608175836404	3.4571608175836404	0	0.0	0.0	Y	0.0	N	Y	0	0	ENSG00000136261	ENSG00000106537	+	-	7	7	16746148	16824161	coding	coding	BZW2	TSPAN13	16685756	16793160	+	+	0	16736686	16815836	+	-	N	-	-	N	siHNRNPC-4	1	0.0	1.0	1
197	TTCGTAGCAAAATTAACCTTTTTTTTTTCCAGTCACAGTATTTGTGAAAAGTAATGAGCCATAGTACCCAGTCATGTTAAATGAATATTAAAAGCATGGAGAGGAAACATGAGGAACAATGAATTTCAACATATGGCTTCAGAACATGAAGATGTTCTTGTATGGATTATAGTATCTAGTATTCAAAAATGCCTGCATCTCTTCTCTTATTTATT|GATCAACAAACAGTAATAATGACTGAATGTACAAGTCTTCAGTTTGTCAGCCCTTTTGCTTTTGAGGCAATGCAGAAGGTGGATGTTGTTTGCCTGGCATCTTTAAGTGATCCAGAATTAAGACTTCTTCTGCCCTGTTTGGTACGGATGGCACTTTGTGCACCTGCTGACCAGAGCCAAAGCT	23638	0.21025421609841	0.7426517770253259	0.82663822544285	Y	Y	3.17784060131804	3.4246428667082407	3.17784060131804	1	0.0	0.0	Y	0.0	N	N	0	0	ENSG00000108510	ENSG00000108506	+	-	17	17	60142643	60005377	utr3p	coding	MED13	INTS2	60019966	59942731	-	-	0	60023381	60004023	-	+	N	-	-	N	siHNRNPC-4	1	0.0	1.0	1
564	CAGAAAAGAAGCTACGATTACAGGCTGCAGTAGTACAGACTCTTATCGATTATGCATCAGATATTGGGCGTGTACCAGATTTTATCCTGGAAAAGATACCAGCCATGTTGGGTATTGATGGTCTCTGTGCTACTCCATCACTGGAAGGCTTTGAAGAAGGTGAATATGAAACTCCTGGTGAATATAAGAGAAAGAGAAGACAAAGTGTAGGA|GGTTGACAATGGTCTCCAGGATGGTCTCTACCATGCTATCTGGCCTACTGTTTTGGCTGGCATCTGGATGGACTCCAGCATTTGCTTACAGCCCCCGGACCCCTGACCGGGTCTCAGAAGCAGATATCCAGAGGCTGCTTCATGGTGTTATGGAGCAATTGGGCATTGCCAGGCCCCGAGTGGAAT…	5757	0.381290772732526	0.848381815793998	0.899446192734168	Y	Y	3.24057974892742	3.71823771940677	3.24057974892742	0	0.0	0.0	Y	0.0	N	Y	0	0	ENSG00000198826	ENSG00000166922	+	-	15	15	32932150	32989299	coding	utr5p	ARHGAP11A	SCG5	32907345	32933877	+	+	0	32917834	32935787	+	-	N	-	-	N	siHNRNPC-4	2	0.0	2.0	2
817	GCGCCGCGGGTGGCCACGTCCAGCAAGGTCACCCGGGCCCAGATCGAGGACACGCTGCGCCGAGACCATCAGCTCAGGGAGGCCCCGGACACAGCCGAGAAAGCCAAGAGCCATCTGGAGGTGCCGCTGGAGGAGAACGTGAACCGCCGCGTGCTGGAGGAGGGCAGCGTGGAGGCGCGCACCATCGAGGACGCCATTGCAGTGCTCA|GGTCAGTGCAGGAGCCCAGCCGCTGAGCCATGCCGGGCCCCGGGCGGCCTGCAGCGAGCCCAACCCCTGCACCCAGGTAGTCATGAACAGCCACAGCTACAATGGCAGCGTGGGGCGGCCGCTGGGCAGCGGGCCGGGCGCCCTGGGACGAGACCCTCCGGACCCTGAGGCCGGCCACCCCCCACAACCC…	3249	0.7734944402390191	0.9735643426467461	0.894892341458527	Y	Y	3.64081336021051	3.1767676787548	3.1767676787548	0	0.0	0.0	Y	0.0	N	Y	0	0	ENSG00000007080	ENSG00000105642	+	-	19	19	18054793	18110893	coding	utr5p	CCDC124	KCNN1	18043824	18062111	+	+	0	18054184	18084617	+	-	N	-	-	N	siHNRNPC-4	1	0.0	1.0	1
259	TGCCTATAAGCTGGTGACCATCAAATTCAAGTGGTGGGGACTGCAAAGCAAAGTAGAAAACTTCATTCAAAAGCAAGAAAAACGGATATTTACAAACTTCCATCGCCAGCTTTTTTGTTGGATTGACAAGTGGATCGATCTCACGATGGAAGACATTAGGAGAATGGAAGACGAGACTCAGAAAGAACTAGAAACA|CCCACGACCTCCCTGCAAACAAGGCCTCAGCATCCCAGCCTGGCAGCCACTTGCAGTGCCTGTCTGTCCACTGCACAGACGACGTGGGTGACGCCAAGGCTCGAGCCTCCGTGCCCACCTGGCGGTCCCTGCATTCTGACATCTCCAACAGATTTGGGACATTCGTGGCTGCCCTAACTTGAATGACAAGAAAGATCCCCTC…	9108	0.251135189058587	0.9437806116271981	0.941477119285557	Y	Y	3.07101108092519	3.2038455805864303	3.07101108092519	3	0.0	0.0	Y	0.0	N	Y	0	0	ENSG00000180957	ENSG00000169184	+	-	22	22	28316122	28197486	coding	coding	PITPNB	MN1	28202413	28144265	-	-	0	28254375	28147084	-	+	N	-	-	N	siHNRNPC-4	1	0.0	1.0	1
367	GGAAGAGCCGTCAACTTAGCGAGCGCAACAGGCTGCCGCTGAGGAGCTGGAGCTGGTGGGGACTGGGCCGCAATGGACAAGCTGAAGAAGGTGCTGAGCGGGCAGGACACGGAGGACCGGAGCGGCCTGTCCGAG|ACGGATGTTTCCAGTCCTAAAGATTAGTGTCACAGGGTTGGACCCCAATGCCATGTACTCCCTCCTGCTGGACTTTGTCCCTACGGACAGTCACCGCTGGAAGTACGTCAACGGGGAATGGGTGCCCGCTGGCAAGCCAGAGGTCTCCAGCCACAGCTGCGTCTACATTCACCCGGACTCCCCCAACTTTGGGGCCCACTGGATGAAAGCTCCCATCTCCTTCAGCAAAG	1702	0.62968880181955	0.6382591170392371	0.7266879460290121	N	Y	3.25888918858746	3.58064844605001	3.25888918858746	0	0.992612831410646	0.0	Y	0.992612831410646	N	Y	0	0	ENSG00000213064	ENSG00000143178	+	-	1	1	168212378	168283664	coding	coding	SFT2D2	TBX19	168195176	168250278	+	+	0	168195380	168260398	+	-	N	-	-	N	siHNRNPC-4	1	0.0	1.0	1
447	TGTCATGGTTTTGGTGGATTCAGAAGAGGAAGAGGAGGAGGAGGAGGAGGAGGAGGAAGATGCTGCAGTAGGGGAACAGGAGGGAGCACGTGAGAGAGAGGAGTTGCCAAAAGAAATACCTAAGCAGGACCACATTCACAGAGTGACCGCCTTGGTGAATGGGAACATAGAACAGATGGGAAATGGATTCCAGGATCTTCA|AGAGGAACCGCTGCTGCTGGCCGAACTCAAGCCCGGGCGCCCCCACCAGTTTGATTGGAAGTCCAGCTGTGAAACCTGGAGCGTCGCCTTCTCCCCAGATGGCTCCTGGTTTGCTTGGTCTCAAGGACACTGCATCGTCAAACTGATCCCCTGGCCGTTGGAGGAGCAGTTCATCCCTAAAGGGTTTGAAGCCAAAA…	5909	0.307890362149808	0.98803722253089	0.9443688187366708	Y	Y	3.38912318237562	3.3174121187312595	3.3174121187312595	1	0.0	0.0	Y	0.0	N	Y	0	0	ENSG00000176834	ENSG00000176871	+	-	12	12	118573831	118500235	coding	coding	VSIG10	WSB2	118501398	118470712	-	-	0	118506182	118490283	-	+	N	-	-	N	siHNRNPC-4	1	0.0	1.0	1
196	TGCAGAGCTAAGAACTGTTGAGAGTGAAGCTGCATCTTATCTGGACCAGATTTCTAGATATTATATTACAAGAGCCAAATTGGTTTCTAAAATAGCTAAATATCCCCATGTGGAGGACTATCGCCGCACCGTGACAGAGATTGATGAGAAAGAATATATCAGCCTTCGGCTCATCATATCAGAGCTGAGGAATCAATATG|ATCTGGTGGCTTGGGTCACAGCCAGCTTCCTGCACATTCCCCATGCCGAGGACATCCCAAACACAGTGACTCTGGGGAACAGAGTTGGCTTCTTGCTCCGACCCTATAACTTCTTTGATGAGGACCCCTCCATCTTCTCCCCTGGCAGTGTCTACTTTGAGAAGGGCCAGGATGCTGGGCTCTGCAGCATCAATCCTG…	4459	0.271654408688426	0.975884724431081	0.9519289400951948	Y	Y	3.60888739872753	3.46079439322662	3.46079439322662	1	0.0	0.0	Y	0.0	N	Y	0	0	ENSG00000131467	ENSG00000131480	+	-	17	17	40995523	41002724	coding	coding	PSME3	AOC2	40976402	40996617	+	+	0	40991397	41002099	+	-	N	-	-	N	siHNRNPC-4	1	0.0	1.0	1
405	ATTGAGAAAAAAGGTTTGGATAAATACCTCGGACATTATTTTGGTTGGTCTCCGAGACTACCAGGATAACAAAGCTGATGTAATTTTAAAATACAATGCAGACGAAGCTAGAAGTCTGAAGGCATACGGCGAGCTTCCAGAGCATGCTAAAATCAATGAAACTGATACATTTGGTCCTGGAGATGATGATGAAATTCAGTTTGATGACATTGGAGATGATGATGAAGATATTGATGAC|GCATGGAGGGATTTTTGAAATCAGATGAGAGGCAGAGATTGGCCAAAGAAAGACGAGAAGAAAGAGAAAAATGTCTGGGTAAGTTATGCACTTTGGCTATTTTGGTCCAAGGGAGTGGAGATATGGTGGTGTCTTTTCTGAAGATTCTTAGAAATTTGTG…	23984	0.508334734536961	0.48974423980892395	0.5325434814700589	Y	Y	2.84284912476227	2.89359261981439	2.84284912476227	0	0.0	0.0	Y	0.0	N	Y	0	0	ENSG00000173674	ENSG00000184368	+	-	X	X	20159962	20135035	coding	coding	EIF1AX	MAP7D2	20142636	20024831	-	-	0	20148634	20082923	-	+	N	-	1	N	siHNRNPC-4	2	0.0	2.0	2
87	GTCCCTGGGCACCAGGAAGGAACTGCAGAAGGAGCTCCAGGAGCGTCTTTCTCAGGAATGCCCGATCAAGGAGGTGGTGCTTTATGTCAAAGAAGAAATGAAGAGGAATGATCTTCCAGAAACAGCAGTGATTGGTCTTCTGTGGACATGTATAATGAACGCTGTTGAGTGGAACAAGAAGGAAGAACTTGTTGCAGAGCAGGCTCTGAAGCACCTGAAG|TTGGTTAGTCTGCTGCTAATTGGAATTGCTGCGTGGGGCATTGGCTTCGGGCTGATTTCCAGTCTCCGAGTGGTCGGCGTGGTCATTGCAGTGGGCATCTTCTTGTTCCTGATTGCTTTAGTGGGTCTGATTGGAGCTGTAAAACATCATCAGGTGTTGCTATTTTTTTATATGATTA…	23624	0.243548083225519	0.671592181950059	0.803238175476991	Y	Y	3.4937534244795	3.4571608175836404	3.4571608175836404	0	0.0	0.0	Y	0.0	N	Y	0	0	ENSG00000136261	ENSG00000106537	+	-	7	7	16746148	16824161	coding	coding	BZW2	TSPAN13	16685756	16793160	+	+	0	16736686	16815836	+	-	N	-	-	N	siHNRNPF-3	1	0.0	1.0	1
116	TCGTAGCAAAATTAACCTTTTTTTTTTCCAGTCACAGTATTTGTGAAAAGTAATGAGCCATAGTACCCAGTCATGTTAAATGAATATTAAAAGCATGGAGAGGAAACATGAGGAACAATGAATTTCAACATATGGCTTCAGAACATGAAGATGTTCTTGTATGGATTATAGTATCTAGTATTCAAAAATGCCTGCATCTCTTCTCTTATTTATT|GATCAACAAACAGTAATAATGACTGAATGTACAAGTCTTCAGTTTGTCAGCCCTTTTGCTTTTGAGGCAATGCAGAAGGTGGATGTTGTTTGCCTGGCATCTTTAAGTGATCCAGAATTAAGACTTCTTCTGCCCTGTTTGGTACGGATGGCACTTTGTGCACCTGCTGACCAGAGCCAAAGCT	23036	0.19238129060220802	0.708579093240577	0.82936308198218	Y	Y	3.17784060131804	3.4246428667082407	3.17784060131804	1	0.0	0.0	Y	0.0	N	N	0	0	ENSG00000108510	ENSG00000108506	+	-	17	17	60142643	60005377	utr3p	coding	MED13	INTS2	60019966	59942731	-	-	0	60023381	60004023	-	+	N	-	-	N	siHNRNPF-3	1	0.0	1.0	1
352	AGAAAAAGGAACCTATCCTAGTGTGTCCACCTTTACGAAGCCGAGCATACACACCACCTGAAGATCTCCAGAGTCGTTTGGAATCTTACGTTAAAGAAGTTTTTGGTTCATCTCTTCCTAGTAATTGGCAAGACATCTCCCTGGAAGATAGTCGTCTAAAGTTCAATCTTCTGGCTCATTTAGCTGATGACTTGGGTCATGTAGTCCCTAACTCCAGACTCCACCAGATGTGCAG|GGTTTTGAGGTTTTGCTGAAGATATTCCTGAAGAATCATCCCAGGTGCCACACTAAAAAAATGATCCAGTTGACAGCTACCCCTGTGAGTGCACTTGTTGATGAGCCAGTGCATATCCGAGCTACAGGCCTGATTCCCTTTCAGATGGTGAGTTTTCAGGCAT…	9974	0.4557018302251311	0.477254281608174	0.5958754716394891	Y	Y	3.51207644450867	3.48912663185998	3.48912663185998	2	0.0	0.0	Y	0.00242718446601942	N	Y	0	0	ENSG00000136897	ENSG00000136881	+	-	9	9	104160896	104145801	coding	utr5p	MRPL50	BAAT	104149915	104122699	-	-	0	104152859	104133745	-	+	N	-	-	N	siHNRNPF-3	1	0.0	1.0	1
128	GTGCCTATAAGCTGGTGACCATCAAATTCAAGTGGTGGGGACTGCAAAGCAAAGTAGAAAACTTCATTCAAAAGCAAGAAAAACGGATATTTACAAACTTCCATCGCCAGCTTTTTTGTTGGATTGACAAGTGGATCGATCTCACGATGGAAGACATTAGGAGAATGGAAGACGAGACTCAGAAAGAACTAGAAACA|CCCACGACCTCCCTGCAAACAAGGCCTCAGCATCCCAGCCTGGCAGCCACTTGCAGTGCCTGTCTGTCCACTGCACAGACGACGTGGGTGACGCCAAGGCTCGAGCCTCCGTGCCCACCTGGCGGTCCCTGCATTCTGACATCTCCAACAGATTTGGGACATTCGTGGCTGCCCTAACTTGAATGACAAGAAAGATCCCCT…	17154	0.222733398159465	0.936112172335053	0.943563111910837	Y	Y	3.07101108092519	3.2038455805864303	3.07101108092519	3	0.0	0.0	Y	0.0	N	Y	0	0	ENSG00000180957	ENSG00000169184	+	-	22	22	28316122	28197486	coding	coding	PITPNB	MN1	28202413	28144265	-	-	0	28254375	28147084	-	+	N	-	-	N	siHNRNPF-3	1	0.0	1.0	1
203	GGAAGAGCCGTCAACTTAGCGAGCGCAACAGGCTGCCGCTGAGGAGCTGGAGCTGGTGGGGACTGGGCCGCAATGGACAAGCTGAAGAAGGTGCTGAGCGGGCAGGACACGGAGGACCGGAGCGGCCTGTCCGAG|ACGGATGTTTCCAGTCCTAAAGATTAGTGTCACAGGGTTGGACCCCAATGCCATGTACTCCCTCCTGCTGGACTTTGTCCCTACGGACAGTCACCGCTGGAAGTACGTCAACGGGGAATGGGTGCCCGCTGGCAAGCCAGAGGTCTCCAGCCACAGCTGCGTCTACATTCACCCGGACTCCCCCAACTTTGGGGCCCACTGGATGAAAGCTCCCATCTCCTTCAGC	8567	0.56551725235729	0.592810627625067	0.729191660595263	N	Y	3.25888918858746	3.58064844605001	3.25888918858746	0	0.992613055043994	0.0	Y	0.992613055043994	N	Y	0	0	ENSG00000213064	ENSG00000143178	+	-	1	1	168212378	168283664	coding	coding	SFT2D2	TBX19	168195176	168250278	+	+	0	168195380	168260398	+	-	N	-	-	N	siHNRNPF-3	1	0.0	1.0	1
333	GAGGATGTCAACTGTCTTTTCAGCATCTGACGACACCAAAAAGAAGATGTACAGCTCCATCCTAGTGGTGGGAGGTGGTTTGATGTTTCATAAAGCTCAAGAATTTCTGCAGCACAGAATTCTCAACAAAATGCCACCATCCTTCAGGCGAATTATTGAAAATGTGGATGTGATCACAAGGCCTAAG|ACAATCACAAAGAGTGTGTAGGCCAGCCCCGGTCACAGAGTGCACCGTATCCTGTCACTTCTGGATGTGAGGGAGAAGTGAGTCATCTCATTCCCCTCCGTGGATCAGAGGACTTGGACTAGATAGAAGCATGTGGTGTCTCCTACGAGGCCTGGGCCGGCCTGGAGCCCTGGCACGGGGAGCCCTGGGGCAGCAGCAATCCCTGGGTGCC…	3627	0.520445169958563	0.638318518245345	0.774905270483965	N	Y	3.69272725367833	3.46232197653647	3.46232197653647	0	0.0	0.0	Y	0.0	N	Y	0	0	ENSG00000113812	ENSG00000016391	+	-	3	3	53916229	53880417	coding	utr5p	ACTR8	CHDH	53901093	53850387	-	-	0	53904009	53875026	-	+	N	-	-	N	siHNRNPF-3	1	0.0	1.0	1
675	GGAGAGATTGAGGAGTGCACCATCCACTTCCGTGTCCAAGGGGACAACTACGGCTTCGTCACTTATCGCTATGCTGAGGAGGCATTTGCAGCCATTGAGAGTGGCCACAAGCTGCGGCAGGCAGATGAGCAGCCCTTTGATCTCTGCTTTGGGGGCCGAAGGCAGTTCTGCAAGAGGAGCTATTCTGATCTTGA|AGGGAGTTAAGCCCCAAGCCAAGGCAGCCAAAGCTCCTCCTAAGAAGGCCAAGAGCTCTGATTCTGATTCTGACTCAAGCTCCGAGGATGAGCCACCAAAGAACCAGAAGCCAAAGATAACACCTGTGACAGTTAAAGCTCAGACTAAAGCCCCTCCCAAACCAGCTCGAGCAGCACCTAAAATAGCCAATGGTAAAGCAGCCA…	7223	0.434902414363319	0.796341929344168	0.8840688791173759	Y	Y	3.70889084821189	3.11547640886856	3.11547640886856	0	0.0	0.0	Y	0.0	N	Y	0	0	ENSG00000148840	ENSG00000166197	+	-	10	10	103910082	103923627	coding	coding	PPRC1	NOLC1	103892787	103911933	+	+	0	103909086	103917806	+	-	N	-	-	N	siHNRNPF-3	1	0.0	1.0	1
418	TGACCGCTGGAGGGTGAAGTGTGTGCAGGAGGTGGAGGAGAAGAAGCGGGAGCAGGAACTCAAAGCAGCCGCTGATGGCGTACTATCTGAAGTGAGGAAAAAACAAGCAGATACCAAAAGAATGGTGGACATTCTACGGGCTTTGGAGAAATTGAGGAAACTGAGGAAAGAGGCTGCAGCGAGGAAAG|CACTGGCCCCCTCACCTTTTCCTTTCCAGCTGTTTGGGGCTCAGCTAAGTGACCACACAGGAGAGCAGTGAGGCCATTTGAGGCCTGAGCCTGGTCCTCAGGACTCGACTCTCTCTCCCTGCCATCAAGCAGCCTGCCCCAGCCCTGCCAGCCATCTCCACACTCCTGACAGAATGAATGCCCTCGATGGTGTTCCTTTCAAGTTGCCCA…	3132	1.0	0.531389587527108	0.6602480245159871	Y	Y	3.0301624037703903	3.0108860195580296	3.0108860195580296	0	0.0	0.0	Y	0.0	N	Y	0	0	ENSG00000090470	ENSG00000246922	+	-	15	15	65426174	65407535	coding	utr5p	PDCD7	UBAP1L	65409717	65385338	-	-	0	65421370	65398726	-	+	N	-	-	N	siHNRNPF-3	1	0.0	1.0	1
213	ATTCCAGATGATGGGATTTATTGGCAGGCCAACCTTGACAGATTCCACCAACACTTCCGTGACCAAGCCATTGTGAGCGCAGTTGCTAACAGGATGGACCAGACAAGCAGCGAGATTGTGCGAACCATGCTCCGAATGAGTGAGATTACCACTTCCTCTAGTGCTCCCTTCACCCAGCCATTGTCTTCCAATGAG|TCTGCCTACCCTCCTAGGCTGAGCTGGGGTTTACCCAAATACCATCACATTGTTCTGTATCTACTCGTGATCTCCCAGGAATCACAGCAGCAGTTGCAGGCCCGGATCCAACCAAACCCAAATGAGGTGAGCGCCCTTATGTGGCTGACACCAGATGTAGCTGCTGCAGTGGCTGCCGCAGAGGATGGGACAGAGACACCCGG…	8562	0.6566141964623641	0.7833512735230429	0.8791270926901179	Y	Y	3.48912663185998	3.36344488277784	3.36344488277784	0	0.969304911955514	0.0	Y	0.0	N	Y	0	0	ENSG00000186141	ENSG00000186364	+	-	1	1	145611025	145590461	coding	coding	POLR3C	NUDT17	145592605	145586115	-	-	0	145601530	145587818	-	+	N	-	-	N	siHNRNPF-3	1	0.0	1.0	1
561	AGATTGTCCAAAACAAAGAAACATGTCAGCAGGGCCTATGGTGGTTCCATGTGTGCTAAATGTGTTCGTGACAGGATCAAGCGTGCTTTCCTTATCGAGGAGCAGAAAATCGTTGTGAAAGTGTTGAAGGCACAAGCACAGAGTCAGAAAGCTAAATAAAAAAATGAAACTTTTTTGAGTAATAAAAATGAAAAGACGCT|GAATAATTTATGATGTTATTGTTGAACCTCCAAGTGTCGGTTCTATGACTGATGAACATGGGCATCAGAGGCCAGTAGCTTTCTTGGCCTACAGAGTAAATGGACAATATATTATGGAAGGACTTGCATCCAGCTTCCTATTTACAATGGGAGGTTTAGGTTTCATAATCCTGGACCGATCGAATGCACCAAATATCC…	5434	0.6610187780966309	0.881206736989961	0.8981918598994879	Y	Y	2.9453386794128598	3.59272380419397	2.9453386794128598	0	0.0	0.0	Y	0.0	N	Y	0	0	ENSG00000109475	ENSG00000198856	+	-	4	4	109551568	109588976	utr3p	coding	RPL34	OSTC	109541722	109571740	+	+	0	109546409	109576720	+	-	N	-	-	N	siHNRNPF-3	5	0.0	3.90909090909091	1
215	ACACCTGGCTTCCCCTCCATGCTCAGAACTGCTTCCTACTCTACATCCAGGCTCCTGAGCAGCCCCCAGCTTAAGCTTCAGCAGCTCCAGGGTAAATCCATCTCCGCCCAGAGCTGACTCCGGATCTGCCCCAGTGACAATAACAAGATAAATGCCTTCCATTCTCTTCGTACTTACAGGATGTAATCCACATATTTACACAGTGTTTCATTTGCG|GATCATGCGGCCAGATGATGCCAACGTGGCCGGCAATGTCCACGGGGGGACCATCCTGAAGATGATCGAGGAGGCAGGCGCCATCATCAGCACCCGGCATTGCAACAGCCAGAACGGGGAGCGCTGTGTGGCCGCCCTGGCTCGTGTCGAGCGCACCGACTTCCTGTCTCCCATGTGCATCG…	11229	0.586186564158329	0.854113056188467	0.913837136813222	Y	Y	3.47129812537077	3.54569782317086	3.47129812537077	1	0.0	0.0	Y	0.0	N	N	0	0	ENSG00000069812	ENSG00000097021	+	-	1	1	6484730	6454451	utr3p	coding	HES2	ACOT7	6472478	6324333	-	-	0	6473111	6409926	-	+	N	-	-	N	siHNRNPF-3	1	0.0	1.0	1
501	CCGGAGGCTGAGGCTCTGGCCGCAGCCCGGGAGCGGAGCAGCCGCTTCTTGAGCGGCCTGGAGCTGGTGAAGCAGGGTGCCGAGGCGCGCGTGTTCCGTGGCCGCTTCCAGGGCCGCGCGGCGGTGATCAAGCACCGCTTCCCCAAGGGCTACCGGCACCCGGCGCTGGAGGCGCGGCTTGGCAGACGGCGGACGGTGCAGGAGGCCCGGGCGCTCCTCCGCTGTCGCCGCGCT|GGAAGGCCGCTGCTTGTTTGTCATCCTGCTCATGGCGGTGTACTGGTGCACGGAGGCCCTGCCGCTCTCAGTGACGGCGCTGCTGCCCATCGTCCTCTTCCCCTTCATGGGCATCTTGCCCTCCAACAAGGTCTGCCCCCAGTACTTCCTCGACACCAACTTCC…	1392	0.347736175568157	0.4796873342548139	0.596075800713183	Y	Y	3.11013383567725	3.54400240599166	3.11013383567725	5	0.9884006628192672	0.0024570024570023104	Y	0.501228501228501	N	Y	0	0	ENSG00000172315	ENSG00000158296	+	-	20	20	45318418	45304714	coding	utr5p	TP53RK	SLC13A3	45313004	45186463	-	-	0	45317771	45242364	-	+	N	-	-	N	siHNRNPF-3	1	0.0	1.0	1
510	GCCTCAAGGTTACGGAGGCAGTGACCACCCACCCTGGAGCCATGGTCCACGCCTTCCTCATTCACACCTTGAGGGCCCCGAATACTGAGGACACGGGCCTTTGCCGAGTGCTGTACTCCTGCGTCTTCGGTGCTGAGAAGTCACCTGATGACCCACGGCCGCATGGTGCCGAGAGGGACAGGCTTCTCCGGAAGGAACAGATTTTAGCTGTGGCC|AGTCTCGTTTCCTCTCAGTCCATCCACCCTTCATGGGGCCAGAGCCCTCTCTCCAGAATCTGAGCAGCAATGCCGTTTGCTGAAGACAAGACCTATAAGTATATCTGCCGCAATTTCAGCAATTTTTGCAATGTGGATGTTGTAGAGATTCTGCCTTACCTGCCCTGCCTCACAGCAAGAGAC…	33595	0.5080363906870721	0.827777882262176	0.901971481413072	Y	Y	3.7684867009189302	3.22846030519079	3.22846030519079	0	0.968826593137255	0.0	Y	0.615527982026144	N	Y	0	0	ENSG00000125843	ENSG00000088888	+	-	20	20	3805949	3849280	coding	utr5p	AP5S1	MAVS	3801178	3827487	+	+	0	3802940	3835205	+	-	N	-	-	N	siHNRNPF-3	1	0.0	1.0	1
337	AAATTGAGAAAAAAGGTTTGGATAAATACCTCGGACATTATTTTGGTTGGTCTCCGAGACTACCAGGATAACAAAGCTGATGTAATTTTAAAATACAATGCAGACGAAGCTAGAAGTCTGAAGGCATACGGCGAGCTTCCAGAGCATGCTAAAATCAATGAAACTGATACATTTGGTCCTGGAGATGATGATGAAATTCAGTTTGATGACATTGGAGATGATGATGAAGATATTGATGAC|GCATGGAGGGATTTTTGAAATCAGATGAGAGGCAGAGATTGGCCAAAGAAAGACGAGAAGAAAGAGAAAAATGTCTGGGTAAGTTATGCACTTTGGCTATTTTGGTCCAAGGGAGTGGAGATATGGTGGTGTCTTTTCTGAAGATTCTTAGAAATTTG…	24219	0.511073380891803	0.43195309607779203	0.53298847652186	Y	Y	2.84284912476227	2.89359261981439	2.84284912476227	0	0.0	0.0	Y	0.0	N	Y	0	0	ENSG00000173674	ENSG00000184368	+	-	X	X	20159962	20135035	coding	coding	EIF1AX	MAP7D2	20142636	20024831	-	-	0	20148634	20082923	-	+	N	-	1	N	siHNRNPF-3	2	0.0	2.0	2
187	CAGCATCACAGATTGGCTGCAGTGCGCCTGGCTACCTTCCTACCTCGCTGGCTTGGCATCCTCAGCAAAGTGAAGTCTTTGTCTTTGGTGATGAGAATGGGACAGTCTCCCTTGTGGACACCAAGAGTACAAGCTGTGTCCTGAGCTCAGCTGTACACTCCCAGTGTGTCACTGGGCTGGTGTTCTCCCCACACAGG|TGCTGCCCATAAACTCGTGTGTTATTTCACCAACTGGGCACACAGTCGGCCAGGCCCTGCCTCGATCTTGCCCCATGACCTGGACCCCTTTCTCTGCACCCACCTGATATTTGCCTTTGCCTCAATGAACAACAATCAGATTGTTGCTAAGGATCTCCAGGATGAGAAAATTCTCTACCCAGAGTTCAACAAACTAAAGGA…	14717	0.572055327550813	0.8049311753005279	0.8885443412641101	N	Y	3.15848451151898	3.4451253122330296	3.15848451151898	0	0.9949360895358079	0.0024096385542169397	Y	0.0024096385542169397	N	Y	0	0	ENSG00000116455	ENSG00000085465	+	-	1	1	111991998	111970399	coding	coding	WDR77	OVGP1	111982512	111956936	-	-	0	111985275	111969263	-	+	N	-	-	N	siHNRNPF-3	1	0.0	1.0	1
490	GCTGCCCGGACTCCTGCTGTTGAGGGTCTGACAGAGGCTGAGGAGGAGGAGCTCAGGGCTGAGCTTACCAAGGTGGAAGAGGAAATTGTCACTCTGCGCCAGGTCCTGGCAGCCAAGGAGAGGCACTGTGGAGAGCTCAAGAGGAGGCTGGGCCTCTCCACCCTGGGGGAGCTGAAACAGAACCTGTCCAGGAGCTGGCATGACGTGCAGGTCTCTAGCGC|AATAGCCTAACATGGCAGACCAGAGACAGCGCTCACTGTCTACCTCTGGGGAGTCATTGTACCACGTCCTTGGGTTGGACAAGAACGCAACCTCAGATGACATTAAAAAGTCCTATCGGAAGCTTGCCTTGAAATATCACCCCGACAAGAACCCCGACAACCCGGAGGCCGCGGACA	36780	0.159460491471347	0.595651372471417	0.729105492904926	Y	Y	3.67952553980864	3.72824693801095	3.67952553980864	0	0.994364442178893	0.0	Y	0.00250626566416035	N	Y	0	0	ENSG00000101150	ENSG00000101152	+	-	20	20	62522898	62567384	coding	utr5p	TPD52L2	DNAJC5	62496596	62526518	+	+	0	62505169	62559688	+	-	N	-	-	N	siHNRNPF-3	2	0.0185185185185185	1.61538461538462	1
621	GGAGAGATTGAGGAGTGCACCATCCACTTCCGTGTCCAAGGGGACAACTACGGCTTCGTCACTTATCGCTATGCTGAGGAGGCATTTGCAGCCATTGAGAGTGGCCACAAGCTGCGGCAGGCAGATGAGCAGCCCTTTGATCTCTGCTTTGGGGGCCGAAGGCAGTTCTGCAAGAGGAGCTATTCTGATCTTGA|AGGGAGTTAAGCCCCAAGCCAAGGCAGCCAAAGCTCCTCCTAAGAAGGCCAAGAGCTCTGATTCTGATTCTGACTCAAGCTCCGAGGATGAGCCACCAAAGAACCAGAAGCCAAAGATAACACCTGTGACAGTTAAAGCTCAGACTAAAGCCCCTCCCAAACCAGCTCGAGCAGCACCTAAAATAGCCAATGGTAAAGCAGCCA…	19224	0.458739110377913	0.7979870326341851	0.870177084300828	Y	Y	3.70889084821189	3.11547640886856	3.11547640886856	0	0.0	0.0	Y	0.0	N	Y	0	0	ENSG00000148840	ENSG00000166197	+	-	10	10	103910082	103923627	coding	coding	PPRC1	NOLC1	103892787	103911933	+	+	0	103909086	103917806	+	-	N	-	-	N	siHNRNPH1-3	1	0.0	1.0	1
11	GTAGTCTTGGAGGAAAGCTAGGGGCCTCTGTCATTGAGATCCTAGGGATAGAATACATGGGTGAACTGACCCAGTTCACTGAATCCCAGCTCCAGAGTCATTTTGGGGAGAAGAATGGGTCTTGGCTATATGCCATGTGCCGAGGGATTGAACATGATCCAGTTAAACCCAGGCAACTACCCAAAACCATTGGCTGTAGTAAGAACTTCCCAGGAAAAACAGCTCTTGCTACTCGGGAAC|AGATTTGGAGTGGTATGAGAAGTCCGAAGAAACTCACGCCTCCCAGATAGAACTACTTGAGACAAGCTCTACGCAGGAACCTCTCAACGCTTCGGAGGCCTTTTGCCCAAGAGACTGCATGGTACCAGTGGTGTTTCCTGGGCCTGTGAGCCAGGAAG…	18037	0.7196846373089929	0.486747063516123	0.597259372894656	Y	Y	3.37192651807217	3.64553343878587	3.37192651807217	2	0.9943954305328359	0.0	Y	0.0	N	Y	0	0	ENSG00000170734	ENSG00000124688	+	-	6	6	43586701	43608689	coding	coding	POLH	MAD2L1BP	43543887	43597277	+	+	0	43572475	43604118	+	-	N	-	-	N	siHNRNPH1-3	1	0.037037037037037	1.0	1
443	ATGAGATTGTCCAAAACAAAGAAACATGTCAGCAGGGCCTATGGTGGTTCCATGTGTGCTAAATGTGTTCGTGACAGGATCAAGCGTGCTTTCCTTATCGAGGAGCAGAAAATCGTTGTGAAAGTGTTGAAGGCACAAGCACAGAGTCAGAAAGCTAAATAAAAAAATGAAACTTTTTTGAGTAATAAAAATGAAAAGACGCT|GAATAATTTATGATGTTATTGTTGAACCTCCAAGTGTCGGTTCTATGACTGATGAACATGGGCATCAGAGGCCAGTAGCTTTCTTGGCCTACAGAGTAAATGGACAATATATTATGGAAGGACTTGCATCCAGCTTCCTATTTACAATGGGAGGTTTAGGTTTCATAATCCTGGACCGATCGAATGCACCAAATA…	2	0.7540527681090509	0.9014400970866392	0.8402521101891859	Y	Y	2.9453386794128598	3.59272380419397	2.9453386794128598	0	0.0	0.0	Y	0.0	N	Y	0	0	ENSG00000109475	ENSG00000198856	+	-	4	4	109551568	109588976	utr3p	coding	RPL34	OSTC	109541722	109571740	+	+	0	109546409	109576720	+	-	N	-	-	N	siHNRNPH1-3	5	0.0	4.5	2
207	TTCGTAGCAAAATTAACCTTTTTTTTTTCCAGTCACAGTATTTGTGAAAAGTAATGAGCCATAGTACCCAGTCATGTTAAATGAATATTAAAAGCATGGAGAGGAAACATGAGGAACAATGAATTTCAACATATGGCTTCAGAACATGAAGATGTTCTTGTATGGATTATAGTATCTAGTATTCAAAAATGCCTGCATCTCTTCTCTTATTTATT|GATCAACAAACAGTAATAATGACTGAATGTACAAGTCTTCAGTTTGTCAGCCCTTTTGCTTTTGAGGCAATGCAGAAGGTGGATGTTGTTTGCCTGGCATCTTTAAGTGATCCAGAATTAAGACTTCTTCTGCCCTGTTTGGTACGGATGGCACTTTGTGCACCTGCTGACCAGAGCCAAAGC	24111	0.21256716173200896	0.711712524674086	0.8158895387667249	Y	Y	3.17784060131804	3.4246428667082407	3.17784060131804	1	0.0	0.0	Y	0.0	N	N	0	0	ENSG00000108510	ENSG00000108506	+	-	17	17	60142643	60005377	utr3p	coding	MED13	INTS2	60019966	59942731	-	-	0	60023381	60004023	-	+	N	-	-	N	siHNRNPH1-3	1	0.0	1.0	1
208	TTGCAGAGCTAAGAACTGTTGAGAGTGAAGCTGCATCTTATCTGGACCAGATTTCTAGATATTATATTACAAGAGCCAAATTGGTTTCTAAAATAGCTAAATATCCCCATGTGGAGGACTATCGCCGCACCGTGACAGAGATTGATGAGAAAGAATATATCAGCCTTCGGCTCATCATATCAGAGCTGAGGAATCAATATG|ATCTGGTGGCTTGGGTCACAGCCAGCTTCCTGCACATTCCCCATGCCGAGGACATCCCAAACACAGTGACTCTGGGGAACAGAGTTGGCTTCTTGCTCCGACCCTATAACTTCTTTGATGAGGACCCCTCCATCTTCTCCCCTGGCAGTGTCTACTTTGAGAAGGGCCAGGATGCTGGGCTCTGCAGCATCAATCCT…	5613	0.27982461211959003	0.9728119914913672	0.943805746662328	Y	Y	3.60888739872753	3.46079439322662	3.46079439322662	1	0.0	0.0	Y	0.0	N	Y	0	0	ENSG00000131467	ENSG00000131480	+	-	17	17	40995523	41002724	coding	coding	PSME3	AOC2	40976402	40996617	+	+	0	40991397	41002099	+	-	N	-	-	N	siHNRNPH1-3	1	0.0	1.0	1
107	TCCCTGGGCACCAGGAAGGAACTGCAGAAGGAGCTCCAGGAGCGTCTTTCTCAGGAATGCCCGATCAAGGAGGTGGTGCTTTATGTCAAAGAAGAAATGAAGAGGAATGATCTTCCAGAAACAGCAGTGATTGGTCTTCTGTGGACATGTATAATGAACGCTGTTGAGTGGAACAAGAAGGAAGAACTTGTTGCAGAGCAGGCTCTGAAGCACCTGAAG|TTGGTTAGTCTGCTGCTAATTGGAATTGCTGCGTGGGGCATTGGCTTCGGGCTGATTTCCAGTCTCCGAGTGGTCGGCGTGGTCATTGCAGTGGGCATCTTCTTGTTCCTGATTGCTTTAGTGGGTCTGATTGGAGCTGTAAAACATCATCAGGTGTTGCTATTTTTTTATATGATTAT…	35210	0.27213663775089003	0.674462630747985	0.7895187602997149	Y	Y	3.4937534244795	3.4571608175836404	3.4571608175836404	0	0.0	0.0	Y	0.0	N	Y	0	0	ENSG00000136261	ENSG00000106537	+	-	7	7	16746148	16824161	coding	coding	BZW2	TSPAN13	16685756	16793160	+	+	0	16736686	16815836	+	-	N	-	-	N	siHNRNPH1-3	1	0.0	1.0	1
535	CATCACAGATTGGCTGCAGTGCGCCTGGCTACCTTCCTACCTCGCTGGCTTGGCATCCTCAGCAAAGTGAAGTCTTTGTCTTTGGTGATGAGAATGGGACAGTCTCCCTTGTGGACACCAAGAGTACAAGCTGTGTCCTGAGCTCAGCTGTACACTCCCAGTGTGTCACTGGGCTGGTGTTCTCCCCACACAGG|TGCTGCCCATAAACTCGTGTGTTATTTCACCAACTGGGCACACAGTCGGCCAGGCCCTGCCTCGATCTTGCCCCATGACCTGGACCCCTTTCTCTGCACCCACCTGATATTTGCCTTTGCCTCAATGAACAACAATCAGATTGTTGCTAAGGATCTCCAGGATGAGAAAATTCTCTACCCAGAGTTCAACAAACTAAAGGAGAG…	18800	0.5656694689132379	0.8070213044093392	0.875026343642752	N	Y	3.15848451151898	3.4451253122330296	3.15848451151898	0	0.9948579025258992	0.00243309002433101	Y	0.00243309002433101	N	Y	0	0	ENSG00000116455	ENSG00000085465	+	-	1	1	111991998	111970399	coding	coding	WDR77	OVGP1	111982512	111956936	-	-	0	111985275	111969263	-	+	N	-	-	N	siHNRNPH1-3	1	0.0	1.0	1
116	AGAGAAAAAGGAACCTATCCTAGTGTGTCCACCTTTACGAAGCCGAGCATACACACCACCTGAAGATCTCCAGAGTCGTTTGGAATCTTACGTTAAAGAAGTTTTTGGTTCATCTCTTCCTAGTAATTGGCAAGACATCTCCCTGGAAGATAGTCGTCTAAAGTTCAATCTTCTGGCTCATTTAGCTGATGACTTGGGTCATGTAGTCCCTAACTCCAGACTCCACCAGATGTGCAG|GGTTTTGAGGTTTTGCTGAAGATATTCCTGAAGAATCATCCCAGGTGCCACACTAAAAAAATGATCCAGTTGACAGCTACCCCTGTGAGTGCACTTGTTGATGAGCCAGTGCATATCCGAGCTACAGGCCTGATTCCCTTTCAGATGGTGAGTTTTCAGGC…	480	0.50290811436969	0.481444381003266	0.590024700244494	Y	Y	3.51207644450867	3.48912663185998	3.48912663185998	2	0.0	0.0	Y	0.0024213075060532893	N	Y	0	0	ENSG00000136897	ENSG00000136881	+	-	9	9	104160896	104145801	coding	utr5p	MRPL50	BAAT	104149915	104122699	-	-	0	104152859	104133745	-	+	N	-	-	N	siHNRNPH1-3	1	0.0	1.0	1
106	AGGGCTTCCGCTATCGCTGCAGGGATGCCATGCGCTCAGTGACTAAGCAGGCCATTCGGGAGGCAAGATTGAAGGAGATCAAGGAAGAGCTTCTGCATTCTGAGAAGCTTAAGACATACTTTGAAGACAACCCTAGGGACCTCCAGCTGCTGCGGCATGACCTACCTTTGCACCCCGCAGTGGTGAAGCCCCACCTGGGCCATGTTCCTGACTACCTG|GGCCCAGAGTGAGCCTTACACAACCATCCACCAGCCTGGCTACTGCGCCTTCTATGACGAATGTGGGAAGAACCCAGAGCTGTCTGGAAGCCTCATGACACTCTCCAACGTGTCCTGCCTGTCCAACACGCCGGCCCGCAAGATCACAGGTGATCACCTGATCCTATTACAGAAGATCTG…	15444	0.3865194692026071	0.7334605996166329	0.833025447935552	Y	Y	3.51360402781852	3.5339931873874804	3.51360402781852	0	0.0	0.0	Y	0.0	N	Y	0	0	ENSG00000136271	ENSG00000015520	+	-	7	7	44614650	44580914	coding	coding	DDX56	NPC1L1	44605016	44552134	-	-	0	44607717	44579941	-	+	N	-	-	N	siHNRNPH1-3	1	0.0	1.0	1
380	CCTATAAGCTGGTGACCATCAAATTCAAGTGGTGGGGACTGCAAAGCAAAGTAGAAAACTTCATTCAAAAGCAAGAAAAACGGATATTTACAAACTTCCATCGCCAGCTTTTTTGTTGGATTGACAAGTGGATCGATCTCACGATGGAAGACATTAGGAGAATGGAAGACGAGACTCAGAAAGAACTAGAAACA|CCCACGACCTCCCTGCAAACAAGGCCTCAGCATCCCAGCCTGGCAGCCACTTGCAGTGCCTGTCTGTCCACTGCACAGACGACGTGGGTGACGCCAAGGCTCGAGCCTCCGTGCCCACCTGGCGGTCCCTGCATTCTGACATCTCCAACAGATTTGGGACATTCGTGGCTGCCCTAACTTGAATGACAAGAAAGATCCCCT	11087	0.205866775228584	0.9366779311251592	0.932607601202702	Y	Y	3.07101108092519	3.2038455805864303	3.07101108092519	3	0.0	0.0	Y	0.0	N	Y	0	0	ENSG00000180957	ENSG00000169184	+	-	22	22	28316122	28197486	coding	coding	PITPNB	MN1	28202413	28144265	-	-	0	28254375	28147084	-	+	N	-	-	N	siHNRNPH1-3	1	0.0	1.0	1
280	GCTGCCCGGACTCCTGCTGTTGAGGGTCTGACAGAGGCTGAGGAGGAGGAGCTCAGGGCTGAGCTTACCAAGGTGGAAGAGGAAATTGTCACTCTGCGCCAGGTCCTGGCAGCCAAGGAGAGGCACTGTGGAGAGCTCAAGAGGAGGCTGGGCCTCTCCACCCTGGGGGAGCTGAAACAGAACCTGTCCAGGAGCTGGCATGACGTGCAGGTCTCTAGCGC|AATAGCCTAACATGGCAGACCAGAGACAGCGCTCACTGTCTACCTCTGGGGAGTCATTGTACCACGTCCTTGGGTTGGACAAGAACGCAACCTCAGATGACATTAAAAAGTCCTATCGGAAGCTTGCCTTGAAATATCACCCCGACAAGAACCCCGACAACCCGGAGGCCGCGGAC	45034	0.17368866042951006	0.599061667621299	0.717532193887333	Y	Y	3.67952553980864	3.72824693801095	3.67952553980864	0	0.9943324577432621	0.0	Y	0.00251256281407031	N	Y	0	0	ENSG00000101150	ENSG00000101152	+	-	20	20	62522898	62567384	coding	utr5p	TPD52L2	DNAJC5	62496596	62526518	+	+	0	62505169	62559688	+	-	N	-	-	N	siHNRNPH1-3	2	0.0535714285714286	1.53846153846154	1
273	TGCTGGCGGCTGGAGGGTTGCGGAGCACCCACCCTGGAGCCATGGTCCACGCCTTCCTCATTCACACCTTGAGGGCCCCGAATACTGAGGACACGGGCCTTTGCCGAGTGCTGTACTCCTGCGTCTTCGGTGCTGAGAAGTCACCTGATGACCCACGGCCGCATGGTGCCGAGAGGGACAGGCTTCTCCGGAAGGAACAGATTTTAGCTGTGGCC|AGTCTCGTTTCCTCTCAGTCCATCCACCCTTCATGGGGCCAGAGCCCTCTCTCCAGAATCTGAGCAGCAATGCCGTTTGCTGAAGACAAGACCTATAAGTATATCTGCCGCAATTTCAGCAATTTTTGCAATGTGGATGTTGTAGAGATTCTGCCTTACCTGCCCTGCCTCACAGCAAGAGAC…	45724	0.5734079156643189	0.829365687481347	0.888683407727769	Y	Y	3.7684867009189302	3.22846030519079	3.22846030519079	0	0.9949361487690659	0.0	Y	0.48348717444475897	N	Y	0	0	ENSG00000125843	ENSG00000088888	+	-	20	20	3805949	3849280	coding	utr5p	AP5S1	MAVS	3801178	3827487	+	+	0	3802940	3835205	+	-	N	-	-	N	siHNRNPH1-3	1	0.0	1.0	1
556	CCAGCCTCAATGGCGTCTCTCAGGCAGACCTGCTGGACGGCTGCGATGTCTGCTCCTATGACCTGAAGTCTCATGCCCCCACCTGCTAGAATCTGCGGGAGCCCGTGGTGTAGCCTCCTCTGGCCTGAAAGGTCTGCCTCACACAGGCCTTCCCTGCAGGGCAGCCCATGGTGGCAGCCGGAG|CCAGCTCCCCTAGTCCAGGCCGAGCTTGCACTTGCGTCTTGTCTGCTGCTGCTGAACCAAGATTTAGCTGTGCGCCCTCCTTGCAGTCTCCTGGAACCAGCAGGAGGAAACATGGGGGATACTGGCCTGAGAAAGCGGAGAGAGGATGAGAAGTCGATCCAGAGCCAAGAGCCTAAGACCACCAGTCTCCAAAAGGAGCTGGGCCTCATCAGTGG…	10869	0.759201069555929	0.5398436524620039	0.6552601679894561	N	Y	3.20976656280103	3.53209488171704	3.20976656280103	0	0.0	0.0	Y	0.007838073998721941	N	N	0	0	ENSG00000121289	ENSG00000021488	+	-	19	19	33462897	33360672	utr3p	utr5p	CEP89	SLC7A9	33369908	33321415	-	-	0	33369974	33359551	-	+	N	-	-	N	siHNRNPH1-3	1	0.0	1.0	1
529	GGCGCGCCGCGGTTGGCGCCTGGGCGGCTGGGCGGCTGCCTAGCACCCGGAAGAGCCGTCAACTTAGCGAGCGCAACAGGCTGCCGCTGAGGAGCTGGAGCTGGTGGGGACTGGGCCGCAATGGACAAGCTGAAGAAGGTGCTGAGCGGGCAGGACACGGAGGACCGGAGCGGCCTGTCCGAGAC|GGATGTTTCCAGTCCTAAAGATTAGTGTCACAGGGTTGGACCCCAATGCCATGTACTCCCTCCTGCTGGACTTTGTCCCTACGGACAGTCACCGCTGGAAGTACGTCAACGGGGAATGGGTGCCCGCTGGCAAGCCAGAGGTCTCCAGCCACAGCTGCGTCTACATTCACCCGGACTCCCCCAACTTTGGGGCCCACTGGATGAAAGCTCCCA…	13071	0.6281753057005289	0.6284830086783649	0.7480182972075079	N	Y	3.26823605978234	3.4906542151698305	3.26823605978234	0	0.994607619667861	0.0	Y	0.6333181374145229	N	Y	0	0	ENSG00000213064	ENSG00000143178	+	-	1	1	168212378	168283664	intron	coding	SFT2D2	TBX19	168195176	168250278	+	+	0	168195380	168260398	+	-	N	-	-	N	siHNRNPH1-3	1	0.0	1.0	1
152	TTCGTAGCAAAATTAACCTTTTTTTTTTCCAGTCACAGTATTTGTGAAAAGTAATGAGCCATAGTACCCAGTCATGTTAAATGAATATTAAAAGCATGGAGAGGAAACATGAGGAACAATGAATTTCAACATATGGCTTCAGAACATGAAGATGTTCTTGTATGGATTATAGTATCTAGTATTCAAAAATGCCTGCATCTCTTCTCTTATTTATT|GATCAACAAACAGTAATAATGACTGAATGTACAAGTCTTCAGTTTGTCAGCCCTTTTGCTTTTGAGGCAATGCAGAAGGTGGATGTTGTTTGCCTGGCATCTTTAAGTGATCCAGAATTAAGACTTCTTCTGCCCTGTTTGGTACGGATGGCACTTTGTGCACCTGCTGACCAGAGCCAAAGC…	18332	0.23469573038554106	0.7082447541505541	0.85159949541146	Y	Y	3.17784060131804	3.4246428667082407	3.17784060131804	1	0.0	0.0	Y	0.0	N	N	0	0	ENSG00000108510	ENSG00000108506	+	-	17	17	60142643	60005377	utr3p	coding	MED13	INTS2	60019966	59942731	-	-	0	60023381	60004023	-	+	N	-	-	N	siHNRNPH1-4	1	0.0	1.0	1
287	TGTGCCTATAAGCTGGTGACCATCAAATTCAAGTGGTGGGGACTGCAAAGCAAAGTAGAAAACTTCATTCAAAAGCAAGAAAAACGGATATTTACAAACTTCCATCGCCAGCTTTTTTGTTGGATTGACAAGTGGATCGATCTCACGATGGAAGACATTAGGAGAATGGAAGACGAGACTCAGAAAGAACTAGAAACA|CCCACGACCTCCCTGCAAACAAGGCCTCAGCATCCCAGCCTGGCAGCCACTTGCAGTGCCTGTCTGTCCACTGCACAGACGACGTGGGTGACGCCAAGGCTCGAGCCTCCGTGCCCACCTGGCGGTCCCTGCATTCTGACATCTCCAACAGATTTGGGACATTCGTGGCTGCCCTAACTTGAATGACAAGAAAGATCCCC…	5492	0.254758348107525	0.935910135900673	0.9588882147517621	Y	Y	3.07101108092519	3.2038455805864303	3.07101108092519	3	0.0	0.0	Y	0.0	N	Y	0	0	ENSG00000180957	ENSG00000169184	+	-	22	22	28316122	28197486	coding	coding	PITPNB	MN1	28202413	28144265	-	-	0	28254375	28147084	-	+	N	-	-	N	siHNRNPH1-4	1	0.0	1.0	1
114	AGGGCTTCCGCTATCGCTGCAGGGATGCCATGCGCTCAGTGACTAAGCAGGCCATTCGGGAGGCAAGATTGAAGGAGATCAAGGAAGAGCTTCTGCATTCTGAGAAGCTTAAGACATACTTTGAAGACAACCCTAGGGACCTCCAGCTGCTGCGGCATGACCTACCTTTGCACCCCGCAGTGGTGAAGCCCCACCTGGGCCATGTTCCTGACTACCTG|GGCCCAGAGTGAGCCTTACACAACCATCCACCAGCCTGGCTACTGCGCCTTCTATGACGAATGTGGGAAGAACCCAGAGCTGTCTGGAAGCCTCATGACACTCTCCAACGTGTCCTGCCTGTCCAACACGCCGGCCCGCAAGATCACAGGTGATCACCTGATCCTATTACAGAAGATCTG…	13683	0.43053437552956797	0.7306015032643779	0.8692572142191171	Y	Y	3.51360402781852	3.5339931873874804	3.51360402781852	0	0.0	0.0	Y	0.0	N	Y	0	0	ENSG00000136271	ENSG00000015520	+	-	7	7	44614650	44580914	coding	coding	DDX56	NPC1L1	44605016	44552134	-	-	0	44607717	44579941	-	+	N	-	-	N	siHNRNPH1-4	1	0.0	1.0	1
429	GGAAGAGCCGTCAACTTAGCGAGCGCAACAGGCTGCCGCTGAGGAGCTGGAGCTGGTGGGGACTGGGCCGCAATGGACAAGCTGAAGAAGGTGCTGAGCGGGCAGGACACGGAGGACCGGAGCGGCCTGTCCGAG|ACGGATGTTTCCAGTCCTAAAGATTAGTGTCACAGGGTTGGACCCCAATGCCATGTACTCCCTCCTGCTGGACTTTGTCCCTACGGACAGTCACCGCTGGAAGTACGTCAACGGGGAATGGGTGCCCGCTGGCAAGCCAGAGGTCTCCAGCCACAGCTGCGTCTACATTCACCCGGACTCCCCCAACTTTGGGGCCCACTGGATGAAAGCTCCCATCTCCTTCAGCAAAGTG	10032	0.644598740050572	0.592178492192078	0.74824423122715	N	Y	3.25888918858746	3.58064844605001	3.25888918858746	0	0.9926127214170692	0.0	Y	0.9926127214170692	N	Y	0	0	ENSG00000213064	ENSG00000143178	+	-	1	1	168212378	168283664	coding	coding	SFT2D2	TBX19	168195176	168250278	+	+	0	168195380	168260398	+	-	N	-	-	N	siHNRNPH1-4	1	0.0	1.0	1
115	GTCCCTGGGCACCAGGAAGGAACTGCAGAAGGAGCTCCAGGAGCGTCTTTCTCAGGAATGCCCGATCAAGGAGGTGGTGCTTTATGTCAAAGAAGAAATGAAGAGGAATGATCTTCCAGAAACAGCAGTGATTGGTCTTCTGTGGACATGTATAATGAACGCTGTTGAGTGGAACAAGAAGGAAGAACTTGTTGCAGAGCAGGCTCTGAAGCACCTGAAG|TTGGTTAGTCTGCTGCTAATTGGAATTGCTGCGTGGGGCATTGGCTTCGGGCTGATTTCCAGTCTCCGAGTGGTCGGCGTGGTCATTGCAGTGGGCATCTTCTTGTTCCTGATTGCTTTAGTGGGTCTGATTGGAGCTGTAAAACATCATCAGGTGTTGCTATTTTTTTATATGATTA…	21479	0.274082691924804	0.67107701163219	0.825183813079264	Y	Y	3.4937534244795	3.4571608175836404	3.4571608175836404	0	0.0	0.0	Y	0.0	N	Y	0	0	ENSG00000136261	ENSG00000106537	+	-	7	7	16746148	16824161	coding	coding	BZW2	TSPAN13	16685756	16793160	+	+	0	16736686	16815836	+	-	N	-	-	N	siHNRNPH1-4	1	0.0	1.0	1
121	GAGAAAAAGGAACCTATCCTAGTGTGTCCACCTTTACGAAGCCGAGCATACACACCACCTGAAGATCTCCAGAGTCGTTTGGAATCTTACGTTAAAGAAGTTTTTGGTTCATCTCTTCCTAGTAATTGGCAAGACATCTCCCTGGAAGATAGTCGTCTAAAGTTCAATCTTCTGGCTCATTTAGCTGATGACTTGGGTCATGTAGTCCCTAACTCCAGACTCCACCAGATGTGCAG|GGTTTTGAGGTTTTGCTGAAGATATTCCTGAAGAATCATCCCAGGTGCCACACTAAAAAAATGATCCAGTTGACAGCTACCCCTGTGAGTGCACTTGTTGATGAGCCAGTGCATATCCGAGCTACAGGCCTGATTCCCTTTCAGATGGTGAGTTTTCAGGCA…	12395	0.509663137691062	0.47663615534226095	0.604983121853051	Y	Y	3.51207644450867	3.48912663185998	3.48912663185998	2	0.0	0.0	Y	0.002433090024330789	N	Y	0	0	ENSG00000136897	ENSG00000136881	+	-	9	9	104160896	104145801	coding	utr5p	MRPL50	BAAT	104149915	104122699	-	-	0	104152859	104133745	-	+	N	-	-	N	siHNRNPH1-4	1	0.0	1.0	1
180	GATGTCATGGTTTTGGTGGATTCAGAAGAGGAAGAGGAGGAGGAGGAGGAGGAGGAGGAAGATGCTGCAGTAGGGGAACAGGAGGGAGCACGTGAGAGAGAGGAGTTGCCAAAAGAAATACCTAAGCAGGACCACATTCACAGAGTGACCGCCTTGGTGAATGGGAACATAGAACAGATGGGAAATGGATTCCAGGATCTTCA|AGAGGAACCGCTGCTGCTGGCCGAACTCAAGCCCGGGCGCCCCCACCAGTTTGATTGGAAGTCCAGCTGTGAAACCTGGAGCGTCGCCTTCTCCCCAGATGGCTCCTGGTTTGCTTGGTCTCAAGGACACTGCATCGTCAAACTGATCCCCTGGCCGTTGGAGGAGCAGTTCATCCCTAAAGGGTTTGAAGCCAA…	8102	0.33390697591924395	0.986440797705578	0.961306622484431	Y	Y	3.38912318237562	3.3174121187312595	3.3174121187312595	1	0.0	0.0	Y	0.0	N	Y	0	0	ENSG00000176834	ENSG00000176871	+	-	12	12	118573831	118500235	coding	coding	VSIG10	WSB2	118501398	118470712	-	-	0	118506182	118490283	-	+	N	-	-	N	siHNRNPH1-4	1	0.0	1.0	1
335	ATGAGATTGTCCAAAACAAAGAAACATGTCAGCAGGGCCTATGGTGGTTCCATGTGTGCTAAATGTGTTCGTGACAGGATCAAGCGTGCTTTCCTTATCGAGGAGCAGAAAATCGTTGTGAAAGTGTTGAAGGCACAAGCACAGAGTCAGAAAGCTAAATAAAAAAATGAAACTTTTTTGAGTAATAAAAATGAAAAGACGCT|GAATAATTTATGATGTTATTGTTGAACCTCCAAGTGTCGGTTCTATGACTGATGAACATGGGCATCAGAGGCCAGTAGCTTTCTTGGCCTACAGAGTAAATGGACAATATATTATGGAAGGACTTGCATCCAGCTTCCTATTTACAATGGGAGGTTTAGGTTTCATAATCCTGGACCGATCGAATGCACCAAATA…	3308	0.772822328601468	0.8811571313486829	0.9183341279524821	Y	Y	2.9453386794128598	3.59272380419397	2.9453386794128598	0	0.0	0.0	Y	0.0	N	Y	0	0	ENSG00000109475	ENSG00000198856	+	-	4	4	109551568	109588976	utr3p	coding	RPL34	OSTC	109541722	109571740	+	+	0	109546409	109576720	+	-	N	-	-	N	siHNRNPH1-4	6	0.0	3.75	1
264	TGCTGGCGGCTGGAGGGTTGCGGAGCACCCACCCTGGAGCCATGGTCCACGCCTTCCTCATTCACACCTTGAGGGCCCCGAATACTGAGGACACGGGCCTTTGCCGAGTGCTGTACTCCTGCGTCTTCGGTGCTGAGAAGTCACCTGATGACCCACGGCCGCATGGTGCCGAGAGGGACAGGCTTCTCCGGAAGGAACAGATTTTAGCTGTGGCC|AGTCTCGTTTCCTCTCAGTCCATCCACCCTTCATGGGGCCAGAGCCCTCTCTCCAGAATCTGAGCAGCAATGCCGTTTGCTGAAGACAAGACCTATAAGTATATCTGCCGCAATTTCAGCAATTTTTGCAATGTGGATGTTGTAGAGATTCTGCCTTACCTGCCCTGCCTCACAGCAAGAGAC…	32037	0.564830552243317	0.8275610821665491	0.9218443220108968	Y	Y	3.7684867009189302	3.22846030519079	3.22846030519079	0	0.9949103427778879	0.0	Y	0.49103427778878495	N	Y	0	0	ENSG00000125843	ENSG00000088888	+	-	20	20	3805949	3849280	coding	utr5p	AP5S1	MAVS	3801178	3827487	+	+	0	3802940	3835205	+	-	N	-	-	N	siHNRNPH1-4	1	0.0	1.0	1
275	TGGCTGCCCGGACTCCTGCTGTTGAGGGTCTGACAGAGGCTGAGGAGGAGGAGCTCAGGGCTGAGCTTACCAAGGTGGAAGAGGAAATTGTCACTCTGCGCCAGGTCCTGGCAGCCAAGGAGAGGCACTGTGGAGAGCTCAAGAGGAGGCTGGGCCTCTCCACCCTGGGGGAGCTGAAACAGAACCTGTCCAGGAGCTGGCATGACGTGCAGGTCTCTAGCGC|AATAGCCTAACATGGCAGACCAGAGACAGCGCTCACTGTCTACCTCTGGGGAGTCATTGTACCACGTCCTTGGGTTGGACAAGAACGCAACCTCAGATGACATTAAAAAGTCCTATCGGAAGCTTGCCTTGAAATATCACCCCGACAAGAACCCCGACAACCCGGAGGCCGCGGAC	25240	0.199992703685805	0.5951019839531321	0.7482228599097149	Y	Y	3.67952553980864	3.72824693801095	3.67952553980864	0	0.9943323863636372	0.0	Y	0.00250000000000017	N	Y	0	0	ENSG00000101150	ENSG00000101152	+	-	20	20	62522898	62567384	coding	utr5p	TPD52L2	DNAJC5	62496596	62526518	+	+	0	62505169	62559688	+	-	N	-	-	N	siHNRNPH1-4	2	0.0363636363636364	1.4	1
643	AGCCTCAATGGCGTCTCTCAGGCAGACCTGCTGGACGGCTGCGATGTCTGCTCCTATGACCTGAAGTCTCATGCCCCCACCTGCTAGAATCTGCGGGAGCCCGTGGTGTAGCCTCCTCTGGCCTGAAAGGTCTGCCTCACACAGGCCTTCCCTGCAGGGCAGCCCATGGTGGCAGCCGGAG|CCAGCTCCCCTAGTCCAGGCCGAGCTTGCACTTGCGTCTTGTCTGCTGCTGCTGAACCAAGATTTAGCTGTGCGCCCTCCTTGCAGTCTCCTGGAACCAGCAGGAGGAAACATGGGGGATACTGGCCTGAGAAAGCGGAGAGAGGATGAGAAGTCGATCCAGAGCCAAGAGCCTAAGACCACCAGTCTCCAAAAGGAGCTGGGCCTCATCAGTGGCA…	4320	0.7047063411228299	0.5604097924659069	0.648822873638922	N	Y	3.20976656280103	3.53209488171704	3.20976656280103	0	0.0	0.0	Y	0.00792697573864987	N	N	0	0	ENSG00000121289	ENSG00000021488	+	-	19	19	33462897	33360672	utr3p	utr5p	CEP89	SLC7A9	33369908	33321415	-	-	0	33369974	33359551	-	+	N	-	-	N	siHNRNPH2-1	1	0.0	1.0	1
489	CGCCTCAAGGTTACGGAGGCAGTGACCACCCACCCTGGAGCCATGGTCCACGCCTTCCTCATTCACACCTTGAGGGCCCCGAATACTGAGGACACGGGCCTTTGCCGAGTGCTGTACTCCTGCGTCTTCGGTGCTGAGAAGTCACCTGATGACCCACGGCCGCATGGTGCCGAGAGGGACAGGCTTCTCCGGAAGGAACAGATTTTAGCTGTGGCC|AGTCTCGTTTCCTCTCAGTCCATCCACCCTTCATGGGGCCAGAGCCCTCTCTCCAGAATCTGAGCAGCAATGCCGTTTGCTGAAGACAAGACCTATAAGTATATCTGCCGCAATTTCAGCAATTTTTGCAATGTGGATGTTGTAGAGATTCTGCCTTACCTGCCCTGCCTCACAGCAAGAGA…	28235	0.606117645109052	0.837823359284516	0.8781289603333391	Y	Y	3.7684867009189302	3.22846030519079	3.22846030519079	0	0.9949361190808992	0.0	Y	0.599953407391059	N	Y	0	0	ENSG00000125843	ENSG00000088888	+	-	20	20	3805949	3849280	coding	utr5p	AP5S1	MAVS	3801178	3827487	+	+	0	3802940	3835205	+	-	N	-	-	N	siHNRNPH2-1	1	0.0	1.0	1
327	TTGAGAAAAAAGGTTTGGATAAATACCTCGGACATTATTTTGGTTGGTCTCCGAGACTACCAGGATAACAAAGCTGATGTAATTTTAAAATACAATGCAGACGAAGCTAGAAGTCTGAAGGCATACGGCGAGCTTCCAGAGCATGCTAAAATCAATGAAACTGATACATTTGGTCCTGGAGATGATGATGAAATTCAGTTTGATGACATTGGAGATGATGATGAAGATATTGATGAC|GCATGGAGGGATTTTTGAAATCAGATGAGAGGCAGAGATTGGCCAAAGAAAGACGAGAAGAAAGAGAAAAATGTCTGGCTGCTCGGGAGCAACAGATCCTGGAGAAACAGAAAAGAGCCAGGCTGCAGTACGAAAAGCAAATGGAGGAGCGATGGCGAAAA…	26531	0.5264203789713661	0.45938611121282397	0.529481214188305	Y	Y	2.84284912476227	2.89359261981439	2.84284912476227	1	0.0	0.0	Y	0.0	N	Y	0	0	ENSG00000173674	ENSG00000184368	+	-	X	X	20159962	20135035	coding	coding	EIF1AX	MAP7D2	20142636	20024831	-	-	0	20148634	20082923	-	+	N	-	-	N	siHNRNPH2-1	2	0.0	2.0	2
363	ATGATGTCATGGTTTTGGTGGATTCAGAAGAGGAAGAGGAGGAGGAGGAGGAGGAGGAGGAAGATGCTGCAGTAGGGGAACAGGAGGGAGCACGTGAGAGAGAGGAGTTGCCAAAAGAAATACCTAAGCAGGACCACATTCACAGAGTGACCGCCTTGGTGAATGGGAACATAGAACAGATGGGAAATGGATTCCAGGATCTTCA|AGAGGAACCGCTGCTGCTGGCCGAACTCAAGCCCGGGCGCCCCCACCAGTTTGATTGGAAGTCCAGCTGTGAAACCTGGAGCGTCGCCTTCTCCCCAGATGGCTCCTGGTTTGCTTGGTCTCAAGGACACTGCATCGTCAAACTGATCCCCTGGCCGTTGGAGGAGCAGTTCATCCCTAAAGGGTTTGAAGCC…	12828	0.365997627966236	0.9872711964541221	0.926793578472293	Y	Y	3.38912318237562	3.3174121187312595	3.3174121187312595	1	0.0	0.0	Y	0.0	N	Y	0	0	ENSG00000176834	ENSG00000176871	+	-	12	12	118573831	118500235	coding	coding	VSIG10	WSB2	118501398	118470712	-	-	0	118506182	118490283	-	+	N	-	-	N	siHNRNPH2-1	1	0.0	1.0	1
360	GCGGCGGCGGCGGCGGGGCGGCGGCGGCGGGCCGAGCCTACTCGTTCAAGGTGGTGCTGCTGGGGGAAGGCTGCGTGGGGAAGACGTCGCTGGTGCTGCGCTACTGCGAGAACAAGTTTAACGACAAGCACATCACCACTCTGCAG|ATTATATATGAACAAGAAGGAGTATATATTCACTCATCTTGTGGAAAGACCAATGACCAAGACGGCTTGATTTCAGGAATATTACGTGTTTTAGAAAAGGATGCCGAAGTAATAGTGGACTGGAGACCATTGGATGATGCATTAGATTCCTCTAGTATTCTCTATGCTAGAAAGGACTCCAGTTCAGTTGTAGA	8	2.74993908287158e-05	0.441171791785441	0.47175919803447297	N	Y	3.51100352194543	3.438245808162049	3.438245808162049	0	0.0	0.0	Y	0.0	N	Y	0	0	ENSG00000080371	ENSG00000121749	+	-	12	12	72184699	72320629	coding	coding	RAB21	TBC1D15	72148654	72233487	+	+	0	72149068	72265850	+	-	N	-	-	N	siHNRNPH2-1	1	0.0	1.0	1
99	TCCCTGGGCACCAGGAAGGAACTGCAGAAGGAGCTCCAGGAGCGTCTTTCTCAGGAATGCCCGATCAAGGAGGTGGTGCTTTATGTCAAAGAAGAAATGAAGAGGAATGATCTTCCAGAAACAGCAGTGATTGGTCTTCTGTGGACATGTATAATGAACGCTGTTGAGTGGAACAAGAAGGAAGAACTTGTTGCAGAGCAGGCTCTGAAGCACCTGAAG|TTGGTTAGTCTGCTGCTAATTGGAATTGCTGCGTGGGGCATTGGCTTCGGGCTGATTTCCAGTCTCCGAGTGGTCGGCGTGGTCATTGCAGTGGGCATCTTCTTGTTCCTGATTGCTTTAGTGGGTCTGATTGGAGCTGTAAAACATCATCAGGTGTTGCTATTTTTTTATATGATTAT…	16654	0.29890364289190996	0.689838285379841	0.779075134284876	Y	Y	3.4937534244795	3.4571608175836404	3.4571608175836404	0	0.0	0.0	Y	0.0	N	Y	0	0	ENSG00000136261	ENSG00000106537	+	-	7	7	16746148	16824161	coding	coding	BZW2	TSPAN13	16685756	16793160	+	+	0	16736686	16815836	+	-	N	-	-	N	siHNRNPH2-1	1	0.0	1.0	1
560	ATGAGATTGTCCAAAACAAAGAAACATGTCAGCAGGGCCTATGGTGGTTCCATGTGTGCTAAATGTGTTCGTGACAGGATCAAGCGTGCTTTCCTTATCGAGGAGCAGAAAATCGTTGTGAAAGTGTTGAAGGCACAAGCACAGAGTCAGAAAGCTAAATAAAAAAATGAAACTTTTTTGAGTAATAAAAATGAAAAGACGCT|GAATAATTTATGATGTTATTGTTGAACCTCCAAGTGTCGGTTCTATGACTGATGAACATGGGCATCAGAGGCCAGTAGCTTTCTTGGCCTACAGAGTAAATGGACAATATATTATGGAAGGACTTGCATCCAGCTTCCTATTTACAATGGGAGGTTTAGGTTTCATAATCCTGGACCGATCGAATGCACCAAATA…	2002	0.799418947031549	0.888308746310845	0.8740757873644449	Y	Y	2.9453386794128598	3.59272380419397	2.9453386794128598	0	0.0	0.0	Y	0.0	N	Y	0	0	ENSG00000109475	ENSG00000198856	+	-	4	4	109551568	109588976	utr3p	coding	RPL34	OSTC	109541722	109571740	+	+	0	109546409	109576720	+	-	N	-	-	N	siHNRNPH2-1	6	0.0	4.57142857142857	1
136	TTTTCGTAGCAAAATTAACCTTTTTTTTTTCCAGTCACAGTATTTGTGAAAAGTAATGAGCCATAGTACCCAGTCATGTTAAATGAATATTAAAAGCATGGAGAGGAAACATGAGGAACAATGAATTTCAACATATGGCTTCAGAACATGAAGATGTTCTTGTATGGATTATAGTATCTAGTATTCAAAAATGCCTGCATCTCTTCTCTTATTTATT|GATCAACAAACAGTAATAATGACTGAATGTACAAGTCTTCAGTTTGTCAGCCCTTTTGCTTTTGAGGCAATGCAGAAGGTGGATGTTGTTTGCCTGGCATCTTTAAGTGATCCAGAATTAAGACTTCTTCTGCCCTGTTTGGTACGGATGGCACTTTGTGCACCTGCTGACCAGAGCCAAA…	17325	0.240944339474535	0.725151115428908	0.804555957365334	Y	Y	3.17784060131804	3.4246428667082407	3.17784060131804	1	0.0	0.0	Y	0.0	N	N	0	0	ENSG00000108510	ENSG00000108506	+	-	17	17	60142643	60005377	utr3p	coding	MED13	INTS2	60019966	59942731	-	-	0	60023381	60004023	-	+	N	-	-	N	siHNRNPH2-1	1	0.0	1.0	1
640	CGCGGGTGGCCACGTCCAGCAAGGTCACCCGGGCCCAGATCGAGGACACGCTGCGCCGAGACCATCAGCTCAGGGAGGCCCCGGACACAGCCGAGAAAGCCAAGAGCCATCTGGAGGTGCCGCTGGAGGAGAACGTGAACCGCCGCGTGCTGGAGGAGGGCAGCGTGGAGGCGCGCACCATCGAGGACGCCATTGCAGTGCTCAG|GTCAGTGCAGGAGCCCAGCCGCTGAGCCATGCCGGGCCCCGGGCGGCCTGCAGCGAGCCCAACCCCTGCACCCAGGTAGTCATGAACAGCCACAGCTACAATGGCAGCGTGGGGCGGCCGCTGGGCAGCGGGCCGGGCGCCCTGGGACGAGACCCTCCGGACCCTGAGGCCGGCCACCCCCCACAACCCCCGC…	3291	0.7567551926512429	0.9885241050426128	0.8731995643265059	Y	Y	3.60888739872753	3.14740237035155	3.14740237035155	0	0.0	0.0	Y	0.0	N	Y	0	0	ENSG00000007080	ENSG00000105642	+	-	19	19	18054793	18110893	coding	utr5p	CCDC124	KCNN1	18043824	18062111	+	+	0	18054184	18084617	+	-	N	-	-	N	siHNRNPH2-1	1	0.0	1.0	1
512	CTGCCCGGACTCCTGCTGTTGAGGGTCTGACAGAGGCTGAGGAGGAGGAGCTCAGGGCTGAGCTTACCAAGGTGGAAGAGGAAATTGTCACTCTGCGCCAGGTCCTGGCAGCCAAGGAGAGGCACTGTGGAGAGCTCAAGAGGAGGCTGGGCCTCTCCACCCTGGGGGAGCTGAAACAGAACCTGTCCAGGAGCTGGCATGACGTGCAGGTCTCTAGCGC|AATAGCCTAACATGGCAGACCAGAGACAGCGCTCACTGTCTACCTCTGGGGAGTCATTGTACCACGTCCTTGGGTTGGACAAGAACGCAACCTCAGATGACATTAAAAAGTCCTATCGGAAGCTTGCCTTGAAATATCACCCCGACAAGAACCCCGACAACCCGGAGGCCGCGGAC	28899	0.180573362364511	0.6175062781059549	0.7088554994674531	Y	Y	3.67952553980864	3.72824693801095	3.67952553980864	0	0.9943324937027712	0.0	Y	0.0025188916876574	N	Y	0	0	ENSG00000101150	ENSG00000101152	+	-	20	20	62522898	62567384	coding	utr5p	TPD52L2	DNAJC5	62496596	62526518	+	+	0	62505169	62559688	+	-	N	-	-	N	siHNRNPH2-1	2	0.0363636363636364	1.57142857142857	1
417	ACACAGAAAAGAAGCTACGATTACAGGCTGCAGTAGTACAGACTCTTATCGATTATGCATCAGATATTGGGCGTGTACCAGATTTTATCCTGGAAAAGATACCAGCCATGTTGGGTATTGATGGTCTCTGTGCTACTCCATCACTGGAAGGCTTTGAAGAAGGTGAATATGAAACTCCTGGTGAATATAAGAGAAAGAGAAGACAAAGTGTAGGA|GGTTGACAATGGTCTCCAGGATGGTCTCTACCATGCTATCTGGCCTACTGTTTTGGCTGGCATCTGGATGGACTCCAGCATTTGCTTACAGCCCCCGGACCCCTGACCGGGTCTCAGAAGCAGATATCCAGAGGCTGCTTCATGGTGTTATGGAGCAATTGGGCATTGCCAGGCCCCGAGTGG…	12809	0.46339124348439203	0.8379320487912579	0.8782170597096801	Y	Y	3.24057974892742	3.71823771940677	3.24057974892742	0	0.0	0.0	Y	0.0	N	Y	0	0	ENSG00000198826	ENSG00000166922	+	-	15	15	32932150	32989299	coding	utr5p	ARHGAP11A	SCG5	32907345	32933877	+	+	0	32917834	32935787	+	-	N	-	-	N	siHNRNPH2-1	2	0.0	2.0	2
408	AGGGAGAGGCTCTGTGCCTATCACAAAGCCCTTGGGCAACTTGAAAGGAACACCATCGAGGGCATTCATTCTGTCAGGAGTGTGGAGATGGCTGGCAGGGCTGGGGCAGGCTGCTTGATGGCAGGGAGAGAGAGTCGAGTCCTGAGGACCAGGCTCAGGCCTCAAATGGCCTCACTGCTCTCCTGTGTGGTCACTTAGCTGAGCCCCAAACAGCTGGAAAGGAAAAGGTGAGGGGGCCAGTG|CTTTCCTCGCTGCAGCCTCTTTCCTCAGTTTCCTCAATTTCTCCAAAGCCCGTAGAATGTCCACCATTCTTTTGGTATCTGCTTGTTTTTTCCTCACTTCAGATAGTACGCCATCAGCGGCTGCTTTGAGTTCCTGCTCCTGGAAGAGAAACAAAG…	4771	1.0	0.5563649927763801	0.645849099973785	Y	Y	3.0108860195580296	3.0301624037703903	3.0108860195580296	0	0.0	0.0	Y	0.0	N	Y	0	0	ENSG00000246922	ENSG00000090470	-	+	15	15	65407535	65426174	utr5p	coding	UBAP1L	PDCD7	65385338	65409717	-	-	0	65398726	65421370	+	-	N	-	1	N	siHNRNPH2-1	1	0.0	1.0	1
148	TGTGCCTATAAGCTGGTGACCATCAAATTCAAGTGGTGGGGACTGCAAAGCAAAGTAGAAAACTTCATTCAAAAGCAAGAAAAACGGATATTTACAAACTTCCATCGCCAGCTTTTTTGTTGGATTGACAAGTGGATCGATCTCACGATGGAAGACATTAGGAGAATGGAAGACGAGACTCAGAAAGAACTAGAAACA|CCCACGACCTCCCTGCAAACAAGGCCTCAGCATCCCAGCCTGGCAGCCACTTGCAGTGCCTGTCTGTCCACTGCACAGACGACGTGGGTGACGCCAAGGCTCGAGCCTCCGTGCCCACCTGGCGGTCCCTGCATTCTGACATCTCCAACAGATTTGGGACATTCGTGGCTGCCCTAACTTGAATGACAAGAAAGATCCCC…	4500	0.287360018737992	0.9398623801298459	0.9235423836494392	Y	Y	3.07101108092519	3.2038455805864303	3.07101108092519	3	0.0	0.0	Y	0.0	N	Y	0	0	ENSG00000180957	ENSG00000169184	+	-	22	22	28316122	28197486	coding	coding	PITPNB	MN1	28202413	28144265	-	-	0	28254375	28147084	-	+	N	-	-	N	siHNRNPH2-1	1	0.0	1.0	1
223	GGGGCGCGCCGCGGTTGGCGCCTGGGCGGCTGGGCGGCTGCCTAGCACCCGGAAGAGCCGTCAACTTAGCGAGCGCAACAGGCTGCCGCTGAGGAGCTGGAGCTGGTGGGGACTGGGCCGCAATGGACAAGCTGAAGAAGGTGCTGAGCGGGCAGGACACGGAGGACCGGAGCGGCCTGTCCGAGAC|GGATGTTTCCAGTCCTAAAGATTAGTGTCACAGGGTTGGACCCCAATGCCATGTACTCCCTCCTGCTGGACTTTGTCCCTACGGACAGTCACCGCTGGAAGTACGTCAACGGGGAATGGGTGCCCGCTGGCAAGCCAGAGGTCTCCAGCCACAGCTGCGTCTACATTCACCCGGACTCCCCCAACTTTGGGGCCCACTGGATGAAAGCTCC…	11444	0.644156463450151	0.645768586139753	0.7385863581964859	N	Y	3.26823605978234	3.4906542151698305	3.26823605978234	0	0.9946652921847821	0.0	Y	0.626570452934734	N	Y	0	0	ENSG00000213064	ENSG00000143178	+	-	1	1	168212378	168283664	intron	coding	SFT2D2	TBX19	168195176	168250278	+	+	0	168195380	168260398	+	-	N	-	-	N	siHNRNPH2-1	1	0.0	1.0	1
520	TGAGATTGTCCAAAACAAAGAAACATGTCAGCAGGGCCTATGGTGGTTCCATGTGTGCTAAATGTGTTCGTGACAGGATCAAGCGTGCTTTCCTTATCGAGGAGCAGAAAATCGTTGTGAAAGTGTTGAAGGCACAAGCACAGAGTCAGAAAGCTAAATAAAAAAATGAAACTTTTTTGAGTAATAAAAATGAAAAGACGCT|GAATAATTTATGATGTTATTGTTGAACCTCCAAGTGTCGGTTCTATGACTGATGAACATGGGCATCAGAGGCCAGTAGCTTTCTTGGCCTACAGAGTAAATGGACAATATATTATGGAAGGACTTGCATCCAGCTTCCTATTTACAATGGGAGGTTTAGGTTTCATAATCCTGGACCGATCGAATGCACCAAATAT…	2189	0.7550176888064949	0.89030615143541	0.9235230571044352	Y	Y	2.9453386794128598	3.59272380419397	2.9453386794128598	0	0.0	0.0	Y	0.0	N	Y	0	0	ENSG00000109475	ENSG00000198856	+	-	4	4	109551568	109588976	utr3p	coding	RPL34	OSTC	109541722	109571740	+	+	0	109546409	109576720	+	-	N	-	-	N	siHNRNPH2-4	5	0.0	3.5714285714285694	1
107	TCGTAGCAAAATTAACCTTTTTTTTTTCCAGTCACAGTATTTGTGAAAAGTAATGAGCCATAGTACCCAGTCATGTTAAATGAATATTAAAAGCATGGAGAGGAAACATGAGGAACAATGAATTTCAACATATGGCTTCAGAACATGAAGATGTTCTTGTATGGATTATAGTATCTAGTATTCAAAAATGCCTGCATCTCTTCTCTTATTTATT|GATCAACAAACAGTAATAATGACTGAATGTACAAGTCTTCAGTTTGTCAGCCCTTTTGCTTTTGAGGCAATGCAGAAGGTGGATGTTGTTTGCCTGGCATCTTTAAGTGATCCAGAATTAAGACTTCTTCTGCCCTGTTTGGTACGGATGGCACTTTGTGCACCTGCTGACCAGAGCCAAAGCT	12085	0.22598425575945705	0.7284466277911641	0.857590130455139	Y	Y	3.17784060131804	3.4246428667082407	3.17784060131804	1	0.0	0.0	Y	0.0	N	N	0	0	ENSG00000108510	ENSG00000108506	+	-	17	17	60142643	60005377	utr3p	coding	MED13	INTS2	60019966	59942731	-	-	0	60023381	60004023	-	+	N	-	-	N	siHNRNPH2-4	1	0.0	1.0	1
269	GAGTCAGGAGGGGAGCTTGGAGACCAGGGCGGGTCCGGACAACAGTCAGCAGAGAGAAATCTTTGGGAAATCCTCCTGGGAAAAGCTGGCGAGTGGGTGCACTGAGCTGGGCAGGTCGTGCCACTCGGTAGGCCACATCAGCTGGACAGATGCCTTTCGCTCTCCGGACACCATCAGGGAGGGAGGGGAACCTCAGGGCCCGGAGCACATCCACAGGGGGTGC|ACCCTCCCTCTTCATGCCAGTGGCCAGGCACTTCTGATAGCGGCAGTACTGACAGCGGTTCCGCTGGCGCTTGTCCACTGTGCAGTCTTTGTTGTCCCGGCAAGAGTATGTAAGGTCTTTGCGGATGGTGCGTTTGAAGAAGCCCTTGCAACCCTCACAGCTGTAAACCCCGTA	9267	0.167825004184957	0.562632390781616	0.6795391160226341	Y	Y	3.2389640373349304	3.53039946453785	3.2389640373349304	1	0.0	0.0	Y	0.0	N	Y	0	0	ENSG00000204248	ENSG00000204231	-	+	6	6	33160276	33168630	coding	intron	COL11A2	RXRB	33130458	33161365	-	-	0	33157246	33165539	+	-	N	-	1	N	siHNRNPH2-4	1	0.0	1.0	1
119	GTGCCTATAAGCTGGTGACCATCAAATTCAAGTGGTGGGGACTGCAAAGCAAAGTAGAAAACTTCATTCAAAAGCAAGAAAAACGGATATTTACAAACTTCCATCGCCAGCTTTTTTGTTGGATTGACAAGTGGATCGATCTCACGATGGAAGACATTAGGAGAATGGAAGACGAGACTCAGAAAGAACTAGAAACA|CCCACGACCTCCCTGCAAACAAGGCCTCAGCATCCCAGCCTGGCAGCCACTTGCAGTGCCTGTCTGTCCACTGCACAGACGACGTGGGTGACGCCAAGGCTCGAGCCTCCGTGCCCACCTGGCGGTCCCTGCATTCTGACATCTCCAACAGATTTGGGACATTCGTGGCTGCCCTAACTTGAATGACAAGAAAGATCCCC	35949	0.205739364504906	0.9405765091916228	0.962585103511548	Y	Y	3.07101108092519	3.2038455805864303	3.07101108092519	3	0.0	0.0	Y	0.0	N	Y	0	0	ENSG00000180957	ENSG00000169184	+	-	22	22	28316122	28197486	coding	coding	PITPNB	MN1	28202413	28144265	-	-	0	28254375	28147084	-	+	N	-	-	N	siHNRNPH2-4	1	0.0	1.0	1
99	AGTCCCTGGGCACCAGGAAGGAACTGCAGAAGGAGCTCCAGGAGCGTCTTTCTCAGGAATGCCCGATCAAGGAGGTGGTGCTTTATGTCAAAGAAGAAATGAAGAGGAATGATCTTCCAGAAACAGCAGTGATTGGTCTTCTGTGGACATGTATAATGAACGCTGTTGAGTGGAACAAGAAGGAAGAACTTGTTGCAGAGCAGGCTCTGAAGCACCTGAAG|TTGGTTAGTCTGCTGCTAATTGGAATTGCTGCGTGGGGCATTGGCTTCGGGCTGATTTCCAGTCTCCGAGTGGTCGGCGTGGTCATTGCAGTGGGCATCTTCTTGTTCCTGATTGCTTTAGTGGGTCTGATTGGAGCTGTAAAACATCATCAGGTGTTGCTATTTTTTTATATGATT…	25618	0.30655298054612	0.6935605737605539	0.831194955700363	Y	Y	3.4937534244795	3.4571608175836404	3.4571608175836404	0	0.0	0.0	Y	0.0	N	Y	0	0	ENSG00000136261	ENSG00000106537	+	-	7	7	16746148	16824161	coding	coding	BZW2	TSPAN13	16685756	16793160	+	+	0	16736686	16815836	+	-	N	-	-	N	siHNRNPH2-4	1	0.0	1.0	1
200	CCTGGCTTCCCCTCCATGCTCAGAACTGCTTCCTACTCTACATCCAGGCTCCTGAGCAGCCCCCAGCTTAAGCTTCAGCAGCTCCAGGGTAAATCCATCTCCGCCCAGAGCTGACTCCGGATCTGCCCCAGTGACAATAACAAGATAAATGCCTTCCATTCTCTTCGTACTTACAGGATGTAATCCACATATTTACACAGTGTTTCATTTGCG|GATCATGCGGCCAGATGATGCCAACGTGGCCGGCAATGTCCACGGGGGGACCATCCTGAAGATGATCGAGGAGGCAGGCGCCATCATCAGCACCCGGCATTGCAACAGCCAGAACGGGGAGCGCTGTGTGGCCGCCCTGGCTCGTGTCGAGCGCACCGACTTCCTGTCTCCCATGTGCATCGGTG…	24128	0.579793482205344	0.864684570070489	0.9375852143423852	Y	Y	3.47129812537077	3.54569782317086	3.47129812537077	1	0.0	0.0	Y	0.0	N	N	0	0	ENSG00000069812	ENSG00000097021	+	-	1	1	6484730	6454451	utr3p	coding	HES2	ACOT7	6472478	6324333	-	-	0	6473111	6409926	-	+	N	-	-	N	siHNRNPH2-4	1	0.0	1.0	1
461	GCCCCATTTAGGCCTGGCTGACCGGACACCCACCCTGGAGCCATGGTCCACGCCTTCCTCATTCACACCTTGAGGGCCCCGAATACTGAGGACACGGGCCTTTGCCGAGTGCTGTACTCCTGCGTCTTCGGTGCTGAGAAGTCACCTGATGACCCACGGCCGCATGGTGCCGAGAGGGACAGGCTTCTCCGGAAGGAACAGATTTTAGCTGTGGCC|AGTCTCGTTTCCTCTCAGTCCATCCACCCTTCATGGGGCCAGAGCCCTCTCTCCAGAATCTGAGCAGCAATGCCGTTTGCTGAAGACAAGACCTATAAGTATATCTGCCGCAATTTCAGCAATTTTTGCAATGTGGATGTTGTAGAGATTCTGCCTTACCTGCCCTGCCTCACAGCAAGAGA…	49627	0.5943297637210999	0.8398131573256999	0.926883008311911	Y	Y	3.7684867009189302	3.22846030519079	3.22846030519079	0	0.9949361190808992	0.0	Y	0.822764167831482	N	Y	0	0	ENSG00000125843	ENSG00000088888	+	-	20	20	3805949	3849280	coding	utr5p	AP5S1	MAVS	3801178	3827487	+	+	0	3802940	3835205	+	-	N	-	-	N	siHNRNPH2-4	1	0.0	1.0	1
292	TTGAGAAAAAAGGTTTGGATAAATACCTCGGACATTATTTTGGTTGGTCTCCGAGACTACCAGGATAACAAAGCTGATGTAATTTTAAAATACAATGCAGACGAAGCTAGAAGTCTGAAGGCATACGGCGAGCTTCCAGAGCATGCTAAAATCAATGAAACTGATACATTTGGTCCTGGAGATGATGATGAAATTCAGTTTGATGACATTGGAGATGATGATGAAGATATTGATGAC|GCATGGAGGGATTTTTGAAATCAGATGAGAGGCAGAGATTGGCCAAAGAAAGACGAGAAGAAAGAGAAAAATGTCTGGGTAAGTTATGCACTTTGGCTATTTTGGTCCAAGGGAGTGGAGATATGGTGGTGTCTTTTCTGAAGATTCTTAGAAATTTGTGA…	19969	0.523640443243692	0.465586158138082	0.537829798105841	Y	Y	2.84284912476227	2.89359261981439	2.84284912476227	0	0.0	0.0	Y	0.0	N	Y	0	0	ENSG00000173674	ENSG00000184368	+	-	X	X	20159962	20135035	coding	coding	EIF1AX	MAP7D2	20142636	20024831	-	-	0	20148634	20082923	-	+	N	-	1	N	siHNRNPH2-4	2	0.0	2.0	2
323	GTCATGGTTTTGGTGGATTCAGAAGAGGAAGAGGAGGAGGAGGAGGAGGAGGAGGAAGATGCTGCAGTAGGGGAACAGGAGGGAGCACGTGAGAGAGAGGAGTTGCCAAAAGAAATACCTAAGCAGGACCACATTCACAGAGTGACCGCCTTGGTGAATGGGAACATAGAACAGATGGGAAATGGATTCCAGGATCTTCA|AGAGGAACCGCTGCTGCTGGCCGAACTCAAGCCCGGGCGCCCCCACCAGTTTGATTGGAAGTCCAGCTGTGAAACCTGGAGCGTCGCCTTCTCCCCAGATGGCTCCTGGTTTGCTTGGTCTCAAGGACACTGCATCGTCAAACTGATCCCCTGGCCGTTGGAGGAGCAGTTCATCCCTAAAGGGTTTGAAGCCAAAAG…	17529	0.305927637633284	0.9873547117300768	0.9648636439377059	Y	Y	3.38912318237562	3.3174121187312595	3.3174121187312595	1	0.0	0.0	Y	0.0	N	Y	0	0	ENSG00000176834	ENSG00000176871	+	-	12	12	118573831	118500235	coding	coding	VSIG10	WSB2	118501398	118470712	-	-	0	118506182	118490283	-	+	N	-	-	N	siHNRNPH2-4	1	0.0	1.0	1
472	CTGCCCGGACTCCTGCTGTTGAGGGTCTGACAGAGGCTGAGGAGGAGGAGCTCAGGGCTGAGCTTACCAAGGTGGAAGAGGAAATTGTCACTCTGCGCCAGGTCCTGGCAGCCAAGGAGAGGCACTGTGGAGAGCTCAAGAGGAGGCTGGGCCTCTCCACCCTGGGGGAGCTGAAACAGAACCTGTCCAGGAGCTGGCATGACGTGCAGGTCTCTAGCGC|AATAGCCTAACATGGCAGACCAGAGACAGCGCTCACTGTCTACCTCTGGGGAGTCATTGTACCACGTCCTTGGGTTGGACAAGAACGCAACCTCAGATGACATTAAAAAGTCCTATCGGAAGCTTGCCTTGAAATATCACCCCGACAAGAACCCCGACAACCCGGAGGCCGCGGAC	57943	0.16638994162700801	0.621839851488454	0.7535067922866601	Y	Y	3.67952553980864	3.72824693801095	3.67952553980864	0	0.9943324937027712	0.0	Y	0.0025188916876574	N	Y	0	0	ENSG00000101150	ENSG00000101152	+	-	20	20	62522898	62567384	coding	utr5p	TPD52L2	DNAJC5	62496596	62526518	+	+	0	62505169	62559688	+	-	N	-	-	N	siHNRNPH2-4	2	0.0363636363636364	1.6	1
591	CCAGCCTCAATGGCGTCTCTCAGGCAGACCTGCTGGACGGCTGCGATGTCTGCTCCTATGACCTGAAGTCTCATGCCCCCACCTGCTAGAATCTGCGGGAGCCCGTGGTGTAGCCTCCTCTGGCCTGAAAGGTCTGCCTCACACAGGCCTTCCCTGCAGGGCAGCCCATGGTGGCAGCCGGAG|CCAGCTCCCCTAGTCCAGGCCGAGCTTGCACTTGCGTCTTGTCTGCTGCTGCTGAACCAAGATTTAGCTGTGCGCCCTCCTTGCAGTCTCCTGGAACCAGCAGGAGGAAACATGGGGGATACTGGCCTGAGAAAGCGGAGAGAGGATGAGAAGTCGATCCAGAGCCAAGAGCCTAAGACCACCAGTCTCCAAAAGGAGCTGGGCCTCATCAGTGG…	19613	0.78845745847148	0.565001422879297	0.6827862264435001	N	Y	3.20976656280103	3.53209488171704	3.20976656280103	0	0.0	0.0	Y	0.00783242258652095	N	N	0	0	ENSG00000121289	ENSG00000021488	+	-	19	19	33462897	33360672	utr3p	utr5p	CEP89	SLC7A9	33369908	33321415	-	-	0	33369974	33359551	-	+	N	-	-	N	siHNRNPH2-4	1	0.0	1.0	1
201	AGCATCACAGATTGGCTGCAGTGCGCCTGGCTACCTTCCTACCTCGCTGGCTTGGCATCCTCAGCAAAGTGAAGTCTTTGTCTTTGGTGATGAGAATGGGACAGTCTCCCTTGTGGACACCAAGAGTACAAGCTGTGTCCTGAGCTCAGCTGTACACTCCCAGTGTGTCACTGGGCTGGTGTTCTCCCCACACAG|GTGCTGCCCATAAACTCGTGTGTTATTTCACCAACTGGGCACACAGTCGGCCAGGCCCTGCCTCGATCTTGCCCCATGACCTGGACCCCTTTCTCTGCACCCACCTGATATTTGCCTTTGCCTCAATGAACAACAATCAGATTGTTGCTAAGGATCTCCAGGATGAGAAAATTCTCTACCCAGAGTTCAACAAACTAAAGGAG…	23439	0.624598028856584	0.8022260758882921	0.905896959940035	N	Y	3.1459146398350497	3.4451253122330296	3.1459146398350497	0	0.994884151992586	0.0	Y	0.0	N	Y	0	0	ENSG00000116455	ENSG00000085465	+	-	1	1	111991998	111970399	coding	coding	WDR77	OVGP1	111982512	111956936	-	-	0	111985275	111969263	-	+	N	-	-	N	siHNRNPH2-4	1	0.0	1.0	1
195	GGCGCGCCGCGGTTGGCGCCTGGGCGGCTGGGCGGCTGCCTAGCACCCGGAAGAGCCGTCAACTTAGCGAGCGCAACAGGCTGCCGCTGAGGAGCTGGAGCTGGTGGGGACTGGGCCGCAATGGACAAGCTGAAGAAGGTGCTGAGCGGGCAGGACACGGAGGACCGGAGCGGCCTGTCCGAGAC|GGATGTTTCCAGTCCTAAAGATTAGTGTCACAGGGTTGGACCCCAATGCCATGTACTCCCTCCTGCTGGACTTTGTCCCTACGGACAGTCACCGCTGGAAGTACGTCAACGGGGAATGGGTGCCCGCTGGCAAGCCAGAGGTCTCCAGCCACAGCTGCGTCTACATTCACCCGGACTCCCCCAACTTTGGGGCCCACTGGATGAAAGCTCCCA…	14334	0.6361956033167779	0.6496886047602829	0.7869654127112159	N	Y	3.26823605978234	3.4906542151698305	3.26823605978234	0	0.994607619667861	0.0	Y	0.6333181374145229	N	Y	0	0	ENSG00000213064	ENSG00000143178	+	-	1	1	168212378	168283664	intron	coding	SFT2D2	TBX19	168195176	168250278	+	+	0	168195380	168260398	+	-	N	-	-	N	siHNRNPH2-4	1	0.0	1.0	1
385	CTCCATAGCATAGACTGCTGTTCATCTGACGACACCAAAAAGAAGATGTACAGCTCCATCCTAGTGGTGGGAGGTGGTTTGATGTTTCATAAAGCTCAAGAATTTCTGCAGCACAGAATTCTCAACAAAATGCCACCATCCTTCAGGCGAATTATTGAAAATGTGGATGTGATCACAAGGCCTAAG|ACAATCACAAAGAGTGTGTAGGCCAGCCCCGGTCACAGAGTGCACCGTATCCTGTCACTTCTGGATGTGAGGGAGAAGTGAGTCATCTCATTCCCCTCCGTGGATCAGAGGACTTGGACTAGATAGAAGCATGTGGTGTCTCCTACGAGGCCTGGGCCGGCCTGGAGCCCTGGCACGGGGAGCCCTGGGGCAGCAGCAATCCCTGGGTGCCC…	4122	0.516916871679145	0.6413930224375309	0.794282022724057	N	Y	3.69272725367833	3.46232197653647	3.46232197653647	0	0.0	0.0	Y	0.0	N	Y	0	0	ENSG00000113812	ENSG00000016391	+	-	3	3	53916229	53880417	coding	utr5p	ACTR8	CHDH	53901093	53850387	-	-	0	53904009	53875026	-	+	N	-	-	N	siKHDRBS1-1	1	0.0	1.0	1
770	GAGAGATTGAGGAGTGCACCATCCACTTCCGTGTCCAAGGGGACAACTACGGCTTCGTCACTTATCGCTATGCTGAGGAGGCATTTGCAGCCATTGAGAGTGGCCACAAGCTGCGGCAGGCAGATGAGCAGCCCTTTGATCTCTGCTTTGGGGGCCGAAGGCAGTTCTGCAAGAGGAGCTATTCTGATCTTGA|AGGGAGTTAAGCCCCAAGCCAAGGCAGCCAAAGCTCCTCCTAAGAAGGCCAAGAGCTCTGATTCTGATTCTGACTCAAGCTCCGAGGATGAGCCACCAAAGAACCAGAAGCCAAAGATAACACCTGTGACAGTTAAAGCTCAGACTAAAGCCCCTCCCAAACCAGCTCGAGCAGCACCTAAAATAGCCAATGGTAAAGCAGCCAG…	13369	0.461274869082021	0.797897194771114	0.903041758014307	Y	Y	3.70889084821189	3.11547640886856	3.11547640886856	0	0.0	0.0	Y	0.0	N	Y	0	0	ENSG00000148840	ENSG00000166197	+	-	10	10	103910082	103923627	coding	coding	PPRC1	NOLC1	103892787	103911933	+	+	0	103909086	103917806	+	-	N	-	-	N	siKHDRBS1-1	1	0.0	1.0	1
475	GAGCAGGAACTCAAAGCAGCCGCTGATGGCGTACTATCTGAAGTGAGGAAAAAACAAGCAGATACCAAAAGAATGGTGGACATTCTACGGGCTTTGGAGAAATTGAGGAAACTGAGGAAAGAGGCTGCAGCGAGGAAAG|CTGTTTGGGGCTCAGCTAAGTGACCACACAGGAGAGCAGTGAGGCCATTTGAGGCCTGAGCCTGGTCCTCAGGACTCGACTCTCTCTCCCTGCCATCAAGCAGCCTGCCCCAGCCCTGCCAGCCATCTCCACACTCCTGACAGAATGAATGCCCTCGATGGTGTTCCTTTCAAGTTGCCCAAGGGCTTTGTGATAGGCACAGAGCCTCTCCCT	14455	0.200478827940549	0.7832626321295841	0.897250916517058	Y	Y	3.0301624037703903	3.46554497702552	3.0301624037703903	0	0.0	0.0	Y	0.0	N	Y	0	0	ENSG00000090470	ENSG00000246922	+	-	15	15	65426174	65407535	coding	utr5p	PDCD7	UBAP1L	65409717	65385338	-	-	0	65421370	65398697	-	+	N	-	-	N	siKHDRBS1-1	1	0.0	1.0	1
394	AGAAAAAGGAACCTATCCTAGTGTGTCCACCTTTACGAAGCCGAGCATACACACCACCTGAAGATCTCCAGAGTCGTTTGGAATCTTACGTTAAAGAAGTTTTTGGTTCATCTCTTCCTAGTAATTGGCAAGACATCTCCCTGGAAGATAGTCGTCTAAAGTTCAATCTTCTGGCTCATTTAGCTGATGACTTGGGTCATGTAGTCCCTAACTCCAGACTCCACCAGATGTGCAG|GGTTTTGAGGTTTTGCTGAAGATATTCCTGAAGAATCATCCCAGGTGCCACACTAAAAAAATGATCCAGTTGACAGCTACCCCTGTGAGTGCACTTGTTGATGAGCCAGTGCATATCCGAGCTACAGGCCTGATTCCCTTTCAGATGGTGAGTTTTCAGGCAT…	13465	0.4802173260267121	0.481461345420879	0.604626893551814	Y	Y	3.51207644450867	3.48912663185998	3.48912663185998	2	0.0	0.0	Y	0.00242130750605318	N	Y	0	0	ENSG00000136897	ENSG00000136881	+	-	9	9	104160896	104145801	coding	utr5p	MRPL50	BAAT	104149915	104122699	-	-	0	104152859	104133745	-	+	N	-	-	N	siKHDRBS1-1	1	0.0	1.0	1
537	CGCCTCAAGGTTACGGAGGCAGTGACCACCCACCCTGGAGCCATGGTCCACGCCTTCCTCATTCACACCTTGAGGGCCCCGAATACTGAGGACACGGGCCTTTGCCGAGTGCTGTACTCCTGCGTCTTCGGTGCTGAGAAGTCACCTGATGACCCACGGCCGCATGGTGCCGAGAGGGACAGGCTTCTCCGGAAGGAACAGATTTTAGCTGTGGCC|AGTCTCGTTTCCTCTCAGTCCATCCACCCTTCATGGGGCCAGAGCCCTCTCTCCAGAATCTGAGCAGCAATGCCGTTTGCTGAAGACAAGACCTATAAGTATATCTGCCGCAATTTCAGCAATTTTTGCAATGTGGATGTTGTAGAGATTCTGCCTTACCTGCCCTGCCTCACAGCAAGAGA…	24839	0.509875525003879	0.829009437274418	0.919929193262125	Y	Y	3.7684867009189302	3.22846030519079	3.22846030519079	0	0.9789990947885692	0.0	Y	0.621983706194232	N	Y	0	0	ENSG00000125843	ENSG00000088888	+	-	20	20	3805949	3849280	coding	utr5p	AP5S1	MAVS	3801178	3827487	+	+	0	3802940	3835205	+	-	N	-	-	N	siKHDRBS1-1	1	0.0	1.0	1
567	CCCGGAGGCTGAGGCTCTGGCCGCAGCCCGGGAGCGGAGCAGCCGCTTCTTGAGCGGCCTGGAGCTGGTGAAGCAGGGTGCCGAGGCGCGCGTGTTCCGTGGCCGCTTCCAGGGCCGCGCGGCGGTGATCAAGCACCGCTTCCCCAAGGGCTACCGGCACCCGGCGCTGGAGGCGCGGCTTGGCAGACGGCGGACGGTGCAGGAGGCCCGGGCGCTCCTCCGCTGTCGCCGCGCT|GGAAGGCCGCTGCTTGTTTGTCATCCTGCTCATGGCGGTGTACTGGTGCACGGAGGCCCTGCCGCTCTCAGTGACGGCGCTGCTGCCCATCGTCCTCTTCCCCTTCATGGGCATCTTGCCCTCCAACAAGGTCTGCCCCCAGTACTTCCTCGACACCAACTTC…	2826	0.3918122986680421	0.483375864570189	0.60424025480194	Y	Y	3.11013383567725	3.54400240599166	3.11013383567725	5	0.9885337818895428	0.0024390243902437892	Y	0.48975329408466495	N	Y	0	0	ENSG00000172315	ENSG00000158296	+	-	20	20	45318418	45304714	coding	utr5p	TP53RK	SLC13A3	45313004	45186463	-	-	0	45317771	45242364	-	+	N	-	1	N	siKHDRBS1-1	1	0.0	1.0	1
366	ATTGAGAAAAAAGGTTTGGATAAATACCTCGGACATTATTTTGGTTGGTCTCCGAGACTACCAGGATAACAAAGCTGATGTAATTTTAAAATACAATGCAGACGAAGCTAGAAGTCTGAAGGCATACGGCGAGCTTCCAGAGCATGCTAAAATCAATGAAACTGATACATTTGGTCCTGGAGATGATGATGAAATTCAGTTTGATGACATTGGAGATGATGATGAAGATATTGATGAC|GCATGGAGGGATTTTTGAAATCAGATGAGAGGCAGAGATTGGCCAAAGAAAGACGAGAAGAAAGAGAAAAATGTCTGGGTAAGTTATGCACTTTGGCTATTTTGGTCCAAGGGAGTGGAGATATGGTGGTGTCTTTTCTGAAGATTCTTAGAAATTTGTG…	31854	0.4946089441931621	0.436592502321317	0.536898795958813	Y	Y	2.84284912476227	2.89359261981439	2.84284912476227	0	0.0	0.0	Y	0.0	N	Y	0	0	ENSG00000173674	ENSG00000184368	+	-	X	X	20159962	20135035	coding	coding	EIF1AX	MAP7D2	20142636	20024831	-	-	0	20148634	20082923	-	+	N	-	1	N	siKHDRBS1-1	2	0.0	2.0	2
570	GGCTGCCCGGACTCCTGCTGTTGAGGGTCTGACAGAGGCTGAGGAGGAGGAGCTCAGGGCTGAGCTTACCAAGGTGGAAGAGGAAATTGTCACTCTGCGCCAGGTCCTGGCAGCCAAGGAGAGGCACTGTGGAGAGCTCAAGAGGAGGCTGGGCCTCTCCACCCTGGGGGAGCTGAAACAGAACCTGTCCAGGAGCTGGCATGACGTGCAGGTCTCTAGCGC|AATAGCCTAACATGGCAGACCAGAGACAGCGCTCACTGTCTACCTCTGGGGAGTCATTGTACCACGTCCTTGGGTTGGACAAGAACGCAACCTCAGATGACATTAAAAAGTCCTATCGGAAGCTTGCCTTGAAATATCACCCCGACAAGAACCCCGACAACCCGGAGGCCGCGGAC	28266	0.178042236206644	0.598802514744578	0.746359028372512	Y	Y	3.67952553980864	3.72824693801095	3.67952553980864	0	0.994332421964001	0.0	Y	0.002506265664160461	N	Y	0	0	ENSG00000101150	ENSG00000101152	+	-	20	20	62522898	62567384	coding	utr5p	TPD52L2	DNAJC5	62496596	62526518	+	+	0	62505169	62559688	+	-	N	-	-	N	siKHDRBS1-1	2	0.0535714285714286	1.54545454545455	1
105	TCCCTGGGCACCAGGAAGGAACTGCAGAAGGAGCTCCAGGAGCGTCTTTCTCAGGAATGCCCGATCAAGGAGGTGGTGCTTTATGTCAAAGAAGAAATGAAGAGGAATGATCTTCCAGAAACAGCAGTGATTGGTCTTCTGTGGACATGTATAATGAACGCTGTTGAGTGGAACAAGAAGGAAGAACTTGTTGCAGAGCAGGCTCTGAAGCACCTGAAG|TTGGTTAGTCTGCTGCTAATTGGAATTGCTGCGTGGGGCATTGGCTTCGGGCTGATTTCCAGTCTCCGAGTGGTCGGCGTGGTCATTGCAGTGGGCATCTTCTTGTTCCTGATTGCTTTAGTGGGTCTGATTGGAGCTGTAAAACATCATCAGGTGTTGCTATTTTTTTATATGATTAT…	18208	0.266380821840498	0.6742985352782349	0.823138651370592	Y	Y	3.4937534244795	3.4571608175836404	3.4571608175836404	0	0.0	0.0	Y	0.0	N	Y	0	0	ENSG00000136261	ENSG00000106537	+	-	7	7	16746148	16824161	coding	coding	BZW2	TSPAN13	16685756	16793160	+	+	0	16736686	16815836	+	-	N	-	-	N	siKHDRBS1-1	1	0.0	1.0	1
133	TTTCGTAGCAAAATTAACCTTTTTTTTTTCCAGTCACAGTATTTGTGAAAAGTAATGAGCCATAGTACCCAGTCATGTTAAATGAATATTAAAAGCATGGAGAGGAAACATGAGGAACAATGAATTTCAACATATGGCTTCAGAACATGAAGATGTTCTTGTATGGATTATAGTATCTAGTATTCAAAAATGCCTGCATCTCTTCTCTTATTTATT|GATCAACAAACAGTAATAATGACTGAATGTACAAGTCTTCAGTTTGTCAGCCCTTTTGCTTTTGAGGCAATGCAGAAGGTGGATGTTGTTTGCCTGGCATCTTTAAGTGATCCAGAATTAAGACTTCTTCTGCCCTGTTTGGTACGGATGGCACTTTGTGCACCTGCTGACCAGAGCCAAAG…	14259	0.21317373975597886	0.7110801900231222	0.8495130967375691	Y	Y	3.17784060131804	3.4246428667082407	3.17784060131804	1	0.0	0.0	Y	0.0	N	N	0	0	ENSG00000108510	ENSG00000108506	+	-	17	17	60142643	60005377	utr3p	coding	MED13	INTS2	60019966	59942731	-	-	0	60023381	60004023	-	+	N	-	-	N	siKHDRBS1-1	1	0.0	1.0	1
788	CGCCGCGGGTGGCCACGTCCAGCAAGGTCACCCGGGCCCAGATCGAGGACACGCTGCGCCGAGACCATCAGCTCAGGGAGGCCCCGGACACAGCCGAGAAAGCCAAGAGCCATCTGGAGGTGCCGCTGGAGGAGAACGTGAACCGCCGCGTGCTGGAGGAGGGCAGCGTGGAGGCGCGCACCATCGAGGACGCCATTGCAGTGCTCA|GGTCAGTGCAGGAGCCCAGCCGCTGAGCCATGCCGGGCCCCGGGCGGCCTGCAGCGAGCCCAACCCCTGCACCCAGGTAGTCATGAACAGCCACAGCTACAATGGCAGCGTGGGGCGGCCGCTGGGCAGCGGGCCGGGCGCCCTGGGACGAGACCCTCCGGACCCTGAGGCCGGCCACCCCCCACAACCCC…	9254	0.763617156685009	0.971050823353789	0.915819789676957	Y	Y	3.64081336021051	3.1767676787548	3.1767676787548	0	0.0	0.0	Y	0.0	N	Y	0	0	ENSG00000007080	ENSG00000105642	+	-	19	19	18054793	18110893	coding	utr5p	CCDC124	KCNN1	18043824	18062111	+	+	0	18054184	18084617	+	-	N	-	-	N	siKHDRBS1-1	1	0.0	1.0	1
473	ACAGAAAAGAAGCTACGATTACAGGCTGCAGTAGTACAGACTCTTATCGATTATGCATCAGATATTGGGCGTGTACCAGATTTTATCCTGGAAAAGATACCAGCCATGTTGGGTATTGATGGTCTCTGTGCTACTCCATCACTGGAAGGCTTTGAAGAAGGTGAATATGAAACTCCTGGTGAATATAAGAGAAAGAGAAGACAAAGTGTAGGA|GGTTGACAATGGTCTCCAGGATGGTCTCTACCATGCTATCTGGCCTACTGTTTTGGCTGGCATCTGGATGGACTCCAGCATTTGCTTACAGCCCCCGGACCCCTGACCGGGTCTCAGAAGCAGATATCCAGAGGCTGCTTCATGGTGTTATGGAGCAATTGGGCATTGCCAGGCCCCGAGTGGAA…	11592	0.342465660903125	0.82928879868771	0.9200696114796599	Y	Y	3.24057974892742	3.71823771940677	3.24057974892742	0	0.0	0.0	Y	0.0	N	Y	0	0	ENSG00000198826	ENSG00000166922	+	-	15	15	32932150	32989299	coding	utr5p	ARHGAP11A	SCG5	32907345	32933877	+	+	0	32917834	32935787	+	-	N	-	-	N	siKHDRBS1-1	2	0.0	2.0	2
252	GGAAGAGCCGTCAACTTAGCGAGCGCAACAGGCTGCCGCTGAGGAGCTGGAGCTGGTGGGGACTGGGCCGCAATGGACAAGCTGAAGAAGGTGCTGAGCGGGCAGGACACGGAGGACCGGAGCGGCCTGTCCGAG|ACGGATGTTTCCAGTCCTAAAGATTAGTGTCACAGGGTTGGACCCCAATGCCATGTACTCCCTCCTGCTGGACTTTGTCCCTACGGACAGTCACCGCTGGAAGTACGTCAACGGGGAATGGGTGCCCGCTGGCAAGCCAGAGGTCTCCAGCCACAGCTGCGTCTACATTCACCCGGACTCCCCCAACTTTGGGGCCCACTGGATGAAAGCTCCCATCTCCTTCAGCAAAGT	6525	0.6071197206283779	0.595682057893276	0.746123568582388	N	Y	3.25888918858746	3.58064844605001	3.25888918858746	0	0.992612776264002	0.0	Y	0.992612776264002	N	Y	0	0	ENSG00000213064	ENSG00000143178	+	-	1	1	168212378	168283664	coding	coding	SFT2D2	TBX19	168195176	168250278	+	+	0	168195380	168260398	+	-	N	-	-	N	siKHDRBS1-1	1	0.0	1.0	1
786	CCAGCCTCAATGGCGTCTCTCAGGCAGACCTGCTGGACGGCTGCGATGTCTGCTCCTATGACCTGAAGTCTCATGCCCCCACCTGCTAGAATCTGCGGGAGCCCGTGGTGTAGCCTCCTCTGGCCTGAAAGGTCTGCCTCACACAGGCCTTCCCTGCAGGGCAGCCCATGGTGGCAGCCGGAG|CCAGCTCCCCTAGTCCAGGCCGAGCTTGCACTTGCGTCTTGTCTGCTGCTGCTGAACCAAGATTTAGCTGTGCGCCCTCCTTGCAGTCTCCTGGAACCAGCAGGAGGAAACATGGGGGATACTGGCCTGAGAAAGCGGAGAGAGGATGAGAAGTCGATCCAGAGCCAAGAGCCTAAGACCACCAGTCTCCAAAAGGAGCTGGGCCTCATCAGTGG…	4895	0.750810649131756	0.539940642132414	0.677886050153272	N	Y	3.20976656280103	3.53209488171704	3.20976656280103	0	0.0	0.0	Y	0.00783242258652095	N	N	0	0	ENSG00000121289	ENSG00000021488	+	-	19	19	33462897	33360672	utr3p	utr5p	CEP89	SLC7A9	33369908	33321415	-	-	0	33369974	33359551	-	+	N	-	-	N	siKHDRBS1-1	1	0.0	1.0	1
261	GCATCACAGATTGGCTGCAGTGCGCCTGGCTACCTTCCTACCTCGCTGGCTTGGCATCCTCAGCAAAGTGAAGTCTTTGTCTTTGGTGATGAGAATGGGACAGTCTCCCTTGTGGACACCAAGAGTACAAGCTGTGTCCTGAGCTCAGCTGTACACTCCCAGTGTGTCACTGGGCTGGTGTTCTCCCCACACAG|GTGCTGCCCATAAACTCGTGTGTTATTTCACCAACTGGGCACACAGTCGGCCAGGCCCTGCCTCGATCTTGCCCCATGACCTGGACCCCTTTCTCTGCACCCACCTGATATTTGCCTTTGCCTCAATGAACAACAATCAGATTGTTGCTAAGGATCTCCAGGATGAGAAAATTCTCTACCCAGAGTTCAACAAACTAAAGGAGA…	9752	0.605824068144728	0.789623004951925	0.8985966377918969	N	Y	3.1459146398350497	3.4451253122330296	3.1459146398350497	0	0.994857781642032	0.0	Y	0.0	N	Y	0	0	ENSG00000116455	ENSG00000085465	+	-	1	1	111991998	111970399	coding	coding	WDR77	OVGP1	111982512	111956936	-	-	0	111985275	111969263	-	+	N	-	-	N	siKHDRBS1-1	1	0.0	1.0	1
630	TGCAGGCTACATGGACTTTCCTAAAGTTGGGGGTATGCCTTTTTCTGTGTATGGGAATGCAATGATTCCTCCAGTAGCACCTATCCCTGATGGTGCTGGAGGACCCATATTTAATGGCCCTCATGCTGCAGACCCTTCTTGGAACTCACTGATAAAGATGGTTTCCAGCTCCACGGAAAATAATGGCCCTCAAACGG|CTCACTTATCTAAAGAATATGAGGAGGCTAATTTCAGAGCTATATGTGCGAGATAACTGCCACCCTTTCAAAGCCACTGTGTTGGTTTGGATTCAGCTTCCAATGTGGATCTTCATGTCTTTTGCTCTCCGGAATTTAAGCACGGGGGCAGCACATTCAGAAGGTTTTTCTGTTCAGGAACAGTTAGCTACTGGTGGAATT…	3534	0.23636062749367	0.9218576161929279	0.9523684396208141	Y	Y	3.588962247475	3.4471914517728104	3.4471914517728104	0	0.0	0.00248138957816391	Y	0.00248138957816391	N	Y	0	0	ENSG00000132466	ENSG00000163626	+	-	4	4	74124515	73935472	coding	coding	ANKRD17	COX18	73939093	73921797	-	-	0	73942657	73931130	-	+	N	-	-	N	siKHDRBS1-1	1	0.0	1.0	1
134	GCAGAGCTAAGAACTGTTGAGAGTGAAGCTGCATCTTATCTGGACCAGATTTCTAGATATTATATTACAAGAGCCAAATTGGTTTCTAAAATAGCTAAATATCCCCATGTGGAGGACTATCGCCGCACCGTGACAGAGATTGATGAGAAAGAATATATCAGCCTTCGGCTCATCATATCAGAGCTGAGGAATCAATATG|ATCTGGTGGCTTGGGTCACAGCCAGCTTCCTGCACATTCCCCATGCCGAGGACATCCCAAACACAGTGACTCTGGGGAACAGAGTTGGCTTCTTGCTCCGACCCTATAACTTCTTTGATGAGGACCCCTCCATCTTCTCCCCTGGCAGTGTCTACTTTGAGAAGGGCCAGGATGCTGGGCTCTGCAGCATCAATCCTGT…	2	0.256737528004621	0.977345776819271	0.926559827239472	Y	Y	3.60888739872753	3.46079439322662	3.46079439322662	1	0.0	0.0	Y	0.0	N	Y	0	0	ENSG00000131467	ENSG00000131480	+	-	17	17	40995523	41002724	coding	coding	PSME3	AOC2	40976402	40996617	+	+	0	40991397	41002099	+	-	N	-	-	N	siKHDRBS1-1	1	0.0	1.0	1
421	TGATGTCATGGTTTTGGTGGATTCAGAAGAGGAAGAGGAGGAGGAGGAGGAGGAGGAGGAAGATGCTGCAGTAGGGGAACAGGAGGGAGCACGTGAGAGAGAGGAGTTGCCAAAAGAAATACCTAAGCAGGACCACATTCACAGAGTGACCGCCTTGGTGAATGGGAACATAGAACAGATGGGAAATGGATTCCAGGATCTTCA|AGAGGAACCGCTGCTGCTGGCCGAACTCAAGCCCGGGCGCCCCCACCAGTTTGATTGGAAGTCCAGCTGTGAAACCTGGAGCGTCGCCTTCTCCCCAGATGGCTCCTGGTTTGCTTGGTCTCAAGGACACTGCATCGTCAAACTGATCCCCTGGCCGTTGGAGGAGCAGTTCATCCCTAAAGGGTTTGAAGCCA…	7385	0.324091943346017	0.986652837700098	0.96004087604075	Y	Y	3.38912318237562	3.3174121187312595	3.3174121187312595	1	0.0	0.0	Y	0.0	N	Y	0	0	ENSG00000176834	ENSG00000176871	+	-	12	12	118573831	118500235	coding	coding	VSIG10	WSB2	118501398	118470712	-	-	0	118506182	118490283	-	+	N	-	-	N	siKHDRBS1-1	1	0.0	1.0	1
633	TGAGATTGTCCAAAACAAAGAAACATGTCAGCAGGGCCTATGGTGGTTCCATGTGTGCTAAATGTGTTCGTGACAGGATCAAGCGTGCTTTCCTTATCGAGGAGCAGAAAATCGTTGTGAAAGTGTTGAAGGCACAAGCACAGAGTCAGAAAGCTAAATAAAAAAATGAAACTTTTTTGAGTAATAAAAATGAAAAGACGCT|GAATAATTTATGATGTTATTGTTGAACCTCCAAGTGTCGGTTCTATGACTGATGAACATGGGCATCAGAGGCCAGTAGCTTTCTTGGCCTACAGAGTAAATGGACAATATATTATGGAAGGACTTGCATCCAGCTTCCTATTTACAATGGGAGGTTTAGGTTTCATAATCCTGGACCGATCGAATGCACCAAATAT…	3069	0.7065466785184391	0.883215105908962	0.916869738909038	Y	Y	2.9453386794128598	3.59272380419397	2.9453386794128598	0	0.0	0.0	Y	0.0	N	Y	0	0	ENSG00000109475	ENSG00000198856	+	-	4	4	109551568	109588976	utr3p	coding	RPL34	OSTC	109541722	109571740	+	+	0	109546409	109576720	+	-	N	-	-	N	siKHDRBS1-1	5	0.0	4.0	2
260	ACACCTGGCTTCCCCTCCATGCTCAGAACTGCTTCCTACTCTACATCCAGGCTCCTGAGCAGCCCCCAGCTTAAGCTTCAGCAGCTCCAGGGTAAATCCATCTCCGCCCAGAGCTGACTCCGGATCTGCCCCAGTGACAATAACAAGATAAATGCCTTCCATTCTCTTCGTACTTACAGGATGTAATCCACATATTTACACAGTGTTTCATTTGCG|GATCATGCGGCCAGATGATGCCAACGTGGCCGGCAATGTCCACGGGGGGACCATCCTGAAGATGATCGAGGAGGCAGGCGCCATCATCAGCACCCGGCATTGCAACAGCCAGAACGGGGAGCGCTGTGTGGCCGCCCTGGCTCGTGTCGAGCGCACCGACTTCCTGTCTCCCATGTGCATCG…	7728	0.625910045647396	0.8557364022234741	0.931152479037702	Y	Y	3.47129812537077	3.54569782317086	3.47129812537077	1	0.0	0.0	Y	0.0	N	N	0	0	ENSG00000069812	ENSG00000097021	+	-	1	1	6484730	6454451	utr3p	coding	HES2	ACOT7	6472478	6324333	-	-	0	6473111	6409926	-	+	N	-	-	N	siKHDRBS1-1	1	0.0	1.0	1
171	GCCTATAAGCTGGTGACCATCAAATTCAAGTGGTGGGGACTGCAAAGCAAAGTAGAAAACTTCATTCAAAAGCAAGAAAAACGGATATTTACAAACTTCCATCGCCAGCTTTTTTGTTGGATTGACAAGTGGATCGATCTCACGATGGAAGACATTAGGAGAATGGAAGACGAGACTCAGAAAGAACTAGAAACA|CCCACGACCTCCCTGCAAACAAGGCCTCAGCATCCCAGCCTGGCAGCCACTTGCAGTGCCTGTCTGTCCACTGCACAGACGACGTGGGTGACGCCAAGGCTCGAGCCTCCGTGCCCACCTGGCGGTCCCTGCATTCTGACATCTCCAACAGATTTGGGACATTCGTGGCTGCCCTAACTTGAATGACAAGAAAGATCCCCTCCT	11580	0.21261027079193398	0.9366278006788248	0.9575740858995572	Y	Y	3.07101108092519	3.2038455805864303	3.07101108092519	3	0.0	0.0	Y	0.0	N	Y	0	0	ENSG00000180957	ENSG00000169184	+	-	22	22	28316122	28197486	coding	coding	PITPNB	MN1	28202413	28144265	-	-	0	28254375	28147084	-	+	N	-	-	N	siKHDRBS1-1	1	0.0	1.0	1
271	GAGAAAAAGGAACCTATCCTAGTGTGTCCACCTTTACGAAGCCGAGCATACACACCACCTGAAGATCTCCAGAGTCGTTTGGAATCTTACGTTAAAGAAGTTTTTGGTTCATCTCTTCCTAGTAATTGGCAAGACATCTCCCTGGAAGATAGTCGTCTAAAGTTCAATCTTCTGGCTCATTTAGCTGATGACTTGGGTCATGTAGTCCCTAACTCCAGACTCCACCAGATGTGCAG|GGTTTTGAGGTTTTGCTGAAGATATTCCTGAAGAATCATCCCAGGTGCCACACTAAAAAAATGATCCAGTTGACAGCTACCCCTGTGAGTGCACTTGTTGATGAGCCAGTGCATATCCGAGCTACAGGCCTGATTCCCTTTCAGATGGTGAGTTTTCAGGCA…	4062	0.518923319981395	0.51423475152749	0.6094246674392031	Y	Y	3.51207644450867	3.48912663185998	3.48912663185998	2	0.0	0.0	Y	0.0024213075060532893	N	Y	0	0	ENSG00000136897	ENSG00000136881	+	-	9	9	104160896	104145801	coding	utr5p	MRPL50	BAAT	104149915	104122699	-	-	0	104152859	104133745	-	+	N	-	-	N	siKHDRBS1-4	1	0.0	1.0	1
104	GAGGGCTTCCGCTATCGCTGCAGGGATGCCATGCGCTCAGTGACTAAGCAGGCCATTCGGGAGGCAAGATTGAAGGAGATCAAGGAAGAGCTTCTGCATTCTGAGAAGCTTAAGACATACTTTGAAGACAACCCTAGGGACCTCCAGCTGCTGCGGCATGACCTACCTTTGCACCCCGCAGTGGTGAAGCCCCACCTGGGCCATGTTCCTGACTACCTG|GGCCCAGAGTGAGCCTTACACAACCATCCACCAGCCTGGCTACTGCGCCTTCTATGACGAATGTGGGAAGAACCCAGAGCTGTCTGGAAGCCTCATGACACTCTCCAACGTGTCCTGCCTGTCCAACACGCCGGCCCGCAAGATCACAGGTGATCACCTGATCCTATTACAGAAGATCT…	7436	0.417202999117669	0.7521258436078959	0.878192492049718	Y	Y	3.51360402781852	3.5339931873874804	3.51360402781852	0	0.0	0.0	Y	0.0	N	Y	0	0	ENSG00000136271	ENSG00000015520	+	-	7	7	44614650	44580914	coding	coding	DDX56	NPC1L1	44605016	44552134	-	-	0	44607717	44579941	-	+	N	-	-	N	siKHDRBS1-4	1	0.0	1.0	1
537	TGCTGCCCGACGAGGCGGCGCGCGCGCGGCTCCTGCAGGAGGGCGGCGGCGGCGTCGCGGCCGTGGTGGTGCTGGACCAGGGCAGCCGCCACTGGCAGAAGCTGCGAGAGGAGAGCGCCGCGCGTGTCGTCCTCACCTCGCTACTCGCTTGCCTACCCGCCGGCCCGCGGGTCTACTTCCTCAAAG|CAATTCAGTTTGTTCTCAGTGATGAGTTTAGTCATCTTCGTCCAGAACAGCGGTTGGCTTTATTGCATGAAGGTACTGGTCCTCGTGTTATTTCTGCTTTTGTGGAGATTATTTTTGATAATTCAGACAACCGGTTACCAATCGATAAAGAGGAAGTTTCACTTCGAAGAGTTATTGGTGCCAAAAAGGATCAGTATTTCTTAGACAAGAAG	621	0.183725895130376	0.766829577329685	0.883669779003002	N	Y	3.3180838137103796	3.26464233693271	3.26464233693271	0	0.0	0.0	Y	0.0	N	Y	0	0	ENSG00000138166	ENSG00000108055	+	-	10	10	112271302	112364394	coding	coding	DUSP5	SMC3	112257596	112327449	+	+	0	112258258	112335094	+	-	N	-	-	N	siKHDRBS1-4	1	0.0	1.0	1
353	TGACCGCTGGAGGGTGAAGTGTGTGCAGGAGGTGGAGGAGAAGAAGCGGGAGCAGGAACTCAAAGCAGCCGCTGATGGCGTACTATCTGAAGTGAGGAAAAAACAAGCAGATACCAAAAGAATGGTGGACATTCTACGGGCTTTGGAGAAATTGAGGAAACTGAGGAAAGAGGCTGCAGCGAGGAAAG|CTGTTTGGGGCTCAGCTAAGTGACCACACAGGAGAGCAGTGAGGCCATTTGAGGCCTGAGCCTGGTCCTCAGGACTCGACTCTCTCTCCCTGCCATCAAGCAGCCTGCCCCAGCCCTGCCAGCCATCTCCACACTCCTGACAGAATGAATGCCCTCGATGGTGTTCCTTTCAAGTTGCCCAAGGGCTTTGTGATAGGCACAGAGCCTCTC…	7838	0.20733781931387305	0.7989231102247241	0.9076912579871292	Y	Y	3.0301624037703903	3.46554497702552	3.0301624037703903	0	0.0	0.0	Y	0.0	N	Y	0	0	ENSG00000090470	ENSG00000246922	+	-	15	15	65426174	65407535	coding	utr5p	PDCD7	UBAP1L	65409717	65385338	-	-	0	65421370	65398697	-	+	N	-	-	N	siKHDRBS1-4	1	0.0	1.0	1
105	AGTCCCTGGGCACCAGGAAGGAACTGCAGAAGGAGCTCCAGGAGCGTCTTTCTCAGGAATGCCCGATCAAGGAGGTGGTGCTTTATGTCAAAGAAGAAATGAAGAGGAATGATCTTCCAGAAACAGCAGTGATTGGTCTTCTGTGGACATGTATAATGAACGCTGTTGAGTGGAACAAGAAGGAAGAACTTGTTGCAGAGCAGGCTCTGAAGCACCTGAAG|TTGGTTAGTCTGCTGCTAATTGGAATTGCTGCGTGGGGCATTGGCTTCGGGCTGATTTCCAGTCTCCGAGTGGTCGGCGTGGTCATTGCAGTGGGCATCTTCTTGTTCCTGATTGCTTTAGTGGGTCTGATTGGAGCTGTAAAACATCATCAGGTGTTGCTATTTTTTTATATGATT…	19674	0.27459034237006696	0.6969140361777321	0.8343048241445121	Y	Y	3.4937534244795	3.4571608175836404	3.4571608175836404	0	0.0	0.0	Y	0.0	N	Y	0	0	ENSG00000136261	ENSG00000106537	+	-	7	7	16746148	16824161	coding	coding	BZW2	TSPAN13	16685756	16793160	+	+	0	16736686	16815836	+	-	N	-	-	N	siKHDRBS1-4	1	0.0	1.0	1
133	TTCGTAGCAAAATTAACCTTTTTTTTTTCCAGTCACAGTATTTGTGAAAAGTAATGAGCCATAGTACCCAGTCATGTTAAATGAATATTAAAAGCATGGAGAGGAAACATGAGGAACAATGAATTTCAACATATGGCTTCAGAACATGAAGATGTTCTTGTATGGATTATAGTATCTAGTATTCAAAAATGCCTGCATCTCTTCTCTTATTTATT|GATCAACAAACAGTAATAATGACTGAATGTACAAGTCTTCAGTTTGTCAGCCCTTTTGCTTTTGAGGCAATGCAGAAGGTGGATGTTGTTTGCCTGGCATCTTTAAGTGATCCAGAATTAAGACTTCTTCTGCCCTGTTTGGTACGGATGGCACTTTGTGCACCTGCTGACCAGAGCCAAAGC…	19085	0.228636932123598	0.7314349028699599	0.860713401410832	Y	Y	3.17784060131804	3.4246428667082407	3.17784060131804	1	0.0	0.0	Y	0.0	N	N	0	0	ENSG00000108510	ENSG00000108506	+	-	17	17	60142643	60005377	utr3p	coding	MED13	INTS2	60019966	59942731	-	-	0	60023381	60004023	-	+	N	-	-	N	siKHDRBS1-4	1	0.0	1.0	1
235	GTCAACTTAGCGAGCGCAACAGGCTGCCGCTGAGGAGCTGGAGCTGGTGGGGACTGGGCCGCAATGGACAAGCTGAAGAAGGTGCTGAGCGGGCAGGACACGGAGGACCGGAGCGGCCTGTCCGAG|ACGGATGTTTCCAGTCCTAAAGATTAGTGTCACAGGGTTGGACCCCAATGCCATGTACTCCCTCCTGCTGGACTTTGTCCCTACGGACAGTCACCGCTGGAAGTACGTCAACGGGGAATGGGTGCCCGCTGGCAAGCCAGAGGTCTCCAGCCACAGCTGCGTCTACATTCACCCGGACTCCCCCAACTTTGGGGCCCACTGGATGAAAGCTCCCATCTCCTTCAGCA	9422	0.623531638479075	0.623343370950716	0.7565894661576741	N	Y	3.25888918858746	3.58064844605001	3.25888918858746	0	0.9920859115774372	0.0	Y	0.9920859115774372	N	Y	0	0	ENSG00000213064	ENSG00000143178	+	-	1	1	168212378	168283664	coding	coding	SFT2D2	TBX19	168195176	168250278	+	+	0	168195380	168260398	+	-	N	-	-	N	siKHDRBS1-4	1	0.0	1.0	1
572	AGAGATTGAGGAGTGCACCATCCACTTCCGTGTCCAAGGGGACAACTACGGCTTCGTCACTTATCGCTATGCTGAGGAGGCATTTGCAGCCATTGAGAGTGGCCACAAGCTGCGGCAGGCAGATGAGCAGCCCTTTGATCTCTGCTTTGGGGGCCGAAGGCAGTTCTGCAAGAGGAGCTATTCTGATCTTGA|AGGGAGTTAAGCCCCAAGCCAAGGCAGCCAAAGCTCCTCCTAAGAAGGCCAAGAGCTCTGATTCTGATTCTGACTCAAGCTCCGAGGATGAGCCACCAAAGAACCAGAAGCCAAAGATAACACCTGTGACAGTTAAAGCTCAGACTAAAGCCCCTCCCAAACCAGCTCGAGCAGCACCTAAAATAGCCAATGGTAAAGCAGCCAGT…	11974	0.454737235003576	0.812414543295946	0.9131992808582008	Y	Y	3.70889084821189	3.11547640886856	3.11547640886856	0	0.0	0.0	Y	0.0	N	Y	0	0	ENSG00000148840	ENSG00000166197	+	-	10	10	103910082	103923627	coding	coding	PPRC1	NOLC1	103892787	103911933	+	+	0	103909086	103917806	+	-	N	-	-	N	siKHDRBS1-4	1	0.0	1.0	1
436	CCTCAAGGTTACGGAGGCAGTGACCACCCACCCTGGAGCCATGGTCCACGCCTTCCTCATTCACACCTTGAGGGCCCCGAATACTGAGGACACGGGCCTTTGCCGAGTGCTGTACTCCTGCGTCTTCGGTGCTGAGAAGTCACCTGATGACCCACGGCCGCATGGTGCCGAGAGGGACAGGCTTCTCCGGAAGGAACAGATTTTAGCTGTGGCC|AGTCTCGTTTCCTCTCAGTCCATCCACCCTTCATGGGGCCAGAGCCCTCTCTCCAGAATCTGAGCAGCAATGCCGTTTGCTGAAGACAAGACCTATAAGTATATCTGCCGCAATTTCAGCAATTTTTGCAATGTGGATGTTGTAGAGATTCTGCCTTACCTGCCCTGCCTCACAGCAAGAGACC…	30382	0.5609844116776321	0.841673210199871	0.9294736150562892	Y	Y	3.7684867009189302	3.22846030519079	3.22846030519079	0	0.9949361786013501	0.0	Y	0.5999581095066779	N	Y	0	0	ENSG00000125843	ENSG00000088888	+	-	20	20	3805949	3849280	coding	utr5p	AP5S1	MAVS	3801178	3827487	+	+	0	3802940	3835205	+	-	N	-	-	N	siKHDRBS1-4	1	0.0	1.0	1
146	CCTATAAGCTGGTGACCATCAAATTCAAGTGGTGGGGACTGCAAAGCAAAGTAGAAAACTTCATTCAAAAGCAAGAAAAACGGATATTTACAAACTTCCATCGCCAGCTTTTTTGTTGGATTGACAAGTGGATCGATCTCACGATGGAAGACATTAGGAGAATGGAAGACGAGACTCAGAAAGAACTAGAAACA|CCCACGACCTCCCTGCAAACAAGGCCTCAGCATCCCAGCCTGGCAGCCACTTGCAGTGCCTGTCTGTCCACTGCACAGACGACGTGGGTGACGCCAAGGCTCGAGCCTCCGTGCCCACCTGGCGGTCCCTGCATTCTGACATCTCCAACAGATTTGGGACATTCGTGGCTGCCCTAACTTGAATGACAAGAAAGATCCCCT	24364	0.20838373264434693	0.9412877926819979	0.964482108536524	Y	Y	3.07101108092519	3.2038455805864303	3.07101108092519	3	0.0	0.0	Y	0.0	N	Y	0	0	ENSG00000180957	ENSG00000169184	+	-	22	22	28316122	28197486	coding	coding	PITPNB	MN1	28202413	28144265	-	-	0	28254375	28147084	-	+	N	-	-	N	siKHDRBS1-4	1	0.0	1.0	1
299	TGATGTCATGGTTTTGGTGGATTCAGAAGAGGAAGAGGAGGAGGAGGAGGAGGAGGAGGAAGATGCTGCAGTAGGGGAACAGGAGGGAGCACGTGAGAGAGAGGAGTTGCCAAAAGAAATACCTAAGCAGGACCACATTCACAGAGTGACCGCCTTGGTGAATGGGAACATAGAACAGATGGGAAATGGATTCCAGGATCTTCA|AGAGGAACCGCTGCTGCTGGCCGAACTCAAGCCCGGGCGCCCCCACCAGTTTGATTGGAAGTCCAGCTGTGAAACCTGGAGCGTCGCCTTCTCCCCAGATGGCTCCTGGTTTGCTTGGTCTCAAGGACACTGCATCGTCAAACTGATCCCCTGGCCGTTGGAGGAGCAGTTCATCCCTAAAGGGTTTGAAGCCA…	2016	0.30889356014998903	0.987473560839847	0.9666525847744301	Y	Y	3.38912318237562	3.3174121187312595	3.3174121187312595	1	0.0	0.0	Y	0.0	N	Y	0	0	ENSG00000176834	ENSG00000176871	+	-	12	12	118573831	118500235	coding	coding	VSIG10	WSB2	118501398	118470712	-	-	0	118506182	118490283	-	+	N	-	-	N	siKHDRBS1-4	1	0.0	1.0	1
448	TGCCCGGACTCCTGCTGTTGAGGGTCTGACAGAGGCTGAGGAGGAGGAGCTCAGGGCTGAGCTTACCAAGGTGGAAGAGGAAATTGTCACTCTGCGCCAGGTCCTGGCAGCCAAGGAGAGGCACTGTGGAGAGCTCAAGAGGAGGCTGGGCCTCTCCACCCTGGGGGAGCTGAAACAGAACCTGTCCAGGAGCTGGCATGACGTGCAGGTCTCTAGCGC|AATAGCCTAACATGGCAGACCAGAGACAGCGCTCACTGTCTACCTCTGGGGAGTCATTGTACCACGTCCTTGGGTTGGACAAGAACGCAACCTCAGATGACATTAAAAAGTCCTATCGGAAGCTTGCCTTGAAATATCACCCCGACAAGAACCCCGACAACCCGGAGGCCGCGGAC	22999	0.16565662365771694	0.6259191272955121	0.7563672093298208	Y	Y	3.67952553980864	3.72824693801095	3.67952553980864	0	0.9943325298438941	0.0	Y	0.0025252525252526	N	Y	0	0	ENSG00000101150	ENSG00000101152	+	-	20	20	62522898	62567384	coding	utr5p	TPD52L2	DNAJC5	62496596	62526518	+	+	0	62505169	62559688	+	-	N	-	-	N	siKHDRBS1-4	2	0.0363636363636364	1.5833333333333302	1
439	GGAGGCTGAGGCTCTGGCCGCAGCCCGGGAGCGGAGCAGCCGCTTCTTGAGCGGCCTGGAGCTGGTGAAGCAGGGTGCCGAGGCGCGCGTGTTCCGTGGCCGCTTCCAGGGCCGCGCGGCGGTGATCAAGCACCGCTTCCCCAAGGGCTACCGGCACCCGGCGCTGGAGGCGCGGCTTGGCAGACGGCGGACGGTGCAGGAGGCCCGGGCGCTCCTCCGCTGTCGCCGCGCT|GGAAGGCCGCTGCTTGTTTGTCATCCTGCTCATGGCGGTGTACTGGTGCACGGAGGCCCTGCCGCTCTCAGTGACGGCGCTGCTGCCCATCGTCCTCTTCCCCTTCATGGGCATCTTGCCCTCCAACAAGGTCTGCCCCCAGTACTTCCTCGACACCAACTTCCTC…	1787	0.35103042778257804	0.5162446445193271	0.609281936498921	Y	Y	3.11013383567725	3.54400240599166	3.11013383567725	5	0.988467780973262	0.00246305418719228	Y	0.636735100657764	N	Y	0	0	ENSG00000172315	ENSG00000158296	+	-	20	20	45318418	45304714	coding	utr5p	TP53RK	SLC13A3	45313004	45186463	-	-	0	45317771	45242364	-	+	N	-	-	N	siKHDRBS1-4	1	0.0	1.0	1
256	AAATTGAGAAAAAAGGTTTGGATAAATACCTCGGACATTATTTTGGTTGGTCTCCGAGACTACCAGGATAACAAAGCTGATGTAATTTTAAAATACAATGCAGACGAAGCTAGAAGTCTGAAGGCATACGGCGAGCTTCCAGAGCATGCTAAAATCAATGAAACTGATACATTTGGTCCTGGAGATGATGATGAAATTCAGTTTGATGACATTGGAGATGATGATGAAGATATTGATGAC|GCATGGAGGGATTTTTGAAATCAGATGAGAGGCAGAGATTGGCCAAAGAAAGACGAGAAGAAAGAGAAAAATGTCTGGGTAAGTTATGCACTTTGGCTATTTTGGTCCAAGGGAGTGGAGATATGGTGGTGTCTTTTCTGAAGATTCTTAGAAATTTG…	31527	0.5346787388962979	0.47052636650126395	0.537828143078143	Y	Y	2.84284912476227	2.89359261981439	2.84284912476227	0	0.0	0.0	Y	0.0	N	Y	0	0	ENSG00000173674	ENSG00000184368	+	-	X	X	20159962	20135035	coding	coding	EIF1AX	MAP7D2	20142636	20024831	-	-	0	20148634	20082923	-	+	N	-	1	N	siKHDRBS1-4	2	0.0	2.0	2
496	TATGAGATTGTCCAAAACAAAGAAACATGTCAGCAGGGCCTATGGTGGTTCCATGTGTGCTAAATGTGTTCGTGACAGGATCAAGCGTGCTTTCCTTATCGAGGAGCAGAAAATCGTTGTGAAAGTGTTGAAGGCACAAGCACAGAGTCAGAAAGCTAAATAAAAAAATGAAACTTTTTTGAGTAATAAAAATGAAAAGACGCA|GAATAATTTATGATGTTATTGTTGAACCTCCAAGTGTCGGTTCTATGACTGATGAACATGGGCATCAGAGGCCAGTAGCTTTCTTGGCCTACAGAGTAAATGGACAATATATTATGGAAGGACTTGCATCCAGCTTCCTATTTACAATGGGAGGTTTAGGTTTCATAATCCTGGACCGATCGAATGCACCAAAT…	4328	0.8009418294559429	0.890525880485256	0.926127404877981	Y	Y	2.9966207306949104	3.59272380419397	2.9966207306949104	0	0.0	0.00236966824644558	Y	0.00236966824644558	N	N	0	0	ENSG00000109475	ENSG00000198856	+	-	4	4	109551568	109588976	utr3p	coding	RPL34	OSTC	109541722	109571740	+	+	0	109546409	109576720	+	-	N	-	-	N	siKHDRBS1-4	6	0.0	4.6	2
328	GAGCAGGAACTCAAAGCAGCCGCTGATGGCGTACTATCTGAAGTGAGGAAAAAACAAGCAGATACCAAAAGAATGGTGGACATTCTACGGGCTTTGGAGAAATTGAGGAAACTGAGGAAAGAGGCTGCAGCGAGGAAAG|CTGTTTGGGGCTCAGCTAAGTGACCACACAGGAGAGCAGTGAGGCCATTTGAGGCCTGAGCCTGGTCCTCAGGACTCGACTCTCTCTCCCTGCCATCAAGCAGCCTGCCCCAGCCCTGCCAGCCATCTCCACACTCCTGACAGAATGAATGCCCTCGATGGTGTTCCTTTCAAGTTGCCCAAGGGCTTTGTGATAGGCACAGAGCCTCTCCCT	24850	0.20670014235417197	0.8104662056618119	0.9145757952906248	Y	Y	3.0301624037703903	3.46554497702552	3.0301624037703903	0	0.0	0.0	Y	0.0	N	Y	0	0	ENSG00000090470	ENSG00000246922	+	-	15	15	65426174	65407535	coding	utr5p	PDCD7	UBAP1L	65409717	65385338	-	-	0	65421370	65398697	-	+	N	-	-	N	siLIN28A-4	1	0.0	1.0	1
207	TGAACTTGGCCCGCTGCTTGGGGGATGGCAGATGAGGAAGTCCTAGGGCCAAGGAGCCGCTGTGGCTGGTAGGCACAGGGACCCTCCGTAGTGTGCCTGGGGCCTGGGCTGGCTGGGCCAGGCAGGGCTTGGGACTCCGTTTCTTCTTTTTGTCATCCATTGGGCGCTGGCTGGGCCTCAGGCCT|CCTCGCGCAGCTCATACTGCTCAATCAGCTTCTTGAGCCTCTCAGCCAGCTCCATGTTCTCTTGGCGCAGCTTGGAGTTGCGCTCATTGTGCTGTTCCATCTGCAGCTGAATGTCATTCAGTGTCACCTGGAAGTGCGAGGTCACCTCCTTGCGCTTCTCCTCCTCCTCCCGGGCCCGCTGCACACCTTCTTCCTGGGCAAAGAAGTCAGCCC…	8725	0.24573583278072	0.754104168190193	0.8741844892273851	Y	Y	3.1987242744269504	3.50268972052044	3.1987242744269504	0	0.9946080408766981	0.0	Y	0.0	N	Y	0	0	ENSG00000160050	ENSG00000084652	-	+	1	1	32670988	32663886	utr5p	coding	CCDC28B	TXLNA	32665987	32645287	+	+	0	32667514	32655850	-	+	N	-	1	N	siLIN28A-4	1	0.0	1.0	1
239	GGATGTCAACTGTCTTTTCAGCATCTGACGACACCAAAAAGAAGATGTACAGCTCCATCCTAGTGGTGGGAGGTGGTTTGATGTTTCATAAAGCTCAAGAATTTCTGCAGCACAGAATTCTCAACAAAATGCCACCATCCTTCAGGCGAATTATTGAAAATGTGGATGTGATCACAAGGCCTAAG|ACAATCACAAAGAGTGTGTAGGCCAGCCCCGGTCACAGAGTGCACCGTATCCTGTCACTTCTGGATGTGAGGGAGAAGTGAGTCATCTCATTCCCCTCCGTGGATCAGAGGACTTGGACTAGATAGAAGCATGTGGTGTCTCCTACGAGGCCTGGGCCGGCCTGGAGCCCTGGCACGGGGAGCCCTGGGGCAGCAGCAATCCCTGGGTGCCCG…	3576	0.5820231659395451	0.684244974838423	0.8124935934987192	N	Y	3.69272725367833	3.46232197653647	3.46232197653647	0	0.0	0.0	Y	0.0	N	Y	0	0	ENSG00000113812	ENSG00000016391	+	-	3	3	53916229	53880417	coding	utr5p	ACTR8	CHDH	53901093	53850387	-	-	0	53904009	53875026	-	+	N	-	-	N	siLIN28A-4	1	0.0	1.0	1
107	GTGTGCCTATAAGCTGGTGACCATCAAATTCAAGTGGTGGGGACTGCAAAGCAAAGTAGAAAACTTCATTCAAAAGCAAGAAAAACGGATATTTACAAACTTCCATCGCCAGCTTTTTTGTTGGATTGACAAGTGGATCGATCTCACGATGGAAGACATTAGGAGAATGGAAGACGAGACTCAGAAAGAACTAGAAACA|CCCACGACCTCCCTGCAAACAAGGCCTCAGCATCCCAGCCTGGCAGCCACTTGCAGTGCCTGTCTGTCCACTGCACAGACGACGTGGGTGACGCCAAGGCTCGAGCCTCCGTGCCCACCTGGCGGTCCCTGCATTCTGACATCTCCAACAGATTTGGGACATTCGTGGCTGCCCTAACTTGAATGACAAGAAAGATCCC…	6931	0.27033647982917997	0.944711896671578	0.9687473567681159	Y	Y	3.07101108092519	3.2038455805864303	3.07101108092519	3	0.0	0.0	Y	0.0	N	Y	0	0	ENSG00000180957	ENSG00000169184	+	-	22	22	28316122	28197486	coding	coding	PITPNB	MN1	28202413	28144265	-	-	0	28254375	28147084	-	+	N	-	-	N	siLIN28A-4	1	0.0	1.0	1
205	GGAAGAGCCGTCAACTTAGCGAGCGCAACAGGCTGCCGCTGAGGAGCTGGAGCTGGTGGGGACTGGGCCGCAATGGACAAGCTGAAGAAGGTGCTGAGCGGGCAGGACACGGAGGACCGGAGCGGCCTGTCCGAG|ACGGATGTTTCCAGTCCTAAAGATTAGTGTCACAGGGTTGGACCCCAATGCCATGTACTCCCTCCTGCTGGACTTTGTCCCTACGGACAGTCACCGCTGGAAGTACGTCAACGGGGAATGGGTGCCCGCTGGCAAGCCAGAGGTCTCCAGCCACAGCTGCGTCTACATTCACCCGGACTCCCCCAACTTTGGGGCCCACTGGATGAAAGCTCCCATCTCCTTCAGCAAAGT	11465	0.688496254884002	0.643407066185927	0.7631045949449972	N	Y	3.25888918858746	3.58064844605001	3.25888918858746	0	0.992612776264002	0.0	Y	0.992612776264002	N	Y	0	0	ENSG00000213064	ENSG00000143178	+	-	1	1	168212378	168283664	coding	coding	SFT2D2	TBX19	168195176	168250278	+	+	0	168195380	168260398	+	-	N	-	-	N	siLIN28A-4	1	0.0	1.0	1
567	CCCAGCCTCAATGGCGTCTCTCAGGCAGACCTGCTGGACGGCTGCGATGTCTGCTCCTATGACCTGAAGTCTCATGCCCCCACCTGCTAGAATCTGCGGGAGCCCGTGGTGTAGCCTCCTCTGGCCTGAAAGGTCTGCCTCACACAGGCCTTCCCTGCAGGGCAGCCCATGGTGGCAGCCGGAG|CCAGCTCCCCTAGTCCAGGCCGAGCTTGCACTTGCGTCTTGTCTGCTGCTGCTGAACCAAGATTTAGCTGTGCGCCCTCCTTGCAGTCTCCTGGAACCAGCAGGAGGAAACATGGGGGATACTGGCCTGAGAAAGCGGAGAGAGGATGAGAAGTCGATCCAGAGCCAAGAGCCTAAGACCACCAGTCTCCAAAAGGAGCTGGGCCTCATCAGTG…	6	0.8170615778744901	0.5645875059231589	0.603391555157663	N	Y	3.20976656280103	3.53209488171704	3.20976656280103	0	0.0	0.0	Y	0.00779717029846128	N	N	0	0	ENSG00000121289	ENSG00000021488	+	-	19	19	33462897	33360672	utr3p	utr5p	CEP89	SLC7A9	33369908	33321415	-	-	0	33369974	33359551	-	+	N	-	-	N	siLIN28A-4	1	0.0	1.0	1
87	CCTGGGCACCAGGAAGGAACTGCAGAAGGAGCTCCAGGAGCGTCTTTCTCAGGAATGCCCGATCAAGGAGGTGGTGCTTTATGTCAAAGAAGAAATGAAGAGGAATGATCTTCCAGAAACAGCAGTGATTGGTCTTCTGTGGACATGTATAATGAACGCTGTTGAGTGGAACAAGAAGGAAGAACTTGTTGCAGAGCAGGCTCTGAAGCACCTGAAG|TTGGTTAGTCTGCTGCTAATTGGAATTGCTGCGTGGGGCATTGGCTTCGGGCTGATTTCCAGTCTCCGAGTGGTCGGCGTGGTCATTGCAGTGGGCATCTTCTTGTTCCTGATTGCTTTAGTGGGTCTGATTGGAGCTGTAAAACATCATCAGGTGTTGCTATTTTTTTATATGATTATTC	23626	0.27013493734446997	0.713736964959991	0.8419021417634399	Y	Y	3.4937534244795	3.4571608175836404	3.4571608175836404	0	0.0	0.0	Y	0.0	N	Y	0	0	ENSG00000136261	ENSG00000106537	+	-	7	7	16746148	16824161	coding	coding	BZW2	TSPAN13	16685756	16793160	+	+	0	16736686	16815836	+	-	N	-	-	N	siLIN28A-4	1	0.0	1.0	1
422	GCTGGCGGCTGGAGGGTTGCGGAGCACCCACCCTGGAGCCATGGTCCACGCCTTCCTCATTCACACCTTGAGGGCCCCGAATACTGAGGACACGGGCCTTTGCCGAGTGCTGTACTCCTGCGTCTTCGGTGCTGAGAAGTCACCTGATGACCCACGGCCGCATGGTGCCGAGAGGGACAGGCTTCTCCGGAAGGAACAGATTTTAGCTGTGGCC|AGTCTCGTTTCCTCTCAGTCCATCCACCCTTCATGGGGCCAGAGCCCTCTCTCCAGAATCTGAGCAGCAATGCCGTTTGCTGAAGACAAGACCTATAAGTATATCTGCCGCAATTTCAGCAATTTTTGCAATGTGGATGTTGTAGAGATTCTGCCTTACCTGCCCTGCCTCACAGCAAGAGACC…	29475	0.5819105187423289	0.850743339938878	0.935643050577833	Y	Y	3.7684867009189302	3.22846030519079	3.22846030519079	0	0.9948843026891808	0.0	Y	0.49354596622889296	N	Y	0	0	ENSG00000125843	ENSG00000088888	+	-	20	20	3805949	3849280	coding	utr5p	AP5S1	MAVS	3801178	3827487	+	+	0	3802940	3835205	+	-	N	-	-	N	siLIN28A-4	1	0.0	1.0	1
410	TGCCCGGACTCCTGCTGTTGAGGGTCTGACAGAGGCTGAGGAGGAGGAGCTCAGGGCTGAGCTTACCAAGGTGGAAGAGGAAATTGTCACTCTGCGCCAGGTCCTGGCAGCCAAGGAGAGGCACTGTGGAGAGCTCAAGAGGAGGCTGGGCCTCTCCACCCTGGGGGAGCTGAAACAGAACCTGTCCAGGAGCTGGCATGACGTGCAGGTCTCTAGCGC|AATAGCCTAACATGGCAGACCAGAGACAGCGCTCACTGTCTACCTCTGGGGAGTCATTGTACCACGTCCTTGGGTTGGACAAGAACGCAACCTCAGATGACATTAAAAAGTCCTATCGGAAGCTTGCCTTGAAATATCACCCCGACAAGAACCCCGACAACCCGGAGGCCGCGGAC	35972	0.18255476183640598	0.64617801745727	0.763274439152803	Y	Y	3.67952553980864	3.72824693801095	3.67952553980864	0	0.9943325298438941	0.0	Y	0.0025252525252526	N	Y	0	0	ENSG00000101150	ENSG00000101152	+	-	20	20	62522898	62567384	coding	utr5p	TPD52L2	DNAJC5	62496596	62526518	+	+	0	62505169	62559688	+	-	N	-	-	N	siLIN28A-4	2	0.0363636363636364	1.6363636363636398	1
95	TTTCGTAGCAAAATTAACCTTTTTTTTTTCCAGTCACAGTATTTGTGAAAAGTAATGAGCCATAGTACCCAGTCATGTTAAATGAATATTAAAAGCATGGAGAGGAAACATGAGGAACAATGAATTTCAACATATGGCTTCAGAACATGAAGATGTTCTTGTATGGATTATAGTATCTAGTATTCAAAAATGCCTGCATCTCTTCTCTTATTTATT|GATCAACAAACAGTAATAATGACTGAATGTACAAGTCTTCAGTTTGTCAGCCCTTTTGCTTTTGAGGCAATGCAGAAGGTGGATGTTGTTTGCCTGGCATCTTTAAGTGATCCAGAATTAAGACTTCTTCTGCCCTGTTTGGTACGGATGGCACTTTGTGCACCTGCTGACCAGAGCCAAAG	21979	0.2293761838744381	0.746534034241057	0.8682663172663679	Y	Y	3.17784060131804	3.4246428667082407	3.17784060131804	1	0.0	0.0	Y	0.0	N	N	0	0	ENSG00000108510	ENSG00000108506	+	-	17	17	60142643	60005377	utr3p	coding	MED13	INTS2	60019966	59942731	-	-	0	60023381	60004023	-	+	N	-	-	N	siLIN28A-4	1	0.0	1.0	1
258	GAAAAAGGAACCTATCCTAGTGTGTCCACCTTTACGAAGCCGAGCATACACACCACCTGAAGATCTCCAGAGTCGTTTGGAATCTTACGTTAAAGAAGTTTTTGGTTCATCTCTTCCTAGTAATTGGCAAGACATCTCCCTGGAAGATAGTCGTCTAAAGTTCAATCTTCTGGCTCATTTAGCTGATGACTTGGGTCATGTAGTCCCTAACTCCAGACTCCACCAGATGTGCAG|GGTTTTGAGGTTTTGCTGAAGATATTCCTGAAGAATCATCCCAGGTGCCACACTAAAAAAATGATCCAGTTGACAGCTACCCCTGTGAGTGCACTTGTTGATGAGCCAGTGCATATCCGAGCTACAGGCCTGATTCCCTTTCAGATGGTGAGTTTTCAGGCATC…	9647	0.525295369628049	0.5390918451234529	0.612986380923665	Y	Y	3.51207644450867	3.48912663185998	3.48912663185998	2	0.0	0.0	Y	0.0024330900243309	N	Y	0	0	ENSG00000136897	ENSG00000136881	+	-	9	9	104160896	104145801	coding	utr5p	MRPL50	BAAT	104149915	104122699	-	-	0	104152859	104133745	-	+	N	-	-	N	siLIN28A-4	1	0.0	1.0	1
243	AAAATTGAGAAAAAAGGTTTGGATAAATACCTCGGACATTATTTTGGTTGGTCTCCGAGACTACCAGGATAACAAAGCTGATGTAATTTTAAAATACAATGCAGACGAAGCTAGAAGTCTGAAGGCATACGGCGAGCTTCCAGAGCATGCTAAAATCAATGAAACTGATACATTTGGTCCTGGAGATGATGATGAAATTCAGTTTGATGACATTGGAGATGATGATGAAGATATTGATGAC|GCATGGAGGGATTTTTGAAATCAGATGAGAGGCAGAGATTGGCCAAAGAAAGACGAGAAGAAAGAGAAAAATGTCTGGGTAAGTTATGCACTTTGGCTATTTTGGTCCAAGGGAGTGGAGATATGGTGGTGTCTTTTCTGAAGATTCTTAGAAATTT…	28565	0.584572386124474	0.4966113468318479	0.538770874649936	Y	Y	2.84284912476227	2.89359261981439	2.84284912476227	0	0.0	0.0	Y	0.0	N	Y	0	0	ENSG00000173674	ENSG00000184368	+	-	X	X	20159962	20135035	coding	coding	EIF1AX	MAP7D2	20142636	20024831	-	-	0	20148634	20082923	-	+	N	-	1	N	siLIN28A-4	2	0.0	2.0	2
415	GAGGAAGAGGAAGTTGGTGTCGAGGAAGTACTGGGGGCAGACCTTGTTGGAGGGCAAGATGCCCATGAAGGGGAAGAGGACGATGGGCAGCAGCGCCGTCACTGAGAGCGGCAGGGCCTCCGTGCACCAGTACACCGCCATGAGCAGGATGACAAACAAGCAGCGGCCTTCC|AGCGCGGCGACAGCGGAGGAGCGCCCGGGCCTCCTGCACCGTCCGCCGTCTGCCAAGCCGCGCCTCCAGCGCCGGGTGCCGGTAGCCCTTGGGGAAGCGGTGCTTGATCACCGCCGCGCGGCCCTGGAAGCGGCCACGGAACACGCGCGCCTCGGCACCCTGCTTCACCAGCTCCAGGCCGCTCAAGAAGCGGCTGCTCCGCTCCCGGGCTGCGGCCAGAGCCTCA…	2	0.4014001011373909	0.596694756813032	0.587248535892342	Y	Y	3.54400240599166	3.11013383567725	3.11013383567725	5	0.9884005927952578	0.00245098039215697	Y	0.4954257865937071	N	Y	0	0	ENSG00000158296	ENSG00000172315	-	+	20	20	45304714	45318418	utr5p	coding	SLC13A3	TP53RK	45186463	45313004	-	-	0	45242364	45317771	+	-	N	-	1	N	siLIN28A-4	1	0.0	1.0	1
5	GGGCCTGCATGAGGTCCCTGTCAGTATACACCCTGGGGTGTACCCCACCCCTTCCCACTTTAATAAACGTGCTCCCTGTTGGGTGTCATCTGTGAAGACTGCCAGGCCTAGGCTCTCTGTAGAGAGTCTTCAAGATCCCGGAGTGGTAGCGCTGTCTCCTGGTGAAGGAGTATTTGTCACACTGGAATGTGACTGTGTGT|ATCCACTTCATCCAAGCCCAGCTTCGCAGACCTCTGGCGCCCGGCGGGTTCCCAGTTCCCCCGCTTCTTCCGAGGAGACAGCGGAGGCGAGGCCACCGGGCTGTCAGGCTGAAGCTCCGTGGCCGCCGGGTCCTGCACGCAGAGAAGACCCCAGCGCCGGCGCGGCTCAGGGCTGGGCCCACGGGACTCCGGACGCGC…	4745	0.352433833429592	0.952538620742786	0.9707010550709821	Y	Y	3.32523140661629	3.51952501003312	3.32523140661629	0	0.0	0.0	Y	0.0	N	N	0	0	ENSG00000134809	ENSG00000149150	+	-	11	11	57298276	57283259	utr3p	utr5p	TIMM10	SLC43A1	57295936	57252007	-	-	0	57296002	57283179	-	+	N	-	-	N	siLIN28A-4	1	0.0	1.0	1
365	CTGCCCGGACTCCTGCTGTTGAGGGTCTGACAGAGGCTGAGGAGGAGGAGCTCAGGGCTGAGCTTACCAAGGTGGAAGAGGAAATTGTCACTCTGCGCCAGGTCCTGGCAGCCAAGGAGAGGCACTGTGGAGAGCTCAAGAGGAGGCTGGGCCTCTCCACCCTGGGGGAGCTGAAACAGAACCTGTCCAGGAGCTGGCATGACGTGCAGGTCTCTAGCGC|AATAGCCTAACATGGCAGACCAGAGACAGCGCTCACTGTCTACCTCTGGGGAGTCATTGTACCACGTCCTTGGGTTGGACAAGAACGCAACCTCAGATGACATTAAAAAGTCCTATCGGAAGCTTGCCTTGAAATATCACCCCGACAAGAACCCCGACAACCCGGAGGCCGCGGA	55354	0.16982266399025198	0.621666944498079	0.7360608102996701	Y	Y	3.67952553980864	3.72824693801095	3.67952553980864	0	0.994300144300144	0.0	Y	0.0025252525252526	N	Y	0	0	ENSG00000101150	ENSG00000101152	+	-	20	20	62522898	62567384	coding	utr5p	TPD52L2	DNAJC5	62496596	62526518	+	+	0	62505169	62559688	+	-	N	-	-	N	siLIN28B-2	2	0.0701754385964912	1.42857142857143	1
428	TATGAGATTGTCCAAAACAAAGAAACATGTCAGCAGGGCCTATGGTGGTTCCATGTGTGCTAAATGTGTTCGTGACAGGATCAAGCGTGCTTTCCTTATCGAGGAGCAGAAAATCGTTGTGAAAGTGTTGAAGGCACAAGCACAGAGTCAGAAAGCTAAATAAAAAAATGAAACTTTTTTGAGTAATAAAAATGAAAAGACGCTG|AATAATTTATGATGTTATTGTTGAACCTCCAAGTGTCGGTTCTATGACTGATGAACATGGGCATCAGAGGCCAGTAGCTTTCTTGGCCTACAGAGTAAATGGACAATATATTATGGAAGGACTTGCATCCAGCTTCCTATTTACAATGGGAGGTTTAGGTTTCATAATCCTGGACCGATCGAATGCACCAAAT…	6008	0.793785802956521	0.8883030368817649	0.912806450042298	Y	Y	2.9736310652528704	3.57080706131517	2.9736310652528704	2	0.0	0.0	Y	0.00237529691211413	N	Y	0	0	ENSG00000109475	ENSG00000198856	+	-	4	4	109551568	109588976	utr3p	coding	RPL34	OSTC	109541722	109571740	+	+	0	109546409	109576720	+	-	N	-	-	N	siLIN28B-2	5	0.0	3.8333333333333295	1
505	CCAGCCTCAATGGCGTCTCTCAGGCAGACCTGCTGGACGGCTGCGATGTCTGCTCCTATGACCTGAAGTCTCATGCCCCCACCTGCTAGAATCTGCGGGAGCCCGTGGTGTAGCCTCCTCTGGCCTGAAAGGTCTGCCTCACACAGGCCTTCCCTGCAGGGCAGCCCATGGTGGCAGCCGGAG|CCAGCTCCCCTAGTCCAGGCCGAGCTTGCACTTGCGTCTTGTCTGCTGCTGCTGAACCAAGATTTAGCTGTGCGCCCTCCTTGCAGTCTCCTGGAACCAGCAGGAGGAAACATGGGGGATACTGGCCTGAGAAAGCGGAGAGAGGATGAGAAGTCGATCCAGAGCCAAGAGCCTAAGACCACCAGTCTCCAAAAGGAGCTGGGCCTCATCAGTGG…	9465	0.7585698084269	0.565097992012897	0.669573601880842	N	Y	3.20976656280103	3.53209488171704	3.20976656280103	0	0.0	0.0	Y	0.007843752451172529	N	N	0	0	ENSG00000121289	ENSG00000021488	+	-	19	19	33462897	33360672	utr3p	utr5p	CEP89	SLC7A9	33369908	33321415	-	-	0	33369974	33359551	-	+	N	-	-	N	siLIN28B-2	1	0.0	1.0	1
87	GTCCCTGGGCACCAGGAAGGAACTGCAGAAGGAGCTCCAGGAGCGTCTTTCTCAGGAATGCCCGATCAAGGAGGTGGTGCTTTATGTCAAAGAAGAAATGAAGAGGAATGATCTTCCAGAAACAGCAGTGATTGGTCTTCTGTGGACATGTATAATGAACGCTGTTGAGTGGAACAAGAAGGAAGAACTTGTTGCAGAGCAGGCTCTGAAGCACCTGAAG|TTGGTTAGTCTGCTGCTAATTGGAATTGCTGCGTGGGGCATTGGCTTCGGGCTGATTTCCAGTCTCCGAGTGGTCGGCGTGGTCATTGCAGTGGGCATCTTCTTGTTCCTGATTGCTTTAGTGGGTCTGATTGGAGCTGTAAAACATCATCAGGTGTTGCTATTTTTTTATATGATTA…	20601	0.315419119053756	0.6933573911030569	0.81126475558842	Y	Y	3.4937534244795	3.4571608175836404	3.4571608175836404	0	0.0	0.0	Y	0.0	N	Y	0	0	ENSG00000136261	ENSG00000106537	+	-	7	7	16746148	16824161	coding	coding	BZW2	TSPAN13	16685756	16793160	+	+	0	16736686	16815836	+	-	N	-	-	N	siLIN28B-2	1	0.0	1.0	1
354	CCATTTAGGCCTGGCTGACCGGACACCCACCCTGGAGCCATGGTCCACGCCTTCCTCATTCACACCTTGAGGGCCCCGAATACTGAGGACACGGGCCTTTGCCGAGTGCTGTACTCCTGCGTCTTCGGTGCTGAGAAGTCACCTGATGACCCACGGCCGCATGGTGCCGAGAGGGACAGGCTTCTCCGGAAGGAACAGATTTTAGCTGTGGCC|AGTCTCGTTTCCTCTCAGTCCATCCACCCTTCATGGGGCCAGAGCCCTCTCTCCAGAATCTGAGCAGCAATGCCGTTTGCTGAAGACAAGACCTATAAGTATATCTGCCGCAATTTCAGCAATTTTTGCAATGTGGATGTTGTAGAGATTCTGCCTTACCTGCCCTGCCTCACAGCAAGAGACCA…	40702	0.5461744669392951	0.8396210830555392	0.909462697622853	Y	Y	3.7684867009189302	3.22846030519079	3.22846030519079	0	0.9949362085788042	0.0	Y	0.7012363061494189	N	Y	0	0	ENSG00000125843	ENSG00000088888	+	-	20	20	3805949	3849280	coding	utr5p	AP5S1	MAVS	3801178	3827487	+	+	0	3802940	3835205	+	-	N	-	-	N	siLIN28B-2	1	0.0	1.0	1
116	TGCAGAGCTAAGAACTGTTGAGAGTGAAGCTGCATCTTATCTGGACCAGATTTCTAGATATTATATTACAAGAGCCAAATTGGTTTCTAAAATAGCTAAATATCCCCATGTGGAGGACTATCGCCGCACCGTGACAGAGATTGATGAGAAAGAATATATCAGCCTTCGGCTCATCATATCAGAGCTGAGGAATCAATATG|ATCTGGTGGCTTGGGTCACAGCCAGCTTCCTGCACATTCCCCATGCCGAGGACATCCCAAACACAGTGACTCTGGGGAACAGAGTTGGCTTCTTGCTCCGACCCTATAACTTCTTTGATGAGGACCCCTCCATCTTCTCCCCTGGCAGTGTCTACTTTGAGAAGGGCCAGGATGCTGGGCTCTGCAGCATCAATCCTG…	1	0.28010345515607	0.968096150160864	0.8800499629897081	Y	Y	3.60888739872753	3.46079439322662	3.46079439322662	1	0.0	0.0	Y	0.0	N	Y	0	0	ENSG00000131467	ENSG00000131480	+	-	17	17	40995523	41002724	coding	coding	PSME3	AOC2	40976402	40996617	+	+	0	40991397	41002099	+	-	N	-	-	N	siLIN28B-2	1	0.0	1.0	1
128	TGTGCCTATAAGCTGGTGACCATCAAATTCAAGTGGTGGGGACTGCAAAGCAAAGTAGAAAACTTCATTCAAAAGCAAGAAAAACGGATATTTACAAACTTCCATCGCCAGCTTTTTTGTTGGATTGACAAGTGGATCGATCTCACGATGGAAGACATTAGGAGAATGGAAGACGAGACTCAGAAAGAACTAGAAACA|CCCACGACCTCCCTGCAAACAAGGCCTCAGCATCCCAGCCTGGCAGCCACTTGCAGTGCCTGTCTGTCCACTGCACAGACGACGTGGGTGACGCCAAGGCTCGAGCCTCCGTGCCCACCTGGCGGTCCCTGCATTCTGACATCTCCAACAGATTTGGGACATTCGTGGCTGCCCTAACTTGAATGACAAGAAAGATCCCC…	19045	0.2615240683259289	0.94059294975243	0.9495407304963721	Y	Y	3.07101108092519	3.2038455805864303	3.07101108092519	3	0.0	0.0	Y	0.0	N	Y	0	0	ENSG00000180957	ENSG00000169184	+	-	22	22	28316122	28197486	coding	coding	PITPNB	MN1	28202413	28144265	-	-	0	28254375	28147084	-	+	N	-	-	N	siLIN28B-2	1	0.0	1.0	1
246	AAATTGAGAAAAAAGGTTTGGATAAATACCTCGGACATTATTTTGGTTGGTCTCCGAGACTACCAGGATAACAAAGCTGATGTAATTTTAAAATACAATGCAGACGAAGCTAGAAGTCTGAAGGCATACGGCGAGCTTCCAGAGCATGCTAAAATCAATGAAACTGATACATTTGGTCCTGGAGATGATGATGAAATTCAGTTTGATGACATTGGAGATGATGATGAAGATATTGATGAC|GCATGGAGGGATTTTTGAAATCAGATGAGAGGCAGAGATTGGCCAAAGAAAGACGAGAAGAAAGAGAAAAATGTCTGGGTAAGTTATGCACTTTGGCTATTTTGGTCCAAGGGAGTGGAGATATGGTGGTGTCTTTTCTGAAGATTCTTAGAAATTTG…	34536	0.5573780203919029	0.4652512530844871	0.5346743477064221	Y	Y	2.84284912476227	2.89359261981439	2.84284912476227	0	0.0	0.0	Y	0.0	N	Y	0	0	ENSG00000173674	ENSG00000184368	+	-	X	X	20159962	20135035	coding	coding	EIF1AX	MAP7D2	20142636	20024831	-	-	0	20148634	20082923	-	+	N	-	1	N	siLIN28B-2	2	0.0	2.0	2
183	GTCAACTTAGCGAGCGCAACAGGCTGCCGCTGAGGAGCTGGAGCTGGTGGGGACTGGGCCGCAATGGACAAGCTGAAGAAGGTGCTGAGCGGGCAGGACACGGAGGACCGGAGCGGCCTGTCCGAG|ACGGATGTTTCCAGTCCTAAAGATTAGTGTCACAGGGTTGGACCCCAATGCCATGTACTCCCTCCTGCTGGACTTTGTCCCTACGGACAGTCACCGCTGGAAGTACGTCAACGGGGAATGGGTGCCCGCTGGCAAGCCAGAGGTCTCCAGCCACAGCTGCGTCTACATTCACCCGGACTCCCCCAACTTTGGGGCCCACTGGATGAAAGCTCCCATCTCCTTCAGCAAAG	17882	0.659815859190916	0.618864143383119	0.736042571618447	N	Y	3.25888918858746	3.58064844605001	3.25888918858746	0	0.99208572317816	0.0	Y	0.99208572317816	N	Y	0	0	ENSG00000213064	ENSG00000143178	+	-	1	1	168212378	168283664	coding	coding	SFT2D2	TBX19	168195176	168250278	+	+	0	168195380	168260398	+	-	N	-	-	N	siLIN28B-2	1	0.0	1.0	1
115	TTCGTAGCAAAATTAACCTTTTTTTTTTCCAGTCACAGTATTTGTGAAAAGTAATGAGCCATAGTACCCAGTCATGTTAAATGAATATTAAAAGCATGGAGAGGAAACATGAGGAACAATGAATTTCAACATATGGCTTCAGAACATGAAGATGTTCTTGTATGGATTATAGTATCTAGTATTCAAAAATGCCTGCATCTCTTCTCTTATTTATT|GATCAACAAACAGTAATAATGACTGAATGTACAAGTCTTCAGTTTGTCAGCCCTTTTGCTTTTGAGGCAATGCAGAAGGTGGATGTTGTTTGCCTGGCATCTTTAAGTGATCCAGAATTAAGACTTCTTCTGCCCTGTTTGGTACGGATGGCACTTTGTGCACCTGCTGACCAGAGCCAAAGCT	23182	0.207013115860041	0.7282412649537121	0.8375817250484822	Y	Y	3.17784060131804	3.4246428667082407	3.17784060131804	1	0.0	0.0	Y	0.0	N	N	0	0	ENSG00000108510	ENSG00000108506	+	-	17	17	60142643	60005377	utr3p	coding	MED13	INTS2	60019966	59942731	-	-	0	60023381	60004023	-	+	N	-	-	N	siLIN28B-2	1	0.0	1.0	1
425	AGGCTACATGGACTTTCCTAAAGTTGGGGGTATGCCTTTTTCTGTGTATGGGAATGCAATGATTCCTCCAGTAGCACCTATCCCTGATGGTGCTGGAGGACCCATATTTAATGGCCCTCATGCTGCAGACCCTTCTTGGAACTCACTGATAAAGATGGTTTCCAGCTCCACGGAAAATAATGGCCCTCAAACGG|CTCACTTATCTAAAGAATATGAGGAGGCTAATTTCAGAGCTATATGTGCGAGATAACTGCCACCCTTTCAAAGCCACTGTGTTGGTTTGGATTCAGCTTCCAATGTGGATCTTCATGTCTTTTGCTCTCCGGAATTTAAGCACGGGGGCAGCACATTCAGAAGCAGGTTTTTCTGTTCAGGAACAGTTAGCTACTGGTGGAATT…	5465	0.239406466884834	0.926639104208235	0.9438457581353101	Y	Y	3.588962247475	3.4471914517728104	3.4471914517728104	0	0.0	0.0	Y	0.00249376558603509	N	Y	0	0	ENSG00000132466	ENSG00000163626	+	-	4	4	74124515	73935472	coding	coding	ANKRD17	COX18	73939093	73921797	-	-	0	73942657	73931130	-	+	N	-	-	N	siLIN28B-2	1	0.0	1.0	1
161	CCTGGCTTCCCCTCCATGCTCAGAACTGCTTCCTACTCTACATCCAGGCTCCTGAGCAGCCCCCAGCTTAAGCTTCAGCAGCTCCAGGGTAAATCCATCTCCGCCCAGAGCTGACTCCGGATCTGCCCCAGTGACAATAACAAGATAAATGCCTTCCATTCTCTTCGTACTTACAGGATGTAATCCACATATTTACACAGTGTTTCATTTGCG|GATCATGCGGCCAGATGATGCCAACGTGGCCGGCAATGTCCACGGGGGGACCATCCTGAAGATGATCGAGGAGGCAGGCGCCATCATCAGCACCCGGCATTGCAACAGCCAGAACGGGGAGCGCTGTGTGGCCGCCCTGGCTCGTGTCGAGCGCACCGACTTCCTGTCTCCCATGTGCATCGGTG…	49687	0.6463551954165829	0.86491805353046	0.9564544804997672	Y	Y	3.47129812537077	3.54569782317086	3.47129812537077	1	0.0	0.0	Y	0.0	N	N	0	0	ENSG00000069812	ENSG00000097021	+	-	1	1	6484730	6454451	utr3p	coding	HES2	ACOT7	6472478	6324333	-	-	0	6473111	6409926	-	+	N	-	-	N	siMATR3-1	1	0.0	1.0	1
234	GAGAAAAAGGAACCTATCCTAGTGTGTCCACCTTTACGAAGCCGAGCATACACACCACCTGAAGATCTCCAGAGTCGTTTGGAATCTTACGTTAAAGAAGTTTTTGGTTCATCTCTTCCTAGTAATTGGCAAGACATCTCCCTGGAAGATAGTCGTCTAAAGTTCAATCTTCTGGCTCATTTAGCTGATGACTTGGGTCATGTAGTCCCTAACTCCAGACTCCACCAGATGTGCAG|GGTTTTGAGGTTTTGCTGAAGATATTCCTGAAGAATCATCCCAGGTGCCACACTAAAAAAATGATCCAGTTGACAGCTACCCCTGTGAGTGCACTTGTTGATGAGCCAGTGCATATCCGAGCTACAGGCCTGATTCCCTTTCAGATGGTGAGTTTTCAGGCA…	33856	0.533481228806673	0.509632973039288	0.619921591398835	Y	Y	3.51207644450867	3.48912663185998	3.48912663185998	2	0.0	0.0	Y	0.0024213075060532893	N	Y	0	0	ENSG00000136897	ENSG00000136881	+	-	9	9	104160896	104145801	coding	utr5p	MRPL50	BAAT	104149915	104122699	-	-	0	104152859	104133745	-	+	N	-	-	N	siMATR3-1	1	0.0	1.0	1
417	ATGAGATTGTCCAAAACAAAGAAACATGTCAGCAGGGCCTATGGTGGTTCCATGTGTGCTAAATGTGTTCGTGACAGGATCAAGCGTGCTTTCCTTATCGAGGAGCAGAAAATCGTTGTGAAAGTGTTGAAGGCACAAGCACAGAGTCAGAAAGCTAAATAAAAAAATGAAACTTTTTTGAGTAATAAAAATGAAAAGACGCT|GAATAATTTATGATGTTATTGTTGAACCTCCAAGTGTCGGTTCTATGACTGATGAACATGGGCATCAGAGGCCAGTAGCTTTCTTGGCCTACAGAGTAAATGGACAATATATTATGGAAGGACTTGCATCCAGCTTCCTATTTACAATGGGAGGTTTAGGTTTCATAATCCTGGACCGATCGAATGCACCAAATA…	9072	0.7972822933746571	0.890360934948811	0.944530039595173	Y	Y	2.9453386794128598	3.59272380419397	2.9453386794128598	0	0.0	0.0	Y	0.0	N	Y	0	0	ENSG00000109475	ENSG00000198856	+	-	4	4	109551568	109588976	utr3p	coding	RPL34	OSTC	109541722	109571740	+	+	0	109546409	109576720	+	-	N	-	-	N	siMATR3-1	5	0.0	4.0	1
78	GTCCCTGGGCACCAGGAAGGAACTGCAGAAGGAGCTCCAGGAGCGTCTTTCTCAGGAATGCCCGATCAAGGAGGTGGTGCTTTATGTCAAAGAAGAAATGAAGAGGAATGATCTTCCAGAAACAGCAGTGATTGGTCTTCTGTGGACATGTATAATGAACGCTGTTGAGTGGAACAAGAAGGAAGAACTTGTTGCAGAGCAGGCTCTGAAGCACCTGAAG|TTGGTTAGTCTGCTGCTAATTGGAATTGCTGCGTGGGGCATTGGCTTCGGGCTGATTTCCAGTCTCCGAGTGGTCGGCGTGGTCATTGCAGTGGGCATCTTCTTGTTCCTGATTGCTTTAGTGGGTCTGATTGGAGCTGTAAAACATCATCAGGTGTTGCTATTTTTTTATATGATTAT	72097	0.261587016115838	0.693823090294413	0.8573263456025391	Y	Y	3.4937534244795	3.4571608175836404	3.4571608175836404	0	0.0	0.0	Y	0.0	N	Y	0	0	ENSG00000136261	ENSG00000106537	+	-	7	7	16746148	16824161	coding	coding	BZW2	TSPAN13	16685756	16793160	+	+	0	16736686	16815836	+	-	N	-	-	N	siMATR3-1	1	0.0	1.0	1
354	TGCCCGGACTCCTGCTGTTGAGGGTCTGACAGAGGCTGAGGAGGAGGAGCTCAGGGCTGAGCTTACCAAGGTGGAAGAGGAAATTGTCACTCTGCGCCAGGTCCTGGCAGCCAAGGAGAGGCACTGTGGAGAGCTCAAGAGGAGGCTGGGCCTCTCCACCCTGGGGGAGCTGAAACAGAACCTGTCCAGGAGCTGGCATGACGTGCAGGTCTCTAGCGC|AATAGCCTAACATGGCAGACCAGAGACAGCGCTCACTGTCTACCTCTGGGGAGTCATTGTACCACGTCCTTGGGTTGGACAAGAACGCAACCTCAGATGACATTAAAAAGTCCTATCGGAAGCTTGCCTTGAAATATCACCCCGACAAGAACCCCGACAACCCGGAGGCCGCGG	98600	0.168349872587954	0.622239628233428	0.7776055706238921	Y	Y	3.67952553980864	3.72824693801095	3.67952553980864	0	0.9942674601785401	0.0	Y	0.0025380710659898	N	Y	0	0	ENSG00000101150	ENSG00000101152	+	-	20	20	62522898	62567384	coding	utr5p	TPD52L2	DNAJC5	62496596	62526518	+	+	0	62505169	62559688	+	-	N	-	-	N	siMATR3-1	2	0.101694915254237	1.5625	1
201	TTGAGAAAAAAGGTTTGGATAAATACCTCGGACATTATTTTGGTTGGTCTCCGAGACTACCAGGATAACAAAGCTGATGTAATTTTAAAATACAATGCAGACGAAGCTAGAAGTCTGAAGGCATACGGCGAGCTTCCAGAGCATGCTAAAATCAATGAAACTGATACATTTGGTCCTGGAGATGATGATGAAATTCAGTTTGATGACATTGGAGATGATGATGAAGATATTGATGAC|GCATGGAGGGATTTTTGAAATCAGATGAGAGGCAGAGATTGGCCAAAGAAAGACGAGAAGAAAGAGAAAAATGTCTGGGTAAGTTATGCACTTTGGCTATTTTGGTCCAAGGGAGTGGAGATATGGTGGTGTCTTTTCTGAAGATTCTTAGAAATTTGTGA…	81205	0.510569937279319	0.46556545143852396	0.5411696230995711	Y	Y	2.84284912476227	2.89359261981439	2.84284912476227	0	0.0	0.0	Y	0.0	N	Y	0	0	ENSG00000173674	ENSG00000184368	+	-	X	X	20159962	20135035	coding	coding	EIF1AX	MAP7D2	20142636	20024831	-	-	0	20148634	20082923	-	+	N	-	1	N	siMATR3-1	2	0.0	2.0	2
494	GCGCCGCGGGTGGCCACGTCCAGCAAGGTCACCCGGGCCCAGATCGAGGACACGCTGCGCCGAGACCATCAGCTCAGGGAGGCCCCGGACACAGCCGAGAAAGCCAAGAGCCATCTGGAGGTGCCGCTGGAGGAGAACGTGAACCGCCGCGTGCTGGAGGAGGGCAGCGTGGAGGCGCGCACCATCGAGGACGCCATTGCAGTGCTCA|GGTCAGTGCAGGAGCCCAGCCGCTGAGCCATGCCGGGCCCCGGGCGGCCTGCAGCGAGCCCAACCCCTGCACCCAGGTAGTCATGAACAGCCACAGCTACAATGGCAGCGTGGGGCGGCCGCTGGGCAGCGGGCCGGGCGCCCTGGGACGAGACCCTCCGGACCCTGAGGCCGGCCACCCCCCACAACCC…	2	0.8103790929966541	0.9760087028296948	0.8823410979747479	Y	Y	3.64081336021051	3.1767676787548	3.1767676787548	0	0.0	0.0	Y	0.0	N	Y	0	0	ENSG00000007080	ENSG00000105642	+	-	19	19	18054793	18110893	coding	utr5p	CCDC124	KCNN1	18043824	18062111	+	+	0	18054184	18084617	+	-	N	-	-	N	siMATR3-1	1	0.0	1.0	1
89	TCGTAGCAAAATTAACCTTTTTTTTTTCCAGTCACAGTATTTGTGAAAAGTAATGAGCCATAGTACCCAGTCATGTTAAATGAATATTAAAAGCATGGAGAGGAAACATGAGGAACAATGAATTTCAACATATGGCTTCAGAACATGAAGATGTTCTTGTATGGATTATAGTATCTAGTATTCAAAAATGCCTGCATCTCTTCTCTTATTTATT|GATCAACAAACAGTAATAATGACTGAATGTACAAGTCTTCAGTTTGTCAGCCCTTTTGCTTTTGAGGCAATGCAGAAGGTGGATGTTGTTTGCCTGGCATCTTTAAGTGATCCAGAATTAAGACTTCTTCTGCCCTGTTTGGTACGGATGGCACTTTGTGCACCTGCTGACCAGAGCCAAA	52641	0.19701594875960896	0.7288916198029309	0.883480517299833	Y	Y	3.17784060131804	3.4246428667082407	3.17784060131804	1	0.0	0.0	Y	0.0	N	N	0	0	ENSG00000108510	ENSG00000108506	+	-	17	17	60142643	60005377	utr3p	coding	MED13	INTS2	60019966	59942731	-	-	0	60023381	60004023	-	+	N	-	-	N	siMATR3-1	1	0.0	1.0	1
101	TGCCTATAAGCTGGTGACCATCAAATTCAAGTGGTGGGGACTGCAAAGCAAAGTAGAAAACTTCATTCAAAAGCAAGAAAAACGGATATTTACAAACTTCCATCGCCAGCTTTTTTGTTGGATTGACAAGTGGATCGATCTCACGATGGAAGACATTAGGAGAATGGAAGACGAGACTCAGAAAGAACTAGAAACA|CCCACGACCTCCCTGCAAACAAGGCCTCAGCATCCCAGCCTGGCAGCCACTTGCAGTGCCTGTCTGTCCACTGCACAGACGACGTGGGTGACGCCAAGGCTCGAGCCTCCGTGCCCACCTGGCGGTCCCTGCATTCTGACATCTCCAACAGATTTGGGACATTCGTGGCTGCCCTAACTTGAATGACAAGAAAGATCCCCTC	38945	0.23478389425241197	0.940663653319264	0.9764656175515292	Y	Y	3.07101108092519	3.2038455805864303	3.07101108092519	3	0.0	0.0	Y	0.0	N	Y	0	0	ENSG00000180957	ENSG00000169184	+	-	22	22	28316122	28197486	coding	coding	PITPNB	MN1	28202413	28144265	-	-	0	28254375	28147084	-	+	N	-	-	N	siMATR3-1	1	0.0	1.0	1
343	CTCAAGGTTACGGAGGCAGTGACCACCCACCCTGGAGCCATGGTCCACGCCTTCCTCATTCACACCTTGAGGGCCCCGAATACTGAGGACACGGGCCTTTGCCGAGTGCTGTACTCCTGCGTCTTCGGTGCTGAGAAGTCACCTGATGACCCACGGCCGCATGGTGCCGAGAGGGACAGGCTTCTCCGGAAGGAACAGATTTTAGCTGTGGCC|AGTCTCGTTTCCTCTCAGTCCATCCACCCTTCATGGGGCCAGAGCCCTCTCTCCAGAATCTGAGCAGCAATGCCGTTTGCTGAAGACAAGACCTATAAGTATATCTGCCGCAATTTCAGCAATTTTTGCAATGTGGATGTTGTAGAGATTCTGCCTTACCTGCCCTGCCTCACAGCAAGAGACCA…	76989	0.5775636042797541	0.840033862037711	0.947338685976471	Y	Y	3.7684867009189302	3.22846030519079	3.22846030519079	0	0.9949104031856641	0.0	Y	0.6081010452961669	N	Y	0	0	ENSG00000125843	ENSG00000088888	+	-	20	20	3805949	3849280	coding	utr5p	AP5S1	MAVS	3801178	3827487	+	+	0	3802940	3835205	+	-	N	-	-	N	siMATR3-1	1	0.0	1.0	1
306	TGCTGGCGGCTGGAGGGTTGCGGAGCACCCACCCTGGAGCCATGGTCCACGCCTTCCTCATTCACACCTTGAGGGCCCCGAATACTGAGGACACGGGCCTTTGCCGAGTGCTGTACTCCTGCGTCTTCGGTGCTGAGAAGTCACCTGATGACCCACGGCCGCATGGTGCCGAGAGGGACAGGCTTCTCCGGAAGGAACAGATTTTAGCTGTGGCC|AGTCTCGTTTCCTCTCAGTCCATCCACCCTTCATGGGGCCAGAGCCCTCTCTCCAGAATCTGAGCAGCAATGCCGTTTGCTGAAGACAAGACCTATAAGTATATCTGCCGCAATTTCAGCAATTTTTGCAATGTGGATGTTGTAGAGATTCTGCCTTACCTGCCCTGCCTCACAGCAAGAGAC…	43200	0.5933206652798361	0.838534741248273	0.8870351335480892	Y	Y	3.7684867009189302	3.22846030519079	3.22846030519079	0	0.9949103427778879	0.0	Y	0.485944620566673	N	Y	0	0	ENSG00000125843	ENSG00000088888	+	-	20	20	3805949	3849280	coding	utr5p	AP5S1	MAVS	3801178	3827487	+	+	0	3802940	3835205	+	-	N	-	-	N	siMATR3-2	1	0.0	1.0	1
181	ATTGAGAAAAAAGGTTTGGATAAATACCTCGGACATTATTTTGGTTGGTCTCCGAGACTACCAGGATAACAAAGCTGATGTAATTTTAAAATACAATGCAGACGAAGCTAGAAGTCTGAAGGCATACGGCGAGCTTCCAGAGCATGCTAAAATCAATGAAACTGATACATTTGGTCCTGGAGATGATGATGAAATTCAGTTTGATGACATTGGAGATGATGATGAAGATATTGATGAC|GCATGGAGGGATTTTTGAAATCAGATGAGAGGCAGAGATTGGCCAAAGAAAGACGAGAAGAAAGAGAAAAATGTCTGGGTAAGTTATGCACTTTGGCTATTTTGGTCCAAGGGAGTGGAGATATGGTGGTGTCTTTTCTGAAGATTCTTAGAAATTTGTG…	43142	0.5134444011941571	0.462125371285451	0.53133211252206	Y	Y	2.84284912476227	2.89359261981439	2.84284912476227	0	0.0	0.0	Y	0.0	N	Y	0	0	ENSG00000173674	ENSG00000184368	+	-	X	X	20159962	20135035	coding	coding	EIF1AX	MAP7D2	20142636	20024831	-	-	0	20148634	20082923	-	+	N	-	1	N	siMATR3-2	2	0.0	2.0	2
266	TGACCGCTGGAGGGTGAAGTGTGTGCAGGAGGTGGAGGAGAAGAAGCGGGAGCAGGAACTCAAAGCAGCCGCTGATGGCGTACTATCTGAAGTGAGGAAAAAACAAGCAGATACCAAAAGAATGGTGGACATTCTACGGGCTTTGGAGAAATTGAGGAAACTGAGGAAAGAGGCTGCAGCGAGGAAAG|CTGTTTGGGGCTCAGCTAAGTGACCACACAGGAGAGCAGTGAGGCCATTTGAGGCCTGAGCCTGGTCCTCAGGACTCGACTCTCTCTCCCTGCCATCAAGCAGCCTGCCCCAGCCCTGCCAGCCATCTCCACACTCCTGACAGAATGAATGCCCTCGATGGTGTTCCTTTCAAGTTGCCCAAGGGCTTTGTGATAGGCACAGAGCCTCTC…	19067	0.2320604614628289	0.795183041873467	0.8625241442527929	Y	Y	3.0301624037703903	3.46554497702552	3.0301624037703903	0	0.0	0.0	Y	0.0	N	Y	0	0	ENSG00000090470	ENSG00000246922	+	-	15	15	65426174	65407535	coding	utr5p	PDCD7	UBAP1L	65409717	65385338	-	-	0	65421370	65398697	-	+	N	-	-	N	siMATR3-2	1	0.0	1.0	1
168	CTGGCTTCCCCTCCATGCTCAGAACTGCTTCCTACTCTACATCCAGGCTCCTGAGCAGCCCCCAGCTTAAGCTTCAGCAGCTCCAGGGTAAATCCATCTCCGCCCAGAGCTGACTCCGGATCTGCCCCAGTGACAATAACAAGATAAATGCCTTCCATTCTCTTCGTACTTACAGGATGTAATCCACATATTTACACAGTGTTTCATTTGCG|GATCATGCGGCCAGATGATGCCAACGTGGCCGGCAATGTCCACGGGGGGACCATCCTGAAGATGATCGAGGAGGCAGGCGCCATCATCAGCACCCGGCATTGCAACAGCCAGAACGGGGAGCGCTGTGTGGCCGCCCTGGCTCGTGTCGAGCGCACCGACTTCCTGTCTCCCATGTGCATCGGTGA…	20629	0.613690250944656	0.8638464071879741	0.8997002626062259	Y	Y	3.47129812537077	3.54569782317086	3.47129812537077	1	0.0	0.0	Y	0.0	N	N	0	0	ENSG00000069812	ENSG00000097021	+	-	1	1	6484730	6454451	utr3p	coding	HES2	ACOT7	6472478	6324333	-	-	0	6473111	6409926	-	+	N	-	-	N	siMATR3-2	1	0.0	1.0	1
438	CCCAGCCTCAATGGCGTCTCTCAGGCAGACCTGCTGGACGGCTGCGATGTCTGCTCCTATGACCTGAAGTCTCATGCCCCCACCTGCTAGAATCTGCGGGAGCCCGTGGTGTAGCCTCCTCTGGCCTGAAAGGTCTGCCTCACACAGGCCTTCCCTGCAGGGCAGCCCATGGTGGCAGCCGGAG|CCAGCTCCCCTAGTCCAGGCCGAGCTTGCACTTGCGTCTTGTCTGCTGCTGCTGAACCAAGATTTAGCTGTGCGCCCTCCTTGCAGTCTCCTGGAACCAGCAGGAGGAAACATGGGGGATACTGGCCTGAGAAAGCGGAGAGAGGATGAGAAGTCGATCCAGAGCCAAGAGCCTAAGACCACCAGTCTCCAAAAGGAGCTGGGCCTCATCAGTG…	4	0.8112453929137041	0.595459762538928	0.639387840642713	N	Y	3.20976656280103	3.53209488171704	3.20976656280103	0	0.0	0.0	Y	0.00780279503105585	N	N	0	0	ENSG00000121289	ENSG00000021488	+	-	19	19	33462897	33360672	utr3p	utr5p	CEP89	SLC7A9	33369908	33321415	-	-	0	33369974	33359551	-	+	N	-	-	N	siMATR3-2	1	0.0	1.0	1
313	CTGCCCGGACTCCTGCTGTTGAGGGTCTGACAGAGGCTGAGGAGGAGGAGCTCAGGGCTGAGCTTACCAAGGTGGAAGAGGAAATTGTCACTCTGCGCCAGGTCCTGGCAGCCAAGGAGAGGCACTGTGGAGAGCTCAAGAGGAGGCTGGGCCTCTCCACCCTGGGGGAGCTGAAACAGAACCTGTCCAGGAGCTGGCATGACGTGCAGGTCTCTAGCGC|AATAGCCTAACATGGCAGACCAGAGACAGCGCTCACTGTCTACCTCTGGGGAGTCATTGTACCACGTCCTTGGGTTGGACAAGAACGCAACCTCAGATGACATTAAAAAGTCCTATCGGAAGCTTGCCTTGAAATATCACCCCGACAAGAACCCCGACAACCCGGAGGCCGCGGACA	58483	0.191371213373595	0.619264289911421	0.716168397117537	Y	Y	3.67952553980864	3.72824693801095	3.67952553980864	0	0.9943644777560121	0.0	Y	0.00251256281407031	N	Y	0	0	ENSG00000101150	ENSG00000101152	+	-	20	20	62522898	62567384	coding	utr5p	TPD52L2	DNAJC5	62496596	62526518	+	+	0	62505169	62559688	+	-	N	-	-	N	siMATR3-2	2	0.0185185185185185	1.5833333333333302	1
81	CAGTCCCTGGGCACCAGGAAGGAACTGCAGAAGGAGCTCCAGGAGCGTCTTTCTCAGGAATGCCCGATCAAGGAGGTGGTGCTTTATGTCAAAGAAGAAATGAAGAGGAATGATCTTCCAGAAACAGCAGTGATTGGTCTTCTGTGGACATGTATAATGAACGCTGTTGAGTGGAACAAGAAGGAAGAACTTGTTGCAGAGCAGGCTCTGAAGCACCTGAAG|TTGGTTAGTCTGCTGCTAATTGGAATTGCTGCGTGGGGCATTGGCTTCGGGCTGATTTCCAGTCTCCGAGTGGTCGGCGTGGTCATTGCAGTGGGCATCTTCTTGTTCCTGATTGCTTTAGTGGGTCTGATTGGAGCTGTAAAACATCATCAGGTGTTGCTATTTTTTTATATGAT…	16086	0.322609443845279	0.6914156845715811	0.7879437531356379	Y	Y	3.4937534244795	3.4571608175836404	3.4571608175836404	0	0.0	0.0	Y	0.0	N	Y	0	0	ENSG00000136261	ENSG00000106537	+	-	7	7	16746148	16824161	coding	coding	BZW2	TSPAN13	16685756	16793160	+	+	0	16736686	16815836	+	-	N	-	-	N	siMATR3-2	1	0.0	1.0	1
212	ATGTCATGGTTTTGGTGGATTCAGAAGAGGAAGAGGAGGAGGAGGAGGAGGAGGAGGAAGATGCTGCAGTAGGGGAACAGGAGGGAGCACGTGAGAGAGAGGAGTTGCCAAAAGAAATACCTAAGCAGGACCACATTCACAGAGTGACCGCCTTGGTGAATGGGAACATAGAACAGATGGGAAATGGATTCCAGGATCTTCAA|GAGGAACCGCTGCTGCTGGCCGAACTCAAGCCCGGGCGCCCCCACCAGTTTGATTGGAAGTCCAGCTGTGAAACCTGGAGCGTCGCCTTCTCCCCAGATGGCTCCTGGTTTGCTTGGTCTCAAGGACACTGCATCGTCAAACTGATCCCCTGGCCGTTGGAGGAGCAGTTCATCCCTAAAGGGTTTGAAGCCAAA…	10370	0.321645185454781	0.9701570504780628	0.9343431103695607	Y	Y	3.38912318237562	3.3048422470473398	3.3048422470473398	2	0.0	0.0	Y	0.0	N	Y	0	0	ENSG00000176834	ENSG00000176871	+	-	12	12	118573831	118500235	coding	utr5p	VSIG10	WSB2	118501398	118470712	-	-	0	118506182	118490283	-	+	N	-	-	N	siMATR3-2	1	0.0	1.0	1
145	CAGCATCACAGATTGGCTGCAGTGCGCCTGGCTACCTTCCTACCTCGCTGGCTTGGCATCCTCAGCAAAGTGAAGTCTTTGTCTTTGGTGATGAGAATGGGACAGTCTCCCTTGTGGACACCAAGAGTACAAGCTGTGTCCTGAGCTCAGCTGTACACTCCCAGTGTGTCACTGGGCTGGTGTTCTCCCCACACAG|GTGCTGCCCATAAACTCGTGTGTTATTTCACCAACTGGGCACACAGTCGGCCAGGCCCTGCCTCGATCTTGCCCCATGACCTGGACCCCTTTCTCTGCACCCACCTGATATTTGCCTTTGCCTCAATGAACAACAATCAGATTGTTGCTAAGGATCTCCAGGATGAGAAAATTCTCTACCCAGAGTTCAACAAACTAAAGGA…	19236	0.689072289246621	0.8009532640361801	0.8637615430115341	N	Y	3.1459146398350497	3.4451253122330296	3.1459146398350497	0	0.994910194293545	0.0	Y	0.0	N	Y	0	0	ENSG00000116455	ENSG00000085465	+	-	1	1	111991998	111970399	coding	coding	WDR77	OVGP1	111982512	111956936	-	-	0	111985275	111969263	-	+	N	-	-	N	siMATR3-2	1	0.0	1.0	1
89	TTCGTAGCAAAATTAACCTTTTTTTTTTCCAGTCACAGTATTTGTGAAAAGTAATGAGCCATAGTACCCAGTCATGTTAAATGAATATTAAAAGCATGGAGAGGAAACATGAGGAACAATGAATTTCAACATATGGCTTCAGAACATGAAGATGTTCTTGTATGGATTATAGTATCTAGTATTCAAAAATGCCTGCATCTCTTCTCTTATTTATT|GATCAACAAACAGTAATAATGACTGAATGTACAAGTCTTCAGTTTGTCAGCCCTTTTGCTTTTGAGGCAATGCAGAAGGTGGATGTTGTTTGCCTGGCATCTTTAAGTGATCCAGAATTAAGACTTCTTCTGCCCTGTTTGGTACGGATGGCACTTTGTGCACCTGCTGACCAGAGCCAAAGCT	22304	0.2306153265032289	0.72646039369205	0.813655800986286	Y	Y	3.17784060131804	3.4246428667082407	3.17784060131804	1	0.0	0.0	Y	0.0	N	N	0	0	ENSG00000108510	ENSG00000108506	+	-	17	17	60142643	60005377	utr3p	coding	MED13	INTS2	60019966	59942731	-	-	0	60023381	60004023	-	+	N	-	-	N	siMATR3-2	1	0.0	1.0	1
101	TGTGCCTATAAGCTGGTGACCATCAAATTCAAGTGGTGGGGACTGCAAAGCAAAGTAGAAAACTTCATTCAAAAGCAAGAAAAACGGATATTTACAAACTTCCATCGCCAGCTTTTTTGTTGGATTGACAAGTGGATCGATCTCACGATGGAAGACATTAGGAGAATGGAAGACGAGACTCAGAAAGAACTAGAAACA|CCCACGACCTCCCTGCAAACAAGGCCTCAGCATCCCAGCCTGGCAGCCACTTGCAGTGCCTGTCTGTCCACTGCACAGACGACGTGGGTGACGCCAAGGCTCGAGCCTCCGTGCCCACCTGGCGGTCCCTGCATTCTGACATCTCCAACAGATTTGGGACATTCGTGGCTGCCCTAACTTGAATGACAAGAAAGATCC	22529	0.23822342140512198	0.9401691270141552	0.931247852614254	Y	Y	3.07101108092519	3.2038455805864303	3.07101108092519	3	0.0	0.0	Y	0.0	N	Y	0	0	ENSG00000180957	ENSG00000169184	+	-	22	22	28316122	28197486	coding	coding	PITPNB	MN1	28202413	28144265	-	-	0	28254375	28147084	-	+	N	-	-	N	siMATR3-2	1	0.0	1.0	1
264	ACAGAAAAGAAGCTACGATTACAGGCTGCAGTAGTACAGACTCTTATCGATTATGCATCAGATATTGGGCGTGTACCAGATTTTATCCTGGAAAAGATACCAGCCATGTTGGGTATTGATGGTCTCTGTGCTACTCCATCACTGGAAGGCTTTGAAGAAGGTGAATATGAAACTCCTGGTGAATATAAGAGAAAGAGAAGACAAAGTGTAGGA|GGTTGACAATGGTCTCCAGGATGGTCTCTACCATGCTATCTGGCCTACTGTTTTGGCTGGCATCTGGATGGACTCCAGCATTTGCTTACAGCCCCCGGACCCCTGACCGGGTCTCAGAAGCAGATATCCAGAGGCTGCTTCATGGTGTTATGGAGCAATTGGGCATTGCCAGGCCCCGAGTGGAA…	13415	0.4292072801664221	0.838585895453201	0.8870877247690458	Y	Y	3.24057974892742	3.71823771940677	3.24057974892742	0	0.0	0.0	Y	0.0	N	Y	0	0	ENSG00000198826	ENSG00000166922	+	-	15	15	32932150	32989299	coding	utr5p	ARHGAP11A	SCG5	32907345	32933877	+	+	0	32917834	32935787	+	-	N	-	-	N	siMATR3-2	2	0.0	2.0	2
370	CCTATAAGCTGGTGACCATCAAATTCAAGTGGTGGGGACTGCAAAGCAAAGTAGAAAACTTCATTCAAAAGCAAGAAAAACGGATATTTACAAACTTCCATCGCCAGCTTTTTTGTTGGATTGACAAGTGGATCGATCTCACGATGGAAGACATTAGGAGAATGGAAGACGAGACTCAGAAAGAACTAGAAACA|CCCACGACCTCCCTGCAAACAAGGCCTCAGCATCCCAGCCTGGCAGCCACTTGCAGTGCCTGTCTGTCCACTGCACAGACGACGTGGGTGACGCCAAGGCTCGAGCCTCCGTGCCCACCTGGCGGTCCCTGCATTCTGACATCTCCAACAGATTTGGGACATTCGTGGCTGCCCTAACTTGAATGACAAGAAAGATCCCCTC	36272	0.185687433094909	0.9336924710383232	0.920881927728666	Y	Y	3.07101108092519	3.2038455805864303	3.07101108092519	0	0.0	0.0128022020826299	Y	0.0179438572801164	N	Y	0	0	ENSG00000180957	ENSG00000169184	+	-	22	22	28316122	28197486	coding	coding	PITPNB	MN1	28202413	28144265	-	-	0	28254375	28147084	-	+	N	-	-	N	Plate-1-siNT-1	1	0.0	1.0	1
452	TCACAGATTGGCTGCAGTGCGCCTGGCTACCTTCCTACCTCGCTGGCTTGGCATCCTCAGCAAAGTGAAGTCTTTGTCTTTGGTGATGAGAATGGGACAGTCTCCCTTGTGGACACCAAGAGTACAAGCTGTGTCCTGAGCTCAGCTGTACACTCCCAGTGTGTCACTGGGCTGGTGTTCTCCCCACACAG|GTGCTGCCCATAAACTCGTGTGTTATTTCACCAACTGGGCACACAGTCGGCCAGGCCCTGCCTCGATCTTGCCCCATGACCTGGACCCCTTTCTCTGCACCCACCTGATATTTGCCTTTGCCTCAATGAACAACAATCAGATTGTTGCTAAGGATCTCCAGGATGAGAAAATTCTCTACCCAGAGTTCAACAAACTAAAGGAGAGGA…	6354	0.5650670573698	0.780536570164797	0.851719209870622	N	Y	3.1459146398350497	3.4451253122330296	3.1459146398350497	0	0.994777105677833	0.0	Y	0.0	N	Y	0	0	ENSG00000116455	ENSG00000085465	+	-	1	1	111991998	111970399	coding	coding	WDR77	OVGP1	111982512	111956936	-	-	0	111985275	111969263	-	+	N	-	-	N	Plate-1-siNT-1	1	0.0	1.0	1
561	GATGTCATGGTTTTGGTGGATTCAGAAGAGGAAGAGGAGGAGGAGGAGGAGGAGGAGGAAGATGCTGCAGTAGGGGAACAGGAGGGAGCACGTGAGAGAGAGGAGTTGCCAAAAGAAATACCTAAGCAGGACCACATTCACAGAGTGACCGCCTTGGTGAATGGGAACATAGAACAGATGGGAAATGGATTCCAGGATCTTCA|AGAGGAACCGCTGCTGCTGGCCGAACTCAAGCCCGGGCGCCCCCACCAGTTTGATTGGAAGTCCAGCTGTGAAACCTGGAGCGTCGCCTTCTCCCCAGATGGCTCCTGGTTTGCTTGGTCTCAAGGACACTGCATCGTCAAACTGATCCCCTGGCCGTTGGAGGAGCAGTTCATCCCTAAAGGGTTTGAAGCCAA…	19481	0.267558147114937	0.9858803272358821	0.9241668952191179	Y	Y	3.38912318237562	3.3174121187312595	3.3174121187312595	7	0.0	0.0	Y	0.0	N	Y	0	0	ENSG00000176834	ENSG00000176871	+	-	12	12	118573831	118500235	coding	coding	VSIG10	WSB2	118501398	118470712	-	-	0	118506182	118490283	-	+	N	-	-	N	Plate-1-siNT-1	1	0.0	1.0	1
146	GTCCCTGGGCACCAGGAAGGAACTGCAGAAGGAGCTCCAGGAGCGTCTTTCTCAGGAATGCCCGATCAAGGAGGTGGTGCTTTATGTCAAAGAAGAAATGAAGAGGAATGATCTTCCAGAAACAGCAGTGATTGGTCTTCTGTGGACATGTATAATGAACGCTGTTGAGTGGAACAAGAAGGAAGAACTTGTTGCAGAGCAGGCTCTGAAGCACCTGAAG|TTGGTTAGTCTGCTGCTAATTGGAATTGCTGCGTGGGGCATTGGCTTCGGGCTGATTTCCAGTCTCCGAGTGGTCGGCGTGGTCATTGCAGTGGGCATCTTCTTGTTCCTGATTGCTTTAGTGGGTCTGATTGGAGCTGTAAAACATCATCAGGTGTTGCTATTTTTTTATATGATTA…	57689	0.23223789301414802	0.6600453365331589	0.7761680250626359	Y	Y	3.4937534244795	3.4571608175836404	3.4571608175836404	0	0.0	0.0	Y	0.0	N	Y	0	0	ENSG00000136261	ENSG00000106537	+	-	7	7	16746148	16824161	coding	coding	BZW2	TSPAN13	16685756	16793160	+	+	0	16736686	16815836	+	-	N	-	-	N	Plate-1-siNT-1	1	0.0	1.0	1
771	CATTTAGGCCTGGCTGACCGGACACCCACCCTGGAGCCATGGTCCACGCCTTCCTCATTCACACCTTGAGGGCCCCGAATACTGAGGACACGGGCCTTTGCCGAGTGCTGTACTCCTGCGTCTTCGGTGCTGAGAAGTCACCTGATGACCCACGGCCGCATGGTGCCGAGAGGGACAGGCTTCTCCGGAAGGAACAGATTTTAGCTGTGGCC|AGTCTCGTTTCCTCTCAGTCCATCCACCCTTCATGGGGCCAGAGCCCTCTCTCCAGAATCTGAGCAGCAATGCCGTTTGCTGAAGACAAGACCTATAAGTATATCTGCCGCAATTTCAGCAATTTTTGCAATGTGGATGTTGTAGAGATTCTGCCTTACCTGCCCTGCCTCACAGCAAGAGACCAG…	102039	0.486584744067261	0.821361083061013	0.8750240382994839	Y	Y	3.7684867009189302	3.22846030519079	3.22846030519079	0	0.994884364002011	0.0	Y	0.8976872800402209	N	Y	0	0	ENSG00000125843	ENSG00000088888	+	-	20	20	3805949	3849280	coding	utr5p	AP5S1	MAVS	3801178	3827487	+	+	0	3802940	3835205	+	-	N	-	-	N	Plate-1-siNT-1	1	0.0	1.0	1
322	TCGTAGCAAAATTAACCTTTTTTTTTTCCAGTCACAGTATTTGTGAAAAGTAATGAGCCATAGTACCCAGTCATGTTAAATGAATATTAAAAGCATGGAGAGGAAACATGAGGAACAATGAATTTCAACATATGGCTTCAGAACATGAAGATGTTCTTGTATGGATTATAGTATCTAGTATTCAAAAATGCCTGCATCTCTTCTCTTATTTATT|GATCAACAAACAGTAATAATGACTGAATGTACAAGTCTTCAGTTTGTCAGCCCTTTTGCTTTTGAGGCAATGCAGAAGGTGGATGTTGTTTGCCTGGCATCTTTAAGTGATCCAGAATTAAGACTTCTTCTGCCCTGTTTGGTACGGATGGCACTTTGTGCACCTGCTGACCAGAGCCAAA	92103	0.17720390872398198	0.698348517918224	0.8015167671149699	Y	Y	3.17784060131804	3.4246428667082407	3.17784060131804	5	0.0	0.0	Y	0.0135470729393382	N	N	0	0	ENSG00000108510	ENSG00000108506	+	-	17	17	60142643	60005377	utr3p	coding	MED13	INTS2	60019966	59942731	-	-	0	60023381	60004023	-	+	N	-	-	N	Plate-1-siNT-1	1	0.0	1.0	1
814	ATGAGATTGTCCAAAACAAAGAAACATGTCAGCAGGGCCTATGGTGGTTCCATGTGTGCTAAATGTGTTCGTGACAGGATCAAGCGTGCTTTCCTTATCGAGGAGCAGAAAATCGTTGTGAAAGTGTTGAAGGCACAAGCACAGAGTCAGAAAGCTAAATAAAAAAATGAAACTTTTTTGAGTAATAAAAATGAAAAGACGCT|GAATAATTTATGATGTTATTGTTGAACCTCCAAGTGTCGGTTCTATGACTGATGAACATGGGCATCAGAGGCCAGTAGCTTTCTTGGCCTACAGAGTAAATGGACAATATATTATGGAAGGACTTGCATCCAGCTTCCTATTTACAATGGGAGGTTTAGGTTTCATAATCCTGGACCGATCGAATGCACCAAATA…	4	0.706495458977067	0.8889307727052359	0.848857549542112	Y	Y	2.9453386794128598	3.59272380419397	2.9453386794128598	0	0.0	0.0	Y	0.0	N	Y	0	0	ENSG00000109475	ENSG00000198856	+	-	4	4	109551568	109588976	utr3p	coding	RPL34	OSTC	109541722	109571740	+	+	0	109546409	109576720	+	-	N	-	-	N	Plate-1-siNT-1	5	0.0	3.6	1
464	GCGCGCCGCGGTTGGCGCCTGGGCGGCTGGGCGGCTGCCTAGCACCCGGAAGAGCCGTCAACTTAGCGAGCGCAACAGGCTGCCGCTGAGGAGCTGGAGCTGGTGGGGACTGGGCCGCAATGGACAAGCTGAAGAAGGTGCTGAGCGGGCAGGACACGGAGGACCGGAGCGGCCTGTCCGAGAC|GGATGTTTCCAGTCCTAAAGATTAGTGTCACAGGGTTGGACCCCAATGCCATGTACTCCCTCCTGCTGGACTTTGTCCCTACGGACAGTCACCGCTGGAAGTACGTCAACGGGGAATGGGTGCCCGCTGGCAAGCCAGAGGTCTCCAGCCACAGCTGCGTCTACATTCACCCGGACTCCCCCAACTTTGGGGCCCACTGGATGAAAGCTCCCAT…	28116	0.561034401482828	0.612443004080788	0.735963019451439	N	Y	3.26823605978234	3.4906542151698305	3.26823605978234	13	0.994578440706654	0.0024330900243309	Y	0.6313339680524699	N	Y	0	0	ENSG00000213064	ENSG00000143178	+	-	1	1	168212378	168283664	intron	coding	SFT2D2	TBX19	168195176	168250278	+	+	0	168195380	168260398	+	-	N	-	-	N	Plate-1-siNT-1	1	0.0	1.0	1
767	CTGCCCGGACTCCTGCTGTTGAGGGTCTGACAGAGGCTGAGGAGGAGGAGCTCAGGGCTGAGCTTACCAAGGTGGAAGAGGAAATTGTCACTCTGCGCCAGGTCCTGGCAGCCAAGGAGAGGCACTGTGGAGAGCTCAAGAGGAGGCTGGGCCTCTCCACCCTGGGGGAGCTGAAACAGAACCTGTCCAGGAGCTGGCATGACGTGCAGGTCTCTAGCGC|AATAGCCTAACATGGCAGACCAGAGACAGCGCTCACTGTCTACCTCTGGGGAGTCATTGTACCACGTCCTTGGGTTGGACAAGAACGCAACCTCAGATGACATTAAAAAGTCCTATCGGAAGCTTGCCTTGAAATATCACCCCGACAAGAACCCCGACAACCCGGAGGCCGCGGA	91063	0.14258169328389902	0.582007024492197	0.706443205432448	Y	Y	3.67952553980864	3.72824693801095	3.67952553980864	0	0.994300144300144	0.0	Y	0.0	N	Y	0	0	ENSG00000101150	ENSG00000101152	+	-	20	20	62522898	62567384	coding	utr5p	TPD52L2	DNAJC5	62496596	62526518	+	+	0	62505169	62559688	+	-	N	-	-	N	Plate-1-siNT-1	2	0.0701754385964912	1.55555555555556	1
643	CCAGCCTCAATGGCGTCTCTCAGGCAGACCTGCTGGACGGCTGCGATGTCTGCTCCTATGACCTGAAGTCTCATGCCCCCACCTGCTAGAATCTGCGGGAGCCCGTGGTGTAGCCTCCTCTGGCCTGAAAGGTCTGCCTCACACAGGCCTTCCCTGCAGGGCAGCCCATGGTGGCAGCCGGAG|CCAGCTCCCCTAGTCCAGGCCGAGCTTGCACTTGCGTCTTGTCTGCTGCTGCTGAACCAAGATTTAGCTGTGCGCCCTCCTTGCAGTCTCCTGGAACCAGCAGGAGGAAACATGGGGGATACTGGCCTGAGAAAGCGGAGAGAGGATGAGAAGTCGATCCAGAGCCAAGAGCCTAAGACCACCAGTCTCCAAAAGGAGCTGGGCCTCATCAGTGG…	7004	0.632434722129547	0.5457481493460999	0.748247557489273	N	Y	3.20976656280103	3.53209488171704	3.20976656280103	0	0.0	0.0	Y	0.00785519125683065	N	N	0	0	ENSG00000121289	ENSG00000021488	+	-	19	19	33462897	33360672	utr3p	utr5p	CEP89	SLC7A9	33369908	33321415	-	-	0	33369974	33359551	-	+	N	-	-	N	siNT-Plate2	1	0.0	1.0	1
206	GTCAACTTAGCGAGCGCAACAGGCTGCCGCTGAGGAGCTGGAGCTGGTGGGGACTGGGCCGCAATGGACAAGCTGAAGAAGGTGCTGAGCGGGCAGGACACGGAGGACCGGAGCGGCCTGTCCGAG|ACGGATGTTTCCAGTCCTAAAGATTAGTGTCACAGGGTTGGACCCCAATGCCATGTACTCCCTCCTGCTGGACTTTGTCCCTACGGACAGTCACCGCTGGAAGTACGTCAACGGGGAATGGGTGCCCGCTGGCAAGCCAGAGGTCTCCAGCCACAGCTGCGTCTACATTCACCCGGACTCCCCCAACTTTGGGGCCCACTGGATGAAAGCTCCCATCTCCTTCAGCAAAGT	2842	0.606928743310615	0.6019980531484599	0.832959684317416	N	Y	3.25888918858746	3.58064844605001	3.25888918858746	0	0.9920856610800741	0.0	Y	0.9920856610800741	N	Y	0	0	ENSG00000213064	ENSG00000143178	+	-	1	1	168212378	168283664	coding	coding	SFT2D2	TBX19	168195176	168250278	+	+	0	168195380	168260398	+	-	N	-	-	N	siNT-Plate2	1	0.0	1.0	1
295	ATGATGTCATGGTTTTGGTGGATTCAGAAGAGGAAGAGGAGGAGGAGGAGGAGGAGGAGGAAGATGCTGCAGTAGGGGAACAGGAGGGAGCACGTGAGAGAGAGGAGTTGCCAAAAGAAATACCTAAGCAGGACCACATTCACAGAGTGACCGCCTTGGTGAATGGGAACATAGAACAGATGGGAAATGGATTCCAGGATCTTCA|AGAGGAACCGCTGCTGCTGGCCGAACTCAAGCCCGGGCGCCCCCACCAGTTTGATTGGAAGTCCAGCTGTGAAACCTGGAGCGTCGCCTTCTCCCCAGATGGCTCCTGGTTTGCTTGGTCTCAAGGACACTGCATCGTCAAACTGATCCCCTGGCCGTTGGAGGAGCAGTTCATCCCTAAAGGGTTTGAAGCC…	3856	0.31614533557208097	0.9866188153287232	0.9945859112490592	Y	Y	3.38912318237562	3.3174121187312595	3.3174121187312595	1	0.0	0.0	Y	0.0	N	Y	0	0	ENSG00000176834	ENSG00000176871	+	-	12	12	118573831	118500235	coding	coding	VSIG10	WSB2	118501398	118470712	-	-	0	118506182	118490283	-	+	N	-	-	N	siNT-Plate2	1	0.0	1.0	1
193	AGCATCACAGATTGGCTGCAGTGCGCCTGGCTACCTTCCTACCTCGCTGGCTTGGCATCCTCAGCAAAGTGAAGTCTTTGTCTTTGGTGATGAGAATGGGACAGTCTCCCTTGTGGACACCAAGAGTACAAGCTGTGTCCTGAGCTCAGCTGTACACTCCCAGTGTGTCACTGGGCTGGTGTTCTCCCCACACAGG|GCTGGTTCTTGTGCTGAAACACCACGATGGTGCTGCCCATAAACTCGTGTGTTATTTCACCAACTGGGCACACAGTCGGCCAGGCCCTGCCTCGATCTTGCCCCATGACCTGGACCCCTTTCTCTGCACCCACCTGATATTTGCCTTTGCCTCAATGAACAACAATCAGATTGTTGCTAAGGATCTCCAGGATGAGAAAATT…	10487	0.5563845723567851	0.5627100464400461	0.78217448286844	N	Y	3.15848451151898	3.47804449069255	3.15848451151898	0	0.994909398737073	0.00224215246636761	Y	0.00224215246636761	N	Y	0	0	ENSG00000116455	ENSG00000085465	+	-	1	1	111991998	111970399	coding	coding	WDR77	OVGP1	111982512	111956936	-	-	0	111985275	111969713	-	+	N	-	-	N	siNT-Plate2	1	0.0	1.0	1
349	ATTTGCACCAAATCTTCTTCAGACAAGTGAAGGACATGAAAAGATGTCTTCTAACGCAGAAAAGAAGGGCGTGTACCAGACTTTATCCTGGAAAAGATACCAGCCATGTTGGGTATTGATGGTCTCTGTGCTACTCCATCACTGGAAGGCTTTGAAGAAGGTGAATATGAAACTCCTGGTGAATATAAGAGAAAGAGAAGACAACGTGTAGGA|GGTTGACAATGGTCTCCAGGATGGTCTCTACCATGCTATCTGGCCTACTGTTTTGGCTGGCATCTGGATGGACTCCAGCATTTGCTTACAGCCCCCGGACCCCTGACCGGGTCTCAGAAGCAGATATCCAGAGGCTGCTTCATGGTGTTATGGAGCAATTGGGCATTGCCAGGCCCCGAGTGGAA…	5576	0.34115055885911194	0.8318841105267071	0.979596133032625	N	Y	3.43101850966944	3.71823771940677	3.43101850966944	0	0.0	0.0	Y	0.0	N	Y	0	0	ENSG00000187951	ENSG00000166922	+	-	15	15	31060329	32989299	utr3p	utr5p	ARHGAP11B	SCG5	30916697	32933877	+	+	0	30927836	32935787	+	-	N	-	-	N	siNT-Plate2	2	0.0	2.0	2
444	GCCCCATTTAGGCCTGGCTGACCGGACACCCACCCTGGAGCCATGGTCCACGCCTTCCTCATTCACACCTTGAGGGCCCCGAATACTGAGGACACGGGCCTTTGCCGAGTGCTGTACTCCTGCGTCTTCGGTGCTGAGAAGTCACCTGATGACCCACGGCCGCATGGTGCCGAGAGGGACAGGCTTCTCCGGAAGGAACAGATTTTAGCTGTGGCC|AGTCTCGTTTCCTCTCAGTCCATCCACCCTTCATGGGGCCAGAGCCCTCTCTCCAGAATCTGAGCAGCAATGCCGTTTGCTGAAGACAAGACCTATAAGTATATCTGCCGCAATTTCAGCAATTTTTGCAATGTGGATGTTGTAGAGATTCTGCCTTACCTGCCCTGCCTCACAGCAAGAGA…	22969	0.520030955996171	0.831842125815022	0.979591661510532	Y	Y	3.7684867009189302	3.22846030519079	3.22846030519079	0	0.9949361190808992	0.0	Y	0.822764167831482	N	Y	0	0	ENSG00000125843	ENSG00000088888	+	-	20	20	3805949	3849280	coding	utr5p	AP5S1	MAVS	3801178	3827487	+	+	0	3802940	3835205	+	-	N	-	-	N	siNT-Plate2	1	0.0	1.0	1
264	AATTGAGAAAAAAGGTTTGGATAAATACCTCGGACATTATTTTGGTTGGTCTCCGAGACTACCAGGATAACAAAGCTGATGTAATTTTAAAATACAATGCAGACGAAGCTAGAAGTCTGAAGGCATACGGCGAGCTTCCAGAGCATGCTAAAATCAATGAAACTGATACATTTGGTCCTGGAGATGATGATGAAATTCAGTTTGATGACATTGGAGATGATGATGAAGATATTGATGAC|GCATGGAGGGATTTTTGAAATCAGATGAGAGGCAGAGATTGGCCAAAGAAAGACGAGAAGAAAGAGAAAAATGTCTGGGTAAGTTATGCACTTTGGCTATTTTGGTCCAAGGGAGTGGAGATATGGTGGTGTCTTTTCTGAAGATTCTTAGAAATTTGT…	19452	0.47355852930192	0.443812451189759	0.553343713524344	Y	Y	2.84284912476227	2.89359261981439	2.84284912476227	0	0.0	0.0	Y	0.0	N	Y	0	0	ENSG00000173674	ENSG00000184368	+	-	X	X	20159962	20135035	coding	coding	EIF1AX	MAP7D2	20142636	20024831	-	-	0	20148634	20082923	-	+	N	-	1	N	siNT-Plate2	2	0.0	2.0	2
105	CCTGGGCACCAGGAAGGAACTGCAGAAGGAGCTCCAGGAGCGTCTTTCTCAGGAATGCCCGATCAAGGAGGTGGTGCTTTATGTCAAAGAAGAAATGAAGAGGAATGATCTTCCAGAAACAGCAGTGATTGGTCTTCTGTGGACATGTATAATGAACGCTGTTGAGTGGAACAAGAAGGAAGAACTTGTTGCAGAGCAGGCTCTGAAGCACCTGAAG|TTGGTTAGTCTGCTGCTAATTGGAATTGCTGCGTGGGGCATTGGCTTCGGGCTGATTTCCAGTCTCCGAGTGGTCGGCGTGGTCATTGCAGTGGGCATCTTCTTGTTCCTGATTGCTTTAGTGGGTCTGATTGGAGCTGTAAAACATCATCAGGTGTTGCTATTTTTTTATATGATTATTC	16914	0.22774420231991802	0.6791001347140999	0.911428568880355	Y	Y	3.4937534244795	3.4571608175836404	3.4571608175836404	0	0.0	0.0	Y	0.0	N	Y	0	0	ENSG00000136261	ENSG00000106537	+	-	7	7	16746148	16824161	coding	coding	BZW2	TSPAN13	16685756	16793160	+	+	0	16736686	16815836	+	-	N	-	-	N	siNT-Plate2	1	0.0	1.0	1
133	CGTAGCAAAATTAACCTTTTTTTTTTCCAGTCACAGTATTTGTGAAAAGTAATGAGCCATAGTACCCAGTCATGTTAAATGAATATTAAAAGCATGGAGAGGAAACATGAGGAACAATGAATTTCAACATATGGCTTCAGAACATGAAGATGTTCTTGTATGGATTATAGTATCTAGTATTCAAAAATGCCTGCATCTCTTCTCTTATTTATT|GATCAACAAACAGTAATAATGACTGAATGTACAAGTCTTCAGTTTGTCAGCCCTTTTGCTTTTGAGGCAATGCAGAAGGTGGATGTTGTTTGCCTGGCATCTTTAAGTGATCCAGAATTAAGACTTCTTCTGCCCTGTTTGGTACGGATGGCACTTTGTGCACCTGCTGACCAGAGCCAAAG	18430	0.16875916905892402	0.715603069300793	0.934075596207641	Y	Y	3.17784060131804	3.4246428667082407	3.17784060131804	1	0.0	0.0	Y	0.0	N	N	0	0	ENSG00000108510	ENSG00000108506	+	-	17	17	60142643	60005377	utr3p	coding	MED13	INTS2	60019966	59942731	-	-	0	60023381	60004023	-	+	N	-	-	N	siNT-Plate2	1	0.0	1.0	1
146	TGTGCCTATAAGCTGGTGACCATCAAATTCAAGTGGTGGGGACTGCAAAGCAAAGTAGAAAACTTCATTCAAAAGCAAGAAAAACGGATATTTACAAACTTCCATCGCCAGCTTTTTTGTTGGATTGACAAGTGGATCGATCTCACGATGGAAGACATTAGGAGAATGGAAGACGAGACTCAGAAAGAACTAGAAACA|CCCACGACCTCCCTGCAAACAAGGCCTCAGCATCCCAGCCTGGCAGCCACTTGCAGTGCCTGTCTGTCCACTGCACAGACGACGTGGGTGACGCCAAGGCTCGAGCCTCCGTGCCCACCTGGCGGTCCCTGCATTCTGACATCTCCAACAGATTTGGGACATTCGTGGCTGCCCTAACTTGAATGACAAGAAAGATCCCC…	8389	0.22528071596313504	0.937610682951856	0.993934014968449	Y	Y	3.07101108092519	3.2038455805864303	3.07101108092519	3	0.0	0.0	Y	0.0	N	Y	0	0	ENSG00000180957	ENSG00000169184	+	-	22	22	28316122	28197486	coding	coding	PITPNB	MN1	28202413	28144265	-	-	0	28254375	28147084	-	+	N	-	-	N	siNT-Plate2	1	0.0	1.0	1
279	AAGAGAAAAAGGAACCTATCCTAGTGTGTCCACCTTTACGAAGCCGAGCATACACACCACCTGAAGATCTCCAGAGTCGTTTGGAATCTTACGTTAAAGAAGTTTTTGGTTCATCTCTTCCTAGTAATTGGCAAGACATCTCCCTGGAAGATAGTCGTCTAAAGTTCAATCTTCTGGCTCATTTAGCTGATGACTTGGGTCATGTAGTCCCTAACTCCAGACTCCACCAGATGTGCAG|GGTTTTGAGGTTTTGCTGAAGATATTCCTGAAGAATCATCCCAGGTGCCACACTAAAAAAATGATCCAGTTGACAGCTACCCCTGTGAGTGCACTTGTTGATGAGCCAGTGCATATCCGAGCTACAGGCCTGATTCCCTTTCAGATGGTGAGTTTTCAGG…	4086	0.4790176102091479	0.48802890220360295	0.6493489101593559	Y	Y	3.51207644450867	3.48912663185998	3.48912663185998	2	0.0	0.0	Y	0.00241545893719819	N	Y	0	0	ENSG00000136897	ENSG00000136881	+	-	9	9	104160896	104145801	coding	utr5p	MRPL50	BAAT	104149915	104122699	-	-	0	104152859	104133745	-	+	N	-	-	N	siNT-Plate2	1	0.0	1.0	1
439	TGAGGAAGAGGAAGTTGGTGTCGAGGAAGTACTGGGGGCAGACCTTGTTGGAGGGCAAGATGCCCATGAAGGGGAAGAGGACGATGGGCAGCAGCGCCGTCACTGAGAGCGGCAGGGCCTCCGTGCACCAGTACACCGCCATGAGCAGGATGACAAACAAGCAGCGGCCTTCC|AGCGCGGCGACAGCGGAGGAGCGCCCGGGCCTCCTGCACCGTCCGCCGTCTGCCAAGCCGCGCCTCCAGCGCCGGGTGCCGGTAGCCCTTGGGGAAGCGGTGCTTGATCACCGCCGCGCGGCCCTGGAAGCGGCCACGGAACACGCGCGCCTCGGCACCCTGCTTCACCAGCTCCAGGCCGCTCAAGAAGCGGCTGCTCCGCTCCCGGGCTGCGGCCAGAGCCTC…	850	0.328417889925524	0.49038487892776506	0.649394450578798	Y	Y	3.54400240599166	3.11013383567725	3.11013383567725	5	0.988467711011064	0.00245700245700242	Y	0.504111573475735	N	Y	0	0	ENSG00000158296	ENSG00000172315	-	+	20	20	45304714	45318418	utr5p	coding	SLC13A3	TP53RK	45186463	45313004	-	-	0	45242364	45317771	+	-	N	-	1	N	siNT-Plate2	1	0.0	1.0	1
411	GGCTGCCCGGACTCCTGCTGTTGAGGGTCTGACAGAGGCTGAGGAGGAGGAGCTCAGGGCTGAGCTTACCAAGGTGGAAGAGGAAATTGTCACTCTGCGCCAGGTCCTGGCAGCCAAGGAGAGGCACTGTGGAGAGCTCAAGAGGAGGCTGGGCCTCTCCACCCTGGGGGAGCTGAAACAGAACCTGTCCAGGAGCTGGCATGACGTGCAGGTCTCTAGCGC|AATAGCCTAACATGGCAGACCAGAGACAGCGCTCACTGTCTACCTCTGGGGAGTCATTGTACCACGTCCTTGGGTTGGACAAGAACGCAACCTCAGATGACATTAAAAAGTCCTATCGGAAGCTTGCCTTGAAATATCACCCCGACAAGAACCCCGACAACCCGGAGGCCGCGGA	20631	0.15339733184493498	0.604653751386203	0.832812781589821	Y	Y	3.67952553980864	3.72824693801095	3.67952553980864	0	0.994300071787509	0.0	Y	0.00251256281407042	N	Y	0	0	ENSG00000101150	ENSG00000101152	+	-	20	20	62522898	62567384	coding	utr5p	TPD52L2	DNAJC5	62496596	62526518	+	+	0	62505169	62559688	+	-	N	-	-	N	siNT-Plate2	2	0.0701754385964912	1.4166666666666698	1
260	CTCCATAGCATAGACTGCTGTTCATCTGACGACACCAAAAAGAAGATGTACAGCTCCATCCTAGTGGTGGGAGGTGGTTTGATGTTTCATAAAGCTCAAGAATTTCTGCAGCACAGAATTCTCAACAAAATGCCACCATCCTTCAGGCGAATTATTGAAAATGTGGATGTGATCACAAGGCCTAAG|ACAATCACAAAGAGTGTGTAGGCCAGCCCCGGTCACAGAGTGCACCGTATCCTGTCACTTCTGGATGTGAGGGAGAAGTGAGTCATCTCATTCCCCTCCGTGGATCAGAGGACTTGGACTAGATAGAAGCATGTGGTGTCTCCTACGAGGCCTGGGCCGGCCTGGAGCCCTGGCACGGGGAGCCCTGGGGCAGCAGCAATCCCTGGGTGCCC…	1707	0.496000158924168	0.646708043864019	0.883911480351558	N	Y	3.69272725367833	3.46232197653647	3.46232197653647	0	0.0	0.0	Y	0.0	N	Y	0	0	ENSG00000113812	ENSG00000016391	+	-	3	3	53916229	53880417	coding	utr5p	ACTR8	CHDH	53901093	53850387	-	-	0	53904009	53875026	-	+	N	-	-	N	siNT-Plate2	1	0.0	1.0	1
507	ATTGTCCAAAACAAAGAAACATGTCAGCAGGGCCTATGGTGGTTCCATGTGTGCTAAATGTGTTCGTGACAGGATCAAGCGTGCTTTCCTTATCGAGGAGCAGAAAATCGTTGTGAAAGTGTTGAAGGCACAAGCACAGAGTCAGAAAGCTAAATAAAAAAATGAAACTTTTTTGAGTAATAAAAATGAAAAGACGCT|GAATAATTTATGATGTTATTGTTGAACCTCCAAGTGTCGGTTCTATGACTGATGAACATGGGCATCAGAGGCCAGTAGCTTTCTTGGCCTACAGGTAAAAGATACCTTTTTGAATGATTTGGTGGTGGGAAAGAAGGTTGCTGTGGTATGCCCACTTATTTAAAAATAGAGTAAAACCTATGGGATCCATGTGTATTTAG…	4985	0.657535742201248	0.8845765486184008	0.977950631344925	Y	Y	2.9453386794128598	3.59272380419397	2.9453386794128598	0	0.0	0.0	Y	0.0	N	Y	0	0	ENSG00000109475	ENSG00000198856	+	-	4	4	109551568	109588976	utr3p	coding	RPL34	OSTC	109541722	109571740	+	+	0	109546409	109576720	+	-	N	-	1	N	siNT-Plate2	6	0.0	3.875	1
274	AAATTGAGAAAAAAGGTTTGGATAAATACCTCGGACATTATTTTGGTTGGTCTCCGAGACTACCAGGATAACAAAGCTGATGTAATTTTAAAATACAATGCAGACGAAGCTAGAAGTCTGAAGGCATACGGCGAGCTTCCAGAGCATGCTAAAATCAATGAAACTGATACATTTGGTCCTGGAGATGATGATGAAATTCAGTTTGATGACATTGGAGATGATGATGAAGATATTGATGAC|GCATGGAGGGATTTTTGAAATCAGATGAGAGGCAGAGATTGGCCAAAGAAAGACGAGAAGAAAGAGAAAAATGTCTGGGTAAGTTATGCACTTTGGCTATTTTGGTCCAAGGGAGTGGAGATATGGTGGTGTCTTTTCTGAAGATTCTTAGAAATTTG…	31838	0.502161003411838	0.465751435368681	0.531641217197037	Y	Y	2.84284912476227	2.89359261981439	2.84284912476227	0	0.0	0.0	Y	0.0	N	Y	0	0	ENSG00000173674	ENSG00000184368	+	-	X	X	20159962	20135035	coding	coding	EIF1AX	MAP7D2	20142636	20024831	-	-	0	20148634	20082923	-	+	N	-	1	N	siNT-Plate-3	2	0.0	2.0	2
227	ACCTGGCTTCCCCTCCATGCTCAGAACTGCTTCCTACTCTACATCCAGGCTCCTGAGCAGCCCCCAGCTTAAGCTTCAGCAGCTCCAGGGTAAATCCATCTCCGCCCAGAGCTGACTCCGGATCTGCCCCAGTGACAATAACAAGATAAATGCCTTCCATTCTCTTCGTACTTACAGGATGTAATCCACATATTTACACAGTGTTTCATTTGCG|GATCATGCGGCCAGATGATGCCAACGTGGCCGGCAATGTCCACGGGGGGACCATCCTGAAGATGATCGAGGAGGCAGGCGCCATCATCAGCACCCGGCATTGCAACAGCCAGAACGGGGAGCGCTGTGTGGCCGCCCTGGCTCGTGTCGAGCGCACCGACTTCCTGTCTCCCATGTGCATCGGT…	5436	0.583875439864295	0.8649547520203671	0.9048116940881972	Y	Y	3.47129812537077	3.54569782317086	3.47129812537077	1	0.0	0.0	Y	0.0	N	N	0	0	ENSG00000069812	ENSG00000097021	+	-	1	1	6484730	6454451	utr3p	coding	HES2	ACOT7	6472478	6324333	-	-	0	6473111	6409926	-	+	N	-	-	N	siNT-Plate-3	1	0.0	1.0	1
129	TTTTCGTAGCAAAATTAACCTTTTTTTTTTCCAGTCACAGTATTTGTGAAAAGTAATGAGCCATAGTACCCAGTCATGTTAAATGAATATTAAAAGCATGGAGAGGAAACATGAGGAACAATGAATTTCAACATATGGCTTCAGAACATGAAGATGTTCTTGTATGGATTATAGTATCTAGTATTCAAAAATGCCTGCATCTCTTCTCTTATTTATT|GATCAACAAACAGTAATAATGACTGAATGTACAAGTCTTCAGTTTGTCAGCCCTTTTGCTTTTGAGGCAATGCAGAAGGTGGATGTTGTTTGCCTGGCATCTTTAAGTGATCCAGAATTAAGACTTCTTCTGCCCTGTTTGGTACGGATGGCACTTTGTGCACCTGCTGACCAGAGCCAAAG	19104	0.18755615407820198	0.728746803588066	0.8191778083352751	Y	Y	3.17784060131804	3.4246428667082407	3.17784060131804	1	0.0	0.0	Y	0.0	N	N	0	0	ENSG00000108510	ENSG00000108506	+	-	17	17	60142643	60005377	utr3p	coding	MED13	INTS2	60019966	59942731	-	-	0	60023381	60004023	-	+	N	-	-	N	siNT-Plate-3	1	0.0	1.0	1
438	GCCTCAAGGTTACGGAGGCAGTGACCACCCACCCTGGAGCCATGGTCCACGCCTTCCTCATTCACACCTTGAGGGCCCCGAATACTGAGGACACGGGCCTTTGCCGAGTGCTGTACTCCTGCGTCTTCGGTGCTGAGAAGTCACCTGATGACCCACGGCCGCATGGTGCCGAGAGGGACAGGCTTCTCCGGAAGGAACAGATTTTAGCTGTGGCC|AGTCTCGTTTCCTCTCAGTCCATCCACCCTTCATGGGGCCAGAGCCCTCTCTCCAGAATCTGAGCAGCAATGCCGTTTGCTGAAGACAAGACCTATAAGTATATCTGCCGCAATTTCAGCAATTTTTGCAATGTGGATGTTGTAGAGATTCTGCCTTACCTGCCCTGCCTCACAGCAAGAGAC…	26019	0.5177616065153079	0.8399792901385799	0.8923863218835171	Y	Y	3.7684867009189302	3.22846030519079	3.22846030519079	0	0.9949103427778879	0.0	Y	0.603006736675253	N	Y	0	0	ENSG00000125843	ENSG00000088888	+	-	20	20	3805949	3849280	coding	utr5p	AP5S1	MAVS	3801178	3827487	+	+	0	3802940	3835205	+	-	N	-	-	N	siNT-Plate-3	1	0.0	1.0	1
444	CCGGAGGCTGAGGCTCTGGCCGCAGCCCGGGAGCGGAGCAGCCGCTTCTTGAGCGGCCTGGAGCTGGTGAAGCAGGGTGCCGAGGCGCGCGTGTTCCGTGGCCGCTTCCAGGGCCGCGCGGCGGTGATCAAGCACCGCTTCCCCAAGGGCTACCGGCACCCGGCGCTGGAGGCGCGGCTTGGCAGACGGCGGACGGTGCAGGAGGCCCGGGCGCTCCTCCGCTGTCGCCGCGCT|GGAAGGCCGCTGCTTGTTTGTCATCCTGCTCATGGCGGTGTACTGGTGCACGGAGGCCCTGCCGCTCTCAGTGACGGCGCTGCTGCCCATCGTCCTCTTCCCCTTCATGGGCATCTTGCCCTCCAACAAGGTCTGCCCCCAGTACTTCCTCGACACCAACTTCC…	2939	0.34436536528392797	0.511881228269988	0.59241768889672	Y	Y	3.11013383567725	3.54400240599166	3.11013383567725	5	0.9884676413918172	0.00245098039215674	Y	0.49834240054403295	N	Y	0	0	ENSG00000172315	ENSG00000158296	+	-	20	20	45318418	45304714	coding	utr5p	TP53RK	SLC13A3	45313004	45186463	-	-	0	45317771	45242364	-	+	N	-	-	N	siNT-Plate-3	1	0.0	1.0	1
141	CCTATAAGCTGGTGACCATCAAATTCAAGTGGTGGGGACTGCAAAGCAAAGTAGAAAACTTCATTCAAAAGCAAGAAAAACGGATATTTACAAACTTCCATCGCCAGCTTTTTTGTTGGATTGACAAGTGGATCGATCTCACGATGGAAGACATTAGGAGAATGGAAGACGAGACTCAGAAAGAACTAGAAACA|CCCACGACCTCCCTGCAAACAAGGCCTCAGCATCCCAGCCTGGCAGCCACTTGCAGTGCCTGTCTGTCCACTGCACAGACGACGTGGGTGACGCCAAGGCTCGAGCCTCCGTGCCCACCTGGCGGTCCCTGCATTCTGACATCTCCAACAGATTTGGGACATTCGTGGCTGCCCTAACTTGAATGACAAGAAAGATCCCCT	12135	0.19022905004009305	0.9405948938615172	0.935686033621785	Y	Y	3.07101108092519	3.2038455805864303	3.07101108092519	3	0.0	0.0	Y	0.0	N	Y	0	0	ENSG00000180957	ENSG00000169184	+	-	22	22	28316122	28197486	coding	coding	PITPNB	MN1	28202413	28144265	-	-	0	28254375	28147084	-	+	N	-	-	N	siNT-Plate-3	1	0.0	1.0	1
300	TGATGTCATGGTTTTGGTGGATTCAGAAGAGGAAGAGGAGGAGGAGGAGGAGGAGGAGGAAGATGCTGCAGTAGGGGAACAGGAGGGAGCACGTGAGAGAGAGGAGTTGCCAAAAGAAATACCTAAGCAGGACCACATTCACAGAGTGACCGCCTTGGTGAATGGGAACATAGAACAGATGGGAAATGGATTCCAGGATCTTCA|AGAGGAACCGCTGCTGCTGGCCGAACTCAAGCCCGGGCGCCCCCACCAGTTTGATTGGAAGTCCAGCTGTGAAACCTGGAGCGTCGCCTTCTCCCCAGATGGCTCCTGGTTTGCTTGGTCTCAAGGACACTGCATCGTCAAACTGATCCCCTGGCCGTTGGAGGAGCAGTTGTAAACAGATTCAAGTGTTATCG…	4157	0.30117398818623403	0.98724219557666	0.9387220779182092	Y	Y	3.38912318237562	3.3174121187312595	3.3174121187312595	1	0.0	0.0	Y	0.0	N	Y	0	0	ENSG00000176834	ENSG00000176871	+	-	12	12	118573831	118500235	coding	coding	VSIG10	WSB2	118501398	118470712	-	-	0	118506182	118490283	-	+	N	-	-	N	siNT-Plate-3	1	0.0	1.0	1
233	GGAAGAGCCGTCAACTTAGCGAGCGCAACAGGCTGCCGCTGAGGAGCTGGAGCTGGTGGGGACTGGGCCGCAATGGACAAGCTGAAGAAGGTGCTGAGCGGGCAGGACACGGAGGACCGGAGCGGCCTGTCCGAG|ACGGATGTTTCCAGTCCTAAAGATTAGTGTCACAGGGTTGGACCCCAATGCCATGTACTCCCTCCTGCTGGACTTTGTCCCTACGGACAGTCACCGCTGGAAGTACGTCAACGGGGAATGGGTGCCCGCTGGCAAGCCAGAGGTCTCCAGCCACAGCTGCGTCTACATTCACCCGGACTCCCCCAACTTTGGGGCCCACTGGATGAAAGCTCCCATCTCCTTCAGCAAAGT	7423	0.6062799453016949	0.619780889564309	0.720923588948853	N	Y	3.25888918858746	3.58064844605001	3.25888918858746	0	0.992612776264002	0.0	Y	0.992612776264002	N	Y	0	0	ENSG00000213064	ENSG00000143178	+	-	1	1	168212378	168283664	coding	coding	SFT2D2	TBX19	168195176	168250278	+	+	0	168195380	168260398	+	-	N	-	-	N	siNT-Plate-3	1	0.0	1.0	1
497	AGATTGTCCAAAACAAAGAAACATGTCAGCAGGGCCTATGGTGGTTCCATGTGTGCTAAATGTGTTCGTGACAGGATCAAGCGTGCTTTCCTTATCGAGGAGCAGAAAATCGTTGTGAAAGTGTTGAAGGCACAAGCACAGAGTCAGAAAGCTAAATAAAAAAATGAAACTTTTTTGAGTAATAAAAATGAAAAGACGCT|GAATAATTTATGATGTTATTGTTGAACCTCCAAGTGTCGGTTCTATGACTGATGAACATGGGCATCAGAGGCCAGTAGCTTTCTTGGCCTACAGAGTAAATGGACAATATATTATGGAAGGACTTGCATCCAGCTTCCTATTTACAATGGGAGGTTTAGGTTTCATAATCCTGGACCGATCGAATGCACCAAATATCC…	4754	0.6529791218359151	0.8896663481316771	0.8885124086850742	Y	Y	2.9453386794128598	3.59272380419397	2.9453386794128598	0	0.0	0.0	Y	0.0	N	Y	0	0	ENSG00000109475	ENSG00000198856	+	-	4	4	109551568	109588976	utr3p	coding	RPL34	OSTC	109541722	109571740	+	+	0	109546409	109576720	+	-	N	-	-	N	siNT-Plate-3	5	0.0	4.5	2
218	CATCACAGATTGGCTGCAGTGCGCCTGGCTACCTTCCTACCTCGCTGGCTTGGCATCCTCAGCAAAGTGAAGTCTTTGTCTTTGGTGATGAGAATGGGACAGTCTCCCTTGTGGACACCAAGAGTACAAGCTGTGTCCTGAGCTCAGCTGTACACTCCCAGTGTGTCACTGGGCTGGTGTTCTCCCCACACAGG|TGCTGCCCATAAACTCGTGTGTTATTTCACCAACTGGGCACACAGTCGGCCAGGCCCTGCCTCGATCTTGCCCCATGACCTGGACCCCTTTCTCTGCACCCACCTGATATTTGCCTTTGCCTCAATGAACAACAATCAGATTGTTGCTAAGGATCTCCAGGATGAGAAAATTCTCTACCCAGAGTTCAACAAACTAAAGGAGAG…	14681	0.556469886123789	0.8188275107284381	0.878747162016402	N	Y	3.15848451151898	3.4451253122330296	3.15848451151898	0	0.994857841791268	0.00242130750605318	Y	0.00242130750605318	N	Y	0	0	ENSG00000116455	ENSG00000085465	+	-	1	1	111991998	111970399	coding	coding	WDR77	OVGP1	111982512	111956936	-	-	0	111985275	111969263	-	+	N	-	-	N	siNT-Plate-3	1	0.0	1.0	1
81	TCCCTGGGCACCAGGAAGGAACTGCAGAAGGAGCTCCAGGAGCGTCTTTCTCAGGAATGCCCGATCAAGGAGGTGGTGCTTTATGTCAAAGAAGAAATGAAGAGGAATGATCTTCCAGAAACAGCAGTGATTGGTCTTCTGTGGACATGTATAATGAACGCTGTTGAGTGGAACAAGAAGGAAGAACTTGTTGCAGAGCAGGCTCTGAAGCACCTGAAG|TTGGTTAGTCTGCTGCTAATTGGAATTGCTGCGTGGGGCATTGGCTTCGGGCTGATTTCCAGTCTCCGAGTGGTCGGCGTGGTCATTGCAGTGGGCATCTTCTTGTTCCTGATTGCTTTAGTGGGTCTGATTGGAGCTGTAAAACATCATCAGGTGTTGCTATTTTTTTATATGATTAT…	21387	0.241038260162827	0.6939771512612	0.7933299183334641	Y	Y	3.4937534244795	3.4571608175836404	3.4571608175836404	0	0.0	0.0	Y	0.0	N	Y	0	0	ENSG00000136261	ENSG00000106537	+	-	7	7	16746148	16824161	coding	coding	BZW2	TSPAN13	16685756	16793160	+	+	0	16736686	16815836	+	-	N	-	-	N	siNT-Plate-3	1	0.0	1.0	1
449	TGCCCGGACTCCTGCTGTTGAGGGTCTGACAGAGGCTGAGGAGGAGGAGCTCAGGGCTGAGCTTACCAAGGTGGAAGAGGAAATTGTCACTCTGCGCCAGGTCCTGGCAGCCAAGGAGAGGCACTGTGGAGAGCTCAAGAGGAGGCTGGGCCTCTCCACCCTGGGGGAGCTGAAACAGAACCTGTCCAGGAGCTGGCATGACGTGCAGGTCTCTAGCGC|AATAGCCTAACATGGCAGACCAGAGACAGCGCTCACTGTCTACCTCTGGGGAGTCATTGTACCACGTCCTTGGGTTGGACAAGAACGCAACCTCAGATGACATTAAAAAGTCCTATCGGAAGCTTGCCTTGAAATATCACCCCGACAAGAACCCCGACAACCCGGAGGCCGCGGACA	29079	0.150436852750205	0.6223288680659169	0.7206792750178329	Y	Y	3.67952553980864	3.72824693801095	3.67952553980864	0	0.99436451351236	0.0	Y	0.0025188916876574	N	Y	0	0	ENSG00000101150	ENSG00000101152	+	-	20	20	62522898	62567384	coding	utr5p	TPD52L2	DNAJC5	62496596	62526518	+	+	0	62505169	62559688	+	-	N	-	-	N	siNT-Plate-3	2	0.0	1.75	1
571	TATTTGCACCAAATCTTCTTCAGACAAGTGAAGGACATGAAAAGATGTCTTCTAACGCAGAAAAGAAGGGCGTGTACCAGACTTTATCCTGGAAAAGATACCAGCCATGTTGGGTATTGATGGTCTCTGTGCTACTCCATCACTGGAAGGCTTTGAAGAAGGTGAATATGAAACTCCTGGTGAATATAAGAGAAAGAGAAGACAACGTGTAGGA|GGTTGACAATGGTCTCCAGGATGGTCTCTACCATGCTATCTGGCCTACTGTTTTGGCTGGCATCTGGATGGACTCCAGCATTTGCTTACAGCCCCCGGACCCCTGACCGGGTCTCAGAAGCAGATATCCAGAGGCTGCTTCATGGTGTTATGGAGCAATTGGGCATTGCCAGGCCCCGAGTGGA…	40004	0.36168132321587504	0.8217545684102379	0.874406177844522	N	Y	3.43101850966944	3.71823771940677	3.43101850966944	0	0.0	0.0	Y	0.0	N	Y	0	0	ENSG00000187951	ENSG00000166922	+	-	15	15	31060329	32989299	utr3p	utr5p	ARHGAP11B	SCG5	30916697	32933877	+	+	0	30927836	32935787	+	-	N	-	-	N	Plate-4-siNT-1	2	0.0	2.0	2
480	AGGATGTCAACTGTCTTTTCAGCATCTGACGACACCAAAAAGAAGATGTACAGCTCCATCCTAGTGGTGGGAGGTGGTTTGATGTTTCATAAAGCTCAAGAATTTCTGCAGCACAGAATTCTCAACAAAATGCCACCATCCTTCAGGCGAATTATTGAAAATGTGGATGTGATCACAAGGCCTAAG|ACAATCACAAAGAGTGTGTAGGCCAGCCCCGGTCACAGAGTGCACCGTATCCTGTCACTTCTGGATGTGAGGGAGAAGTGAGTCATCTCATTCCCCTCCGTGGATCAGAGGACTTGGACTAGATAGAAGCATGTGGTGTCTCCTACGAGGCCTGGGCCGGCCTGGAGCCCTGGCACGGGGAGCCCTGGGGCAGCAGCAATCCCTGGGTGCCC…	8481	0.499146794986011	0.626613805910936	0.7488071392482699	N	Y	3.69272725367833	3.46232197653647	3.46232197653647	5	0.0	0.0077846338097841096	Y	0.0077846338097841096	N	Y	0	0	ENSG00000113812	ENSG00000016391	+	-	3	3	53916229	53880417	coding	utr5p	ACTR8	CHDH	53901093	53850387	-	-	0	53904009	53875026	-	+	N	-	-	N	Plate-4-siNT-1	1	0.0	1.0	1
521	ATGTCATGGTTTTGGTGGATTCAGAAGAGGAAGAGGAGGAGGAGGAGGAGGAGGAGGAAGATGCTGCAGTAGGGGAACAGGAGGGAGCACGTGAGAGAGAGGAGTTGCCAAAAGAAATACCTAAGCAGGACCACATTCACAGAGTGACCGCCTTGGTGAATGGGAACATAGAACAGATGGGAAATGGATTCCAGGATCTTCA|AGAGGAACCGCTGCTGCTGGCCGAACTCAAGCCCGGGCGCCCCCACCAGTTTGATTGGAAGTCCAGCTGTGAAACCTGGAGCGTCGCCTTCTCCCCAGATGGCTCCTGGTTTGCTTGGTCTCAAGGACACTGCATCGTCAAACTGATCCCCTGGCCGTTGGAGGAGCAGTTCATCCCTAAAGGGTTTGAAGCCAAA…	21561	0.28593776809425897	0.98595019095678	0.92358223109836	Y	Y	3.38912318237562	3.3174121187312595	3.3174121187312595	7	0.0	0.0	Y	0.0	N	Y	0	0	ENSG00000176834	ENSG00000176871	+	-	12	12	118573831	118500235	coding	coding	VSIG10	WSB2	118501398	118470712	-	-	0	118506182	118490283	-	+	N	-	-	N	Plate-4-siNT-1	1	0.0	1.0	1
413	CTGGCTTCCCCTCCATGCTCAGAACTGCTTCCTACTCTACATCCAGGCTCCTGAGCAGCCCCCAGCTTAAGCTTCAGCAGCTCCAGGGTAAATCCATCTCCGCCCAGAGCTGACTCCGGATCTGCCCCAGTGACAATAACAAGATAAATGCCTTCCATTCTCTTCGTACTTACAGGATGTAATCCACATATTTACACAGTGTTTCATTTGCG|GATCATGCGGCCAGATGATGCCAACGTGGCCGGCAATGTCCACGGGGGGACCATCCTGAAGATGATCGAGGAGGCAGGCGCCATCATCAGCACCCGGCATTGCAACAGCCAGAACGGGGAGCGCTGTGTGGCCGCCCTGGCTCGTGTCGAGCGCACCGACTTCCTGTCTCCCATGTGCATCGGTGA…	22474	0.506015388437125	0.849716338485167	0.887418006620444	Y	Y	3.47129812537077	3.54569782317086	3.47129812537077	8	0.0	0.0	Y	0.0	N	N	0	0	ENSG00000069812	ENSG00000097021	+	-	1	1	6484730	6454451	utr3p	coding	HES2	ACOT7	6472478	6324333	-	-	0	6473111	6409926	-	+	N	-	-	N	Plate-4-siNT-1	1	0.0	1.0	1
639	CTCAAGGTTACGGAGGCAGTGACCACCCACCCTGGAGCCATGGTCCACGCCTTCCTCATTCACACCTTGAGGGCCCCGAATACTGAGGACACGGGCCTTTGCCGAGTGCTGTACTCCTGCGTCTTCGGTGCTGAGAAGTCACCTGATGACCCACGGCCGCATGGTGCCGAGAGGGACAGGCTTCTCCGGAAGGAACAGATTTTAGCTGTGGCC|AGTCTCGTTTCCTCTCAGTCCATCCACCCTTCATGGGGCCAGAGCCCTCTCTCCAGAATCTGAGCAGCAATGCCGTTTGCTGAAGACAAGACCTATAAGTATATCTGCCGCAATTTCAGCAATTTTTGCAATGTGGATGTTGTAGAGATTCTGCCTTACCTGCCCTGCCTCACAGCAAGAGACCA…	69846	0.488491914777492	0.8215478408590691	0.8742909378982221	Y	Y	3.7684867009189302	3.22846030519079	3.22846030519079	0	0.9948313834324201	0.0	Y	0.777749487594047	N	Y	0	0	ENSG00000125843	ENSG00000088888	+	-	20	20	3805949	3849280	coding	utr5p	AP5S1	MAVS	3801178	3827487	+	+	0	3802940	3835205	+	-	N	-	-	N	Plate-4-siNT-1	1	0.0	1.0	1
255	CAGAGCTAAGAACTGTTGAGAGTGAAGCTGCATCTTATCTGGACCAGATTTCTAGATATTATATTACAAGAGCCAAATTGGTTTCTAAAATAGCTAAATATCCCCATGTGGAGGACTATCGCCGCACCGTGACAGAGATTGATGAGAAAGAATATATCAGCCTTCGGCTCATCATATCAGAGCTGAGGAATCAATATG|ATCTGGTGGCTTGGGTCACAGCCAGCTTCCTGCACATTCCCCATGCCGAGGACATCCCAAACACAGTGACTCTGGGGAACAGAGTTGGCTTCTTGCTCCGACCCTATAACTTCTTTGATGAGGACCCCTCCATCTTCTCCCCTGGCAGTGTCTACTTTGAGAAGGGCCAGGATGCTGGGCTCTGCAGCATCAATCCTGTG…	6	0.23927687189429198	0.973639807415883	0.919922605481461	Y	Y	3.60888739872753	3.46079439322662	3.46079439322662	0	0.0	0.0	Y	0.0	N	Y	0	0	ENSG00000131467	ENSG00000131480	+	-	17	17	40995523	41002724	coding	coding	PSME3	AOC2	40976402	40996617	+	+	0	40991397	41002099	+	-	N	-	-	N	Plate-4-siNT-1	1	0.0	1.0	1
741	TGAGATTGTCCAAAACAAAGAAACATGTCAGCAGGGCCTATGGTGGTTCCATGTGTGCTAAATGTGTTCGTGACAGGATCAAGCGTGCTTTCCTTATCGAGGAGCAGAAAATCGTTGTGAAAGTGTTGAAGGCACAAGCACAGAGTCAGAAAGCTAAATAAAAAAATGAAACTTTTTTGAGTAATAAAAATGAAAAGACGCT|GAATAATTTATGATGTTATTGTTGAACCTCCAAGTGTCGGTTCTATGACTGATGAACATGGGCATCAGAGGCCAGTAGCTTTCTTGGCCTACAGAGTAAATGGACAATATATTATGGAAGGACTTGCATCCAGCTTCCTATTTACAATGGGAGGTTTAGGTTTCATAATCCTGGACCGATCGAATGCACCAAATAT…	12670	0.676045830405281	0.87744617721367	0.870682504395416	Y	Y	2.9453386794128598	3.59272380419397	2.9453386794128598	0	0.0	0.0	Y	0.0	N	Y	0	0	ENSG00000109475	ENSG00000198856	+	-	4	4	109551568	109588976	utr3p	coding	RPL34	OSTC	109541722	109571740	+	+	0	109546409	109576720	+	-	N	-	-	N	Plate-4-siNT-1	6	0.0	3.92307692307692	1
957	GCCTCAATGGCGTCTCTCAGGCAGACCTGCTGGACGGCTGCGATGTCTGCTCCTATGACCTGAAGTCTCATGCCCCCACCTGCTAGAATCTGCGGGAGCCCGTGGTGTAGCCTCCTCTGGCCTGAAAGGTCTGCCTCACACAGGCCTTCCCTGCAGGGCAGCCCATGGTGGCAGCCGGAG|CCAGCTCCCCTAGTCCAGGCCGAGCTTGCACTTGCGTCTTGTCTGCTGCTGCTGAACCAAGATTTAGCTGTGCGCCCTCCTTGCAGTCTCCTGGAACCAGCAGGAGGAAACATGGGGGATACTGGCCTGAGAAAGCGGAGAGAGGATGAGAAGTCGATCCAGAGCCAAGAGCCTAAGACCACCAGTCTCCAAAAGGAGCTGGGCCTCATCAGTGGCAT…	8	0.694000160353329	0.5439851779568801	0.63915417248517	N	Y	3.20976656280103	3.53209488171704	3.20976656280103	0	0.0	0.0	Y	0.0855368589743589	N	N	0	0	ENSG00000121289	ENSG00000021488	+	-	19	19	33462897	33360672	utr3p	utr5p	CEP89	SLC7A9	33369908	33321415	-	-	0	33369974	33359551	-	+	N	-	-	N	Plate-4-siNT-1	1	0.0	1.0	1
484	AATTGAGAAAAAAGGTTTGGATAAATACCTCGGACATTATTTTGGTTGGTCTCCGAGACTACCAGGATAACAAAGCTGATGTAATTTTAAAATACAATGCAGACGAAGCTAGAAGTCTGAAGGCATACGGCGAGCTTCCAGAGCATGCTAAAATCAATGAAACTGATACATTTGGTCCTGGAGATGATGATGAAATTCAGTTTGATGACATTGGAGATGATGATGAAGATATTGATGAC|GCATGGAGGGATTTTTGAAATCAGATGAGAGGCAGAGATTGGCCAAAGAAAGACGAGAAGAAAGAGAAAAATGTCTGGGTAAGTTATGCACTTTGGCTATTTTGGTCCAAGGGAGTGGAGATATGGTGGTGTCTTTTCTGAAGATTCTTAGAAATTTGT…	36885	0.495160461155115	0.415281273750142	0.528653327792779	Y	Y	2.84284912476227	2.89359261981439	2.84284912476227	0	0.0	0.0	Y	0.0	N	Y	0	0	ENSG00000173674	ENSG00000184368	+	-	X	X	20159962	20135035	coding	coding	EIF1AX	MAP7D2	20142636	20024831	-	-	0	20148634	20082923	-	+	N	-	1	N	Plate-4-siNT-1	2	0.0	2.0	2
417	GCATCACAGATTGGCTGCAGTGCGCCTGGCTACCTTCCTACCTCGCTGGCTTGGCATCCTCAGCAAAGTGAAGTCTTTGTCTTTGGTGATGAGAATGGGACAGTCTCCCTTGTGGACACCAAGAGTACAAGCTGTGTCCTGAGCTCAGCTGTACACTCCCAGTGTGTCACTGGGCTGGTGTTCTCCCCACACAGG|GCTGGTTCTTGTGCTGAAACACCACGATGGTGCTGCCCATAAACTCGTGTGTTATTTCACCAACTGGGCACACAGTCGGCCAGGCCCTGCCTCGATCTTGCCCCATGACCTGGACCCCTTTCTCTGCACCCACCTGATATTTGCCTTTGCCTCAATGAACAACAATCAGATTGTTGCTAAGGATCTCCAGGATGAGAAAATTC…	35452	0.552567319054122	0.538084815208838	0.6681573043642951	N	Y	3.15848451151898	3.47804449069255	3.15848451151898	0	0.994883370955606	0.0	Y	0.24273890142964602	N	Y	0	0	ENSG00000116455	ENSG00000085465	+	-	1	1	111991998	111970399	coding	coding	WDR77	OVGP1	111982512	111956936	-	-	0	111985275	111969713	-	+	N	-	-	N	Plate-4-siNT-1	1	0.0	1.0	1
153	AGGCGGGGGCAGATCTTCTGTAATAGGATCAGGTGATCACCTGTGATCTTGCGGGCCGGCGTGTTGGACAGGCAGGACACGTTGGAGAGTGTCATGAGGCTTCCAGACAGCTCTGGGTTCTTCCCACATTCGTCATAGAAGGCGCAGTAGCCAGGCTGGTGGATGGTTGTGTAAGGCTCACTCTGGGCC|CAGGTAGTCAGGAACATGGCCCAGGTGGGGCTTCACCACTGCGGGGTGCAAAGGTAGGTCATGCCGCAGCAGCTGGAGGTCCCTAGGGTTGTCTTCAAAGTATGTCTGCCGGGGGAAGAGGGAGAGCCACAGAGTGAGCATCTTTCTTCTGTGACTTCACAGACCTAGCTTTTCAAAGGATAACACACTCATGTGTTTCAAAAGGCATG…	5	0.39063343315112503	0.7297055546703671	0.790734361022237	Y	Y	3.5339931873874804	3.51360402781852	3.51360402781852	0	0.0	0.0	Y	0.0	N	Y	0	0	ENSG00000015520	ENSG00000136271	-	+	7	7	44580914	44614650	coding	coding	NPC1L1	DDX56	44552134	44605016	-	-	0	44579941	44607717	+	-	N	-	1	N	Plate-4-siNT-1	1	0.0	1.0	1
312	GCCTATAAGCTGGTGACCATCAAATTCAAGTGGTGGGGACTGCAAAGCAAAGTAGAAAACTTCATTCAAAAGCAAGAAAAACGGATATTTACAAACTTCCATCGCCAGCTTTTTTGTTGGATTGACAAGTGGATCGATCTCACGATGGAAGACATTAGGAGAATGGAAGACGAGACTCAGAAAGAACTAGAAACA|CCCACGACCTCCCTGCAAACAAGGCCTCAGCATCCCAGCCTGGCAGCCACTTGCAGTGCCTGTCTGTCCACTGCACAGACGACGTGGGTGACGCCAAGGCTCGAGCCTCCGTGCCCACCTGGCGGTCCCTGCATTCTGACATCTCCAACAGATTTGGGACATTCGTGGCTGCCCTAACTTGAATGACAAGAAAGATCCCCTCC	30076	0.19778572529258198	0.933823480298851	0.920296484602516	Y	Y	3.07101108092519	3.2038455805864303	3.07101108092519	0	0.0	0.0127369706317074	Y	0.0178523231154811	N	Y	0	0	ENSG00000180957	ENSG00000169184	+	-	22	22	28316122	28197486	coding	coding	PITPNB	MN1	28202413	28144265	-	-	0	28254375	28147084	-	+	N	-	-	N	Plate-4-siNT-1	1	0.0	1.0	1
49	GCCTGCATGAGGTCCCTGTCAGTATACACCCTGGGGTGTACCCCACCCCTTCCCACTTTAATAAACGTGCTCCCTGTTGGGTGTCATCTGTGAAGACTGCCAGGCCTAGGCTCTCTGTAGAGAGTCTTCAAGATCCCGGAGTGGTAGCGCTGTCTCCTGGTGAAGGAGTATTTGTCACACTGGAATGTGACTGTGTGTGTAT|ATCCACTTCATCCAAGCCCAGCTTCGCAGACCTCTGGCGCCCGGCGGGTTCCCAGTTCCCCCGCTTCTTCCGAGGAGACAGCGGAGGCGAGGCCACCGGGCTGTCAGGCTGAAGCTCCGTGGCCGCCGGGTCCTGCACGCAGAGAAGACCCCAGCGCCGGCGCGGCTCAGGGCTGGGCCCACGGGACTCCGGACGC…	27219	0.3854886814933521	0.980840947970971	0.913692182374199	Y	Y	3.35715736809928	3.51952501003312	3.35715736809928	0	0.0	0.0	Y	0.0	N	N	0	0	ENSG00000134809	ENSG00000149150	+	-	11	11	57298276	57283259	utr3p	utr5p	TIMM10	SLC43A1	57295936	57252007	-	-	0	57295998	57283179	-	+	N	-	-	N	Plate-4-siNT-1	1	0.0	1.0	1
499	AGAAAAAGGAACCTATCCTAGTGTGTCCACCTTTACGAAGCCGAGCATACACACCACCTGAAGATCTCCAGAGTCGTTTGGAATCTTACGTTAAAGAAGTTTTTGGTTCATCTCTTCCTAGTAATTGGCAAGACATCTCCCTGGAAGATAGTCGTCTAAAGTTCAATCTTCTGGCTCATTTAGCTGATGACTTGGGTCATGTAGTCCCTAACTCCAGACTCCACCAGATGTGCAG|GGTTTTGAGGTTTTGCTGAAGATATTCCTGAAGAATCATCCCAGGTGCCACACTAAAAAAATGATCCAGTTGACAGCTACCCCTGTGAGTGCACTTGTTGATGAGCCAGTGCATATCCGAGCTACAGGCCTGATTCCCTTTCAGATGGTGAGTTTTCAGGCAT…	36732	0.4471319112549579	0.4616794817214529	0.585198014975041	Y	Y	3.51207644450867	3.48912663185998	3.48912663185998	9	0.0	0.0196383515559293	Y	0.0024390243902437892	N	Y	0	0	ENSG00000136897	ENSG00000136881	+	-	9	9	104160896	104145801	coding	utr5p	MRPL50	BAAT	104149915	104122699	-	-	0	104152859	104133745	-	+	N	-	-	N	Plate-4-siNT-1	1	0.0	1.0	1
666	TGCCCGGACTCCTGCTGTTGAGGGTCTGACAGAGGCTGAGGAGGAGGAGCTCAGGGCTGAGCTTACCAAGGTGGAAGAGGAAATTGTCACTCTGCGCCAGGTCCTGGCAGCCAAGGAGAGGCACTGTGGAGAGCTCAAGAGGAGGCTGGGCCTCTCCACCCTGGGGGAGCTGAAACAGAACCTGTCCAGGAGCTGGCATGACGTGCAGGTCTCTAGCGC|AATAGCCTAACATGGCAGACCAGAGACAGCGCTCACTGTCTACCTCTGGGGAGTCATTGTACCACGTCCTTGGGTTGGACAAGAACGCAACCTCAGATGACATTAAAAAGTCCTATCGGAAGCTTGCCTTGAAATATCACCCCGACAAGAACCCCGACAACCCGGAGGCCGCGGACA	73445	0.145674874300673	0.582651060156256	0.7059055172888291	Y	Y	3.67952553980864	3.72824693801095	3.67952553980864	0	0.99436451351236	0.0	Y	0.0	N	Y	0	0	ENSG00000101150	ENSG00000101152	+	-	20	20	62522898	62567384	coding	utr5p	TPD52L2	DNAJC5	62496596	62526518	+	+	0	62505169	62559688	+	-	N	-	-	N	Plate-4-siNT-1	2	0.0666666666666667	1.5	1
414	GGAAGAGCCGTCAACTTAGCGAGCGCAACAGGCTGCCGCTGAGGAGCTGGAGCTGGTGGGGACTGGGCCGCAATGGACAAGCTGAAGAAGGTGCTGAGCGGGCAGGACACGGAGGACCGGAGCGGCCTGTCCGAG|ACGGATGTTTCCAGTCCTAAAGATTAGTGTCACAGGGTTGGACCCCAATGCCATGTACTCCCTCCTGCTGGACTTTGTCCCTACGGACAGTCACCGCTGGAAGTACGTCAACGGGGAATGGGTGCCCGCTGGCAAGCCAGAGGTCTCCAGCCACAGCTGCGTCTACATTCACCCGGACTCCCCCAACTTTGGGGCCCACTGGATGAAAGCTCCCATCTCCTTCAGCAA	11151	0.592233698561841	0.5803837476544139	0.706585950039043	N	Y	3.25888918858746	3.58064844605001	3.25888918858746	4	0.9926129426129432	0.0	Y	0.9926129426129432	N	Y	0	0	ENSG00000213064	ENSG00000143178	+	-	1	1	168212378	168283664	coding	coding	SFT2D2	TBX19	168195176	168250278	+	+	0	168195380	168260398	+	-	N	-	-	N	Plate-4-siNT-1	1	0.0	1.0	1
256	TTCGTAGCAAAATTAACCTTTTTTTTTTCCAGTCACAGTATTTGTGAAAAGTAATGAGCCATAGTACCCAGTCATGTTAAATGAATATTAAAAGCATGGAGAGGAAACATGAGGAACAATGAATTTCAACATATGGCTTCAGAACATGAAGATGTTCTTGTATGGATTATAGTATCTAGTATTCAAAAATGCCTGCATCTCTTCTCTTATTTATT|GATCAACAAACAGTAATAATGACTGAATGTACAAGTCTTCAGTTTGTCAGCCCTTTTGCTTTTGAGGCAATGCAGAAGGTGGATGTTGTTTGCCTGGCATCTTTAAGTGATCCAGAATTAAGACTTCTTCTGCCCTGTTTGGTACGGATGGCACTTTGTGCACCTGCTGACCAGAGCCAAAG	54886	0.18475640205895105	0.698827470341561	0.8008300773125451	Y	Y	3.17784060131804	3.4246428667082407	3.17784060131804	5	0.0	0.0	Y	0.013473963222706995	N	N	0	0	ENSG00000108510	ENSG00000108506	+	-	17	17	60142643	60005377	utr3p	coding	MED13	INTS2	60019966	59942731	-	-	0	60023381	60004023	-	+	N	-	-	N	Plate-4-siNT-1	1	0.0	1.0	1
945	CTGGAGGCCCGGGCTGTGCGGGGGTTGTGGGGGGTGGCCGGCCTCAGGGTCCGGAGGGTCTCGTCCCAGGGCGCCCGGCCCGCTGCCCAGCGGCCGCCCCACGCTGCCATTGTAGCTGTGGCTGTTCATGACTACCTGGGTGCAGGGGTTGGGCTCGCTGCAGGCCGCCCGGGGCCCGGCATGGCTCAGCGGCTGGGCTCCTGCACTGACC|TGAGCACTGCAATGGCGTCCTCGATGGTGCGCGCCTCCACGCTGCCCTCCTCCAGCACGCGGCGGTTCACGTTCTCCTCCAGCGGCACCTCCAGATGGCTCTTGGCTTTCTCGGCTGGGCGGGTGGGTGGGTGACAGAGACAGAGAGAGATAAGCAAAGATGCACAGTTCCAAGGAGATGAGATAGA…	13365	0.7070742480632909	0.969157017666697	0.869654301603589	Y	Y	3.1767676787548	3.64081336021051	3.1767676787548	2	0.0	0.0	Y	0.0	N	Y	0	0	ENSG00000105642	ENSG00000007080	-	+	19	19	18110893	18054793	utr5p	coding	KCNN1	CCDC124	18062111	18043824	+	+	0	18084617	18054184	-	+	N	-	1	N	Plate-4-siNT-1	1	0.0	1.0	1
384	GAGCAGGAACTCAAAGCAGCCGCTGATGGCGTACTATCTGAAGTGAGGAAAAAACAAGCAGATACCAAAAGAATGGTGGACATTCTACGGGCTTTGGAGAAATTGAGGAAACTGAGGAAAGAGGCTGCAGCGAGGAAAG|CTGTTTGGGGCTCAGCTAAGTGACCACACAGGAGAGCAGTGAGGCCATTTGAGGCCTGAGCCTGGTCCTCAGGACTCGACTCTCTCTCCCTGCCATCAAGCAGCCTGCCCCAGCCCTGCCAGCCATCTCCACACTCCTGACAGAATGAATGCCCTCGATGGTGTTCCTTTCAAGTTGCCCAAGGGCTTTGTGATAGGCACAGAGCCTCTCCCT	10434	0.24204589827686399	0.808373786744432	0.887042913200816	Y	Y	3.0301624037703903	3.46554497702552	3.0301624037703903	0	0.0	0.0	Y	0.0	N	Y	0	0	ENSG00000090470	ENSG00000246922	+	-	15	15	65426174	65407535	coding	utr5p	PDCD7	UBAP1L	65409717	65385338	-	-	0	65421370	65398697	-	+	N	-	-	N	siPCBP2-1	1	0.0	1.0	1
571	CCCAGCCTCAATGGCGTCTCTCAGGCAGACCTGCTGGACGGCTGCGATGTCTGCTCCTATGACCTGAAGTCTCATGCCCCCACCTGCTAGAATCTGCGGGAGCCCGTGGTGTAGCCTCCTCTGGCCTGAAAGGTCTGCCTCACACAGGCCTTCCCTGCAGGGCAGCCCATGGTGGCAGCCGGAG|CCAGCTCCCCTAGTCCAGGCCGAGCTTGCACTTGCGTCTTGTCTGCTGCTGCTGAACCAAGATTTAGCTGTGCGCCCTCCTTGCAGTCTCCTGGAACCAGCAGGAGGAAACATGGGGGATACTGGCCTGAGAAAGCGGAGAGAGGATGAGAAGTCGATCCAGAGCCAAGAGCCTAAGACCACCAGTCTCCAAAAGGAGCTGGGCCTCATCAGTG…	7118	0.787790576209428	0.5880700457044711	0.6698569741279581	N	Y	3.20976656280103	3.53209488171704	3.20976656280103	0	0.0	0.0	Y	0.00780279503105585	N	N	0	0	ENSG00000121289	ENSG00000021488	+	-	19	19	33462897	33360672	utr3p	utr5p	CEP89	SLC7A9	33369908	33321415	-	-	0	33369974	33359551	-	+	N	-	-	N	siPCBP2-1	1	0.0	1.0	1
127	AGAGCTAAGAACTGTTGAGAGTGAAGCTGCATCTTATCTGGACCAGATTTCTAGATATTATATTACAAGAGCCAAATTGGTTTCTAAAATAGCTAAATATCCCCATGTGGAGGACTATCGCCGCACCGTGACAGAGATTGATGAGAAAGAATATATCAGCCTTCGGCTCATCATATCAGAGCTGAGGAATCAATATG|ATCTGGTGGCTTGGGTCACAGCCAGCTTCCTGCACATTCCCCATGCCGAGGACATCCCAAACACAGTGACTCTGGGGAACAGAGTTGGCTTCTTGCTCCGACCCTATAACTTCTTTGATGAGGACCCCTCCATCTTCTCCCCTGGCAGTGTCTACTTTGAGAAGGGCCAGGATGCTGGGCTCTGCAGCATCAATCCTGT	8468	0.234797666107019	0.975848142875245	0.9597704103441792	Y	Y	3.60888739872753	3.46079439322662	3.46079439322662	1	0.0	0.0	Y	0.0	N	Y	0	0	ENSG00000131467	ENSG00000131480	+	-	17	17	40995523	41002724	coding	coding	PSME3	AOC2	40976402	40996617	+	+	0	40991397	41002099	+	-	N	-	-	N	siPCBP2-1	1	0.0	1.0	1
330	TTGAGAAAAAAGGTTTGGATAAATACCTCGGACATTATTTTGGTTGGTCTCCGAGACTACCAGGATAACAAAGCTGATGTAATTTTAAAATACAATGCAGACGAAGCTAGAAGTCTGAAGGCATACGGCGAGCTTCCAGAGCATGCTAAAATCAATGAAACTGATACATTTGGTCCTGGAGATGATGATGAAATTCAGTTTGATGACATTGGAGATGATGATGAAGATATTGATGAC|GCATGGAGGGATTTTTGAAATCAGATGAGAGGCAGAGATTGGCCAAAGAAAGACGAGAAGAAAGAGAAAAATGTCTGGGTAAGTTATGCACTTTGGCTATTTTGGTCCAAGGGAGTGGAGATATGGTGGTGTCTTTTCTGAAGATTCTTAGAAATTTGTGA…	36646	0.5233649613117429	0.491802988342081	0.534366085895222	Y	Y	2.84284912476227	2.89359261981439	2.84284912476227	0	0.0	0.0	Y	0.0	N	Y	0	0	ENSG00000173674	ENSG00000184368	+	-	X	X	20159962	20135035	coding	coding	EIF1AX	MAP7D2	20142636	20024831	-	-	0	20148634	20082923	-	+	N	-	1	N	siPCBP2-1	2	0.0	2.0	2
165	GCCTATAAGCTGGTGACCATCAAATTCAAGTGGTGGGGACTGCAAAGCAAAGTAGAAAACTTCATTCAAAAGCAAGAAAAACGGATATTTACAAACTTCCATCGCCAGCTTTTTTGTTGGATTGACAAGTGGATCGATCTCACGATGGAAGACATTAGGAGAATGGAAGACGAGACTCAGAAAGAACTAGAAACA|CCCACGACCTCCCTGCAAACAAGGCCTCAGCATCCCAGCCTGGCAGCCACTTGCAGTGCCTGTCTGTCCACTGCACAGACGACGTGGGTGACGCCAAGGCTCGAGCCTCCGTGCCCACCTGGCGGTCCCTGCATTCTGACATCTCCAACAGATTTGGGACATTCGTGGCTGCCCTAACTTGAATGACAAGAAAGATCCCCTCC…	18838	0.265441429459047	0.9440453580307759	0.950243336660154	Y	Y	3.07101108092519	3.2038455805864303	3.07101108092519	3	0.0	0.0	Y	0.0	N	Y	0	0	ENSG00000180957	ENSG00000169184	+	-	22	22	28316122	28197486	coding	coding	PITPNB	MN1	28202413	28144265	-	-	0	28254375	28147084	-	+	N	-	-	N	siPCBP2-1	1	0.0	1.0	1
99	TCCCTGGGCACCAGGAAGGAACTGCAGAAGGAGCTCCAGGAGCGTCTTTCTCAGGAATGCCCGATCAAGGAGGTGGTGCTTTATGTCAAAGAAGAAATGAAGAGGAATGATCTTCCAGAAACAGCAGTGATTGGTCTTCTGTGGACATGTATAATGAACGCTGTTGAGTGGAACAAGAAGGAAGAACTTGTTGCAGAGCAGGCTCTGAAGCACCTGAAG|TTGGTTAGTCTGCTGCTAATTGGAATTGCTGCGTGGGGCATTGGCTTCGGGCTGATTTCCAGTCTCCGAGTGGTCGGCGTGGTCATTGCAGTGGGCATCTTCTTGTTCCTGATTGCTTTAGTGGGTCTGATTGGAGCTGTAAAACATCATCAGGTGTTGCTATTTTTTTATATGATTAT…	21732	0.29627666492569105	0.710724075427048	0.8123460355998579	Y	Y	3.4937534244795	3.4571608175836404	3.4571608175836404	0	0.0	0.0	Y	0.0	N	Y	0	0	ENSG00000136261	ENSG00000106537	+	-	7	7	16746148	16824161	coding	coding	BZW2	TSPAN13	16685756	16793160	+	+	0	16736686	16815836	+	-	N	-	-	N	siPCBP2-1	1	0.0	1.0	1
354	CTCCATAGCATAGACTGCTGTTCATCTGACGACACCAAAAAGAAGATGTACAGCTCCATCCTAGTGGTGGGAGGTGGTTTGATGTTTCATAAAGCTCAAGAATTTCTGCAGCACAGAATTCTCAACAAAATGCCACCATCCTTCAGGCGAATTATTGAAAATGTGGATGTGATCACAAGGCCTAAG|ACAATCACAAAGAGTGTGTAGGCCAGCCCCGGTCACAGAGTGCACCGTATCCTGTCACTTCTGGATGTGAGGGAGAAGTGAGTCATCTCATTCCCCTCCGTGGATCAGAGGACTTGGACTAGATAGAAGCATGTGGTGTCTCCTACGAGGCCTGGGCCGGCCTGGAGCCCTGGCACGGGGAGCCCTGGGGCAGCAGCAATCCCTGGGTGCCC…	3244	0.5969074310154721	0.6810165768228971	0.783776737337507	N	Y	3.69272725367833	3.46232197653647	3.46232197653647	0	0.0	0.0	Y	0.0	N	Y	0	0	ENSG00000113812	ENSG00000016391	+	-	3	3	53916229	53880417	coding	utr5p	ACTR8	CHDH	53901093	53850387	-	-	0	53904009	53875026	-	+	N	-	-	N	siPCBP2-1	1	0.0	1.0	1
494	TATGAGATTGTCCAAAACAAAGAAACATGTCAGCAGGGCCTATGGTGGTTCCATGTGTGCTAAATGTGTTCGTGACAGGATCAAGCGTGCTTTCCTTATCGAGGAGCAGAAAATCGTTGTGAAAGTGTTGAAGGCACAAGCACAGAGTCAGAAAGCTAAATAAAAAAATGAAACTTTTTTGAGTAATAAAAATGAAAAGACGCT|GAATAATTTATGATGTTATTGTTGAACCTCCAAGTGTCGGTTCTATGACTGATGAACATGGGCATCAGAGGCCAGTAGCTTTCTTGGCCTACAGGTAAAAGATACCTTTTTGAATGATTTGGTGGTGGGAAAGAAGGTTGCTGTGGTATGCCCACTTATTTAAAAATAGAGTAAAACCTATGGGATCCATGTGT…	3473	0.7793342168255308	0.896159728961207	0.906676921607473	Y	Y	2.9453386794128598	3.59272380419397	2.9453386794128598	0	0.0	0.0	Y	0.0	N	Y	0	0	ENSG00000109475	ENSG00000198856	+	-	4	4	109551568	109588976	utr3p	coding	RPL34	OSTC	109541722	109571740	+	+	0	109546409	109576720	+	-	N	-	1	N	siPCBP2-1	5	0.0	4.5	2
235	GGAAGAGCCGTCAACTTAGCGAGCGCAACAGGCTGCCGCTGAGGAGCTGGAGCTGGTGGGGACTGGGCCGCAATGGACAAGCTGAAGAAGGTGCTGAGCGGGCAGGACACGGAGGACCGGAGCGGCCTGTCCGAG|ACGGATGTTTCCAGTCCTAAAGATTAGTGTCACAGGGTTGGACCCCAATGCCATGTACTCCCTCCTGCTGGACTTTGTCCCTACGGACAGTCACCGCTGGAAGTACGTCAACGGGGAATGGGTGCCCGCTGGCAAGCCAGAGGTCTCCAGCCACAGCTGCGTCTACATTCACCCGGACTCCCCCAACTTTGGGGCCCACTGGATGAAAGCTCCCATCTCCTTCAGCAAAGT	19448	0.678724339573985	0.639805182219997	0.7369508645018069	N	Y	3.25888918858746	3.58064844605001	3.25888918858746	0	0.992612776264002	0.0	Y	0.992612776264002	N	Y	0	0	ENSG00000213064	ENSG00000143178	+	-	1	1	168212378	168283664	coding	coding	SFT2D2	TBX19	168195176	168250278	+	+	0	168195380	168260398	+	-	N	-	-	N	siPCBP2-1	1	0.0	1.0	1
128	GTAGCAAAATTAACCTTTTTTTTTTCCAGTCACAGTATTTGTGAAAAGTAATGAGCCATAGTACCCAGTCATGTTAAATGAATATTAAAAGCATGGAGAGGAAACATGAGGAACAATGAATTTCAACATATGGCTTCAGAACATGAAGATGTTCTTGTATGGATTATAGTATCTAGTATTCAAAAATGCCTGCATCTCTTCTCTTATTTATT|GATCAACAAACAGTAATAATGACTGAATGTACAAGTCTTCAGTTTGTCAGCCCTTTTGCTTTTGAGGCAATGCAGAAGGTGGATGTTGTTTGCCTGGCATCTTTAAGTGATCCAGAATTAAGACTTCTTCTGCCCTGTTTGGTACGGATGGCACTTTGTGCACCTGCTGACCAGAGCCAAAGCT	26491	0.22026831428989105	0.743773371535097	0.8386205913834351	Y	Y	3.17784060131804	3.4246428667082407	3.17784060131804	1	0.0	0.0	Y	0.0	N	N	0	0	ENSG00000108510	ENSG00000108506	+	-	17	17	60142643	60005377	utr3p	coding	MED13	INTS2	60019966	59942731	-	-	0	60023381	60004023	-	+	N	-	-	N	siPCBP2-1	1	0.0	1.0	1
424	CGCCTCAAGGTTACGGAGGCAGTGACCACCCACCCTGGAGCCATGGTCCACGCCTTCCTCATTCACACCTTGAGGGCCCCGAATACTGAGGACACGGGCCTTTGCCGAGTGCTGTACTCCTGCGTCTTCGGTGCTGAGAAGTCACCTGATGACCCACGGCCGCATGGTGCCGAGAGGGACAGGCTTCTCCGGAAGGAACAGATTTTAGCTGTGGCC|AGTCTCGTTTCCTCTCAGTCCATCCACCCTTCATGGGGCCAGAGCCCTCTCTCCAGAATCTGAGCAGCAATGCCGTTTGCTGAAGACAAGACCTATAAGTATATCTGCCGCAATTTCAGCAATTTTTGCAATGTGGATGTTGTAGAGATTCTGCCTTACCTGCCCTGCCTCACAGCAAGAGA…	27774	0.626415283227069	0.849090352595858	0.9104331435706859	Y	Y	3.7684867009189302	3.22846030519079	3.22846030519079	0	0.9949361190808992	0.0	Y	0.599953407391059	N	Y	0	0	ENSG00000125843	ENSG00000088888	+	-	20	20	3805949	3849280	coding	utr5p	AP5S1	MAVS	3801178	3827487	+	+	0	3802940	3835205	+	-	N	-	-	N	siPCBP2-1	1	0.0	1.0	1
231	CATCACAGATTGGCTGCAGTGCGCCTGGCTACCTTCCTACCTCGCTGGCTTGGCATCCTCAGCAAAGTGAAGTCTTTGTCTTTGGTGATGAGAATGGGACAGTCTCCCTTGTGGACACCAAGAGTACAAGCTGTGTCCTGAGCTCAGCTGTACACTCCCAGTGTGTCACTGGGCTGGTGTTCTCCCCACACAGG|TGCTGCCCATAAACTCGTGTGTTATTTCACCAACTGGGCACACAGTCGGCCAGGCCCTGCCTCGATCTTGCCCCATGACCTGGACCCCTTTCTCTGCACCCACCTGATATTTGCCTTTGCCTCAATGAACAACAATCAGATTGTTGCTAAGGATCTCCAGGATGAGAAAATTCTCTACCCAGAGTTCAACAAACTAAAGGAGAG…	14986	0.621563962894245	0.8293088586053861	0.897519535048426	N	Y	3.15848451151898	3.4451253122330296	3.15848451151898	0	0.994857841791268	0.00242130750605318	Y	0.00242130750605318	N	Y	0	0	ENSG00000116455	ENSG00000085465	+	-	1	1	111991998	111970399	coding	coding	WDR77	OVGP1	111982512	111956936	-	-	0	111985275	111969263	-	+	N	-	-	N	siPCBP2-1	1	0.0	1.0	1
431	GCTGCCCGGACTCCTGCTGTTGAGGGTCTGACAGAGGCTGAGGAGGAGGAGCTCAGGGCTGAGCTTACCAAGGTGGAAGAGGAAATTGTCACTCTGCGCCAGGTCCTGGCAGCCAAGGAGAGGCACTGTGGAGAGCTCAAGAGGAGGCTGGGCCTCTCCACCCTGGGGGAGCTGAAACAGAACCTGTCCAGGAGCTGGCATGACGTGCAGGTCTCTAGCGC|AATAGCCTAACATGGCAGACCAGAGACAGCGCTCACTGTCTACCTCTGGGGAGTCATTGTACCACGTCCTTGGGTTGGACAAGAACGCAACCTCAGATGACATTAAAAAGTCCTATCGGAAGCTTGCCTTGAAATATCACCCCGACAAGAACCCCGACAACCCGGAGGCCGCGGACA	52237	0.20388898220998197	0.642441711054049	0.736909837608265	Y	Y	3.67952553980864	3.72824693801095	3.67952553980864	0	0.994364442178893	0.0	Y	0.00250626566416035	N	Y	0	0	ENSG00000101150	ENSG00000101152	+	-	20	20	62522898	62567384	coding	utr5p	TPD52L2	DNAJC5	62496596	62526518	+	+	0	62505169	62559688	+	-	N	-	-	N	siPCBP2-1	2	0.0181818181818182	1.5	1
493	GCAGGCTACATGGACTTTCCTAAAGTTGGGGGTATGCCTTTTTCTGTGTATGGGAATGCAATGATTCCTCCAGTAGCACCTATCCCTGATGGTGCTGGAGGACCCATATTTAATGGCCCTCATGCTGCAGACCCTTCTTGGAACTCACTGATAAAGATGGTTTCCAGCTCCACGGAAAATAATGGCCCTCAAACGG|CTCACTTATCTAAAGAATATGAGGAGGCTAATTTCAGAGCTATATGTGCGAGATAACTGCCACCCTTTCAAAGCCACTGTGTTGGTTTGGATTCAGCTTCCAATGTGGATCTTCATGTCTTTTGCTCTCCGGAATTTAAGCACGGGGGCAGCACATTCAGAAGCAGGTTTTTCTGTTCAGGAACAGTTAGCTACTGGTGGAA…	13792	0.24671770024748602	0.9308434967885432	0.9445613020263952	Y	Y	3.588962247475	3.4471914517728104	3.4471914517728104	0	0.0	0.0	Y	0.00249376558603498	N	Y	0	0	ENSG00000132466	ENSG00000163626	+	-	4	4	74124515	73935472	coding	coding	ANKRD17	COX18	73939093	73921797	-	-	0	73942657	73931130	-	+	N	-	-	N	siPCBP2-1	1	0.0	1.0	1
246	TTGAGAAAAAAGGTTTGGATAAATACCTCGGACATTATTTTGGTTGGTCTCCGAGACTACCAGGATAACAAAGCTGATGTAATTTTAAAATACAATGCAGACGAAGCTAGAAGTCTGAAGGCATACGGCGAGCTTCCAGAGCATGCTAAAATCAATGAAACTGATACATTTGGTCCTGGAGATGATGATGAAATTCAGTTTGATGACATTGGAGATGATGATGAAGATATTGATGAC|GCATGGAGGGATTTTTGAAATCAGATGAGAGGCAGAGATTGGCCAAAGAAAGACGAGAAGAAAGAGAAAAATGTCTGGGTAAGTTATGCACTTTGGCTATTTTGGTCCAAGGGAGTGGAGATATGGTGGTGTCTTTTCTGAAGATTCTTAGAAATTTGTGA…	44527	0.516047874042438	0.43597492174605296	0.5473178340502729	Y	Y	2.84284912476227	2.89359261981439	2.84284912476227	0	0.0	0.0	Y	0.0	N	Y	0	0	ENSG00000173674	ENSG00000184368	+	-	X	X	20159962	20135035	coding	coding	EIF1AX	MAP7D2	20142636	20024831	-	-	0	20148634	20082923	-	+	N	-	1	N	siPCBP2-4	2	0.0	2.0	2
261	AGAAAAAGGAACCTATCCTAGTGTGTCCACCTTTACGAAGCCGAGCATACACACCACCTGAAGATCTCCAGAGTCGTTTGGAATCTTACGTTAAAGAAGTTTTTGGTTCATCTCTTCCTAGTAATTGGCAAGACATCTCCCTGGAAGATAGTCGTCTAAAGTTCAATCTTCTGGCTCATTTAGCTGATGACTTGGGTCATGTAGTCCCTAACTCCAGACTCCACCAGATGTGCAG|GGTTTTGAGGTTTTGCTGAAGATATTCCTGAAGAATCATCCCAGGTGCCACACTAAAAAAATGATCCAGTTGACAGCTACCCCTGTGAGTGCACTTGTTGATGAGCCAGTGCATATCCGAGCTACAGGCCTGATTCCCTTTCAGATGGTGAGTTTTCAGGCAT…	5523	0.517154161667609	0.4812712583694601	0.635828687652099	Y	Y	3.51207644450867	3.48912663185998	3.48912663185998	2	0.0	0.0	Y	0.00242718446601942	N	Y	0	0	ENSG00000136897	ENSG00000136881	+	-	9	9	104160896	104145801	coding	utr5p	MRPL50	BAAT	104149915	104122699	-	-	0	104152859	104133745	-	+	N	-	-	N	siPCBP2-4	1	0.0	1.0	1
95	TTCGTAGCAAAATTAACCTTTTTTTTTTCCAGTCACAGTATTTGTGAAAAGTAATGAGCCATAGTACCCAGTCATGTTAAATGAATATTAAAAGCATGGAGAGGAAACATGAGGAACAATGAATTTCAACATATGGCTTCAGAACATGAAGATGTTCTTGTATGGATTATAGTATCTAGTATTCAAAAATGCCTGCATCTCTTCTCTTATTTATT|GATCAACAAACAGTAATAATGACTGAATGTACAAGTCTTCAGTTTGTCAGCCCTTTTGCTTTTGAGGCAATGCAGAAGGTGGATGTTGTTTGCCTGGCATCTTTAAGTGATCCAGAATTAAGACTTCTTCTGCCCTGTTTGGTACGGATGGCACTTTGTGCACCTGCTGACCAGAGCCAAAG	27301	0.21179957796345397	0.7111501117934641	0.91257058692332	Y	Y	3.17784060131804	3.4246428667082407	3.17784060131804	1	0.0	0.0	Y	0.0	N	N	0	0	ENSG00000108510	ENSG00000108506	+	-	17	17	60142643	60005377	utr3p	coding	MED13	INTS2	60019966	59942731	-	-	0	60023381	60004023	-	+	N	-	-	N	siPCBP2-4	1	0.0	1.0	1
458	GAGATTGTCCAAAACAAAGAAACATGTCAGCAGGGCCTATGGTGGTTCCATGTGTGCTAAATGTGTTCGTGACAGGATCAAGCGTGCTTTCCTTATCGAGGAGCAGAAAATCGTTGTGAAAGTGTTGAAGGCACAAGCACAGAGTCAGAAAGCTAAATAAAAAAATGAAACTTTTTTGAGTAATAAAAATGAAAAGACGCT|GAATAATTTATGATGTTATTGTTGAACCTCCAAGTGTCGGTTCTATGACTGATGAACATGGGCATCAGAGGCCAGTAGCTTTCTTGGCCTACAGAGTAAATGGACAATATATTATGGAAGGACTTGCATCCAGCTTCCTATTTACAATGGGAGGTTTAGGTTTCATAATCCTGGACCGATCGAATGCACCAAATATC…	5687	0.7572636295251541	0.882684771713001	0.9650386580304772	Y	Y	2.9453386794128598	3.59272380419397	2.9453386794128598	0	0.0	0.0	Y	0.0	N	Y	0	0	ENSG00000109475	ENSG00000198856	+	-	4	4	109551568	109588976	utr3p	coding	RPL34	OSTC	109541722	109571740	+	+	0	109546409	109576720	+	-	N	-	-	N	siPCBP2-4	6	0.0	5.16666666666667	5
389	CTCCTGCTGTTGAGGGTCTGACAGAGGCTGAGGAGGAGGAGCTCAGGGCTGAGCTTACCAAGGTGGAAGAGGAAATTGTCACTCTGCGCCAGGTCCTGGCAGCCAAGGAGAGGCACTGTGGAGAGCTCAAGAGGAGGCTGGGCCTCTCCACCCTGGGGGAGCTGAAACAGAACCTGTCCAGGAGCTGGCATGACGTGCAGGTCTCTAGCGC|AATAGCCTAACATGGCAGACCAGAGACAGCGCTCACTGTCTACCTCTGGGGAGTCATTGTACCACGTCCTTGGGTTGGACAAGAACGCAACCTCAGATGACATTAAAAAGTCCTATCGGAAGCTTGCCTTGAAATATCACCCCGACAAGAACCCCGACAACCCGGAGGCCGCGGACA	55587	0.137462062351066	0.598706794590819	0.807601182100497	Y	Y	3.67952553980864	3.72824693801095	3.67952553980864	0	0.9943648061812852	0.0	Y	0.0025706940874034	N	Y	0	0	ENSG00000101150	ENSG00000101152	+	-	20	20	62522898	62567384	coding	utr5p	TPD52L2	DNAJC5	62496596	62526518	+	+	0	62505169	62559688	+	-	N	-	-	N	siPCBP2-4	2	0.0185185185185185	1.6470588235294097	1
199	GGAAGAGCCGTCAACTTAGCGAGCGCAACAGGCTGCCGCTGAGGAGCTGGAGCTGGTGGGGACTGGGCCGCAATGGACAAGCTGAAGAAGGTGCTGAGCGGGCAGGACACGGAGGACCGGAGCGGCCTGTCCGAG|ACGGATGTTTCCAGTCCTAAAGATTAGTGTCACAGGGTTGGACCCCAATGCCATGTACTCCCTCCTGCTGGACTTTGTCCCTACGGACAGTCACCGCTGGAAGTACGTCAACGGGGAATGGGTGCCCGCTGGCAAGCCAGAGGTCTCCAGCCACAGCTGCGTCTACATTCACCCGGACTCCCCCAACTTTGGGGCCCACTGGATGAAAGCTCCCATCTCCTTCAGCA	27647	0.594773006620754	0.5959725090174499	0.8078355325238029	N	Y	3.25888918858746	3.58064844605001	3.25888918858746	0	0.992612998673605	0.0	Y	0.992612998673605	N	Y	0	0	ENSG00000213064	ENSG00000143178	+	-	1	1	168212378	168283664	coding	coding	SFT2D2	TBX19	168195176	168250278	+	+	0	168195380	168260398	+	-	N	-	-	N	siPCBP2-4	1	0.0	1.0	1
107	TGCCTATAAGCTGGTGACCATCAAATTCAAGTGGTGGGGACTGCAAAGCAAAGTAGAAAACTTCATTCAAAAGCAAGAAAAACGGATATTTACAAACTTCCATCGCCAGCTTTTTTGTTGGATTGACAAGTGGATCGATCTCACGATGGAAGACATTAGGAGAATGGAAGACGAGACTCAGAAAGAACTAGAAACA|CCCACGACCTCCCTGCAAACAAGGCCTCAGCATCCCAGCCTGGCAGCCACTTGCAGTGCCTGTCTGTCCACTGCACAGACGACGTGGGTGACGCCAAGGCTCGAGCCTCCGTGCCCACCTGGCGGTCCCTGCATTCTGACATCTCCAACAGATTTGGGACATTCGTGGCTGCCCTAACTTGAATGACAAGAAAGATCCCCTCC	9217	0.24262793113484	0.9366102383138828	0.9880286480855268	Y	Y	3.07101108092519	3.2038455805864303	3.07101108092519	3	0.0	0.0	Y	0.0	N	Y	0	0	ENSG00000180957	ENSG00000169184	+	-	22	22	28316122	28197486	coding	coding	PITPNB	MN1	28202413	28144265	-	-	0	28254375	28147084	-	+	N	-	-	N	siPCBP2-4	1	0.0	1.0	1
401	CCCCATTTAGGCCTGGCTGACCGGACACCCACCCTGGAGCCATGGTCCACGCCTTCCTCATTCACACCTTGAGGGCCCCGAATACTGAGGACACGGGCCTTTGCCGAGTGCTGTACTCCTGCGTCTTCGGTGCTGAGAAGTCACCTGATGACCCACGGCCGCATGGTGCCGAGAGGGACAGGCTTCTCCGGAAGGAACAGATTTTAGCTGTGGCC|AGTCTCGTTTCCTCTCAGTCCATCCACCCTTCATGGGGCCAGAGCCCTCTCTCCAGAATCTGAGCAGCAATGCCGTTTGCTGAAGACAAGACCTATAAGTATATCTGCCGCAATTTCAGCAATTTTTGCAATGTGGATGTTGTAGAGATTCTGCCTTACCTGCCCTGCCTCACAGCAAGAGAC…	44766	0.5605657877507321	0.8292010283729979	0.9672308085149319	Y	Y	3.7684867009189302	3.22846030519079	3.22846030519079	0	0.9949361487690659	0.0	Y	0.8227652069173191	N	Y	0	0	ENSG00000125843	ENSG00000088888	+	-	20	20	3805949	3849280	coding	utr5p	AP5S1	MAVS	3801178	3827487	+	+	0	3802940	3835205	+	-	N	-	-	N	siPCBP2-4	1	0.0	1.0	1
87	GTCCCTGGGCACCAGGAAGGAACTGCAGAAGGAGCTCCAGGAGCGTCTTTCTCAGGAATGCCCGATCAAGGAGGTGGTGCTTTATGTCAAAGAAGAAATGAAGAGGAATGATCTTCCAGAAACAGCAGTGATTGGTCTTCTGTGGACATGTATAATGAACGCTGTTGAGTGGAACAAGAAGGAAGAACTTGTTGCAGAGCAGGCTCTGAAGCACCTGAAG|TTGGTTAGTCTGCTGCTAATTGGAATTGCTGCGTGGGGCATTGGCTTCGGGCTGATTTCCAGTCTCCGAGTGGTCGGCGTGGTCATTGCAGTGGGCATCTTCTTGTTCCTGATTGCTTTAGTGGGTCTGATTGGAGCTGTAAAACATCATCAGGTGTTGCTATTTTTTTATATGATTA…	32915	0.289273999167521	0.6742086749015389	0.8879097518626601	Y	Y	3.4937534244795	3.4571608175836404	3.4571608175836404	0	0.0	0.0	Y	0.0	N	Y	0	0	ENSG00000136261	ENSG00000106537	+	-	7	7	16746148	16824161	coding	coding	BZW2	TSPAN13	16685756	16793160	+	+	0	16736686	16815836	+	-	N	-	-	N	siPCBP2-4	1	0.0	1.0	1
399	CGGAGGCTGAGGCTCTGGCCGCAGCCCGGGAGCGGAGCAGCCGCTTCTTGAGCGGCCTGGAGCTGGTGAAGCAGGGTGCCGAGGCGCGCGTGTTCCGTGGCCGCTTCCAGGGCCGCGCGGCGGTGATCAAGCACCGCTTCCCCAAGGGCTACCGGCACCCGGCGCTGGAGGCGCGGCTTGGCAGACGGCGGACGGTGCAGGAGGCCCGGGCGCTCCTCCGCTGTCGCCGCGCT|GGAAGGCCGCTGCTTGTTTGTCATCCTGCTCATGGCGGTGTACTGGTGCACGGAGGCCCTGCCGCTCTCAGTGACGGCGCTGCTGCCCATCGTCCTCTTCCCCTTCATGGGCATCTTGCCCTCCAACAAGGTCTGCCCCCAGTACTTCCTCGACACCAACTTCCT…	4191	0.37443478324778995	0.483350005821469	0.635728431010932	Y	Y	3.11013383567725	3.54400240599166	3.11013383567725	5	0.988533919314852	0.00245098039215674	Y	0.501225490196078	N	Y	0	0	ENSG00000172315	ENSG00000158296	+	-	20	20	45318418	45304714	coding	utr5p	TP53RK	SLC13A3	45313004	45186463	-	-	0	45317771	45242364	-	+	N	-	1	N	siPCBP2-4	1	0.0	1.0	1
242	CATAGCATAGACTGCTGTTCATCTGACGACACCAAAAAGAAGATGTACAGCTCCATCCTAGTGGTGGGAGGTGGTTTGATGTTTCATAAAGCTCAAGAATTTCTGCAGCACAGAATTCTCAACAAAATGCCACCATCCTTCAGGCGAATTATTGAAAATGTGGATGTGATCACAAGGCCTAAG|ACAATCACAAAGAGTGTGTAGGCCAGCCCCGGTCACAGAGTGCACCGTATCCTGTCACTTCTGGATGTGAGGGAGAAGTGAGTCATCTCATTCCCCTCCGTGGATCAGAGGACTTGGACTAGATAGAAGCATGTGGTGTCTCCTACGAGGCCTGGGCCGGCCTGGAGCCCTGGCACGGGGAGCCCTGGGGCAGCAGCAATCCCTGGGTGCCCGGG…	15796	0.513020871089489	0.641175884733084	0.859055967254512	N	Y	3.69272725367833	3.46232197653647	3.46232197653647	0	0.0	0.0	Y	0.0	N	Y	0	0	ENSG00000113812	ENSG00000016391	+	-	3	3	53916229	53880417	coding	utr5p	ACTR8	CHDH	53901093	53850387	-	-	0	53904009	53875026	-	+	N	-	-	N	siPCBP2-4	1	0.0	1.0	1
412	GAGAAAAAGGAACCTATCCTAGTGTGTCCACCTTTACGAAGCCGAGCATACACACCACCTGAAGATCTCCAGAGTCGTTTGGAATCTTACGTTAAAGAAGTTTTTGGTTCATCTCTTCCTAGTAATTGGCAAGACATCTCCCTGGAAGATAGTCGTCTAAAGTTCAATCTTCTGGCTCATTTAGCTGATGACTTGGGTCATGTAGTCCCTAACTCCAGACTCCACCAGATGTGCAG|GGTTTTGAGGTTTTGCTGAAGATATTCCTGAAGAATCATCCCAGGTGCCACACTAAAAAAATGATCCAGTTGACAGCTACCCCTGTGAGTGCACTTGTTGATGAGCCAGTGCATATCCGAGCTACAGGCCTGATTCCCTTTCAGATGGTGAGTTTTCAGGCA…	7693	0.47016604081271796	0.48103215266801297	0.635696742468239	Y	Y	3.51207644450867	3.48912663185998	3.48912663185998	2	0.0	0.0	Y	0.00242718446601931	N	Y	0	0	ENSG00000136897	ENSG00000136881	+	-	9	9	104160896	104145801	coding	utr5p	MRPL50	BAAT	104149915	104122699	-	-	0	104152859	104133745	-	+	N	-	-	N	siPCBP3-1	1	0.0	1.0	1
428	ATGTCATGGTTTTGGTGGATTCAGAAGAGGAAGAGGAGGAGGAGGAGGAGGAGGAGGAAGATGCTGCAGTAGGGGAACAGGAGGGAGCACGTGAGAGAGAGGAGTTGCCAAAAGAAATACCTAAGCAGGACCACATTCACAGAGTGACCGCCTTGGTGAATGGGAACATAGAACAGATGGGAAATGGATTCCAGGATCTTCA|AGAGGAACCGCTGCTGCTGGCCGAACTCAAGCCCGGGCGCCCCCACCAGTTTGATTGGAAGTCCAGCTGTGAAACCTGGAGCGTCGCCTTCTCCCCAGATGGCTCCTGGTTTGCTTGGTCTCAAGGACACTGCATCGTCAAACTGATCCCCTGGCCGTTGGAGGAGCAGTTCATCCCTAAAGGGTTTGAAGCCAAA…	17934	0.26733597312561197	0.9866374850324208	0.989095520442765	Y	Y	3.38912318237562	3.3174121187312595	3.3174121187312595	1	0.0	0.0	Y	0.0	N	Y	0	0	ENSG00000176834	ENSG00000176871	+	-	12	12	118573831	118500235	coding	coding	VSIG10	WSB2	118501398	118470712	-	-	0	118506182	118490283	-	+	N	-	-	N	siPCBP3-1	1	0.0	1.0	1
79	CCTGGGCACCAGGAAGGAACTGCAGAAGGAGCTCCAGGAGCGTCTTTCTCAGGAATGCCCGATCAAGGAGGTGGTGCTTTATGTCAAAGAAGAAATGAAGAGGAATGATCTTCCAGAAACAGCAGTGATTGGTCTTCTGTGGACATGTATAATGAACGCTGTTGAGTGGAACAAGAAGGAAGAACTTGTTGCAGAGCAGGCTCTGAAGCACCTGAAG|TTGGTTAGTCTGCTGCTAATTGGAATTGCTGCGTGGGGCATTGGCTTCGGGCTGATTTCCAGTCTCCGAGTGGTCGGCGTGGTCATTGCAGTGGGCATCTTCTTGTTCCTGATTGCTTTAGTGGGTCTGATTGGAGCTGTAAAACATCATCAGGTGTTGCTATTTTTTTATATGATTATTC	37326	0.219025245003527	0.674102508437162	0.8878738896524699	Y	Y	3.4937534244795	3.4571608175836404	3.4571608175836404	0	0.0	0.0	Y	0.0	N	Y	0	0	ENSG00000136261	ENSG00000106537	+	-	7	7	16746148	16824161	coding	coding	BZW2	TSPAN13	16685756	16793160	+	+	0	16736686	16815836	+	-	N	-	-	N	siPCBP3-1	1	0.0	1.0	1
747	CCAGCCTCAATGGCGTCTCTCAGGCAGACCTGCTGGACGGCTGCGATGTCTGCTCCTATGACCTGAAGTCTCATGCCCCCACCTGCTAGAATCTGCGGGAGCCCGTGGTGTAGCCTCCTCTGGCCTGAAAGGTCTGCCTCACACAGGCCTTCCCTGCAGGGCAGCCCATGGTGGCAGCCGGAG|CTCCCCTAGTCCAGGCCGAGCTTGCACTTGCGTCTTGTCTGCTGCTGCTGAACCAAGATTTAGCTGTGCGCCCTCCTTGCAGTCTCCTGGAACCAGCAGGAGGAAACATGGGGGATACTGGCCTGAGAAAGCGGAGAGAGGATGAGAAGTCGATCCAGAGCCAAGAGCCTAAGACCACCAGTCTCCAAAAGGAGCTGGGCCTCATCAGTGGCATC…	12541	0.534832801478627	0.5814565912500861	0.789021288914928	N	Y	3.20976656280103	3.5465630590714	3.20976656280103	0	0.0	0.0	Y	0.0	N	N	0	0	ENSG00000121289	ENSG00000021488	+	-	19	19	33462897	33360672	utr3p	utr5p	CEP89	SLC7A9	33369908	33321415	-	-	0	33369974	33359547	-	+	N	-	-	N	siPCBP3-1	1	0.0	1.0	1
403	TCCATAGCATAGACTGCTGTTCATCTGACGACACCAAAAAGAAGATGTACAGCTCCATCCTAGTGGTGGGAGGTGGTTTGATGTTTCATAAAGCTCAAGAATTTCTGCAGCACAGAATTCTCAACAAAATGCCACCATCCTTCAGGCGAATTATTGAAAATGTGGATGTGATCACAAGGCCTAAG|ACAATCACAAAGAGTGTGTAGGCCAGCCCCGGTCACAGAGTGCACCGTATCCTGTCACTTCTGGATGTGAGGGAGAAGTGAGTCATCTCATTCCCCTCCGTGGATCAGAGGACTTGGACTAGATAGAAGCATGTGGTGTCTCCTACGAGGCCTGGGCCGGCCTGGAGCCCTGGCACGGGGAGCCCTGGGGCAGCAGCAATCCCTGGGTGCCCG…	10621	0.487287942010258	0.640963811787556	0.85890649840691	N	Y	3.69272725367833	3.46232197653647	3.46232197653647	0	0.0	0.0	Y	0.0	N	Y	0	0	ENSG00000113812	ENSG00000016391	+	-	3	3	53916229	53880417	coding	utr5p	ACTR8	CHDH	53901093	53850387	-	-	0	53904009	53875026	-	+	N	-	-	N	siPCBP3-1	1	0.0	1.0	1
595	CTCCTGCTGTTGAGGGTCTGACAGAGGCTGAGGAGGAGGAGCTCAGGGCTGAGCTTACCAAGGTGGAAGAGGAAATTGTCACTCTGCGCCAGGTCCTGGCAGCCAAGGAGAGGCACTGTGGAGAGCTCAAGAGGAGGCTGGGCCTCTCCACCCTGGGGGAGCTGAAACAGAACCTGTCCAGGAGCTGGCATGACGTGCAGGTCTCTAGCGC|AATAGCCTAACATGGCAGACCAGAGACAGCGCTCACTGTCTACCTCTGGGGAGTCATTGTACCACGTCCTTGGGTTGGACAAGAACGCAACCTCAGATGACATTAAAAAGTCCTATCGGAAGCTTGCCTTGAAATATCACCCCGACAAGAACCCCGACAACCCGGAGGCCGCGGAC	50485	0.117733003048137	0.598565986230551	0.807519496258131	Y	Y	3.67952553980864	3.72824693801095	3.67952553980864	0	0.9943328256794748	0.0	Y	0.00257731958762875	N	Y	0	0	ENSG00000101150	ENSG00000101152	+	-	20	20	62522898	62567384	coding	utr5p	TPD52L2	DNAJC5	62496596	62526518	+	+	0	62505169	62559688	+	-	N	-	-	N	siPCBP3-1	2	0.0535714285714286	1.6666666666666698	1
194	GTGCCTATAAGCTGGTGACCATCAAATTCAAGTGGTGGGGACTGCAAAGCAAAGTAGAAAACTTCATTCAAAAGCAAGAAAAACGGATATTTACAAACTTCCATCGCCAGCTTTTTTGTTGGATTGACAAGTGGATCGATCTCACGATGGAAGACATTAGGAGAATGGAAGACGAGACTCAGAAAGAACTAGAAACA|CCCACGACCTCCCTGCAAACAAGGCCTCAGCATCCCAGCCTGGCAGCCACTTGCAGTGCCTGTCTGTCCACTGCACAGACGACGTGGGTGACGCCAAGGCTCGAGCCTCCGTGCCCACCTGGCGGTCCCTGCATTCTGACATCTCCAACAGATTTGGGACATTCGTGGCTGCCCTAACTTGAATGACAAGAAAGATCCCCT	13378	0.200060329954668	0.936708187721505	0.9880198795080541	Y	Y	3.07101108092519	3.2038455805864303	3.07101108092519	3	0.0	0.0	Y	0.0	N	Y	0	0	ENSG00000180957	ENSG00000169184	+	-	22	22	28316122	28197486	coding	coding	PITPNB	MN1	28202413	28144265	-	-	0	28254375	28147084	-	+	N	-	-	N	siPCBP3-1	1	0.0	1.0	1
655	CAGGCTACATGGACTTTCCTAAAGTTGGGGGTATGCCTTTTTCTGTGTATGGGAATGCAATGATTCCTCCAGTAGCACCTATCCCTGATGGTGCTGGAGGACCCATATTTAATGGCCCTCATGCTGCAGACCCTTCTTGGAACTCACTGATAAAGATGGTTTCCAGCTCCACGGAAAATAATGGCCCTCAAACGG|CTCACTTATCTAAAGAATATGAGGAGGCTAATTTCAGAGCTATATGTGCGAGATAACTGCCACCCTTTCAAAGCCACTGTGTTGGTTTGGATTCAGCTTCCAATGTGGATCTTCATGTCTTTTGCTCTCCGGAATTTAAGCACGGGGGCAGCACATTCAGAAGGTTTTTCTGTTCAGGAACAGTTAGCTACTGGTGGAATTCT…	11867	0.201814349971978	0.9215877426525092	0.9855505890015	Y	Y	3.588962247475	3.4471914517728104	3.4471914517728104	0	0.0	0.0024875621890548803	Y	0.0024875621890548803	N	Y	0	0	ENSG00000132466	ENSG00000163626	+	-	4	4	74124515	73935472	coding	coding	ANKRD17	COX18	73939093	73921797	-	-	0	73942657	73931130	-	+	N	-	-	N	siPCBP3-1	1	0.0	1.0	1
305	CACACCTGGCTTCCCCTCCATGCTCAGAACTGCTTCCTACTCTACATCCAGGCTCCTGAGCAGCCCCCAGCTTAAGCTTCAGCAGCTCCAGGGTAAATCCATCTCCGCCCAGAGCTGACTCCGGATCTGCCCCAGTGACAATAACAAGATAAATGCCTTCCATTCTCTTCGTACTTACAGGATGTAATCCACATATTTACACAGTGTTTCATTTGCG|GATCATGCGGCCAGATGATGCCAACGTGGCCGGCAATGTCCACGGGGGGACCATCCTGAAGATGATCGAGGAGGCAGGCGCCATCATCAGCACCCGGCATTGCAACAGCCAGAACGGGGAGCGCTGTGTGGCCGCCCTGGCTCGTGTCGAGCGCACCGACTTCCTGTCTCCCATGTGCATC…	10961	0.6391867212101	0.856130275791695	0.9742123675323879	Y	Y	3.47129812537077	3.54569782317086	3.47129812537077	1	0.0	0.0	Y	0.0	N	N	0	0	ENSG00000069812	ENSG00000097021	+	-	1	1	6484730	6454451	utr3p	coding	HES2	ACOT7	6472478	6324333	-	-	0	6473111	6409926	-	+	N	-	-	N	siPCBP3-1	1	0.0	1.0	1
302	GTCAACTTAGCGAGCGCAACAGGCTGCCGCTGAGGAGCTGGAGCTGGTGGGGACTGGGCCGCAATGGACAAGCTGAAGAAGGTGCTGAGCGGGCAGGACACGGAGGACCGGAGCGGCCTGTCCGAG|ACGGATGTTTCCAGTCCTAAAGATTAGTGTCACAGGGTTGGACCCCAATGCCATGTACTCCCTCCTGCTGGACTTTGTCCCTACGGACAGTCACCGCTGGAAGTACGTCAACGGGGAATGGGTGCCCGCTGGCAAGCCAGAGGTCTCCAGCCACAGCTGCGTCTACATTCACCCGGACTCCCCCAACTTTGGGGCCCACTGGATGAAAGCTCCCATCTCCTTCAGCAA	6268	0.566122534069916	0.595945205854679	0.8078741653879761	N	Y	3.25888918858746	3.58064844605001	3.25888918858746	0	0.992085848423877	0.0	Y	0.992085848423877	N	Y	0	0	ENSG00000213064	ENSG00000143178	+	-	1	1	168212378	168283664	coding	coding	SFT2D2	TBX19	168195176	168250278	+	+	0	168195380	168260398	+	-	N	-	-	N	siPCBP3-1	1	0.0	1.0	1
173	GTAGCAAAATTAACCTTTTTTTTTTCCAGTCACAGTATTTGTGAAAAGTAATGAGCCATAGTACCCAGTCATGTTAAATGAATATTAAAAGCATGGAGAGGAAACATGAGGAACAATGAATTTCAACATATGGCTTCAGAACATGAAGATGTTCTTGTATGGATTATAGTATCTAGTATTCAAAAATGCCTGCATCTCTTCTCTTATTTATT|GATCAACAAACAGTAATAATGACTGAATGTACAAGTCTTCAGTTTGTCAGCCCTTTTGCTTTTGAGGCAATGCAGAAGGTGGATGTTGTTTGCCTGGCATCTTTAAGTGATCCAGAATTAAGACTTCTTCTGCCCTGTTTGGTACGGATGGCACTTTGTGCACCTGCTGACCAGAGCCAAAG	71591	0.163205721257992	0.710865565555727	0.912296513683992	Y	Y	3.17784060131804	3.4246428667082407	3.17784060131804	1	0.0	0.0	Y	0.0	N	N	0	0	ENSG00000108510	ENSG00000108506	+	-	17	17	60142643	60005377	utr3p	coding	MED13	INTS2	60019966	59942731	-	-	0	60023381	60004023	-	+	N	-	-	N	siPCBP3-1	1	0.0	1.0	1
379	ATTGAGAAAAAAGGTTTGGATAAATACCTCGGACATTATTTTGGTTGGTCTCCGAGACTACCAGGATAACAAAGCTGATGTAATTTTAAAATACAATGCAGACGAAGCTAGAAGTCTGAAGGCATACGGCGAGCTTCCAGAGCATGCTAAAATCAATGAAACTGATACATTTGGTCCTGGAGATGATGATGAAATTCAGTTTGATGACATTGGAGATGATGATGAAGATATTGATGAC|GCATGGAGGGATTTTTGAAATCAGATGAGAGGCAGAGATTGGCCAAAGAAAGACGAGAAGAAAGAGAAAAATGTCTGGGTAAGTTATGCACTTTGGCTATTTTGGTCCAAGGGAGTGGAGATATGGTGGTGTCTTTTCTGAAGATTCTTAGAAATTTGTG…	23306	0.487287942010258	0.435421215384608	0.546568130035334	Y	Y	2.84284912476227	2.89359261981439	2.84284912476227	0	0.0	0.0	Y	0.0	N	Y	0	0	ENSG00000173674	ENSG00000184368	+	-	X	X	20159962	20135035	coding	coding	EIF1AX	MAP7D2	20142636	20024831	-	-	0	20148634	20082923	-	+	N	-	1	N	siPCBP3-1	2	0.0	2.0	2
584	CGCCTCAAGGTTACGGAGGCAGTGACCACCCACCCTGGAGCCATGGTCCACGCCTTCCTCATTCACACCTTGAGGGCCCCGAATACTGAGGACACGGGCCTTTGCCGAGTGCTGTACTCCTGCGTCTTCGGTGCTGAGAAGTCACCTGATGACCCACGGCCGCATGGTGCCGAGAGGGACAGGCTTCTCCGGAAGGAACAGATTTTAGCTGTGGCC|AGTCTCGTTTCCTCTCAGTCCATCCACCCTTCATGGGGCCAGAGCCCTCTCTCCAGAATCTGAGCAGCAATGCCGTTTGCTGAAGACAAGACCTATAAGTATATCTGCCGCAATTTCAGCAATTTTTGCAATGTGGATGTTGTAGAGATTCTGCCTTACCTGCCCTGCCTCACAGCAAGAGA…	58650	0.481797191219091	0.8290044413620911	0.9671550384482672	Y	Y	3.7684867009189302	3.22846030519079	3.22846030519079	0	0.994884241971621	0.0	Y	0.6060866318147871	N	Y	0	0	ENSG00000125843	ENSG00000088888	+	-	20	20	3805949	3849280	coding	utr5p	AP5S1	MAVS	3801178	3827487	+	+	0	3802940	3835205	+	-	N	-	-	N	siPCBP3-1	1	0.0	1.0	1
658	TATGAGATTGTCCAAAACAAAGAAACATGTCAGCAGGGCCTATGGTGGTTCCATGTGTGCTAAATGTGTTCGTGACAGGATCAAGCGTGCTTTCCTTATCGAGGAGCAGAAAATCGTTGTGAAAGTGTTGAAGGCACAAGCACAGAGTCAGAAAGCTAAATAAAAAAATGAAACTTTTTTGAGTAATAAAAATGAAAAGACGCTG|AATAATTTATGATGTTATTGTTGAACCTCCAAGTGTCGGTTCTATGACTGATGAACATGGGCATCAGAGGCCAGTAGCTTTCTTGGCCTACAGAGTAAATGGACAATATATTATGGAAGGACTTGCATCCAGCTTCCTATTTACAATGGGAGGTTTAGGTTTCATAATCCTGGACCGATCGAATGCACCAAAT…	165	0.7367006455882809	0.9012443314806078	0.964306064372168	Y	Y	2.9736310652528704	3.57080706131517	2.9736310652528704	3	0.0	0.0	Y	0.00236966824644547	N	Y	0	0	ENSG00000109475	ENSG00000198856	+	-	4	4	109551568	109588976	utr3p	coding	RPL34	OSTC	109541722	109571740	+	+	0	109546409	109576720	+	-	N	-	-	N	siPCBP3-1	5	0.0	3.71428571428571	1
516	TTGCCCCCAATACCAACAACCTTGTCATCGCTCATTCGGACCAGCAGGTATTTGAGTACAGCATCCCAGACAAACAGTATACAGATTGGAGCCGGACTGTCCAGAAGCAGGGCTTTCACCACCTTTGGCTCCAAAGGGATACTCCTATCACACACATCAGTTTTCATCCCAAGAGACCGATGCACATCCTTCTCCATGATGCCTACATGTTCTGCATCATTGACAAGTCATT|GGCCTATAATGAGGAAATTTCTGTCTGACCAATATCAGGGGCACATCAGCTGCTGTACTAAGTTTCTTCAAATATCCTGGAATTGTGTCAAGTTCATCCGAGAAGTAACACCATATATCAAGAAGCCATCATTAGTATCAGATCTGCCGTGGGAAGGTGCAGCCCC…	4	0.66987298576087	0.60395898779003	0.672459056454014	Y	Y	3.55760534744548	3.57386222793487	3.55760534744548	0	0.99451873427777	0.0024096385542169397	Y	0.0024096385542169397	N	Y	0	0	ENSG00000141076	ENSG00000168807	+	-	16	16	69202941	69342955	coding	coding	CIRH1A	SNTB2	69165194	69221032	+	+	0	69199429	69269651	+	-	N	-	-	N	siPCBP3-2	1	0.0	1.0	1
760	GCCCCATTTAGGCCTGGCTGACCGGACACCCACCCTGGAGCCATGGTCCACGCCTTCCTCATTCACACCTTGAGGGCCCCGAATACTGAGGACACGGGCCTTTGCCGAGTGCTGTACTCCTGCGTCTTCGGTGCTGAGAAGTCACCTGATGACCCACGGCCGCATGGTGCCGAGAGGGACAGGCTTCTCCGGAAGGAACAGATTTTAGCTGTGGCC|AGTCTCGTTTCCTCTCAGTCCATCCACCCTTCATGGGGCCAGAGCCCTCTCTCCAGAATCTGAGCAGCAATGCCGTTTGCTGAAGACAAGACCTATAAGTATATCTGCCGCAATTTCAGCAATTTTTGCAATGTGGATGTTGTAGAGATTCTGCCTTACCTGCCCTGCCTCACAGCAAGAGA…	76404	0.59107118496652	0.818178930285902	0.8568345617911249	Y	Y	3.7684867009189302	3.22846030519079	3.22846030519079	0	0.9949361190808992	0.0	Y	0.888594619779789	N	Y	0	0	ENSG00000125843	ENSG00000088888	+	-	20	20	3805949	3849280	coding	utr5p	AP5S1	MAVS	3801178	3827487	+	+	0	3802940	3835205	+	-	N	-	-	N	siPCBP3-2	1	0.0	1.0	1
777	TGCCCGGACTCCTGCTGTTGAGGGTCTGACAGAGGCTGAGGAGGAGGAGCTCAGGGCTGAGCTTACCAAGGTGGAAGAGGAAATTGTCACTCTGCGCCAGGTCCTGGCAGCCAAGGAGAGGCACTGTGGAGAGCTCAAGAGGAGGCTGGGCCTCTCCACCCTGGGGGAGCTGAAACAGAACCTGTCCAGGAGCTGGCATGACGTGCAGGTCTCTAGCGC|AATAGCCTAACATGGCAGACCAGAGACAGCGCTCACTGTCTACCTCTGGGGAGTCATTGTACCACGTCCTTGGGTTGGACAAGAACGCAACCTCAGATGACATTAAAAAGTCCTATCGGAAGCTTGCCTTGAAATATCACCCCGACAAGAACCCCGACAACCCGGAGGCCGCGGAC	81001	0.14509742832577402	0.575899968054384	0.6927249528620121	Y	Y	3.67952553980864	3.72824693801095	3.67952553980864	0	0.9943325298438941	0.0	Y	0.0	N	Y	0	0	ENSG00000101150	ENSG00000101152	+	-	20	20	62522898	62567384	coding	utr5p	TPD52L2	DNAJC5	62496596	62526518	+	+	0	62505169	62559688	+	-	N	-	-	N	siPCBP3-2	2	0.0535714285714286	1.55	1
475	CCTGGCTTCCCCTCCATGCTCAGAACTGCTTCCTACTCTACATCCAGGCTCCTGAGCAGCCCCCAGCTTAAGCTTCAGCAGCTCCAGGGTAAATCCATCTCCGCCCAGAGCTGACTCCGGATCTGCCCCAGTGACAATAACAAGATAAATGCCTTCCATTCTCTTCGTACTTACAGGATGTAATCCACATATTTACACAGTGTTTCATTTGCG|GATCATGCGGCCAGATGATGCCAACGTGGCCGGCAATGTCCACGGGGGGACCATCCTGAAGATGATCGAGGAGGCAGGCGCCATCATCAGCACCCGGCATTGCAACAGCCAGAACGGGGAGCGCTGTGTGGCCGCCCTGGCTCGTGTCGAGCGCACCGACTTCCTGTCTCCCATGTGCATCGGTG…	38928	0.586255859180215	0.846506040207902	0.87010886976526	Y	Y	3.47129812537077	3.54569782317086	3.47129812537077	8	0.0	0.0	Y	0.0	N	N	0	0	ENSG00000069812	ENSG00000097021	+	-	1	1	6484730	6454451	utr3p	coding	HES2	ACOT7	6472478	6324333	-	-	0	6473111	6409926	-	+	N	-	-	N	siPCBP3-2	1	0.0	1.0	1
520	TTGAGAAAAAAGGTTTGGATAAATACCTCGGACATTATTTTGGTTGGTCTCCGAGACTACCAGGATAACAAAGCTGATGTAATTTTAAAATACAATGCAGACGAAGCTAGAAGTCTGAAGGCATACGGCGAGCTTCCAGAGCATGCTAAAATCAATGAAACTGATACATTTGGTCCTGGAGATGATGATGAAATTCAGTTTGATGACATTGGAGATGATGATGAAGATATTGATGAC|GCATGGAGGGATTTTTGAAATCAGATGAGAGGCAGAGATTGGCCAAAGAAAGACGAGAAGAAAGAGAAAAATGTCTGGGTAAGTTATGCACTTTGGCTATTTTGGTCCAAGGGAGTGGAGATATGGTGGTGTCTTTTCTGAAGATTCTTAGAAATTTGTGA…	51879	0.475124577053866	0.40887954176289	0.528904794557829	Y	Y	2.84284912476227	2.89359261981439	2.84284912476227	0	0.0	0.0	Y	0.0	N	Y	0	0	ENSG00000173674	ENSG00000184368	+	-	X	X	20159962	20135035	coding	coding	EIF1AX	MAP7D2	20142636	20024831	-	-	0	20148634	20082923	-	+	N	-	1	N	siPCBP3-2	2	0.0	2.0	2
407	TGCCTATAAGCTGGTGACCATCAAATTCAAGTGGTGGGGACTGCAAAGCAAAGTAGAAAACTTCATTCAAAAGCAAGAAAAACGGATATTTACAAACTTCCATCGCCAGCTTTTTTGTTGGATTGACAAGTGGATCGATCTCACGATGGAAGACATTAGGAGAATGGAAGACGAGACTCAGAAAGAACTAGAAACA|CCCACGACCTCCCTGCAAACAAGGCCTCAGCATCCCAGCCTGGCAGCCACTTGCAGTGCCTGTCTGTCCACTGCACAGACGACGTGGGTGACGCCAAGGCTCGAGCCTCCGTGCCCACCTGGCGGTCCCTGCATTCTGACATCTCCAACAGATTTGGGACATTCGTGGCTGCCCTAACTTGAATGACAAGAAAGATCCCCTCC	20453	0.23155032317726396	0.9326550798799641	0.904666933710771	Y	Y	3.07101108092519	3.2038455805864303	3.07101108092519	0	0.0	0.0126785714285715	Y	0.0177678571428571	N	Y	0	0	ENSG00000180957	ENSG00000169184	+	-	22	22	28316122	28197486	coding	coding	PITPNB	MN1	28202413	28144265	-	-	0	28254375	28147084	-	+	N	-	-	N	siPCBP3-2	1	0.0	1.0	1
367	TTCGTAGCAAAATTAACCTTTTTTTTTTCCAGTCACAGTATTTGTGAAAAGTAATGAGCCATAGTACCCAGTCATGTTAAATGAATATTAAAAGCATGGAGAGGAAACATGAGGAACAATGAATTTCAACATATGGCTTCAGAACATGAAGATGTTCTTGTATGGATTATAGTATCTAGTATTCAAAAATGCCTGCATCTCTTCTCTTATTTATT|GATCAACAAACAGTAATAATGACTGAATGTACAAGTCTTCAGTTTGTCAGCCCTTTTGCTTTTGAGGCAATGCAGAAGGTGGATGTTGTTTGCCTGGCATCTTTAAGTGATCCAGAATTAAGACTTCTTCTGCCCTGTTTGGTACGGATGGCACTTTGTGCACCTGCTGACCAGAGCCAAAG	76792	0.193073490427796	0.6936548287625551	0.783891414231489	Y	Y	3.17784060131804	3.4246428667082407	3.17784060131804	5	0.0	0.0	Y	0.013473963222706995	N	N	0	0	ENSG00000108510	ENSG00000108506	+	-	17	17	60142643	60005377	utr3p	coding	MED13	INTS2	60019966	59942731	-	-	0	60023381	60004023	-	+	N	-	-	N	siPCBP3-2	1	0.0	1.0	1
154	TCCCTGGGCACCAGGAAGGAACTGCAGAAGGAGCTCCAGGAGCGTCTTTCTCAGGAATGCCCGATCAAGGAGGTGGTGCTTTATGTCAAAGAAGAAATGAAGAGGAATGATCTTCCAGAAACAGCAGTGATTGGTCTTCTGTGGACATGTATAATGAACGCTGTTGAGTGGAACAAGAAGGAAGAACTTGTTGCAGAGCAGGCTCTGAAGCACCTGAAG|TTGGTTAGTCTGCTGCTAATTGGAATTGCTGCGTGGGGCATTGGCTTCGGGCTGATTTCCAGTCTCCGAGTGGTCGGCGTGGTCATTGCAGTGGGCATCTTCTTGTTCCTGATTGCTTTAGTGGGTCTGATTGGAGCTGTAAAACATCATCAGGTGTTGCTATTTTTTTATATGATTAT…	39051	0.268709631353197	0.6549455699086071	0.759333218029438	Y	Y	3.4937534244795	3.4571608175836404	3.4571608175836404	0	0.0	0.0	Y	0.0	N	Y	0	0	ENSG00000136261	ENSG00000106537	+	-	7	7	16746148	16824161	coding	coding	BZW2	TSPAN13	16685756	16793160	+	+	0	16736686	16815836	+	-	N	-	-	N	siPCBP3-2	1	0.0	1.0	1
49	GGCCTGCATGAGGTCCCTGTCAGTATACACCCTGGGGTGTACCCCACCCCTTCCCACTTTAATAAACGTGCTCCCTGTTGGGTGTCATCTGTGAAGACTGCCAGGCCTAGGCTCTCTGTAGAGAGTCTTCAAGATCCCGGAGTGGTAGCGCTGTCTCCTGGTGAAGGAGTATTTGTCACACTGGAATGTGACTGTGTGT|ATCCACTTCATCCAAGCCCAGCTTCGCAGACCTCTGGCGCCCGGCGGGTTCCCAGTTCCCCCGCTTCTTCCGAGGAGACAGCGGAGGCGAGGCCACCGGGCTGTCAGGCTGAAGCTCCGTGGCCGCCGGGTCCTGCACGCAGAGAAGACCCCAGCGCCGGCGCGGCTCAGGGCTGGGCCCACGGGACTCCGGACGCGCC…	25506	0.312765715575381	0.9424060814474948	0.9081065130559408	Y	Y	3.32523140661629	3.51952501003312	3.32523140661629	0	0.0	0.0	Y	0.0	N	N	0	0	ENSG00000134809	ENSG00000149150	+	-	11	11	57298276	57283259	utr3p	utr5p	TIMM10	SLC43A1	57295936	57252007	-	-	0	57296002	57283179	-	+	N	-	-	N	siPCBP3-2	1	0.0	1.0	1
461	CATCACAGATTGGCTGCAGTGCGCCTGGCTACCTTCCTACCTCGCTGGCTTGGCATCCTCAGCAAAGTGAAGTCTTTGTCTTTGGTGATGAGAATGGGACAGTCTCCCTTGTGGACACCAAGAGTACAAGCTGTGTCCTGAGCTCAGCTGTACACTCCCAGTGTGTCACTGGGCTGGTGTTCTCCCCACACAG|GTGCTGCCCATAAACTCGTGTGTTATTTCACCAACTGGGCACACAGTCGGCCAGGCCCTGCCTCGATCTTGCCCCATGACCTGGACCCCTTTCTCTGCACCCACCTGATATTTGCCTTTGCCTCAATGAACAACAATCAGATTGTTGCTAAGGATCTCCAGGATGAGAAAATTCTCTACCCAGAGTTCAACAAACTAAAGGAGAG…	4589	0.608946255019768	0.777741614936414	0.8338198802261161	N	Y	3.1459146398350497	3.4451253122330296	3.1459146398350497	0	0.9948311681810219	0.0	Y	0.0	N	Y	0	0	ENSG00000116455	ENSG00000085465	+	-	1	1	111991998	111970399	coding	coding	WDR77	OVGP1	111982512	111956936	-	-	0	111985275	111969263	-	+	N	-	-	N	siPCBP3-2	1	0.0	1.0	1
927	CCGCGGGTGGCCACGTCCAGCAAGGTCACCCGGGCCCAGATCGAGGACACGCTGCGCCGAGACCATCAGCTCAGGGAGGCCCCGGACACAGCCGAGAAAGCCAAGAGCCATCTGGAGGTGCCGCTGGAGGAGAACGTGAACCGCCGCGTGCTGGAGGAGGGCAGCGTGGAGGCGCGCACCATCGAGGACGCCATTGCAGTGCTCA|GGTCAGTGCAGGAGCCCAGCCGCTGAGCCATGCCGGGCCCCGGGCGGCCTGCAGCGAGCCCAACCCCTGCACCCAGGTAGTCATGAACAGCCACAGCTACAATGGCAGCGTGGGGCGGCCGCTGGGCAGCGGGCCGGGCGCCCTGGGACGAGACCCTCCGGACCCTGAGGCCGGCCACCCCCCACAACCCCCG…	3	0.7207078474538121	0.9730461628870308	0.8316310347516859	Y	Y	3.64081336021051	3.1767676787548	3.1767676787548	0	0.0	0.0997250979704041	Y	0.0	N	Y	0	0	ENSG00000007080	ENSG00000105642	+	-	19	19	18054793	18110893	coding	utr5p	CCDC124	KCNN1	18043824	18062111	+	+	0	18054184	18084617	+	-	N	-	-	N	siPCBP3-2	1	0.0	1.0	1
843	ATTGTCCAAAACAAAGAAACATGTCAGCAGGGCCTATGGTGGTTCCATGTGTGCTAAATGTGTTCGTGACAGGATCAAGCGTGCTTTCCTTATCGAGGAGCAGAAAATCGTTGTGAAAGTGTTGAAGGCACAAGCACAGAGTCAGAAAGCTAAATAAAAAAATGAAACTTTTTTGAGTAATAAAAATGAAAAGACGCT|GAATAATTTATGATGTTATTGTTGAACCTCCAAGTGTCGGTTCTATGACTGATGAACATGGGCATCAGAGGCCAGTAGCTTTCTTGGCCTACAGAGTAAATGGACAATATATTATGGAAGGACTTGCATCCAGCTTCCTATTTACAATGGGAGGTTTAGGTTTCATAATCCTGGACCGATCGAATGCACCAAATATCCCA…	9675	0.6798347266028361	0.876234126996898	0.85365779904191	Y	Y	2.9453386794128598	3.59272380419397	2.9453386794128598	0	0.0	0.0	Y	0.0	N	Y	0	0	ENSG00000109475	ENSG00000198856	+	-	4	4	109551568	109588976	utr3p	coding	RPL34	OSTC	109541722	109571740	+	+	0	109546409	109576720	+	-	N	-	-	N	siPCBP3-2	6	0.0	3.61538461538462	1
473	GGGCGCGCCGCGGTTGGCGCCTGGGCGGCTGGGCGGCTGCCTAGCACCCGGAAGAGCCGTCAACTTAGCGAGCGCAACAGGCTGCCGCTGAGGAGCTGGAGCTGGTGGGGACTGGGCCGCAATGGACAAGCTGAAGAAGGTGCTGAGCGGGCAGGACACGGAGGACCGGAGCGGCCTGTCCGAG|ACGGATGTTTCCAGTCCTAAAGATTAGTGTCACAGGGTTGGACCCCAATGCCATGTACTCCCTCCTGCTGGACTTTGTCCCTACGGACAGTCACCGCTGGAAGTACGTCAACGGGGAATGGGTGCCCGCTGGCAAGCCAGAGGTCTCCAGCCACAGCTGCGTCTACATTCACCCGGACTCCCCCAACTTTGGGGCCCACTGGATGAAAGCTCCC…	24622	0.609071493482101	0.5734408080501829	0.693256613216884	N	Y	3.25888918858746	3.58064844605001	3.25888918858746	4	0.9945783766712292	0.0	Y	0.620486366985999	N	Y	0	0	ENSG00000213064	ENSG00000143178	+	-	1	1	168212378	168283664	coding	coding	SFT2D2	TBX19	168195176	168250278	+	+	0	168195380	168260398	+	-	N	-	-	N	siPCBP3-2	1	0.0	1.0	1
524	TGACCGCTGGAGGGTGAAGTGTGTGCAGGAGGTGGAGGAGAAGAAGCGGGAGCAGGAACTCAAAGCAGCCGCTGATGGCGTACTATCTGAAGTGAGGAAAAAACAAGCAGATACCAAAAGAATGGTGGACATTCTACGGGCTTTGGAGAAATTGAGGAAACTGAGGAAAGAGGCTGCAGCGAGGAAAG|CACTGGCCCCCTCACCTTTTCCTTTCCAGCTGTTTGGGGCTCAGCTAAGTGACCACACAGGAGAGCAGTGAGGCCATTTGAGGCCTGAGCCTGGTCCTCAGGACTCGACTCTCTCTCCCTGCCATCAAGCAGCCTGCCCCAGCCCTGCCAGCCATCTCCACACTCCTGACAGAATGAATGCCCTCGATGGTGTTCCTTTCAAGTTGCCCA…	22314	1.0	0.517161239634834	0.644551316242168	Y	Y	3.0301624037703903	3.0108860195580296	3.0108860195580296	0	0.0	0.0	Y	0.0	N	Y	0	0	ENSG00000090470	ENSG00000246922	+	-	15	15	65426174	65407535	coding	utr5p	PDCD7	UBAP1L	65409717	65385338	-	-	0	65421370	65398726	-	+	N	-	-	N	siPCBP4-3	1	0.0	1.0	1
443	AGAAAAAGGAACCTATCCTAGTGTGTCCACCTTTACGAAGCCGAGCATACACACCACCTGAAGATCTCCAGAGTCGTTTGGAATCTTACGTTAAAGAAGTTTTTGGTTCATCTCTTCCTAGTAATTGGCAAGACATCTCCCTGGAAGATAGTCGTCTAAAGTTCAATCTTCTGGCTCATTTAGCTGATGACTTGGGTCATGTAGTCCCTAACTCCAGACTCCACCAGATGTGCAG|GGTTTTGAGGTTTTGCTGAAGATATTCCTGAAGAATCATCCCAGGTGCCACACTAAAAAAATGATCCAGTTGACAGCTACCCCTGTGAGTGCACTTGTTGATGAGCCAGTGCATATCCGAGCTACAGGCCTGATTCCCTTTCAGATGGTGAGTTTTCAGGCAT…	18933	0.49998030717193	0.4613481601777151	0.585921151422071	Y	Y	3.51207644450867	3.48912663185998	3.48912663185998	9	0.0	0.0195342370524851	Y	0.002433090024330789	N	Y	0	0	ENSG00000136897	ENSG00000136881	+	-	9	9	104160896	104145801	coding	utr5p	MRPL50	BAAT	104149915	104122699	-	-	0	104152859	104133745	-	+	N	-	-	N	siPCBP4-3	1	0.0	1.0	1
428	TTGAGAAAAAAGGTTTGGATAAATACCTCGGACATTATTTTGGTTGGTCTCCGAGACTACCAGGATAACAAAGCTGATGTAATTTTAAAATACAATGCAGACGAAGCTAGAAGTCTGAAGGCATACGGCGAGCTTCCAGAGCATGCTAAAATCAATGAAACTGATACATTTGGTCCTGGAGATGATGATGAAATTCAGTTTGATGACATTGGAGATGATGATGAAGATATTGATGAC|GCATGGAGGGATTTTTGAAATCAGATGAGAGGCAGAGATTGGCCAAAGAAAGACGAGAAGAAAGAGAAAAATGTCTGGGTAAGTTATGCACTTTGGCTATTTTGGTCCAAGGGAGTGGAGATATGGTGGTGTCTTTTCTGAAGATTCTTAGAAATTTGTGA…	62640	0.524205573594476	0.41437239819207705	0.528546599768045	Y	Y	2.84284912476227	2.89359261981439	2.84284912476227	0	0.0	0.0	Y	0.0	N	Y	0	0	ENSG00000173674	ENSG00000184368	+	-	X	X	20159962	20135035	coding	coding	EIF1AX	MAP7D2	20142636	20024831	-	-	0	20148634	20082923	-	+	N	-	1	N	siPCBP4-3	2	0.0	2.0	2
341	GGCGCGCCGCGGTTGGCGCCTGGGCGGCTGGGCGGCTGCCTAGCACCCGGAAGAGCCGTCAACTTAGCGAGCGCAACAGGCTGCCGCTGAGGAGCTGGAGCTGGTGGGGACTGGGCCGCAATGGACAAGCTGAAGAAGGTGCTGAGCGGGCAGGACACGGAGGACCGGAGCGGCCTGTCCGAGAC|GGATGTTTCCAGTCCTAAAGATTAGTGTCACAGGGTTGGACCCCAATGCCATGTACTCCCTCCTGCTGGACTTTGTCCCTACGGACAGTCACCGCTGGAAGTACGTCAACGGGGAATGGGTGCCCGCTGGCAAGCCAGAGGTCTCCAGCCACAGCTGCGTCTACATTCACCCGGACTCCCCCAACTTTGGGGCCCACTGGATGAAAGCTCCCA…	53478	0.588885501260982	0.6125010518291779	0.73606126434527	N	Y	3.26823605978234	3.4906542151698305	3.26823605978234	13	0.9946077464325641	0.002433090024330789	Y	0.627934503846913	N	Y	0	0	ENSG00000213064	ENSG00000143178	+	-	1	1	168212378	168283664	intron	coding	SFT2D2	TBX19	168195176	168250278	+	+	0	168195380	168260398	+	-	N	-	-	N	siPCBP4-3	1	0.0	1.0	1
793	CAGCCTCAATGGCGTCTCTCAGGCAGACCTGCTGGACGGCTGCGATGTCTGCTCCTATGACCTGAAGTCTCATGCCCCCACCTGCTAGAATCTGCGGGAGCCCGTGGTGTAGCCTCCTCTGGCCTGAAAGGTCTGCCTCACACAGGCCTTCCCTGCAGGGCAGCCCATGGTGGCAGCCGGAG|CCAGCTCCCCTAGTCCAGGCCGAGCTTGCACTTGCGTCTTGTCTGCTGCTGCTGAACCAAGATTTAGCTGTGCGCCCTCCTTGCAGTCTCCTGGAACCAGCAGGAGGAAACATGGGGGATACTGGCCTGAGAAAGCGGAGAGAGGATGAGAAGTCGATCCAGAGCCAAGAGCCTAAGACCACCAGTCTCCAAAAGGAGCTGGGCCTCATCAGTGGC…	28658	0.7203663616934709	0.521275832890034	0.6473083866721241	N	Y	3.20976656280103	3.53209488171704	3.20976656280103	0	0.0	0.0	Y	0.0846180198698185	N	N	0	0	ENSG00000121289	ENSG00000021488	+	-	19	19	33462897	33360672	utr3p	utr5p	CEP89	SLC7A9	33369908	33321415	-	-	0	33369974	33359551	-	+	N	-	-	N	siPCBP4-3	1	0.0	1.0	1
154	CCCTGGGCACCAGGAAGGAACTGCAGAAGGAGCTCCAGGAGCGTCTTTCTCAGGAATGCCCGATCAAGGAGGTGGTGCTTTATGTCAAAGAAGAAATGAAGAGGAATGATCTTCCAGAAACAGCAGTGATTGGTCTTCTGTGGACATGTATAATGAACGCTGTTGAGTGGAACAAGAAGGAAGAACTTGTTGCAGAGCAGGCTCTGAAGCACCTGAAG|TTGGTTAGTCTGCTGCTAATTGGAATTGCTGCGTGGGGCATTGGCTTCGGGCTGATTTCCAGTCTCCGAGTGGTCGGCGTGGTCATTGCAGTGGGCATCTTCTTGTTCCTGATTGCTTTAGTGGGTCTGATTGGAGCTGTAAAACATCATCAGGTGTTGCTATTTTTTTATATGATTATTC	94547	0.260689364829063	0.660179418973579	0.776295048364691	Y	Y	3.4937534244795	3.4571608175836404	3.4571608175836404	0	0.0	0.0	Y	0.0	N	Y	0	0	ENSG00000136261	ENSG00000106537	+	-	7	7	16746148	16824161	coding	coding	BZW2	TSPAN13	16685756	16793160	+	+	0	16736686	16815836	+	-	N	-	-	N	siPCBP4-3	1	0.0	1.0	1
46	TTTCGCGGCGCGTCCGGAGTCCCGTGGGCCCAGCCCTGAGCCGCGCCGGCGCTGGGGTCTTCTCTGCGTGCAGGACCCGGCGGCCACGGAGCTTCAGCCTGACAGCCCGGTGGCCTCGCCTCCGCTGTCTCCTCGGAAGAAGCGGGGGAACTGGGAACCCGCCGGGCGCCAGAGGTCTGCGAAGCTGGGCTTGGATGAAGTGGAT|ACACACAGTCACATTCCAGTGTGACAAATACTCCTTCACCAGGAGACAGCGCTACCACTCCGGGATCTTGAAGACTCTCTACAGAGAGCCTAGGCCTGGCAGTCTTCACAGATGACACCCAACAGGGAGCACGTTTATTAAAGTGGGAAGGGGTGGGGTACACCCCAGGGTGTATACTGACAGGGACCTCATG…	16432	0.3176654585863761	0.9430945581263441	0.9240970802696259	Y	Y	3.51952501003312	3.32523140661629	3.32523140661629	0	0.0	0.0	Y	0.0	N	N	0	0	ENSG00000149150	ENSG00000134809	-	+	11	11	57283259	57298276	utr5p	utr3p	SLC43A1	TIMM10	57252007	57295936	-	-	0	57283179	57296002	+	-	N	1	1	N	siPCBP4-3	1	0.0	1.0	1
186	GTAGCAAAATTAACCTTTTTTTTTTCCAGTCACAGTATTTGTGAAAAGTAATGAGCCATAGTACCCAGTCATGTTAAATGAATATTAAAAGCATGGAGAGGAAACATGAGGAACAATGAATTTCAACATATGGCTTCAGAACATGAAGATGTTCTTGTATGGATTATAGTATCTAGTATTCAAAAATGCCTGCATCTCTTCTCTTATTTATT|GATCAACAAACAGTAATAATGACTGAATGTACAAGTCTTCAGTTTGTCAGCCCTTTTGCTTTTGAGGCAATGCAGAAGGTGGATGTTGTTTGCCTGGCATCTTTAAGTGATCCAGAATTAAGACTTCTTCTGCCCTGTTTGGTACGGATGGCACTTTGTGCACCTGCTGACCAGAGCCAAAG	72594	0.19403075529544198	0.698357980743456	0.8015717638121851	Y	Y	3.17784060131804	3.4246428667082407	3.17784060131804	5	0.0	0.0	Y	0.0134928362776464	N	N	0	0	ENSG00000108510	ENSG00000108506	+	-	17	17	60142643	60005377	utr3p	coding	MED13	INTS2	60019966	59942731	-	-	0	60023381	60004023	-	+	N	-	-	N	siPCBP4-3	1	0.0	1.0	1
326	GCATCACAGATTGGCTGCAGTGCGCCTGGCTACCTTCCTACCTCGCTGGCTTGGCATCCTCAGCAAAGTGAAGTCTTTGTCTTTGGTGATGAGAATGGGACAGTCTCCCTTGTGGACACCAAGAGTACAAGCTGTGTCCTGAGCTCAGCTGTACACTCCCAGTGTGTCACTGGGCTGGTGTTCTCCCCACACAG|GTGCTGCCCATAAACTCGTGTGTTATTTCACCAACTGGGCACACAGTCGGCCAGGCCCTGCCTCGATCTTGCCCCATGACCTGGACCCCTTTCTCTGCACCCACCTGATATTTGCCTTTGCCTCAATGAACAACAATCAGATTGTTGCTAAGGATCTCCAGGATGAGAAAATTCTCTACCCAGAGTTCAACAAACTAAAGGAGA…	28331	0.6029406125882429	0.780218656082052	0.8516265010303371	N	Y	3.1459146398350497	3.4451253122330296	3.1459146398350497	0	0.994857841791268	0.0	Y	0.0	N	Y	0	0	ENSG00000116455	ENSG00000085465	+	-	1	1	111991998	111970399	coding	coding	WDR77	OVGP1	111982512	111956936	-	-	0	111985275	111969263	-	+	N	-	-	N	siPCBP4-3	1	0.0	1.0	1
390	TTGCCCCCAATACCAACAACCTTGTCATCGCTCATTCGGACCAGCAGGTATTTGAGTACAGCATCCCAGACAAACAGTATACAGATTGGAGCCGGACTGTCCAGAAGCAGGGCTTTCACCACCTTTGGCTCCAAAGGGATACTCCTATCACACACATCAGTTTTCATCCCAAGAGACCGATGCACATCCTTCTCCATGATGCCTACATGTTCTGCATCATTGACAAGTCATT|GGCCTATAATGAGGAAATTTCTGTCTGACCAATATCAGGGGCACATCAGCTGCTGTACTAAGTTTCTTCAAATATCCTGGAATTGTGTCAAGTTCATCCGAGAAGTAACACCATATATCAAGAAGCCATCATTAGTATCAGATCTGCCGTGGGAAGGTGCAGCCCC…	18472	0.682978403173689	0.568325390954394	0.698711157349491	Y	Y	3.55760534744548	3.57386222793487	3.55760534744548	0	0.99451873427777	0.0024096385542169397	Y	0.0024096385542169397	N	Y	0	0	ENSG00000141076	ENSG00000168807	+	-	16	16	69202941	69342955	coding	coding	CIRH1A	SNTB2	69165194	69221032	+	+	0	69199429	69269651	+	-	N	-	-	N	siPCBP4-3	1	0.0	1.0	1
424	TAGCATAGACTGCTGTTCATCTGACGACACCAAAAAGAAGATGTACAGCTCCATCCTAGTGGTGGGAGGTGGTTTGATGTTTCATAAAGCTCAAGAATTTCTGCAGCACAGAATTCTCAACAAAATGCCACCATCCTTCAGGCGAATTATTGAAAATGTGGATGTGATCACAAGGCCTAAG|ACAATCACAAAGAGTGTGTAGGCCAGCCCCGGTCACAGAGTGCACCGTATCCTGTCACTTCTGGATGTGAGGGAGAAGTGAGTCATCTCATTCCCCTCCGTGGATCAGAGGACTTGGACTAGATAGAAGCATGTGGTGTCTCCTACGAGGCCTGGGCCGGCCTGGAGCCCTGGCACGGGGAGCCCTGGGGCAGCAGCAATCCCTGGGTGCCCGGGCC…	7836	0.5085182608110089	0.626036039323922	0.749464923226739	N	Y	3.69272725367833	3.46232197653647	3.46232197653647	0	0.0	0.00796230094247641	Y	0.00796230094247641	N	Y	0	0	ENSG00000113812	ENSG00000016391	+	-	3	3	53916229	53880417	coding	utr5p	ACTR8	CHDH	53901093	53850387	-	-	0	53904009	53875026	-	+	N	-	-	N	siPCBP4-3	1	0.0	1.0	1
618	TGAGGAAGAGGAAGTTGGTGTCGAGGAAGTACTGGGGGCAGACCTTGTTGGAGGGCAAGATGCCCATGAAGGGGAAGAGGACGATGGGCAGCAGCGCCGTCACTGAGAGCGGCAGGGCCTCCGTGCACCAGTACACCGCCATGAGCAGGATGACAAACAAGCAGCGGCCTTCCTT|ACCAGCGCGGCGACAGCGGAGGAGCGCCCGGGCCTCCTGCACCGTCCGCCGTCTGCCAAGCCGCGCCTCCAGCGCCGGGTGCCGGTAGCCCTTGGGGAAGCGGTGCTTGATCACCGCCGCGCGGCCCTGGAAGCGGCCACGGAACACGCGCGCCTCGGCACCCTGCTTCACCAGCTCCAGGCCGCTCAAGAAGCGGCTGCTCCGCTCCCGGGCTGCGGCCAGA…	8883	0.5588956078636039	0.4507571444717979	0.5687500105115	Y	Y	3.612079893993029	3.11013383567725	3.11013383567725	3	0.994299516908212	0.0	Y	0.9600966183574879	N	Y	0	0	ENSG00000158296	ENSG00000172315	-	+	20	20	45304714	45318418	utr5p	coding	SLC13A3	TP53RK	45186463	45313004	-	-	0	45242364	45317766	+	-	N	-	1	N	siPCBP4-3	1	0.0	1.0	1
465	ATGTCATGGTTTTGGTGGATTCAGAAGAGGAAGAGGAGGAGGAGGAGGAGGAGGAGGAAGATGCTGCAGTAGGGGAACAGGAGGGAGCACGTGAGAGAGAGGAGTTGCCAAAAGAAATACCTAAGCAGGACCACATTCACAGAGTGACCGCCTTGGTGAATGGGAACATAGAACAGATGGGAAATGGATTCCAGGATCTTCA|AGAGGAACCGCTGCTGCTGGCCGAACTCAAGCCCGGGCGCCCCCACCAGTTTGATTGGAAGTCCAGCTGTGAAACCTGGAGCGTCGCCTTCTCCCCAGATGGCTCCTGGTTTGCTTGGTCTCAAGGACACTGCATCGTCAAACTGATCCCCTGGCCGTTGGAGGAGCAGTTGTAAACAGATTCAAGTGTTATCGGG…	25561	0.3154104740052669	0.9858949861698828	0.9242304857861121	Y	Y	3.38912318237562	3.3174121187312595	3.3174121187312595	7	0.0	0.0	Y	0.0	N	Y	0	0	ENSG00000176834	ENSG00000176871	+	-	12	12	118573831	118500235	coding	coding	VSIG10	WSB2	118501398	118470712	-	-	0	118506182	118490283	-	+	N	-	-	N	siPCBP4-3	1	0.0	1.0	1
606	TGCCCGGACTCCTGCTGTTGAGGGTCTGACAGAGGCTGAGGAGGAGGAGCTCAGGGCTGAGCTTACCAAGGTGGAAGAGGAAATTGTCACTCTGCGCCAGGTCCTGGCAGCCAAGGAGAGGCACTGTGGAGAGCTCAAGAGGAGGCTGGGCCTCTCCACCCTGGGGGAGCTGAAACAGAACCTGTCCAGGAGCTGGCATGACGTGCAGGTCTCTAGCGC|AATAGCCTAACATGGCAGACCAGAGACAGCGCTCACTGTCTACCTCTGGGGAGTCATTGTACCACGTCCTTGGGTTGGACAAGAACGCAACCTCAGATGACATTAAAAAGTCCTATCGGAAGCTTGCCTTGAAATATCACCCCGACAAGAACCCCGACAACCCGGAGGCCGCGGA	88696	0.15117629343692904	0.58203652630435	0.706489732346919	Y	Y	3.67952553980864	3.72824693801095	3.67952553980864	0	0.9943001808318259	0.0	Y	0.0	N	Y	0	0	ENSG00000101150	ENSG00000101152	+	-	20	20	62522898	62567384	coding	utr5p	TPD52L2	DNAJC5	62496596	62526518	+	+	0	62505169	62559688	+	-	N	-	-	N	siPCBP4-3	2	0.0862068965517241	1.57894736842105	1
624	TGCTGGCGGCTGGAGGGTTGCGGAGCACCCACCCTGGAGCCATGGTCCACGCCTTCCTCATTCACACCTTGAGGGCCCCGAATACTGAGGACACGGGCCTTTGCCGAGTGCTGTACTCCTGCGTCTTCGGTGCTGAGAAGTCACCTGATGACCCACGGCCGCATGGTGCCGAGAGGGACAGGCTTCTCCGGAAGGAACAGATTTTAGCTGTGGCC|AGTCTCGTTTCCTCTCAGTCCATCCACCCTTCATGGGGCCAGAGCCCTCTCTCCAGAATCTGAGCAGCAATGCCGTTTGCTGAAGACAAGACCTATAAGTATATCTGCCGCAATTTCAGCAATTTTTGCAATGTGGATGTTGTAGAGATTCTGCCTTACCTGCCCTGCCTCACAGCAAGAGAC…	96440	0.511652487304695	0.821309845377126	0.8750650639074649	Y	Y	3.7684867009189302	3.22846030519079	3.22846030519079	0	0.994804432189543	0.0	Y	0.7713950163398691	N	Y	0	0	ENSG00000125843	ENSG00000088888	+	-	20	20	3805949	3849280	coding	utr5p	AP5S1	MAVS	3801178	3827487	+	+	0	3802940	3835205	+	-	N	-	-	N	siPCBP4-3	1	0.0	1.0	1
242	CCTATAAGCTGGTGACCATCAAATTCAAGTGGTGGGGACTGCAAAGCAAAGTAGAAAACTTCATTCAAAAGCAAGAAAAACGGATATTTACAAACTTCCATCGCCAGCTTTTTTGTTGGATTGACAAGTGGATCGATCTCACGATGGAAGACATTAGGAGAATGGAAGACGAGACTCAGAAAGAACTAGAAACA|CCCACGACCTCCCTGCAAACAAGGCCTCAGCATCCCAGCCTGGCAGCCACTTGCAGTGCCTGTCTGTCCACTGCACAGACGACGTGGGTGACGCCAAGGCTCGAGCCTCCGTGCCCACCTGGCGGTCCCTGCATTCTGACATCTCCAACAGATTTGGGACATTCGTGGCTGCCCTAACTTGAATGACAAGAAAGATCC	36398	0.210488160111106	0.9336872306012499	0.920947895143473	Y	Y	3.07101108092519	3.2038455805864303	3.07101108092519	0	0.0	0.0128275753521681	Y	0.0179690983972091	N	Y	0	0	ENSG00000180957	ENSG00000169184	+	-	22	22	28316122	28197486	coding	coding	PITPNB	MN1	28202413	28144265	-	-	0	28254375	28147084	-	+	N	-	-	N	siPCBP4-3	1	0.0	1.0	1
918	TATGAGATTGTCCAAAACAAAGAAACATGTCAGCAGGGCCTATGGTGGTTCCATGTGTGCTAAATGTGTTCGTGACAGGATCAAGCGTGCTTTCCTTATCGAGGAGCAGAAAATCGTTGTGAAAGTGTTGAAGGCACAAGCACAGAGTCAGAAAGCTAAATAAAAAAATGAAACTTTTTTGAGTAATAAAAATGAAAAGACGCT|GAATAATTTATGATGTTATTGTTGAACCTCCAAGTGTCGGTTCTATGACTGATGAACATGGGCATCAGAGGCCAGTAGCTTTCTTGGCCTACAGAGTAAATGGACAATATATTATGGAAGGACTTGCATCCAGCTTCCTATTTACAATGGGAGGTTTAGGTTTCATAATCCTGGACCGATCGAATGCACCAAAT…	21348	0.8352447122518849	0.8752293765681	0.9281153898603628	Y	Y	2.9453386794128598	3.59272380419397	2.9453386794128598	0	0.0	0.0	Y	0.0	N	Y	0	0	ENSG00000109475	ENSG00000198856	+	-	4	4	109551568	109588976	utr3p	coding	RPL34	OSTC	109541722	109571740	+	+	0	109546409	109576720	+	-	N	-	-	N	siPCBP4-4	5	0.0	4.2	1
593	TTGAGAAAAAAGGTTTGGATAAATACCTCGGACATTATTTTGGTTGGTCTCCGAGACTACCAGGATAACAAAGCTGATGTAATTTTAAAATACAATGCAGACGAAGCTAGAAGTCTGAAGGCATACGGCGAGCTTCCAGAGCATGCTAAAATCAATGAAACTGATACATTTGGTCCTGGAGATGATGATGAAATTCAGTTTGATGACATTGGAGATGATGATGAAGATATTGATGAC|GCATGGAGGGATTTTTGAAATCAGATGAGAGGCAGAGATTGGCCAAAGAAAGACGAGAAGAAAGAGAAAAATGTCTGGGTAAGTTATGCACTTTGGCTATTTTGGTCCAAGGGAGTGGAGATATGGTGGTGTCTTTTCTGAAGATTCTTAGAAATTTGTGA…	50257	0.517427367385864	0.40653084308326	0.5374416701640851	Y	Y	2.84284912476227	2.89359261981439	2.84284912476227	0	0.0	0.0	Y	0.0	N	Y	0	0	ENSG00000173674	ENSG00000184368	+	-	X	X	20159962	20135035	coding	coding	EIF1AX	MAP7D2	20142636	20024831	-	-	0	20148634	20082923	-	+	N	-	1	N	siPCBP4-4	2	0.0	2.0	2
394	CCTATAAGCTGGTGACCATCAAATTCAAGTGGTGGGGACTGCAAAGCAAAGTAGAAAACTTCATTCAAAAGCAAGAAAAACGGATATTTACAAACTTCCATCGCCAGCTTTTTTGTTGGATTGACAAGTGGATCGATCTCACGATGGAAGACATTAGGAGAATGGAAGACGAGACTCAGAAAGAACTAGAAACA|CCCACGACCTCCCTGCAAACAAGGCCTCAGCATCCCAGCCTGGCAGCCACTTGCAGTGCCTGTCTGTCCACTGCACAGACGACGTGGGTGACGCCAAGGCTCGAGCCTCCGTGCCCACCTGGCGGTCCCTGCATTCTGACATCTCCAACAGATTTGGGACATTCGTGGCTGCCCTAACTTGAATGACAAGAAAGATCCCCTCCT	61845	0.24382714927007001	0.9325497340903441	0.965623205922371	Y	Y	3.07101108092519	3.2038455805864303	3.07101108092519	0	0.0	0.0127897062243237	Y	0.0179314265044054	N	Y	0	0	ENSG00000180957	ENSG00000169184	+	-	22	22	28316122	28197486	coding	coding	PITPNB	MN1	28202413	28144265	-	-	0	28254375	28147084	-	+	N	-	-	N	siPCBP4-4	1	0.0	1.0	1
875	CCTCAAGGTTACGGAGGCAGTGACCACCCACCCTGGAGCCATGGTCCACGCCTTCCTCATTCACACCTTGAGGGCCCCGAATACTGAGGACACGGGCCTTTGCCGAGTGCTGTACTCCTGCGTCTTCGGTGCTGAGAAGTCACCTGATGACCCACGGCCGCATGGTGCCGAGAGGGACAGGCTTCTCCGGAAGGAACAGATTTTAGCTGTGGCC|AGTCTCGTTTCCTCTCAGTCCATCCACCCTTCATGGGGCCAGAGCCCTCTCTCCAGAATCTGAGCAGCAATGCCGTTTGCTGAAGACAAGACCTATAAGTATATCTGCCGCAATTTCAGCAATTTTTGCAATGTGGATGTTGTAGAGATTCTGCCTTACCTGCCCTGCCTCACAGCAAGAGACC…	108482	0.589444244757635	0.8180442479749209	0.9309915988752858	Y	Y	3.7684867009189302	3.22846030519079	3.22846030519079	0	0.9949103729082872	0.0	Y	0.760787526689508	N	Y	0	0	ENSG00000125843	ENSG00000088888	+	-	20	20	3805949	3849280	coding	utr5p	AP5S1	MAVS	3801178	3827487	+	+	0	3802940	3835205	+	-	N	-	-	N	siPCBP4-4	1	0.0	1.0	1
360	TTCGTAGCAAAATTAACCTTTTTTTTTTCCAGTCACAGTATTTGTGAAAAGTAATGAGCCATAGTACCCAGTCATGTTAAATGAATATTAAAAGCATGGAGAGGAAACATGAGGAACAATGAATTTCAACATATGGCTTCAGAACATGAAGATGTTCTTGTATGGATTATAGTATCTAGTATTCAAAAATGCCTGCATCTCTTCTCTTATTTATT|GATCAACAAACAGTAATAATGACTGAATGTACAAGTCTTCAGTTTGTCAGCCCTTTTGCTTTTGAGGCAATGCAGAAGGTGGATGTTGTTTGCCTGGCATCTTTAAGTGATCCAGAATTAAGACTTCTTCTGCCCTGTTTGGTACGGATGGCACTTTGTGCACCTGCTGACCAGAGCCAAAG	86694	0.22696015462551605	0.6932646071680021	0.8626734501161272	Y	Y	3.17784060131804	3.4246428667082407	3.17784060131804	5	0.0	0.0	Y	0.013473963222706995	N	N	0	0	ENSG00000108510	ENSG00000108506	+	-	17	17	60142643	60005377	utr3p	coding	MED13	INTS2	60019966	59942731	-	-	0	60023381	60004023	-	+	N	-	-	N	siPCBP4-4	1	0.0	1.0	1
474	GGCGCGCCGCGGTTGGCGCCTGGGCGGCTGGGCGGCTGCCTAGCACCCGGAAGAGCCGTCAACTTAGCGAGCGCAACAGGCTGCCGCTGAGGAGCTGGAGCTGGTGGGGACTGGGCCGCAATGGACAAGCTGAAGAAGGTGCTGAGCGGGCAGGACACGGAGGACCGGAGCGGCCTGTCCGAGAC|GGATGTTTCCAGTCCTAAAGATTAGTGTCACAGGGTTGGACCCCAATGCCATGTACTCCCTCCTGCTGGACTTTGTCCCTACGGACAGTCACCGCTGGAAGTACGTCAACGGGGAATGGGTGCCCGCTGGCAAGCCAGAGGTCTCCAGCCACAGCTGCGTCTACATTCACCCGGACTCCCCCAACTTTGGGGCCCACTGGATGAAAGCTCCCA…	32641	0.651151951806206	0.606729790913177	0.792660463078631	N	Y	3.26823605978234	3.4906542151698305	3.26823605978234	13	0.9946077145106272	0.00242718446601942	Y	0.6279323012332719	N	Y	0	0	ENSG00000213064	ENSG00000143178	+	-	1	1	168212378	168283664	intron	coding	SFT2D2	TBX19	168195176	168250278	+	+	0	168195380	168260398	+	-	N	-	-	N	siPCBP4-4	1	0.0	1.0	1
871	CTGCCCGGACTCCTGCTGTTGAGGGTCTGACAGAGGCTGAGGAGGAGGAGCTCAGGGCTGAGCTTACCAAGGTGGAAGAGGAAATTGTCACTCTGCGCCAGGTCCTGGCAGCCAAGGAGAGGCACTGTGGAGAGCTCAAGAGGAGGCTGGGCCTCTCCACCCTGGGGGAGCTGAAACAGAACCTGTCCAGGAGCTGGCATGACGTGCAGGTCTCTAGCGC|AATAGCCTAACATGGCAGACCAGAGACAGCGCTCACTGTCTACCTCTGGGGAGTCATTGTACCACGTCCTTGGGTTGGACAAGAACGCAACCTCAGATGACATTAAAAAGTCCTATCGGAAGCTTGCCTTGAAATATCACCCCGACAAGAACCCCGACAACCCGGAGGCCGCGGACA	107053	0.197663689230031	0.5753493914148571	0.758140354936729	Y	Y	3.67952553980864	3.72824693801095	3.67952553980864	0	0.9943644777560121	0.0	Y	0.0	N	Y	0	0	ENSG00000101150	ENSG00000101152	+	-	20	20	62522898	62567384	coding	utr5p	TPD52L2	DNAJC5	62496596	62526518	+	+	0	62505169	62559688	+	-	N	-	-	N	siPCBP4-4	2	0.0185185185185185	1.64285714285714	1
487	GCATCACAGATTGGCTGCAGTGCGCCTGGCTACCTTCCTACCTCGCTGGCTTGGCATCCTCAGCAAAGTGAAGTCTTTGTCTTTGGTGATGAGAATGGGACAGTCTCCCTTGTGGACACCAAGAGTACAAGCTGTGTCCTGAGCTCAGCTGTACACTCCCAGTGTGTCACTGGGCTGGTGTTCTCCCCACACAGG|TGCTGCCCATAAACTCGTGTGTTATTTCACCAACTGGGCACACAGTCGGCCAGGCCCTGCCTCGATCTTGCCCCATGACCTGGACCCCTTTCTCTGCACCCACCTGATATTTGCCTTTGCCTCAATGAACAACAATCAGATTGTTGCTAAGGATCTCCAGGATGAGAAAATTCTCTACCCAGAGTTCAACAAACTAAAGGAGA…	19341	0.652796019538142	0.79540473181583	0.9195796325137712	N	Y	3.15848451151898	3.4451253122330296	3.15848451151898	0	0.994884181840704	0.0	Y	0.00241545893719808	N	Y	0	0	ENSG00000116455	ENSG00000085465	+	-	1	1	111991998	111970399	coding	coding	WDR77	OVGP1	111982512	111956936	-	-	0	111985275	111969263	-	+	N	-	-	N	siPCBP4-4	1	0.0	1.0	1
507	TGCCCCCAATACCAACAACCTTGTCATCGCTCATTCGGACCAGCAGGTATTTGAGTACAGCATCCCAGACAAACAGTATACAGATTGGAGCCGGACTGTCCAGAAGCAGGGCTTTCACCACCTTTGGCTCCAAAGGGATACTCCTATCACACACATCAGTTTTCATCCCAAGAGACCGATGCACATCCTTCTCCATGATGCCTACATGTTCTGCATCATTGACAAGTCATT|GGCCTATAATGAGGAAATTTCTGTCTGACCAATATCAGGGGCACATCAGCTGCTGTACTAAGTTTCTTCAAATATCCTGGAATTGTGTCAAGTTCATCCGAGAAGTAACACCATATATCAAGAAGCCATCATTAGTATCAGATCTGCCGTGGGAAGGTGCAGCCCCC…	6	0.712934428780866	0.590932982953412	0.7286014423974991	Y	Y	3.55760534744548	3.57386222793487	3.55760534744548	0	0.994518766257897	0.00241545893719819	Y	0.00241545893719819	N	Y	0	0	ENSG00000141076	ENSG00000168807	+	-	16	16	69202941	69342955	coding	coding	CIRH1A	SNTB2	69165194	69221032	+	+	0	69199429	69269651	+	-	N	-	-	N	siPCBP4-4	1	0.0	1.0	1
603	GAGAAAAAGGAACCTATCCTAGTGTGTCCACCTTTACGAAGCCGAGCATACACACCACCTGAAGATCTCCAGAGTCGTTTGGAATCTTACGTTAAAGAAGTTTTTGGTTCATCTCTTCCTAGTAATTGGCAAGACATCTCCCTGGAAGATAGTCGTCTAAAGTTCAATCTTCTGGCTCATTTAGCTGATGACTTGGGTCATGTAGTCCCTAACTCCAGACTCCACCAGATGTGCAG|GGTTTTGAGGTTTTGCTGAAGATATTCCTGAAGAATCATCCCAGGTGCCACACTAAAAAAATGATCCAGTTGACAGCTACCCCTGTGAGTGCACTTGTTGATGAGCCAGTGCATATCCGAGCTACAGGCCTGATTCCCTTTCAGATGGTGAGTTTTCAGGCA…	20698	0.561940077495678	0.45315246147670796	0.609799732504063	Y	Y	3.51207644450867	3.48912663185998	3.48912663185998	9	0.0	0.0195284327323162	Y	0.00242718446601931	N	Y	0	0	ENSG00000136897	ENSG00000136881	+	-	9	9	104160896	104145801	coding	utr5p	MRPL50	BAAT	104149915	104122699	-	-	0	104152859	104133745	-	+	N	-	-	N	siPCBP4-4	1	0.0	1.0	1
584	GAGAGTCAGGAGGGGAGCTTGGAGACCAGGGCGGGTCCGGACAACAGTCAGCAGAGAGAAATCTTTGGGAAATCCTCCTGGGAAAAGCTGGCGAGTGGGTGCACTGAGCTGGGCAGGTCGTGCCACTCGGTAGGCCACATCAGCTGGACAGATGCCTTTCGCTCTCCGGACACCATCAGGGAGGGAGGGGAACCTCAGGGCCCGGAGCACATCCACAGGGGGTGC|ACCCTCCCTCTTCATGCCAGTGGCCAGGCACTTCTGATAGCGGCAGTACTGACAGCGGTTCCGCTGGCGCTTGTCCACTGTGCAGTCTTTGTTGTCCCGGCAAGAGTATGTAAGGTCTTTGCGGATGGTGCGTTTGAAGAAGCCCTTGCAACCCTCACAGCTGTAAACCCCGTA	15134	0.230475779511623	0.510842936317808	0.683112445285946	Y	Y	3.2389640373349304	3.53039946453785	3.2389640373349304	0	0.0	0.0	Y	0.0	N	Y	0	0	ENSG00000204248	ENSG00000204231	-	+	6	6	33160276	33168630	coding	intron	COL11A2	RXRB	33130458	33161365	-	-	0	33157246	33165539	+	-	N	-	1	N	siPCBP4-4	1	0.0	1.0	1
636	GAGCAGGAACTCAAAGCAGCCGCTGATGGCGTACTATCTGAAGTGAGGAAAAAACAAGCAGATACCAAAAGAATGGTGGACATTCTACGGGCTTTGGAGAAATTGAGGAAACTGAGGAAAGAGGCTGCAGCGAGGAAAG|CTGTTTGGGGCTCAGCTAAGTGACCACACAGGAGAGCAGTGAGGCCATTTGAGGCCTGAGCCTGGTCCTCAGGACTCGACTCTCTCTCCCTGCCATCAAGCAGCCTGCCCCAGCCCTGCCAGCCATCTCCACACTCCTGACAGAATGAATGCCCTCGATGGTGTTCCTTTCAAGTTGCCCAAGGGCTTTGTGATAGGCACAGAGCCTCTCCCT	34936	0.17956943847316	0.774951464694711	0.9307356704645008	Y	Y	3.0301624037703903	3.46554497702552	3.0301624037703903	1	0.0	0.0	Y	0.0	N	Y	0	0	ENSG00000090470	ENSG00000246922	+	-	15	15	65426174	65407535	coding	utr5p	PDCD7	UBAP1L	65409717	65385338	-	-	0	65421370	65398697	-	+	N	-	-	N	PRPF8-4	1	0.0	1.0	1
492	TTGAGAAAAAAGGTTTGGATAAATACCTCGGACATTATTTTGGTTGGTCTCCGAGACTACCAGGATAACAAAGCTGATGTAATTTTAAAATACAATGCAGACGAAGCTAGAAGTCTGAAGGCATACGGCGAGCTTCCAGAGCATGCTAAAATCAATGAAACTGATACATTTGGTCCTGGAGATGATGATGAAATTCAGTTTGATGACATTGGAGATGATGATGAAGATATTGATGAC|GCATGGAGGGATTTTTGAAATCAGATGAGAGGCAGAGATTGGCCAAAGAAAGACGAGAAGAAAGAGAAAAATGTCTGGGTAAGTTATGCACTTTGGCTATTTTGGTCCAAGGGAGTGGAGATATGGTGGTGTCTTTTCTGAAGATTCTTAGAAATTTGTGA…	65403	0.510893563037462	0.41745424570867895	0.5413029778622249	Y	Y	2.84284912476227	2.89359261981439	2.84284912476227	0	0.0	0.0	Y	0.0	N	Y	0	0	ENSG00000173674	ENSG00000184368	+	-	X	X	20159962	20135035	coding	coding	EIF1AX	MAP7D2	20142636	20024831	-	-	0	20148634	20082923	-	+	N	-	1	N	PRPF8-4	2	0.0	2.0	2
443	GGAAGAGCCGTCAACTTAGCGAGCGCAACAGGCTGCCGCTGAGGAGCTGGAGCTGGTGGGGACTGGGCCGCAATGGACAAGCTGAAGAAGGTGCTGAGCGGGCAGGACACGGAGGACCGGAGCGGCCTGTCCGAG|ACGGATGTTTCCAGTCCTAAAGATTAGTGTCACAGGGTTGGACCCCAATGCCATGTACTCCCTCCTGCTGGACTTTGTCCCTACGGACAGTCACCGCTGGAAGTACGTCAACGGGGAATGGGTGCCCGCTGGCAAGCCAGAGGTCTCCAGCCACAGCTGCGTCTACATTCACCCGGACTCCCCCAACTTTGGGGCCCACTGGATGAAAGCTCCCATCTCCTTCAGCAA	49802	0.6017948943673289	0.581749924832114	0.781567195384371	N	Y	3.25888918858746	3.58064844605001	3.25888918858746	4	0.9926129426129432	0.0	Y	0.9926129426129432	N	Y	0	0	ENSG00000213064	ENSG00000143178	+	-	1	1	168212378	168283664	coding	coding	SFT2D2	TBX19	168195176	168250278	+	+	0	168195380	168260398	+	-	N	-	-	N	PRPF8-4	1	0.0	1.0	1
323	TTCGTAGCAAAATTAACCTTTTTTTTTTCCAGTCACAGTATTTGTGAAAAGTAATGAGCCATAGTACCCAGTCATGTTAAATGAATATTAAAAGCATGGAGAGGAAACATGAGGAACAATGAATTTCAACATATGGCTTCAGAACATGAAGATGTTCTTGTATGGATTATAGTATCTAGTATTCAAAAATGCCTGCATCTCTTCTCTTATTTATT|GATCAACAAACAGTAATAATGACTGAATGTACAAGTCTTCAGTTTGTCAGCCCTTTTGCTTTTGAGGCAATGCAGAAGGTGGATGTTGTTTGCCTGGCATCTTTAAGTGATCCAGAATTAAGACTTCTTCTGCCCTGTTTGGTACGGATGGCACTTTGTGCACCTGCTGACCAGAGCCAAAG	66551	0.213501126759655	0.700048571064585	0.886793423271037	Y	Y	3.17784060131804	3.4246428667082407	3.17784060131804	5	0.0	0.0	Y	0.013473963222706995	N	N	0	0	ENSG00000108510	ENSG00000108506	+	-	17	17	60142643	60005377	utr3p	coding	MED13	INTS2	60019966	59942731	-	-	0	60023381	60004023	-	+	N	-	-	N	PRPF8-4	1	0.0	1.0	1
109	GTCCCTGGGCACCAGGAAGGAACTGCAGAAGGAGCTCCAGGAGCGTCTTTCTCAGGAATGCCCGATCAAGGAGGTGGTGCTTTATGTCAAAGAAGAAATGAAGAGGAATGATCTTCCAGAAACAGCAGTGATTGGTCTTCTGTGGACATGTATAATGAACGCTGTTGAGTGGAACAAGAAGGAAGAACTTGTTGCAGAGCAGGCTCTGAAGCACCTGAAG|TTGGTTAGTCTGCTGCTAATTGGAATTGCTGCGTGGGGCATTGGCTTCGGGCTGATTTCCAGTCTCCGAGTGGTCGGCGTGGTCATTGCAGTGGGCATCTTCTTGTTCCTGATTGCTTTAGTGGGTCTGATTGGAGCTGTAAAACATCATCAGGTGTTGCTATTTTTTTATATGATTA…	57043	0.275489359284675	0.662095810251577	0.860988104468532	Y	Y	3.4937534244795	3.4571608175836404	3.4571608175836404	0	0.0	0.0	Y	0.0	N	Y	0	0	ENSG00000136261	ENSG00000106537	+	-	7	7	16746148	16824161	coding	coding	BZW2	TSPAN13	16685756	16793160	+	+	0	16736686	16815836	+	-	N	-	-	N	PRPF8-4	1	0.0	1.0	1
427	CATCACAGATTGGCTGCAGTGCGCCTGGCTACCTTCCTACCTCGCTGGCTTGGCATCCTCAGCAAAGTGAAGTCTTTGTCTTTGGTGATGAGAATGGGACAGTCTCCCTTGTGGACACCAAGAGTACAAGCTGTGTCCTGAGCTCAGCTGTACACTCCCAGTGTGTCACTGGGCTGGTGTTCTCCCCACACAGG|TGCTGCCCATAAACTCGTGTGTTATTTCACCAACTGGGCACACAGTCGGCCAGGCCCTGCCTCGATCTTGCCCCATGACCTGGACCCCTTTCTCTGCACCCACCTGATATTTGCCTTTGCCTCAATGAACAACAATCAGATTGTTGCTAAGGATCTCCAGGATGAGAAAATTCTCTACCCAGAGTTCAACAAACTAAAGGAGAG…	29789	0.594586753798346	0.7995953919754308	0.9395756560005339	N	Y	3.15848451151898	3.4451253122330296	3.15848451151898	0	0.9948579025258992	0.0	Y	0.00243309002433101	N	Y	0	0	ENSG00000116455	ENSG00000085465	+	-	1	1	111991998	111970399	coding	coding	WDR77	OVGP1	111982512	111956936	-	-	0	111985275	111969263	-	+	N	-	-	N	PRPF8-4	1	0.0	1.0	1
722	CCCCATTTAGGCCTGGCTGACCGGACACCCACCCTGGAGCCATGGTCCACGCCTTCCTCATTCACACCTTGAGGGCCCCGAATACTGAGGACACGGGCCTTTGCCGAGTGCTGTACTCCTGCGTCTTCGGTGCTGAGAAGTCACCTGATGACCCACGGCCGCATGGTGCCGAGAGGGACAGGCTTCTCCGGAAGGAACAGATTTTAGCTGTGGCC|AGTCTCGTTTCCTCTCAGTCCATCCACCCTTCATGGGGCCAGAGCCCTCTCTCCAGAATCTGAGCAGCAATGCCGTTTGCTGAAGACAAGACCTATAAGTATATCTGCCGCAATTTCAGCAATTTTTGCAATGTGGATGTTGTAGAGATTCTGCCTTACCTGCCCTGCCTCACAGCAAGAGAC…	96192	0.551292502634011	0.8223297173755979	0.9497829788372792	Y	Y	3.7684867009189302	3.22846030519079	3.22846030519079	0	0.994884272256535	0.0	Y	0.8976854451307	N	Y	0	0	ENSG00000125843	ENSG00000088888	+	-	20	20	3805949	3849280	coding	utr5p	AP5S1	MAVS	3801178	3827487	+	+	0	3802940	3835205	+	-	N	-	-	N	PRPF8-4	1	0.0	1.0	1
529	GATGTCATGGTTTTGGTGGATTCAGAAGAGGAAGAGGAGGAGGAGGAGGAGGAGGAGGAAGATGCTGCAGTAGGGGAACAGGAGGGAGCACGTGAGAGAGAGGAGTTGCCAAAAGAAATACCTAAGCAGGACCACATTCACAGAGTGACCGCCTTGGTGAATGGGAACATAGAACAGATGGGAAATGGATTCCAGGATCTTCA|AGAGGAACCGCTGCTGCTGGCCGAACTCAAGCCCGGGCGCCCCCACCAGTTTGATTGGAAGTCCAGCTGTGAAACCTGGAGCGTCGCCTTCTCCCCAGATGGCTCCTGGTTTGCTTGGTCTCAAGGACACTGCATCGTCAAACTGATCCCCTGGCCGTTGGAGGAGCAGTTCATCCCTAAAGGGTTTGAAGCCAA…	27983	0.327554365775952	0.985939944763347	0.979694259216751	Y	Y	3.38912318237562	3.3174121187312595	3.3174121187312595	7	0.0	0.0	Y	0.0	N	Y	0	0	ENSG00000176834	ENSG00000176871	+	-	12	12	118573831	118500235	coding	coding	VSIG10	WSB2	118501398	118470712	-	-	0	118506182	118490283	-	+	N	-	-	N	PRPF8-4	1	0.0	1.0	1
357	TGCCTATAAGCTGGTGACCATCAAATTCAAGTGGTGGGGACTGCAAAGCAAAGTAGAAAACTTCATTCAAAAGCAAGAAAAACGGATATTTACAAACTTCCATCGCCAGCTTTTTTGTTGGATTGACAAGTGGATCGATCTCACGATGGAAGACATTAGGAGAATGGAAGACGAGACTCAGAAAGAACTAGAAACA|CCCACGACCTCCCTGCAAACAAGGCCTCAGCATCCCAGCCTGGCAGCCACTTGCAGTGCCTGTCTGTCCACTGCACAGACGACGTGGGTGACGCCAAGGCTCGAGCCTCCGTGCCCACCTGGCGGTCCCTGCATTCTGACATCTCCAACAGATTTGGGACATTCGTGGCTGCCCTAACTTGAATGACAAGAAAGATCCCCT	54761	0.22820588772835101	0.934082996050071	0.9780580326043001	Y	Y	3.07101108092519	3.2038455805864303	3.07101108092519	0	0.0	0.0126910060506615	Y	0.0177802276689568	N	Y	0	0	ENSG00000180957	ENSG00000169184	+	-	22	22	28316122	28197486	coding	coding	PITPNB	MN1	28202413	28144265	-	-	0	28254375	28147084	-	+	N	-	-	N	PRPF8-4	1	0.0	1.0	1
739	CTGCCCGGACTCCTGCTGTTGAGGGTCTGACAGAGGCTGAGGAGGAGGAGCTCAGGGCTGAGCTTACCAAGGTGGAAGAGGAAATTGTCACTCTGCGCCAGGTCCTGGCAGCCAAGGAGAGGCACTGTGGAGAGCTCAAGAGGAGGCTGGGCCTCTCCACCCTGGGGGAGCTGAAACAGAACCTGTCCAGGAGCTGGCATGACGTGCAGGTCTCTAGCGC|AATAGCCTAACATGGCAGACCAGAGACAGCGCTCACTGTCTACCTCTGGGGAGTCATTGTACCACGTCCTTGGGTTGGACAAGAACGCAACCTCAGATGACATTAAAAAGTCCTATCGGAAGCTTGCCTTGAAATATCACCCCGACAAGAACCCCGACAACCCGGAGGCCGCGGACA	102869	0.18508796366177305	0.5842377545512359	0.7809570721541751	Y	Y	3.67952553980864	3.72824693801095	3.67952553980864	0	0.9943644777560121	0.0	Y	0.0	N	Y	0	0	ENSG00000101150	ENSG00000101152	+	-	20	20	62522898	62567384	coding	utr5p	TPD52L2	DNAJC5	62496596	62526518	+	+	0	62505169	62559688	+	-	N	-	-	N	PRPF8-4	2	0.0357142857142857	1.4375	1
781	TATGAGATTGTCCAAAACAAAGAAACATGTCAGCAGGGCCTATGGTGGTTCCATGTGTGCTAAATGTGTTCGTGACAGGATCAAGCGTGCTTTCCTTATCGAGGAGCAGAAAATCGTTGTGAAAGTGTTGAAGGCACAAGCACAGAGTCAGAAAGCTAAATAAAAAAATGAAACTTTTTTGAGTAATAAAAATGAAAAGACGCT|GAATAATTTATGATGTTATTGTTGAACCTCCAAGTGTCGGTTCTATGACTGATGAACATGGGCATCAGAGGCCAGTAGCTTTCTTGGCCTACAGAGTAAATGGACAATATATTATGGAAGGACTTGCATCCAGCTTCCTATTTACAATGGGAGGTTTAGGTTTCATAATCCTGGACCGATCGAATGCACCAAAT…	14663	0.7399103804674091	0.8787417098033671	0.947389635604201	Y	Y	2.9453386794128598	3.59272380419397	2.9453386794128598	0	0.0	0.0	Y	0.0	N	Y	0	0	ENSG00000109475	ENSG00000198856	+	-	4	4	109551568	109588976	utr3p	coding	RPL34	OSTC	109541722	109571740	+	+	0	109546409	109576720	+	-	N	-	-	N	PRPF8-4	5	0.0	3.22222222222222	1
289	AATTGAGAAAAAAGGTTTGGATAAATACCTCGGACATTATTTTGGTTGGTCTCCGAGACTACCAGGATAACAAAGCTGATGTAATTTTAAAATACAATGCAGACGAAGCTAGAAGTCTGAAGGCATACGGCGAGCTTCCAGAGCATGCTAAAATCAATGAAACTGATACATTTGGTCCTGGAGATGATGATGAAATTCAGTTTGATGACATTGGAGATGATGATGAAGATATTGATGAC|GCATGGAGGGATTTTTGAAATCAGATGAGAGGCAGAGATTGGCCAAAGAAAGACGAGAAGAAAGAGAAAAATGTCTGGGTAAGTTATGCACTTTGGCTATTTTGGTCCAAGGGAGTGGAGATATGGTGGTGTCTTTTCTGAAGATTCTTAGAAATTTGT…	12630	0.49144238696989295	0.469494104440199	0.5395965350355201	Y	Y	2.84284912476227	2.89359261981439	2.84284912476227	0	0.0	0.0	Y	0.0	N	Y	0	0	ENSG00000173674	ENSG00000184368	+	-	X	X	20159962	20135035	coding	coding	EIF1AX	MAP7D2	20142636	20024831	-	-	0	20148634	20082923	-	+	N	-	1	N	siPTBP1-2	2	0.0	2.0	2
228	CAGCATCACAGATTGGCTGCAGTGCGCCTGGCTACCTTCCTACCTCGCTGGCTTGGCATCCTCAGCAAAGTGAAGTCTTTGTCTTTGGTGATGAGAATGGGACAGTCTCCCTTGTGGACACCAAGAGTACAAGCTGTGTCCTGAGCTCAGCTGTACACTCCCAGTGTGTCACTGGGCTGGTGTTCTCCCCACACAG|GTGCTGCCCATAAACTCGTGTGTTATTTCACCAACTGGGCACACAGTCGGCCAGGCCCTGCCTCGATCTTGCCCCATGACCTGGACCCCTTTCTCTGCACCCACCTGATATTTGCCTTTGCCTCAATGAACAACAATCAGATTGTTGCTAAGGATCTCCAGGATGAGAAAATTCTCTACCCAGAGTTCAACAAACTAAAGGA…	4343	0.567476630455632	0.804471553839598	0.9153492318003459	N	Y	3.1459146398350497	3.4451253122330296	3.1459146398350497	0	0.9949103127933979	0.0	Y	0.0	N	Y	0	0	ENSG00000116455	ENSG00000085465	+	-	1	1	111991998	111970399	coding	coding	WDR77	OVGP1	111982512	111956936	-	-	0	111985275	111969263	-	+	N	-	-	N	siPTBP1-2	1	0.0	1.0	1
134	TTGCAGAGCTAAGAACTGTTGAGAGTGAAGCTGCATCTTATCTGGACCAGATTTCTAGATATTATATTACAAGAGCCAAATTGGTTTCTAAAATAGCTAAATATCCCCATGTGGAGGACTATCGCCGCACCGTGACAGAGATTGATGAGAAAGAATATATCAGCCTTCGGCTCATCATATCAGAGCTGAGGAATCAATATG|ATCTGGTGGCTTGGGTCACAGCCAGCTTCCTGCACATTCCCCATGCCGAGGACATCCCAAACACAGTGACTCTGGGGAACAGAGTTGGCTTCTTGCTCCGACCCTATAACTTCTTTGATGAGGACCCCTCCATCTTCTCCCCTGGCAGTGTCTACTTTGAGAAGGGCCAGGATGCTGGGCTCTGCAGCATCAATCCT…	1602	0.24983184138117	0.974580096789197	0.975668328613302	Y	Y	3.60888739872753	3.46079439322662	3.46079439322662	1	0.0	0.0	Y	0.0	N	Y	0	0	ENSG00000131467	ENSG00000131480	+	-	17	17	40995523	41002724	coding	coding	PSME3	AOC2	40976402	40996617	+	+	0	40991397	41002099	+	-	N	-	-	N	siPTBP1-2	1	0.0	1.0	1
374	GAGCAGGAACTCAAAGCAGCCGCTGATGGCGTACTATCTGAAGTGAGGAAAAAACAAGCAGATACCAAAAGAATGGTGGACATTCTACGGGCTTTGGAGAAATTGAGGAAACTGAGGAAAGAGGCTGCAGCGAGGAAAG|CTGTTTGGGGCTCAGCTAAGTGACCACACAGGAGAGCAGTGAGGCCATTTGAGGCCTGAGCCTGGTCCTCAGGACTCGACTCTCTCTCCCTGCCATCAAGCAGCCTGCCCCAGCCCTGCCAGCCATCTCCACACTCCTGACAGAATGAATGCCCTCGATGGTGTTCCTTTCAAGTTGCCCAAGGGCTTTGTGATAGGCACAGAGCCTCTCCCTG	14492	0.190683271472142	0.798198461781083	0.9139438076398888	Y	Y	3.0301624037703903	3.46554497702552	3.0301624037703903	0	0.0	0.0	Y	0.0	N	Y	0	0	ENSG00000090470	ENSG00000246922	+	-	15	15	65426174	65407535	coding	utr5p	PDCD7	UBAP1L	65409717	65385338	-	-	0	65421370	65398697	-	+	N	-	-	N	siPTBP1-2	1	0.0	1.0	1
253	CCTGGCTTCCCCTCCATGCTCAGAACTGCTTCCTACTCTACATCCAGGCTCCTGAGCAGCCCCCAGCTTAAGCTTCAGCAGCTCCAGGGTAAATCCATCTCCGCCCAGAGCTGACTCCGGATCTGCCCCAGTGACAATAACAAGATAAATGCCTTCCATTCTCTTCGTACTTACAGGATGTAATCCACATATTTACACAGTGTTTCATTTGCG|GATCATGCGGCCAGATGATGCCAACGTGGCCGGCAATGTCCACGGGGGGACCATCCTGAAGATGATCGAGGAGGCAGGCGCCATCATCAGCACCCGGCATTGCAACAGCCAGAACGGGGAGCGCTGTGTGGCCGCCCTGGCTCGTGTCGAGCGCACCGACTTCCTGTCTCCCATGTGCATCGGTG…	9324	0.5631655851655689	0.8659681573948829	0.9453587520733728	Y	Y	3.47129812537077	3.54569782317086	3.47129812537077	1	0.0	0.0	Y	0.0	N	N	0	0	ENSG00000069812	ENSG00000097021	+	-	1	1	6484730	6454451	utr3p	coding	HES2	ACOT7	6472478	6324333	-	-	0	6473111	6409926	-	+	N	-	-	N	siPTBP1-2	1	0.0	1.0	1
451	TGCCCCATTTAGGCCTGGCTGACCGGACACCCACCCTGGAGCCATGGTCCACGCCTTCCTCATTCACACCTTGAGGGCCCCGAATACTGAGGACACGGGCCTTTGCCGAGTGCTGTACTCCTGCGTCTTCGGTGCTGAGAAGTCACCTGATGACCCACGGCCGCATGGTGCCGAGAGGGACAGGCTTCTCCGGAAGGAACAGATTTTAGCTGTGGCC|AGTCTCGTTTCCTCTCAGTCCATCCACCCTTCATGGGGCCAGAGCCCTCTCTCCAGAATCTGAGCAGCAATGCCGTTTGCTGAAGACAAGACCTATAAGTATATCTGCCGCAATTTCAGCAATTTTTGCAATGTGGATGTTGTAGAGATTCTGCCTTACCTGCCCTGCCTCACAGCAAGAG…	25335	0.542351172707399	0.8409967841519921	0.9351216783597952	Y	Y	3.7684867009189302	3.22846030519079	3.22846030519079	0	0.9949102829537608	0.0	Y	0.826949620427881	N	Y	0	0	ENSG00000125843	ENSG00000088888	+	-	20	20	3805949	3849280	coding	utr5p	AP5S1	MAVS	3801178	3827487	+	+	0	3802940	3835205	+	-	N	-	-	N	siPTBP1-2	1	0.0	1.0	1
461	CTGCCCGGACTCCTGCTGTTGAGGGTCTGACAGAGGCTGAGGAGGAGGAGCTCAGGGCTGAGCTTACCAAGGTGGAAGAGGAAATTGTCACTCTGCGCCAGGTCCTGGCAGCCAAGGAGAGGCACTGTGGAGAGCTCAAGAGGAGGCTGGGCCTCTCCACCCTGGGGGAGCTGAAACAGAACCTGTCCAGGAGCTGGCATGACGTGCAGGTCTCTAGCGC|AATAGCCTAACATGGCAGACCAGAGACAGCGCTCACTGTCTACCTCTGGGGAGTCATTGTACCACGTCCTTGGGTTGGACAAGAACGCAACCTCAGATGACATTAAAAAGTCCTATCGGAAGCTTGCCTTGAAATATCACCCCGACAAGAACCCCGACAACCCGGAGGCCGCGGA	25456	0.153342480078996	0.624797053436251	0.762710552010668	Y	Y	3.67952553980864	3.72824693801095	3.67952553980864	0	0.994300144300144	0.0	Y	0.0025252525252526	N	Y	0	0	ENSG00000101150	ENSG00000101152	+	-	20	20	62522898	62567384	coding	utr5p	TPD52L2	DNAJC5	62496596	62526518	+	+	0	62505169	62559688	+	-	N	-	-	N	siPTBP1-2	2	0.0862068965517241	1.33333333333333	1
105	CTGGGCACCAGGAAGGAACTGCAGAAGGAGCTCCAGGAGCGTCTTTCTCAGGAATGCCCGATCAAGGAGGTGGTGCTTTATGTCAAAGAAGAAATGAAGAGGAATGATCTTCCAGAAACAGCAGTGATTGGTCTTCTGTGGACATGTATAATGAACGCTGTTGAGTGGAACAAGAAGGAAGAACTTGTTGCAGAGCAGGCTCTGAAGCACCTGAAG|TTGGTTAGTCTGCTGCTAATTGGAATTGCTGCGTGGGGCATTGGCTTCGGGCTGATTTCCAGTCTCCGAGTGGTCGGCGTGGTCATTGCAGTGGGCATCTTCTTGTTCCTGATTGCTTTAGTGGGTCTGATTGGAGCTGTAAAACATCATCAGGTGTTGCTATTTTTTTATATGATTATTC	20344	0.2140323489277	0.6961822786221129	0.8414930883431	Y	Y	3.4937534244795	3.4571608175836404	3.4571608175836404	0	0.0	0.0	Y	0.0	N	Y	0	0	ENSG00000136261	ENSG00000106537	+	-	7	7	16746148	16824161	coding	coding	BZW2	TSPAN13	16685756	16793160	+	+	0	16736686	16815836	+	-	N	-	-	N	siPTBP1-2	1	0.0	1.0	1
133	TTTTCGTAGCAAAATTAACCTTTTTTTTTTCCAGTCACAGTATTTGTGAAAAGTAATGAGCCATAGTACCCAGTCATGTTAAATGAATATTAAAAGCATGGAGAGGAAACATGAGGAACAATGAATTTCAACATATGGCTTCAGAACATGAAGATGTTCTTGTATGGATTATAGTATCTAGTATTCAAAAATGCCTGCATCTCTTCTCTTATTTATT|GATCAACAAACAGTAATAATGACTGAATGTACAAGTCTTCAGTTTGTCAGCCCTTTTGCTTTTGAGGCAATGCAGAAGGTGGATGTTGTTTGCCTGGCATCTTTAAGTGATCCAGAATTAAGACTTCTTCTGCCCTGTTTGGTACGGATGGCACTTTGTGCACCTGCTGACCAGAGCCAAA…	21228	0.202927085018305	0.7306040858210191	0.867675004299911	Y	Y	3.17784060131804	3.4246428667082407	3.17784060131804	1	0.0	0.0	Y	0.0	N	N	0	0	ENSG00000108510	ENSG00000108506	+	-	17	17	60142643	60005377	utr3p	coding	MED13	INTS2	60019966	59942731	-	-	0	60023381	60004023	-	+	N	-	-	N	siPTBP1-2	1	0.0	1.0	1
171	GTGCCTATAAGCTGGTGACCATCAAATTCAAGTGGTGGGGACTGCAAAGCAAAGTAGAAAACTTCATTCAAAAGCAAGAAAAACGGATATTTACAAACTTCCATCGCCAGCTTTTTTGTTGGATTGACAAGTGGATCGATCTCACGATGGAAGACATTAGGAGAATGGAAGACGAGACTCAGAAAGAACTAGAAACA|CCCACGACCTCCCTGCAAACAAGGCCTCAGCATCCCAGCCTGGCAGCCACTTGCAGTGCCTGTCTGTCCACTGCACAGACGACGTGGGTGACGCCAAGGCTCGAGCCTCCGTGCCCACCTGGCGGTCCCTGCATTCTGACATCTCCAACAGATTTGGGACATTCGTGGCTGCCCTAACTTGAATGACAAGAAAGATCCCCT…	7404	0.236250075731689	0.9411432519451852	0.968452034029803	Y	Y	3.07101108092519	3.2038455805864303	3.07101108092519	3	0.0	0.0	Y	0.0	N	Y	0	0	ENSG00000180957	ENSG00000169184	+	-	22	22	28316122	28197486	coding	coding	PITPNB	MN1	28202413	28144265	-	-	0	28254375	28147084	-	+	N	-	-	N	siPTBP1-2	1	0.0	1.0	1
285	CTCCATAGCATAGACTGCTGTTCATCTGACGACACCAAAAAGAAGATGTACAGCTCCATCCTAGTGGTGGGAGGTGGTTTGATGTTTCATAAAGCTCAAGAATTTCTGCAGCACAGAATTCTCAACAAAATGCCACCATCCTTCAGGCGAATTATTGAAAATGTGGATGTGATCACAAGGCCTAAG|ACAATCACAAAGAGTGTGTAGGCCAGCCCCGGTCACAGAGTGCACCGTATCCTGTCACTTCTGGATGTGAGGGAGAAGTGAGTCATCTCATTCCCCTCCGTGGATCAGAGGACTTGGACTAGATAGAAGCATGTGGTGTCTCCTACGAGGCCTGGGCCGGCCTGGAGCCCTGGCACGGGGAGCCCTGGGGCAGCAGCAATCCCTGGGTGCCC…	4196	0.5183123165958139	0.6652445578840159	0.812317653660392	N	Y	3.69272725367833	3.46232197653647	3.46232197653647	0	0.0	0.0	Y	0.0	N	Y	0	0	ENSG00000113812	ENSG00000016391	+	-	3	3	53916229	53880417	coding	utr5p	ACTR8	CHDH	53901093	53850387	-	-	0	53904009	53875026	-	+	N	-	-	N	siPTBP1-2	1	0.0	1.0	1
301	AAGAGAAAAAGGAACCTATCCTAGTGTGTCCACCTTTACGAAGCCGAGCATACACACCACCTGAAGATCTCCAGAGTCGTTTGGAATCTTACGTTAAAGAAGTTTTTGGTTCATCTCTTCCTAGTAATTGGCAAGACATCTCCCTGGAAGATAGTCGTCTAAAGTTCAATCTTCTGGCTCATTTAGCTGATGACTTGGGTCATGTAGTCCCTAACTCCAGACTCCACCAGATGTGCAG|GGTTTTGAGGTTTTGCTGAAGATATTCCTGAAGAATCATCCCAGGTGCCACACTAAAAAAATGATCCAGTTGACAGCTACCCCTGTGAGTGCACTTGTTGATGAGCCAGTGCATATCCGAGCTACAGGCCTGATTCCCTTTCAGATGGTGAGTTTTCAGG…	9938	0.46429054612277	0.512639289073331	0.6122148322760009	Y	Y	3.51207644450867	3.48912663185998	3.48912663185998	2	0.0	0.0	Y	0.00241545893719819	N	Y	0	0	ENSG00000136897	ENSG00000136881	+	-	9	9	104160896	104145801	coding	utr5p	MRPL50	BAAT	104149915	104122699	-	-	0	104152859	104133745	-	+	N	-	-	N	siPTBP1-2	1	0.0	1.0	1
242	GCGCCGCGGTTGGCGCCTGGGCGGCTGGGCGGCTGCCTAGCACCCGGAAGAGCCGTCAACTTAGCGAGCGCAACAGGCTGCCGCTGAGGAGCTGGAGCTGGTGGGGACTGGGCCGCAATGGACAAGCTGAAGAAGGTGCTGAGCGGGCAGGACACGGAGGACCGGAGCGGCCTGTCCGAG|ACGGATGTTTCCAGTCCTAAAGATTAGTGTCACAGGGTTGGACCCCAATGCCATGTACTCCCTCCTGCTGGACTTTGTCCCTACGGACAGTCACCGCTGGAAGTACGTCAACGGGGAATGGGTGCCCGCTGGCAAGCCAGAGGTCTCCAGCCACAGCTGCGTCTACATTCACCCGGACTCCCCCAACTTTGGGGCCCACTGGATGAAAGCTCCCATCT…	9243	0.525876644769885	0.622119945504284	0.7628179960598309	N	Y	3.25888918858746	3.58064844605001	3.25888918858746	0	0.994457961611246	0.0	Y	0.639767504731008	N	Y	0	0	ENSG00000213064	ENSG00000143178	+	-	1	1	168212378	168283664	coding	coding	SFT2D2	TBX19	168195176	168250278	+	+	0	168195380	168260398	+	-	N	-	-	N	siPTBP1-2	1	0.0	1.0	1
271	ATGATGTCATGGTTTTGGTGGATTCAGAAGAGGAAGAGGAGGAGGAGGAGGAGGAGGAGGAAGATGCTGCAGTAGGGGAACAGGAGGGAGCACGTGAGAGAGAGGAGTTGCCAAAAGAAATACCTAAGCAGGACCACATTCACAGAGTGACCGCCTTGGTGAATGGGAACATAGAACAGATGGGAAATGGATTCCAGGATCTTCA|AGAGGAACCGCTGCTGCTGGCCGAACTCAAGCCCGGGCGCCCCCACCAGTTTGATTGGAAGTCCAGCTGTGAAACCTGGAGCGTCGCCTTCTCCCCAGATGGCTCCTGGTTTGCTTGGTCTCAAGGACACTGCATCGTCAAACTGATCCCCTGGCCGTTGGAGGAGCAGTTCATCCCTAAAGGGTTTGAAGCC…	10102	0.271132449485411	0.9873517727650541	0.9534178852357259	Y	Y	3.38912318237562	3.3174121187312595	3.3174121187312595	1	0.0	0.0	Y	0.0	N	Y	0	0	ENSG00000176834	ENSG00000176871	+	-	12	12	118573831	118500235	coding	coding	VSIG10	WSB2	118501398	118470712	-	-	0	118506182	118490283	-	+	N	-	-	N	siPTBP1-4	1	0.0	1.0	1
420	CTGCCCGGACTCCTGCTGTTGAGGGTCTGACAGAGGCTGAGGAGGAGGAGCTCAGGGCTGAGCTTACCAAGGTGGAAGAGGAAATTGTCACTCTGCGCCAGGTCCTGGCAGCCAAGGAGAGGCACTGTGGAGAGCTCAAGAGGAGGCTGGGCCTCTCCACCCTGGGGGAGCTGAAACAGAACCTGTCCAGGAGCTGGCATGACGTGCAGGTCTCTAGCGC|AATAGCCTAACATGGCAGACCAGAGACAGCGCTCACTGTCTACCTCTGGGGAGTCATTGTACCACGTCCTTGGGTTGGACAAGAACGCAACCTCAGATGACATTAAAAAGTCCTATCGGAAGCTTGCCTTGAAATATCACCCCGACAAGAACCCCGACAACCCGGAGGCCGCGGAC	27976	0.136673533490282	0.62028559379067	0.737564947294153	Y	Y	3.67952553980864	3.72824693801095	3.67952553980864	0	0.9943324937027712	0.0	Y	0.0025188916876574	N	Y	0	0	ENSG00000101150	ENSG00000101152	+	-	20	20	62522898	62567384	coding	utr5p	TPD52L2	DNAJC5	62496596	62526518	+	+	0	62505169	62559688	+	-	N	-	-	N	siPTBP1-4	2	0.0363636363636364	1.4166666666666698	1
566	CCAGCCTCAATGGCGTCTCTCAGGCAGACCTGCTGGACGGCTGCGATGTCTGCTCCTATGACCTGAAGTCTCATGCCCCCACCTGCTAGAATCTGCGGGAGCCCGTGGTGTAGCCTCCTCTGGCCTGAAAGGTCTGCCTCACACAGGCCTTCCCTGCAGGGCAGCCCATGGTGGCAGCCGGAG|CCAGCTCCCCTAGTCCAGGCCGAGCTTGCACTTGCGTCTTGTCTGCTGCTGCTGAACCAAGATTTAGCTGTGCGCCCTCCTTGCAGTCTCCTGGAACCAGCAGGAGGAAACATGGGGGATACTGGCCTGAGAAAGCGGAGAGAGGATGAGAAGTCGATCCAGAGCCAAGAGCCTAAGACCACCAGTCTCCAAAAGGAGCTGGGCCTCATCAGTGG…	3492	0.66734633750666	0.563576894520104	0.6707466448314611	N	Y	3.20976656280103	3.53209488171704	3.20976656280103	0	0.0	0.0	Y	0.007826798021883909	N	N	0	0	ENSG00000121289	ENSG00000021488	+	-	19	19	33462897	33360672	utr3p	utr5p	CEP89	SLC7A9	33369908	33321415	-	-	0	33369974	33359551	-	+	N	-	-	N	siPTBP1-4	1	0.0	1.0	1
255	GAAAAAGGAACCTATCCTAGTGTGTCCACCTTTACGAAGCCGAGCATACACACCACCTGAAGATCTCCAGAGTCGTTTGGAATCTTACGTTAAAGAAGTTTTTGGTTCATCTCTTCCTAGTAATTGGCAAGACATCTCCCTGGAAGATAGTCGTCTAAAGTTCAATCTTCTGGCTCATTTAGCTGATGACTTGGGTCATGTAGTCCCTAACTCCAGACTCCACCAGATGTGCAG|GGTTTTGAGGTTTTGCTGAAGATATTCCTGAAGAATCATCCCAGGTGCCACACTAAAAAAATGATCCAGTTGACAGCTACCCCTGTGAGTGCACTTGTTGATGAGCCAGTGCATATCCGAGCTACAGGCCTGATTCCCTTTCAGATGGTGAGTTTTCAGGCATC…	9348	0.372518958089175	0.507116216529256	0.600052747462854	Y	Y	3.51207644450867	3.48912663185998	3.48912663185998	2	0.0	0.0	Y	0.0024390243902437892	N	Y	0	0	ENSG00000136897	ENSG00000136881	+	-	9	9	104160896	104145801	coding	utr5p	MRPL50	BAAT	104149915	104122699	-	-	0	104152859	104133745	-	+	N	-	-	N	siPTBP1-4	1	0.0	1.0	1
325	ACCGCTGGAGGGTGAAGTGTGTGCAGGAGGTGGAGGAGAAGAAGCGGGAGCAGGAACTCAAAGCAGCCGCTGATGGCGTACTATCTGAAGTGAGGAAAAAACAAGCAGATACCAAAAGAATGGTGGACATTCTACGGGCTTTGGAGAAATTGAGGAAACTGAGGAAAGAGGCTGCAGCGAGGAAAG|CTGTTTGGGGCTCAGCTAAGTGACCACACAGGAGAGCAGTGAGGCCATTTGAGGCCTGAGCCTGGTCCTCAGGACTCGACTCTCTCTCCCTGCCATCAAGCAGCCTGCCCCAGCCCTGCCAGCCATCTCCACACTCCTGACAGAATGAATGCCCTCGATGGTGTTCCTTTCAAGTTGCCCAAGGGCTTTGTGATAGGCACAGAGCCTCTCCCT	4497	0.14771362507281302	0.7956484034186551	0.887624639470944	Y	Y	3.0301624037703903	3.46554497702552	3.0301624037703903	0	0.0	0.0	Y	0.0	N	Y	0	0	ENSG00000090470	ENSG00000246922	+	-	15	15	65426174	65407535	coding	utr5p	PDCD7	UBAP1L	65409717	65385338	-	-	0	65421370	65398697	-	+	N	-	-	N	siPTBP1-4	1	0.0	1.0	1
110	GTAGCAAAATTAACCTTTTTTTTTTCCAGTCACAGTATTTGTGAAAAGTAATGAGCCATAGTACCCAGTCATGTTAAATGAATATTAAAAGCATGGAGAGGAAACATGAGGAACAATGAATTTCAACATATGGCTTCAGAACATGAAGATGTTCTTGTATGGATTATAGTATCTAGTATTCAAAAATGCCTGCATCTCTTCTCTTATTTATT|GATCAACAAACAGTAATAATGACTGAATGTACAAGTCTTCAGTTTGTCAGCCCTTTTGCTTTTGAGGCAATGCAGAAGGTGGATGTTGTTTGCCTGGCATCTTTAAGTGATCCAGAATTAAGACTTCTTCTGCCCTGTTTGGTACGGATGGCACTTTGTGCACCTGCTGACCAGAGCCAAAGCT	26990	0.151101481637352	0.7272172490793741	0.839350812396895	Y	Y	3.17784060131804	3.4246428667082407	3.17784060131804	1	0.0	0.0	Y	0.0	N	N	0	0	ENSG00000108510	ENSG00000108506	+	-	17	17	60142643	60005377	utr3p	coding	MED13	INTS2	60019966	59942731	-	-	0	60023381	60004023	-	+	N	-	-	N	siPTBP1-4	1	0.0	1.0	1
236	AGGATGTCAACTGTCTTTTCAGCATCTGACGACACCAAAAAGAAGATGTACAGCTCCATCCTAGTGGTGGGAGGTGGTTTGATGTTTCATAAAGCTCAAGAATTTCTGCAGCACAGAATTCTCAACAAAATGCCACCATCCTTCAGGCGAATTATTGAAAATGTGGATGTGATCACAAGGCCTAAG|ACAATCACAAAGAGTGTGTAGGCCAGCCCCGGTCACAGAGTGCACCGTATCCTGTCACTTCTGGATGTGAGGGAGAAGTGAGTCATCTCATTCCCCTCCGTGGATCAGAGGACTTGGACTAGATAGAAGCATGTGGTGTCTCCTACGAGGCCTGGGCCGGCCTGGAGCCCTGGCACGGGGAGCCCTGGGGCAGCAGCAATCCCTGGGTGCCC…	2255	0.47022235516885796	0.660490259046636	0.78404153525189	N	Y	3.69272725367833	3.46232197653647	3.46232197653647	0	0.0	0.0	Y	0.0	N	Y	0	0	ENSG00000113812	ENSG00000016391	+	-	3	3	53916229	53880417	coding	utr5p	ACTR8	CHDH	53901093	53850387	-	-	0	53904009	53875026	-	+	N	-	-	N	siPTBP1-4	1	0.0	1.0	1
176	GGGCGCGCCGCGGTTGGCGCCTGGGCGGCTGGGCGGCTGCCTAGCACCCGGAAGAGCCGTCAACTTAGCGAGCGCAACAGGCTGCCGCTGAGGAGCTGGAGCTGGTGGGGACTGGGCCGCAATGGACAAGCTGAAGAAGGTGCTGAGCGGGCAGGACACGGAGGACCGGAGCGGCCTGTCCGAG|ACGGATGTTTCCAGTCCTAAAGATTAGTGTCACAGGGTTGGACCCCAATGCCATGTACTCCCTCCTGCTGGACTTTGTCCCTACGGACAGTCACCGCTGGAAGTACGTCAACGGGGAATGGGTGCCCGCTGGCAAGCCAGAGGTCTCCAGCCACAGCTGCGTCTACATTCACCCGGACTCCCCCAACTTTGGGGCCCACTGGATGAAAGCTCCC…	8332	0.5369151913926621	0.617179228578854	0.7372188620014051	N	Y	3.25888918858746	3.58064844605001	3.25888918858746	0	0.9945782817725748	0.0	Y	0.6259014423076921	N	Y	0	0	ENSG00000213064	ENSG00000143178	+	-	1	1	168212378	168283664	coding	coding	SFT2D2	TBX19	168195176	168250278	+	+	0	168195380	168260398	+	-	N	-	-	N	siPTBP1-4	1	0.0	1.0	1
109	TGCAGAGCTAAGAACTGTTGAGAGTGAAGCTGCATCTTATCTGGACCAGATTTCTAGATATTATATTACAAGAGCCAAATTGGTTTCTAAAATAGCTAAATATCCCCATGTGGAGGACTATCGCCGCACCGTGACAGAGATTGATGAGAAAGAATATATCAGCCTTCGGCTCATCATATCAGAGCTGAGGAATCAATATG|ATCTGGTGGCTTGGGTCACAGCCAGCTTCCTGCACATTCCCCATGCCGAGGACATCCCAAACACAGTGACTCTGGGGAACAGAGTTGGCTTCTTGCTCCGACCCTATAACTTCTTTGATGAGGACCCCTCCATCTTCTCCCCTGGCAGTGTCTACTTTGAGAAGGGCCAGGATGCTGGGCTCTGCAGCATCAATCCTG…	5535	0.20309785177205106	0.9743392231410448	0.9602549657741948	Y	Y	3.60888739872753	3.46079439322662	3.46079439322662	1	0.0	0.0	Y	0.0	N	Y	0	0	ENSG00000131467	ENSG00000131480	+	-	17	17	40995523	41002724	coding	coding	PSME3	AOC2	40976402	40996617	+	+	0	40991397	41002099	+	-	N	-	-	N	siPTBP1-4	1	0.0	1.0	1
81	TCCCTGGGCACCAGGAAGGAACTGCAGAAGGAGCTCCAGGAGCGTCTTTCTCAGGAATGCCCGATCAAGGAGGTGGTGCTTTATGTCAAAGAAGAAATGAAGAGGAATGATCTTCCAGAAACAGCAGTGATTGGTCTTCTGTGGACATGTATAATGAACGCTGTTGAGTGGAACAAGAAGGAAGAACTTGTTGCAGAGCAGGCTCTGAAGCACCTGAAG|TTGGTTAGTCTGCTGCTAATTGGAATTGCTGCGTGGGGCATTGGCTTCGGGCTGATTTCCAGTCTCCGAGTGGTCGGCGTGGTCATTGCAGTGGGCATCTTCTTGTTCCTGATTGCTTTAGTGGGTCTGATTGGAGCTGTAAAACATCATCAGGTGTTGCTATTTTTTTATATGATTAT…	19851	0.19879688339320398	0.6922322617676109	0.813029420085843	Y	Y	3.4937534244795	3.4571608175836404	3.4571608175836404	0	0.0	0.0	Y	0.0	N	Y	0	0	ENSG00000136261	ENSG00000106537	+	-	7	7	16746148	16824161	coding	coding	BZW2	TSPAN13	16685756	16793160	+	+	0	16736686	16815836	+	-	N	-	-	N	siPTBP1-4	1	0.0	1.0	1
191	CAGCATCACAGATTGGCTGCAGTGCGCCTGGCTACCTTCCTACCTCGCTGGCTTGGCATCCTCAGCAAAGTGAAGTCTTTGTCTTTGGTGATGAGAATGGGACAGTCTCCCTTGTGGACACCAAGAGTACAAGCTGTGTCCTGAGCTCAGCTGTACACTCCCAGTGTGTCACTGGGCTGGTGTTCTCCCCACACAG|GGCTGGTTCTTGTGCTGAAACACCACGATGGTGCTGCCCATAAACTCGTGTGTTATTTCACCAACTGGGCACACAGTCGGCCAGGCCCTGCCTCGATCTTGCCCCATGACCTGGACCCCTTTCTCTGCACCCACCTGATATTTGCCTTTGCCTCAATGAACAACAATCAGATTGTTGCTAAGGATCTCCAGGATGAGAAAAT…	4674	0.6013667392610289	0.566777915455096	0.680280864302703	N	Y	3.1459146398350497	3.4586884008934904	3.1459146398350497	0	0.994909424443935	0.0	Y	0.0	N	Y	0	0	ENSG00000116455	ENSG00000085465	+	-	1	1	111991998	111970399	coding	coding	WDR77	OVGP1	111982512	111956936	-	-	0	111985275	111969713	-	+	N	-	-	N	siPTBP1-4	1	0.0	1.0	1
483	GAGATTGTCCAAAACAAAGAAACATGTCAGCAGGGCCTATGGTGGTTCCATGTGTGCTAAATGTGTTCGTGACAGGATCAAGCGTGCTTTCCTTATCGAGGAGCAGAAAATCGTTGTGAAAGTGTTGAAGGCACAAGCACAGAGTCAGAAAGCTAAATAAAAAAATGAAACTTTTTTGAGTAATAAAAATGAAAAGACGCT|GAATAATTTATGATGTTATTGTTGAACCTCCAAGTGTCGGTTCTATGACTGATGAACATGGGCATCAGAGGCCAGTAGCTTTCTTGGCCTACAGAGTAAATGGACAATATATTATGGAAGGACTTGCATCCAGCTTCCTATTTACAATGGGAGGTTTAGGTTTCATAATCCTGGACCGATCGAATGCACCAAATATC…	6169	0.590383651889761	0.8898521897897621	0.9076964824495268	Y	Y	2.9453386794128598	3.59272380419397	2.9453386794128598	0	0.0	0.0	Y	0.0	N	Y	0	0	ENSG00000109475	ENSG00000198856	+	-	4	4	109551568	109588976	utr3p	coding	RPL34	OSTC	109541722	109571740	+	+	0	109546409	109576720	+	-	N	-	-	N	siPTBP1-4	6	0.0	4.1	1
409	GCTGGCGGCTGGAGGGTTGCGGAGCACCCACCCTGGAGCCATGGTCCACGCCTTCCTCATTCACACCTTGAGGGCCCCGAATACTGAGGACACGGGCCTTTGCCGAGTGCTGTACTCCTGCGTCTTCGGTGCTGAGAAGTCACCTGATGACCCACGGCCGCATGGTGCCGAGAGGGACAGGCTTCTCCGGAAGGAACAGATTTTAGCTGTGGCC|AGTCTCGTTTCCTCTCAGTCCATCCACCCTTCATGGGGCCAGAGCCCTCTCTCCAGAATCTGAGCAGCAATGCCGTTTGCTGAAGACAAGACCTATAAGTATATCTGCCGCAATTTCAGCAATTTTTGCAATGTGGATGTTGTAGAGATTCTGCCTTACCTGCCCTGCCTCACAGCAAGAGACC…	28765	0.4415642097079169	0.8391636680608859	0.911123122824098	Y	Y	3.7684867009189302	3.22846030519079	3.22846030519079	0	0.9948843026891808	0.0	Y	0.49354596622889296	N	Y	0	0	ENSG00000125843	ENSG00000088888	+	-	20	20	3805949	3849280	coding	utr5p	AP5S1	MAVS	3801178	3827487	+	+	0	3802940	3835205	+	-	N	-	-	N	siPTBP1-4	1	0.0	1.0	1
152	AGGCGGGGGCAGATCTTCTGTAATAGGATCAGGTGATCACCTGTGATCTTGCGGGCCGGCGTGTTGGACAGGCAGGACACGTTGGAGAGTGTCATGAGGCTTCCAGACAGCTCTGGGTTCTTCCCACATTCGTCATAGAAGGCGCAGTAGCCAGGCTGGTGGATGGTTGTGTAAGGCTCACTCTGGGCC|CAGGTAGTCAGGAACATGGCCCAGGTGGGGCTTCACCACTGCGGGGTGCAAAGGTAGGTCATGCCGCAGCAGCTGGAGGTCCCTAGGGTTGTCTTCAAAGTATGTCTGCCGGGGGAAGAGGGAGAGCCACAGAGTGAGCATCTTTCTTCTGTGACTTCACAGACCTAGCTTTTCAAAGGATAACACACTCATGTGTTTCAAAAGGCATG…	2	0.4086385869575721	0.766252289689793	0.815808921603756	Y	Y	3.5339931873874804	3.51360402781852	3.51360402781852	0	0.0	0.0	Y	0.0	N	Y	0	0	ENSG00000015520	ENSG00000136271	-	+	7	7	44580914	44614650	coding	coding	NPC1L1	DDX56	44552134	44605016	-	-	0	44579941	44607717	+	-	N	-	1	N	siPTBP2-2	1	0.0	1.0	1
492	GGAAGAGCCGTCAACTTAGCGAGCGCAACAGGCTGCCGCTGAGGAGCTGGAGCTGGTGGGGACTGGGCCGCAATGGACAAGCTGAAGAAGGTGCTGAGCGGGCAGGACACGGAGGACCGGAGCGGCCTGTCCGAG|ACGGATGTTTCCAGTCCTAAAGATTAGTGTCACAGGGTTGGACCCCAATGCCATGTACTCCCTCCTGCTGGACTTTGTCCCTACGGACAGTCACCGCTGGAAGTACGTCAACGGGGAATGGGTGCCCGCTGGCAAGCCAGAGGTCTCCAGCCACAGCTGCGTCTACATTCACCCGGACTCCCCCAACTTTGGGGCCCACTGGATGAAAGCTCCCATCTCCTTCAGCAAA	18498	0.5795382969009101	0.570814419826088	0.753096320910883	N	Y	3.25888918858746	3.58064844605001	3.25888918858746	4	0.9926128868594619	0.0	Y	0.9926128868594619	N	Y	0	0	ENSG00000213064	ENSG00000143178	+	-	1	1	168212378	168283664	coding	coding	SFT2D2	TBX19	168195176	168250278	+	+	0	168195380	168260398	+	-	N	-	-	N	siPTBP2-2	1	0.0	1.0	1
801	AGGAAGAGGAAGTTGGTGTCGAGGAAGTACTGGGGGCAGACCTTGTTGGAGGGCAAGATGCCCATGAAGGGGAAGAGGACGATGGGCAGCAGCGCCGTCACTGAGAGCGGCAGGGCCTCCGTGCACCAGTACACCGCCATGAGCAGGATGACAAACAAGCAGCGGCCTTCC|AGCGCGGCGACAGCGGAGGAGCGCCCGGGCCTCCTGCACCGTCCGCCGTCTGCCAAGCCGCGCCTCCAGCGCCGGGTGCCGGTAGCCCTTGGGGAAGCGGTGCTTGATCACCGCCGCGCGGCCCTGGAAGCGGCCACGGAACACGCGCGCCTCGGCACCCTGCTTCACCAGCTCCAGGCCGCTCAAGAAGCGGCTGCTCCGCTCCCGGGCTGCGGCCAGAGCCTCAG…	3719	0.3531510171281911	0.45367263349702003	0.607725145689175	Y	Y	3.54400240599166	3.11013383567725	3.11013383567725	5	0.994166380002293	0.0	Y	0.988332760004587	N	Y	0	0	ENSG00000158296	ENSG00000172315	-	+	20	20	45304714	45318418	utr5p	coding	SLC13A3	TP53RK	45186463	45313004	-	-	0	45242364	45317771	+	-	N	-	1	N	siPTBP2-2	1	0.0	1.0	1
48	CCTGCATGAGGTCCCTGTCAGTATACACCCTGGGGTGTACCCCACCCCTTCCCACTTTAATAAACGTGCTCCCTGTTGGGTGTCATCTGTGAAGACTGCCAGGCCTAGGCTCTCTGTAGAGAGTCTTCAAGATCCCGGAGTGGTAGCGCTGTCTCCTGGTGAAGGAGTATTTGTCACACTGGAATGTGACTGTGTGT|ATCCACTTCATCCAAGCCCAGCTTCGCAGACCTCTGGCGCCCGGCGGGTTCCCAGTTCCCCCGCTTCTTCCGAGGAGACAGCGGAGGCGAGGCCACCGGGCTGTCAGGCTGAAGCTCCGTGGCCGCCGGGTCCTGCACGCAGAGAAGACCCCAGCGCCGGCGCGGCTCAGGGCTGGGCCCACGGGACTCCGGACGCGCCGC…	23335	0.305138087538534	0.9418328811911759	0.9642791970124972	Y	Y	3.32523140661629	3.51952501003312	3.32523140661629	0	0.0	0.0	Y	0.0	N	N	0	0	ENSG00000134809	ENSG00000149150	+	-	11	11	57298276	57283259	utr3p	utr5p	TIMM10	SLC43A1	57295936	57252007	-	-	0	57296002	57283179	-	+	N	-	-	N	siPTBP2-2	1	0.0	1.0	1
495	CCTGGCTTCCCCTCCATGCTCAGAACTGCTTCCTACTCTACATCCAGGCTCCTGAGCAGCCCCCAGCTTAAGCTTCAGCAGCTCCAGGGTAAATCCATCTCCGCCCAGAGCTGACTCCGGATCTGCCCCAGTGACAATAACAAGATAAATGCCTTCCATTCTCTTCGTACTTACAGGATGTAATCCACATATTTACACAGTGTTTCATTTGCG|GATCATGCGGCCAGATGATGCCAACGTGGCCGGCAATGTCCACGGGGGGACCATCCTGAAGATGATCGAGGAGGCAGGCGCCATCATCAGCACCCGGCATTGCAACAGCCAGAACGGGGAGCGCTGTGTGGCCGCCCTGGCTCGTGTCGAGCGCACCGACTTCCTGTCTCCCATGTGCATCGGTG…	30850	0.602053201286631	0.845847551744882	0.9369432227991707	Y	Y	3.47129812537077	3.54569782317086	3.47129812537077	8	0.0	0.0	Y	0.0	N	N	0	0	ENSG00000069812	ENSG00000097021	+	-	1	1	6484730	6454451	utr3p	coding	HES2	ACOT7	6472478	6324333	-	-	0	6473111	6409926	-	+	N	-	-	N	siPTBP2-2	1	0.0	1.0	1
566	AGAGAAAAAGGAACCTATCCTAGTGTGTCCACCTTTACGAAGCCGAGCATACACACCACCTGAAGATCTCCAGAGTCGTTTGGAATCTTACGTTAAAGAAGTTTTTGGTTCATCTCTTCCTAGTAATTGGCAAGACATCTCCCTGGAAGATAGTCGTCTAAAGTTCAATCTTCTGGCTCATTTAGCTGATGACTTGGGTCATGTAGTCCCTAACTCCAGACTCCACCAGATGTGCAG|GGTTTTGAGGTTTTGCTGAAGATATTCCTGAAGAATCATCCCAGGTGCCACACTAAAAAAATGATCCAGTTGACAGCTACCCCTGTGAGTGCACTTGTTGATGAGCCAGTGCATATCCGAGCTACAGGCCTGATTCCCTTTCAGATGGTGAGTTTTCAGGC…	15	0.496484460332025	0.472139027930126	0.61178509279687	Y	Y	3.51207644450867	3.48912663185998	3.48912663185998	9	0.0	0.0195226565202352	Y	0.0024213075060532893	N	Y	0	0	ENSG00000136897	ENSG00000136881	+	-	9	9	104160896	104145801	coding	utr5p	MRPL50	BAAT	104149915	104122699	-	-	0	104152859	104133745	-	+	N	-	-	N	siPTBP2-2	1	0.0	1.0	1
344	TCGTAGCAAAATTAACCTTTTTTTTTTCCAGTCACAGTATTTGTGAAAAGTAATGAGCCATAGTACCCAGTCATGTTAAATGAATATTAAAAGCATGGAGAGGAAACATGAGGAACAATGAATTTCAACATATGGCTTCAGAACATGAAGATGTTCTTGTATGGATTATAGTATCTAGTATTCAAAAATGCCTGCATCTCTTCTCTTATTTATT|GATCAACAAACAGTAATAATGACTGAATGTACAAGTCTTCAGTTTGTCAGCCCTTTTGCTTTTGAGGCAATGCAGAAGGTGGATGTTGTTTGCCTGGCATCTTTAAGTGATCCAGAATTAAGACTTCTTCTGCCCTGTTTGGTACGGATGGCACTTTGTGCACCTGCTGACCAGAGCCAAAGC	94612	0.191260009183614	0.691920215420597	0.8567288706608659	Y	Y	3.17784060131804	3.4246428667082407	3.17784060131804	5	0.0	0.0	Y	0.0134140648598181	N	N	0	0	ENSG00000108510	ENSG00000108506	+	-	17	17	60142643	60005377	utr3p	coding	MED13	INTS2	60019966	59942731	-	-	0	60023381	60004023	-	+	N	-	-	N	siPTBP2-2	1	0.0	1.0	1
494	CAGCATCACAGATTGGCTGCAGTGCGCCTGGCTACCTTCCTACCTCGCTGGCTTGGCATCCTCAGCAAAGTGAAGTCTTTGTCTTTGGTGATGAGAATGGGACAGTCTCCCTTGTGGACACCAAGAGTACAAGCTGTGTCCTGAGCTCAGCTGTACACTCCCAGTGTGTCACTGGGCTGGTGTTCTCCCCACACAG|GTGCTGCCCATAAACTCGTGTGTTATTTCACCAACTGGGCACACAGTCGGCCAGGCCCTGCCTCGATCTTGCCCCATGACCTGGACCCCTTTCTCTGCACCCACCTGATATTTGCCTTTGCCTCAATGAACAACAATCAGATTGTTGCTAAGGATCTCCAGGATGAGAAAATTCTCTACCCAGAGTTCAACAAACTAAAGGA…	6321	0.6108822117741801	0.7755636442532191	0.905365904865251	N	Y	3.1459146398350497	3.4451253122330296	3.1459146398350497	0	0.9949103127933979	0.0	Y	0.0	N	Y	0	0	ENSG00000116455	ENSG00000085465	+	-	1	1	111991998	111970399	coding	coding	WDR77	OVGP1	111982512	111956936	-	-	0	111985275	111969263	-	+	N	-	-	N	siPTBP2-2	1	0.0	1.0	1
798	CCCGGAGGCTGAGGCTCTGGCCGCAGCCCGGGAGCGGAGCAGCCGCTTCTTGAGCGGCCTGGAGCTGGTGAAGCAGGGTGCCGAGGCGCGCGTGTTCCGTGGCCGCTTCCAGGGCCGCGCGGCGGTGATCAAGCACCGCTTCCCCAAGGGCTACCGGCACCCGGCGCTGGAGGCGCGGCTTGGCAGACGGCGGACGGTGCAGGAGGCCCGGGCGCTCCTCCGCTGTCGCCGCGCT|GGAAGGCCGCTGCTTGTTTGTCATCCTGCTCATGGCGGTGTACTGGTGCACGGAGGCCCTGCCGCTCTCAGTGACGGCGCTGCTGCCCATCGTCCTCTTCCCCTTCATGGGCATCTTGCCCTCCAACAAGGTCTGCCCCCAGTACTTCCTCGACACCAACTTC…	3706	0.39331379681312106	0.453628887294062	0.6076654609295339	Y	Y	3.11013383567725	3.54400240599166	3.11013383567725	5	0.994266890944771	0.0	Y	0.9885337818895428	N	Y	0	0	ENSG00000172315	ENSG00000158296	+	-	20	20	45318418	45304714	coding	utr5p	TP53RK	SLC13A3	45313004	45186463	-	-	0	45317771	45242364	-	+	N	-	1	N	siPTBP2-2	1	0.0	1.0	1
378	TGTGCCTATAAGCTGGTGACCATCAAATTCAAGTGGTGGGGACTGCAAAGCAAAGTAGAAAACTTCATTCAAAAGCAAGAAAAACGGATATTTACAAACTTCCATCGCCAGCTTTTTTGTTGGATTGACAAGTGGATCGATCTCACGATGGAAGACATTAGGAGAATGGAAGACGAGACTCAGAAAGAACTAGAAACA|CCCACGACCTCCCTGCAAACAAGGCCTCAGCATCCCAGCCTGGCAGCCACTTGCAGTGCCTGTCTGTCCACTGCACAGACGACGTGGGTGACGCCAAGGCTCGAGCCTCCGTGCCCACCTGGCGGTCCCTGCATTCTGACATCTCCAACAGATTTGGGACATTCGTGGCTGCCCTAACTTGAATGACAAGAAAGATCCCC…	10996	0.262221604849131	0.932173230295572	0.9620638220946992	Y	Y	3.07101108092519	3.2038455805864303	3.07101108092519	0	0.0	0.0125512551255126	Y	0.0175892589258926	N	Y	0	0	ENSG00000180957	ENSG00000169184	+	-	22	22	28316122	28197486	coding	coding	PITPNB	MN1	28202413	28144265	-	-	0	28254375	28147084	-	+	N	-	-	N	siPTBP2-2	1	0.0	1.0	1
1020	TGGAGAGATTGAGGAGTGCACCATCCACTTCCGTGTCCAAGGGGACAACTACGGCTTCGTCACTTATCGCTATGCTGAGGAGGCATTTGCAGCCATTGAGAGTGGCCACAAGCTGCGGCAGGCAGATGAGCAGCCCTTTGATCTCTGCTTTGGGGGCCGAAGGCAGTTCTGCAAGAGGAGCTATTCTGATCTTGA|AGGGAGTTAAGCCCCAAGCCAAGGCAGCCAAAGCTCCTCCTAAGAAGGCCAAGAGCTCTGATTCTGATTCTGACTCAAGCTCCGAGGATGAGCCACCAAAGAACCAGAAGCCAAAGATAACACCTGTGACAGTTAAAGCTCAGACTAAAGCCCCTCCCAAACCAGCTCGAGCAGCACCTAAAATAGCCAATGGTAAAGCAGCC…	14659	0.4649896355653279	0.784196793654376	0.909640826681754	Y	Y	3.70889084821189	3.11547640886856	3.11547640886856	0	0.0	0.0	Y	0.0	N	Y	0	0	ENSG00000148840	ENSG00000166197	+	-	10	10	103910082	103923627	coding	coding	PPRC1	NOLC1	103892787	103911933	+	+	0	103909086	103917806	+	-	N	-	-	N	siPTBP2-2	1	0.0	1.0	1
787	CGCCTCAAGGTTACGGAGGCAGTGACCACCCACCCTGGAGCCATGGTCCACGCCTTCCTCATTCACACCTTGAGGGCCCCGAATACTGAGGACACGGGCCTTTGCCGAGTGCTGTACTCCTGCGTCTTCGGTGCTGAGAAGTCACCTGATGACCCACGGCCGCATGGTGCCGAGAGGGACAGGCTTCTCCGGAAGGAACAGATTTTAGCTGTGGCC|AGTCTCGTTTCCTCTCAGTCCATCCACCCTTCATGGGGCCAGAGCCCTCTCTCCAGAATCTGAGCAGCAATGCCGTTTGCTGAAGACAAGACCTATAAGTATATCTGCCGCAATTTCAGCAATTTTTGCAATGTGGATGTTGTAGAGATTCTGCCTTACCTGCCCTGCCTCACAGCAAGAGA…	72449	0.5397639633308571	0.8173765590961909	0.926096855396058	Y	Y	3.7684867009189302	3.22846030519079	3.22846030519079	0	0.994884241971621	0.0	Y	0.75444361463779	N	Y	0	0	ENSG00000125843	ENSG00000088888	+	-	20	20	3805949	3849280	coding	utr5p	AP5S1	MAVS	3801178	3827487	+	+	0	3802940	3835205	+	-	N	-	-	N	siPTBP2-2	1	0.0	1.0	1
804	CTGCCCGGACTCCTGCTGTTGAGGGTCTGACAGAGGCTGAGGAGGAGGAGCTCAGGGCTGAGCTTACCAAGGTGGAAGAGGAAATTGTCACTCTGCGCCAGGTCCTGGCAGCCAAGGAGAGGCACTGTGGAGAGCTCAAGAGGAGGCTGGGCCTCTCCACCCTGGGGGAGCTGAAACAGAACCTGTCCAGGAGCTGGCATGACGTGCAGGTCTCTAGCGC|AATAGCCTAACATGGCAGACCAGAGACAGCGCTCACTGTCTACCTCTGGGGAGTCATTGTACCACGTCCTTGGGTTGGACAAGAACGCAACCTCAGATGACATTAAAAAGTCCTATCGGAAGCTTGCCTTGAAATATCACCCCGACAAGAACCCCGACAACCCGGAGGCCGCG	66674	0.15412798958482998	0.5735650215805761	0.752754942800552	Y	Y	3.67952553980864	3.72824693801095	3.67952553980864	0	0.994234324110208	0.0	Y	0.0	N	Y	0	0	ENSG00000101150	ENSG00000101152	+	-	20	20	62522898	62567384	coding	utr5p	TPD52L2	DNAJC5	62496596	62526518	+	+	0	62505169	62559688	+	-	N	-	-	N	siPTBP2-2	2	0.13114754098360698	1.4375	1
601	CCGGCGGCGGCGGCGGCGGGGCGGCGGCGGCGGGCCGAGCCTACTCGTTCAAGGTGGTGCTGCTGGGGGAAGGCTGCGTGGGGAAGACGTCGCTGGTGCTGCGCTACTGCGAGAACAAGTTTAACGACAAGCACATCACCACTCTGCAG|ATTATATATGAACAAGAAGGAGTATATATTCACTCATCTTGTGGAAAGACCAATGACCAAGACGGCTTGATTTCAGGAATATTACGTGTTTTAGAAAAGGATGCCGAAGTAATAGTGGACTGGAGACCATTGGATGATGCATTAGATTCCTCTAGTATTCTCTATGCTAGAAAGATGCTCCAAGTCATAGAA	14796	2.1369464503065198e-05	0.36268366602619795	0.463066372593086	N	Y	3.51100352194543	3.438245808162049	3.438245808162049	0	0.0	0.0	Y	0.0	N	Y	0	0	ENSG00000080371	ENSG00000121749	+	-	12	12	72184699	72320629	coding	coding	RAB21	TBC1D15	72148654	72233487	+	+	0	72149068	72265850	+	-	N	-	-	N	siPTBP2-2	1	0.0	1.0	1
871	TGAGATTGTCCAAAACAAAGAAACATGTCAGCAGGGCCTATGGTGGTTCCATGTGTGCTAAATGTGTTCGTGACAGGATCAAGCGTGCTTTCCTTATCGAGGAGCAGAAAATCGTTGTGAAAGTGTTGAAGGCACAAGCACAGAGTCAGAAAGCTAAATAAAAAAATGAAACTTTTTTGAGTAATAAAAATGAAAAGACGCT|GAATAATTTATGATGTTATTGTTGAACCTCCAAGTGTCGGTTCTATGACTGATGAACATGGGCATCAGAGGCCAGTAGCTTTCTTGGCCTACAGAGTAAATGGACAATATATTATGGAAGGACTTGCATCCAGCTTCCTATTTACAATGGGAGGTTTAGGTTTCATAATCCTGGACCGATCGAATGCACCAAATAT…	11737	0.7790745998192621	0.8748076232914859	0.9229894374147559	Y	Y	2.9453386794128598	3.59272380419397	2.9453386794128598	0	0.0	0.0	Y	0.0	N	Y	0	0	ENSG00000109475	ENSG00000198856	+	-	4	4	109551568	109588976	utr3p	coding	RPL34	OSTC	109541722	109571740	+	+	0	109546409	109576720	+	-	N	-	-	N	siPTBP2-2	7	0.0	4.77777777777778	1
551	ATTGAGAAAAAAGGTTTGGATAAATACCTCGGACATTATTTTGGTTGGTCTCCGAGACTACCAGGATAACAAAGCTGATGTAATTTTAAAATACAATGCAGACGAAGCTAGAAGTCTGAAGGCATACGGCGAGCTTCCAGAGCATGCTAAAATCAATGAAACTGATACATTTGGTCCTGGAGATGATGATGAAATTCAGTTTGATGACATTGGAGATGATGATGAAGATATTGATGAC|GCATGGAGGGATTTTTGAAATCAGATGAGAGGCAGAGATTGGCCAAAGAAAGACGAGAAGAAAGAGAAAAATGTCTGGGTAAGTTATGCACTTTGGCTATTTTGGTCCAAGGGAGTGGAGATATGGTGGTGTCTTTTCTGAAGATTCTTAGAAATTTGTG…	62625	0.5091015123086691	0.40435652096403896	0.536564986754278	Y	Y	2.84284912476227	2.89359261981439	2.84284912476227	0	0.0	0.0	Y	0.0	N	Y	0	0	ENSG00000173674	ENSG00000184368	+	-	X	X	20159962	20135035	coding	coding	EIF1AX	MAP7D2	20142636	20024831	-	-	0	20148634	20082923	-	+	N	-	1	N	siPTBP2-2	2	0.0	2.0	2
603	GATGTCATGGTTTTGGTGGATTCAGAAGAGGAAGAGGAGGAGGAGGAGGAGGAGGAGGAAGATGCTGCAGTAGGGGAACAGGAGGGAGCACGTGAGAGAGAGGAGTTGCCAAAAGAAATACCTAAGCAGGACCACATTCACAGAGTGACCGCCTTGGTGAATGGGAACATAGAACAGATGGGAAATGGATTCCAGGATCTTCA|AGAGGAACCGCTGCTGCTGGCCGAACTCAAGCCCGGGCGCCCCCACCAGTTTGATTGGAAGTCCAGCTGTGAAACCTGGAGCGTCGCCTTCTCCCCAGATGGCTCCTGGTTTGCTTGGTCTCAAGGACACTGCATCGTCAAACTGATCCCCTGGCCGTTGGAGGAGCAGTTCATCCCTAAAGGGTTTGAAGCCAA…	14712	0.30618191741410805	0.985707539334488	0.964379562381008	Y	Y	3.38912318237562	3.3174121187312595	3.3174121187312595	7	0.0	0.0	Y	0.0	N	Y	0	0	ENSG00000176834	ENSG00000176871	+	-	12	12	118573831	118500235	coding	coding	VSIG10	WSB2	118501398	118470712	-	-	0	118506182	118490283	-	+	N	-	-	N	siPTBP2-2	1	0.0	1.0	1
470	GGGCGCGCCGCGGTTGGCGCCTGGGCGGCTGGGCGGCTGCCTAGCACCCGGAAGAGCCGTCAACTTAGCGAGCGCAACAGGCTGCCGCTGAGGAGCTGGAGCTGGTGGGGACTGGGCCGCAATGGACAAGCTGAAGAAGGTGCTGAGCGGGCAGGACACGGAGGACCGGAGCGGCCTGTCCGAGAC|GGATGTTTCCAGTCCTAAAGATTAGTGTCACAGGGTTGGACCCCAATGCCATGTACTCCCTCCTGCTGGACTTTGTCCCTACGGACAGTCACCGCTGGAAGTACGTCAACGGGGAATGGGTGCCCGCTGGCAAGCCAGAGGTCTCCAGCCACAGCTGCGTCTACATTCACCCGGACTCCCCCAACTTTGGGGCCCACTGGATGAAAGCTCCC…	23398	0.6240092533659211	0.612447931068126	0.7360088898335341	N	Y	3.26823605978234	3.4906542151698305	3.26823605978234	13	0.9946367052928279	0.00242718446601931	Y	0.624569370497964	N	Y	0	0	ENSG00000213064	ENSG00000143178	+	-	1	1	168212378	168283664	intron	coding	SFT2D2	TBX19	168195176	168250278	+	+	0	168195380	168260398	+	-	N	-	-	N	siPTBP2-4	1	0.0	1.0	1
394	CTATAAGCTGGTGACCATCAAATTCAAGTGGTGGGGACTGCAAAGCAAAGTAGAAAACTTCATTCAAAAGCAAGAAAAACGGATATTTACAAACTTCCATCGCCAGCTTTTTTGTTGGATTGACAAGTGGATCGATCTCACGATGGAAGACATTAGGAGAATGGAAGACGAGACTCAGAAAGAACTAGAAACA|CCCACGACCTCCCTGCAAACAAGGCCTCAGCATCCCAGCCTGGCAGCCACTTGCAGTGCCTGTCTGTCCACTGCACAGACGACGTGGGTGACGCCAAGGCTCGAGCCTCCGTGCCCACCTGGCGGTCCCTGCATTCTGACATCTCCAACAGATTTGGGACATTCGTGGCTGCCCTAACTTGAATGACAAGAAAGATCCCCTCCT	28026	0.23180199545819505	0.933673983236539	0.920945401152624	Y	Y	3.07101108092519	3.2038455805864303	3.07101108092519	0	0.0	0.0128492201942354	Y	0.0180175488843181	N	Y	0	0	ENSG00000180957	ENSG00000169184	+	-	22	22	28316122	28197486	coding	coding	PITPNB	MN1	28202413	28144265	-	-	0	28254375	28147084	-	+	N	-	-	N	siPTBP2-4	1	0.0	1.0	1
360	TTCGTAGCAAAATTAACCTTTTTTTTTTCCAGTCACAGTATTTGTGAAAAGTAATGAGCCATAGTACCCAGTCATGTTAAATGAATATTAAAAGCATGGAGAGGAAACATGAGGAACAATGAATTTCAACATATGGCTTCAGAACATGAAGATGTTCTTGTATGGATTATAGTATCTAGTATTCAAAAATGCCTGCATCTCTTCTCTTATTTATT|GATCAACAAACAGTAATAATGACTGAATGTACAAGTCTTCAGTTTGTCAGCCCTTTTGCTTTTGAGGCAATGCAGAAGGTGGATGTTGTTTGCCTGGCATCTTTAAGTGATCCAGAATTAAGACTTCTTCTGCCCTGTTTGGTACGGATGGCACTTTGTGCACCTGCTGACCAGAGCCAAAGC	86211	0.21325833582429896	0.698352650540723	0.8015702486817551	Y	Y	3.17784060131804	3.4246428667082407	3.17784060131804	5	0.0	0.0	Y	0.0134078365312187	N	N	0	0	ENSG00000108510	ENSG00000108506	+	-	17	17	60142643	60005377	utr3p	coding	MED13	INTS2	60019966	59942731	-	-	0	60023381	60004023	-	+	N	-	-	N	siPTBP2-4	1	0.0	1.0	1
937	GAGAGATTGAGGAGTGCACCATCCACTTCCGTGTCCAAGGGGACAACTACGGCTTCGTCACTTATCGCTATGCTGAGGAGGCATTTGCAGCCATTGAGAGTGGCCACAAGCTGCGGCAGGCAGATGAGCAGCCCTTTGATCTCTGCTTTGGGGGCCGAAGGCAGTTCTGCAAGAGGAGCTATTCTGATCTTGA|AGGGAGTTAAGCCCCAAGCCAAGGCAGCCAAAGCTCCTCCTAAGAAGGCCAAGAGCTCTGATTCTGATTCTGACTCAAGCTCCGAGGATGAGCCACCAAAGAACCAGAAGCCAAAGATAACACCTGTGACAGTTAAAGCTCAGACTAAAGCCCCTCCCAAACCAGCTCGAGCAGCACCTAAAATAGCCAATGGTAAAGCAGCCAG…	24063	0.45908013464529707	0.7888924812053859	0.856420876038114	Y	Y	3.70889084821189	3.11547640886856	3.11547640886856	0	0.0	0.0	Y	0.0	N	Y	0	0	ENSG00000148840	ENSG00000166197	+	-	10	10	103910082	103923627	coding	coding	PPRC1	NOLC1	103892787	103911933	+	+	0	103909086	103917806	+	-	N	-	-	N	siPTBP2-4	1	0.0	1.0	1
867	TATGAGATTGTCCAAAACAAAGAAACATGTCAGCAGGGCCTATGGTGGTTCCATGTGTGCTAAATGTGTTCGTGACAGGATCAAGCGTGCTTTCCTTATCGAGGAGCAGAAAATCGTTGTGAAAGTGTTGAAGGCACAAGCACAGAGTCAGAAAGCTAAATAAAAAAATGAAACTTTTTTGAGTAATAAAAATGAAAAGACGCT|GAATAATTTATGATGTTATTGTTGAACCTCCAAGTGTCGGTTCTATGACTGATGAACATGGGCATCAGAGGCCAGTAGCTTTCTTGGCCTACAGAGTAAATGGACAATATATTATGGAAGGACTTGCATCCAGCTTCCTATTTACAATGGGAGGTTTAGGTTTCATAATCCTGGACCGATCGAATGCACCAAAT…	11239	0.827557684025708	0.8772937993822322	0.8714319767301959	Y	Y	2.9453386794128598	3.59272380419397	2.9453386794128598	0	0.0	0.0	Y	0.0	N	Y	0	0	ENSG00000109475	ENSG00000198856	+	-	4	4	109551568	109588976	utr3p	coding	RPL34	OSTC	109541722	109571740	+	+	0	109546409	109576720	+	-	N	-	-	N	siPTBP2-4	5	0.0	4.2	1
965	AGCCTCAATGGCGTCTCTCAGGCAGACCTGCTGGACGGCTGCGATGTCTGCTCCTATGACCTGAAGTCTCATGCCCCCACCTGCTAGAATCTGCGGGAGCCCGTGGTGTAGCCTCCTCTGGCCTGAAAGGTCTGCCTCACACAGGCCTTCCCTGCAGGGCAGCCCATGGTGGCAGCCGGAG|CCAGCTCCCCTAGTCCAGGCCGAGCTTGCACTTGCGTCTTGTCTGCTGCTGCTGAACCAAGATTTAGCTGTGCGCCCTCCTTGCAGTCTCCTGGAACCAGCAGGAGGAAACATGGGGGATACTGGCCTGAGAAAGCGGAGAGAGGATGAGAAGTCGATCCAGAGCCAAGAGCCTAAGACCACCAGTCTCCAAAAGGAGGTGCCCTGTGCTTTGCGGA…	17605	0.7803767973755	0.5213398156223329	0.6473793322437309	N	Y	3.20976656280103	3.53209488171704	3.20976656280103	34	0.0	0.0850617756035812	Y	0.0850617756035812	N	N	0	0	ENSG00000121289	ENSG00000021488	+	-	19	19	33462897	33360672	utr3p	utr5p	CEP89	SLC7A9	33369908	33321415	-	-	0	33369974	33359551	-	+	N	-	-	N	siPTBP2-4	1	0.0	1.0	1
786	GCCTCAAGGTTACGGAGGCAGTGACCACCCACCCTGGAGCCATGGTCCACGCCTTCCTCATTCACACCTTGAGGGCCCCGAATACTGAGGACACGGGCCTTTGCCGAGTGCTGTACTCCTGCGTCTTCGGTGCTGAGAAGTCACCTGATGACCCACGGCCGCATGGTGCCGAGAGGGACAGGCTTCTCCGGAAGGAACAGATTTTAGCTGTGGCC|AGTCTCGTTTCCTCTCAGTCCATCCACCCTTCATGGGGCCAGAGCCCTCTCTCCAGAATCTGAGCAGCAATGCCGTTTGCTGAAGACAAGACCTATAAGTATATCTGCCGCAATTTCAGCAATTTTTGCAATGTGGATGTTGTAGAGATTCTGCCTTACCTGCCCTGCCTCACAGCAAGAGAC…	81235	0.558611620290672	0.8212835811139091	0.8750534576629351	Y	Y	3.7684867009189302	3.22846030519079	3.22846030519079	0	0.994884272256535	0.0	Y	0.759560796057146	N	Y	0	0	ENSG00000125843	ENSG00000088888	+	-	20	20	3805949	3849280	coding	utr5p	AP5S1	MAVS	3801178	3827487	+	+	0	3802940	3835205	+	-	N	-	-	N	siPTBP2-4	1	0.0	1.0	1
146	GGCTTCCGCTATCGCTGCAGGGATGCCATGCGCTCAGTGACTAAGCAGGCCATTCGGGAGGCAAGATTGAAGGAGATCAAGGAAGAGCTTCTGCATTCTGAGAAGCTTAAGACATACTTTGAAGACAACCCTAGGGACCTCCAGCTGCTGCGGCATGACCTACCTTTGCACCCCGCAGTGGTGAAGCCCCACCTGGGCCATGTTCCTGACTACCTG|GGCCCAGAGTGAGCCTTACACAACCATCCACCAGCCTGGCTACTGCGCCTTCTATGACGAATGTGGGAAGAACCCAGAGCTGTCTGGAAGCCTCATGACACTCTCCAACGTGTCCTGCCTGTCCAACACGCCGGCCCGCAAGATCACAGGTGATCACCTGATCCTATTACAGAAGATCTGCC…	49990	0.3935030959965129	0.721282454080131	0.8190120446258621	Y	Y	3.51360402781852	3.5339931873874804	3.51360402781852	6	0.0	0.0078096044898609	Y	0.0	N	Y	0	0	ENSG00000136271	ENSG00000015520	+	-	7	7	44614650	44580914	coding	coding	DDX56	NPC1L1	44605016	44552134	-	-	0	44607717	44579941	-	+	N	-	-	N	siPTBP2-4	1	0.0	1.0	1
800	GCCCGGACTCCTGCTGTTGAGGGTCTGACAGAGGCTGAGGAGGAGGAGCTCAGGGCTGAGCTTACCAAGGTGGAAGAGGAAATTGTCACTCTGCGCCAGGTCCTGGCAGCCAAGGAGAGGCACTGTGGAGAGCTCAAGAGGAGGCTGGGCCTCTCCACCCTGGGGGAGCTGAAACAGAACCTGTCCAGGAGCTGGCATGACGTGCAGGTCTCTAGCGC|AATAGCCTAACATGGCAGACCAGAGACAGCGCTCACTGTCTACCTCTGGGGAGTCATTGTACCACGTCCTTGGGTTGGACAAGAACGCAACCTCAGATGACATTAAAAAGTCCTATCGGAAGCTTGCCTTGAAATATCACCCCGACAAGAACCCCGACAACCCGGAGGCCGCGGA	86318	0.15197652661528901	0.582038912738531	0.7064918326313241	Y	Y	3.67952553980864	3.72824693801095	3.67952553980864	0	0.9943002175489492	0.0	Y	0.0	N	Y	0	0	ENSG00000101150	ENSG00000101152	+	-	20	20	62522898	62567384	coding	utr5p	TPD52L2	DNAJC5	62496596	62526518	+	+	0	62505169	62559688	+	-	N	-	-	N	siPTBP2-4	2	0.0701754385964912	1.55555555555556	1
581	TTGAGAAAAAAGGTTTGGATAAATACCTCGGACATTATTTTGGTTGGTCTCCGAGACTACCAGGATAACAAAGCTGATGTAATTTTAAAATACAATGCAGACGAAGCTAGAAGTCTGAAGGCATACGGCGAGCTTCCAGAGCATGCTAAAATCAATGAAACTGATACATTTGGTCCTGGAGATGATGATGAAATTCAGTTTGATGACATTGGAGATGATGATGAAGATATTGATGAC|GCATGGAGGGATTTTTGAAATCAGATGAGAGGCAGAGATTGGCCAAAGAAAGACGAGAAGAAAGAGAAAAATGTCTGGGTAAGTTATGCACTTTGGCTATTTTGGTCCAAGGGAGTGGAGATATGGTGGTGTCTTTTCTGAAGATTCTTAGAAATTTGTGA…	47322	0.497657638513411	0.41440659072868397	0.528587040217704	Y	Y	2.84284912476227	2.89359261981439	2.84284912476227	0	0.0	0.0	Y	0.0	N	Y	0	0	ENSG00000173674	ENSG00000184368	+	-	X	X	20159962	20135035	coding	coding	EIF1AX	MAP7D2	20142636	20024831	-	-	0	20148634	20082923	-	+	N	-	1	N	siPTBP2-4	2	0.0	2.0	2
472	CCTGGCTTCCCCTCCATGCTCAGAACTGCTTCCTACTCTACATCCAGGCTCCTGAGCAGCCCCCAGCTTAAGCTTCAGCAGCTCCAGGGTAAATCCATCTCCGCCCAGAGCTGACTCCGGATCTGCCCCAGTGACAATAACAAGATAAATGCCTTCCATTCTCTTCGTACTTACAGGATGTAATCCACATATTTACACAGTGTTTCATTTGCG|GATCATGCGGCCAGATGATGCCAACGTGGCCGGCAATGTCCACGGGGGGACCATCCTGAAGATGATCGAGGAGGCAGGCGCCATCATCAGCACCCGGCATTGCAACAGCCAGAACGGGGAGCGCTGTGTGGCCGCCCTGGCTCGTGTCGAGCGCACCGACTTCCTGTCTCCCATGTGCATCGGTG…	44123	0.5877909308895269	0.849094852922483	0.8879852878483779	Y	Y	3.47129812537077	3.54569782317086	3.47129812537077	8	0.0	0.0	Y	0.0	N	N	0	0	ENSG00000069812	ENSG00000097021	+	-	1	1	6484730	6454451	utr3p	coding	HES2	ACOT7	6472478	6324333	-	-	0	6473111	6409926	-	+	N	-	-	N	siPTBP2-4	1	0.0	1.0	1
596	AAAAAGGAACCTATCCTAGTGTGTCCACCTTTACGAAGCCGAGCATACACACCACCTGAAGATCTCCAGAGTCGTTTGGAATCTTACGTTAAAGAAGTTTTTGGTTCATCTCTTCCTAGTAATTGGCAAGACATCTCCCTGGAAGATAGTCGTCTAAAGTTCAATCTTCTGGCTCATTTAGCTGATGACTTGGGTCATGTAGTCCCTAACTCCAGACTCCACCAGATGTGCAG|GGTTTTGAGGTTTTGCTGAAGATATTCCTGAAGAATCATCCCAGGTGCCACACTAAAAAAATGATCCAGTTGACAGCTACCCCTGTGAGTGCACTTGTTGATGAGCCAGTGCATATCCGAGCTACAGGCCTGATTCCCTTTCAGATGGTGAGTTTTCAGGCATCA…	27811	0.4946840709037039	0.46124325559433604	0.585796731559368	Y	Y	3.51207644450867	3.48912663185998	3.48912663185998	9	0.0	0.0195459308417741	Y	0.00244498777506108	N	Y	0	0	ENSG00000136897	ENSG00000136881	+	-	9	9	104160896	104145801	coding	utr5p	MRPL50	BAAT	104149915	104122699	-	-	0	104152859	104133745	-	+	N	-	-	N	siPTBP2-4	1	0.0	1.0	1
132	CCCTGGGCACCAGGAAGGAACTGCAGAAGGAGCTCCAGGAGCGTCTTTCTCAGGAATGCCCGATCAAGGAGGTGGTGCTTTATGTCAAAGAAGAAATGAAGAGGAATGATCTTCCAGAAACAGCAGTGATTGGTCTTCTGTGGACATGTATAATGAACGCTGTTGAGTGGAACAAGAAGGAAGAACTTGTTGCAGAGCAGGCTCTGAAGCACCTGAAG|TTGGTTAGTCTGCTGCTAATTGGAATTGCTGCGTGGGGCATTGGCTTCGGGCTGATTTCCAGTCTCCGAGTGGTCGGCGTGGTCATTGCAGTGGGCATCTTCTTGTTCCTGATTGCTTTAGTGGGTCTGATTGGAGCTGTAAAACATCATCAGGTGTTGCTATTTTTTTATATGATTATT…	28323	0.279662022696264	0.6601758239246529	0.77628083692039	Y	Y	3.4937534244795	3.4571608175836404	3.4571608175836404	0	0.0	0.0	Y	0.0	N	Y	0	0	ENSG00000136261	ENSG00000106537	+	-	7	7	16746148	16824161	coding	coding	BZW2	TSPAN13	16685756	16793160	+	+	0	16736686	16815836	+	-	N	-	-	N	siPTBP2-4	1	0.0	1.0	1
901	GCCCGACGAGGCGGCGCGCGCGCGGCTCCTGCAGGAGGGCGGCGGCGGCGTCGCGGCCGTGGTGGTGCTGGACCAGGGCAGCCGCCACTGGCAGAAGCTGCGAGAGGAGAGCGCCGCGCGTGTCGTCCTCACCTCGCTACTCGCTTGCCTACCCGCCGGCCCGCGGGTCTACTTCCTCAAAG|TTTGTTCTCAGTGATGAGTTTAGTCATCTTCGTCCAGAACAGCGGTTGGCTTTATTGCATGAAGGTACTGGTCCTCGTGTTATTTCTGCTTTTGTGGAGATTATTTTTGATAATTCAGACAACCGGTTACCAATCGATAAAGAGGAAGTTTCACTTCGAAGAGTTATTGGTGCCAAAAAGGATCAGTATTTCTTAGACAAGAA	60190	0.0709857086572282	0.815453610719066	0.8691327352121949	N	Y	3.3180838137103796	3.44040523365767	3.3180838137103796	0	0.0	0.0	Y	0.0	N	N	0	0	ENSG00000138166	ENSG00000108055	+	-	10	10	112271302	112364394	coding	coding	DUSP5	SMC3	112257596	112327449	+	+	0	112258258	112335102	+	-	N	-	-	N	siPTBP2-4	1	0.0	1.0	1
543	CTCCATAGCATAGACTGCTGTTCATCTGACGACACCAAAAAGAAGATGTACAGCTCCATCCTAGTGGTGGGAGGTGGTTTGATGTTTCATAAAGCTCAAGAATTTCTGCAGCACAGAATTCTCAACAAAATGCCACCATCCTTCAGGCGAATTATTGAAAATGTGGATGTGATCACAAGGCCTAAG|ACAATCACAAAGAGTGTGTAGGCCAGCCCCGGTCACAGAGTGCACCGTATCCTGTCACTTCTGGATGTGAGGGAGAAGTGAGTCATCTCATTCCCCTCCGTGGATCAGAGGACTTGGACTAGATAGAAGCATGTGGTGTCTCCTACGAGGCCTGGGCCGGCCTGGAGCCCTGGCACGGGGAGCCCTGGGGCAGCAGCAATCCCTGGGTGCCC…	5	0.5777509572319589	0.620746744513042	0.7342800960600709	N	Y	3.69272725367833	3.46232197653647	3.46232197653647	0	0.0	0.00777881668484748	Y	0.00777881668484748	N	Y	0	0	ENSG00000113812	ENSG00000016391	+	-	3	3	53916229	53880417	coding	utr5p	ACTR8	CHDH	53901093	53850387	-	-	0	53904009	53875026	-	+	N	-	-	N	siPTBP3-3	1	0.0	1.0	1
489	GGGCGCGCCGCGGTTGGCGCCTGGGCGGCTGGGCGGCTGCCTAGCACCCGGAAGAGCCGTCAACTTAGCGAGCGCAACAGGCTGCCGCTGAGGAGCTGGAGCTGGTGGGGACTGGGCCGCAATGGACAAGCTGAAGAAGGTGCTGAGCGGGCAGGACACGGAGGACCGGAGCGGCCTGTCCGAGAC|GGATGTTTCCAGTCCTAAAGATTAGTGTCACAGGGTTGGACCCCAATGCCATGTACTCCCTCCTGCTGGACTTTGTCCCTACGGACAGTCACCGCTGGAAGTACGTCAACGGGGAATGGGTGCCCGCTGGCAAGCCAGAGGTCTCCAGCCACAGCTGCGTCTACATTCACCCGGACTCCCCCAACTTTGGGGCCCACTGGATGAAAGCTCCC…	25791	0.616992181670443	0.597741734165684	0.7613359496560308	N	Y	3.26823605978234	3.4906542151698305	3.26823605978234	13	0.9946367052928279	0.00242718446601931	Y	0.624569370497964	N	Y	0	0	ENSG00000213064	ENSG00000143178	+	-	1	1	168212378	168283664	intron	coding	SFT2D2	TBX19	168195176	168250278	+	+	0	168195380	168260398	+	-	N	-	-	N	siPTBP3-3	1	0.0	1.0	1
491	CATCACAGATTGGCTGCAGTGCGCCTGGCTACCTTCCTACCTCGCTGGCTTGGCATCCTCAGCAAAGTGAAGTCTTTGTCTTTGGTGATGAGAATGGGACAGTCTCCCTTGTGGACACCAAGAGTACAAGCTGTGTCCTGAGCTCAGCTGTACACTCCCAGTGTGTCACTGGGCTGGTGTTCTCCCCACACAG|GTGCTGCCCATAAACTCGTGTGTTATTTCACCAACTGGGCACACAGTCGGCCAGGCCCTGCCTCGATCTTGCCCCATGACCTGGACCCCTTTCTCTGCACCCACCTGATATTTGCCTTTGCCTCAATGAACAACAATCAGATTGTTGCTAAGGATCTCCAGGATGAGAAAATTCTCTACCCAGAGTTCAACAAACTAAAGGAGAG…	32000	0.616808536950515	0.7710532309691609	0.879831454823452	N	Y	3.1459146398350497	3.4451253122330296	3.1459146398350497	0	0.9948311681810219	0.0	Y	0.0	N	Y	0	0	ENSG00000116455	ENSG00000085465	+	-	1	1	111991998	111970399	coding	coding	WDR77	OVGP1	111982512	111956936	-	-	0	111985275	111969263	-	+	N	-	-	N	siPTBP3-3	1	0.0	1.0	1
402	CTATAAGCTGGTGACCATCAAATTCAAGTGGTGGGGACTGCAAAGCAAAGTAGAAAACTTCATTCAAAAGCAAGAAAAACGGATATTTACAAACTTCCATCGCCAGCTTTTTTGTTGGATTGACAAGTGGATCGATCTCACGATGGAAGACATTAGGAGAATGGAAGACGAGACTCAGAAAGAACTAGAAACA|CCCACGACCTCCCTGCAAACAAGGCCTCAGCATCCCAGCCTGGCAGCCACTTGCAGTGCCTGTCTGTCCACTGCACAGACGACGTGGGTGACGCCAAGGCTCGAGCCTCCGTGCCCACCTGGCGGTCCCTGCATTCTGACATCTCCAACAGATTTGGGACATTCGTGGCTGCCCTAACTTGAATGACAAGAAAGAT	59678	0.19402281416846687	0.9309232328988272	0.943986169994888	Y	Y	3.07101108092519	3.2038455805864303	3.07101108092519	0	0.0	0.0129002258535936	Y	0.0180682874983392	N	Y	0	0	ENSG00000180957	ENSG00000169184	+	-	22	22	28316122	28197486	coding	coding	PITPNB	MN1	28202413	28144265	-	-	0	28254375	28147084	-	+	N	-	-	N	siPTBP3-3	1	0.0	1.0	1
864	ATGAGATTGTCCAAAACAAAGAAACATGTCAGCAGGGCCTATGGTGGTTCCATGTGTGCTAAATGTGTTCGTGACAGGATCAAGCGTGCTTTCCTTATCGAGGAGCAGAAAATCGTTGTGAAAGTGTTGAAGGCACAAGCACAGAGTCAGAAAGCTAAATAAAAAAATGAAACTTTTTTGAGTAATAAAAATGAAAAGACGCT|GAATAATTTATGATGTTATTGTTGAACCTCCAAGTGTCGGTTCTATGACTGATGAACATGGGCATCAGAGGCCAGTAGCTTTCTTGGCCTACAGAGTAAATGGACAATATATTATGGAAGGACTTGCATCCAGCTTCCTATTTACAATGGGAGGTTTAGGTTTCATAATCCTGGACCGATCGAATGCACCAAATA…	5254	0.799435632495992	0.8729360415339521	0.899132179325374	Y	Y	2.9453386794128598	3.59272380419397	2.9453386794128598	0	0.0	0.0	Y	0.0	N	Y	0	0	ENSG00000109475	ENSG00000198856	+	-	4	4	109551568	109588976	utr3p	coding	RPL34	OSTC	109541722	109571740	+	+	0	109546409	109576720	+	-	N	-	-	N	siPTBP3-3	5	0.0	3.6	1
154	TCCCTGGGCACCAGGAAGGAACTGCAGAAGGAGCTCCAGGAGCGTCTTTCTCAGGAATGCCCGATCAAGGAGGTGGTGCTTTATGTCAAAGAAGAAATGAAGAGGAATGATCTTCCAGAAACAGCAGTGATTGGTCTTCTGTGGACATGTATAATGAACGCTGTTGAGTGGAACAAGAAGGAAGAACTTGTTGCAGAGCAGGCTCTGAAGCACCTGAAG|TTGGTTAGTCTGCTGCTAATTGGAATTGCTGCGTGGGGCATTGGCTTCGGGCTGATTTCCAGTCTCCGAGTGGTCGGCGTGGTCATTGCAGTGGGCATCTTCTTGTTCCTGATTGCTTTAGTGGGTCTGATTGGAGCTGTAAAACATCATCAGGTGTTGCTATTTTTTTATATGATTAT…	85995	0.26994410852024897	0.646921967377484	0.8038283971356371	Y	Y	3.4937534244795	3.4571608175836404	3.4571608175836404	0	0.0	0.0	Y	0.0	N	Y	0	0	ENSG00000136261	ENSG00000106537	+	-	7	7	16746148	16824161	coding	coding	BZW2	TSPAN13	16685756	16793160	+	+	0	16736686	16815836	+	-	N	-	-	N	siPTBP3-3	1	0.0	1.0	1
354	CGTAGCAAAATTAACCTTTTTTTTTTCCAGTCACAGTATTTGTGAAAAGTAATGAGCCATAGTACCCAGTCATGTTAAATGAATATTAAAAGCATGGAGAGGAAACATGAGGAACAATGAATTTCAACATATGGCTTCAGAACATGAAGATGTTCTTGTATGGATTATAGTATCTAGTATTCAAAAATGCCTGCATCTCTTCTCTTATTTATT|GATCAACAAACAGTAATAATGACTGAATGTACAAGTCTTCAGTTTGTCAGCCCTTTTGCTTTTGAGGCAATGCAGAAGGTGGATGTTGTTTGCCTGGCATCTTTAAGTGATCCAGAATTAAGACTTCTTCTGCCCTGTTTGGTACGGATGGCACTTTGTGCACCTGCTGACCAGAGCCAAAG	88993	0.184396225510381	0.686428277490396	0.8299295482205791	Y	Y	3.17784060131804	3.4246428667082407	3.17784060131804	5	0.0	0.0	Y	0.0134865134865134	N	N	0	0	ENSG00000108510	ENSG00000108506	+	-	17	17	60142643	60005377	utr3p	coding	MED13	INTS2	60019966	59942731	-	-	0	60023381	60004023	-	+	N	-	-	N	siPTBP3-3	1	0.0	1.0	1
821	TGCTGGCGGCTGGAGGGTTGCGGAGCACCCACCCTGGAGCCATGGTCCACGCCTTCCTCATTCACACCTTGAGGGCCCCGAATACTGAGGACACGGGCCTTTGCCGAGTGCTGTACTCCTGCGTCTTCGGTGCTGAGAAGTCACCTGATGACCCACGGCCGCATGGTGCCGAGAGGGACAGGCTTCTCCGGAAGGAACAGATTTTAGCTGTGGCC|AGTCTCGTTTCCTCTCAGTCCATCCACCCTTCATGGGGCCAGAGCCCTCTCTCCAGAATCTGAGCAGCAATGCCGTTTGCTGAAGACAAGACCTATAAGTATATCTGCCGCAATTTCAGCAATTTTTGCAATGTGGATGTTGTAGAGATTCTGCCTTACCTGCCCTGCCTCACAGCAAGAGAC…	117998	0.552654117933185	0.814086565732104	0.9024674106784	Y	Y	3.7684867009189302	3.22846030519079	3.22846030519079	0	0.994884272256535	0.0	Y	0.759560796057146	N	Y	0	0	ENSG00000125843	ENSG00000088888	+	-	20	20	3805949	3849280	coding	utr5p	AP5S1	MAVS	3801178	3827487	+	+	0	3802940	3835205	+	-	N	-	-	N	siPTBP3-3	1	0.0	1.0	1
562	AGAAAAAGGAACCTATCCTAGTGTGTCCACCTTTACGAAGCCGAGCATACACACCACCTGAAGATCTCCAGAGTCGTTTGGAATCTTACGTTAAAGAAGTTTTTGGTTCATCTCTTCCTAGTAATTGGCAAGACATCTCCCTGGAAGATAGTCGTCTAAAGTTCAATCTTCTGGCTCATTTAGCTGATGACTTGGGTCATGTAGTCCCTAACTCCAGACTCCACCAGATGTGCAG|GGTTTTGAGGTTTTGCTGAAGATATTCCTGAAGAATCATCCCAGGTGCCACACTAAAAAAATGATCCAGTTGACAGCTACCCCTGTGAGTGCACTTGTTGATGAGCCAGTGCATATCCGAGCTACAGGCCTGATTCCCTTTCAGATGGTGAGTTTTCAGGCAT…	27836	0.518495502472758	0.44270285506649204	0.596298599118182	Y	Y	3.51207644450867	3.48912663185998	3.48912663185998	9	0.0	0.019431266548985002	Y	0.00242718446601942	N	Y	0	0	ENSG00000136897	ENSG00000136881	+	-	9	9	104160896	104145801	coding	utr5p	MRPL50	BAAT	104149915	104122699	-	-	0	104152859	104133745	-	+	N	-	-	N	siPTBP3-3	1	0.0	1.0	1
817	CTGCCCGGACTCCTGCTGTTGAGGGTCTGACAGAGGCTGAGGAGGAGGAGCTCAGGGCTGAGCTTACCAAGGTGGAAGAGGAAATTGTCACTCTGCGCCAGGTCCTGGCAGCCAAGGAGAGGCACTGTGGAGAGCTCAAGAGGAGGCTGGGCCTCTCCACCCTGGGGGAGCTGAAACAGAACCTGTCCAGGAGCTGGCATGACGTGCAGGTCTCTAGCGC|AATAGCCTAACATGGCAGACCAGAGACAGCGCTCACTGTCTACCTCTGGGGAGTCATTGTACCACGTCCTTGGGTTGGACAAGAACGCAACCTCAGATGACATTAAAAAGTCCTATCGGAAGCTTGCCTTGAAATATCACCCCGACAAGAACCCCGACAACCCGGAGGCCGCGGA	110401	0.16690181811121801	0.566397425765735	0.729570879053956	Y	Y	3.67952553980864	3.72824693801095	3.67952553980864	0	0.994300144300144	0.0	Y	0.0	N	Y	0	0	ENSG00000101150	ENSG00000101152	+	-	20	20	62522898	62567384	coding	utr5p	TPD52L2	DNAJC5	62496596	62526518	+	+	0	62505169	62559688	+	-	N	-	-	N	siPTBP3-3	2	0.0862068965517241	1.5	1
547	ATTGAGAAAAAAGGTTTGGATAAATACCTCGGACATTATTTTGGTTGGTCTCCGAGACTACCAGGATAACAAAGCTGATGTAATTTTAAAATACAATGCAGACGAAGCTAGAAGTCTGAAGGCATACGGCGAGCTTCCAGAGCATGCTAAAATCAATGAAACTGATACATTTGGTCCTGGAGATGATGATGAAATTCAGTTTGATGACATTGGAGATGATGATGAAGATATTGATGAC|GCATGGAGGGATTTTTGAAATCAGATGAGAGGCAGAGATTGGCCAAAGAAAGACGAGAAGAAAGAGAAAAATGTCTGGGTAAGTTATGCACTTTGGCTATTTTGGTCCAAGGGAGTGGAGATATGGTGGTGTCTTTTCTGAAGATTCTTAGAAATTTGTG…	66220	0.5019563684837071	0.395102801709633	0.532022096449328	Y	Y	2.84284912476227	2.89359261981439	2.84284912476227	0	0.0	0.0	Y	0.0	N	Y	0	0	ENSG00000173674	ENSG00000184368	+	-	X	X	20159962	20135035	coding	coding	EIF1AX	MAP7D2	20142636	20024831	-	-	0	20148634	20082923	-	+	N	-	1	N	siPTBP3-3	2	0.0	2.0	2
509	CCCCAATACCAACAACCTTGTCATCGCTCATTCGGACCAGCAGGTATTTGAGTACAGCATCCCAGACAAACAGTATACAGATTGGAGCCGGACTGTCCAGAAGCAGGGCTTTCACCACCTTTGGCTCCAAAGGGATACTCCTATCACACACATCAGTTTTCATCCCAAGAGACCGATGCACATCCTTCTCCATGATGCCTACATGTTCTGCATCATTGACAAGTCATT|GGCCTATAATGAGGAAATTTCTGTCTGACCAATATCAGGGGCACATCAGCTGCTGTACTAAGTTTCTTCAAATATCCTGGAATTGTGTCAAGTTCATCCGAGAAGTAACACCATATATCAAGAAGCCATCATTAGTATCAGATCTGCCGTGGGAAGGTGCAGCCCCCCAG…	13859	0.653701216318281	0.552231130056016	0.7210515699993001	Y	Y	3.55760534744548	3.57386222793487	3.55760534744548	0	0.9945188631320021	0.002433090024330789	Y	0.002433090024330789	N	Y	0	0	ENSG00000141076	ENSG00000168807	+	-	16	16	69202941	69342955	coding	coding	CIRH1A	SNTB2	69165194	69221032	+	+	0	69199429	69269651	+	-	N	-	-	N	siPTBP3-3	1	0.0	1.0	1
717	TTGCACCAAATCTTCTTCAGACAAGTGAAGGACATGAAAAGATGTCTTCTAACGCAGAAAAGAAGGGCGTGTACCAGACTTTATCCTGGAAAAGATACCAGCCATGTTGGGTATTGATGGTCTCTGTGCTACTCCATCACTGGAAGGCTTTGAAGAAGGTGAATATGAAACTCCTGGTGAATATAAGAGAAAGAGAAGACAACGTGTAGGA|GGTTGACAATGGTCTCCAGGATGGTCTCTACCATGCTATCTGGCCTACTGTTTTGGCTGGCATCTGGATGGACTCCAGCATTTGCTTACAGCCCCCGGACCCCTGACCGGGTCTCAGAAGCAGATATCCAGAGGCTGCTTCATGGTGTTATGGAGCAATTGGGCATTGCCAGGCCCCGAGTGGAATA…	18491	0.404794770289587	0.8140936577139258	0.9024963973761	N	Y	3.43101850966944	3.71823771940677	3.43101850966944	0	0.0	0.0	Y	0.0	N	Y	0	0	ENSG00000187951	ENSG00000166922	+	-	15	15	31060329	32989299	utr3p	utr5p	ARHGAP11B	SCG5	30916697	32933877	+	+	0	30927836	32935787	+	-	N	-	-	N	siPTBP3-3	2	0.0	2.0	2
43	GGCCTGCATGAGGTCCCTGTCAGTATACACCCTGGGGTGTACCCCACCCCTTCCCACTTTAATAAACGTGCTCCCTGTTGGGTGTCATCTGTGAAGACTGCCAGGCCTAGGCTCTCTGTAGAGAGTCTTCAAGATCCCGGAGTGGTAGCGCTGTCTCCTGGTGAAGGAGTATTTGTCACACTGGAATGTGACTGTGTGT|ATCCACTTCATCCAAGCCCAGCTTCGCAGACCTCTGGCGCCCGGCGGGTTCCCAGTTCCCCCGCTTCTTCCGAGGAGACAGCGGAGGCGAGGCCACCGGGCTGTCAGGCTGAAGCTCCGTGGCCGCCGGGTCCTGCACGCAGAGAAGACCCCAGCGCCGGCGCGGCTCAGGGCTGGGCCCACGGGACTCCGGACGCGCC…	21722	0.3143460798683689	0.9407597131402281	0.9466964329280472	Y	Y	3.32523140661629	3.51952501003312	3.32523140661629	0	0.0	0.0	Y	0.0	N	N	0	0	ENSG00000134809	ENSG00000149150	+	-	11	11	57298276	57283259	utr3p	utr5p	TIMM10	SLC43A1	57295936	57252007	-	-	0	57296002	57283179	-	+	N	-	-	N	siPTBP3-3	1	0.0	1.0	1
719	GAGCAGGAACTCAAAGCAGCCGCTGATGGCGTACTATCTGAAGTGAGGAAAAAACAAGCAGATACCAAAAGAATGGTGGACATTCTACGGGCTTTGGAGAAATTGAGGAAACTGAGGAAAGAGGCTGCAGCGAGGAAAG|CTGTTTGGGGCTCAGCTAAGTGACCACACAGGAGAGCAGTGAGGCCATTTGAGGCCTGAGCCTGGTCCTCAGGACTCGACTCTCTCTCCCTGCCATCAAGCAGCCTGCCCCAGCCCTGCCAGCCATCTCCACACTCCTGACAGAATGAATGCCCTCGATGGTGTTCCTTTCAAGTTGCCCAAGGGCTTTGTGATAGGCACAGAGCCTCTCCCT	51324	0.16729481348407	0.764679133772812	0.878769224932149	Y	Y	3.0301624037703903	3.46554497702552	3.0301624037703903	1	0.0	0.0	Y	0.0	N	Y	0	0	ENSG00000090470	ENSG00000246922	+	-	15	15	65426174	65407535	coding	utr5p	PDCD7	UBAP1L	65409717	65385338	-	-	0	65421370	65398697	-	+	N	-	-	N	siPTBP3-3	1	0.0	1.0	1
237	GGGGCGCGCCGCGGTTGGCGCCTGGGCGGCTGGGCGGCTGCCTAGCACCCGGAAGAGCCGTCAACTTAGCGAGCGCAACAGGCTGCCGCTGAGGAGCTGGAGCTGGTGGGGACTGGGCCGCAATGGACAAGCTGAAGAAGGTGCTGAGCGGGCAGGACACGGAGGACCGGAGCGGCCTGTCCGAG|ACGGATGTTTCCAGTCCTAAAGATTAGTGTCACAGGGTTGGACCCCAATGCCATGTACTCCCTCCTGCTGGACTTTGTCCCTACGGACAGTCACCGCTGGAAGTACGTCAACGGGGAATGGGTGCCCGCTGGCAAGCCAGAGGTCTCCAGCCACAGCTGCGTCTACATTCACCCGGACTCCCCCAACTTTGGGGCCCACTGGATGAAAGCTCC…	3657	0.6030288372854119	0.597335329392979	0.7540617294872141	N	Y	3.25888918858746	3.58064844605001	3.25888918858746	0	0.994607557197485	0.0	Y	0.622529003823968	N	Y	0	0	ENSG00000213064	ENSG00000143178	+	-	1	1	168212378	168283664	coding	coding	SFT2D2	TBX19	168195176	168250278	+	+	0	168195380	168260398	+	-	N	-	-	N	siRALY-1	1	0.0	1.0	1
524	TGAGATTGTCCAAAACAAAGAAACATGTCAGCAGGGCCTATGGTGGTTCCATGTGTGCTAAATGTGTTCGTGACAGGATCAAGCGTGCTTTCCTTATCGAGGAGCAGAAAATCGTTGTGAAAGTGTTGAAGGCACAAGCACAGAGTCAGAAAGCTAAATAAAAAAATGAAACTTTTTTGAGTAATAAAAATGAAAAGACGCT|GAATAATTTATGATGTTATTGTTGAACCTCCAAGTGTCGGTTCTATGACTGATGAACATGGGCATCAGAGGCCAGTAGCTTTCTTGGCCTACAGAGTAAATGGACAATATATTATGGAAGGACTTGCATCCAGCTTCCTATTTACAATGGGAGGTTTAGGTTTCATAATCCTGGACCGATCGAATGCACCAAATAT…	2702	0.687620431476911	0.8840689837726758	0.923872498471023	Y	Y	2.9453386794128598	3.59272380419397	2.9453386794128598	0	0.0	0.0	Y	0.0	N	Y	0	0	ENSG00000109475	ENSG00000198856	+	-	4	4	109551568	109588976	utr3p	coding	RPL34	OSTC	109541722	109571740	+	+	0	109546409	109576720	+	-	N	-	-	N	siRALY-1	5	0.0	4.5	2
475	GCTGGCGGCTGGAGGGTTGCGGAGCACCCACCCTGGAGCCATGGTCCACGCCTTCCTCATTCACACCTTGAGGGCCCCGAATACTGAGGACACGGGCCTTTGCCGAGTGCTGTACTCCTGCGTCTTCGGTGCTGAGAAGTCACCTGATGACCCACGGCCGCATGGTGCCGAGAGGGACAGGCTTCTCCGGAAGGAACAGATTTTAGCTGTGGCC|AGTCTCGTTTCCTCTCAGTCCATCCACCCTTCATGGGGCCAGAGCCCTCTCTCCAGAATCTGAGCAGCAATGCCGTTTGCTGAAGACAAGACCTATAAGTATATCTGCCGCAATTTCAGCAATTTTTGCAATGTGGATGTTGTAGAGATTCTGCCTTACCTGCCCTGCCTCACAGCAAGAGACC…	23835	0.502689697215925	0.829864374369732	0.927049060390758	Y	Y	3.7684867009189302	3.22846030519079	3.22846030519079	0	0.9948843026891808	0.0	Y	0.49354596622889296	N	Y	0	0	ENSG00000125843	ENSG00000088888	+	-	20	20	3805949	3849280	coding	utr5p	AP5S1	MAVS	3801178	3827487	+	+	0	3802940	3835205	+	-	N	-	-	N	siRALY-1	1	0.0	1.0	1
327	GATGTCATGGTTTTGGTGGATTCAGAAGAGGAAGAGGAGGAGGAGGAGGAGGAGGAGGAAGATGCTGCAGTAGGGGAACAGGAGGGAGCACGTGAGAGAGAGGAGTTGCCAAAAGAAATACCTAAGCAGGACCACATTCACAGAGTGACCGCCTTGGTGAATGGGAACATAGAACAGATGGGAAATGGATTCCAGGATCTTCA|AGAGGAACCGCTGCTGCTGGCCGAACTCAAGCCCGGGCGCCCCCACCAGTTTGATTGGAAGTCCAGCTGTGAAACCTGGAGCGTCGCCTTCTCCCCAGATGGCTCCTGGTTTGCTTGGTCTCAAGGACACTGCATCGTCAAACTGATCCCCTGGCCGTTGGAGGAGCAGTTCATCCCTAAAGGGTTTGAAGCCAA…	16973	0.25679460855248	0.986673420390922	0.964953844715382	Y	Y	3.38912318237562	3.3174121187312595	3.3174121187312595	1	0.0	0.0	Y	0.0	N	Y	0	0	ENSG00000176834	ENSG00000176871	+	-	12	12	118573831	118500235	coding	coding	VSIG10	WSB2	118501398	118470712	-	-	0	118506182	118490283	-	+	N	-	-	N	siRALY-1	1	0.0	1.0	1
162	TGTGCCTATAAGCTGGTGACCATCAAATTCAAGTGGTGGGGACTGCAAAGCAAAGTAGAAAACTTCATTCAAAAGCAAGAAAAACGGATATTTACAAACTTCCATCGCCAGCTTTTTTGTTGGATTGACAAGTGGATCGATCTCACGATGGAAGACATTAGGAGAATGGAAGACGAGACTCAGAAAGAACTAGAAACA|CCCACGACCTCCCTGCAAACAAGGCCTCAGCATCCCAGCCTGGCAGCCACTTGCAGTGCCTGTCTGTCCACTGCACAGACGACGTGGGTGACGCCAAGGCTCGAGCCTCCGTGCCCACCTGGCGGTCCCTGCATTCTGACATCTCCAACAGATTTGGGACATTCGTGGCTGCCCTAACTTGAATGACAAGAAAGATCCCC…	8126	0.22461511144587398	0.9368096508859391	0.962675100818688	Y	Y	3.07101108092519	3.2038455805864303	3.07101108092519	3	0.0	0.0	Y	0.0	N	Y	0	0	ENSG00000180957	ENSG00000169184	+	-	22	22	28316122	28197486	coding	coding	PITPNB	MN1	28202413	28144265	-	-	0	28254375	28147084	-	+	N	-	-	N	siRALY-1	1	0.0	1.0	1
105	AGTCCCTGGGCACCAGGAAGGAACTGCAGAAGGAGCTCCAGGAGCGTCTTTCTCAGGAATGCCCGATCAAGGAGGTGGTGCTTTATGTCAAAGAAGAAATGAAGAGGAATGATCTTCCAGAAACAGCAGTGATTGGTCTTCTGTGGACATGTATAATGAACGCTGTTGAGTGGAACAAGAAGGAAGAACTTGTTGCAGAGCAGGCTCTGAAGCACCTGAAG|TTGGTTAGTCTGCTGCTAATTGGAATTGCTGCGTGGGGCATTGGCTTCGGGCTGATTTCCAGTCTCCGAGTGGTCGGCGTGGTCATTGCAGTGGGCATCTTCTTGTTCCTGATTGCTTTAGTGGGTCTGATTGGAGCTGTAAAACATCATCAGGTGTTGCTATTTTTTTATATGATT…	19820	0.263241694151064	0.675053258850704	0.831272746721559	Y	Y	3.4937534244795	3.4571608175836404	3.4571608175836404	0	0.0	0.0	Y	0.0	N	Y	0	0	ENSG00000136261	ENSG00000106537	+	-	7	7	16746148	16824161	coding	coding	BZW2	TSPAN13	16685756	16793160	+	+	0	16736686	16815836	+	-	N	-	-	N	siRALY-1	1	0.0	1.0	1
133	GCAGAGCTAAGAACTGTTGAGAGTGAAGCTGCATCTTATCTGGACCAGATTTCTAGATATTATATTACAAGAGCCAAATTGGTTTCTAAAATAGCTAAATATCCCCATGTGGAGGACTATCGCCGCACCGTGACAGAGATTGATGAGAAAGAATATATCAGCCTTCGGCTCATCATATCAGAGCTGAGGAATCAATATG|ATCTGGTGGCTTGGGTCACAGCCAGCTTCCTGCACATTCCCCATGCCGAGGACATCCCAAACACAGTGACTCTGGGGAACAGAGTTGGCTTCTTGCTCCGACCCTATAACTTCTTTGATGAGGACCCCTCCATCTTCTCCCCTGGCAGTGTCTACTTTGAGAAGGGCCAGGATGCTGGGCTCTGCAGCATCAATCCTGT…	4984	0.2279644872379	0.972745283631899	0.970735182775638	Y	Y	3.60888739872753	3.46079439322662	3.46079439322662	1	0.0	0.0	Y	0.0	N	Y	0	0	ENSG00000131467	ENSG00000131480	+	-	17	17	40995523	41002724	coding	coding	PSME3	AOC2	40976402	40996617	+	+	0	40991397	41002099	+	-	N	-	-	N	siRALY-1	1	0.0	1.0	1
134	TTTCGTAGCAAAATTAACCTTTTTTTTTTCCAGTCACAGTATTTGTGAAAAGTAATGAGCCATAGTACCCAGTCATGTTAAATGAATATTAAAAGCATGGAGAGGAAACATGAGGAACAATGAATTTCAACATATGGCTTCAGAACATGAAGATGTTCTTGTATGGATTATAGTATCTAGTATTCAAAAATGCCTGCATCTCTTCTCTTATTTATT|GATCAACAAACAGTAATAATGACTGAATGTACAAGTCTTCAGTTTGTCAGCCCTTTTGCTTTTGAGGCAATGCAGAAGGTGGATGTTGTTTGCCTGGCATCTTTAAGTGATCCAGAATTAAGACTTCTTCTGCCCTGTTTGGTACGGATGGCACTTTGTGCACCTGCTGACCAGAGCCAAAG	18354	0.19150439436612	0.711826588785713	0.85770497297245	Y	Y	3.17784060131804	3.4246428667082407	3.17784060131804	1	0.0	0.0	Y	0.0	N	N	0	0	ENSG00000108510	ENSG00000108506	+	-	17	17	60142643	60005377	utr3p	coding	MED13	INTS2	60019966	59942731	-	-	0	60023381	60004023	-	+	N	-	-	N	siRALY-1	1	0.0	1.0	1
463	CTGCCCGGACTCCTGCTGTTGAGGGTCTGACAGAGGCTGAGGAGGAGGAGCTCAGGGCTGAGCTTACCAAGGTGGAAGAGGAAATTGTCACTCTGCGCCAGGTCCTGGCAGCCAAGGAGAGGCACTGTGGAGAGCTCAAGAGGAGGCTGGGCCTCTCCACCCTGGGGGAGCTGAAACAGAACCTGTCCAGGAGCTGGCATGACGTGCAGGTCTCTAGCGC|AATAGCCTAACATGGCAGACCAGAGACAGCGCTCACTGTCTACCTCTGGGGAGTCATTGTACCACGTCCTTGGGTTGGACAAGAACGCAACCTCAGATGACATTAAAAAGTCCTATCGGAAGCTTGCCTTGAAATATCACCCCGACAAGAACCCCGACAACCCGGAGGCCGCGGA	27621	0.141528679700688	0.59981942160473	0.753638803228035	Y	Y	3.67952553980864	3.72824693801095	3.67952553980864	0	0.994300144300144	0.0	Y	0.0025252525252526	N	Y	0	0	ENSG00000101150	ENSG00000101152	+	-	20	20	62522898	62567384	coding	utr5p	TPD52L2	DNAJC5	62496596	62526518	+	+	0	62505169	62559688	+	-	N	-	-	N	siRALY-1	2	0.0701754385964912	1.64285714285714	1
601	CAGCCTCAATGGCGTCTCTCAGGCAGACCTGCTGGACGGCTGCGATGTCTGCTCCTATGACCTGAAGTCTCATGCCCCCACCTGCTAGAATCTGCGGGAGCCCGTGGTGTAGCCTCCTCTGGCCTGAAAGGTCTGCCTCACACAGGCCTTCCCTGCAGGGCAGCCCATGGTGGCAGCCGGAG|CCAGCTCCCCTAGTCCAGGCCGAGCTTGCACTTGCGTCTTGTCTGCTGCTGCTGAACCAAGATTTAGCTGTGCGCCCTCCTTGCAGTCTCCTGGAACCAGCAGGAGGAAACATGGGGGATACTGGCCTGAGAAAGCGGAGAGAGGATGAGAAGTCGATCCAGAGCCAAGAGCCTAAGACCACCAGTCTCCAAAAGGAGCTGGGCCTCATCAGTGGC…	5736	0.7002676322413579	0.540284423869456	0.682583431236814	N	Y	3.20976656280103	3.53209488171704	3.20976656280103	0	0.0	0.0	Y	0.007868026961105671	N	N	0	0	ENSG00000121289	ENSG00000021488	+	-	19	19	33462897	33360672	utr3p	utr5p	CEP89	SLC7A9	33369908	33321415	-	-	0	33369974	33359551	-	+	N	-	-	N	siRALY-1	1	0.0	1.0	1
14	CCTGCATGAGGTCCCTGTCAGTATACACCCTGGGGTGTACCCCACCCCTTCCCACTTTAATAAACGTGCTCCCTGTTGGGTGTCATCTGTGAAGACTGCCAGGCCTAGGCTCTCTGTAGAGAGTCTTCAAGATCCCGGAGTGGTAGCGCTGTCTCCTGGTGAAGGAGTATTTGTCACACTGGAATGTGACTGTGTGT|ATCCACTTCATCCAAGCCCAGCTTCGCAGACCTCTGGCGCCCGGCGGGTTCCCAGTTCCCCCGCTTCTTCCGAGGAGACAGCGGAGGCGAGGCCACCGGGCTGTCAGGCTGAAGCTCCGTGGCCGCCGGGTCCTGCACGCAGAGAAGACCCCAGCGCCGGCGCGGCTCAGGGCTGGGCCCACGGGACTCCGGACGCGCCGC…	23147	0.255846904934252	0.9458666896180028	0.9648581150143241	Y	Y	3.32523140661629	3.51952501003312	3.32523140661629	0	0.0	0.0	Y	0.0	N	N	0	0	ENSG00000134809	ENSG00000149150	+	-	11	11	57298276	57283259	utr3p	utr5p	TIMM10	SLC43A1	57295936	57252007	-	-	0	57296002	57283179	-	+	N	-	-	N	siRALY-1	1	0.0	1.0	1
296	AAATTGAGAAAAAAGGTTTGGATAAATACCTCGGACATTATTTTGGTTGGTCTCCGAGACTACCAGGATAACAAAGCTGATGTAATTTTAAAATACAATGCAGACGAAGCTAGAAGTCTGAAGGCATACGGCGAGCTTCCAGAGCATGCTAAAATCAATGAAACTGATACATTTGGTCCTGGAGATGATGATGAAATTCAGTTTGATGACATTGGAGATGATGATGAAGATATTGATGAC|GCATGGAGGGATTTTTGAAATCAGATGAGAGGCAGAGATTGGCCAAAGAAAGACGAGAAGAAAGAGAAAAATGTCTGGGTAAGTTATGCACTTTGGCTATTTTGGTCCAAGGGAGTGGAGATATGGTGGTGTCTTTTCTGAAGATTCTTAGAAATTTG…	11963	0.513323933853781	0.437689328444817	0.537894672161506	Y	Y	2.84284912476227	2.89359261981439	2.84284912476227	0	0.0	0.0	Y	0.0	N	Y	0	0	ENSG00000173674	ENSG00000184368	+	-	X	X	20159962	20135035	coding	coding	EIF1AX	MAP7D2	20142636	20024831	-	-	0	20148634	20082923	-	+	N	-	1	N	siRALY-1	2	0.0	2.0	2
311	AAAAAGGAACCTATCCTAGTGTGTCCACCTTTACGAAGCCGAGCATACACACCACCTGAAGATCTCCAGAGTCGTTTGGAATCTTACGTTAAAGAAGTTTTTGGTTCATCTCTTCCTAGTAATTGGCAAGACATCTCCCTGGAAGATAGTCGTCTAAAGTTCAATCTTCTGGCTCATTTAGCTGATGACTTGGGTCATGTAGTCCCTAACTCCAGACTCCACCAGATGTGCAG|GGTTTTGAGGTTTTGCTGAAGATATTCCTGAAGAATCATCCCAGGTGCCACACTAAAAAAATGATCCAGTTGACAGCTACCCCTGTGAGTGCACTTGTTGATGAGCCAGTGCATATCCGAGCTACAGGCCTGATTCCCTTTCAGATGGTGAGTTTTCAGGCATCA…	15023	0.410608529321088	0.48274966054435997	0.608274981007523	Y	Y	3.51207644450867	3.48912663185998	3.48912663185998	2	0.0	0.0	Y	0.0024390243902437892	N	Y	0	0	ENSG00000136897	ENSG00000136881	+	-	9	9	104160896	104145801	coding	utr5p	MRPL50	BAAT	104149915	104122699	-	-	0	104152859	104133745	-	+	N	-	-	N	siRALY-1	1	0.0	1.0	1
274	ATTGAGAAAAAAGGTTTGGATAAATACCTCGGACATTATTTTGGTTGGTCTCCGAGACTACCAGGATAACAAAGCTGATGTAATTTTAAAATACAATGCAGACGAAGCTAGAAGTCTGAAGGCATACGGCGAGCTTCCAGAGCATGCTAAAATCAATGAAACTGATACATTTGGTCCTGGAGATGATGATGAAATTCAGTTTGATGACATTGGAGATGATGATGAAGATATTGATGAC|GCATGGAGGGATTTTTGAAATCAGATGAGAGGCAGAGATTGGCCAAAGAAAGACGAGAAGAAAGAGAAAAATGTCTGGGTAAGTTATGCACTTTGGCTATTTTGGTCCAAGGGAGTGGAGATATGGTGGTGTCTTTTCTGAAGATTCTTAGAAATTTGTG…	48129	0.513791139326199	0.46844137894365706	0.539604384325879	Y	Y	2.84284912476227	2.89359261981439	2.84284912476227	0	0.0	0.0	Y	0.0	N	Y	0	0	ENSG00000173674	ENSG00000184368	+	-	X	X	20159962	20135035	coding	coding	EIF1AX	MAP7D2	20142636	20024831	-	-	0	20148634	20082923	-	+	N	-	1	N	siRALY-2	2	0.0	2.0	2
238	GTCAACTTAGCGAGCGCAACAGGCTGCCGCTGAGGAGCTGGAGCTGGTGGGGACTGGGCCGCAATGGACAAGCTGAAGAAGGTGCTGAGCGGGCAGGACACGGAGGACCGGAGCGGCCTGTCCGAG|ACGGATGTTTCCAGTCCTAAAGATTAGTGTCACAGGGTTGGACCCCAATGCCATGTACTCCCTCCTGCTGGACTTTGTCCCTACGGACAGTCACCGCTGGAAGTACGTCAACGGGGAATGGGTGCCCGCTGGCAAGCCAGAGGTCTCCAGCCACAGCTGCGTCTACATTCACCCGGACTCCCCCAACTTTGGGGCCCACTGGATGAAAGCTCCCATCTCCTTCAGCAAAG	11598	0.6547149526639909	0.621608471974945	0.7659135755850001	N	Y	3.25888918858746	3.58064844605001	3.25888918858746	0	0.99208572317816	0.0	Y	0.99208572317816	N	Y	0	0	ENSG00000213064	ENSG00000143178	+	-	1	1	168212378	168283664	coding	coding	SFT2D2	TBX19	168195176	168250278	+	+	0	168195380	168260398	+	-	N	-	-	N	siRALY-2	1	0.0	1.0	1
234	TCACAGATTGGCTGCAGTGCGCCTGGCTACCTTCCTACCTCGCTGGCTTGGCATCCTCAGCAAAGTGAAGTCTTTGTCTTTGGTGATGAGAATGGGACAGTCTCCCTTGTGGACACCAAGAGTACAAGCTGTGTCCTGAGCTCAGCTGTACACTCCCAGTGTGTCACTGGGCTGGTGTTCTCCCCACACAG|GTGCTGCCCATAAACTCGTGTGTTATTTCACCAACTGGGCACACAGTCGGCCAGGCCCTGCCTCGATCTTGCCCCATGACCTGGACCCCTTTCTCTGCACCCACCTGATATTTGCCTTTGCCTCAATGAACAACAATCAGATTGTTGCTAAGGATCTCCAGGATGAGAAAATTCTCTACCCAGAGTTCAACAAACTAAAGGAGAGGA…	20620	0.557249220631242	0.803517428111538	0.9179211898394029	N	Y	3.1459146398350497	3.4451253122330296	3.1459146398350497	0	0.994777167666965	0.0	Y	0.0	N	Y	0	0	ENSG00000116455	ENSG00000085465	+	-	1	1	111991998	111970399	coding	coding	WDR77	OVGP1	111982512	111956936	-	-	0	111985275	111969263	-	+	N	-	-	N	siRALY-2	1	0.0	1.0	1
134	TTTCGTAGCAAAATTAACCTTTTTTTTTTCCAGTCACAGTATTTGTGAAAAGTAATGAGCCATAGTACCCAGTCATGTTAAATGAATATTAAAAGCATGGAGAGGAAACATGAGGAACAATGAATTTCAACATATGGCTTCAGAACATGAAGATGTTCTTGTATGGATTATAGTATCTAGTATTCAAAAATGCCTGCATCTCTTCTCTTATTTATT|GATCAACAAACAGTAATAATGACTGAATGTACAAGTCTTCAGTTTGTCAGCCCTTTTGCTTTTGAGGCAATGCAGAAGGTGGATGTTGTTTGCCTGGCATCTTTAAGTGATCCAGAATTAAGACTTCTTCTGCCCTGTTTGGTACGGATGGCACTTTGTGCACCTGCTGACCAGAGCCAAAGC	34172	0.2061062492664	0.730194502984455	0.8709345846289879	Y	Y	3.17784060131804	3.4246428667082407	3.17784060131804	1	0.0	0.0	Y	0.0	N	N	0	0	ENSG00000108510	ENSG00000108506	+	-	17	17	60142643	60005377	utr3p	coding	MED13	INTS2	60019966	59942731	-	-	0	60023381	60004023	-	+	N	-	-	N	siRALY-2	1	0.0	1.0	1
146	GTGCCTATAAGCTGGTGACCATCAAATTCAAGTGGTGGGGACTGCAAAGCAAAGTAGAAAACTTCATTCAAAAGCAAGAAAAACGGATATTTACAAACTTCCATCGCCAGCTTTTTTGTTGGATTGACAAGTGGATCGATCTCACGATGGAAGACATTAGGAGAATGGAAGACGAGACTCAGAAAGAACTAGAAACA|CCCACGACCTCCCTGCAAACAAGGCCTCAGCATCCCAGCCTGGCAGCCACTTGCAGTGCCTGTCTGTCCACTGCACAGACGACGTGGGTGACGCCAAGGCTCGAGCCTCCGTGCCCACCTGGCGGTCCCTGCATTCTGACATCTCCAACAGATTTGGGACATTCGTGGCTGCCCTAACTTGAATGACAAGAAAGATCCCCT…	28321	0.247162653659294	0.940939849422874	0.970193605334896	Y	Y	3.07101108092519	3.2038455805864303	3.07101108092519	3	0.0	0.0	Y	0.0	N	Y	0	0	ENSG00000180957	ENSG00000169184	+	-	22	22	28316122	28197486	coding	coding	PITPNB	MN1	28202413	28144265	-	-	0	28254375	28147084	-	+	N	-	-	N	siRALY-2	1	0.0	1.0	1
438	CTGCCCGGACTCCTGCTGTTGAGGGTCTGACAGAGGCTGAGGAGGAGGAGCTCAGGGCTGAGCTTACCAAGGTGGAAGAGGAAATTGTCACTCTGCGCCAGGTCCTGGCAGCCAAGGAGAGGCACTGTGGAGAGCTCAAGAGGAGGCTGGGCCTCTCCACCCTGGGGGAGCTGAAACAGAACCTGTCCAGGAGCTGGCATGACGTGCAGGTCTCTAGCGC|AATAGCCTAACATGGCAGACCAGAGACAGCGCTCACTGTCTACCTCTGGGGAGTCATTGTACCACGTCCTTGGGTTGGACAAGAACGCAACCTCAGATGACATTAAAAAGTCCTATCGGAAGCTTGCCTTGAAATATCACCCCGACAAGAACCCCGACAACCCGGAGGCCGCGGAC	48991	0.162870779200354	0.6242466836544119	0.7657509683408291	Y	Y	3.67952553980864	3.72824693801095	3.67952553980864	0	0.9943324937027712	0.0	Y	0.0025188916876574	N	Y	0	0	ENSG00000101150	ENSG00000101152	+	-	20	20	62522898	62567384	coding	utr5p	TPD52L2	DNAJC5	62496596	62526518	+	+	0	62505169	62559688	+	-	N	-	-	N	siRALY-2	2	0.0689655172413793	1.52941176470588	1
427	CCTCAAGGTTACGGAGGCAGTGACCACCCACCCTGGAGCCATGGTCCACGCCTTCCTCATTCACACCTTGAGGGCCCCGAATACTGAGGACACGGGCCTTTGCCGAGTGCTGTACTCCTGCGTCTTCGGTGCTGAGAAGTCACCTGATGACCCACGGCCGCATGGTGCCGAGAGGGACAGGCTTCTCCGGAAGGAACAGATTTTAGCTGTGGCC|AGTCTCGTTTCCTCTCAGTCCATCCACCCTTCATGGGGCCAGAGCCCTCTCTCCAGAATCTGAGCAGCAATGCCGTTTGCTGAAGACAAGACCTATAAGTATATCTGCCGCAATTTCAGCAATTTTTGCAATGTGGATGTTGTAGAGATTCTGCCTTACCTGCCCTGCCTCACAGCAAGAGACC…	45167	0.551039031364734	0.8411108391443591	0.937867342637289	Y	Y	3.7684867009189302	3.22846030519079	3.22846030519079	0	0.9949103729082872	0.0	Y	0.60809871393813	N	Y	0	0	ENSG00000125843	ENSG00000088888	+	-	20	20	3805949	3849280	coding	utr5p	AP5S1	MAVS	3801178	3827487	+	+	0	3802940	3835205	+	-	N	-	-	N	siRALY-2	1	0.0	1.0	1
312	ACCGCTGGAGGGTGAAGTGTGTGCAGGAGGTGGAGGAGAAGAAGCGGGAGCAGGAACTCAAAGCAGCCGCTGATGGCGTACTATCTGAAGTGAGGAAAAAACAAGCAGATACCAAAAGAATGGTGGACATTCTACGGGCTTTGGAGAAATTGAGGAAACTGAGGAAAGAGGCTGCAGCGAGGAAAG|CTGTTTGGGGCTCAGCTAAGTGACCACACAGGAGAGCAGTGAGGCCATTTGAGGCCTGAGCCTGGTCCTCAGGACTCGACTCTCTCTCCCTGCCATCAAGCAGCCTGCCCCAGCCCTGCCAGCCATCTCCACACTCCTGACAGAATGAATGCCCTCGATGGTGTTCCTTTCAAGTTGCCCAAGGGCTTTGTGATAGGCACAGAGCCTCTCCCT	26550	0.19490156292947602	0.798140967425754	0.9170509403869341	Y	Y	3.0301624037703903	3.46554497702552	3.0301624037703903	0	0.0	0.0	Y	0.0	N	Y	0	0	ENSG00000090470	ENSG00000246922	+	-	15	15	65426174	65407535	coding	utr5p	PDCD7	UBAP1L	65409717	65385338	-	-	0	65421370	65398697	-	+	N	-	1	N	siRALY-2	1	0.0	1.0	1
270	AGGATGTCAACTGTCTTTTCAGCATCTGACGACACCAAAAAGAAGATGTACAGCTCCATCCTAGTGGTGGGAGGTGGTTTGATGTTTCATAAAGCTCAAGAATTTCTGCAGCACAGAATTCTCAACAAAATGCCACCATCCTTCAGGCGAATTATTGAAAATGTGGATGTGATCACAAGGCCTAAG|ACAATCACAAAGAGTGTGTAGGCCAGCCCCGGTCACAGAGTGCACCGTATCCTGTCACTTCTGGATGTGAGGGAGAAGTGAGTCATCTCATTCCCCTCCGTGGATCAGAGGACTTGGACTAGATAGAAGCATGTGGTGTCTCCTACGAGGCCTGGGCCGGCCTGGAGCCCTGGCACGGGGAGCCCTGGGGCAGCAGCAATCCCTGGGTGCCC…	4570	0.523319077762212	0.664168337804288	0.815010456248221	N	Y	3.69272725367833	3.46232197653647	3.46232197653647	0	0.0	0.0	Y	0.0	N	Y	0	0	ENSG00000113812	ENSG00000016391	+	-	3	3	53916229	53880417	coding	utr5p	ACTR8	CHDH	53901093	53850387	-	-	0	53904009	53875026	-	+	N	-	-	N	siRALY-2	1	0.0	1.0	1
105	TCCCTGGGCACCAGGAAGGAACTGCAGAAGGAGCTCCAGGAGCGTCTTTCTCAGGAATGCCCGATCAAGGAGGTGGTGCTTTATGTCAAAGAAGAAATGAAGAGGAATGATCTTCCAGAAACAGCAGTGATTGGTCTTCTGTGGACATGTATAATGAACGCTGTTGAGTGGAACAAGAAGGAAGAACTTGTTGCAGAGCAGGCTCTGAAGCACCTGAAG|TTGGTTAGTCTGCTGCTAATTGGAATTGCTGCGTGGGGCATTGGCTTCGGGCTGATTTCCAGTCTCCGAGTGGTCGGCGTGGTCATTGCAGTGGGCATCTTCTTGTTCCTGATTGCTTTAGTGGGTCTGATTGGAGCTGTAAAACATCATCAGGTGTTGCTATTTTTTTATATGATTAT	34007	0.251749117819924	0.695510077896499	0.8446462314040729	Y	Y	3.4937534244795	3.4571608175836404	3.4571608175836404	0	0.0	0.0	Y	0.0	N	Y	0	0	ENSG00000136261	ENSG00000106537	+	-	7	7	16746148	16824161	coding	coding	BZW2	TSPAN13	16685756	16793160	+	+	0	16736686	16815836	+	-	N	-	-	N	siRALY-2	1	0.0	1.0	1
343	ACAGAAAAGAAGCTACGATTACAGGCTGCAGTAGTACAGACTCTTATCGATTATGCATCAGATATTGGGCGTGTACCAGATTTTATCCTGGAAAAGATACCAGCCATGTTGGGTATTGATGGTCTCTGTGCTACTCCATCACTGGAAGGCTTTGAAGAAGGTGAATATGAAACTCCTGGTGAATATAAGAGAAAGAGAAGACAAAGTGTAGGA|GGTTGACAATGGTCTCCAGGATGGTCTCTACCATGCTATCTGGCCTACTGTTTTGGCTGGCATCTGGATGGACTCCAGCATTTGCTTACAGCCCCCGGACCCCTGACCGGGTCTCAGAAGCAGATATCCAGAGGCTGCTTCATGGTGTTATGGAGCAATTGGGCATTGCCAGGCCCCGAGTGGAA…	13000	0.37344122957917497	0.840849264338621	0.937763258647118	Y	Y	3.24057974892742	3.71823771940677	3.24057974892742	0	0.0	0.0	Y	0.0	N	Y	0	0	ENSG00000198826	ENSG00000166922	+	-	15	15	32932150	32989299	coding	utr5p	ARHGAP11A	SCG5	32907345	32933877	+	+	0	32917834	32935787	+	-	N	-	-	N	siRALY-2	2	0.0	2.0	2
350	TCTGCTGGCGGCTGGAGGGTTGCGGAGCACCCACCCTGGAGCCATGGTCCACGCCTTCCTCATTCACACCTTGAGGGCCCCGAATACTGAGGACACGGGCCTTTGCCGAGTGCTGTACTCCTGCGTCTTCGGTGCTGAGAAGTCACCTGATGACCCACGGCCGCATGGTGCCGAGAGGGACAGGCTTCTCCGGAAGGAACAGATTTTAGCTGTGGCC|AGTCTCGTTTCCTCTCAGTCCATCCACCCTTCATGGGGCCAGAGCCCTCTCTCCAGAATCTGAGCAGCAATGCCGTTTGCTGAAGACAAGACCTATAAGTATATCTGCCGCAATTTCAGCAATTTTTGCAATGTGGATGTTGTAGAGATTCTGCCTTACCTGCCCTGCCTCACAGCAAGAG…	23472	0.601001362711683	0.8281101844003309	0.9206749526718092	Y	Y	3.7684867009189302	3.22846030519079	3.22846030519079	0	0.9949360895358079	0.0	Y	0.4733533117240539	N	Y	0	0	ENSG00000125843	ENSG00000088888	+	-	20	20	3805949	3849280	coding	utr5p	AP5S1	MAVS	3801178	3827487	+	+	0	3802940	3835205	+	-	N	-	-	N	siRBM24-3	1	0.0	1.0	1
104	GTGCCTATAAGCTGGTGACCATCAAATTCAAGTGGTGGGGACTGCAAAGCAAAGTAGAAAACTTCATTCAAAAGCAAGAAAAACGGATATTTACAAACTTCCATCGCCAGCTTTTTTGTTGGATTGACAAGTGGATCGATCTCACGATGGAAGACATTAGGAGAATGGAAGACGAGACTCAGAAAGAACTAGAAACA|CCCACGACCTCCCTGCAAACAAGGCCTCAGCATCCCAGCCTGGCAGCCACTTGCAGTGCCTGTCTGTCCACTGCACAGACGACGTGGGTGACGCCAAGGCTCGAGCCTCCGTGCCCACCTGGCGGTCCCTGCATTCTGACATCTCCAACAGATTTGGGACATTCGTGGCTGCCCTAACTTGAATGACAAGAAAGATCCCCT…	18670	0.243762893827207	0.9360870794873292	0.9580057195160748	Y	Y	3.07101108092519	3.2038455805864303	3.07101108092519	3	0.0	0.0	Y	0.0	N	Y	0	0	ENSG00000180957	ENSG00000169184	+	-	22	22	28316122	28197486	coding	coding	PITPNB	MN1	28202413	28144265	-	-	0	28254375	28147084	-	+	N	-	-	N	siRBM24-3	1	0.0	1.0	1
84	GTCCCTGGGCACCAGGAAGGAACTGCAGAAGGAGCTCCAGGAGCGTCTTTCTCAGGAATGCCCGATCAAGGAGGTGGTGCTTTATGTCAAAGAAGAAATGAAGAGGAATGATCTTCCAGAAACAGCAGTGATTGGTCTTCTGTGGACATGTATAATGAACGCTGTTGAGTGGAACAAGAAGGAAGAACTTGTTGCAGAGCAGGCTCTGAAGCACCTGAAG|TTGGTTAGTCTGCTGCTAATTGGAATTGCTGCGTGGGGCATTGGCTTCGGGCTGATTTCCAGTCTCCGAGTGGTCGGCGTGGTCATTGCAGTGGGCATCTTCTTGTTCCTGATTGCTTTAGTGGGTCTGATTGGAGCTGTAAAACATCATCAGGTGTTGCTATTTTTTTATATGATTA…	17972	0.284957295399342	0.671912377505342	0.823779604349051	Y	Y	3.4937534244795	3.4571608175836404	3.4571608175836404	0	0.0	0.0	Y	0.0	N	Y	0	0	ENSG00000136261	ENSG00000106537	+	-	7	7	16746148	16824161	coding	coding	BZW2	TSPAN13	16685756	16793160	+	+	0	16736686	16815836	+	-	N	-	-	N	siRBM24-3	1	0.0	1.0	1
221	AGAAAAAGGAACCTATCCTAGTGTGTCCACCTTTACGAAGCCGAGCATACACACCACCTGAAGATCTCCAGAGTCGTTTGGAATCTTACGTTAAAGAAGTTTTTGGTTCATCTCTTCCTAGTAATTGGCAAGACATCTCCCTGGAAGATAGTCGTCTAAAGTTCAATCTTCTGGCTCATTTAGCTGATGACTTGGGTCATGTAGTCCCTAACTCCAGACTCCACCAGATGTGCAG|GGTTTTGAGGTTTTGCTGAAGATATTCCTGAAGAATCATCCCAGGTGCCACACTAAAAAAATGATCCAGTTGACAGCTACCCCTGTGAGTGCACTTGTTGATGAGCCAGTGCATATCCGAGCTACAGGCCTGATTCCCTTTCAGATGGTGAGTTTTCAGGCAT…	13943	0.481306709458949	0.47809942315381104	0.60470472168817	Y	Y	3.51207644450867	3.48912663185998	3.48912663185998	2	0.0	0.0	Y	0.002433090024330789	N	Y	0	0	ENSG00000136897	ENSG00000136881	+	-	9	9	104160896	104145801	coding	utr5p	MRPL50	BAAT	104149915	104122699	-	-	0	104152859	104133745	-	+	N	-	-	N	siRBM24-3	1	0.0	1.0	1
33	GAAAAAAAAAGGGGGAAGCGAGTAGCATTATCTGATGATGAGACAAAGGAAACTGAAAACATGAGGAAAAAGAGGAGAAGAATCAAACTTCCTGAATCTGATAGCAGTGAAGATGAAGTCTTTCCAGACTCTCCTGGGGCTTATGAAGCTGAGTCACCATCCCCACCTCCTCCTCCGTCTCCACCTCTTGAACCAGTGCCAAAGACTGAGCCTGAACCTCCTTCTGTCA|AGACTTTATATTCAGAGCACCAATCAAATTAAGCAAGCCTGGGGAACTTCGTGAGGAATATGAAAGCTTGAGAAAGCTGAGAGAAGAAAAGTTACAAGAGGAAAAACCCTCTGAAGATCAAATCCACAAGCTGTTACCAGAGGATACAGAAACAGGGAAAAGGAAAATG…	3642	0.555106672615526	0.601615415268578	0.755071690520827	N	Y	3.4320914322326805	3.3865625292958796	3.3865625292958796	0	0.0	0.0	Y	0.0	N	Y	0	0	ENSG00000077514	ENSG00000166439	+	-	11	11	74380162	74553458	coding	coding	POLD3	RNF169	74204896	74459913	+	+	0	74345740	74500671	+	-	N	-	-	N	siRBM24-3	1	0.0	1.0	1
476	GTGGCATTTGTCCCGGGACCAGGTCCACAGTTTTATGTGTGAGCAAGATGGAGGCTGACCTGTCTGGCTTTAACATCGATGCCCCCCGTTGGGACCAGCGCACCTTCCTGGGGAGAGTGAAGCACTTCCTAAACATCACGGACCCCCGCACTGTCTTTGTATCTGAGCGGGAGCTGGACTGGGCCAAGGTGATGGTGGAGAAGA|GCAGGATAAGGAAGCCTGTGTGGGTACCAACAATCAAAGCTACATCTGTGACACAGGACACTGCTGTGGACAGTCTCAGTGCTGCAACTACTACTATGAACTCTGGTGGTTCTGGCTGGTGTGGACCATCATCATCATCCTGAGCTGCTGCTGTGTTTGCCACCACCGCCGAGCCAAGCACCGCCTTCAGGCCC…	8167	0.6861957029267921	0.9091381476525721	0.9283498953939192	Y	Y	3.24165267149067	3.56232542602083	3.24165267149067	0	0.0	0.0	Y	0.0	N	Y	0	0	ENSG00000156398	ENSG00000166272	+	-	10	10	104498951	104576021	coding	coding	SFXN2	WBP1L	104474297	104503727	+	+	0	104486554	104557750	+	-	N	-	-	N	siRBM24-3	2	0.0	2.0	2
206	ATTGAGAAAAAAGGTTTGGATAAATACCTCGGACATTATTTTGGTTGGTCTCCGAGACTACCAGGATAACAAAGCTGATGTAATTTTAAAATACAATGCAGACGAAGCTAGAAGTCTGAAGGCATACGGCGAGCTTCCAGAGCATGCTAAAATCAATGAAACTGATACATTTGGTCCTGGAGATGATGATGAAATTCAGTTTGATGACATTGGAGATGATGATGAAGATATTGATGAC|GCATGGAGGGATTTTTGAAATCAGATGAGAGGCAGAGATTGGCCAAAGAAAGACGAGAAGAAAGAGAAAAATGTCTGGGTAAGTTATGCACTTTGGCTATTTTGGTCCAAGGGAGTGGAGATATGGTGGTGTCTTTTCTGAAGATTCTTAGAAATTTGTG…	14742	0.518884698721359	0.4347581567190649	0.5393962059585229	Y	Y	2.84284912476227	2.89359261981439	2.84284912476227	0	0.0	0.0	Y	0.0	N	Y	0	0	ENSG00000173674	ENSG00000184368	+	-	X	X	20159962	20135035	coding	coding	EIF1AX	MAP7D2	20142636	20024831	-	-	0	20148634	20082923	-	+	N	-	1	N	siRBM24-3	2	0.0	2.0	2
92	ATTTTCGTAGCAAAATTAACCTTTTTTTTTTCCAGTCACAGTATTTGTGAAAAGTAATGAGCCATAGTACCCAGTCATGTTAAATGAATATTAAAAGCATGGAGAGGAAACATGAGGAACAATGAATTTCAACATATGGCTTCAGAACATGAAGATGTTCTTGTATGGATTATAGTATCTAGTATTCAAAAATGCCTGCATCTCTTCTCTTATTTATT|GATCAACAAACAGTAATAATGACTGAATGTACAAGTCTTCAGTTTGTCAGCCCTTTTGCTTTTGAGGCAATGCAGAAGGTGGATGTTGTTTGCCTGGCATCTTTAAGTGATCCAGAATTAAGACTTCTTCTGCCCTGTTTGGTACGGATGGCACTTTGTGCACCTGCTGACCAGAGCCAA…	20224	0.229497222992443	0.7090670488111029	0.8502401043921421	Y	Y	3.17784060131804	3.4246428667082407	3.17784060131804	1	0.0	0.0	Y	0.0	N	N	0	0	ENSG00000108510	ENSG00000108506	+	-	17	17	60142643	60005377	utr3p	coding	MED13	INTS2	60019966	59942731	-	-	0	60023381	60004023	-	+	N	-	-	N	siRBM24-3	1	0.0	1.0	1
154	GGAAGAGCCGTCAACTTAGCGAGCGCAACAGGCTGCCGCTGAGGAGCTGGAGCTGGTGGGGACTGGGCCGCAATGGACAAGCTGAAGAAGGTGCTGAGCGGGCAGGACACGGAGGACCGGAGCGGCCTGTCCGAG|ACGGATGTTTCCAGTCCTAAAGATTAGTGTCACAGGGTTGGACCCCAATGCCATGTACTCCCTCCTGCTGGACTTTGTCCCTACGGACAGTCACCGCTGGAAGTACGTCAACGGGGAATGGGTGCCCGCTGGCAAGCCAGAGGTCTCCAGCCACAGCTGCGTCTACATTCACCCGGACTCCCCCAACTTTGGGGCCCACTGGATGAAAGCTCCCATCTCCTTCAGCA	12654	0.589876934278756	0.593499673155025	0.747313009137299	N	Y	3.25888918858746	3.58064844605001	3.25888918858746	0	0.992612998673605	0.0	Y	0.992612998673605	N	Y	0	0	ENSG00000213064	ENSG00000143178	+	-	1	1	168212378	168283664	coding	coding	SFT2D2	TBX19	168195176	168250278	+	+	0	168195380	168260398	+	-	N	-	-	N	siRBM24-3	1	0.0	1.0	1
179	ACCTGGCTTCCCCTCCATGCTCAGAACTGCTTCCTACTCTACATCCAGGCTCCTGAGCAGCCCCCAGCTTAAGCTTCAGCAGCTCCAGGGTAAATCCATCTCCGCCCAGAGCTGACTCCGGATCTGCCCCAGTGACAATAACAAGATAAATGCCTTCCATTCTCTTCGTACTTACAGGATGTAATCCACATATTTACACAGTGTTTCATTTGCG|GATCATGCGGCCAGATGATGCCAACGTGGCCGGCAATGTCCACGGGGGGACCATCCTGAAGATGATCGAGGAGGCAGGCGCCATCATCAGCACCCGGCATTGCAACAGCCAGAACGGGGAGCGCTGTGTGGCCGCCCTGGCTCGTGTCGAGCGCACCGACTTCCTGTCTCCCATGTGCATCGGT…	12903	0.634067947065174	0.8547035534855729	0.9317337457490428	Y	Y	3.47129812537077	3.54569782317086	3.47129812537077	1	0.0	0.0	Y	0.0	N	N	0	0	ENSG00000069812	ENSG00000097021	+	-	1	1	6484730	6454451	utr3p	coding	HES2	ACOT7	6472478	6324333	-	-	0	6473111	6409926	-	+	N	-	-	N	siRBM24-3	1	0.0	1.0	1
494	CCAGCCTCAATGGCGTCTCTCAGGCAGACCTGCTGGACGGCTGCGATGTCTGCTCCTATGACCTGAAGTCTCATGCCCCCACCTGCTAGAATCTGCGGGAGCCCGTGGTGTAGCCTCCTCTGGCCTGAAAGGTCTGCCTCACACAGGCCTTCCCTGCAGGGCAGCCCATGGTGGCAGCCGGAG|CCAGCTCCCCTAGTCCAGGCCGAGCTTGCACTTGCGTCTTGTCTGCTGCTGCTGAACCAAGATTTAGCTGTGCGCCCTCCTTGCAGTCTCCTGGAACCAGCAGGAGGAAACATGGGGGATACTGGCCTGAGAAAGCGGAGAGAGGATGAGAAGTCGATCCAGAGCCAAGAGCCTAAGACCACCAGTCTCCAAAAGGAGCTGGGCCTCATCAGTGG…	4714	0.751931998806884	0.536105899250274	0.6772621971467351	N	Y	3.20976656280103	3.53209488171704	3.20976656280103	0	0.0	0.0	Y	0.00783242258652095	N	N	0	0	ENSG00000121289	ENSG00000021488	+	-	19	19	33462897	33360672	utr3p	utr5p	CEP89	SLC7A9	33369908	33321415	-	-	0	33369974	33359551	-	+	N	-	-	N	siRBM24-3	1	0.0	1.0	1
338	GGCTGCCCGGACTCCTGCTGTTGAGGGTCTGACAGAGGCTGAGGAGGAGGAGCTCAGGGCTGAGCTTACCAAGGTGGAAGAGGAAATTGTCACTCTGCGCCAGGTCCTGGCAGCCAAGGAGAGGCACTGTGGAGAGCTCAAGAGGAGGCTGGGCCTCTCCACCCTGGGGGAGCTGAAACAGAACCTGTCCAGGAGCTGGCATGACGTGCAGGTCTCTAGCGC|AATAGCCTAACATGGCAGACCAGAGACAGCGCTCACTGTCTACCTCTGGGGAGTCATTGTACCACGTCCTTGGGTTGGACAAGAACGCAACCTCAGATGACATTAAAAAGTCCTATCGGAAGCTTGCCTTGAAATATCACCCCGACAAGAACCCCGACAACCCGGAGGCCGCGGACA	28172	0.18867283353241496	0.5961257378591179	0.7469756777527149	Y	Y	3.67952553980864	3.72824693801095	3.67952553980864	0	0.9943644067796608	0.0	Y	0.00249999999999995	N	Y	0	0	ENSG00000101150	ENSG00000101152	+	-	20	20	62522898	62567384	coding	utr5p	TPD52L2	DNAJC5	62496596	62526518	+	+	0	62505169	62559688	+	-	N	-	-	N	siRBM24-3	2	0.0	1.6666666666666698	1
247	GATGTCATGGTTTTGGTGGATTCAGAAGAGGAAGAGGAGGAGGAGGAGGAGGAGGAGGAAGATGCTGCAGTAGGGGAACAGGAGGGAGCACGTGAGAGAGAGGAGTTGCCAAAAGAAATACCTAAGCAGGACCACATTCACAGAGTGACCGCCTTGGTGAATGGGAACATAGAACAGATGGGAAATGGATTCCAGGATCTTCA|AGAGGAACCGCTGCTGCTGGCCGAACTCAAGCCCGGGCGCCCCCACCAGTTTGATTGGAAGTCCAGCTGTGAAACCTGGAGCGTCGCCTTCTCCCCAGATGGCTCCTGGTTTGCTTGGTCTCAAGGACACTGCATCGTCAAACTGATCCCCTGGCCGTTGGAGGAGCAGTTCATCCCTAAAGGGTTTGAAGCCAA…	6470	0.3424106493337889	0.986474054491846	0.96044529753976	Y	Y	3.38912318237562	3.3174121187312595	3.3174121187312595	1	0.0	0.0	Y	0.0	N	Y	0	0	ENSG00000176834	ENSG00000176871	+	-	12	12	118573831	118500235	coding	coding	VSIG10	WSB2	118501398	118470712	-	-	0	118506182	118490283	-	+	N	-	-	N	siRBM24-3	1	0.0	1.0	1
259	AATTGAGAAAAAAGGTTTGGATAAATACCTCGGACATTATTTTGGTTGGTCTCCGAGACTACCAGGATAACAAAGCTGATGTAATTTTAAAATACAATGCAGACGAAGCTAGAAGTCTGAAGGCATACGGCGAGCTTCCAGAGCATGCTAAAATCAATGAAACTGATACATTTGGTCCTGGAGATGATGATGAAATTCAGTTTGATGACATTGGAGATGATGATGAAGATATTGATGAC|GCATGGAGGGATTTTTGAAATCAGATGAGAGGCAGAGATTGGCCAAAGAAAGACGAGAAGAAAGAGAAAAATGTCTGGCTGCTCGGGAGCAACAGATCCTGGAGAAACAGAAAAGAGCCAGGCTGCAGTACGAAAAGCAAATGGAGGAGCGATGGCGAA…	21364	0.509401517865274	0.4369976591994401	0.5340955038398649	Y	Y	2.84284912476227	2.89359261981439	2.84284912476227	1	0.0	0.0	Y	0.0	N	Y	0	0	ENSG00000173674	ENSG00000184368	+	-	X	X	20159962	20135035	coding	coding	EIF1AX	MAP7D2	20142636	20024831	-	-	0	20148634	20082923	-	+	N	-	-	N	siRBM24-4	2	0.0	2.0	2
210	GTCAACTTAGCGAGCGCAACAGGCTGCCGCTGAGGAGCTGGAGCTGGTGGGGACTGGGCCGCAATGGACAAGCTGAAGAAGGTGCTGAGCGGGCAGGACACGGAGGACCGGAGCGGCCTGTCCGAG|ACGGATGTTTCCAGTCCTAAAGATTAGTGTCACAGGGTTGGACCCCAATGCCATGTACTCCCTCCTGCTGGACTTTGTCCCTACGGACAGTCACCGCTGGAAGTACGTCAACGGGGAATGGGTGCCCGCTGGCAAGCCAGAGGTCTCCAGCCACAGCTGCGTCTACATTCACCCGGACTCCCCCAACTTTGGGGCCCACTGGATGAAAGCTCCCATCTCCTTCAGCAAAGT	15617	0.60597631628035	0.596512912781832	0.7323756850107179	N	Y	3.25888918858746	3.58064844605001	3.25888918858746	0	0.9920856610800741	0.0	Y	0.9920856610800741	N	Y	0	0	ENSG00000213064	ENSG00000143178	+	-	1	1	168212378	168283664	coding	coding	SFT2D2	TBX19	168195176	168250278	+	+	0	168195380	168260398	+	-	N	-	-	N	siRBM24-4	1	0.0	1.0	1
374	TGAGGAAGAGGAAGTTGGTGTCGAGGAAGTACTGGGGGCAGACCTTGTTGGAGGGCAAGATGCCCATGAAGGGGAAGAGGACGATGGGCAGCAGCGCCGTCACTGAGAGCGGCAGGGCCTCCGTGCACCAGTACACCGCCATGAGCAGGATGACAAACAAGCAGCGGCCTTCCTT|ACCAGCGCGGCGACAGCGGAGGAGCGCCCGGGCCTCCTGCACCGTCCGCCGTCTGCCAAGCCGCGCCTCCAGCGCCGGGTGCCGGTAGCCCTTGGGGAAGCGGTGCTTGATCACCGCCGCGCGGCCCTGGAAGCGGCCACGGAACACGCGCGCCTCGGCACCCTGCTTCACCAGCTCCAGGCCGCTCAAGAAGCGGCTGCTCCGCTCCCGGGCTGCGGCCAGA…	2649	0.544323873750732	0.472106060798818	0.5788762924782479	Y	Y	3.612079893993029	3.11013383567725	3.11013383567725	12	0.994299483648881	0.0	Y	0.49265404475043	N	Y	0	0	ENSG00000158296	ENSG00000172315	-	+	20	20	45304714	45318418	utr5p	coding	SLC13A3	TP53RK	45186463	45313004	-	-	0	45242364	45317766	+	-	N	-	1	N	siRBM24-4	1	0.0	1.0	1
115	TTGCAGAGCTAAGAACTGTTGAGAGTGAAGCTGCATCTTATCTGGACCAGATTTCTAGATATTATATTACAAGAGCCAAATTGGTTTCTAAAATAGCTAAATATCCCCATGTGGAGGACTATCGCCGCACCGTGACAGAGATTGATGAGAAAGAATATATCAGCCTTCGGCTCATCATATCAGAGCTGAGGAATCAATATG|ATCTGGTGGCTTGGGTCACAGCCAGCTTCCTGCACATTCCCCATGCCGAGGACATCCCAAACACAGTGACTCTGGGGAACAGAGTTGGCTTCTTGCTCCGACCCTATAACTTCTTTGATGAGGACCCCTCCATCTTCTCCCCTGGCAGTGTCTACTTTGAGAAGGGCCAGGATGCTGGGCTCTGCAGCATCAATCCT…	5662	0.277176387705923	0.9728035368570028	0.9563185613213572	Y	Y	3.60888739872753	3.46079439322662	3.46079439322662	1	0.0	0.0	Y	0.0	N	Y	0	0	ENSG00000131467	ENSG00000131480	+	-	17	17	40995523	41002724	coding	coding	PSME3	AOC2	40976402	40996617	+	+	0	40991397	41002099	+	-	N	-	-	N	siRBM24-4	1	0.0	1.0	1
377	TCTGCTGGCGGCTGGAGGGTTGCGGAGCACCCACCCTGGAGCCATGGTCCACGCCTTCCTCATTCACACCTTGAGGGCCCCGAATACTGAGGACACGGGCCTTTGCCGAGTGCTGTACTCCTGCGTCTTCGGTGCTGAGAAGTCACCTGATGACCCACGGCCGCATGGTGCCGAGAGGGACAGGCTTCTCCGGAAGGAACAGATTTTAGCTGTGGCC|AGTCTCGTTTCCTCTCAGTCCATCCACCCTTCATGGGGCCAGAGCCCTCTCTCCAGAATCTGAGCAGCAATGCCGTTTGCTGAAGACAAGACCTATAAGTATATCTGCCGCAATTTCAGCAATTTTTGCAATGTGGATGTTGTAGAGATTCTGCCTTACCTGCCCTGCCTCACAGCAAGAG…	34203	0.557866683083576	0.829461312409633	0.9054555286282272	Y	Y	3.7684867009189302	3.22846030519079	3.22846030519079	0	0.9949360895358079	0.0	Y	0.4733533117240539	N	Y	0	0	ENSG00000125843	ENSG00000088888	+	-	20	20	3805949	3849280	coding	utr5p	AP5S1	MAVS	3801178	3827487	+	+	0	3802940	3835205	+	-	N	-	-	N	siRBM24-4	1	0.0	1.0	1
211	GCATCACAGATTGGCTGCAGTGCGCCTGGCTACCTTCCTACCTCGCTGGCTTGGCATCCTCAGCAAAGTGAAGTCTTTGTCTTTGGTGATGAGAATGGGACAGTCTCCCTTGTGGACACCAAGAGTACAAGCTGTGTCCTGAGCTCAGCTGTACACTCCCAGTGTGTCACTGGGCTGGTGTTCTCCCCACACAG|GTGCTGCCCATAAACTCGTGTGTTATTTCACCAACTGGGCACACAGTCGGCCAGGCCCTGCCTCGATCTTGCCCCATGACCTGGACCCCTTTCTCTGCACCCACCTGATATTTGCCTTTGCCTCAATGAACAACAATCAGATTGTTGCTAAGGATCTCCAGGATGAGAAAATTCTCTACCCAGAGTTCAACAAACTAAAGGAGA…	13796	0.5911878864443341	0.789410893607263	0.8827626704881669	N	Y	3.1459146398350497	3.4451253122330296	3.1459146398350497	0	0.994857781642032	0.0	Y	0.0	N	Y	0	0	ENSG00000116455	ENSG00000085465	+	-	1	1	111991998	111970399	coding	coding	WDR77	OVGP1	111982512	111956936	-	-	0	111985275	111969263	-	+	N	-	-	N	siRBM24-4	1	0.0	1.0	1
153	GCCTATAAGCTGGTGACCATCAAATTCAAGTGGTGGGGACTGCAAAGCAAAGTAGAAAACTTCATTCAAAAGCAAGAAAAACGGATATTTACAAACTTCCATCGCCAGCTTTTTTGTTGGATTGACAAGTGGATCGATCTCACGATGGAAGACATTAGGAGAATGGAAGACGAGACTCAGAAAGAACTAGAAACA|CCCACGACCTCCCTGCAAACAAGGCCTCAGCATCCCAGCCTGGCAGCCACTTGCAGTGCCTGTCTGTCCACTGCACAGACGACGTGGGTGACGCCAAGGCTCGAGCCTCCGTGCCCACCTGGCGGTCCCTGCATTCTGACATCTCCAACAGATTTGGGACATTCGTGGCTGCCCTAACTTGAATGACAAGAAAGATCCCCT	22648	0.197784281035626	0.9367171696795308	0.946354492854319	Y	Y	3.07101108092519	3.2038455805864303	3.07101108092519	3	0.0	0.0	Y	0.0	N	Y	0	0	ENSG00000180957	ENSG00000169184	+	-	22	22	28316122	28197486	coding	coding	PITPNB	MN1	28202413	28144265	-	-	0	28254375	28147084	-	+	N	-	-	N	siRBM24-4	1	0.0	1.0	1
87	AGTCCCTGGGCACCAGGAAGGAACTGCAGAAGGAGCTCCAGGAGCGTCTTTCTCAGGAATGCCCGATCAAGGAGGTGGTGCTTTATGTCAAAGAAGAAATGAAGAGGAATGATCTTCCAGAAACAGCAGTGATTGGTCTTCTGTGGACATGTATAATGAACGCTGTTGAGTGGAACAAGAAGGAAGAACTTGTTGCAGAGCAGGCTCTGAAGCACCTGAAG|TTGGTTAGTCTGCTGCTAATTGGAATTGCTGCGTGGGGCATTGGCTTCGGGCTGATTTCCAGTCTCCGAGTGGTCGGCGTGGTCATTGCAGTGGGCATCTTCTTGTTCCTGATTGCTTTAGTGGGTCTGATTGGAGCTGTAAAACATCATCAGGTGTTGCTATTTTTTTATATGATT…	17772	0.279249829468336	0.674715249787295	0.806974911686048	Y	Y	3.4937534244795	3.4571608175836404	3.4571608175836404	0	0.0	0.0	Y	0.0	N	Y	0	0	ENSG00000136261	ENSG00000106537	+	-	7	7	16746148	16824161	coding	coding	BZW2	TSPAN13	16685756	16793160	+	+	0	16736686	16815836	+	-	N	-	-	N	siRBM24-4	1	0.0	1.0	1
116	TCGTAGCAAAATTAACCTTTTTTTTTTCCAGTCACAGTATTTGTGAAAAGTAATGAGCCATAGTACCCAGTCATGTTAAATGAATATTAAAAGCATGGAGAGGAAACATGAGGAACAATGAATTTCAACATATGGCTTCAGAACATGAAGATGTTCTTGTATGGATTATAGTATCTAGTATTCAAAAATGCCTGCATCTCTTCTCTTATTTATT|GATCAACAAACAGTAATAATGACTGAATGTACAAGTCTTCAGTTTGTCAGCCCTTTTGCTTTTGAGGCAATGCAGAAGGTGGATGTTGTTTGCCTGGCATCTTTAAGTGATCCAGAATTAAGACTTCTTCTGCCCTGTTTGGTACGGATGGCACTTTGTGCACCTGCTGACCAGAGCCAAAG	21311	0.180422621632929	0.711471668687752	0.833159463678405	Y	Y	3.17784060131804	3.4246428667082407	3.17784060131804	1	0.0	0.0	Y	0.0	N	N	0	0	ENSG00000108510	ENSG00000108506	+	-	17	17	60142643	60005377	utr3p	coding	MED13	INTS2	60019966	59942731	-	-	0	60023381	60004023	-	+	N	-	-	N	siRBM24-4	1	0.0	1.0	1
86	AGGGCTTCCGCTATCGCTGCAGGGATGCCATGCGCTCAGTGACTAAGCAGGCCATTCGGGAGGCAAGATTGAAGGAGATCAAGGAAGAGCTTCTGCATTCTGAGAAGCTTAAGACATACTTTGAAGACAACCCTAGGGACCTCCAGCTGCTGCGGCATGACCTACCTTTGCACCCCGCAGTGGTGAAGCCCCACCTGGGCCATGTTCCTGACTACCTG|GGCCCAGAGTGAGCCTTACACAACCATCCACCAGCCTGGCTACTGCGCCTTCTATGACGAATGTGGGAAGAACCCAGAGCTGTCTGGAAGCCTCATGACACTCTCCAACGTGTCCTGCCTGTCCAACACGCCGGCCCGCAAGATCACAGGTGATCACCTGATCCTATTACAGAAGATCTG…	8327	0.3940190415765271	0.733645859092566	0.850946763459379	Y	Y	3.51360402781852	3.5339931873874804	3.51360402781852	0	0.0	0.0	Y	0.0	N	Y	0	0	ENSG00000136271	ENSG00000015520	+	-	7	7	44614650	44580914	coding	coding	DDX56	NPC1L1	44605016	44552134	-	-	0	44607717	44579941	-	+	N	-	-	N	siRBM24-4	1	0.0	1.0	1
388	GGCTGCCCGGACTCCTGCTGTTGAGGGTCTGACAGAGGCTGAGGAGGAGGAGCTCAGGGCTGAGCTTACCAAGGTGGAAGAGGAAATTGTCACTCTGCGCCAGGTCCTGGCAGCCAAGGAGAGGCACTGTGGAGAGCTCAAGAGGAGGCTGGGCCTCTCCACCCTGGGGGAGCTGAAACAGAACCTGTCCAGGAGCTGGCATGACGTGCAGGTCTCTAGCGC|AATAGCCTAACATGGCAGACCAGAGACAGCGCTCACTGTCTACCTCTGGGGAGTCATTGTACCACGTCCTTGGGTTGGACAAGAACGCAACCTCAGATGACATTAAAAAGTCCTATCGGAAGCTTGCCTTGAAATATCACCCCGACAAGAACCCCGACAACCCGGAGGCCGCGGACA	46538	0.173284869868711	0.599343154252696	0.732284012531143	Y	Y	3.67952553980864	3.72824693801095	3.67952553980864	0	0.9943644067796608	0.0	Y	0.00249999999999995	N	Y	0	0	ENSG00000101150	ENSG00000101152	+	-	20	20	62522898	62567384	coding	utr5p	TPD52L2	DNAJC5	62496596	62526518	+	+	0	62505169	62559688	+	-	N	-	-	N	siRBM24-4	2	0.0185185185185185	1.5833333333333302	1
293	GACCGCTGGAGGGTGAAGTGTGTGCAGGAGGTGGAGGAGAAGAAGCGGGAGCAGGAACTCAAAGCAGCCGCTGATGGCGTACTATCTGAAGTGAGGAAAAAACAAGCAGATACCAAAAGAATGGTGGACATTCTACGGGCTTTGGAGAAATTGAGGAAACTGAGGAAAGAGGCTGCAGCGAGGAAAG|CTGTTTGGGGCTCAGCTAAGTGACCACACAGGAGAGCAGTGAGGCCATTTGAGGCCTGAGCCTGGTCCTCAGGACTCGACTCTCTCTCCCTGCCATCAAGCAGCCTGCCCCAGCCCTGCCAGCCATCTCCACACTCCTGACAGAATGAATGCCCTCGATGGTGTTCCTTTCAAGTTGCCCAAGGGCTTTGTGATAGGCACAGAGCCTCTCC…	17721	0.19676307309716198	0.783854227598196	0.8818842891100409	Y	Y	3.0301624037703903	3.46554497702552	3.0301624037703903	0	0.0	0.0	Y	0.0	N	Y	0	0	ENSG00000090470	ENSG00000246922	+	-	15	15	65426174	65407535	coding	utr5p	PDCD7	UBAP1L	65409717	65385338	-	-	0	65421370	65398697	-	+	N	-	-	N	siRBM24-4	1	0.0	1.0	1
365	GTAGCAAAATTAACCTTTTTTTTTTCCAGTCACAGTATTTGTGAAAAGTAATGAGCCATAGTACCCAGTCATGTTAAATGAATATTAAAAGCATGGAGAGGAAACATGAGGAACAATGAATTTCAACATATGGCTTCAGAACATGAAGATGTTCTTGTATGGATTATAGTATCTAGTATTCAAAAATGCCTGCATCTCTTCTCTTATTTATT|GATCAACAAACAGTAATAATGACTGAATGTACAAGTCTTCAGTTTGTCAGCCCTTTTGCTTTTGAGGCAATGCAGAAGGTGGATGTTGTTTGCCTGGCATCTTTAAGTGATCCAGAATTAAGACTTCTTCTGCCCTGTTTGGTACGGATGGCACTTTGTGCACCTGCTGACCAGAGCCAA	88719	0.155123029805925	0.6933242836674489	0.8631893139807671	Y	Y	3.17784060131804	3.4246428667082407	3.17784060131804	5	0.0	0.0	Y	0.013627367825841005	N	N	0	0	ENSG00000108510	ENSG00000108506	+	-	17	17	60142643	60005377	utr3p	coding	MED13	INTS2	60019966	59942731	-	-	0	60023381	60004023	-	+	N	-	-	N	siRBM38-2	1	0.0	1.0	1
605	GATGTCAACTGTCTTTTCAGCATCTGACGACACCAAAAAGAAGATGTACAGCTCCATCCTAGTGGTGGGAGGTGGTTTGATGTTTCATAAAGCTCAAGAATTTCTGCAGCACAGAATTCTCAACAAAATGCCACCATCCTTCAGGCGAATTATTGAAAATGTGGATGTGATCACAAGGCCTAAG|ACAATCACAAAGAGTGTGTAGGCCAGCCCCGGTCACAGAGTGCACCGTATCCTGTCACTTCTGGATGTGAGGGAGAAGTGAGTCATCTCATTCCCCTCCGTGGATCAGAGGACTTGGACTAGATAGAAGCATGTGGTGTCTCCTACGAGGCCTGGGCCGGCCTGGAGCCCTGGCACGGGGAGCCCTGGGGCAGCAGCAATCCCTGGGTGCCCGG…	5864	0.458105089076505	0.6197885875411079	0.8074381600592739	N	Y	3.69272725367833	3.46232197653647	3.46232197653647	5	0.0	0.00785464931767688	Y	0.00785464931767688	N	Y	0	0	ENSG00000113812	ENSG00000016391	+	-	3	3	53916229	53880417	coding	utr5p	ACTR8	CHDH	53901093	53850387	-	-	0	53904009	53875026	-	+	N	-	-	N	siRBM38-2	1	0.0	1.0	1
520	GGCGCGCCGCGGTTGGCGCCTGGGCGGCTGGGCGGCTGCCTAGCACCCGGAAGAGCCGTCAACTTAGCGAGCGCAACAGGCTGCCGCTGAGGAGCTGGAGCTGGTGGGGACTGGGCCGCAATGGACAAGCTGAAGAAGGTGCTGAGCGGGCAGGACACGGAGGACCGGAGCGGCCTGTCCGAGAC|GGATGTTTCCAGTCCTAAAGATTAGTGTCACAGGGTTGGACCCCAATGCCATGTACTCCCTCCTGCTGGACTTTGTCCCTACGGACAGTCACCGCTGGAAGTACGTCAACGGGGAATGGGTGCCCGCTGGCAAGCCAGAGGTCTCCAGCCACAGCTGCGTCTACATTCACCCGGACTCCCCCAACTTTGGGGCCCACTGGATGAAAGCTCCCA…	27281	0.56065202179866	0.6061083368119949	0.7924614153650551	N	Y	3.26823605978234	3.4906542151698305	3.26823605978234	13	0.994607588357588	0.0024038461538462602	Y	0.627923596673597	N	Y	0	0	ENSG00000213064	ENSG00000143178	+	-	1	1	168212378	168283664	intron	coding	SFT2D2	TBX19	168195176	168250278	+	+	0	168195380	168260398	+	-	N	-	-	N	siRBM38-2	1	0.0	1.0	1
438	GCCTATAAGCTGGTGACCATCAAATTCAAGTGGTGGGGACTGCAAAGCAAAGTAGAAAACTTCATTCAAAAGCAAGAAAAACGGATATTTACAAACTTCCATCGCCAGCTTTTTTGTTGGATTGACAAGTGGATCGATCTCACGATGGAAGACATTAGGAGAATGGAAGACGAGACTCAGAAAGAACTAGAAACA|CCCACGACCTCCCTGCAAACAAGGCCTCAGCATCCCAGCCTGGCAGCCACTTGCAGTGCCTGTCTGTCCACTGCACAGACGACGTGGGTGACGCCAAGGCTCGAGCCTCCGTGCCCACCTGGCGGTCCCTGCATTCTGACATCTCCAACAGATTTGGGACATTCGTGGCTGCCCTAACTTGAATGACAAGAAAGATCC	43625	0.169048547900289	0.932490030684744	0.9657788288792968	Y	Y	3.07101108092519	3.2038455805864303	3.07101108092519	0	0.0	0.0127684498242875	Y	0.0178836392034361	N	Y	0	0	ENSG00000180957	ENSG00000169184	+	-	22	22	28316122	28197486	coding	coding	PITPNB	MN1	28202413	28144265	-	-	0	28254375	28147084	-	+	N	-	-	N	siRBM38-2	1	0.0	1.0	1
880	CTCCTGCTGTTGAGGGTCTGACAGAGGCTGAGGAGGAGGAGCTCAGGGCTGAGCTTACCAAGGTGGAAGAGGAAATTGTCACTCTGCGCCAGGTCCTGGCAGCCAAGGAGAGGCACTGTGGAGAGCTCAAGAGGAGGCTGGGCCTCTCCACCCTGGGGGAGCTGAAACAGAACCTGTCCAGGAGCTGGCATGACGTGCAGGTCTCTAGCGC|AATAGCCTAACATGGCAGACCAGAGACAGCGCTCACTGTCTACCTCTGGGGAGTCATTGTACCACGTCCTTGGGTTGGACAAGAACGCAACCTCAGATGACATTAAAAAGTCCTATCGGAAGCTTGCCTTGAAATATCACCCCGACAAGAACCCCGACAACCCGGAGGCCGCGGA	90977	0.11707167339332901	0.5752109981921579	0.7584205568677349	Y	Y	3.67952553980864	3.72824693801095	3.67952553980864	0	0.9943004798818752	0.0	Y	0.0	N	Y	0	0	ENSG00000101150	ENSG00000101152	+	-	20	20	62522898	62567384	coding	utr5p	TPD52L2	DNAJC5	62496596	62526518	+	+	0	62505169	62559688	+	-	N	-	-	N	siRBM38-2	2	0.0847457627118644	1.6	1
522	GCATCACAGATTGGCTGCAGTGCGCCTGGCTACCTTCCTACCTCGCTGGCTTGGCATCCTCAGCAAAGTGAAGTCTTTGTCTTTGGTGATGAGAATGGGACAGTCTCCCTTGTGGACACCAAGAGTACAAGCTGTGTCCTGAGCTCAGCTGTACACTCCCAGTGTGTCACTGGGCTGGTGTTCTCCCCACACAG|GTGCTGCCCATAAACTCGTGTGTTATTTCACCAACTGGGCACACAGTCGGCCAGGCCCTGCCTCGATCTTGCCCCATGACCTGGACCCCTTTCTCTGCACCCACCTGATATTTGCCTTTGCCTCAATGAACAACAATCAGATTGTTGCTAAGGATCTCCAGGATGAGAAAATTCTCTACCCAGAGTTCAACAAACTAAAGGAGA…	24398	0.543282770914251	0.7761652341040809	0.910923183905177	N	Y	3.1459146398350497	3.4451253122330296	3.1459146398350497	0	0.9948578116440059	0.0	Y	0.0	N	Y	0	0	ENSG00000116455	ENSG00000085465	+	-	1	1	111991998	111970399	coding	coding	WDR77	OVGP1	111982512	111956936	-	-	0	111985275	111969263	-	+	N	-	-	N	siRBM38-2	1	0.0	1.0	1
368	AGCTAAGAACTGTTGAGAGTGAAGCTGCATCTTATCTGGACCAGATTTCTAGATATTATATTACAAGAGCCAAATTGGTTTCTAAAATAGCTAAATATCCCCATGTGGAGGACTATCGCCGCACCGTGACAGAGATTGATGAGAAAGAATATATCAGCCTTCGGCTCATCATATCAGAGCTGAGGAATCAATATG|ATCTGGTGGCTTGGGTCACAGCCAGCTTCCTGCACATTCCCCATGCCGAGGACATCCCAAACACAGTGACTCTGGGGAACAGAGTTGGCTTCTTGCTCCGACCCTATAACTTCTTTGATGAGGACCCCTCCATCTTCTCCCCTGGCAGTGTCTACTTTGAGAAGGGCCAGGATGCTGGGCTCTGCAGCATCAATCCTGTGG	17061	0.17033902199672699	0.9710283907498679	0.9734578554193678	Y	Y	3.60888739872753	3.46079439322662	3.46079439322662	0	0.0	0.0	Y	0.0	N	Y	0	0	ENSG00000131467	ENSG00000131480	+	-	17	17	40995523	41002724	coding	coding	PSME3	AOC2	40976402	40996617	+	+	0	40991397	41002099	+	-	N	-	-	N	siRBM38-2	1	0.0	1.0	1
863	CTCAAGGTTACGGAGGCAGTGACCACCCACCCTGGAGCCATGGTCCACGCCTTCCTCATTCACACCTTGAGGGCCCCGAATACTGAGGACACGGGCCTTTGCCGAGTGCTGTACTCCTGCGTCTTCGGTGCTGAGAAGTCACCTGATGACCCACGGCCGCATGGTGCCGAGAGGGACAGGCTTCTCCGGAAGGAACAGATTTTAGCTGTGGCC|AGTCTCGTTTCCTCTCAGTCCATCCACCCTTCATGGGGCCAGAGCCCTCTCTCCAGAATCTGAGCAGCAATGCCGTTTGCTGAAGACAAGACCTATAAGTATATCTGCCGCAATTTCAGCAATTTTTGCAATGTGGATGTTGTAGAGATTCTGCCTTACCTGCCCTGCCTCACAGCAAGAGACCA…	76254	0.453011738164119	0.818196197904104	0.93130829914472	Y	Y	3.7684867009189302	3.22846030519079	3.22846030519079	0	0.994884333270641	0.0	Y	0.76979499717886	N	Y	0	0	ENSG00000125843	ENSG00000088888	+	-	20	20	3805949	3849280	coding	utr5p	AP5S1	MAVS	3801178	3827487	+	+	0	3802940	3835205	+	-	N	-	-	N	siRBM38-2	1	0.0	1.0	1
561	TTGCCCCCAATACCAACAACCTTGTCATCGCTCATTCGGACCAGCAGGTATTTGAGTACAGCATCCCAGACAAACAGTATACAGATTGGAGCCGGACTGTCCAGAAGCAGGGCTTTCACCACCTTTGGCTCCAAAGGGATACTCCTATCACACACATCAGTTTTCATCCCAAGAGACCGATGCACATCCTTCTCCATGATGCCTACATGTTCTGCATCATTGACAAGTCATT|GGCCTATAATGAGGAAATTTCTGTCTGACCAATATCAGGGGCACATCAGCTGCTGTACTAAGTTTCTTCAAATATCCTGGAATTGTGTCAAGTTCATCCGAGAAGTAACACCATATATCAAGAAGCCATCATTAGTATCAGATCTGCCGTGGGAAGGTGCAGCCCC…	17283	0.569417593726397	0.561506619814383	0.749467606308798	Y	Y	3.55760534744548	3.57386222793487	3.55760534744548	0	0.994488483198548	0.00241545893719797	Y	0.00241545893719797	N	Y	0	0	ENSG00000141076	ENSG00000168807	+	-	16	16	69202941	69342955	coding	coding	CIRH1A	SNTB2	69165194	69221032	+	+	0	69199429	69269651	+	-	N	-	-	N	siRBM38-2	1	0.0	1.0	1
581	AAATTGAGAAAAAAGGTTTGGATAAATACCTCGGACATTATTTTGGTTGGTCTCCGAGACTACCAGGATAACAAAGCTGATGTAATTTTAAAATACAATGCAGACGAAGCTAGAAGTCTGAAGGCATACGGCGAGCTTCCAGAGCATGCTAAAATCAATGAAACTGATACATTTGGTCCTGGAGATGATGATGAAATTCAGTTTGATGACATTGGAGATGATGATGAAGATATTGATGAC|GCATGGAGGGATTTTTGAAATCAGATGAGAGGCAGAGATTGGCCAAAGAAAGACGAGAAGAAAGAGAAAAATGTCTGGGTAAGTTATGCACTTTGGCTATTTTGGTCCAAGGGAGTGGAGATATGGTGGTGTCTTTTCTGAAGATTCTTAGAAATTTG…	52195	0.502128724526137	0.40750938893171995	0.5393862605063111	Y	Y	2.84284912476227	2.89359261981439	2.84284912476227	0	0.0	0.0	Y	0.0	N	Y	0	0	ENSG00000173674	ENSG00000184368	+	-	X	X	20159962	20135035	coding	coding	EIF1AX	MAP7D2	20142636	20024831	-	-	0	20148634	20082923	-	+	N	-	1	N	siRBM38-2	2	0.0	2.0	2
151	CCCTGGGCACCAGGAAGGAACTGCAGAAGGAGCTCCAGGAGCGTCTTTCTCAGGAATGCCCGATCAAGGAGGTGGTGCTTTATGTCAAAGAAGAAATGAAGAGGAATGATCTTCCAGAAACAGCAGTGATTGGTCTTCTGTGGACATGTATAATGAACGCTGTTGAGTGGAACAAGAAGGAAGAACTTGTTGCAGAGCAGGCTCTGAAGCACCTGA|AGTTGGTTAGTCTGCTGCTAATTGGAATTGCTGCGTGGGGCATTGGCTTCGGGCTGATTTCCAGTCTCCGAGTGGTCGGCGTGGTCATTGCAGTGGGCATCTTCTTGTTCCTGATTGCTTTAGTGGGTCTGATTGGAGCTGTAAAACATCATCAGGTGTTGCTATTTTTTGTATCCTTTTTA…	54352	0.245342556692379	0.6897023224142951	0.8627934978165992	Y	Y	3.4937534244795	3.4152256374964702	3.4152256374964702	0	0.0	0.0	Y	0.0	N	Y	0	0	ENSG00000136261	ENSG00000106537	+	-	7	7	16746148	16824161	coding	intron	BZW2	TSPAN13	16685756	16793160	+	+	0	16736686	16815836	+	-	N	-	1	N	siRBM38-2	1	0.0	1.0	1
611	GAAAAAGGAACCTATCCTAGTGTGTCCACCTTTACGAAGCCGAGCATACACACCACCTGAAGATCTCCAGAGTCGTTTGGAATCTTACGTTAAAGAAGTTTTTGGTTCATCTCTTCCTAGTAATTGGCAAGACATCTCCCTGGAAGATAGTCGTCTAAAGTTCAATCTTCTGGCTCATTTAGCTGATGACTTGGGTCATGTAGTCCCTAACTCCAGACTCCACCAGATGTGCAG|GGTTTTGAGGTTTTGCTGAAGATATTCCTGAAGAATCATCCCAGGTGCCACACTAAAAAAATGATCCAGTTGACAGCTACCCCTGTGAGTGCACTTGTTGATGAGCCAGTGCATATCCGAGCTACAGGCCTGATTCCCTTTCAGATGGTGAGTTTTCAGGCATC…	17223	0.418631123545826	0.45325933270472796	0.6103536224239929	Y	Y	3.51207644450867	3.48912663185998	3.48912663185998	9	0.0	0.0195400696864111	Y	0.0024390243902437892	N	Y	0	0	ENSG00000136897	ENSG00000136881	+	-	9	9	104160896	104145801	coding	utr5p	MRPL50	BAAT	104149915	104122699	-	-	0	104152859	104133745	-	+	N	-	-	N	siRBM38-2	1	0.0	1.0	1
1029	CCAGCCTCAATGGCGTCTCTCAGGCAGACCTGCTGGACGGCTGCGATGTCTGCTCCTATGACCTGAAGTCTCATGCCCCCACCTGCTAGAATCTGCGGGAGCCCGTGGTGTAGCCTCCTCTGGCCTGAAAGGTCTGCCTCACACAGGCCTTCCCTGCAGGGCAGCCCATGGTGGCAGCCGGAG|CCAGCTCCCCTAGTCCAGGCCGAGCTTGCACTTGCGTCTTGTCTGCTGCTGCTGAACCAAGATTTAGCTGTGCGCCCTCCTTGCAGTCTCCTGGAACCAGCAGGAGGAAACATGGGGGATACTGGCCTGAGAAAGCGGAGAGAGGATGAGAAGTCGATCCAGAGCCAAGAGCCTAAGACCACCAGTCTCCAAAAGGAGGTGCCCTGTGCTTTGCG…	15161	0.69507263247961	0.5134123401084251	0.6868334611421241	N	Y	3.20976656280103	3.53209488171704	3.20976656280103	34	0.0	0.0841530054644808	Y	0.0841530054644808	N	N	0	0	ENSG00000121289	ENSG00000021488	+	-	19	19	33462897	33360672	utr3p	utr5p	CEP89	SLC7A9	33369908	33321415	-	-	0	33369974	33359551	-	+	N	-	-	N	siRBM38-2	1	0.0	1.0	1
1007	GCCTCAATGGCGTCTCTCAGGCAGACCTGCTGGACGGCTGCGATGTCTGCTCCTATGACCTGAAGTCTCATGCCCCCACCTGCTAGAATCTGCGGGAGCCCGTGGTGTAGCCTCCTCTGGCCTGAAAGGTCTGCCTCACACAGGCCTTCCCTGCAGGGCAGCCCATGGTGGCAGCCGGAG|CCAGCTCCCCTAGTCCAGGCCGAGCTTGCACTTGCGTCTTGTCTGCTGCTGCTGAACCAAGATTTAGCTGTGCGCCCTCCTTGCAGTCTCCTGGAACCAGCAGGAGGAAACATGGGGGATACTGGCCTGAGAAAGCGGAGAGAGGATGAGAAGTCGATCCAGAGCCAAGAGCCTAAGACCACCAGTCTCCAAAAGGAGGTGCCCTGTGCTTTGCGGAG…	14533	0.6462052097119261	0.5418965018554021	0.658331819237488	N	Y	3.20976656280103	3.53209488171704	3.20976656280103	34	0.0	0.0855475040257649	Y	0.0855475040257649	N	N	0	0	ENSG00000121289	ENSG00000021488	+	-	19	19	33462897	33360672	utr3p	utr5p	CEP89	SLC7A9	33369908	33321415	-	-	0	33369974	33359551	-	+	N	-	-	N	siRBM38-3	1	0.0	1.0	1
582	TGTCATGGTTTTGGTGGATTCAGAAGAGGAAGAGGAGGAGGAGGAGGAGGAGGAGGAAGATGCTGCAGTAGGGGAACAGGAGGGAGCACGTGAGAGAGAGGAGTTGCCAAAAGAAATACCTAAGCAGGACCACATTCACAGAGTGACCGCCTTGGTGAATGGGAACATAGAACAGATGGGAAATGGATTCCAGGATCTTCA|AGAGGAACCGCTGCTGCTGGCCGAACTCAAGCCCGGGCGCCCCCACCAGTTTGATTGGAAGTCCAGCTGTGAAACCTGGAGCGTCGCCTTCTCCCCAGATGGCTCCTGGTTTGCTTGGTCTCAAGGACACTGCATCGTCAAACTGATCCCCTGGCCGTTGGAGGAGCAGTTCATCCCTAAAGGGTTTGAAGCCAAAA…	34413	0.277694892822157	0.9866049503926392	0.9398472227844128	Y	Y	3.38912318237562	3.3174121187312595	3.3174121187312595	7	0.0	0.00248138957816368	Y	0.00248138957816368	N	Y	0	0	ENSG00000176834	ENSG00000176871	+	-	12	12	118573831	118500235	coding	coding	VSIG10	WSB2	118501398	118470712	-	-	0	118506182	118490283	-	+	N	-	-	N	siRBM38-3	1	0.0	1.0	1
368	TCGTAGCAAAATTAACCTTTTTTTTTTCCAGTCACAGTATTTGTGAAAAGTAATGAGCCATAGTACCCAGTCATGTTAAATGAATATTAAAAGCATGGAGAGGAAACATGAGGAACAATGAATTTCAACATATGGCTTCAGAACATGAAGATGTTCTTGTATGGATTATAGTATCTAGTATTCAAAAATGCCTGCATCTCTTCTCTTATTTATT|GATCAACAAACAGTAATAATGACTGAATGTACAAGTCTTCAGTTTGTCAGCCCTTTTGCTTTTGAGGCAATGCAGAAGGTGGATGTTGTTTGCCTGGCATCTTTAAGTGATCCAGAATTAAGACTTCTTCTGCCCTGTTTGGTACGGATGGCACTTTGTGCACCTGCTGACCAGAGCCAAAG	78051	0.171022605655611	0.712785321099791	0.8206119807841009	Y	Y	3.17784060131804	3.4246428667082407	3.17784060131804	5	0.0	0.0	Y	0.0134802225482327	N	N	0	0	ENSG00000108510	ENSG00000108506	+	-	17	17	60142643	60005377	utr3p	coding	MED13	INTS2	60019966	59942731	-	-	0	60023381	60004023	-	+	N	-	-	N	siRBM38-3	1	0.0	1.0	1
825	CGCCTCAAGGTTACGGAGGCAGTGACCACCCACCCTGGAGCCATGGTCCACGCCTTCCTCATTCACACCTTGAGGGCCCCGAATACTGAGGACACGGGCCTTTGCCGAGTGCTGTACTCCTGCGTCTTCGGTGCTGAGAAGTCACCTGATGACCCACGGCCGCATGGTGCCGAGAGGGACAGGCTTCTCCGGAAGGAACAGATTTTAGCTGTGGCC|AGTCTCGTTTCCTCTCAGTCCATCCACCCTTCATGGGGCCAGAGCCCTCTCTCCAGAATCTGAGCAGCAATGCCGTTTGCTGAAGACAAGACCTATAAGTATATCTGCCGCAATTTCAGCAATTTTTGCAATGTGGATGTTGTAGAGATTCTGCCTTACCTGCCCTGCCTCACAGCAAGAGA…	102455	0.482701645531935	0.8301832832516209	0.8937152992352321	Y	Y	3.7684867009189302	3.22846030519079	3.22846030519079	0	0.9948312902818148	0.0	Y	0.762239352963478	N	Y	0	0	ENSG00000125843	ENSG00000088888	+	-	20	20	3805949	3849280	coding	utr5p	AP5S1	MAVS	3801178	3827487	+	+	0	3802940	3835205	+	-	N	-	-	N	siRBM38-3	1	0.0	1.0	1
842	TGCCCGGACTCCTGCTGTTGAGGGTCTGACAGAGGCTGAGGAGGAGGAGCTCAGGGCTGAGCTTACCAAGGTGGAAGAGGAAATTGTCACTCTGCGCCAGGTCCTGGCAGCCAAGGAGAGGCACTGTGGAGAGCTCAAGAGGAGGCTGGGCCTCTCCACCCTGGGGGAGCTGAAACAGAACCTGTCCAGGAGCTGGCATGACGTGCAGGTCTCTAGCGC|AATAGCCTAACATGGCAGACCAGAGACAGCGCTCACTGTCTACCTCTGGGGAGTCATTGTACCACGTCCTTGGGTTGGACAAGAACGCAACCTCAGATGACATTAAAAAGTCCTATCGGAAGCTTGCCTTGAAATATCACCCCGACAAGAACCCCGACAACCCGGAGGCCGCGGA	87666	0.145448934405397	0.601111571600718	0.7218522037113779	Y	Y	3.67952553980864	3.72824693801095	3.67952553980864	0	0.9943001808318259	0.0	Y	0.0	N	Y	0	0	ENSG00000101150	ENSG00000101152	+	-	20	20	62522898	62567384	coding	utr5p	TPD52L2	DNAJC5	62496596	62526518	+	+	0	62505169	62559688	+	-	N	-	-	N	siRBM38-3	2	0.0701754385964912	1.61538461538462	1
491	ATCACAGATTGGCTGCAGTGCGCCTGGCTACCTTCCTACCTCGCTGGCTTGGCATCCTCAGCAAAGTGAAGTCTTTGTCTTTGGTGATGAGAATGGGACAGTCTCCCTTGTGGACACCAAGAGTACAAGCTGTGTCCTGAGCTCAGCTGTACACTCCCAGTGTGTCACTGGGCTGGTGTTCTCCCCACACAGG|GCTGGTTCTTGTGCTGAAACACCACGATGGTGCTGCCCATAAACTCGTGTGTTATTTCACCAACTGGGCACACAGTCGGCCAGGCCCTGCCTCGATCTTGCCCCATGACCTGGACCCCTTTCTCTGCACCCACCTGATATTTGCCTTTGCCTCAATGAACAACAATCAGATTGTTGCTAAGGATCTCCAGGATGAGAAAATTCTC…	29956	0.5835359361010279	0.5587021543402511	0.6824456089703399	N	Y	3.15848451151898	3.47804449069255	3.15848451151898	0	0.9948304286387192	0.0	Y	0.240073009891663	N	Y	0	0	ENSG00000116455	ENSG00000085465	+	-	1	1	111991998	111970399	coding	coding	WDR77	OVGP1	111982512	111956936	-	-	0	111985275	111969713	-	+	N	-	-	N	siRBM38-3	1	0.0	1.0	1
367	TGCAGAGCTAAGAACTGTTGAGAGTGAAGCTGCATCTTATCTGGACCAGATTTCTAGATATTATATTACAAGAGCCAAATTGGTTTCTAAAATAGCTAAATATCCCCATGTGGAGGACTATCGCCGCACCGTGACAGAGATTGATGAGAAAGAATATATCAGCCTTCGGCTCATCATATCAGAGCTGAGGAATCAATATG|ATCTGGTGGCTTGGGTCACAGCCAGCTTCCTGCACATTCCCCATGCCGAGGACATCCCAAACACAGTGACTCTGGGGAACAGAGTTGGCTTCTTGCTCCGACCCTATAACTTCTTTGATGAGGACCCCTCCATCTTCTCCCCTGGCAGTGTCTACTTTGAGAAGGGCCAGGATGCTGGGCTCTGCAGCATCAATCCTG…	7778	0.24844628776320105	0.972967773669506	0.9477132747297908	Y	Y	3.60888739872753	3.46079439322662	3.46079439322662	0	0.0	0.0	Y	0.0	N	Y	0	0	ENSG00000131467	ENSG00000131480	+	-	17	17	40995523	41002724	coding	coding	PSME3	AOC2	40976402	40996617	+	+	0	40991397	41002099	+	-	N	-	-	N	siRBM38-3	1	0.0	1.0	1
402	GCCTATAAGCTGGTGACCATCAAATTCAAGTGGTGGGGACTGCAAAGCAAAGTAGAAAACTTCATTCAAAAGCAAGAAAAACGGATATTTACAAACTTCCATCGCCAGCTTTTTTGTTGGATTGACAAGTGGATCGATCTCACGATGGAAGACATTAGGAGAATGGAAGACGAGACTCAGAAAGAACTAGAAACA|CCCACGACCTCCCTGCAAACAAGGCCTCAGCATCCCAGCCTGGCAGCCACTTGCAGTGCCTGTCTGTCCACTGCACAGACGACGTGGGTGACGCCAAGGCTCGAGCCTCCGTGCCCACCTGGCGGTCCCTGCATTCTGACATCTCCAACAGATTTGGGACATTCGTGGCTGCCCTAACTTGAATGACAAGAAAGATCCCCTC	32602	0.183220232328944	0.937021941834292	0.936859128341185	Y	Y	3.07101108092519	3.2038455805864303	3.07101108092519	0	0.0	0.0127432031954643	Y	0.0178585233861617	N	Y	0	0	ENSG00000180957	ENSG00000169184	+	-	22	22	28316122	28197486	coding	coding	PITPNB	MN1	28202413	28144265	-	-	0	28254375	28147084	-	+	N	-	-	N	siRBM38-3	1	0.0	1.0	1
[truncated: 285 more rows]
[truncated: 16 more columns]
