# Supplementary material for: CLK-dependent exon recognition and conjoined gene formation revealed with a novel small molecule inhibitor
Source: Nat Commun. 2017 Feb 23;8:7. doi: 10.1038/s41467-016-0008-7 (PMC5431906; doi:10.1038/s41467-016-0008-7)
Supplement: Supplementary file 35 — Normalized expression values for CGs detected from siRNA knockdowns of SRRM1/2. Columns: sample_id (sample id; text), chrom (chromosome; text), strand (genomic strand; text), gene* (CG partner name; text), breakpt* (CG splice junction position; int), *_norm (CG expression, normalized by expression of named gene; float). [file 41467_2016_8_MOESM35_ESM.txt]

sample_id	chrom	strand	gene1	gene2	breakpt1	breakpt2	ACTB_norm	GAPDH_norm	TUBA1B_norm
NT-48hr	1	-	HES2	ACOT7	6473111	6409926	0.8200915039110542	25.925349922239498	27.73710482529118
NT-48hr	17	-	MED13	INTS2	60023381	60004023	0.3215427756186353	10.164852255054432	10.875207986688853
NT-48hr	20	+	AP5S1	MAVS	3802940	3835205	9.50774831504895	300.56609642301714	321.57071547420963
SRRM1-48hr	20	+	AP5S1	MAVS	3802940	3835205	5.897321428571429	172.06302521008405	124.66057838660578
SRRM1-48hr	7	+	BZW2	TSPAN13	16736686	16815836	2.3788882488479257	69.40756302521008	50.28614916286149
SRRM1-48hr	1	-	WDR77	OVGP1	111985275	111969713	3.7770737327188932	110.2016806722689	79.84170471841705
SRRM1-48hr	7	-	DDX56	NPC1L1	44607717	44579941	21.86657546082949	637.9894957983194	462.2267884322678
SRRM1-48hr	20	+	TPD52L2	DNAJC5	62505169	62559688	2.62996831797235	76.73319327731093	55.59360730593608
SRRM2-48hr	19	+	CCDC124	KCNN1	18054184	18084617	1.5175186298862595	35.6605222734255	35.28115501519757
SRRM2-48hr	1	-	HES2	ACOT7	6473111	6409926	0.405347104196627	9.525345622119817	9.424012158054714
SRRM2-48hr	19	-	CEP89	SLC7A9	33369974	33359551	1.4921558373643613	35.064516129032256	34.691489361702125
SRRM2-48hr	1	+	SFT2D2	TBX19	168195380	168260398	7.109229964701267	167.06144393241166	165.28419452887542
SRRM2-48hr	7	+	BZW2	TSPAN13	16736686	16815836	2.7459798666492348	64.5284178187404	63.8419452887538
SRRM2-48hr	20	+	TPD52L2	DNAJC5	62505169	62559688	2.051967577461106	48.219662058371746	47.70668693009119
SRRM2-48hr	X	-	EIF1AX	MAP7D2	20148634	20082923	18.898744933978296	444.10599078341016	439.3814589665652
SRRM2-48hr	20	+	AP5S1	MAVS	3802940	3835205	12.443587397045365	292.4147465437788	289.30395136778117
SRRM2-48hr	1	-	WDR77	OVGP1	111985275	111969263	6.630409203817493	155.80952380952382	154.15197568389058
