# Supplementary material for: CLK-dependent exon recognition and conjoined gene formation revealed with a novel small molecule inhibitor
Source: Nat Commun. 2017 Feb 23;8:7. doi: 10.1038/s41467-016-0008-7 (PMC5431906; doi:10.1038/s41467-016-0008-7)
Supplement: Supplementary file 36 — Primers to assess expression of conjoined genes. Table of primers and the genomic locations of the respective amplicons (hg19) used to assess the expression of the various conjoined genes. Also listed length of the amplicon (on cDNA transcripts - Amplicon length) and the length between the genomic coordinates (un-spliced length). [file 41467_2016_8_MOESM36_ESM.zip]

Archive with 3 entries (2 files):
- 41467_2016_8_MOESM36_ESM.csv
- __MACOSX/
- __MACOSX/._41467_2016_8_MOESM36_ESM.csv
