# Supplementary material for: CLK-dependent exon recognition and conjoined gene formation revealed with a novel small molecule inhibitor
Source: Nat Commun. 2017 Feb 23;8:7. doi: 10.1038/s41467-016-0008-7 (PMC5431906; doi:10.1038/s41467-016-0008-7)
Supplement: Supplementary file 37 — Confirmation of knock down of individual factors with respective siRNAs. Table of the siRNAs used, their corresponding sequences and the effect on the respective target genes as assessed by qPCR and reported by relative expression (RQ) when compared to si-non-targeting (siNT) controls. [file 41467_2016_8_MOESM37_ESM.xlsx]

## Sheet: siRNA on gene expression
siRNA	Expr (RQ)	Target Gene	siRNA sequence
siHNRNPC-4	0.3404	HNRNPC	CCUAGGCGCUUGUCUAAGA
siHNRNPF-3	0.3896	HNRNPF	AUGGAAGAGUGACGGGUGA
siHNRNPH1-3	0.1566	HNRNPH1	GUUCGCAACUCAUGAAGAU
siHNRNPH1-4	0.2167	HNRNPH1	UAACAUUGCCGGUGGACUU
siHNRNPH2-1	0.1113	HNRNPH2	CCGAUGAAGUGAUGCGCUU
siHNRNPH2-4	0.1113	HNRNPH2	GGCAAGUGGUGGCGCUUAU
siKHDRBS1-1	0.039	KHDRBS1	GCACCCAUAUGGACGUUAU
siKHDRBS1-4	0.0608	KHDRBS1	AAAGAUCUCUGUAUUGGGA
siLIN28A-4	0.1472	LIN28A	CUACAACUGUGGAGGUCUA
siLIN28B-2	0.3491	LIN28B	GCCCAUAAGUGUUAAUAGA
siMATR3-1	0.1046	MATR3	GUAGCAAUAUUGAAGACUU
siMATR3-2	0.0764	MATR3	UAGAUGAACUGAGUCGUUA
siPCBP2-1	0.0683	PCBP2	CGAUUUGAUUGGCUGCAUA
siPCBP2-4	0.0896	PCBP2	GAAAGGAGAAUCAGUUAAG
siPTBP1-2	0.0911	PTBP1	GGCACAAGCUGCACGGGAA
siPTBP1-4	0.0973	PTBP1	GCAUCACGCUCUCGAAGCA
siRBM24-3	0.0856	RBM24	AUGAAAGGCCACUACGAAA
siRBM24-4	0.165	RBM24	GUCUAGAUGUAGCGUAUUA
siRBM4-1	0.2975	RBM4	GUCCAAAGAGUGUCCGAUA
siRBM4-2	0.2151	RBM4	GAGCAGUGCGUACGCCUUA
siSAMD4B-1	0.2236	SAMD4B	ACACAGAGGCCAAGUCGGA
siSAMD4B-4	0.2418	SAMD4B	GCUGAAGCUCCUCCGGACA
siSFPQ-3	0.1506	SFPQ	GAACAAAUGAGGCGCCAAA
siSFPQ-4	0.164	SFPQ	GUACGAAGGCCCAAACAAA
siSRSF4-2	0.0533	SRSF4	CUUUGUGGUGAGCGAGUAA
siSRSF4-4	0.0999	SRSF4	CGUAAGAGCAGAAGCCGAA
siSRSF6-1	0.2158	SRSF6	CGCAGUAGAUCUCGAAGUA
siSRSF6-2	0.2345	SRSF6	UGAAGUAACCUAUGCGGAU
siSRSF9-3	0.0557	SRSF9	UGAAGGAUCACAUGCGAGA
siU2AF2-3	0.2933	U2AF2	AGGAGAACCGGCAUCGGAA
siU2AF2-4	0.1472	U2AF2	GCGGCAGCUCAACGAGAAU
