# Supplementary material for: CLK-dependent exon recognition and conjoined gene formation revealed with a novel small molecule inhibitor
Source: Nat Commun. 2017 Feb 23;8:7. doi: 10.1038/s41467-016-0008-7 (PMC5431906; doi:10.1038/s41467-016-0008-7)
Supplement: Supplementary file 39 — ChemDraw file for T3 synthetic route. [file 41467_2016_8_MOESM39_ESM.zip]

Archive with 3 entries (2 files):
- 41467_2016_8_MOESM39_ESM.cdx
- __MACOSX/
- __MACOSX/._41467_2016_8_MOESM39_ESM.cdx
